# Supplementary material for: Hypothetical Outcome Plots Outperform Error Bars and Violin Plots for Inferences about Reliability of Variable Ordering
Source: PLoS One. 2015 Nov 16;10(11):e0142444. doi: 10.1371/journal.pone.0142444 (PMC4646698; doi:10.1371/journal.pone.0142444)
Supplement: S4 File — All experiment interface and visualization stimuli code is available as a zipped file. (ZIP) [file pone.0142444.s004.zip › experiment_code/data/one/44.js]

var results = [[358.834634495568, 355.264596910519, 342.725683704362, 343.999250549746, 345.003421626413, 355.058344420849, 347.023715496613, 339.903167665443, 354.813435298425, 328.091372014025, 379.312025847916, 341.266468170465, 354.151664082954, 357.372052685943, 319.70193332476, 357.701909132441, 353.854688719892, 347.622589719999, 328.227027398388, 359.80420529419, 351.716824777753, 348.630589033094, 326.57124637616, 381.539433574551, 346.244087810812, 336.58237245838, 358.700729081786, 338.965610467423, 330.251981667678, 329.483565216728, 336.436693323674, 323.370942106393, 343.992950508878, 351.019808990294, 308.763725931412, 349.691842585589, 350.424372423248, 367.016849688372, 353.16382610493, 339.576810534832, 337.149049800204, 349.984199403914, 388.444267101939, 357.957091581601, 331.493185303869, 344.639769462368, 343.188458856698, 323.747727424365, 344.12647499366, 344.11682706329, 356.236784266296, 353.66173308927, 354.037032982594, 344.167203988769, 324.991613195753, 328.565677101961, 336.227276891462, 340.627285136848, 351.308229366546, 325.421947337493, 318.427695755255, 357.053607776965, 350.240788351985, 334.1754938762, 333.350538683081, 355.87492188986, 345.126704413497, 309.428028728545, 335.209285337011, 353.228778260603, 335.50921106483, 320.473419101054, 355.495599242758, 365.807101883415, 344.330625204661, 325.880719205459, 345.486219137315, 361.488496128557, 344.531211790966, 356.943867841218, 318.441830662234, 353.896585445621, 371.483539810867, 337.500739733172, 355.839753198274, 357.950063157156, 329.796664299155, 333.36918782393, 344.527193683816, 331.060429899677, 332.90492744775, 335.975498031315, 355.341625053946, 358.182564354203, 360.215083423089, 348.603636371078, 368.90537443466, 330.437687413472, 356.93471550152, 352.983639519694, 348.933649820765, 309.025626862702, 369.798480511163, 344.376720359313, 360.213525845122, 354.945284071999, 338.021409147705, 338.482967500725, 311.190978294965, 330.635111525832, 334.186660690906, 352.44572555492, 356.248217111263, 358.757009110991, 331.055784257359, 325.865790720206, 336.91376963174, 339.480115419199, 360.174447641902, 322.268361485714, 348.787249135582, 324.483125237336, 339.638729646698, 344.123577699692, 317.341702070139, 326.533676077542, 353.937606811436, 345.941776088203, 356.341717050377, 352.773232898065, 339.016167609663, 366.961798989008, 345.309845252398, 339.605463690702, 384.342461073434, 348.199019996197, 340.349211927965, 338.333425833585, 339.254540039063, 344.76658497531, 348.481344226388, 351.019416282865, 333.520685841609, 341.781274542635, 339.145457588033, 365.646891006843, 341.908881839951, 355.742934408084, 343.826285046369, 352.023218190043, 344.579663356897, 348.985496638024, 309.534028521748, 342.973379564487, 337.016868499078, 317.198795691265, 359.225817346108, 324.696940511545, 347.687520532814, 352.40152180833, 359.907579190447, 375.245424756508, 347.199984092592, 379.884083129081, 353.225334160093, 324.877432603959, 343.609594887285, 370.663770849362, 337.991688689214, 353.733516818787, 347.145090846653, 331.163685781836, 330.820770828721, 358.106040678805, 321.473241841085, 348.305876280399, 336.26749148034, 324.0318628135, 371.339371719467, 352.496063620534, 367.356454588655, 332.958515437989, 319.069281333788, 336.295198948874, 342.155185901917, 333.542298050965, 370.453299955441, 353.87376823461, 322.709285487877, 335.499407672672, 311.758252857707, 337.109751518916, 356.346258585573, 323.305919251163, 382.91073570773, 352.964279945789, 326.528031119171, 329.285567288093, 331.828651536402, 346.708429987005, 362.795377663707, 326.449239794473, 345.882597595897, 326.93965589866, 347.417896543517, 344.472023444372, 344.539269984212, 362.468666700494, 336.866297371881, 344.028437035699, 345.331723455361, 356.049923648409, 341.310996446108, 359.9012816247, 326.509211392264, 364.707168572324, 314.289219235412, 343.155615240577, 339.108291761578, 318.677898170355, 314.632606372055, 344.019019518407, 323.327423976621, 347.698720926392, 355.854678703211, 323.079134819076, 329.467361877585, 353.970663317374, 354.241063873409, 357.275967987637, 342.7591672577, 337.831071065491, 346.360503781188, 371.071057841564, 348.04827695872, 351.037103645772, 366.24186267834, 357.648397620436, 369.121928340672, 332.25129315452, 339.893409183364, 345.701540043954, 350.261011267665, 360.625178634065, 367.391682333046, 360.881788361969, 363.012530637329, 335.364711830117, 323.403489621633, 360.563370653676, 387.968985985362, 340.991120423499, 371.728418430071, 321.943532842515, 329.545387966626, 314.963220746582, 350.146690092673, 333.764103721546, 366.405318007741, 343.427350898281, 335.906552351685, 337.611986607275, 322.769508723506, 350.596692970229, 353.92388339443, 300.52668997734, 344.446194260289, 329.099200475857, 347.943095578389, 337.762362158021, 349.335249328918, 347.293423646711, 348.572809984798, 343.484768538608, 340.931177386011, 332.673287518663, 365.80774262297, 371.22774082992, 341.696326902614, 323.683659496022, 327.049416365182, 355.695517301348, 302.732344483043, 339.589070658497, 349.241661587713, 336.380673188561, 349.03351585656, 309.879353683311, 376.119692523783, 347.118678464449, 354.086627646926, 354.271721863613, 334.573474669805, 327.525556840599, 348.476473563327, 361.301198497825, 347.796824259927, 356.103361864495, 355.905430112412, 336.602065897461, 340.203827120125, 319.525880598624, 378.397615068542, 323.438872749252, 334.144258571839, 354.260312312947, 347.858875428417, 364.027164945667, 338.011651931491, 349.581995352763, 323.267859634754, 356.431559707347, 323.80443377009, 338.019394469513, 358.321115159286, 348.668915417942, 338.624755676756, 320.278864126475, 365.649793343947, 359.051618816171, 327.525071485121, 363.935234211012, 341.589065214513, 367.04361746559, 352.204202378961, 339.510162779509, 341.841712955424, 300.566247525955, 312.79017994392, 343.589936657191, 328.077254113523, 327.701693334112, 337.327478250077, 358.878906864138, 342.209934526382, 338.815297780406, 337.821866327402, 352.614213435507, 349.993279096429, 359.885445000003, 362.203635066326, 349.142629884113, 352.579030591066, 323.852999151102, 309.170842331171, 349.425202923459, 356.088139418226, 317.054105907662, 357.056418065072, 328.712521254852, 343.948196049555, 329.522600904275, 346.962108191162, 325.346084686478, 345.864733872098, 362.493358329559, 385.66421684268, 377.056922770463, 348.542366428669, 336.336170786104, 349.53115626784, 361.585741581889, 331.959405948852, 330.438521277043, 353.917714137057, 321.791992803015, 305.593898803067, 327.649859718648, 354.061371229611, 351.136655789745, 326.640802257965, 327.527845193203, 326.767714708809, 332.015135104661, 346.049787546252, 323.095873915982, 346.010630658429, 334.691331135637, 297.11785032197, 333.158117329793, 321.294454035434, 350.870384659946, 330.139338854935, 345.312048082341, 332.595096298165, 322.053447635995, 352.723171955873, 377.407278442914, 351.830770810016, 358.549709845844, 319.040716464109, 337.059515050291, 346.139061420487, 361.400895248089, 355.165283216321, 370.551009413021, 336.942889919959, 334.629990302072, 322.97286296528, 342.27222466394, 366.148822138719, 326.905550686147, 345.475670239822, 363.256002178251, 354.630403593329, 326.756852771777, 344.299838849032, 343.522106813351, 346.757324640031, 359.109983617177, 314.143076861402, 366.201623913697, 346.059862925583, 389.395483698612, 356.021201868129, 344.148276963869, 334.043644151621, 363.863233000556, 328.2176263845, 345.699200937774, 298.957560588286, 364.127778839741, 332.977633832571, 377.410281002443, 363.986640752765, 367.057841108304, 373.47025313183, 350.912912010559, 332.937959203247, 354.361652722669, 350.11929638317, 323.446750576329, 355.594993825263, 319.904693442927, 351.792913476821, 349.502380779937, 351.245626393338, 354.090311727659, 336.440685133099, 325.086473682027, 352.890841018527, 362.514039330657, 335.24110650023, 300.163127359394, 355.041002081171, 354.390847247149, 343.658724900608, 321.946933612927, 351.758498804638, 379.394079514433, 363.548848560898, 338.139263153748, 362.391065998892, 334.74742684355, 367.035524809853, 329.085198927457, 362.272782611626, 334.394841034635, 349.474958271459, 353.615388611235, 332.925450212761, 364.039517704505, 364.244213942591, 346.037972950605, 316.820123160193, 369.984636807259, 363.469022377401, 339.496579336698, 334.142244431113, 331.795970114764, 318.497335787835, 347.631251640068, 357.105446261781, 355.485380600742, 331.975610225959, 333.939871890612, 372.698349404348, 323.972178444656, 363.492640983241, 343.920313275681, 367.581280303665, 321.188796174652, 331.84605354904, 362.658517256647, 368.781627499411, 355.575393489814, 330.043458616824, 333.090494104402, 378.417596188021, 337.25567532646, 375.501449508457, 366.267927209632, 311.149399885373, 335.339209540538, 342.949618184278, 340.069747165582, 355.142179652028, 333.430194752995, 332.422274969266, 353.620134362823, 329.448870570181, 338.124988082311, 343.706996561918, 362.302802548432, 378.817904651038, 378.082197349478, 349.790508409876, 354.46174753917, 363.564645448195, 366.703196337633, 362.117594329168, 318.384358234992, 318.171035332887, 331.857320431673, 337.846682652019, 345.188361942967, 338.908582089672, 311.947203540154, 368.186222923555, 336.670844060542, 374.255181817547, 336.818177552888, 360.080952694796, 333.971654267731, 325.729072698058, 367.468702229182, 346.903525464794, 335.964228906599, 339.098724800584, 367.859318250513, 339.427966100762, 352.758559677406, 321.427101446301, 342.367210426384, 349.220336752375, 348.693699549672, 337.534987490181, 341.958639672476, 342.405076495442, 337.142908432437, 357.448952045598, 325.046122833158, 326.300321440112, 352.057672128834, 336.200604232176, 351.887630368893, 330.168636255306, 335.770676653356, 356.29415112387, 340.856081980408, 386.789820823669, 342.446028380416, 330.138965935976, 357.365893190563, 319.105737681214, 361.296224149247, 340.538434148187, 352.928894682114, 354.513232003777, 367.886824852103, 342.977956762485, 348.656494477241, 340.784658864841, 365.205206832424, 364.683812410799, 330.300385659964, 342.275543511192, 294.793735553244, 338.791188577953, 368.887427952498, 344.332650975569, 372.354404072229, 368.3314414998, 322.252357422718, 349.387851421441, 348.817898743253, 332.715107377461, 359.709978065765, 343.733788649608, 339.297887588007, 336.348179478977, 348.724561879523, 329.129429612245, 344.438692235761, 328.39168795044, 375.572797380134, 332.252606462287, 358.446134370739, 337.870897993712, 327.31317899067, 372.053440463602, 336.928239140214, 361.234994020505, 348.27885551965, 335.260346860192, 329.65326421467, 323.901392046517, 361.169069931133, 337.773973004985, 348.131965573061, 360.324051046983, 336.611215700743, 320.891712781068, 331.986050432644, 337.350641812804, 349.80616507922, 373.41262174865, 341.819603652025, 340.773385382225, 349.709441022604, 358.936368835186, 338.247406208741, 342.626285026625, 356.393057205563, 355.456551393034, 346.222786536587, 334.753740730411, 331.235240947366, 333.837371399955, 376.424728190077, 351.010691250521, 366.499661464083, 328.494086269003, 312.63794628364, 349.801005868562, 343.097761564463, 373.258044151903, 343.94147657832, 336.647128444291, 337.077397509769, 320.41264454604, 350.948588761421, 344.655454685838, 351.91582807758, 315.973117235404, 326.021290937992, 341.425247302692, 365.32706341069, 310.463548239764, 318.567931311031, 379.699578277072, 336.077613188959, 341.985529734963, 326.356691364463, 338.036109143847, 352.222000466878, 361.028389334665, 325.796891640871, 332.255249314053, 334.267783143507, 341.686461115517, 327.368100056649, 335.819656970775, 328.309926968362, 343.605732511267, 320.399314032808, 332.964168000776, 327.782524054382, 363.104791395041, 349.909820676827, 332.333609147242, 334.532329213307, 352.90546108066, 337.80011219923, 351.711730415895, 347.834085181455, 325.392289105746, 349.504909595072, 328.210103524937, 324.522050682224, 365.36876870572, 338.054282814634, 343.604409892984, 331.941681256271, 367.166074143093, 359.371589866592, 322.257079850858, 337.770173895869, 313.445819820607, 371.374332900516, 353.004298711855, 357.995373617254, 375.627807016162, 378.506808721112, 372.673386346591, 356.822224284005, 346.734268871089, 366.546343436689, 331.416724837582, 348.386218575333, 385.773500972172, 351.685169769582, 319.721268076716, 331.012167174636, 350.593973117175, 341.72710504991, 364.733494114183, 367.088705275682, 352.917275619357, 356.496241769573, 348.341774422915, 355.6350222525, 360.671270357262, 353.864922159691, 339.718868627903, 346.096493067251, 322.13318781974, 345.70721400254, 362.818312927723, 337.465237775818, 372.061899571219, 369.152414733383, 339.977199265527, 307.78915785326, 325.447338954958, 360.80972900807, 340.971798837935, 340.784920409852, 361.229652636691, 325.199991140832, 336.670804104863, 353.724360746677, 362.6646864784, 338.136803453343, 344.413197544479, 336.312672378534, 359.766314226263, 336.020478182131, 345.478398486661, 362.720895636916, 342.292008738433, 324.837721525464, 365.856731903488, 351.744754006442, 336.491436869937, 349.729403757378, 348.602519908124, 353.015621349827, 349.453686875126, 359.328848839931, 328.026568361866, 355.55625220407, 307.81935365178, 350.470807377259, 363.222311029261, 343.58220801104, 363.976985545356, 371.775750485711, 363.815468902407, 342.123834745532, 345.692699002861, 340.86101760063, 361.353501849028, 359.125756002145, 375.997028325929, 358.215767360817, 356.890082840638, 342.133310603976, 308.466841475029, 342.525593825995, 326.720216751401, 359.175085956969, 364.826149451352, 393.027387497307, 343.710710005937, 389.824872249197, 320.812614003624, 316.867918152194, 323.406938199255, 320.206047043951, 350.068131089483, 330.18653382254, 349.628825870492, 345.124305021951, 338.004426860318, 332.450934600375, 332.634836318277, 354.310337444265, 355.25156757431, 356.907594238468, 356.181007947633, 325.776530803465, 325.828960262181, 355.941275965069, 317.879202802271, 373.876395250097, 355.144294547591, 346.756598647312, 352.625761878239, 368.912216048204, 356.347988638628, 347.967011799585, 355.991237271612, 362.165298030265, 369.878092146328, 369.991247442726, 355.165691860203, 349.476892847078, 367.54384190002, 337.246788270556, 349.860152776131, 340.716088360152, 405.948252762426, 356.703630947837, 351.67508330102, 327.311519471098, 368.522472303672, 356.803356900934, 352.818057954629, 331.208486759454, 343.31489859114, 346.779388626566, 331.917259036509, 379.679545069424, 323.827625213633, 369.592143051816, 367.196275320488, 364.60579504828, 309.438916007055, 345.442789971835, 364.747126206936, 359.726927575552, 341.64275305864, 311.908641922048, 320.947278497995, 358.420331463006, 336.9782812306, 310.487845335867, 334.405114689362, 340.602883329681, 312.315886211845, 348.446407020751, 321.569607971447, 324.583207558746, 312.784671270768, 336.91123910391, 335.422402940664, 374.814286696873, 341.096391614303, 307.874775799226, 362.055777932909, 346.00787240778, 301.249283580195, 350.683703256313, 355.147716893816, 352.214684787584, 349.873884155982, 332.031444275095, 319.68316203535, 355.257759251069, 345.376200227209, 293.076274717831, 359.500184009661, 323.823659194725, 359.065972025466, 385.776845010971, 347.602075696121, 359.561290990595, 320.219369858179, 371.58721894132, 322.419139604107, 347.137014830933, 331.140321841567, 328.564927928793, 322.726599409564, 342.103888505053, 365.256698557198, 365.798874598281, 350.294642760453, 364.650296173178, 330.684878553044, 336.9952749726, 334.595734566497, 334.545639141468, 330.084927623988, 343.722024026759, 353.054140882881, 363.092548321676, 348.758254741071, 356.302475406808, 334.369929225603, 335.981763059187, 326.570863097865, 320.875177469235, 333.701578861661, 311.761475448569, 354.099085265807, 319.281756285657, 320.54638072987, 338.01037424024, 331.142217225329, 325.753088627979, 335.537408422934, 356.237123414872, 330.265224774311, 343.752346581165, 360.06538872587, 365.484397717151, 345.173826903245, 343.988482493788, 340.716086798023, 308.871799805653, 338.023609270865, 352.638744895418, 350.491152018963, 366.350929144949, 364.284367972037, 357.214245090222, 370.705465486311, 343.731736710489, 334.825829162247, 334.310526192772, 378.570115903053, 340.022243520366, 372.379953511637, 373.736470902129, 330.03824983767, 318.766119108585, 350.490834157484, 337.432858109488, 340.024574871899, 335.666546816216, 338.403596780922, 348.213515896953, 337.93201627315, 341.852402139612, 345.248912652414, 321.609884788382, 301.024404776524, 355.17115974315, 358.994342752193, 352.88660584764, 326.64161807212, 367.439225391637, 348.67378235784, 356.744105621064, 339.109435287482, 335.339682436699, 353.68416713406, 375.143478259311, 309.190599963599, 313.917140495442, 326.560133379004, 346.3956941258, 338.273323428012, 352.847769926925, 339.464525475778, 322.56003517109, 348.082567880999, 341.175256799046, 372.948059126089, 354.619487120107, 369.807311713223, 360.601514650048, 316.735198546249, 340.839124605739, 336.731107318767, 315.10875400719, 360.435935255604, 372.317159570069, 369.572589342967, 326.490577022876, 356.239857399196, 338.052707653668, 358.392552771294, 360.429947871226, 359.106119002129, 346.266904534157, 320.981697105378, 332.23742105499, 320.720999132714, 334.489116816564, 320.867802896799, 357.827166242648, 372.565205331967, 356.40423626087, 361.929998975024, 346.24174124555, 320.093833284214, 361.073474455757, 346.557848858424, 337.8222786969, 357.689619091641, 365.149925881288, 374.085284084051, 325.635942184351, 377.552479057263, 367.643089569407, 369.206957005944, 356.353620847585, 346.10825628779, 329.044879011029, 358.872279741335, 349.971518616025, 363.858201904671, 343.454808422655, 323.956082129701, 350.612481925389, 329.258923718617, 346.091622218353, 335.178602841949, 371.23769886652, 337.223797746219, 362.521314046566, 326.824489914058, 358.630149930387, 327.14406124032, 355.312460464276, 343.821703476578, 357.389288815005, 344.493121733208, 351.996072822857, 319.84791790524, 319.916823590222, 329.21459260276, 323.085800136134, 334.397343687554, 362.821263942067, 334.489262063242, 336.247821031103, 352.256732327152, 338.528702944437, 318.921351178931, 350.686789778594, 334.65834549579, 358.206283364917, 359.459395129303, 357.630946582868, 344.045484543107, 327.859705109876, 355.614744022856, 327.892621342622, 337.169934231106, 348.787998938775, 324.541468117648, 324.095939516499, 327.886268047866, 320.112572907152, 353.769489622143, 362.944210848124, 335.888203515551, 357.122902460147, 349.795618352362, 345.656644904846, 361.016933828043, 332.647962429224, 356.356041729132, 331.908470218447, 354.065270554085, 341.227809100403, 321.65277162923, 329.201179494014, 356.593137772789, 344.757982193152, 346.904969563965, 354.822274355592, 324.81661753014, 307.442757577655, 349.343095100757, 354.257215839539, 338.433270879978, 363.195999420874, 345.167212526605, 334.668652387348, 324.615464526326, 327.72362922131, 324.017462302429, 328.260649500861, 352.18484079218, 369.767977703535, 334.487747386958, 318.743602118941, 344.739285132316, 342.693303117284, 360.496189574246, 358.670448791, 334.423853887534, 337.07866157157, 363.342050253855, 389.033018106592, 351.404190714365, 341.007906996638, 338.129047679547, 333.705125540371, 317.676282649909, 317.36241208609, 326.392237790393, 318.629622725159, 361.407289470311, 346.903240182396, 384.446406997074, 324.573350465772, 382.927996077474, 334.237375370944, 360.876879228475, 350.675912091772, 336.065151543867, 344.853876799622, 350.178454759218, 326.355610633984, 318.703744428274, 325.79171020825, 361.096513508404, 345.563560916222, 335.32024546272, 332.432984059427, 329.861243937654, 320.152546067085, 344.338308421822, 319.73815632446, 356.386009447046, 349.043549679425, 350.488579682905, 346.559801094357, 355.337127524924, 365.964507968547, 334.905016491683, 319.460191174887, 341.110716122286, 328.62888408765, 355.895337875025, 316.247106676972, 330.555251080981, 330.787507550663, 336.100311692523, 343.404902125599, 354.829808264, 344.634592182046, 355.021301439284, 332.655095515391, 316.97127236602, 357.792419896605, 359.71730058745, 357.542774283301, 359.69165589285, 341.151513351084, 349.75671600471, 323.1150383605, 318.673931274615, 316.272971176447, 350.100141962899, 340.536113870234, 366.933383613327, 381.601190838222, 319.019868633081, 345.102453071767, 361.629408251391, 338.166138016048, 352.473157586767, 346.665648500521, 336.730307161063, 336.138129812369, 321.795167019708, 369.656019803118, 327.263635048213, 334.254122298655, 344.957082019317, 315.509589068921, 331.996181644034, 369.302686690184, 319.979352541642, 361.391187765599, 336.770278823835, 337.051915206539, 353.022559620323, 377.102990491574, 322.831061382865, 379.70159238066, 371.200465414716, 358.758102805771, 362.804274631592, 342.527779244698, 327.055115360822, 377.324109993837, 340.454555439797, 357.76385691681, 356.325250241335, 344.009300048029, 330.169421481096, 333.346469003089, 337.661848417496, 334.948339683339, 341.866272524861, 343.835034352003, 336.86521015975, 324.760443707289, 338.510815649434, 351.079040815898, 335.100122553666, 305.943042417238, 360.903869843925, 341.006970554156, 358.546896245193, 369.692337092843, 342.096022782264, 370.383777602317, 354.540442115521, 325.187073609563, 344.338313347903, 343.876997640511, 370.681243151597, 343.035671591879, 345.481554593647, 313.657060558432, 337.347420786789, 315.957583724699, 338.784593560741, 363.10253828416, 323.313802784203, 340.751106932363, 396.543231401668, 340.936008284378, 398.775163399411, 301.343624589804, 317.546130607749, 370.100680255193, 365.611315602517, 340.398443228179, 381.141335839069, 382.604133280092, 371.309291732984, 337.610595697299, 358.046688163468, 344.572517183983, 344.829477474592, 351.077343495531, 349.442840660041, 346.444360471205, 333.277173125833, 318.118381953644, 315.988303716825, 393.81960837171, 365.368048919989, 334.236516020105, 363.754929103615, 349.278722837755, 331.681731049358, 329.951083779307, 336.992016031472, 328.11833143761, 330.021740463951, 368.764502008198, 347.556305909048, 352.798825151756, 330.692954529897, 339.578521086999, 336.379873592399, 325.902294184738, 329.722564870297, 336.9870152422, 341.802215363304, 365.228015232559, 349.619213029158, 359.06958598511, 353.938045431129, 339.029715183955, 321.186941615971, 335.991686388902, 343.086703239317, 372.852714170421, 343.562689692001, 348.71239150973, 338.837805842011, 360.329942332143, 336.359218818623, 350.994027000754, 340.976205846756, 368.033017750295, 327.780199341995, 328.98942213371, 326.173605161598, 336.89827542775, 335.910844621617, 313.041468941788, 357.556743366862, 317.942360382161, 331.159979381811, 323.652095076709, 331.019830897531, 388.923746641267, 353.974761225745, 304.18886999085, 348.071635452965, 352.653060047721, 337.534129873824, 323.999938356568, 353.463384207495, 318.535534103512, 340.984570341385, 360.183319543175, 344.963509831152, 336.262976248228, 338.208981560603, 348.642889477154, 330.739220476743, 340.596028632863, 340.688001480462, 330.83470204847, 344.094049591145, 356.802044070757, 355.798715969201, 332.190521081166, 355.936953613043, 357.973094281145, 345.93135450111, 334.458004117601, 340.373808740422, 337.230280805657, 359.187587439326, 332.336007007622, 356.434200078121, 353.236640533741, 371.929471108789, 343.207814686688, 358.378381118237, 349.879146892526, 341.092517813106, 355.335731407138, 335.409177812371, 353.80672462031, 328.385773787746, 348.942550099405, 329.780826582542, 317.338143088203, 298.318091240652, 346.158111391106, 332.818054193711, 368.643879367334, 311.684522301415, 348.29080662302, 354.52336165469, 348.383061630726, 354.604830651376, 320.540471864763, 375.576088749264, 354.87968129244, 339.368305925977, 340.048356800184, 313.603785272774, 355.42511247281, 323.154318019892, 332.435265341798, 375.751624471846, 321.30598986635, 303.619136476774, 335.279260238467, 357.767495324323, 303.756706958167, 341.263458308707, 309.455117430597, 334.935851213394, 356.909482399264, 346.301232451625, 316.376128121906, 307.958876736349, 365.992068119408, 363.304307924332, 332.724245054359, 318.178609943323, 333.538631318658, 348.218320351983, 348.360515192114, 328.724581284581, 349.829628212976, 316.542218209897, 343.211114865041, 337.71507422208, 349.598040325399, 311.331401770852, 310.974391600881, 343.325899092743, 338.928723192623, 335.567966300677, 333.4562016363, 328.963954847265, 371.832245690692, 370.938817751217, 365.687901754843, 348.93663242306, 329.845733834463, 341.241467463458, 353.728848348742, 357.470576973825, 348.136870316535, 330.656298459854, 331.16579859518, 344.216258356564, 350.715535916433, 338.315838538826, 348.400314202901, 351.624329396029, 359.344055552059, 335.43652757646, 337.742884081673, 331.128732975713, 324.542925860728, 351.348068276442, 356.736184444427, 332.069218935911, 366.083044526248, 365.770571633682, 344.366125019078, 372.763144587492, 334.139389737119, 370.035421238481, 367.986404454375, 347.264296316348, 326.689146472446, 372.367764248579, 340.470111192497, 368.69037337472, 341.277582946536, 347.525072824145, 356.427620957805, 329.255416275191, 346.074403140223, 321.651208519325, 387.468043422096, 351.943480156624, 349.018063625987, 322.527385284497, 315.12824088544, 349.02247834576, 329.397099101105, 335.094975629543, 322.568231250976, 343.378728912143, 318.530231272267, 302.823415653537, 325.079759176399, 341.76085209034, 333.54462336789, 377.866671156495, 357.48370457165, 336.809280582506, 351.215880794356, 323.066886551604, 372.58127440831, 374.414445133258, 359.8904192499, 344.787863431591, 348.41730239628, 332.590458284873, 361.854455357518, 366.570932706565, 323.806776477411, 322.524721651284, 346.188599576411, 332.780396079015, 356.350705421578, 358.991158446281, 357.399870366508, 360.743558589294, 343.306408244714, 324.681655386078, 367.788114321852, 345.152669620014, 372.520662096448, 352.410461921269, 352.647661046908, 347.080263776822, 347.700645343734, 359.114699882968, 337.149619695832, 335.881022485612, 320.40989346415, 352.947868250569, 374.067338120849, 373.503292214772, 343.100322115062, 319.910655426973, 348.590784376907, 356.81564005752, 306.464335936431, 335.990002011369, 346.990670881545, 338.999079802852, 375.082148365114, 335.822000399027, 365.016827567137, 305.54157848122, 347.371947724493, 338.036868757899, 322.559525005165, 350.137151068857, 343.623893333194, 376.060225275536, 355.10233852945, 337.732004370778, 348.115225024657, 359.792384142842, 373.206223977741, 367.900815248572, 342.194331180811, 327.02061656433, 356.477354816467, 372.673269370608, 327.445372313042, 345.56755730814, 338.343428776447, 352.349345253431, 320.843259548515, 334.422585922711, 343.745773467785, 345.208878334651, 349.27416026886, 349.512662828474, 368.649687055468, 347.494345744994, 304.526350655541, 321.905546917638, 349.747666870368, 334.723171171048, 368.825155732112, 340.020557633622, 332.82153546352, 318.293918467805, 349.397904481582, 368.497265897269, 341.373534700932, 323.940812230938, 314.664612238612, 344.318513042283, 368.831267098911, 368.519970450872, 347.79362163105, 326.595736238812, 359.500079282096, 358.97272227052, 329.718193985505, 328.866103200508, 350.743168785082, 351.603857818305, 361.309934368409, 328.390310635547, 350.470871774198, 336.3684295916, 335.464810452152, 340.991422689841, 367.553692165988, 341.542075955798, 332.517326093101, 336.459946493972, 348.145380591272, 340.045678333764, 329.454609519568, 355.847194723601, 385.423917649171, 356.3222561343, 335.132385447622, 342.590736814887, 350.506381723842, 356.325184752016, 331.882016010815, 359.311991135105, 346.631394346349, 349.447997827266, 354.493028249899, 320.810744882139, 313.721147016483, 355.391444828156, 356.01781812238, 337.56266022316, 345.091455803562, 339.393863537609, 351.845091940414, 347.369346181779, 340.590301448035, 344.77110044111, 341.268265217501, 346.543462214102, 329.493847650907, 361.064295397368, 343.174480654788, 349.074201496763, 325.811440328948, 341.77500110419, 335.318008716337, 344.149233032373, 324.084686058331, 330.233580905965, 342.17685137834, 359.944519045126, 329.996433008756, 349.121168581964, 346.324506384232, 306.518893497741, 331.619262162428, 325.716459950023, 346.544240512524, 356.972207941968, 354.709617950337, 345.130335426746, 347.754808466731, 355.29730271311, 339.851988531106, 322.904074158204, 342.324867084178, 321.958396981298, 363.139458088362, 335.341642697638, 324.64826877366, 350.15754546121, 345.169550482994, 373.607153597388, 335.494747321532, 351.693544781352, 341.19615229494, 349.893677728758, 354.220021194333, 342.18455411925, 360.698183998754, 341.868875319618, 356.655252564792, 332.024832808479, 325.386567405692, 344.211646845395, 344.4331551817, 353.761699102066, 385.227131477594, 363.788114251687, 351.461062111922, 339.981507341716, 345.262091564643, 342.689488284299, 360.441860611779, 341.957238766502, 325.270484574202, 339.486000425953, 349.12204311342, 325.371831631859, 341.27472308513, 369.929409069544, 343.525283482718, 333.989517786041, 345.397861600086, 317.358545995517, 335.312475263653, 297.500511892101, 344.900789671051, 329.419336287692, 349.192338982471, 334.527471729994, 330.405115229138, 325.33157256445, 332.884374926022, 348.917202691027, 330.093989051474, 344.625568040407, 344.691302889033, 368.016612255056, 347.335038853489, 329.256046589699, 339.296131732545, 348.66079570415, 345.922279055636, 333.262440357476, 350.576403013379, 354.514835700087, 360.218350484155, 358.961718717381, 369.012427293444, 341.688714106323, 351.643503797422, 345.701820897642, 339.738619139131, 349.671730210937, 366.203638035234, 317.042746674108, 322.584336208012, 368.969324961905, 363.511326175198, 343.216636708117, 352.679512650107, 352.2705219939, 364.091221976702, 346.911995343548, 366.398057153981, 327.839332725348, 329.010976456656, 355.926123361795, 401.55900315374, 359.096701444287, 352.046920654403, 328.031242516524, 358.227503547114, 348.20212715769, 355.904013165058, 353.425934559563, 348.500076900787, 331.905906507733, 343.83752568952, 333.014477972251, 325.486821711823, 379.953362587346, 367.805411872738, 347.514158231094, 344.858992654944, 365.334938187462, 322.636995487251, 319.938321361499, 346.386951045585, 363.656737325416, 333.27319794025, 314.517709845099, 342.05271685205, 322.452400984352, 336.899954765, 315.071751233587, 320.399576130403, 358.094009040335, 383.839401868207, 362.311658190644, 366.550874881721, 345.377359356471, 320.572256959907, 367.315113746268, 334.892183533596, 339.378354586791, 350.695389266639, 347.351792078856, 302.369139198361, 337.271091862882, 347.565466834538, 327.866437108495, 324.340743609522, 343.315543933451, 326.468432179316, 342.877432052455, 338.597939203718, 332.535187091386, 357.930492179727, 333.023662994827, 350.126560809121, 350.545140240518, 348.129116204943, 321.377024734776, 343.453306639385, 342.732020636306, 319.758336617112, 349.403295448725, 338.297043255132, 336.54685374819, 363.369536100322, 325.928441748889, 369.702712973746, 323.419276904987, 349.614792563549, 358.233877314516, 365.353256162631, 334.556201837962, 346.482632153193, 342.938278977803, 353.244722793614, 364.013035321448, 311.32578056662, 323.170360199744, 332.071615961911, 352.276687589695, 335.962810662958, 353.975911024987, 327.518492891228, 330.081848689959, 321.57357283589, 361.441571856662, 336.55705597209, 347.46171288178, 316.919293075007, 343.987952242822, 347.888509327718, 324.828165304946, 340.78335084293, 345.799289956095, 334.488669691142, 354.564128665839, 344.737342603044, 344.025181923562, 329.669590537453, 372.104229633523, 365.054508762942, 334.122485611594, 327.489304854017, 337.992803654985, 324.317265584755, 339.448142649981, 360.583989402867, 359.247569677015, 359.463226129647, 354.305413560387, 348.173954684086, 353.22752290201, 339.85017908599, 339.917533251231, 338.408656676654, 339.904450192891, 353.13634633098, 341.642717449314, 346.901811292512, 329.517236517234, 339.790455368158, 344.449685962696, 353.581615342363, 348.368213205505, 314.768728045226, 333.147517036651, 318.43459188517, 337.674284202908, 323.527273041173, 341.810935271314, 360.531712145248, 334.897441604586, 349.403985587019, 359.994608933717, 361.072231299818, 358.272489553605, 324.159710626011, 319.542438361152, 381.230293977946, 341.718000955562, 345.506935275168, 333.400387094111, 314.109831279465, 345.74780779806, 337.952974526811, 316.627301511142, 333.094990550046, 358.433774374153, 323.274509335465, 342.571541973464, 321.550472601417, 348.951957957726, 374.280386898211, 334.624142117981, 345.843927234296, 325.960518206658, 331.699005557678, 368.062616558148, 357.108087223107, 354.958882834781, 355.631478455694, 356.964239316105, 335.647734692267, 362.505148250016, 380.939259697894, 351.297065431685, 357.522336676125, 296.811136206177, 331.554809957785, 327.804183223347, 342.694815806983, 327.880343125692, 365.719215908844, 329.031788486508, 336.233770289695, 362.514263745301, 315.568716436234, 334.74932719062, 366.280465547611, 326.128982424353, 319.362233404111, 371.174873138417, 345.19378143754, 330.604208387682, 357.256969480653, 356.283129553765, 345.236991413944, 321.014219285777, 338.735347682113, 346.026890376311, 348.788250356955, 333.622323075247, 351.33354653558, 347.85348845941, 337.982409894836, 306.884941287812, 324.508801484153, 336.416285627903, 352.546420609923, 317.536541675727, 346.14151331814, 368.991388396778, 351.085624195984, 353.775363962962, 319.927560949177, 345.030419812583, 350.912659894836, 360.014524539371, 343.611483097682, 317.350256038619, 344.141808544728, 354.667276370407, 352.584982956526, 327.811870675135, 337.173429773013, 362.850621665452, 346.643177564481, 343.72483322303, 355.530165967997, 337.956159829789, 357.824938366452, 326.722720779924, 355.866215274048, 338.903474481387, 360.854351969286, 334.547830667576, 345.786668032689, 373.839749706359, 349.751117873897, 337.662349782573, 369.059293770202, 358.434506546137, 344.012762827149, 335.906332216885, 335.715190228434, 327.690325694479, 363.090739562349, 362.841500086289, 328.08860457035, 319.502547466973, 372.358515351378, 327.990661241047, 348.824824401265, 369.274734300074, 324.748873275026, 324.584768228788, 330.727670972207, 330.318830098076, 359.951948540853, 339.550684034866, 339.467247633559, 353.738901818728, 325.270054394685, 337.824002555902, 362.603624719799, 340.148139545493, 340.274169620392, 324.299162862961, 330.449693113791, 365.605379448876, 363.490496240081, 332.893179467786, 331.584142672164, 357.406428209253, 331.341799137443, 360.15911919737, 368.910881858747, 339.357741893814, 347.119918517658, 341.288703450121, 343.782058397232, 349.336126130736, 328.963230881228, 317.39097008792, 346.915632537948, 337.574293470158, 344.666162314951, 346.735681195523, 337.00198864751, 354.899811311162, 320.477779070069, 332.635989598926, 344.594812012414, 352.733620391217, 306.381358378944, 315.363406430524, 367.380814729774, 351.112923218365, 304.520947294279, 321.917527620146, 318.242402739321, 345.056229769036, 369.33334834718, 327.004364066346, 346.578853477989, 348.892991350572, 376.133111016764, 361.708989822127, 362.335972721624, 327.678154008326, 383.777639698693, 369.936334244516, 334.58722449351, 329.087664442224, 314.22587591836, 367.14310528908, 360.89216126331, 317.291903933007, 348.555758333032, 316.929341449317, 318.249652571559, 319.399333362281, 329.863773656698, 363.062134216232, 353.793311707107, 344.43040106859, 309.239645099767, 358.921869934748, 316.747842481917, 330.901480351666, 328.385950504277, 361.086067886293, 384.005318610606, 361.996171557614, 352.867478597398, 339.520915239138, 372.032153786183, 355.575039426769, 315.985047367982, 351.909328920712, 382.604554263785, 346.075299930152, 340.118012667035, 350.267772562893, 369.371769015044, 339.08546782355, 354.843748162334, 340.81734935689, 369.349158318012, 340.133559219686, 331.754880238911, 355.296711705974, 319.543977799791, 350.614962390069, 333.371581729311, 360.388094314739, 352.097067993152, 342.369854325463, 312.396108139411, 325.341595716042, 333.436585613291, 328.65218307036, 342.719488182575, 377.041432884768, 341.243850084547, 356.504265608709, 345.255742995547, 363.71932268794, 366.414649490592, 342.964930892994, 367.189566237078, 349.657138339816, 347.46109932596, 349.352797599779, 337.505203818007, 354.970899752558, 344.514743278351, 383.088797013716, 322.710220274294, 340.303850349724, 327.911663725763, 354.825866916965, 334.930649664679, 342.127627649362, 327.886022402201, 371.482864582375, 355.399508852454, 334.341715969567, 369.679180864867, 331.794728200251, 324.827791278342, 346.45477648685, 348.114232833395, 335.140389558616, 341.51046763996, 374.342548102182, 336.720291880517, 309.634767723624, 356.982643413129, 345.260554676215, 362.037266709461, 344.476217117261, 317.249013343788, 365.495185361388, 322.789411809552, 339.553492754428, 309.982641163103, 314.011126255982, 337.651329684369, 356.734682194299, 361.605673233612, 370.037523946744, 331.490317736402, 335.106930331626, 318.486325549907, 333.029998334884, 329.442813331854, 340.804488969914, 314.968531104598, 365.468918744871, 342.575405806074, 347.742768851562, 336.249282130869, 338.079872580274, 330.971883083258, 349.231058458062, 328.240973761553, 363.20893286192, 309.195216500344, 324.428441370888, 352.973503855163, 367.024652290153, 328.747997852809, 307.384213143847, 333.458600543404, 337.453554854638, 354.270743470652, 334.640248073108, 334.925488820878, 326.753492075059, 375.51716813307, 368.901029452568, 374.396818942802, 333.80539646338, 349.293414770595, 361.441117739788, 311.027330812198, 321.818466143121, 330.598676573069, 326.401887035506, 324.179970253758, 367.092742101602, 334.337765472735, 343.932256871472, 363.529888447157, 351.055040013862, 337.538500262604, 327.242141001315, 337.819404131321, 343.497038512509, 334.32004938802, 317.752798447858, 354.884115681645, 322.453474359868, 320.970379591226, 336.009824444777, 371.105381205447, 354.608878758288, 327.074041504483, 367.847689466901, 330.853996025461, 340.454239803302, 330.612654523957, 347.827235817309, 360.259194324292, 342.505535678839, 343.615170095977, 377.072022721774, 329.422966248019, 340.956940764361, 341.661802151945, 354.267105908946, 331.308972047384, 345.013688255569, 348.297256103658, 341.667067266779, 336.873623965918, 371.7463813855, 354.53817980753, 329.513594743023, 372.958682931583, 353.675390872407, 354.207543748308, 341.452430817568, 337.915711571913, 378.568255950855, 348.152651363266, 350.788579170467, 354.133773230111, 326.461799840439, 335.530003852284, 351.167296373475, 375.5452873274, 383.312421971458, 342.462249338992, 361.561121339208, 340.488312596342, 360.309461790856, 345.359143139579, 362.791915310981, 363.497472932426, 329.088844449716, 339.8141469233, 351.586393694433, 357.938098463488, 326.357666632443, 363.754633770901, 371.077119196848, 346.915349417665, 342.130723314407, 335.890113475239, 338.807358508583, 347.412326791623, 351.667448307311, 313.173032960384, 333.366893515813, 329.863207460404, 333.81321844572, 324.998139811096, 368.532311180802, 371.548790071553, 350.890299816459, 320.204833448534, 353.054784511399, 359.910855031714, 342.6315021738, 359.900080441164, 346.520892108758, 327.409000495051, 343.968931158163, 328.099365743399, 315.093622997411, 361.792949685515, 366.353064087642, 355.358388130069, 324.449661277318, 365.147028896718, 326.974648089779, 352.87406544443, 347.428529294266, 322.810814879489, 346.650422003521, 349.070088194144, 358.332164068999, 371.08358204167, 338.482147524664, 335.084023894967, 342.339213205012, 349.747992138319, 340.151428011225, 329.793720039935, 329.287060025991, 356.478847141988, 325.866771583968, 309.377626550899, 376.894088592592, 337.113302338665, 341.884525476289, 342.679095792436, 358.652534688026, 347.234183181167, 342.942970738927, 317.245808122436, 358.968151148385, 367.344603997194, 341.314641053181, 376.586904482464, 348.279629345259, 381.433099514578, 346.238352867812, 347.477120998009, 338.315687766632, 323.77224713374, 339.543648477731, 336.257851983953, 366.630681968383, 353.292167274719, 336.290679357599, 367.60841069753, 342.523011317405, 312.85705072008, 301.108945396764, 364.374230375971, 374.897434369095, 325.22304772115, 363.494921258987, 337.545946018892, 325.736199719839, 340.002440641017, 335.640938276206, 333.677668619197, 336.142155560638, 353.585730690474, 335.528324771289, 350.765832702992, 329.246898442487, 375.924667973478, 345.317431449968, 365.01999921833, 312.096175619012, 339.280671020732, 293.647425502235, 348.56582566671, 337.686936174303, 344.507143823388, 337.90605576224, 341.480915240068, 366.210068743733, 341.133773699455, 346.23762982696, 315.611781917169, 326.409460039022, 374.615061945931, 341.019697962317, 338.46217700994, 345.911130725561, 328.792241943402, 374.690164060503, 339.824954872964, 330.963609571413, 323.878732311812, 339.159725700029, 361.270840295076, 345.143907199755, 349.596721584797, 354.293586127713, 321.244978853529, 349.924989547911, 341.649332985888, 352.189468617307, 333.800983378365, 355.051897956141, 355.507741327299, 337.532479396011, 338.379525162151, 324.597100192013, 341.396137463148, 346.650426359441, 356.416011325714, 354.700628466976, 364.887254492805, 323.792986417263, 349.42511653889, 331.719396016613, 340.18931401914, 344.686600449432, 310.745072128435, 367.75342014029, 345.262738204293, 322.253155233384, 314.958389364466, 329.382461342001, 344.382305444477, 370.83289004378, 319.49462300687, 345.246325407715, 336.10074754552, 334.22611075739, 365.832442402765, 348.715121650189, 339.498786878531, 339.701770068598, 355.310655771925, 355.475003189268, 362.081336341924, 343.069033623513, 358.214509634558, 348.392898090852, 342.785610398468, 363.698436422444, 313.151108693367, 338.026086974702, 336.661645654356, 352.534637242824, 353.836108415077, 334.987625304541, 370.012077681785, 334.861202716575, 343.238473861297, 334.103494212529, 328.022696256649, 335.904421702475, 339.777226136333, 349.493614150338, 362.203647073431, 326.712477727638, 361.176897544066, 331.897021294792, 327.972193669749, 330.397894710364, 362.579648498426, 323.742074680704, 357.96616884904, 347.689934266789, 342.736451236564, 326.683010731339, 359.453873835105, 355.500551653224, 343.287849951122, 346.612182745534, 331.522907341759, 316.000251016962, 351.089172309301, 342.186764650854, 335.330847291684, 334.942209506231, 358.524384458836, 326.916904354566, 367.37488441993, 319.272678896132, 354.165447747193, 327.263736535315, 312.343946150807, 332.570391019844, 351.037145216185, 334.672874503925, 346.328158060044, 303.599535901612, 360.778506462678, 335.574025722596, 357.562478637802, 343.385261102077, 329.318246461037, 345.278275069103, 330.791023124235, 350.309903004188, 332.296780294202, 371.53512535825, 317.774531658501, 369.2379272901, 348.758583242373, 332.134421803396, 339.761919341742, 333.352292663666, 322.373206935636, 324.083406829413, 340.777809740714, 336.500843026865, 358.607076033039, 347.911426043615, 337.101848464959, 321.606119651001, 338.725557667642, 330.617660471861, 362.486823196761, 320.880855239978, 344.301846517877, 351.788236953578, 356.608614386299, 337.809163184936, 327.034992939562, 350.123620716698, 360.380397895028, 320.701556977483, 319.084670568309, 326.995459452394, 363.811046798194, 337.06179729401, 321.48986608876, 319.858380414605, 327.040322642462, 331.034334734631, 327.291481508398, 340.541391491073, 338.747632269015, 365.446260690305, 346.515967911441, 340.85178958392, 353.482644523515, 340.904271461194, 357.230385489238, 347.230483036628, 358.885681421751, 349.669631323163, 320.944643311486, 314.721971850165, 369.727039671403, 329.675446817777, 332.486853277994, 338.981932434585, 351.722213519319, 349.495216611384, 349.585862733582, 353.624278287822, 338.771874158174, 350.529625932819, 356.791073252538, 352.405725887387, 357.591644517349, 331.415076159438, 341.359604400218, 338.110583760969, 342.916732860924, 356.539607516224, 344.11781005734, 323.245105573715, 349.951937564489, 315.431365261818, 350.92328001752, 337.01311628354, 341.169356668535, 382.803760488498, 353.911957020179, 347.437475546324, 359.212988867156, 337.7966619111, 350.185305548159, 325.422165960409, 347.134407085351, 355.393820062646, 339.047378976909, 318.342048721724, 360.310629341503, 309.201270468089, 342.235643171838, 342.269682402013, 370.871525709263, 337.48133940751, 352.067834518928, 341.825762659233, 365.206430219984, 348.633636448102, 356.278949779199, 336.700940573496, 349.694892216088, 369.039742234028, 307.2886184562, 346.782795382072, 322.767380865411, 327.144876310729, 327.416292929327, 287.161327896596, 348.380600090614, 332.267129516569, 318.547311739812, 307.551030159152, 338.933647477288, 341.723005344991, 348.475971317683, 334.7224177863, 340.521848203975, 349.290464876826, 330.410717063652, 314.50939156655, 355.563131181027, 334.883344028179, 334.908649659543, 351.940375028009, 325.534514570155, 361.069246771818, 313.852446938653, 332.407278654521, 317.160024446609, 345.306109485071, 322.077221281178, 340.39249378931, 347.563134253894, 361.152920712028, 337.272034732529, 315.523169506969, 335.76368891138, 330.402854104397, 334.166549900887, 358.365334357866, 341.509134363564, 349.051650564433, 320.531658743831, 329.376821755657, 338.536850762276, 355.083428543827, 348.01857656606, 318.442079409436, 333.003588725345, 352.856240819665, 349.006848853485, 327.6702551042, 357.995040733679, 376.475506378205, 365.860308436065, 360.317018439672, 387.602824347032, 366.727244637852, 341.628246112125, 356.607624789955, 350.901671779917, 324.044826791768, 340.408076142057, 324.082315938522, 358.904759097406, 341.711755609923, 328.64411550382, 351.628163123442, 318.145481626062, 346.867077352668, 347.402848177579, 336.260958289828, 341.892617849436, 357.432093387819, 377.908357417449, 322.461252626832, 337.954568320751, 337.774309294248, 356.26650263198, 371.691469231622, 356.4152463391, 341.011604335283, 346.601818237166, 348.503565318751, 328.719590235521, 339.728426815694, 332.848372490618, 366.071059241635, 333.349446302965, 354.376524194008, 363.985524337764, 339.389856031041, 356.325725148257, 379.048473993938, 313.237434246157, 366.137979225349, 315.777434740298, 355.294097980796, 353.684345995246, 355.124202872728, 334.429382568184, 334.468890046289, 331.403504321889, 316.863324346809, 356.725004747225, 347.216940347427, 327.665416168448, 323.122712506585, 360.742772728498, 308.635529224504, 351.261035448811, 348.894146451749, 331.756735029388, 310.041119519389, 347.444901860314, 354.628544710961, 344.337552425047, 332.367636323442, 330.779831468585, 334.454930112956, 357.410084572386, 323.378324076648, 346.297534476512, 335.962987057816, 316.380118603378, 344.222405605993, 341.935864340344, 385.235112495017, 331.501478272786, 341.102773740649, 334.06038751334, 368.890143927168, 339.582750212182, 375.275540734133, 322.920547166475, 331.738371408225, 345.75081815467, 337.228164089116, 333.715933600268, 333.008492279238, 340.943843766367, 353.697054552591, 364.975469901536, 347.296795997939, 344.866154104103, 333.081453274212, 334.420243221252, 299.122876671518, 324.332741374309, 345.222511462257, 359.51767128607, 335.242095975613, 331.656442589355, 321.1286033563, 349.462166397644, 379.485823865208, 322.582303900923, 346.594609309904, 317.88501457545, 363.277521732312, 335.160172129902, 340.105340025366, 354.719438385491, 337.614840866566, 359.819407564961, 378.252684763817, 357.951892521196, 345.335294192558, 359.596280535659, 330.238339705481, 367.773243613089, 324.691756904419, 362.378447491112, 328.57200137588, 300.940016194071, 360.485954497262, 359.568331340357, 346.619576310689, 318.639164827354, 351.452420775356, 344.966570388499, 326.46390590238, 338.031694775295, 344.1163456719, 320.836628792803, 347.193634118708, 347.449152128565, 352.266607542221, 349.36491380688, 368.599497288839, 340.605965121807, 299.108949208963, 357.852134918919, 358.273869570886, 345.267376696063, 336.873343666586, 337.831351915649, 330.054375702996, 353.277622777904, 340.323995103404, 340.797315131553, 364.981694041167, 342.318660977095, 371.219168195719, 321.236912368948, 357.058246847731, 350.225730808479, 338.89810214102, 347.226850424729, 329.560006205332, 349.15395129923, 341.118178607703, 332.602224125804, 322.187347775888, 318.188317598926, 357.071035634929, 328.272749310283, 345.806314331255, 316.653991104802, 344.701927320814, 345.344646229274, 368.393536912268, 335.060252591348, 329.368347153153, 346.122304630712, 326.52604614555, 338.04290056532, 336.980696412697, 345.78119965828, 310.833734526444, 344.080454365587, 335.435024905159, 352.059856733768, 371.673852983804, 340.615093924781, 360.378574196454, 340.575146871774, 354.360485584204, 340.582309340287, 345.742034144354, 356.564693418448, 353.172681688071, 321.640191993712, 372.963349880404, 344.3221719565, 358.525956704174, 345.816522768315, 359.990240962581, 341.891781703387, 375.30961856723, 359.324084725607, 363.529430579218, 326.554926984211, 346.502692036447, 323.28431691223, 338.517358696678, 350.621304153295, 335.947505923897, 332.815295834033, 370.76754228565, 338.287114696404, 349.824391264472, 339.636878709521, 360.364425271541, 316.620963465986, 319.215710131411, 334.167405082807, 350.708302062242, 331.919051628122, 344.741241829492, 350.813859355739, 345.404051258288, 347.601420019428, 350.371107730386, 333.695694120762, 340.111251000241, 343.713257124063, 354.817526729616, 353.498844386472, 326.407664594287, 349.896182480153, 299.50110938611, 327.696263280502, 328.274256079026, 348.369379962205, 362.690153600318, 338.782104719177, 346.689222821333, 335.162125874382, 338.810369516285, 363.543297359757, 335.027120587987, 325.373212244431, 353.800026956746, 331.786631287812, 342.478152124185, 316.896747116657, 359.709773728803, 342.328603312728, 344.683486386705, 364.189006570361, 332.305122602441, 367.870130735054, 325.102390755751, 327.166767903238, 335.655079969353, 334.289401096775, 313.752568390332, 374.888762356295, 334.105632404284, 357.635602793204, 323.896869268642, 354.291366977512, 333.309769625375, 364.00722369584, 366.951548663957, 348.339242379671, 354.932017644999, 307.780273091221, 351.271107803281, 340.781904534658, 329.494617483291, 361.193311357891, 339.019056735474, 353.553650403467, 355.679233508318, 349.066012440402, 314.044466353576, 359.822827736655, 362.372939767828, 299.230869384713, 321.07785559073, 346.021498694471, 337.878827879757, 347.664422010084, 364.00649413063, 366.413659589082, 337.949153832487, 342.666730657119, 333.793972718751, 339.251316606367, 360.074739701832, 339.403091532477, 343.255644755589, 342.874266186376, 347.892264590831, 357.414294183512, 380.97382177753, 341.761388165152, 338.809988791483, 362.157665727521, 351.541650986874, 331.895985523005, 342.087330777832, 350.281351043704, 310.146899913906, 297.257957770938, 334.862997522123, 366.300179017915, 344.458354074781, 317.693678048391, 325.371012607068, 339.010899415047, 319.581045594837, 367.621756498396, 357.6352965421, 353.417040265743, 361.671389376824, 347.17599002386, 340.0208003472, 319.330033033666, 361.088433809279, 343.210424210379, 357.383129795724, 341.84378249579, 358.140323507127, 327.039028850408, 337.24561465127, 337.207244940374, 335.598251764034, 355.723374287764, 349.264486644536, 355.950925163819, 347.681007706426, 354.961498100808, 315.181316253049, 353.802994465196, 347.238062764858, 351.502582947546, 340.36849659219, 352.679946064126, 335.946510268697, 330.597112534321, 331.832159596011, 353.19258516249, 324.00808226455, 383.690711563416, 336.776454164387, 375.029510837895, 368.343379952129, 314.109611555917, 351.755586767391, 310.469530155109, 341.990637865832, 339.080754226121, 350.313369390695, 338.538488626649, 340.420278726644, 340.658569580715, 318.014621738997, 345.315210521175, 309.182858542047, 364.305106728374, 346.855559754893, 394.82876677488, 364.595140424662, 336.997272513027, 328.830647450439, 344.262371586566, 367.858727310872, 355.78416207893, 342.427523890304, 358.3526112612, 333.503928628209, 342.631555957746, 346.878175982748, 331.906092614346, 335.819656776555, 354.183648931679, 324.657131565125, 335.604526511279, 374.332438511961, 323.761480467084, 326.947299560231, 333.142543364958, 346.779246098736, 334.057202901053, 343.241781728145, 334.34058528231, 338.336338051107, 362.619384631774, 348.191266167444, 337.660853904238, 369.297433692302, 350.333057346444, 341.03660153769, 350.104577363324, 371.292484275899, 345.903491143534, 350.384806702802, 317.051581655758, 325.312835867962, 351.732301259265, 336.179739912503, 337.128596109771, 359.960698681187, 319.511639541976, 336.649835496516, 342.183135262457, 357.245109216078, 353.368146714947, 311.736962388122, 356.277409847735, 362.566801893686, 372.643560188536, 343.804253327066, 339.044768183328, 361.851238085442, 360.281090988822, 321.251212126761, 349.834534691456, 343.790249616079, 360.418136321312, 345.699845134849, 372.641697534324, 353.772006608209, 325.48212022343, 354.687013762106, 341.509802225161, 354.397439422427, 350.594421312999, 345.996696690608, 345.377392833811, 360.40510196408, 324.782016880584, 349.224950115854, 370.317156745409, 327.38640738943, 333.138691869449, 354.551222749822, 345.450746108044, 321.148711444326, 329.558556111301, 366.249802113872, 326.844715355172, 335.793515794162, 361.820568364457, 381.69117905735, 339.488025086983, 334.659458080304, 369.862384992901, 351.728805776243, 345.304983530137, 348.271585717676, 338.271317142258, 353.201602522224, 370.246059421919, 354.111247744518, 338.808357364124, 349.604718862894, 349.275704608387, 357.564938784628, 325.275389861625, 358.514982773508, 350.912172149113, 306.365674686265, 342.480254943048, 370.230110851678, 370.456676612176, 346.489047319853, 346.593369146344, 349.605296217502, 353.177717586429, 320.650027457476, 336.06176737694, 337.719743300724, 356.901783909792, 339.417272394839, 342.566397813519, 367.270253543097, 342.375715355522, 329.90932405466, 354.60026195944, 365.081361982424, 355.516758502661, 344.684652042046, 332.313642483768, 359.317609167626, 337.891798384233, 335.327860928192, 371.47300222554, 311.032641577457, 350.496583779392, 339.10470623335, 335.674696461788, 351.315306618408, 329.917133717359, 328.551156628572, 374.412914053631, 365.251525410579, 346.438939179395, 357.013275002762, 328.887349239574, 373.851026127775, 324.035689212755, 355.631474648418, 320.449743056378, 348.727892964903, 358.177561553945, 381.104608420218, 346.587475711567, 361.615350208389, 342.754481050097, 340.234624545126, 360.60104347123, 346.534946905521, 336.008672963788, 337.854789916007, 325.889911315448, 343.588184893268, 343.127434839759, 334.752811482033, 358.4239606105, 362.921533014615, 344.405222089793, 375.244247731351, 346.777091551096, 362.185155268642, 344.473520680472, 347.321111817427, 351.115122007543, 341.490270077625, 377.716483574469, 339.427497082756, 366.848499882335, 337.863005709445, 341.124424809229, 351.795999027072, 328.663809119545, 357.510714360886, 332.884430440266, 347.29410618933, 360.422109711798, 320.890413739073, 346.919387882662, 324.925882701872, 326.911818894221, 334.362603296929, 348.204267037124, 341.104429103504, 356.581686132085, 321.67269640556, 347.481487219711, 322.372018389395, 357.067619755358, 328.377118938303, 341.524912608678, 387.418612534203, 317.920542802557, 336.933018105165, 364.040473330063, 364.761722415389, 349.74282866323, 344.219148113433, 328.499897819571, 331.207795078678, 341.369803700309, 340.493675932117, 339.823987735014, 328.348262347731, 352.278461912258, 321.786582334573, 345.990769887735, 326.749033044791, 317.516930865996, 344.042192273276, 349.516341618978, 331.184169794357, 346.057950341899, 322.43526457826, 324.407688050605, 347.133188955217, 343.123983219939, 337.803445731947, 326.01319798776, 340.647822426391, 350.403750468695, 347.823177452587, 352.750481080246, 330.072747315392, 367.504588143613, 347.573466469104, 346.595264982044, 338.778078817147, 346.882152392545, 363.008221088535, 326.781133105382, 346.274998573849, 316.494321886409, 331.158356068509, 330.091339681587, 363.639223689018, 348.969770376803, 336.88333272617, 336.023159221321, 362.237596891721, 345.743943711097, 347.923439416294, 338.365912115854, 350.695740947838, 339.266129689811, 352.606857134883, 341.903898134692, 355.314754064137, 355.709231929109, 339.005845115986, 365.035253646687, 339.429378278857, 335.612142731031, 344.227691515439, 346.9781745567, 350.261067466463, 333.133341304716, 348.160024434927, 339.343905578691, 362.250214694415, 329.142856822842, 332.430125137152, 341.979803748436, 340.938000778593, 338.984471402245, 345.064525854619, 339.336542143801, 337.575514294133, 360.070646769901, 334.301592461385, 391.448899877915, 344.695885225861, 335.035351991895, 342.828881252479, 332.991517184834, 314.662239227086, 334.06452298111, 351.99571232336, 363.211540322349, 371.631178352252, 363.72490616014, 318.186216964971, 370.494590996097, 303.824282850223, 343.782513994179, 359.421837190449, 349.831833242091, 315.784772538817, 315.594693170247, 342.100951247239, 348.249789414512, 348.704729032967, 362.069336723625, 377.261086876946, 359.384868695415, 347.460950068474, 345.229556235682, 343.819526937323, 328.96162352806, 348.263819720228, 373.801995624673, 336.416979221847, 360.755607024434, 327.607382792624, 325.046715594056, 321.314811062853, 340.398137738919, 339.534551258582, 338.44541160026, 367.258344654968, 347.39992706124, 315.466643787342, 348.98396083538, 322.437720503124, 348.750498753882, 345.436474235695, 348.508630052149, 338.32529454328, 343.748816470478, 320.170033339136, 349.074309072558, 352.138965019583, 336.308020268993, 327.641752007483, 349.885951398913, 336.15682161795, 351.811630846159, 340.305150489912, 313.106260771673, 320.999518680209, 358.191870890773, 362.673077332722, 371.432340034937, 345.255015564167, 360.666404171461, 342.11245415002, 341.468096510719, 330.844016159585, 364.200578749324, 335.200409701381, 294.559140304798, 306.534614261951, 356.897768648171, 363.59554051361, 329.428184531764, 295.9213009357, 366.195018166213, 317.509728906375, 368.73811742634, 352.520644035939, 350.877285155222, 353.706992880405, 320.158951842309, 303.500006965186, 323.283189872655, 347.02692199918, 352.354964585989, 372.785621199034, 329.181807911226, 365.274041942237, 356.128089476376, 314.265650498543, 350.04499058986, 357.560763444401, 358.767356608899, 330.838983859873, 344.18991158852, 309.893198624765, 348.95402389314, 338.331546785834, 346.153526910486, 355.178724075714, 354.023059542579, 330.253423983179, 355.220014169183, 353.513499422936, 339.613266532307, 327.866523583431, 355.516773723902, 355.213404874491, 375.107659887029, 337.41148015385, 343.619697565842, 335.583504964912, 360.076328784435, 353.338375882396, 321.490437898993, 341.428870995542, 327.39937576028, 352.489887004709, 365.773612504304, 356.551542716141, 345.836164382732, 339.43646901656, 348.523912606477, 338.007620915119, 337.140836038958, 339.985053676945, 362.457334936684, 333.993490800287, 344.030492907083, 327.459376478459, 324.884598698413, 333.023266832202, 341.843440585671, 338.362875887909, 337.883752133051, 317.987302962614, 346.334603505894, 337.644787244284, 361.387179971356, 364.254169759469, 367.314953239699, 346.758506307407, 341.352889506063, 345.764431953634, 331.281680112973, 347.499395483879, 351.925599467654, 378.177687536416, 331.604569160443, 374.729819204777, 350.133383042729, 330.413246270846, 364.669927937627, 362.411644974346, 369.780698104297, 359.584320863287, 324.208256019677, 338.030406268663, 347.838413255032, 364.750496810229, 335.029101353005, 340.698741465163, 329.525138089719, 323.238500608225, 295.505412167135, 321.846297925577, 351.980183940926, 334.509332712617, 345.688964148787, 330.21089014983, 356.260682708967, 347.813892785511, 388.209867934881, 370.097496572114, 338.916727859021, 374.106086556228, 344.760835187981, 365.81246260228, 365.330204382152, 334.424206657148, 318.073815215878, 332.013004124963, 362.061443334979, 340.435375767524, 312.881512122384, 359.988714607291, 351.572579288596, 349.821965210542, 339.46164394283, 353.563192094571, 334.855038298267, 312.241830932595, 357.634805956166, 351.336683509426, 354.594252489195, 378.514656002633, 355.866220139125, 360.23819750623, 336.765390391987, 368.622520673221, 361.357289178382, 366.607860213333, 360.693962775201, 313.557370493296, 387.218544933926, 367.856667621705, 345.717037346791, 345.868424846842, 318.404338813786, 388.459286388171, 353.009415206248, 386.109383776852, 339.399387867074, 363.728311255741, 327.191926022926, 351.434091748296, 357.046125525225, 338.503941569163, 348.085782395253, 354.661328467743, 336.646613083799, 353.094703059856, 329.001758433899, 343.497957993681, 323.325576928413, 341.77295923209, 363.894897871204, 358.83517586595, 344.098449401429, 343.160883588076, 343.082055006197, 367.967897466238, 348.096434992718, 353.931599820373, 329.497670912503, 331.061736156627, 339.181066503146, 316.572169069823, 340.237286776409, 320.559691712196, 349.832100867494, 334.023728020494, 356.724109593237, 347.485690778482, 353.979213378172, 339.795517326945, 356.466204468135, 342.007304206348, 354.022954606245, 366.217235472917, 357.860285983052, 351.261615150321, 339.279266297256, 344.925827066616, 330.918455446963, 320.058554153487, 375.310324548381, 295.781848439712, 335.798142480025, 347.433153030833, 353.94070195341, 327.912473770261, 348.511476318028, 358.37998405434, 344.442861661112, 317.341337967746, 313.638240940156, 347.447228559036, 353.858581088783, 330.308005850175, 371.805579705801, 347.567539995006, 333.880241618831, 345.178650640325, 347.495258713837, 357.069573608622, 345.373053067348, 374.579566545049, 321.939989679421, 327.448774996624, 340.156686359342, 340.514769741123, 326.757289704466, 387.572606101166, 364.324510253692, 356.890357061135, 339.415237770759, 386.615145908997, 339.915484276924, 336.456304989937, 332.536491846607, 355.649424679317, 344.063581090478, 372.854720634588, 332.165435383927, 344.371667981324, 348.964202139441, 309.426147576444, 347.052806151537, 368.840254752943, 331.928126556272, 331.155092075292, 345.468680355616, 364.910486660864, 345.724127873533, 374.279539449085, 343.846139594782, 350.080596305806, 352.292419208369, 357.76164218556, 359.86332229459, 321.630296009069, 339.007214113791, 334.842102463731, 315.658954492513, 337.442173533109, 377.363739793956, 325.552524601865, 352.882758903117, 371.110302243305, 320.26809420836, 325.718153853055, 354.173649832563, 353.472158190386, 343.272363331479, 360.562943548654, 357.225023033396, 316.831750193156, 348.19899727171, 335.726561426913, 355.297450052851, 315.366619593872, 326.136213886423, 327.398657012891, 325.285311918094, 327.000067664338, 348.129194524996, 335.883673218434, 328.410049406959, 329.24635164962, 335.821461178497, 336.262237889343, 332.82585014278, 321.083881214965, 334.327112200092, 344.746491597944, 367.88904137602, 314.806386319518, 363.723543426133, 326.393865609533, 320.286402982354, 353.215207557642, 348.321480040032, 310.118199880606, 342.436661052363, 375.597976054542, 343.86780937112, 339.569917823895, 335.845474094811, 318.010373910266, 311.737506522792, 356.546575785779, 357.12064351862, 318.368390263329, 329.611886192639, 343.530212572724, 370.868492416725, 319.810903880135, 339.194827562136, 362.60069327945, 344.88419691086, 358.934819610816, 341.492580107, 331.699721800056, 305.054371403949, 344.874231989719, 365.1620457291, 358.273299289848, 349.056330988154, 307.689033581571, 336.425219667599, 336.860321739435, 356.938931600048, 325.404124203861, 372.647510649592, 328.293723111335, 374.633249547218, 330.828176888056, 345.463495742243, 341.405868355983, 341.284756263112, 368.191522410282, 340.949534417936, 323.971531962197, 362.330567128732, 365.597407288486, 300.254971069456, 356.439718473057, 332.732062757765, 326.52387588187, 328.32856268458, 323.279256217954, 325.10512776859, 310.361957493235, 357.196279312061, 344.497109194648, 348.049106079687, 342.591595000114, 339.706175787946, 356.463067184978, 350.694837118951, 325.490916883804, 331.29013587897, 346.602485997515, 347.616437394657, 330.458899506408, 340.792373930844, 355.249362467707, 328.877834309119, 378.51174791974, 315.976767089956, 357.305462729224, 333.777099863008, 352.934087854865, 361.421220808539, 357.346926451451, 353.511329990319, 354.337215114703, 351.236279971506, 328.86252002553, 370.474373931409, 343.683281951523, 346.338233343204, 320.128141404579, 344.295838275447, 362.040708048492, 356.412950845554, 320.535249681079, 373.080039088045, 350.521067793235, 364.84168236387, 342.058590819501, 374.484875123187, 337.145190359901, 355.358763486044, 370.330115743172, 336.228749999891, 362.665420894273, 357.060377420509, 304.614639871365, 309.9279680438, 323.569227921491, 326.977924571836, 348.099513408028, 365.937849166841, 341.806670848127, 385.919411079437, 330.142330125416, 334.666227399071, 353.633052736588, 319.081696712627, 325.910144135083, 357.70646364291, 319.54937519517, 337.310366066838, 341.93089852193, 343.041598413446, 357.011915009445, 317.482929308547, 330.973739544445, 336.228497461765, 366.070361082386, 336.474650588209, 335.343574550573, 359.944705009053, 362.982484963306, 337.986822022798, 340.625650645379, 358.033856273813, 332.672073763512, 344.019851503675, 356.138850229244, 365.01289531522, 338.649260693687, 352.522638525238, 327.485429908085, 361.277065137203, 343.654995296464, 321.623853089672, 357.657117550585, 338.07222597133, 358.081559444046, 394.49594643073, 347.183515382392, 332.725437528904, 340.302813750655, 369.626346924234, 332.209136007972, 336.288117329346, 347.648032187521, 348.20898138711, 344.53443019902, 332.233371557648, 342.306741127111, 364.540120928911, 344.153932726134, 340.670681927331, 331.835038436027, 330.386202764281, 329.002688740304, 347.974047416142, 353.974693577989, 346.472293206445, 335.664526211827, 363.565771644843, 340.241218813701, 356.867304576632, 327.678527389412, 354.363135128057, 336.518190511807, 358.709952535061, 326.199287198523, 342.41900020944, 340.789718240817, 347.897466609904, 322.412179041668, 311.7642888822, 352.372825407405, 346.561227694373, 341.052906457189, 332.684115160881, 345.284182846746, 346.498031244827, 314.76651170304, 343.355212461793, 316.252686620073, 345.662759466719, 335.442697470905, 321.885403477694, 372.751970175386, 336.003164092524, 342.556513167547, 329.115115044196, 344.123227604961, 315.679985055945, 359.637397574777, 341.240679726221, 361.047660265214, 349.562820066773, 353.774758885845, 359.215806306681, 336.597578672573, 348.70616115512, 325.822758883878, 339.399426986548, 347.371620965116, 343.364965347095, 316.984603144628, 322.445855359633, 315.223053782683, 330.061278952557, 377.381319102018, 356.505137947307, 325.193306957233, 331.488891831628, 359.741832883508, 315.876154412316, 357.762415311213, 317.255048826275, 326.755094342507, 363.734925710646, 331.865922197006, 341.344948670877, 379.75720344085, 376.937484595875, 365.765041280624, 327.075726172733, 349.359131639134, 327.774529925044, 354.830826169605, 337.847213051026, 333.640516505345, 376.641558235342, 354.819676539153, 341.800589066856, 362.795627724587, 336.724049624158, 353.749773393661, 371.782511441521, 350.216837204269, 321.581216027403, 364.081942277707, 349.874508775984, 335.911993420159, 347.967390561478, 331.854054400895, 337.947923666526, 329.274775116695, 334.349136007535, 356.121715654455, 327.346020795964, 319.346994281286, 347.843722728778, 362.885850586334, 330.025603568671, 380.447748250632, 372.883205822839, 352.802474776168, 357.319682577072, 298.94784087809, 333.601401311036, 333.589348091297, 350.798215530666, 338.291581548425, 363.712089622493, 355.075204192341, 336.608000221371, 320.571967804642, 327.164075569405, 343.590249905061, 360.826614423377, 351.061590373883, 336.693020654886, 342.399012271074, 361.940950453782, 353.573071426752, 328.020361838719, 365.340378033395, 345.009393043966, 351.044045977622, 341.045004310618, 348.890204485736, 312.939566581374, 346.897923925165, 332.287026843868, 342.505894919386, 328.05873253206, 362.045511069302, 356.829177987326, 366.641639426272, 361.13060528591, 321.985230096099, 357.236541372433, 338.809654983299, 334.943560944063, 391.580104004463, 316.377666169437, 350.300365439334, 355.111877076969, 349.015325455637, 338.382984587796, 337.49742653187, 321.3893757001, 332.218035388444, 330.170598240279, 327.722232778119, 327.45217156635, 317.997980717077, 359.353397331204, 333.475897185615, 341.571491542472, 366.688517948293, 366.987927052036, 377.242373021791, 374.012587706308, 332.888236494075, 350.27669442927, 355.035879917694, 378.8153074448, 308.166823750611, 324.015159420462, 322.716712262205, 338.742158857836, 360.012118909612, 312.852942304762, 358.249425350393, 340.748622886069, 350.789437796456, 335.753402538076, 329.397997508096, 356.664119142576, 368.031628497166, 372.231324916298, 332.798499321693, 314.561128337127, 321.674741723998, 331.201265252997, 332.043718758003, 322.799457832038, 343.322132453724, 361.154844573885, 330.300134652172, 360.647440151087, 347.164144269695, 348.771129525977, 338.431171698226, 338.174124620907, 355.062922058636, 363.388029888854, 339.302479791608, 340.850912551665, 330.053403740314, 338.951646725955, 339.671124831089, 351.463777233938, 339.84988554785, 327.332093846535, 302.095102762463, 359.835718615393, 323.150921373583, 354.27213258945, 340.264684306955, 369.519445218925, 338.270177626496, 359.96166682651, 352.80577686511, 355.475152029999, 342.500994111997, 372.75973426192, 350.577823744992, 359.749042565088, 313.439545463188, 354.12892214352, 355.865042789908, 296.887587547375, 360.872332352239, 335.065641938439, 321.976934423846, 334.655224790185, 345.491250172914, 350.780419544344, 342.892050134565, 313.923757187681, 335.58784856055, 369.104868580255, 349.509264818965, 333.641988473819, 336.283521434779, 339.199457088591, 324.394688233013, 339.300610492499, 368.883571945563, 342.874782358002, 349.348865188541, 349.372061033213, 347.209442491407, 353.995744074607, 338.493072480299, 322.835848855744, 356.269264652142, 385.722693955627, 345.654009053738, 363.771330043589, 292.924901074999, 327.612066990784, 331.414592591238, 342.474689505044, 362.509528253863, 356.477915439227, 328.342880481732, 304.066397675257, 347.154258311368, 324.462751967118, 351.068952272599, 313.96289326238, 315.076849664522, 335.595824574644, 317.508954353034, 316.804218205163, 376.320791510086, 326.416895404028, 356.168188990856, 360.174462680748, 337.327648057063, 333.372987537889, 311.110068251135, 354.895288855266, 333.680495591256, 353.700945629142, 362.076640912616, 354.026550622152, 369.712915587723, 323.939371956437, 368.52490479746, 327.650295245791, 321.848716061914, 370.096784448352, 329.086646335482, 329.219986582256, 347.993032965831, 357.928761864361, 356.821292004834, 306.697440935946, 309.216657196479, 340.511852081605, 314.967770599437, 362.909809451805, 356.036264396506, 363.01626987691, 356.642313863103, 340.400238150136, 340.725557996171, 348.381832009627, 345.567464649685, 348.84327573105, 340.168694200454, 330.269025765628, 349.192485239172, 335.398383985421, 336.1034502105, 320.715908811453, 339.699120119817, 365.579824599538, 342.426967113185, 379.993694344957, 365.196848903527, 355.49176855022, 336.624279087465, 324.964273514654, 340.777089653349, 347.162459750515, 327.651287782398, 340.433123255229, 346.157731388913, 360.267537756716, 343.513036926315, 338.410625238547, 335.310348643197, 327.403222515134, 329.17864313738, 368.941327077256, 341.125267436913, 352.11784326266, 344.048576753092, 355.273390059754, 329.072502875991, 326.36101079375, 341.024655687046, 355.777963908822, 318.186766367135, 346.970466635185, 358.819394544793, 328.59100882847, 342.844140013663, 342.348818324087, 362.859369042186, 389.934617842572, 361.745369998604, 364.034035646411, 357.514760072603, 354.386172760825, 363.604910997787, 332.398293230368, 354.168821520546, 372.83629090546, 328.78011490361, 338.231383223944, 363.43986294789, 341.019287394664, 360.468290653553, 298.628071557099, 345.886898143864, 356.59333123617, 352.107895607357, 357.788891120718, 361.56812799097, 350.435004211965, 334.469476473878, 349.122525061598, 356.740251577792, 334.253848227873, 354.530454357114, 361.054355790493, 339.6549916536, 333.17055599826, 339.806413842004, 353.609450006661, 342.139741366859, 360.327103901864, 320.679798742874, 395.908190534558, 360.019149735875, 363.740173597075, 337.424364197973, 340.95382538096, 356.01624323682, 331.771761688134, 361.31023581668, 313.943277534483, 341.885799257236, 330.85743760772, 343.081053288802, 329.438204719583, 345.70422624629, 363.831771711926, 333.553206510782, 361.639435921691, 341.710636292028, 333.638354875981, 317.270670986298, 344.157574191539, 358.408078698873, 383.007584220327, 366.239508036933, 333.259102889466, 325.16893909372, 336.869340768347, 333.957926818188, 348.395612322166, 340.834336689215, 333.016158274879, 330.645264390132, 339.066605928317, 372.921333297717, 344.309422684914, 327.590952906383, 348.350891451465, 336.184154148614, 363.899736283178, 309.224763980052, 373.486355964019, 332.96455225904, 351.307432716668, 366.891199977897, 371.250304546986, 336.963276723046, 370.017218551957, 341.043702829048, 350.928539837207, 355.175942957535, 334.095905299972, 305.159776385949, 329.896983344715, 337.448263812217, 364.693433070383, 345.067795509658, 361.210464830052, 371.117586833755, 305.201829797026, 332.934344896923, 360.475875341468, 342.506015976733, 319.235701739476, 344.671303285735, 370.022390022856, 327.213981643391, 327.515674958235, 362.736703226616, 336.042826154507, 356.146804217813, 313.116671532918, 356.063405257755, 356.274882648245, 338.753715183952, 327.163635671938, 349.547095226904, 359.352687526588, 331.147210537902, 316.273733600764, 361.510439586668, 335.42418423798, 363.413512245536, 330.677028468275, 345.63684993911, 358.372718400418, 344.486252661615, 347.033413130424, 327.420676086863, 344.978031415045, 361.966067862622, 354.191176018807, 390.163358998621, 349.376215705528, 320.550880374824, 349.537517508851, 360.387714996432, 356.18309387135, 334.866440052623, 339.713777038642, 344.830410566847, 358.522088443497, 314.161142853149, 348.95967626648, 355.803229171275, 337.9945662236, 401.496621954017, 344.046119465673, 334.455469908588, 341.1500724437, 366.059885214796, 335.129448005489, 327.957807630666, 335.649058084121, 328.632130055497, 341.784410644821, 358.554703598708, 354.33071640762, 344.14698492173, 333.839082207405, 364.163578587052, 347.070549933794, 361.246585526482, 359.81749412624, 347.822005326082, 352.986566915099, 331.620224527998, 354.481697531604, 351.333816623907, 348.396909947157, 359.543392633916, 348.739897732285, 357.77472454023, 344.563055312868, 350.045298837398, 328.862645624529, 354.512715175129, 372.581327837958, 359.040327840159, 343.833808730882, 331.499141141579, 340.104052440971, 344.797502812236, 348.161633269546, 319.226188575987, 337.593336464204, 355.333972816448, 378.791370410716, 341.741801477589, 342.211755747514, 334.865434336313, 346.762532946104, 341.246195310731, 351.917871211895, 350.072922536987, 355.213534912358, 346.195226062826, 380.423011204437, 352.287384312416, 345.221310455179, 332.10016265519, 376.504025421736, 374.932820091728, 341.573492359609, 373.707040836962, 346.246056836856, 329.412364746712, 357.618182909778, 324.220843869359, 354.494431892553, 327.179907713957, 340.236848149085, 360.357647154225, 347.302094516116, 363.609196124213, 327.621573625224, 345.915129885775, 349.254462688837, 330.95218851482, 324.913027325653, 342.068109222914, 344.960584147071, 319.166274601885, 368.583834271891, 331.298863315716, 380.408955414161, 341.274413754699, 330.81921139822, 340.142624053289, 349.042744930133, 367.14366902598, 330.143580086845, 349.227451866506, 337.211973215746, 345.911236737192, 355.667063662373, 342.082009116043, 358.839865622065, 354.294276942977, 324.987440542312, 333.228866542027, 358.712514339475, 343.120931954462, 348.764750031181, 349.188168768118, 337.310834797144, 344.435123140356, 339.069022972141, 315.33958446278, 349.946520066298, 354.722378474767, 339.549519729511, 344.169004468906, 336.139567354276, 315.833456099261, 321.64740902387, 345.99585376751, 332.362227313644, 355.511867609677, 328.223213727682, 332.119519613438, 332.870189446953, 344.288251782394, 334.640974653952, 321.781698299126, 314.286724972939, 332.43579761147, 312.067251221741, 353.715981203691, 333.388991524911, 329.100345353255, 327.756727875389, 352.580958462953, 341.466837597187, 305.644660882504, 337.349419933963, 339.163502002025, 342.496773070743, 360.479278022248, 346.876464770729, 333.751160931499, 335.127927278242, 365.128646438852, 352.940289436094, 315.514270906503, 350.969405697473, 346.960290989615, 330.162405836705, 371.945885710465, 315.739032610438, 344.57999030456, 346.48439788052, 320.705277517236, 341.466028740791, 352.476470987975, 338.037320512146, 337.668464572741, 366.535733563783, 337.174337623874, 350.714692941335, 344.863704243459, 340.661538315398, 330.147976160585, 318.563269030024, 346.247923798901, 338.757839028393, 345.94807067398, 347.0378865674, 359.718218465332, 360.016940351162, 361.332923321917, 349.850961073206, 362.161907423162, 340.017361965373, 335.917681114993, 341.880102207518, 360.633390654439, 338.000242702681, 370.384820973198, 340.849899065344, 330.114140366605, 352.361878603267, 354.86386908555, 348.493335366755, 303.481634042892, 342.954980281703, 338.639625043448, 364.747068017259, 325.713295410015, 339.137053618584, 313.515376487756, 357.76808912993, 327.998801290185, 352.864183289833, 317.723812710209, 314.659606906802, 316.057120004751, 350.063914827106, 330.448981657989, 346.57302721287, 337.704819754388, 364.420076498491, 358.320623432388, 366.419433799544, 334.569922806789, 341.684954910356, 345.402511205566, 335.776843976665, 368.866877004451, 355.237738039584, 332.577814415636, 368.149200965332, 341.021435719825, 308.717653124906, 343.945817905901, 317.928420826851, 359.779523423202, 349.951746574705, 333.318488611513, 339.390801912005, 361.475836041689, 344.682389078026, 346.43936505248, 360.077046168679, 319.385611697008, 327.455896098878, 335.851147282999, 354.085527034188, 313.981787422445, 330.131011597898, 329.759831687155, 354.6674933547, 351.716600633641, 341.966022804976, 347.351536560273, 346.828927421565, 323.92024648588, 316.710183791241, 360.382752295186, 372.131186841636, 341.530150471512, 335.962189055536, 350.805592025426, 338.700734191708, 348.924803917236, 332.568051717349, 326.481118369468, 356.44946002213, 342.061751121424, 339.351439714762, 318.31587406764, 359.698104106256, 377.651163115347, 359.525442798128, 345.956127439431, 354.141485421672, 317.092692040697, 326.822536151244, 362.105205741839, 348.891379825461, 367.378794979114, 293.368065799422, 324.065967349443, 349.522662257977, 341.705859920527, 340.354192409414, 318.69916127872, 361.835602180506, 326.834192723919, 332.862341246489, 332.184190909456, 352.59486424164, 346.492324500921, 316.17355899185, 354.634467150046, 332.355866466604, 353.822577801613, 334.096616573906, 377.268400851574, 329.17245669324, 314.321597410852, 328.10327684984, 341.532960373123, 365.833758023461, 347.754291845749, 319.17666331802, 349.432908962317, 320.589219203452, 327.33867612748, 358.772177555878, 342.778885091494, 359.010656277336, 353.035356139603, 359.621599583872, 345.519356774127, 359.877234074738, 339.923004987764, 337.075947876728, 336.698015472911, 345.250133076365, 333.593988881596, 344.312702085964, 354.401324219151, 340.405957075352, 331.394432299997, 331.408686595076, 339.910842397255, 334.023498262021, 354.349542365049, 311.562099588633, 315.153922714413, 333.881555923266, 372.101251142988, 372.114528478951, 354.666391210515, 345.124164826986, 327.971247654151, 361.743591148353, 369.581471440512, 334.501444178697, 327.626432949717, 347.406914280307, 313.870266300223, 339.226236840274, 363.987998660004, 347.118323445221, 336.121455431779, 330.503498490322, 375.323548002309, 376.787549427947, 363.53703230131, 372.47846862959, 345.130305178094, 327.433657163043, 311.650180508651, 322.073275434855, 313.813691941624, 355.563897066189, 328.402446602369, 344.568172027133, 341.58236401574, 359.992512460469, 330.649409398159, 335.364742265421, 327.600511575776, 342.27026182968, 310.93087089181, 328.414251142689, 347.07610665194, 326.77177919013, 364.66921212061, 354.871691115462, 333.880166228256, 347.135479768987, 334.586826417973, 354.922592546054, 351.895578466373, 357.626405009787, 327.083412030065, 353.779970495877, 360.721130131836, 371.785767434379, 360.942225684528, 356.160642433358, 332.887175859814, 348.665704566028, 340.832593708058, 347.322065608569, 338.619989310838, 316.955399962947, 350.409733942632, 380.079906353641, 359.182176559277, 377.2314532097, 324.390573715427, 313.353849918916, 354.886447770926, 354.218052726489, 341.553783313337, 330.058975177629, 348.700755747282, 387.254688410999, 329.349004651039, 328.694393978884, 323.929088175404, 317.515069560428, 349.5787376831, 318.195635511529, 346.327241995334, 338.738331243153, 356.373299571633, 340.710127411223, 333.598430148155, 351.408014753957, 344.553301005761, 345.807814034546, 298.03242156723, 364.355552852955, 329.025166863545, 329.612984493802, 329.470882604109, 365.218347465365, 348.654026221795, 355.240895219944, 362.647614054308, 361.045251391594, 330.637451735274, 338.913935562295, 321.409493746239, 362.992912444737, 327.847278164096, 342.536807425444, 372.002916847186, 364.535197584787, 363.164065698099, 340.46829132637, 345.106489183802, 342.610717753015, 365.134331471789, 343.142678383181, 349.226325582062, 345.837141760701, 343.472135328629, 377.02232475327, 317.517234753835, 319.692251055579, 335.706344800823, 343.538462845332, 349.389812036817, 337.668407819718, 361.682726052403, 365.254936775952, 360.848553615917, 355.543247175407, 324.562132455752, 352.425679701688, 341.595879974971, 321.323277684544, 326.149334980953, 344.376705349539, 341.551619745895, 332.518102230964, 359.879770165825, 346.62723091097, 325.819144257487, 313.30238760907, 298.326973639002, 340.410936778156, 353.163043889325, 355.157866607249, 332.300756306303, 330.011831465938, 369.252059244773, 334.431701786643, 350.198497114313, 344.125814444793, 322.666949029011, 352.550487516045, 362.854778007964, 344.618042948859, 330.292221156851, 324.303857802412, 341.655222720008, 334.802089830048, 333.380554257114, 366.849800735358, 329.806145361491, 348.027097138946, 366.387831209013, 316.539413142058, 323.892035216625, 349.090385080775, 351.713771812198, 355.855228918113, 366.783959312754, 365.037029621264, 375.089562238377, 330.923078302348, 341.798697391386, 322.579554754065, 354.247677644125, 320.696067353347, 333.102712511053, 337.508743068171, 345.38097903298, 339.835472706973, 324.080892779357, 325.179437120159, 303.289770235639, 351.814512342169, 345.428855675428, 335.980990086217, 335.048733166409, 340.674072965354, 329.850994570239, 364.058400938618, 376.381992291701, 345.941495569379, 344.470991973296, 361.081747609342, 320.64610947531, 360.633317947219, 371.175731943508, 344.252554933281, 354.802969746444, 342.618454305111, 335.724298823442, 346.444326251013, 350.099775225815, 364.25631415282, 364.044026064346, 346.070277491515, 358.667993590842, 355.258924051334, 349.939447462224, 354.146494713618, 338.155628728358, 296.671334966465, 367.814465762984, 348.050936167603, 350.977807284613, 304.899671299898, 334.394312266023, 373.424730046753, 326.440753426551, 331.388900722173, 342.960541346935, 339.603961163662, 350.049889341251, 332.303695990892, 350.246033011274, 320.106930348579, 357.618779127492, 320.100480617288, 340.00727144433, 338.722740068312, 354.263522240094, 352.312245183684, 310.987954346095, 327.162820665774, 351.904750062196, 346.89836744671, 340.862074304662, 340.272187048867, 331.359337957059, 312.847655035265, 376.276067487569, 341.535906291273, 343.542273496573, 361.865077778109, 370.672210793242, 363.875974741866, 338.573287727814, 372.727098820864, 312.356184613556, 372.824372206397, 330.74232000184, 342.693806582301, 360.92007861201, 330.629136697488, 322.711871868815, 320.998843067673, 356.744588468574, 375.434375207152, 342.652030406264, 346.861954661665, 333.555312155723, 341.441926251071, 339.000231716512, 337.394153740149, 335.854916251184, 331.613190478393, 354.349047867429, 345.294041350697, 336.867483308202, 351.131565622148, 357.235076355608, 365.311786224639, 350.180563996306, 314.482611586295, 338.710755926385, 340.466533618056, 332.368185230318, 378.989536103161, 331.466901042543, 372.784795182666, 328.438072957379, 367.497645490811, 332.203362894853, 347.030032940909, 354.029487095579, 340.185038427855, 322.430212456989, 323.343203793152, 310.325981619893, 306.371317822675, 346.192076996773, 375.436326066034, 352.437246960019, 368.058915197509, 342.577943441461, 330.281008539155, 365.809079187789, 335.448865875566, 372.730979386508, 316.415428541728, 382.916054456763, 365.031547898627, 348.479016447999, 347.610466920347, 347.862482532128, 353.171383673248, 319.713191062368, 369.108602543846, 357.840284714452, 351.481536707421, 323.85952426833, 341.482160148219, 358.187791151819, 349.295552946088, 345.263941754778, 364.545145364757, 333.871116802603, 350.347037390613, 353.724767540448, 340.130730678854, 333.957163437094, 367.427928961708, 356.331068985123, 357.638119669724, 362.103046582815, 350.925921854006, 325.671069907342, 340.6762921133, 342.604543246265, 330.431563996936, 350.990785555487, 323.078517528239, 345.952852227113, 380.149141340596, 352.820997291939, 340.740471270623, 359.100946022318, 363.363174268258, 339.266967844984, 358.714621213647, 337.632725406577, 340.591108632534, 347.464900120721, 357.052942733655, 361.321837300432, 337.077907467957, 379.76790861266, 322.08794020332, 343.454440451679, 344.000600534055, 330.205474858047, 345.355827211471, 356.057203682364, 353.984745993127, 373.473616286637, 321.136364912626, 364.44095144436, 336.849642517118, 341.792566179908, 345.239449887956, 347.63664266602, 371.037827196719, 340.275855922415, 371.334327603868, 359.382169886657, 340.365145100013, 326.984138878554, 333.619597591265, 324.309869336254, 318.97580616076, 347.755006460969, 338.205582841928, 374.327601325549, 330.282119151053, 353.801579914201, 340.160685650386, 339.369550002109, 353.903419514058, 336.51657408437, 347.119873391719, 361.574768495994, 343.545457987523, 306.092519225107, 369.73930823934, 377.458714049467, 345.73604177347, 360.91473102991, 348.19059896827, 359.392779195304, 329.027498299488, 364.392960830017, 339.571256378145, 356.409708705158, 335.490737278502, 324.984353733793, 351.945147491744, 351.994502485353, 342.677471637573, 355.339908024024, 330.723869502777, 347.578258375297, 340.409340673053, 341.605465188684, 336.499117934593, 380.769422425523, 374.364130275189, 327.423293681699, 350.964199699529, 327.593884824811, 330.965817072408, 368.798866222067, 338.406556891978, 369.487396624925, 361.241768863548, 337.063084123876, 350.614655112025, 301.136322524702, 355.623737329044, 340.531633366299, 348.633746883596, 363.645257075949, 343.419134644676, 341.12902267549, 322.855575715978, 323.097981867754, 365.959028420812, 338.743019968723, 355.165760916097, 344.584313470087, 353.834579362578, 353.25573010824, 362.178848185454, 359.288571114701, 332.604929812378, 324.926871204437, 375.687602469978, 341.372379982397, 344.843145965005, 314.499254768373, 351.060683155907, 341.083500637359, 348.312767568371, 335.946645674097, 370.980802520799, 342.802553162141, 337.245381924516, 335.940957891039, 339.58307132914, 370.465014931466, 351.033388469685, 300.712661416753, 336.836038016726, 339.465035087316, 327.918229073373, 321.642309353655, 307.040255789601, 320.997750122171, 343.664513603452, 338.590016153032, 342.180298606167, 347.234963092594, 355.074452173129, 321.729946308773, 337.307551378807, 342.804853383174, 361.644835978693, 328.39364696785, 336.602760132437, 346.942525699981, 359.929901612471, 355.5137344756, 308.624025924685, 361.346361167648, 350.482529217994, 349.910308795518, 340.484470636281, 322.023938896548, 329.518228641759, 342.112686903503, 328.032779154349, 327.115609537752, 360.930493232036, 343.252893681212, 362.510260869592, 356.027669613632, 332.393200236872, 373.072104373282, 340.377613555929, 374.263642842002, 337.43115229457, 323.683384971813, 323.13413017389, 366.168210264653, 339.685483430418, 343.077810889892, 361.594561744743, 330.342482287811, 348.043190353628, 337.784446053368, 339.005087408449, 367.498100152507, 356.524726090205, 335.761556005807, 360.422719160521, 336.786707481913, 359.27503897026, 355.85544097625, 330.433430792058, 358.266476540431, 357.03196497782, 320.461587974722, 330.924724074404, 377.848732708466, 373.277086046204, 345.840409179619, 336.689279846014, 381.120668502806, 320.915225476162, 332.483297050601, 358.654079390014, 329.238215814615, 379.632961771415, 348.390135353483, 329.186941474749],[133.905356768766, 130.915424128521, 133.532768390908, 130.089208411955, 129.831550277629, 129.797754561941, 129.04261119575, 128.663608751682, 133.484202778378, 126.632950578088, 134.339808164502, 131.453700054007, 128.253903924938, 131.690517039221, 137.659115438463, 125.109365912362, 135.657456243735, 133.162687164572, 133.717664279444, 134.248382526016, 132.051496914218, 136.709518040196, 129.622067754503, 131.405080321792, 133.359616144352, 136.835003253546, 130.317466834763, 131.175131940621, 132.153171254839, 139.499227873534, 132.340431331065, 134.291748260589, 129.954469015741, 128.464645446392, 131.371537745098, 126.754214884126, 135.99646917365, 132.223510326589, 128.322409444082, 134.128402157539, 127.936319804939, 128.658966884578, 129.858336948273, 128.602184227939, 127.280905773754, 122.340725420378, 124.233076807505, 130.108450188079, 132.768546766958, 134.995221222675, 133.098867104232, 127.44617354366, 126.688321533505, 123.79739606241, 124.707937286055, 128.929721602972, 132.24457255729, 130.871602491715, 133.977097610087, 133.266926129012, 131.267789456009, 131.428718771704, 129.897906575343, 127.192031240501, 132.614767910064, 132.38613362763, 131.948952647992, 134.475962618972, 134.439517503524, 128.500068413843, 134.870674521234, 125.732711538726, 126.834061683409, 131.307959110395, 136.541193642056, 125.98491126156, 133.024430795408, 131.125738091791, 131.615653461648, 136.295076196534, 126.008541383566, 131.195389641264, 135.134101997283, 135.100877504335, 135.710431387455, 133.30208806568, 126.15513914723, 131.967860314166, 131.207751759578, 129.024317320993, 129.884922567807, 133.632632486852, 131.605421453681, 129.903651389384, 132.353285030412, 131.519230882412, 128.77322419965, 130.863877226315, 130.472103343596, 131.080050124119, 127.795281685858, 133.336753495767, 133.075772744109, 134.050160054881, 127.683087213674, 131.848668236456, 141.988485931606, 132.312586907958, 131.717740105441, 135.714724751487, 134.373272495749, 134.918527174112, 127.212745661171, 135.556222724404, 129.617186256416, 130.654758980288, 132.873507038909, 127.802716270019, 132.912845212655, 122.473323214783, 129.77297662051, 133.485294093202, 135.238366890122, 134.52368330417, 128.064838428983, 130.18652729201, 126.198901893413, 122.2526869704, 127.786481502466, 127.715468863869, 133.073013218572, 128.178667478333, 137.196825124298, 133.541771480394, 131.849225185387, 130.515585076289, 131.269789727023, 129.696007984509, 128.6119325013, 131.10702146512, 133.358779620489, 132.60521919269, 133.014893735197, 130.481411794259, 136.487840972449, 133.177780205579, 133.623655695121, 132.907071992874, 131.780810473722, 131.948169261234, 129.827933338497, 128.882071729723, 130.393870907273, 123.884436356841, 126.846672347125, 125.001120576937, 133.130778917342, 129.38570544479, 127.556116119891, 128.871018368203, 128.367125566095, 129.560692367465, 134.151175432675, 131.129677273711, 128.508115145839, 129.45735563377, 130.088324792351, 127.145215628636, 133.7955017557, 132.248928340022, 130.93807419412, 133.151793578887, 132.160280703025, 128.870714148349, 131.409988006503, 136.429883200401, 128.290264629524, 130.321284476851, 126.933874592098, 127.493883411742, 131.65050494309, 134.885660985845, 128.533137364138, 125.681295747242, 132.021105351931, 129.513826820136, 135.049307930812, 129.305636514175, 130.24040236889, 131.643276739211, 130.445370783477, 129.354059138022, 128.079085834545, 129.088552173246, 132.239505361888, 136.577509979665, 129.774405939393, 132.846465679417, 129.565574150534, 128.288770719694, 127.411222179064, 128.2981308475, 130.042152830527, 129.709194666995, 132.309993591062, 135.736169275631, 127.347454884276, 128.986576215645, 127.074369989486, 127.99057895567, 133.999188332295, 133.611885298782, 134.397895261282, 130.980537800462, 135.981499234199, 131.396107443215, 127.473735861456, 134.305787861515, 130.614277516647, 131.357088653727, 133.981621173685, 129.102063288421, 131.180251228621, 127.677027879103, 131.622935019503, 128.192019735412, 133.142790345878, 128.823630483357, 131.542441561852, 132.206089546896, 131.07698427046, 135.827242017326, 127.091771080551, 132.941290034963, 135.182437073922, 131.007675976275, 130.069957395111, 131.089956030911, 131.478496593355, 128.932772009613, 129.221800340118, 132.315337428424, 132.415139646454, 130.266327427341, 130.57748593635, 124.972470138795, 132.259689325414, 133.95420988946, 130.969535025102, 131.380532277096, 126.442407361794, 129.244437458341, 131.633990798945, 138.355826502836, 131.534500542232, 133.765743279366, 130.457804837265, 129.195658812607, 131.454562418333, 126.416468266808, 128.291674068971, 126.632617756098, 136.011858442341, 131.494223443212, 130.345231906301, 129.378463707473, 134.662349616291, 132.12032960756, 131.859191321555, 125.350295135867, 128.857221627352, 134.373680668453, 132.320569339693, 132.656128421688, 130.66855464669, 129.924274255402, 136.530496190492, 127.19614410172, 130.283006504876, 129.121859596095, 127.415689268346, 133.331322142271, 132.224429070353, 134.075336164432, 131.064323276488, 126.232111202258, 132.043253530981, 132.434103560393, 132.449013713423, 131.54441996897, 129.978176498015, 134.638134519259, 131.193767911522, 128.680741706466, 131.527969967768, 128.182296395901, 130.485403232252, 130.17763881284, 126.67933768542, 127.830504201583, 134.179325962588, 132.917125337526, 133.083632443831, 131.601873817535, 135.597598947582, 132.879033794281, 133.496108131169, 133.32678400936, 133.933082645837, 131.38569063578, 132.396733554163, 123.826287022884, 130.018899658686, 130.24947858522, 135.808979483726, 131.142295360756, 131.582007534034, 135.481460323319, 132.373036491391, 132.913272739246, 133.518896943577, 129.665036187206, 133.661170112842, 130.387920006557, 129.486703413367, 127.459325667869, 129.493406970159, 129.998057049482, 129.071256444322, 133.963395500141, 132.475391845023, 131.794419581771, 131.782171165529, 132.422358479544, 124.631375482207, 127.240620521852, 132.898340831381, 131.005633137632, 133.620393434508, 134.925911397042, 130.259981527049, 128.543164583506, 131.111242769442, 131.479121982846, 127.107301107607, 133.718624225692, 129.930691753846, 135.962961992301, 130.865900597207, 130.344026411668, 132.711212255435, 133.393158308921, 131.209448229795, 130.279856649357, 130.675836458469, 128.706442445462, 129.615093793946, 131.618651466159, 131.780679697106, 132.924430786265, 130.719515480893, 133.118084406775, 129.214880348944, 135.991676341104, 127.061792532363, 135.712072646194, 131.415393823517, 133.448511950297, 131.369496880669, 128.485700573121, 130.939904436395, 127.149242272525, 129.748383835857, 130.866948655951, 129.382661002272, 133.622640466721, 134.162696188891, 132.692337934251, 131.310529542019, 132.513091247877, 133.747397115627, 125.157196737287, 131.44774858104, 129.060883796757, 130.383398844934, 131.782014660347, 131.720997348104, 135.2625278252, 139.290244844449, 134.036890930387, 132.604461348716, 129.89969185189, 130.287552456937, 128.814114917439, 128.894219600396, 127.68474652544, 134.126593461933, 123.961278191632, 132.653125852991, 131.450760321226, 133.538457837273, 131.679902303362, 132.484634287464, 133.777578687327, 125.299490343284, 134.176525113188, 131.999956155725, 132.719431649594, 129.129588223196, 131.992766309857, 130.724380869563, 128.898333841511, 135.035614247533, 130.848809364082, 134.214251645243, 130.60987005108, 130.733150681977, 132.701058992169, 124.853416287973, 132.759824322084, 130.221205564274, 136.392087405469, 132.44484781815, 135.602234343333, 131.109202622644, 124.253098432336, 133.86295914332, 127.407777359099, 132.51111125387, 126.795636901911, 139.195497837447, 131.808562891935, 132.546937397155, 136.787506223878, 127.639869989097, 130.975786713616, 134.893465708118, 132.054766212024, 131.122496473242, 123.516596357395, 133.069678774568, 130.679277451883, 131.507229489592, 128.567348770307, 133.055029635056, 133.020766279459, 128.476272325401, 132.296526787073, 131.236255897689, 135.526090777491, 130.063920755859, 131.847259117748, 129.438685508311, 130.559195418963, 128.306009446503, 132.6180590961, 129.896556204917, 127.438905379457, 131.086363521299, 129.263254348944, 130.999870002183, 131.572260993509, 129.238794385983, 129.243745778334, 134.856476733243, 130.277674673729, 129.042728487675, 127.081655553211, 132.024944431015, 128.276218985528, 131.037794323097, 130.668188119962, 134.305117855307, 135.239998836635, 133.886114434172, 127.000089567514, 137.062567335401, 135.420756293904, 131.74297159223, 131.22847413158, 132.124353783529, 129.724291714519, 131.540541492348, 126.959174873163, 130.953367658839, 127.508024776816, 128.084764517959, 129.075573654972, 127.557189536669, 127.299337382953, 130.136890997277, 128.422183024911, 130.1216392192, 129.581321056365, 137.222578938298, 137.359220314981, 130.457411064377, 127.558504953879, 126.822194178271, 128.131957452818, 131.112744607152, 127.621761474791, 130.64965867016, 125.942080462139, 126.016654184706, 130.032155768474, 132.69673060112, 130.108467098659, 123.896218270493, 127.144701603241, 129.349133207353, 133.723380797917, 125.808705271826, 130.390113423202, 134.346055047203, 127.414651105941, 132.918633393111, 130.273299121806, 135.116424857707, 125.895423023017, 131.470831976546, 129.687133736571, 129.690095409645, 130.090345203804, 135.705409031137, 132.627901590239, 130.523086190067, 129.605632610344, 130.587220235226, 128.77762166644, 130.468646445203, 122.376944060346, 131.890472446398, 130.682234390141, 128.200481656374, 134.48695554325, 122.402173250833, 130.499765885856, 124.864600573022, 129.846945492025, 133.932753037664, 133.368894818127, 128.248528828211, 132.761571783317, 137.686460624665, 125.733636118805, 130.860985976486, 127.55781166997, 135.67415843016, 135.291143921901, 131.769978003481, 129.035773525629, 130.571996786169, 132.223670816322, 129.36255986692, 128.739993697837, 135.681147146643, 134.445021582452, 129.931513249066, 127.516958371472, 130.031338813355, 134.915488950761, 131.594247679954, 126.100869148772, 131.478032171932, 134.159145569793, 135.080239297144, 130.490389054358, 128.013473555468, 129.327254464605, 131.787383906751, 126.681530106673, 124.980899785484, 131.196652100479, 132.456935183116, 133.782993840144, 130.371492795322, 126.933095170864, 134.164154174971, 130.489869249904, 129.517642601473, 130.757589291978, 129.667266443249, 125.211732491421, 127.624166899377, 134.379515312509, 129.762259019166, 128.556015618957, 132.528979974627, 129.558748348271, 127.302913291728, 133.073763861513, 133.553558907291, 131.880815460788, 130.800536100918, 126.221595426176, 131.673455055075, 131.114700471267, 131.685642573598, 129.056305990754, 129.939078986072, 139.252680525782, 130.217509401705, 133.035658456333, 130.6723017297, 134.991771487829, 126.18674905698, 130.835704257086, 132.418760511512, 130.76552479616, 130.74871538219, 132.766251219508, 129.764130895348, 132.153374392608, 132.285038529719, 127.39470702498, 129.358601874161, 126.901978180331, 132.801062482307, 130.881020826294, 133.304631333612, 127.239103994108, 127.890337863291, 127.998567468202, 133.73200702517, 136.664949660577, 128.581989765244, 133.417247273082, 131.902563870538, 135.142600694699, 138.5330546571, 133.119764974562, 129.607481586234, 130.799910372213, 130.890468731817, 135.372134209145, 128.313481147669, 136.262056671478, 130.889822496065, 131.487536440416, 132.495363919337, 127.084877165145, 128.383005714387, 131.02854267024, 126.480228166215, 131.911976275374, 129.615429798799, 131.110874527724, 133.830944122893, 131.872278765111, 131.059031490811, 130.637000365774, 129.821710028137, 128.858506893325, 130.079220917177, 134.361706528294, 129.555210696465, 125.729291374014, 131.701533990407, 130.898938152586, 129.698551569642, 125.469589395883, 125.900095038337, 133.392310765221, 131.332631005939, 129.75916861526, 123.825217258378, 130.9894245104, 129.263794877802, 132.156234524186, 131.098264178639, 135.641714707324, 135.473039650351, 131.538328331587, 134.514376665907, 125.644787696127, 132.498855543398, 131.55154052681, 129.798875999565, 127.922437678535, 128.983900834147, 130.803129392457, 126.192016362957, 130.492062907182, 134.203895554019, 133.253909066507, 130.930921352403, 129.652088175507, 129.449948668715, 130.115395638851, 136.306555479691, 133.665712473755, 130.45099339859, 126.6521131529, 129.650848089481, 127.844094828857, 136.272031380174, 128.828209888648, 132.866142195269, 135.550099675858, 132.069120148109, 128.557669414469, 130.822343092557, 129.39534486026, 124.197603540077, 129.803565765937, 128.256158781892, 131.871442368259, 133.872979162245, 130.422296422694, 132.316013986001, 136.683974818534, 134.664103109, 126.899422967045, 131.298222514868, 129.879279670852, 128.018329237031, 133.097112321033, 130.168857961133, 136.965757793646, 126.34747948054, 129.43722855345, 135.693840730978, 132.179721968366, 127.556573077688, 133.823085716942, 135.075055728805, 129.23666155875, 131.188769579456, 137.373309851979, 128.910724599521, 133.050326149769, 133.759749767949, 137.268090615612, 132.432865897935, 130.518968643386, 126.620065636364, 128.702696499348, 130.253303555209, 132.540752298215, 134.01294001184, 133.851086541115, 129.304687057299, 131.755729781578, 136.190612644761, 131.821946725977, 130.659975189346, 132.706658474944, 135.600947254868, 128.22121485859, 130.761509951991, 134.301625967456, 131.999995959974, 133.80278465668, 133.849323417833, 129.360263817144, 128.477866547891, 128.955056155003, 127.065192671142, 126.288428435614, 132.31291517154, 129.843108643863, 131.377502674627, 130.448380606055, 130.240672917333, 131.816910159868, 130.972381185173, 134.620300167795, 128.974986256587, 126.583274821351, 127.665251217587, 132.840903083934, 134.382314614538, 138.421694423677, 134.074206403676, 125.731984813758, 131.859725881254, 134.409135399786, 133.70250916433, 127.625534082782, 129.809198091865, 132.465139919675, 129.677193827528, 135.338727590771, 133.355938373971, 131.879619314873, 135.420343610357, 130.960948158467, 133.345841726082, 126.249077505735, 131.979503889214, 133.063152983274, 131.150409229048, 127.839646987163, 130.977739443458, 130.778577092216, 127.177115333829, 132.64138869819, 136.269585843951, 128.702952759706, 129.745465931923, 126.524738872436, 134.04470427375, 130.207731436389, 128.817495631647, 128.815817188031, 133.521703001426, 134.459298744552, 132.909268917997, 129.542346727317, 133.318387787577, 134.076586777041, 136.417350693363, 124.734530513356, 127.709388688364, 130.616415987704, 131.591617113497, 132.890683389915, 129.265111383953, 130.551528869423, 129.996705610307, 127.131384260302, 129.684879597725, 126.019855164115, 128.998312927728, 134.509186410225, 129.224189370999, 125.538311016732, 129.909133909135, 127.393800876138, 125.435696805197, 127.733948476331, 129.308237996168, 135.454922693792, 131.185649790657, 130.229821274344, 137.067986342372, 130.884504424845, 129.550485794264, 135.883763887056, 130.318707325251, 131.257838296575, 134.495696816079, 128.245407386481, 136.303011467799, 134.414149952645, 131.849806430514, 125.996816655608, 129.785459696223, 133.05326648636, 133.890180787169, 131.879945393564, 135.15008306859, 128.016267438104, 126.41571185821, 131.679549346461, 127.911680195281, 127.677434091041, 126.352916519667, 133.516435406942, 124.582577188464, 132.441631875578, 134.851306832897, 134.129900110712, 124.593270838388, 125.326382023538, 132.719086973978, 133.763919574756, 131.982989588005, 125.820740723728, 128.433626459415, 127.918636551709, 128.415004890634, 131.716319085883, 130.862624142932, 133.315099623669, 128.948616172552, 129.677744277061, 129.996792649429, 133.136911580484, 131.237277808856, 134.205557100865, 124.022056623755, 121.700252025387, 130.870676959109, 130.324016650118, 130.847159626406, 135.296086748345, 125.829395069034, 126.583325180116, 133.441481701128, 129.652216646273, 128.690066698789, 127.968036453755, 129.846361054344, 130.849013310491, 129.391484687443, 136.308726389982, 128.788013801518, 134.34884538827, 127.125740339047, 127.99877056171, 130.802440392564, 134.196602750614, 127.415816181582, 135.615309010831, 133.504593012481, 130.371549305514, 130.018250930249, 131.699416035851, 133.030300583001, 135.112637831145, 124.745984478312, 127.977159314191, 132.435862279942, 132.093424605756, 130.728950193902, 135.728141835377, 126.024095721973, 133.02308769961, 134.490447860393, 130.781317654466, 128.642917076448, 127.08829815934, 126.232611970542, 128.696405531907, 132.045594276943, 127.799985132978, 127.61948936516, 134.148412468847, 134.706934273198, 130.590149051132, 131.062660731822, 135.021885636842, 131.76591217934, 132.619811009943, 127.271816916984, 130.500167458836, 125.755903870932, 137.396459201597, 132.975530379564, 135.397160243273, 128.691854452726, 126.819428325125, 128.422006540974, 132.284017116352, 138.955428421669, 133.352721633782, 128.910193136242, 133.268389033856, 132.939295967569, 130.47143179245, 132.365415660795, 124.164780182356, 126.260216722099, 133.060546307576, 136.868122519165, 128.739542618444, 133.360402907341, 131.850934005967, 127.264738684182, 131.584836099711, 132.813403523222, 131.019108539444, 127.1464045661, 130.842074849784, 135.825437737153, 130.190186141496, 133.890728087247, 130.585211284017, 134.842346556718, 129.067381766231, 133.402784242227, 127.781650662837, 129.829590645108, 130.354860706509, 132.615213453824, 133.776990172823, 128.140075643834, 128.606816726843, 132.721514232749, 132.264059583499, 132.413851000053, 127.876641629846, 133.592087361217, 128.899457486724, 131.988318039782, 131.435497347881, 130.0340117527, 133.198490807568, 129.047133295212, 131.452515600111, 127.673367581605, 137.87959904019, 126.101403373591, 130.263587660216, 132.65050584903, 130.061765160377, 136.062013988504, 135.401984151973, 137.982207822524, 131.451133080319, 133.652927941292, 128.029750341257, 131.736092105897, 127.948570173006, 139.316815847857, 131.041372060866, 137.376894035247, 131.943264534695, 133.373690116678, 132.039221638812, 131.438697816503, 130.598056120608, 126.891769032146, 131.65667870631, 128.252480763884, 124.27750653428, 131.43340580305, 134.037198636496, 127.445897441466, 132.185289186962, 129.131799559755, 133.927174712872, 133.821170422583, 130.770261551717, 136.629696031408, 131.57741076096, 135.408904753153, 135.975819516711, 126.605937769733, 136.683431076876, 133.250584735739, 129.708374733789, 125.317574628027, 131.594558294897, 127.720319192141, 128.899608700636, 129.268782296481, 130.783460762089, 131.084546227859, 130.957974450527, 125.266194949696, 133.5771053085, 135.420789934552, 132.146328072521, 127.133952525862, 129.010129144123, 128.942713259363, 135.136959848422, 125.896454756718, 128.777096938657, 128.723981562091, 132.491001898101, 132.205185577824, 130.106316417302, 135.111150566521, 127.509622277443, 129.729446985189, 130.169844062039, 128.410595390569, 128.866664310045, 131.914704243313, 131.705755151809, 126.349838523893, 128.971417764508, 131.660633234883, 134.768230335474, 126.787785071323, 130.268429799264, 129.041318404038, 134.947244033642, 134.603694601794, 126.644534427446, 133.023362988516, 129.351371401743, 132.017776921391, 128.484941545955, 132.147452976783, 135.434113407807, 127.163893597356, 133.753264504231, 130.756507724074, 128.052440469605, 130.192165350102, 129.463737947516, 128.651065189366, 130.834892044895, 130.415656606569, 132.85742646305, 127.457085117273, 128.638891681103, 134.104588709622, 135.39082718541, 134.562191801666, 124.997802449507, 128.264903874562, 134.105575362377, 131.941532622754, 129.728247820069, 134.804709287517, 128.38420817912, 127.676360785714, 132.731149273426, 126.757996591949, 125.093819144275, 136.256263987516, 137.539377821298, 134.116055744526, 133.19379944753, 126.880558199332, 126.743654095095, 126.239836231358, 135.943454982382, 129.899119254688, 126.989462966729, 127.986758952381, 130.497332909592, 130.437108556924, 136.559431943078, 130.302823429039, 131.571045719533, 135.265271507989, 133.380572760032, 126.649116399352, 125.832409309401, 130.423872883248, 128.475521948597, 133.179303657925, 135.932867941533, 132.783538924239, 130.217353834053, 128.795416919732, 133.052744908333, 135.814038307332, 129.848929879037, 128.727983761661, 133.454135565508, 130.271703022334, 128.46188986412, 129.292006307713, 128.139262102965, 132.823950591759, 130.040215877444, 132.33395341487, 132.124331449688, 133.514548588228, 130.794452607259, 133.178957448637, 130.420086759026, 130.683846124282, 126.755431560176, 128.787221118903, 134.513374852255, 134.119460519622, 131.743918912749, 135.204526497692, 131.819269644816, 132.58808717141, 129.827228711924, 134.362411519733, 134.733702254575, 133.483603800527, 130.67252770079, 125.792802788496, 127.531853083833, 135.005752680155, 132.843844570597, 134.238819488693, 128.010672823346, 127.806521983052, 133.038917131815, 127.964288719272, 132.748861151567, 137.570227452768, 133.264413857395, 132.896098842856, 130.788711230035, 130.652294027027, 130.498148007354, 134.352662504296, 127.866640129325, 129.690023116706, 129.994102806169, 125.006313025024, 131.598664665929, 134.257652339001, 135.399045392303, 132.233299750899, 129.127303649596, 130.288455744386, 131.768721090965, 134.751969906642, 130.077288593321, 134.578080514966, 133.564948896892, 130.493259375103, 132.3745596082, 133.447553890029, 132.359998424622, 127.749862253091, 132.044526434365, 127.623890087558, 133.599098889503, 133.08912406876, 128.264671997415, 131.48310140331, 125.835339829187, 131.953921963781, 128.459632341808, 127.974411344727, 135.239820306455, 130.26907659026, 139.811236366995, 132.782990316007, 131.646176960049, 129.92191910244, 131.26188516118, 128.53475124587, 130.913118174263, 126.450089113796, 130.520264160193, 133.947699078515, 127.753142593719, 129.871230228954, 125.208879317168, 133.116641091259, 128.11970105712, 134.905913712775, 126.928011049672, 132.001051455009, 127.620787960521, 133.038019848187, 128.398469483695, 127.604603319658, 130.083240590405, 127.985068526035, 128.055745515829, 128.694497767551, 133.389454554172, 128.78379998454, 134.836588105031, 125.881544672203, 128.528015358257, 130.926689258703, 130.112053502691, 126.219328150993, 127.221940206323, 131.900252609994, 128.756591798293, 127.442718055274, 123.657539149239, 133.407170939417, 126.363900065754, 129.117268892046, 130.141942008816, 125.773216450446, 131.673810432974, 128.146701829163, 131.890063887655, 137.271113386888, 129.131757548078, 130.906036013764, 135.429054436433, 130.916219894475, 133.028687490378, 127.320872613737, 129.525061603575, 125.950252537516, 131.812361873016, 132.772895178033, 122.838741062615, 130.15357585226, 132.218894984176, 132.675464854199, 133.460177618249, 135.617651605765, 131.954058852639, 132.793538737285, 132.217538743751, 127.691314173966, 130.761070507322, 126.197380356951, 132.422155245367, 136.269804776262, 121.739215775206, 129.015933118409, 132.010225705009, 137.581419886644, 127.698427713018, 132.557086025933, 130.560840417555, 132.727810631575, 137.796770522427, 130.463976350141, 130.842164666701, 127.084254242952, 133.675314581071, 127.369318056393, 133.126829487314, 130.808890647364, 134.235992910884, 134.112073860971, 132.684458862289, 128.583504656596, 129.453478192385, 133.558646667796, 128.106186745126, 131.966066327546, 129.507665813065, 131.640690646524, 133.224929899314, 125.74114395962, 134.383502110886, 129.358513229226, 132.291296950071, 133.054148866811, 134.389177101261, 135.767859376755, 135.449198175099, 131.41859148169, 132.063361796491, 128.556930100412, 134.957707943982, 133.301706778515, 127.898693124021, 127.583564168917, 128.636209022137, 133.368700124249, 125.66967442275, 134.116932352015, 126.679176119411, 131.811441336503, 131.989124526914, 130.962736817761, 128.584670465454, 128.123676920982, 133.686732207932, 133.205960555875, 130.64771507609, 136.881781567316, 129.756213008672, 130.866964690363, 136.48891488623, 128.494621670272, 130.107798133819, 131.697352138205, 131.017313217792, 126.488314943031, 134.919941230165, 130.063125228178, 128.893580877892, 134.422223176425, 129.478957421104, 128.885076859695, 133.300089257221, 130.36536018568, 131.127850763075, 131.508690073692, 126.911396152915, 127.543131393557, 128.710007514618, 131.733236598881, 130.186434100474, 130.082802068288, 130.283458006377, 133.043932551031, 127.732198102824, 129.312258300461, 127.816239305936, 132.037060882732, 137.028189842735, 133.371208220642, 131.52882555411, 131.815679815141, 134.142271243392, 133.284747399952, 128.6060805724, 135.436015710474, 135.338478490339, 129.338494277569, 130.191767925033, 130.939573426562, 130.303360501535, 133.481243261221, 135.334358637387, 131.746401593861, 129.547936410817, 134.286481530499, 129.473718411812, 136.666620156762, 134.219945766368, 132.214410514793, 130.360202329637, 128.410240552942, 134.078498125714, 134.056914673272, 128.460891291752, 134.887774258103, 132.096270773082, 132.471748262978, 131.498047972147, 133.029267109979, 135.503743640115, 132.616380348202, 128.418598550929, 133.657649332867, 129.723190070303, 128.956433601992, 129.994619615946, 130.176033925026, 132.469363317659, 129.793091664022, 137.55442656593, 136.814660726178, 129.981600716133, 134.695916315492, 132.24941197211, 132.065808023085, 132.616389026849, 132.750216233328, 133.307954075833, 130.485679378236, 130.397046739449, 132.054378034453, 134.574418092533, 135.075711768728, 127.231359047432, 124.722592724089, 128.375239032057, 136.607020750391, 131.273488811582, 130.262495411455, 128.867100915063, 128.517927664773, 128.840423688814, 129.33695322017, 129.732916281014, 130.845768997374, 130.00206859499, 129.323464205646, 126.684240410838, 130.56159104287, 126.271986270066, 130.81727252912, 135.808775594071, 138.664438601921, 136.926224068943, 125.435000859437, 129.78233696135, 132.256314371054, 131.484795512903, 134.161537074246, 133.059329598108, 128.153592074892, 130.263395263216, 126.817202740695, 131.556655613308, 127.367022948933, 127.8562975323, 132.637504816787, 125.537947077842, 134.031969653102, 124.683951001304, 128.115986475006, 131.460900714149, 129.060354827808, 139.564838946396, 136.805720427626, 133.239261270708, 129.951550648259, 127.90812615489, 130.446360154115, 133.65916131769, 133.423986962758, 132.035461801252, 127.227018815195, 126.589180506811, 130.69021187497, 131.369375806315, 127.467790488965, 128.11677456287, 124.477820137265, 138.256405033993, 129.427519888828, 133.980369013084, 136.063737902435, 131.683293086286, 133.367282689811, 131.704954997711, 131.081038169501, 132.363184897513, 128.495007515621, 125.512185981441, 130.563715329447, 130.745178292637, 127.188648374229, 135.539893670619, 137.721913326889, 132.935217928902, 129.675035722708, 132.929342767342, 136.497049183104, 125.998127541804, 131.859215392873, 130.161064003525, 128.58557582571, 131.000178337485, 129.010852022431, 131.129831666534, 131.664282416224, 129.595812096452, 126.616856463274, 130.257210405019, 128.203875770835, 133.999681878378, 125.776235124181, 127.200502361472, 128.351746066053, 132.494460400029, 130.517795298262, 129.93657457279, 130.656463787504, 128.809684859578, 125.997153314562, 130.135085371175, 127.356700353338, 131.019336550186, 131.043860567583, 135.27719340332, 130.016999396352, 128.931095611298, 134.786827667753, 135.133355831602, 126.363339413255, 125.912188191636, 129.597971685358, 133.192541502299, 130.688882039493, 129.020458837851, 128.928469665824, 127.441543294266, 134.771143412986, 132.559741182517, 131.517043784563, 129.475947875508, 129.863654674723, 132.073621464768, 129.745657925684, 126.793164913473, 128.577619261728, 126.928208843861, 128.666505543829, 129.340103466099, 134.106299690004, 128.186147741887, 126.283599548499, 128.543652281672, 129.868663613961, 135.880663358231, 140.568404934889, 133.876100938618, 130.509108299562, 132.987559611274, 135.132919058528, 126.885769573236, 132.971543249404, 131.508735032543, 130.020195492728, 133.143879306203, 127.688072593934, 129.066428781044, 128.107628435889, 134.751644035974, 127.267227354295, 132.792676485786, 135.066708672255, 128.516332025902, 133.111019687199, 134.889920385017, 132.129550646086, 134.58048127819, 128.876575802724, 131.102695605099, 132.400509620736, 132.65268830884, 133.490680645901, 132.178896980446, 131.175720494581, 130.49557844262, 138.76369577101, 132.105190445105, 127.301802913965, 127.894236860434, 131.699617963953, 129.353437137087, 128.742852356923, 137.504966002807, 125.907787851703, 130.422104009891, 128.233476025133, 133.213546263373, 135.006208837019, 133.231493675792, 133.891536170249, 127.557976698382, 130.703327464971, 130.228396784101, 134.128844194795, 133.054943075839, 128.825210153947, 131.401916037367, 135.189300312675, 131.186063149201, 133.70004715416, 129.531695205677, 125.297668742415, 130.426005627488, 133.660036224472, 130.704423889268, 135.52801488238, 128.517632223884, 129.196357180226, 128.255825648267, 129.964136496266, 131.100169881165, 125.972336976528, 133.362871124514, 130.930841774655, 125.105925484569, 136.341523402643, 133.275070195908, 133.726805442853, 127.133427055207, 127.349512398966, 132.347278600576, 130.695741747981, 126.46907833251, 129.719912001731, 130.126777854613, 135.595009283344, 125.978323425596, 134.843112695335, 132.702749371247, 129.845336193862, 131.449044007033, 130.357772033892, 129.934167631007, 133.126592521738, 134.998306628221, 127.459004266939, 130.752857035603, 132.931237543732, 131.103730540438, 128.580421252011, 129.054932464398, 127.849124299603, 133.311176151413, 132.902098171967, 132.13002055719, 130.957704092683, 133.709169066833, 129.70032201209, 135.062817969918, 125.620987014692, 131.3699088842, 128.496010481065, 130.460034591031, 129.543895101931, 127.615199515183, 137.124918497124, 124.929338097063, 129.471581477155, 140.367787532827, 133.47758801182, 129.876354303144, 126.754826712171, 132.772087142182, 135.895592759843, 126.771407332939, 133.9086553304, 126.939429836686, 127.757672191449, 133.279843073368, 129.389579510516, 132.518563778978, 128.46506727783, 129.169957786881, 134.946110547585, 129.504834698091, 131.849357286145, 126.374484772798, 130.588393227443, 128.153458700437, 134.858401646989, 128.633477793686, 129.391625872531, 130.206505248305, 133.874470954329, 131.125600045562, 134.530434579194, 135.720930212697, 123.825168036053, 130.922660859609, 128.717371820756, 126.613772837794, 132.28920990608, 130.733764774737, 129.620854561269, 132.087113059554, 128.321414765833, 133.913745961859, 128.169724437516, 133.637935107518, 130.981652008652, 126.758009979274, 133.582963145867, 124.773306954958, 129.389549941256, 136.503789395574, 130.110804393938, 129.260708416067, 127.777455295828, 138.869271520402, 130.245400363767, 131.344079702962, 132.298947951412, 132.687817579444, 131.760938850438, 130.09626323829, 131.838247125223, 130.739224812888, 131.059956126592, 128.906279744522, 130.721930103588, 129.074082096763, 126.545687144511, 124.909397935333, 127.627116724597, 131.398754775472, 130.314769945751, 132.304899893089, 127.948757729312, 127.201977811904, 129.566400670118, 129.397068704516, 135.214614708809, 128.658790313041, 131.911457500322, 132.695983822595, 129.968832380364, 128.839290758024, 130.317919849468, 126.998984730875, 131.431735957602, 132.775021205287, 128.936869681, 130.264185000839, 131.09766652882, 131.156996431975, 134.961936739991, 122.927392051044, 129.444382183388, 130.776703967382, 130.5991076997, 132.095864955064, 131.474708492633, 127.486193218869, 125.740951003263, 126.92185274229, 127.274400590679, 127.68291371252, 133.012476094439, 131.138606953469, 132.674368578976, 128.348106621664, 125.371670901174, 128.05439194427, 131.694687275537, 134.010603055117, 130.757925059328, 128.403370488739, 133.057493710448, 131.68963546014, 129.67059599762, 136.160272381699, 132.281985763227, 130.52626312418, 127.080248637116, 131.73808583029, 133.19796159029, 136.310299777513, 129.110939918587, 131.979041776766, 136.701671380398, 135.514976925479, 133.807267144616, 129.44317244216, 137.43949822293, 135.323322460059, 134.160014136737, 136.461756371788, 127.320774330568, 133.052277886924, 128.858678812112, 126.863149246293, 136.084084040832, 135.109368874369, 132.736246613819, 131.640094934084, 131.852158907019, 130.036009901264, 131.155370291166, 128.432946218054, 131.27015842886, 132.891315263291, 128.545922602922, 127.438893991954, 132.811369011974, 136.946690339378, 134.243195503346, 128.569923409969, 134.70791305504, 130.87289557151, 130.331834553452, 128.860081578911, 131.532029253449, 126.411545491855, 134.00942363822, 131.736804059411, 130.684855248091, 128.969589351823, 132.455312572155, 134.537400442962, 133.020985237389, 127.996565614678, 134.85138007687, 129.767857165377, 128.154878088398, 131.991703671186, 131.313893183633, 132.9556393602, 129.663010030529, 132.515817991501, 132.197416715621, 127.62071189795, 132.423325738845, 133.532500162564, 128.92738431902, 133.986748266566, 131.272138372956, 131.255825250701, 135.90373411091, 128.843239982083, 127.899078657783, 131.316490781013, 128.64687314907, 130.301131639254, 131.92542040346, 132.31336143623, 131.172845338395, 135.142720220767, 131.237109051612, 131.227173535522, 130.948903544261, 128.677599966063, 135.369467068246, 134.09644236734, 135.973633076555, 129.702374665733, 129.409432706121, 128.396852215484, 129.209345229863, 134.341110032049, 133.948299881027, 131.885958178192, 131.673485133351, 127.965045743071, 131.048715771451, 130.518948575257, 128.668207992891, 127.107825436356, 127.461945511471, 125.541978617767, 130.81930837549, 133.898737810357, 129.603939350103, 128.440516662601, 134.438790140444, 135.367287043539, 132.103256409381, 129.868201753468, 127.738677570846, 128.714936731732, 135.142350584246, 126.300802539397, 128.847004067712, 128.020855630648, 132.457607730347, 133.352565609759, 129.970820702478, 136.138365758216, 130.050375356444, 128.146719709533, 128.434411154036, 130.025464528484, 131.507747731323, 129.279499349843, 136.467990269767, 131.799186154558, 130.168401817924, 133.693991412537, 126.76944063186, 130.729326712404, 128.905135904061, 135.043900345275, 130.785184876329, 131.825109870047, 132.253722107875, 127.729075010939, 130.500834772408, 126.566533862995, 131.454637358957, 126.384872784893, 129.286546307588, 125.866957314447, 132.099785493167, 129.911128965682, 130.363949069981, 132.579210434347, 128.189815545279, 132.575255499557, 132.931374427497, 128.920339490452, 129.878128594614, 139.264793318953, 133.03114029987, 125.140705274752, 130.808361013627, 129.742685255417, 126.395740000175, 133.887529097324, 130.619164080533, 130.668377747603, 135.160419857664, 129.886181668348, 136.776659984943, 125.748503969837, 133.766723525187, 132.797743604044, 130.429346530173, 136.007185658416, 136.224769202314, 133.069292362452, 128.250340150105, 129.12119206882, 132.391799594451, 133.98783330821, 130.296089567286, 129.349358770219, 131.271886903071, 130.019877431827, 132.825922989173, 128.105944465817, 133.859919775729, 131.844886008471, 130.884910154457, 135.487373393654, 130.486324739546, 139.31032167854, 125.182751638652, 130.719565623766, 127.704009573158, 132.66041373413, 131.637674520737, 127.373835712452, 130.303176312255, 134.91692553262, 133.433478255672, 131.961727983047, 130.518377283401, 130.311244711023, 131.36646624954, 130.01736978837, 130.213293069155, 130.840081598869, 136.627845340494, 129.77570557753, 134.107300210381, 133.117470848195, 129.761925134974, 133.424558653505, 130.202345625442, 127.391353898992, 133.857716791675, 132.993752353572, 133.939888000526, 127.336318921044, 131.052545278587, 127.782209876076, 131.122578664965, 135.044223246576, 133.325462425062, 127.910253972621, 130.402421812747, 132.61812214805, 133.530649471614, 137.645776761233, 129.708214739338, 133.648385887341, 134.887764903161, 130.198420493727, 134.088332513213, 131.792264554777, 131.513203374824, 125.028174796537, 131.733367581127, 135.13905238709, 138.229911060863, 130.288589140806, 128.617023685618, 132.850067020797, 130.060417834973, 133.883799984708, 128.073920154785, 137.464734475175, 132.473569865047, 128.067510194652, 128.685434077565, 130.406371459822, 129.957117147185, 130.028666795593, 129.846079575432, 130.407938230163, 129.856343408188, 131.869104819165, 135.254803425286, 127.048949586819, 130.855903279284, 128.588540744857, 132.959304330155, 133.621269770026, 132.198395906852, 129.293380987635, 130.035554374275, 128.608963603664, 130.470430234216, 129.239673103612, 133.74060279895, 130.041133223244, 131.20044835424, 136.077449196567, 131.741799068976, 132.9608846917, 140.704357082934, 135.143035970796, 130.983141591818, 122.268597788389, 136.873822485223, 135.001711327255, 137.323013167261, 134.819089930947, 136.478134976538, 124.75668475855, 134.519727886793, 128.591767401937, 129.694942541253, 133.294810325393, 131.603312058742, 128.952875377929, 131.843524413135, 130.697016073562, 128.802441853204, 132.853076734884, 131.466885724862, 136.4865764521, 127.862531997446, 136.034441790083, 132.111253020986, 133.745922920221, 128.243925272476, 133.186967410765, 135.505892314944, 132.676574721212, 131.305366328675, 128.671755319114, 135.386286059112, 131.069441446669, 128.977548829418, 128.754203657211, 132.179967464791, 135.956078180424, 130.88353728291, 131.18665755032, 135.22365317014, 128.91774699587, 130.882207238896, 136.863774200696, 128.219475364917, 129.146586168717, 133.827603284444, 129.417172058729, 129.686080583158, 131.262051060418, 134.119139414155, 127.663163931534, 125.756555052818, 128.622957555893, 141.073008631654, 129.142381957653, 134.724637248489, 133.784909296898, 132.010366778342, 128.966990869964, 130.308900126062, 128.947735151026, 128.99304965205, 131.364210565975, 131.098030480148, 130.397553730493, 132.710698067352, 130.342664109806, 125.371760441796, 131.823429782412, 132.681251471204, 128.589423994415, 132.466423636849, 132.197183395297, 130.375449104844, 129.737643760333, 131.737499167093, 134.138927198738, 132.914989342222, 134.010567225444, 131.611068704149, 126.864367576662, 129.52937593979, 125.179664381284, 122.040081575902, 132.074493365509, 130.592791199912, 133.629603446284, 129.346871174396, 133.488491266982, 133.178329649684, 134.530071144572, 132.406185109482, 129.246393401664, 129.715034655567, 132.988708754493, 135.667387408039, 135.354780813263, 133.464632371466, 132.008918151665, 130.465617796041, 130.902957848633, 128.396147298915, 132.388704336456, 131.364335814457, 129.314366316977, 125.330026327693, 128.28853766128, 133.558936503155, 133.183386725061, 132.129128179594, 131.335699954829, 129.927568683999, 132.541462555379, 131.225174827542, 130.882706927187, 137.745182081905, 129.215851715983, 130.946015645264, 129.25282445829, 131.063320859879, 135.815056919146, 134.818311451464, 128.787162312421, 131.936082340923, 135.608273249546, 130.779390860655, 125.753551303633, 126.359858871215, 134.430987134052, 131.480737562491, 130.213254407696, 132.015705202123, 130.391152181916, 135.115677952132, 123.690449421039, 129.811342996611, 135.782557889218, 131.194173483634, 127.388597787714, 131.72326153643, 129.884458317096, 133.061894170427, 125.178889926629, 127.872406966706, 132.688777482445, 130.237726829602, 125.953058160165, 130.091980280483, 123.781588011254, 134.937376076583, 130.345890232927, 135.788054553946, 130.673063701522, 128.430748919872, 129.753399356216, 128.192475817725, 133.836490207248, 128.530515448488, 131.009676493305, 128.367925434349, 130.953181409333, 128.471898842626, 132.541326111789, 128.421718005434, 136.00764229841, 131.079079897621, 132.02964678943, 129.795213136687, 130.648815024087, 133.866758170669, 128.407954984217, 129.206269043607, 134.218450337111, 130.294860706399, 128.563314332581, 128.449459844808, 130.766114554718, 128.683140787323, 131.676142610652, 127.293757144398, 133.236543636961, 129.339489194721, 134.256085656495, 131.6004830937, 126.84168644176, 134.99818052925, 127.806606781957, 131.181067541937, 132.692297008735, 131.463211845047, 130.212884164211, 128.093662574431, 130.613602940632, 135.730365829748, 132.509672960671, 133.731841023422, 129.701349499321, 130.560583236326, 126.167667513845, 128.284145726679, 129.05876782946, 132.434929605588, 135.64344792962, 133.301891304091, 127.613505404968, 135.312881575742, 131.430973082905, 132.228874972116, 135.104848233151, 132.53260618936, 131.244192602433, 131.00136292354, 131.026412064836, 137.278410753491, 133.91097597658, 128.251240761201, 132.334872225605, 132.112322187918, 132.449712434668, 129.690583967531, 133.986827770059, 133.901396687007, 131.471725564432, 130.578088279751, 134.0227237332, 129.720372755567, 132.874367129914, 130.556726301592, 133.028187874705, 129.509661513855, 131.798737529302, 127.300318806918, 132.044985231802, 132.217381689479, 129.424667834386, 128.341683034409, 133.503392504917, 130.293634242282, 132.384734592158, 141.617249921299, 132.484582470295, 124.705640385871, 130.415754578504, 127.304753882284, 126.548436144906, 129.693545828027, 128.983645005568, 129.936795762238, 130.737323874224, 133.734352158468, 127.958780028608, 132.286257439485, 134.947612771532, 134.480588822586, 135.318144527332, 128.827435466938, 138.368500514131, 132.950779514488, 129.649568614883, 134.611365375387, 132.067389151724, 125.680146787286, 133.509192310825, 129.285141400372, 125.804073268243, 132.648581650878, 125.411908222283, 127.825228780114, 133.177823663305, 136.358275540357, 130.617903995391, 128.698112316546, 128.732491927615, 131.773735620519, 121.999875165449, 129.625304702835, 132.052499041332, 131.936703495098, 130.17857696029, 131.644408961543, 127.188299001732, 131.533760125481, 131.978577255202, 131.909270160927, 130.463832130787, 125.54357705401, 130.693944346179, 129.86500068098, 132.501242055761, 126.257750861942, 131.385076411742, 133.146893191984, 127.532012141919, 133.445972964082, 128.857292549485, 133.481172382051, 132.570916172289, 133.039111630443, 134.628497992006, 130.819271110178, 131.73173506385, 130.241539335236, 131.583157002703, 132.897188486156, 126.84186439317, 131.168096525084, 127.810115036387, 131.950172413112, 126.900040834457, 128.164200303725, 126.394625633599, 130.178603578799, 134.007478632611, 127.67280282701, 128.273438345682, 131.988468928837, 125.504434594744, 129.233439333182, 135.802639649516, 131.234442542738, 131.738339719024, 129.664593453206, 133.306129830262, 136.861820658699, 135.466506085744, 127.355413196822, 129.590666556844, 129.121878698503, 134.230481282946, 123.399722958402, 126.985165505412, 133.335375968905, 128.770297040105, 134.280826680788, 130.925695041344, 126.259587346443, 134.359690005634, 131.461750461386, 126.585521915955, 124.767026212877, 130.357823467447, 127.740036182399, 134.597270620648, 129.391313601905, 126.878145287435, 130.318059985123, 133.099017868657, 131.231300246906, 125.321211966623, 133.834075065478, 128.592730930756, 131.176889009367, 130.958236140571, 130.570287769511, 128.967953521725, 131.367750719744, 131.423116145942, 128.30408092817, 133.118695391901, 133.767601741331, 130.996079041084, 127.151963811588, 129.06586271896, 132.654667439934, 129.508834303259, 130.605172945225, 130.94018115214, 131.976251669694, 126.668052905674, 130.987589261817, 134.837942027162, 126.007534678661, 132.258157034313, 130.422944718082, 130.08242232422, 127.177952961328, 130.136057216821, 128.307306747849, 134.360626100099, 131.619363164511, 128.618085606026, 132.454513695694, 130.385430073484, 128.746336441609, 128.599349046161, 130.447281527737, 134.574906523483, 131.411971259159, 127.450479815195, 127.623255859995, 131.09748830089, 129.608931383179, 129.471004689806, 132.569663934417, 129.627431758155, 134.736222696735, 134.105688042382, 138.286264319087, 128.660521272165, 127.880453360396, 125.722116921476, 127.438089895905, 129.636886089798, 128.310073386204, 128.13273759083, 127.894980605503, 130.897491059196, 130.861286664542, 129.657578173483, 136.795240136457, 129.364326880278, 130.659357449795, 129.781204586084, 129.125226318922, 127.450522707948, 135.722907932342, 130.383810217298, 132.77554390173, 124.353804697859, 125.049383506581, 134.953216796908, 134.58199985094, 133.88785442443, 130.896211034215, 130.302008192014, 128.413142950888, 130.069322893384, 133.63612804477, 130.226755582197, 130.926900266215, 126.029261814707, 136.551464952631, 131.002837743874, 125.662314422041, 135.361150161745, 128.398663533594, 130.148025711563, 127.576909841018, 133.813196161002, 134.404828909387, 136.754951105038, 132.605305659147, 132.610841397441, 127.787989251997, 130.310270857762, 134.758230283764, 133.689419888244, 129.254399866131, 132.775249286135, 132.881788038966, 132.25366638735, 131.819103601851, 133.638139983475, 134.149784269788, 127.630551442504, 130.131807623659, 133.268738828319, 127.706017389606, 131.636139857329, 134.783451730358, 133.902059671731, 134.983429051161, 130.72466811061, 132.51075328447, 128.288295345296, 126.016097917402, 133.139211143216, 131.166881120241, 130.046990107173, 136.729525279375, 131.955728568782, 130.391287925141, 128.676645991681, 127.637134948457, 131.360946295302, 126.881262009996, 134.13739893858, 131.999729155314, 130.505861834769, 131.806320021189, 128.591573376724, 128.643303033974, 128.637595202448, 126.522624573418, 137.343070880077, 134.358333356685, 129.073484495544, 135.619895734873, 127.431103669532, 126.812867184156, 134.213311104605, 129.619482641343, 134.690563862281, 130.597237976749, 126.427165949744, 130.513510669197, 127.752135852106, 129.247784834735, 129.842463722805, 127.779670764462, 134.03591175968, 127.178912461295, 127.307605812398, 134.622997927926, 129.143446633208, 134.102451010373, 130.223546446972, 132.468145317166, 125.716516779118, 129.956716385784, 127.851021137566, 131.579076626813, 128.955117874483, 128.015062703887, 130.039726053916, 133.030170733991, 136.528203174691, 135.509612851413, 133.815594951872, 124.913869276233, 128.440994107642, 131.22238199676, 133.901871845162, 130.043406630719, 129.7753551729, 132.509680133874, 134.113223198714, 128.008411325937, 131.560587329265, 125.805028263733, 132.217599043537, 128.724081899168, 132.036860649712, 131.907343994773, 133.83947247829, 125.50839250785, 130.824752049635, 131.132000984113, 128.689487457071, 133.856940333654, 135.515828061067, 134.502789452407, 134.090356958153, 136.356981182803, 132.684352432404, 130.617458872788, 126.036141623135, 137.448054948867, 127.77614738596, 128.006714095094, 130.802494621627, 127.971914391533, 127.158064273443, 132.2334045846, 126.661602671452, 126.798196491198, 126.476164683455, 129.440806949868, 130.242494182709, 129.651042159221, 133.046603004985, 126.914358664425, 129.612511519771, 132.09137440309, 129.818276271249, 136.1617734068, 132.974383286172, 129.415496934057, 135.502470397802, 126.382327280127, 134.743810768156, 137.090369117095, 128.031805644407, 138.789825832708, 128.675843529658, 129.018389538052, 124.947747321759, 132.771644577132, 132.616812508628, 131.650368224422, 128.88269137331, 130.637516812772, 131.737841742006, 135.573847123488, 131.537017536607, 128.284992934329, 124.764471965748, 131.646576490656, 137.157066915986, 133.19836590038, 131.102975132659, 128.517986075066, 132.613772809534, 133.963101660434, 132.70536135574, 132.688227800137, 129.098530565815, 132.905518418878, 128.025960304371, 127.756750535502, 132.386857505443, 129.79706426083, 128.560804478753, 133.440477342591, 127.675716156082, 129.830457875142, 130.197223198405, 128.342823727821, 133.408224397071, 131.173764094042, 133.589864264994, 129.921210172472, 128.855108930323, 127.847866499858, 128.726186415255, 129.16057005803, 131.691060488004, 133.287616958862, 129.694626701425, 133.780662623105, 134.265748795631, 130.695455493844, 127.408878674265, 130.153076709911, 130.55078526641, 131.914935385365, 128.732961615924, 129.104433712873, 124.860381390629, 137.815290431755, 130.645547036299, 131.9251170216, 128.645890037524, 127.348700249937, 131.200594596438, 131.607942991661, 125.651107005425, 133.269738241418, 130.269861349072, 130.910651454983, 133.261289256135, 131.736558710646, 134.164442534198, 132.365912174687, 133.128949835705, 130.130690674488, 130.627971764959, 132.862199353722, 129.398852045971, 128.833751988752, 129.769315507349, 132.197860386614, 130.184295264147, 128.209646482436, 129.543565742711, 130.292679727207, 132.186232854962, 132.679708125325, 134.776598585388, 125.938019503471, 129.789999179521, 134.356528233655, 131.906239513597, 138.017079044759, 132.949873823869, 130.402633125087, 134.40667844486, 133.995636260299, 132.440386657157, 128.802695319919, 130.134099803142, 128.929301561693, 131.31282398939, 130.279900440651, 128.221672910518, 130.185484810121, 129.227454980895, 129.101366207119, 126.667922399203, 131.506775157191, 128.57123878789, 127.137199130067, 129.305045490004, 130.78586690951, 131.172639602748, 134.884570515521, 121.63763969976, 129.637943872026, 130.460137941467, 131.720756505487, 127.575914721317, 135.816314173695, 134.758392506189, 132.080817277058, 129.472868661233, 129.24103033055, 126.776802737324, 131.709248537634, 129.846250212777, 127.67818783224, 131.023278490803, 128.932046596535, 133.015302609771, 130.299949772477, 134.854675725813, 127.944753211801, 132.989597220161, 126.909348725098, 127.135376111882, 130.666641746814, 131.182736357662, 132.827492081852, 130.500546946291, 132.927704206618, 133.019907590208, 132.500936448833, 130.180678968072, 136.017744650218, 132.475928849532, 132.578667455768, 130.790809610569, 132.527238862035, 129.449687330332, 131.939085320938, 130.529476559579, 134.435598914251, 131.485301577324, 130.97283150239, 129.18411415363, 134.573030670853, 135.233338728953, 130.054183647349, 130.963851695826, 133.956963521507, 135.290497876529, 131.085972356718, 127.811766064159, 132.415114932881, 130.851497908268, 132.6290451968, 129.45799018927, 120.431731082011, 129.778670150005, 126.40670593177, 131.11401198793, 133.043331993505, 134.363024414079, 132.751653134564, 130.374495195233, 129.447832590897, 133.946226359816, 130.982789188796, 125.354226961483, 132.660316449013, 134.615533007399, 136.663091320672, 130.841226492143, 133.396922167267, 139.058002878539, 134.121793472606, 134.966664895938, 128.424337778085, 132.597826119557, 131.402923701671, 132.830471895522, 124.793444166511, 128.763157217746, 129.523301907595, 133.534430582941, 127.741643478381, 130.495287479755, 132.661962220152, 131.068905206234, 131.018607158373, 128.754947720987, 127.893210589405, 130.940242450044, 134.252698744604, 129.086133498191, 130.827385119882, 128.307988346011, 131.440089794408, 127.351526075749, 132.690075482965, 130.798477692566, 126.966886409642, 125.443539861663, 129.70314284261, 133.180214260148, 130.934029244958, 130.783287626541, 132.326778575785, 128.444017308336, 129.249733696535, 130.576408736866, 128.953433301606, 134.478235430478, 129.37678077534, 131.981607406766, 131.464427831353, 129.291258083225, 131.328315652577, 128.20994571116, 128.5576471169, 126.688529873636, 130.165085727924, 126.794053440502, 128.297589105347, 130.695773586924, 133.376644445462, 127.709480921017, 131.153296003345, 126.318533169105, 129.658378754011, 131.721939427337, 128.944305234531, 128.257602262266, 128.148341040399, 128.889514952112, 130.0429153212, 130.182248009498, 128.765609540805, 129.009181237854, 129.821557547196, 135.439887916599, 131.637859975384, 132.534066023036, 130.23857222075, 134.537433074755, 136.805160939281, 131.293692981307, 129.631299887796, 124.001959149915, 130.974500403439, 133.360492931677, 131.286063377825, 132.902588720701, 126.894649615253, 130.042828554741, 132.058467954532, 128.296553213604, 135.043120496342, 132.197594893241, 132.11449349888, 134.239215634626, 132.200261158908, 132.596727401743, 132.373491245222, 130.562825373091, 128.341932162886, 133.446278476248, 123.077689074689, 130.037350578106, 133.947318164028, 135.845929025399, 125.709320744506, 134.127661829893, 133.054490949952, 130.807875401265, 130.419232851018, 131.127393401223, 126.382193619682, 129.912624820836, 134.995552490649, 126.389041618202, 131.688818133929, 135.406929794916, 129.342518336385, 131.103805508286, 124.086435703649, 130.891855153115, 133.227726257668, 137.233482138859, 130.248098693478, 126.269346272267, 135.823576497492, 134.367241639044, 132.396162124839, 128.31064644368, 134.291801872491, 130.157439880588, 127.02995711588, 131.867063758101, 126.481113700686, 133.414950956212, 132.356676176329, 130.434695703002, 129.154197129485, 132.87645272872, 130.675686529684, 135.831878776971, 128.047490044772, 132.493258050723, 131.788118544055, 128.031112201865, 126.47871307623, 133.473279995709, 132.690000156363, 132.266296077185, 126.396811960448, 128.875897142715, 133.139762793851, 129.881105226592, 127.793451423906, 131.909492310778, 130.162742333829, 125.965004715117, 130.090039589467, 126.829488291784, 133.54505033527, 128.762668668663, 128.492886575033, 130.472541548036, 130.17454383329, 136.626692238649, 130.867490430411, 128.155271142321, 126.000874957988, 134.585274892707, 136.778061431679, 129.907585151604, 134.666410306069, 130.820564202558, 129.601169706219, 132.316397516574, 128.206948428429, 131.209890365699, 131.214227289237, 129.315895534311, 132.640316392292, 135.468907305278, 130.698461894236, 130.414913678866, 135.283151061798, 128.810200100739, 125.499240803837, 129.222722661281, 129.255353786929, 127.712654865785, 132.322922216332, 132.110803449885, 133.88367467316, 129.420616089262, 135.001682716599, 125.528650226178, 133.40265604162, 133.099200412818, 130.847830107251, 128.889147819349, 131.070516447688, 132.815427854076, 138.975165205797, 128.546198969353, 133.913437049334, 125.075233231969, 134.148889742612, 134.760156701359, 130.018732737017, 130.498881927565, 133.944330985849, 134.549687209819, 127.927470414962, 129.662265156166, 127.392726874546, 129.626481173931, 129.854383566334, 128.125137107816, 130.914554930747, 131.811148196897, 130.963032582821, 129.671211393012, 131.95495807225, 132.729647606371, 129.800721562427, 132.838448353247, 136.798232991075, 129.65002713885, 126.362837709289, 127.806228101464, 131.604345655952, 130.432957056908, 131.425788544003, 132.886730288094, 130.76056482329, 132.981810334319, 125.654008768285, 135.609711680079, 127.976185123333, 130.371133118167, 133.512845490847, 128.878052788435, 131.146410333293, 128.408575648022, 133.472861076865, 131.703153047427, 136.303526337928, 131.478377292159, 131.835006328304, 135.981104556281, 136.571917269693, 128.275170348117, 136.390833584624, 129.993858320676, 131.70289480944, 133.260555964382, 131.350075422919, 125.315286553771, 133.512071635335, 132.246288860114, 134.325767718985, 135.075961590351, 125.497302135393, 131.635365171645, 132.176793109299, 132.417770885016, 135.573545154047, 129.045291695486, 137.172595685097, 132.598191971883, 132.786766714546, 132.632279703173, 132.201140247906, 129.96950777405, 134.64093866235, 130.176148095518, 126.804321809197, 123.653834924085, 128.638642039625, 128.298078636834, 129.194903307922, 122.946452667244, 130.972509696765, 129.883846333373, 131.045932706491, 131.149587988472, 127.79005068261, 128.295708678699, 134.769895494215, 130.321294973088, 127.011149710257, 131.985597586309, 128.009572478365, 131.190218646562, 133.419128711279, 130.467262051497, 131.010155006926, 135.108801240266, 130.720290048711, 126.913581994302, 132.106846914196, 121.591963955128, 131.167448371875, 133.576891668494, 132.793219149112, 136.710075528569, 133.172981318813, 129.085862288775, 127.900429829767, 126.492220386946, 132.861420226266, 131.081098088703, 126.378899240191, 128.041758824245, 129.92323995925, 129.522531041226, 134.287454934671, 130.978958828085, 133.61017885085, 134.855933989489, 133.083323374091, 126.342618079829, 129.407926184945, 132.231574482929, 128.585332386241, 129.391782780108, 133.591036951902, 132.320851964666, 131.074630770418, 129.691444548866, 135.537417280912, 127.809830844951, 136.306351600715, 131.937145697501, 127.54994541373, 132.424884390099, 135.227176598385, 135.687342264408, 127.437073947275, 131.1180827018, 133.349287269343, 123.271874739118, 132.464264782392, 129.233273833355, 125.708355776771, 131.469029455785, 129.51742635549, 133.667366197906, 133.942407824144, 131.165891724613, 130.824852387666, 126.964390103258, 134.776970494644, 131.734873376486, 128.56139502053, 132.190144564799, 131.436349428284, 130.621160891145, 131.456615542989, 129.539722591918, 134.540780601751, 130.835945001203, 134.498320073777, 126.103463939285, 128.678424526331, 126.309809553134, 136.459488599298, 127.565471350719, 131.518044499795, 129.434173670428, 131.032755431468, 130.942397602381, 134.673414371306, 126.779860560414, 135.150378121675, 129.347423041648, 131.49096475964, 135.208357573788, 139.770093289642, 131.628413747959, 126.138105312489, 127.394618696109, 131.678235708452, 133.708690649337, 130.196151401893, 134.137742285333, 127.282019873006, 131.520405562845, 131.477205239075, 130.262550654046, 135.113385439574, 129.249704969004, 127.324854960274, 131.200026453198, 131.840335931104, 130.478276558647, 133.347410164566, 129.73066025783, 134.002039932092, 131.295056104878, 130.996624630822, 128.711397265594, 130.794602364884, 128.177988673005, 128.110051759168, 130.428880456634, 130.848387250187, 132.917869627212, 130.484128646503, 137.563264584655, 131.401721542044, 129.251562523435, 132.0371703064, 131.083499962181, 137.937847176779, 123.592692577221, 134.899223303628, 135.090272406855, 131.961072519634, 129.982481009495, 131.282623851864, 131.470304438937, 135.065950885768, 135.670813842181, 127.790368430074, 125.294153834912, 126.621774912632, 129.401509263439, 142.906588464081, 133.580440666756, 129.886293871515, 133.307133606941, 133.797549128521, 130.963704740856, 129.312234711296, 128.359990418911, 134.484255268088, 137.183149066704, 128.211251534337, 133.619625353142, 133.731603045416, 129.022418158028, 132.38223648458, 131.302114158184, 133.93032499908, 130.241948447667, 127.800605709508, 125.059951965023, 133.236608830083, 126.460189994006, 137.188435701518, 121.915911088281, 128.98624199302, 134.062045865097, 133.39515903401, 132.073144462053, 128.184209885652, 134.50560422269, 132.518636901536, 131.978245956267, 132.408287492901, 131.51890539161, 130.265562304749, 134.534184408521, 128.869809065937, 132.132064847521, 134.709803128197, 128.817433845278, 134.092183127501, 129.815782299981, 128.841867625468, 132.34705035017, 135.702269091853, 130.587208868166, 127.204941096692, 131.52962271752, 131.300718859743, 137.660148949481, 134.92138818486, 133.272946390552, 127.030762809922, 130.973016818024, 131.195368905988, 127.882956336396, 125.292872795509, 128.181468584074, 129.598492164246, 132.000841896338, 136.486722699071, 134.774197298947, 129.995614943784, 133.237847788434, 128.443149916244, 128.811633983161, 130.891967969301, 132.144817553911, 127.58408936287, 135.155044146937, 129.360118050159, 135.682460412477, 128.256182101802, 131.803024288709, 134.65333063978, 131.988290576253, 133.155633033283, 129.07649290293, 127.528187437401, 125.257225456241, 130.064249530597, 129.444761581759, 130.474439106776, 131.458036018845, 133.9579173036, 136.948970514898, 128.380441477867, 130.056519077713, 129.737903602793, 132.495210279045, 131.735427455885, 128.690606283542, 131.092321115707, 127.759483351826, 127.038632266562, 132.622817072258, 136.919045089796, 130.732393825943, 130.875907465687, 128.003784043971, 129.743503261733, 131.400273764587, 128.445821137027, 132.292106205385, 126.075587007893, 127.983840646341, 129.486658948932, 131.205031085389, 130.74758404118, 133.038759538126, 129.430067153849, 130.144681750118, 131.577320492845, 130.309674145743, 136.490987969792, 129.339461969822, 130.580986805282, 130.450271873502, 128.741763998959, 131.184940074068, 131.12605235937, 127.630795750918, 127.064933614415, 129.794708251888, 131.320535390974, 130.747890751876, 124.05461825168, 137.884171050702, 129.358895489058, 129.069798038003, 131.402424852425, 131.933035501208, 131.200579014536, 129.207312209557, 133.639855448081, 129.846127358534, 129.678617555971, 129.527137326489, 131.825885130499, 128.510708172707, 128.631246018468, 134.210136577674, 129.305696462304, 131.862143420446, 125.17723228661, 128.714332227287, 129.685783487718, 127.811913053067, 134.469750036723, 129.251303314878, 131.143657931967, 132.913102403569, 131.066853002937, 131.205884032779, 131.236876828359, 131.95062100056, 133.347253171039, 132.413971652463, 134.075782950376, 132.137678733299, 133.79704275661, 129.665561702873, 129.444707286241, 130.682858596836, 127.33692567304, 132.534886280684, 129.830428635996, 134.068979837358, 132.255727307897, 133.699138329321, 134.85374439125, 128.731459996616, 126.667856199319, 130.133783391101, 128.243389605213, 133.101632354591, 126.835715587274, 130.71820982739, 129.705196851322, 130.757604877918, 133.125048086897, 130.113574335431, 134.461314979062, 131.200108441242, 130.46038101408, 128.023471722346, 132.072953564412, 130.603287314814, 130.07507557612, 127.473311205277, 129.13530599659, 131.518022563482, 129.786186284481, 131.993699372408, 131.841355742956, 134.877994725188, 131.76429864575, 132.884042914298, 132.336725032109, 131.501697547825, 134.49504284724, 128.597280594227, 130.163945222396, 130.715072466594, 131.641837504965, 128.906449503454, 132.364500123486, 133.66224431565, 136.656031923639, 129.864921275531, 136.678295906302, 132.392863760842, 131.12128168371, 127.24495543202, 134.021559564447, 131.27177629916, 133.558921754231, 133.063977735105, 130.438876629376, 133.366774462966, 131.895698521657, 135.242658886384, 131.546634354742, 131.609352014697, 131.006451421636, 127.444610848801, 130.479381388969, 131.056516823748, 126.307972988882, 130.082194260471, 127.873096257556, 136.371165886509, 131.273277095192, 132.577761871818, 133.390554924146, 131.259525416785, 126.120618752566, 124.467971827484, 130.651036020082, 133.556231360705, 133.421280828622, 130.541700955182, 131.714033422783, 129.803858098369, 127.4888397255, 133.790844395634, 129.638964825992, 134.466256225898, 125.432694258401, 127.856405051518, 131.353484324104, 141.121524119174, 129.968121172245, 132.538817786572, 131.977803684218, 131.183673383789, 128.82144751919, 127.266186568255, 137.169157026255, 127.020648048124, 130.200491274737, 137.659930688231, 131.135852759082, 128.01810393437, 131.324449199941, 132.311285103036, 134.359384779451, 130.134362606067, 134.298814608473, 135.305600489231, 124.142142870385, 134.76388339277, 129.236959514812, 130.326771689992, 133.7995752209, 130.934814731003, 134.11546328598, 126.126652582071, 136.127920700484, 132.92984532405, 135.766008366972, 138.442353740268, 129.202978323771, 128.768378250442, 132.729469846654, 129.032480877213, 131.077695485084, 130.681343534635, 129.032616649586, 125.878330823802, 133.267618378952, 130.742745500459, 129.842844076972, 129.235906932938, 134.899971610847, 132.026175344044, 131.404736825906, 129.086120956912, 135.644704558323, 136.543277612421, 133.490287289557, 127.601298038726, 132.855194839001, 133.622931978052, 130.874782682238, 129.690840416805, 133.163660460732, 127.845211658309, 131.107467442822, 131.87303179642, 130.158741292452, 129.50441937693, 130.152384760187, 133.109942577934, 126.423472811519, 127.714621035752, 122.777553950439, 130.416214653058, 133.305364169248, 128.283782811854, 137.174303508217, 129.09348096104, 129.533218395682, 137.153330477217, 127.541832814616, 130.694073209645, 130.409478738156, 125.855449004975, 128.225098798124, 128.498283829389, 129.776371652848, 128.253140212619, 134.540767609265, 133.071631556907, 134.305115006445, 130.185875291787, 130.942686607456, 137.949510389433, 133.513628122833, 133.499391314427, 126.108201180578, 133.538360083816, 128.275828814177, 133.405297312932, 128.881659476676, 130.556493024187, 139.271540046637, 136.123387945016, 133.50816641037, 127.163445358751, 131.493759024313, 133.030140247553, 132.1606664661, 126.983654428761, 130.067603483103, 127.168585727313, 135.370559544765, 131.700395097171, 126.128858839023, 129.385313105451, 130.104908517322, 130.596684473212, 130.822775474545, 131.708201927549, 129.832636805816, 133.527181780381, 131.584437526698, 128.639010746241, 131.493641481236, 133.290895548463, 133.609602319265, 128.479700522112, 126.056296270362, 131.510536169664, 128.668428008172, 128.969733491976, 133.304361473826, 128.306365354606, 132.106805393783, 129.2939150069, 133.483264165005, 129.510711585745, 132.354640293983, 126.169859980951, 135.702726904682, 131.733066013153, 136.735784065228, 124.575813612093, 128.565379323452, 129.978606278654, 132.051281837136, 133.120455750879, 133.088957013994, 129.878628997891, 128.571180220459, 130.931545610843, 127.114268111178, 132.782378564138, 129.60880104133, 129.249617927001, 132.900471232203, 133.485760058793, 132.101492380934, 131.459726932591, 132.146562465387, 132.089358859566, 127.32827407349, 128.129382341598, 131.480063506646, 132.850051073765, 132.33382792676, 132.521435968117, 134.868114745572, 133.838500256218, 135.665630341826, 131.989076959886, 134.297198095518, 132.828362718378, 131.541284914171, 132.93219928028, 129.347125339835, 133.378520300707, 129.249623458733, 132.749533172137, 126.624973361577, 133.182669475464, 132.705378181973, 134.082973784357, 129.053327632137, 131.747257490739, 132.630768283766, 132.08463454053, 130.757384051631, 128.187236109731, 136.279328410838, 124.401907124189, 137.419549902745, 127.529050764646, 128.216089921253, 126.677812703059, 131.005122231681, 129.037988814928, 128.129639702777, 130.341061201883, 132.525191389068, 133.04219649515, 130.085573507977, 134.554042177587, 135.553554602949, 132.661278969925, 133.559962810854, 130.361630008145, 129.286447464826, 131.49850025996, 131.376943486979, 130.053498318865, 133.16635344911, 129.64481705685, 138.131529352332, 133.846138694918, 131.700827702164, 129.799971410892, 127.806619223255, 132.297407725662, 130.806811218134, 125.277771634983, 126.181452138036, 135.754618660688, 131.533607308896, 131.696364125945, 131.283231492299, 128.482811697307, 128.356296560708, 134.897684428684, 133.74406972279, 133.482139379777, 128.557482665534, 131.777970247698, 136.917494006295, 132.5188518966, 127.669654923219, 127.111167486227, 126.603403337441, 130.345525318666, 129.863212488429, 129.979368679248, 131.261617371641, 130.426569819396, 130.640866008347, 127.753753398051, 123.017050309351, 133.931047247383, 128.265470638094, 131.377346839965, 130.362086328666, 129.208292540113, 133.319226148346, 127.855947305239, 135.631306893841, 130.477426692037, 132.787656317914, 132.570261330351, 129.443414859529, 125.991856352134, 132.98649035861, 130.422503919847, 131.902698465834, 136.488992101809, 136.592005285079, 130.236843402742, 129.033512240199, 128.525673003728, 125.652605666825, 129.674358897826, 131.625004021184, 131.214277771592, 134.400246303541, 133.650206609277, 130.207252737736, 131.667483578201, 129.468919860042, 131.419956192876, 134.891225186426, 129.440723943587, 136.25648519508, 128.382833036429, 133.971995684677, 129.089481566755, 133.469269150492, 126.973280694644, 134.117644572983, 131.288231773299, 130.755798538078, 130.268487648152, 121.269654836814, 136.437264736243, 130.246497701798, 129.481872830558, 134.504221077677, 127.670549003267, 128.328222333341, 133.847379115463, 136.360207838593, 134.412471283206, 129.47666335962, 130.191720305079, 132.352604702085, 126.612778415107, 130.055613884865, 135.544131631165, 126.428395579249, 131.079325836009, 133.730092972764, 128.567875499074, 132.353155598495, 121.476896927325, 134.213629096891, 137.942670914922, 129.114264211508, 129.053092170099, 124.502506028361, 134.627684195892, 130.441802808155, 129.161011698573, 128.87708645006, 124.610945885532, 131.526986124207, 127.957997374117, 134.82113795471, 131.145235046629, 134.46275414522, 130.306885795997, 130.333508977644, 128.271677109934, 122.440584744626, 128.173614031892, 132.458038637089, 131.846093032215, 131.640681977717, 127.597756803583, 131.941872127806, 128.924696330833, 135.626182885924, 126.673978152481, 130.597043245037, 129.614431757233, 131.411787266193, 135.169647821284, 124.994182625709, 130.463747247676, 128.80273327589, 138.519453727373, 134.474875555446, 129.46154255141, 131.727447054947, 126.243360961433, 134.124537323075, 130.437485163618, 127.798784108712, 131.69900229473, 133.045794284033, 128.066058127511, 130.594472797612, 130.722326854788, 127.46812510676, 128.628620997541, 130.057813085918, 133.136805604139, 129.736752748037, 132.996228842099, 130.4310912967, 134.169998069861, 133.890123975056, 131.746266013732, 133.332132033998, 127.1475000885, 130.150773485642, 125.894904569499, 128.467096828039, 126.44318114409, 126.896183787137, 129.980783903907, 126.621860691565, 129.711372679774, 132.541146352799, 130.928600586812, 132.528746310122, 132.98972915668, 134.239862427252, 132.057818430409, 128.322203512269, 134.083630685484, 136.228910980972, 131.870684586641, 126.320454587225, 130.540822302031, 126.582538568915, 129.370599287475, 130.933633283773, 132.68787664121, 129.149622129808, 133.675349835744, 130.484582581624, 130.928637620302, 125.264326412901, 135.324644474242, 132.657110789188, 131.085812390683, 130.445665897568, 130.027002112028, 132.369731916957, 127.678696394535, 133.800799574985, 139.102853722565, 135.035368115841, 132.260825904137, 135.65933106004, 133.129993981427, 130.029216179304, 128.541832058917, 134.702476845414, 128.742786108101, 132.890275963837, 130.034754431653, 136.870179343082, 134.445290302367, 129.345790170008, 135.624575015581, 130.809163476194, 128.430517042246, 129.210407840388, 130.271141980696, 131.963400299039, 132.980062168498, 135.067111415516, 129.966035514528, 128.936118851032, 128.411927487425, 128.647019627936, 133.837223903651, 130.81035898776, 128.439754863193, 131.783680787243, 129.688467005015, 124.379207580399, 132.036779852534, 135.377141703906, 124.33479814905, 129.409175444459, 136.009138069706, 124.859986713477, 134.205144640226, 127.853648794432, 128.198309967712, 130.353759730215, 129.645041665543, 131.255124032785, 130.852317921249, 128.114664289365, 131.058875400354, 131.176644220772, 125.062868306546, 139.034477649596, 133.936188164216, 131.490860062239, 131.255599336599, 126.224916918828, 131.407948234733, 130.428984719756, 124.808509802712, 127.260633179533, 128.345065962426, 135.032104947588, 135.568285348773, 131.475473702474, 124.718978580791, 132.093275250356, 126.38797120245, 136.85604706751, 132.911663207266, 134.014493557218, 138.063315641457, 129.884266740179, 132.020718859833, 128.444878484166, 134.833956503804, 130.504669049662, 129.212186675733, 129.621549717215, 133.93262625982, 132.607891281645, 125.002951698703, 132.101919292103, 129.5098617888, 132.368451164944, 130.674747140659, 137.259870493813, 131.986282745941, 121.413928314657, 131.68290213575, 130.912852394753, 132.02267812971, 132.412504446597, 134.322897549191, 134.113600471423, 135.188881998258, 127.309071276541, 136.022926610818, 132.995800734736, 132.43800683983, 131.898960705908, 130.243232921319, 128.966510519898, 133.448948815864, 136.213863257644, 132.042130062121, 129.056991204759, 133.248274024291, 130.748392620406, 132.319527325644, 129.635376147376, 130.489348551612, 130.95253601164, 129.287774227505, 134.592916382672, 126.806324897833, 127.775918753087, 124.36699167636, 133.064231010847, 129.088015208471, 131.597360144604, 127.547799139976, 129.779422253251, 133.182367321244, 130.990332312485, 127.025278518974, 130.387733922907, 127.502188999096, 128.926772596275, 135.039000188208, 131.6515922517, 134.799469204218, 131.255759318438, 128.697324982073, 135.876517193914, 133.527130444781, 132.261154569505, 132.985035379761, 138.856197982671, 128.139574134222, 130.409110292647, 129.007881726245, 130.219519113587, 127.498055374639, 126.23757509671, 132.341824002852, 131.132559846434, 125.797440384341, 135.956826399123, 132.092896664289, 132.543878126706, 130.134345068479, 135.310147842086, 130.273306060652, 127.384272140488, 131.375705438281, 131.593291294531, 132.545936936785, 131.613565593074, 130.751174947652, 131.074484462371, 131.19878640552, 130.239143192103, 132.780806523957, 126.711827342446, 129.92172201312, 125.962252430565, 131.50830544619, 128.813833095902, 130.980683857059, 133.14874398937, 129.056212693107, 129.168076521584, 132.504141573035, 133.69269535936, 129.84718306436, 131.301228419517, 127.678108958026, 130.315359517334, 130.973732025437, 130.269511775317, 129.332287021471, 128.553919117882, 133.397273807936, 130.986292716607, 130.913502425795, 127.345196489664, 131.456004720983, 125.719677798854, 129.522222361532, 127.797289652166, 129.509060464193, 132.117324909109, 132.847535742246, 130.55605867245, 127.684183240153, 132.376008939765, 132.792936316119, 133.265353133824, 132.293011559433, 127.67799160402, 134.672764276291, 126.918325023327, 136.580391916954, 136.066318589515, 132.463579934639, 129.598456903572, 126.596341558995, 131.62671586935, 131.702453129518, 129.465389967928, 130.78741352229, 126.506299501382, 133.806360059608, 125.356092730393, 132.551292475762, 135.388916256553, 128.027610538617, 134.73325506335, 133.064675233408, 132.830324324968, 134.305163723842, 133.446855954952, 132.182949427662, 128.553200819204, 136.953782866115, 129.039890903288, 128.791588834069, 133.957395170046, 127.842621912292, 131.025818172642, 133.73415304433, 126.110080208991, 132.44515266213, 127.550727021786, 126.66301983971, 131.665683218444, 133.31832965801, 131.455122146101, 133.516137052354, 133.518426837407, 128.52338177113, 137.353042594359, 130.203619794931, 130.437042219421, 131.097324765865, 135.468549377748, 132.046006685839, 128.968253404058, 130.199458654154, 130.01149703115, 132.406018753057, 130.645876455816, 136.549245289471, 126.273063822584, 131.481011728846, 133.110741965181, 131.789986660118, 125.515755884118, 129.687321140279, 129.274468663137, 132.067689488443, 134.395434408041, 131.767479366421, 130.910595024149, 128.543979357217, 130.047431320263, 126.995489286726, 130.154328219726, 133.008080071311, 130.743333450564, 129.445882451633, 133.344524996444, 135.648209638483, 133.128646323699, 123.3778983951, 131.732527652298, 131.384132222377, 129.893103098162, 130.623153843539, 134.438904283558, 132.420921810714, 131.904005405432, 127.762597074171, 128.420396873769, 135.393584728945, 133.460948377452, 127.592906460348, 125.270786153397, 130.523866665087, 124.117303795142, 130.52468324763, 131.526038212307, 127.506814156589, 134.478918300372, 128.688453571262, 128.983100468499, 136.430169243656, 129.842990005144, 123.313367741641, 130.73356444231, 130.948101386954, 132.750000202252, 133.877178330532, 134.068669052408, 130.195731879613, 131.780495954864, 135.04376374471, 132.610002244653, 131.146700296682, 132.841692556871, 132.369551116986, 128.765646667908, 135.503008593442, 127.888300401881, 128.83706372892, 130.107216409897, 128.299173351444, 133.334295418133, 130.901607095975, 130.234719673374, 125.08921667507, 134.149601049777, 134.669654242537, 130.784172354211, 129.959480455004, 133.436771617018, 134.537904766746, 128.882196896018, 131.03615994726, 132.258245985632, 130.716490914311, 133.423346931052, 130.998316168331, 131.221811988674, 133.464120074709, 129.396336039309, 129.784964767742, 133.583938325086, 130.275890545105, 122.965116476386, 134.584779145118, 130.236882518506, 133.469663819072, 136.309459770825, 128.167834474793, 127.827044773006, 130.088338998285, 131.807921764634, 133.371098262553, 136.419758738947, 129.232859429285, 134.789854561589, 129.383520498888, 135.568607992136, 136.239606332261, 132.221394257848, 135.090134090138, 132.043416592467, 126.983800634141, 131.518495977117, 128.639061598293, 129.796284672259, 133.488543470424, 128.159045316403, 130.836777687154, 132.530136107646, 126.837130289921, 130.049859643957, 133.647297227703, 131.105860722873, 134.943678205817, 135.588290433199, 135.15892299606, 131.491904126096, 132.360751212945, 132.885441086462, 132.797612519854, 136.365863093974, 130.87047792999, 129.262796118819, 132.351042884393, 130.731814399595, 135.396674815143, 133.258979365657, 129.316855884707, 137.651747874698, 137.236946100902, 135.029523533793, 132.311549895375, 133.95478887873, 123.871067269489, 126.89853847183, 133.058511025581, 126.936789687117, 133.746914017189, 128.785662292887, 129.591230181751, 132.797931308363, 126.682795772785, 130.650734877621, 134.52838239843, 129.532660606093, 126.485351006972, 128.651236318533, 128.442796725481, 133.754295531913, 132.013906921934, 131.852908982908, 128.51475554328, 130.855605482241, 133.489712769787, 120.667378370069, 128.257655131828, 127.172220280118, 128.752745526542, 124.269951809789, 129.644890607224, 131.258124203118, 134.360619288964, 131.520439894153, 129.568651551958, 129.606126684753, 132.31567777142, 127.337200935458, 130.621417933999, 130.160678501343, 127.405414185723, 130.995326896265, 134.711877207513, 133.274854647043, 132.431375421512, 128.831647352031, 132.502477905532, 128.148665622227, 127.805182455931, 130.78508663477, 132.515103183657, 123.980776412716, 134.489295047256, 133.435723818766, 129.406766318914, 133.189578283912, 133.050473695557, 131.447560894453, 127.827119986959, 130.389507107495, 129.834791031652, 138.10076156934, 129.969276219274, 133.746151357575, 129.666301301734, 132.107368193192, 124.651717551156, 132.160645845022, 129.590770482252, 134.895358887135, 128.833839596731, 129.572078788095, 133.918028812895, 130.231520990383, 133.742802727751, 127.333066609039, 135.378003201825, 130.361446653696, 131.574226779364, 128.315146292881, 127.851886897881, 130.070080647865, 135.627179509727, 135.960087479435, 132.489469040571, 134.197277082196, 128.53642866102, 128.735121877397, 128.954549158428, 130.184887740134, 127.665759630474, 126.760955150748, 133.730767767377, 132.103634961393, 125.181385018764, 131.769705002273, 129.412582622103, 126.453304790277, 130.372911423527, 128.672375518744, 130.733355692125, 130.861240689485, 129.540142539869, 130.829810768667, 127.543466776707, 135.920533057017, 125.648977889593, 129.432404995411, 130.22798924836, 130.781552644157, 131.70329407152, 128.274024476541, 128.465070678127, 131.634712711765, 128.745593859069, 125.17073663648, 125.6942216722, 131.028257053033, 131.272022259335, 130.381003835315, 133.440124877497, 129.687288330229, 127.945099154934, 128.321988328494, 131.684567450813, 127.8178682291, 131.404944862809, 133.707844457781, 129.605067119617, 136.622703552207, 130.374180309367, 130.873380234884, 126.913792328346, 132.208421942727, 132.962627345321, 130.7911562984, 127.917433262522, 129.958298781648, 132.171111210863, 129.609042551806, 130.863750893704, 136.189731695221, 124.727245756235, 132.97437546628, 131.288313149885, 131.402429091417, 136.506392567431, 131.225955059154, 132.611001518307, 127.464802041174, 129.247789626113, 135.454754461091, 129.909432614535, 132.237601042859, 126.799868616187, 136.09888897058, 128.330004259682, 134.081314871999, 132.163456927981, 132.269782548219, 134.617731406908, 136.673527531197, 131.088864916812, 129.212363509577, 132.786697993694, 128.849530735414, 131.677645367116, 129.044672534485, 129.747677644124, 130.630662942651, 136.27871468154, 131.357289106734, 128.763399153968, 134.975536012334, 131.714676120567, 130.287508625826, 131.558475656388, 126.727309163561, 132.090862856001, 136.023327245105, 128.7349052793, 129.327004390524, 134.236915539805, 133.210711644534, 130.795223428021, 123.925062792963, 127.454597603831, 129.719986829616, 134.706784761464, 130.515388559915, 130.483091063733, 131.616812469444, 133.039580446602, 129.502291426479, 132.276269186094, 128.359739115088, 132.67664945983, 129.502091105807, 130.575556588451, 132.556178943212, 127.420354991853, 132.785954002868, 131.384313209517, 128.066843292448, 128.108289247614, 127.896185519212, 128.336664459481, 133.579371343957, 131.772167133819, 134.527669089362, 129.918910328244, 130.305913906236, 126.489441593534, 128.895832046445, 129.891221098449, 129.633242710589, 135.304527398294, 128.011406153092, 131.520924682636, 130.441891589021, 131.403126301515, 132.012467786603, 129.270021157829, 131.248480090459, 129.086543279728, 129.370687604823, 133.070077923172, 129.860704329298, 132.042489429341, 128.005864869627, 132.799080188819, 134.852243607307, 135.223185701739, 136.19867381592, 127.827601509953, 135.137347851943, 130.624956771609, 127.709635471044, 133.01827009409, 132.627036641093, 131.777242831756, 130.404681285263, 136.678426367362, 125.806739912548, 133.580065249133, 131.069239557462, 131.137170789676, 134.211811356138, 132.229210257661, 140.792974407371, 133.100658224733, 134.568260768094, 132.05887337612, 130.076733143062, 133.001531730558, 132.389062357011, 131.327380771732, 128.286144477774, 133.185066017033, 130.962586210574, 127.978870100507, 130.803571554635, 132.669986467627, 128.807248591285, 134.15394484289, 131.367511309048, 126.41756168198, 135.983579562573, 134.047272724688, 131.776705471355, 132.32111154788, 133.698870044382, 133.373016115233, 133.781794311034, 128.644619124285, 129.113093582613, 131.692844766639, 133.335289018289, 133.280650223409, 127.441892460353, 132.218330006011, 130.195345322215, 133.099297895822, 128.728486713838, 135.172362273573, 132.75781513898, 134.386099627381, 126.908726366962, 129.630161562637, 130.557872644852, 137.189094471459, 128.854840984414, 128.954851816094, 130.456535807057, 126.861566549027, 130.904704994412, 129.705922868447, 131.630912608998, 129.430576061426, 132.566373412097, 124.317940742613, 129.833929990846, 126.002321538752, 129.792697414478, 127.424958696694, 130.499724340699, 131.83191210119, 132.450533897982, 126.4170201584, 131.49403561745, 127.918135244663, 127.475119045519, 131.312969633474, 133.728286056556, 127.248551487793, 128.624823611903, 130.716851646253, 128.306349298652, 137.472055232294, 128.395701295277, 128.70323221973, 131.696731860697, 124.112930499006, 128.489177351791, 135.512653856116, 134.308869630189, 131.456934209871, 135.648120713881, 132.700142138793, 132.039998074913, 132.301942869487, 130.639796765094, 129.84912335123, 135.069968349454, 132.650429705815, 137.204194799302, 127.444528186751, 128.961654160141, 127.014234301331, 129.09774941385, 137.566948419841, 131.07359031647, 132.822830770928, 133.178959400465, 127.761197043789, 132.658806682461, 127.371515996779, 130.183972794812, 128.928090466518, 128.53256394511, 127.779009736096, 131.867607675102, 130.706856383673, 133.413297645331, 132.351409446977, 133.180575702902, 137.613569484437, 126.244998202037, 128.381846297556, 130.652114280519, 130.109616238776, 125.998566271111, 130.803766617771, 135.574888077619, 135.41149405369, 126.731829275112, 130.071796339366, 123.929373848608, 129.441142535873, 135.166630296544, 130.438208735359, 126.992423403539, 128.920451462143, 130.265810026455, 127.685154592994, 137.562943946751, 129.730546692844, 127.305746908588, 132.980072364215, 127.604711003525, 128.783130028346, 131.583670782076, 131.466059334477, 127.210280635561, 129.682133444046, 130.472246836551, 135.082770175188, 128.853343555583, 130.820175725059, 129.647870578831, 133.122685828619, 125.887412392739, 128.704097842677, 133.022159225994, 132.088080679812, 125.040378783331, 127.500153291361, 129.13751405463, 127.213082829221, 134.868089144851, 129.829474983046, 130.156864511928, 131.579060040436, 128.791694112916, 126.794525943169, 135.043009846327, 133.944582928974, 130.412967056553, 130.672603170951, 129.623928696447, 130.568433951623, 129.810188588291, 132.288459978587, 129.442209526877, 135.191691503443, 129.221632003352, 135.307540305561, 131.547177567311, 131.794133560099, 134.980192347958, 132.962836533328, 129.781673008289, 132.847546494067, 129.695827104876, 133.974526357963, 129.506192119737, 129.686923321242, 131.41425099269, 133.434580199859, 131.385341445849, 129.982002436688, 139.26059078537, 136.640676121453, 126.764506174385, 123.60398695229, 128.307465456602, 136.686532671025, 129.656054115232, 132.484879503559, 130.478372519303, 129.408652103033, 129.940413656971, 129.506884685175, 130.230945294818, 135.142792270011, 124.986897873259, 131.619018417468, 134.350861313676, 128.020276079419, 134.561909065904, 128.425517129192, 130.275412376608, 123.348570431704, 132.506519084167, 131.331071492532, 131.158656239133, 131.46966250845, 123.211012479996, 129.108686324617, 128.000971037996, 124.519228738603, 127.713927819311, 132.510279863978, 130.726520810744, 130.386207273243, 130.419954897034, 131.786885679816, 130.245377523365, 138.847696591899, 129.765537596681, 125.696000491887, 132.725252400337, 126.22679194083, 133.275735698927, 127.914831133334, 135.37331172307, 128.555899299757, 129.913735736414, 128.769975863088, 129.946591360196, 130.018142402803, 129.234570074759, 130.475204187426, 129.775434837025, 131.565424983254, 127.9497207244, 129.322380359336, 136.876233842764, 128.256869195995, 127.906619664558, 132.921144622065, 131.210693380671, 130.481770451122, 125.574746600084, 129.14892907433, 122.742635284476, 133.944870985062, 132.753838400775, 131.680967598371, 127.519839295623, 131.782946437832, 126.437868308683, 127.042022137221, 132.597206313977, 128.830628246776, 128.188330250587, 132.496355553523, 131.308198126876, 133.118002680139, 130.401299244026, 133.320619227138, 133.616874034211, 132.489048949064, 128.255012729831, 128.618303417139, 133.221957772832, 135.311546397323, 126.267153205409, 133.733068901844, 134.250991065736, 129.978425801595, 132.797174993588, 126.327308228432, 134.46373474434, 129.080746593975, 126.28181176387, 132.671416566604, 135.955656224124, 132.856630327535, 132.185955976997, 132.977446974669, 135.296273059695, 133.974115624678, 128.605630212054, 128.59540112688, 129.38741605203, 135.231993532736, 133.649390411689, 134.750626741633, 135.892528444005, 129.249975122482, 124.208663248139, 138.670689531226, 129.061330803071, 135.164306108725, 125.853797975346, 130.024068539733, 127.665127938774, 129.138433804556, 135.722608097177, 138.147954826659, 131.297435635814, 133.052853133235, 134.883327942867, 132.644893617941, 127.357186449735, 130.81116759916, 127.076492976727, 132.265478036543, 129.567921269846, 132.896425642535, 130.02589247852, 136.086138879881, 133.565910444337, 133.869191677438, 134.317165793129, 128.435190195367, 137.590328356288, 133.494913999878, 132.594884512675, 131.689889212274, 131.016425616397, 131.002541736779, 129.036279556616, 129.38606611599, 131.280544799864, 128.139198132875, 132.814902850646, 129.839212804099, 137.443488928173, 130.025022032065, 129.82154509595, 130.679091255593, 130.563520989111, 132.653383472491, 128.237636273932, 130.509924962512, 131.181328986239, 128.533810452738, 128.509686010354, 130.641771206204, 129.819250362856, 132.60907302645, 129.724358256364, 133.842196769843, 127.782202187561, 128.920925253031, 134.228851205134, 131.89562320156, 129.777783633012, 132.680714680634, 128.170560677783, 131.833848408811, 132.993703391378, 130.415435577938, 129.321483889973, 130.517427066822, 127.881086361003, 133.004325517556, 128.118518550341, 131.417689014826, 126.621069070991, 132.33906321088, 128.345811972658, 130.840186223168, 135.692787139285, 133.613406221628, 130.431526446221, 125.671589254204, 133.956414545163, 131.683257842776, 127.109578737002, 129.998629498758, 128.816825262199, 131.217238416199, 132.196842857833, 132.71568165433, 133.144661164967, 130.837697831824, 130.223163047261, 129.758292129348, 132.821123056666, 131.372026871603, 129.773194809725, 133.841529533507, 128.112749183598, 124.011766066029, 131.452699179121, 129.741162409137, 135.733913921306, 129.1496426317, 127.918936201202, 132.808879615175, 128.387320153069, 127.846933821974, 129.573173823024, 126.588635757555, 131.824169902924, 127.607052687672, 137.252306385314, 131.372785079731, 132.744897615848, 128.278577081512, 135.739060963053, 132.628769116426, 130.255135610207, 135.768616992373, 133.246971727657, 126.939883751049, 132.030079016654, 132.99224240746, 135.56006638599, 132.000092611453, 126.666843674422, 135.219893804241, 135.445627315757, 134.026209458795, 130.270061097152, 128.781426642892, 138.033363501243, 133.515681373095, 130.731238307948, 132.082391964113, 129.197041007331, 128.956595221137, 127.029516948168, 126.527342325611, 132.011444660676, 130.829087278092, 128.826402326641, 128.194033318612, 131.101018538509, 131.879095190527, 133.720558816044, 130.346859297577, 132.318292066083, 128.945586788587, 130.020194128824, 129.033146028999, 135.158506908069, 131.812586894595, 131.659441126332, 131.23744923418, 130.29635208978, 138.136125008783, 136.27069211303, 133.288199837452, 136.905449415913, 131.565984870322, 132.78335427685, 129.299357785189, 128.298958435765, 125.0095599848, 130.48406428521, 129.856708625698, 131.140355574101, 131.871696189682, 134.07910110641, 131.875895541259, 135.866384371129, 135.152139100385, 127.360185719084, 126.895820679493, 130.894647386464, 129.636419526349, 135.414413773597, 131.340620632215, 128.071065524503, 131.205867828365, 131.01607989094, 129.399797469868, 131.236807731375, 125.572612011983, 126.295889195209, 128.949554716745, 134.061597080861, 131.512417750464, 133.117597940653, 130.431551492723, 129.565057013495, 132.245564316962],[687.19969550493, 642.768653908519, 674.336140470326, 674.305846799583, 674.115609570648, 709.068116812588, 656.206638944082, 658.876103038638, 658.18420322093, 647.693799313017, 655.54541978109, 691.046760247424, 654.33933560421, 680.169994465367, 721.285902838581, 687.676227014636, 668.080960067388, 667.254281485041, 638.920666933808, 641.137298223158, 690.748175836312, 657.362704573439, 649.773643848653, 678.959527925209, 675.540015825934, 672.613099911096, 694.880557381781, 657.676540070996, 667.151299700214, 682.629547580887, 652.621491869618, 674.192116642601, 689.240224008711, 674.616938021931, 663.782091459449, 674.681346303872, 676.867800053982, 670.707463066435, 675.119966698146, 674.968799451805, 674.691437651041, 642.8243315686, 680.262096754894, 676.63259368123, 682.701776668538, 621.822939602234, 683.107537959761, 661.572060836349, 698.198792071916, 682.068512427042, 660.571933400162, 660.260307471383, 655.745997369353, 667.878358727549, 668.074016029511, 667.409687156488, 673.072265396829, 661.883580303132, 654.033407535805, 660.991940540035, 678.009383950529, 656.734862114583, 672.184140012535, 648.175700624598, 677.760820911801, 663.259582743597, 654.884211153451, 658.25179435888, 687.221205590341, 667.181521145434, 686.420554230785, 673.041921717957, 659.543137757823, 640.656773211142, 670.824624419296, 669.495391971808, 663.680634133482, 646.51092403839, 668.080211074169, 663.805804657928, 660.0186717618, 689.926845531666, 663.818011184032, 702.821656798937, 683.192885447343, 652.860588804251, 640.254860737362, 623.595861826784, 656.08071654212, 689.154828266995, 664.340909020932, 675.471000018208, 654.513718763954, 678.646040170414, 671.423311558791, 679.553543094076, 678.950875041351, 694.616627696686, 642.966334941343, 680.715963576778, 647.519744842888, 671.465372925875, 657.212262287688, 650.678190516502, 679.328744657427, 653.52694574882, 657.87799327157, 697.894901244426, 689.489123359672, 665.879821677846, 690.180171221957, 677.985727194198, 660.095599515265, 682.962399535815, 673.660146763779, 653.556991766415, 657.294202343638, 687.60904037232, 676.022661608272, 698.170724353902, 694.512373150591, 675.735223596282, 686.556999767997, 677.340986402937, 666.389014136726, 657.377240228085, 694.108774251375, 672.028841327331, 646.792959966222, 674.162333565698, 690.298548032365, 702.981740414021, 652.700104570686, 673.844486597555, 690.376391933116, 700.91210476022, 673.35089318065, 675.897364647784, 653.489998004576, 668.138249945731, 675.305491651685, 655.403502875245, 718.350758396778, 688.489548019205, 645.602019427728, 653.37120368198, 680.984084610348, 678.16546285638, 648.774367733496, 678.674477688987, 683.348753748598, 665.372497312078, 679.362862058362, 681.038603819517, 678.030717047948, 655.046225820123, 654.969949930103, 680.415998961891, 666.35336001314, 641.387814464874, 645.214761522611, 666.233042367438, 676.467832037605, 636.948629126367, 617.26214357817, 676.004393840403, 662.020641197176, 661.174211746287, 669.142435438307, 665.820947704952, 698.06725339423, 662.412774771331, 690.367265171841, 660.139252127774, 682.757443104676, 701.099177978643, 664.664030326789, 677.978115831648, 684.117083353416, 671.753190282099, 652.534639801783, 676.256738829478, 683.847816401668, 667.721318489485, 696.949886050807, 670.809343528342, 674.329114433196, 642.161525378791, 627.646100578079, 662.525491125212, 676.703534886594, 680.378661851761, 677.853621992138, 679.105686866102, 690.649364138894, 686.923684328282, 679.530766353262, 673.10156714797, 693.438185821004, 690.083265458537, 664.637532398674, 692.61192907487, 636.036510053149, 670.337807005975, 660.018317581085, 679.573793406333, 689.626420578213, 680.134060737432, 662.474734832609, 679.326897453347, 639.826226326367, 663.312897197208, 701.258324272504, 670.61422702203, 657.598821216601, 678.889211788107, 668.882133755383, 672.284787246168, 679.484798696303, 665.212169948253, 672.146287394874, 669.029002215367, 693.007832595462, 680.219118092613, 688.612877056107, 683.900233297282, 691.166728314613, 681.028875315243, 678.532993620075, 674.984942459403, 694.977910582237, 651.577767665412, 668.392311578657, 681.876128911709, 689.605838791309, 658.272097152266, 692.624859155558, 653.582626306608, 669.721247958199, 679.901223082713, 667.024950045747, 673.952751258641, 695.110376012475, 633.422634254667, 670.955312014446, 683.637011312492, 662.440110079201, 660.409185926184, 658.383246907101, 673.448027889801, 674.121314404713, 691.387405353243, 679.367637825509, 680.216143381955, 682.704648660407, 641.034910281491, 675.486009177604, 670.828778347511, 662.445413954072, 682.500086468091, 658.482155496214, 644.82116537352, 666.303705827812, 682.259117163572, 694.406527227979, 662.125170457303, 654.89852150737, 675.337676580847, 685.712336331648, 667.301042219818, 632.291269620124, 663.817477291717, 676.786969202961, 681.208558446395, 673.823420359871, 680.395652555928, 664.316437957909, 697.556312477121, 667.360699014716, 680.342644153985, 702.26561713936, 675.416143004905, 658.175909801933, 651.808551301782, 681.084486353811, 671.727007384766, 644.468488783491, 655.681159700005, 696.046295605766, 669.136477388726, 638.494039498697, 696.841010568273, 649.824399440796, 683.533278362263, 665.211014288031, 669.644870047529, 685.70550895268, 689.621183375703, 665.644232363834, 674.410028611925, 693.083800469675, 686.194236813586, 684.393062007115, 688.104240664112, 663.474990786229, 687.283184527343, 712.564626925642, 693.77011363048, 704.126729770111, 662.875107147025, 698.940456230799, 676.01285089829, 685.626186126032, 648.454556178183, 645.480915321311, 670.078154707638, 663.843872893713, 666.931978009923, 674.21366219788, 637.692863171465, 678.646570357708, 691.093733302816, 688.282608961855, 691.3212066402, 670.607375690072, 688.740736835377, 655.96043619135, 642.246785733805, 643.220975920544, 681.785292600328, 686.152718286423, 656.135087160901, 670.368897710116, 667.971499160425, 651.845434797672, 704.921496328858, 679.487862552247, 656.364892778356, 645.087525721476, 664.038742183351, 681.203603022382, 658.95364308762, 685.474673072266, 632.288137668084, 677.434426267358, 684.033222835558, 689.837382459445, 666.171990970925, 671.476662685439, 666.332886069171, 663.376443032478, 656.096504097881, 690.460713442957, 645.688234263981, 695.559151608789, 693.72120624288, 645.651520912615, 689.6250734511, 686.004364406499, 666.75756099948, 659.243780152429, 677.460985670382, 663.967855546796, 656.261546344246, 686.836561870455, 636.699270613745, 693.662979947565, 695.871960519129, 659.712193010661, 674.159047533901, 665.715054047976, 655.117239159625, 636.135524722797, 648.462699851822, 674.743917062414, 657.153993152228, 688.74571159072, 660.768090497727, 659.054441176143, 678.151087261488, 687.526920565682, 644.04964473818, 675.593885945508, 680.866232196709, 689.142402895722, 665.827789089471, 668.275879777235, 674.375307130589, 676.140768278513, 680.931157572809, 653.349478340183, 666.745125960252, 650.51386452504, 685.19548989422, 681.30221069482, 671.282963790595, 670.048642598216, 670.779972900798, 676.837638327189, 697.1302088331, 626.563146539158, 672.56833528502, 666.814194227539, 661.443470221076, 678.695873675525, 687.869433699032, 669.151920042265, 679.906753934024, 673.552886490043, 670.047233431721, 663.435241954286, 679.91293845847, 665.245617011568, 665.77132088404, 665.238755015112, 668.019527929128, 668.673364901209, 668.764992822726, 666.536701322025, 677.750746938216, 657.121172701799, 690.697118067915, 664.950282335941, 681.022103398491, 673.341343664185, 685.393476063763, 663.324954756287, 723.251558874348, 691.452359280392, 695.807186204883, 666.23383144812, 634.585298242923, 664.633385765713, 660.338558575596, 667.098843441212, 658.649064984315, 652.162056828541, 692.498575561906, 676.417183080499, 693.324187970424, 680.601460061203, 669.862731429096, 649.628988214572, 691.761715963788, 669.69722971535, 664.418828532817, 689.758024721676, 681.384918776751, 671.542998018437, 659.406199699608, 684.302298292832, 673.032932316173, 678.311664677733, 679.325830014498, 662.451636529411, 664.849227692651, 692.417088653891, 664.031616926706, 662.782136133709, 710.629047396289, 693.629761279053, 664.208973589926, 697.08939303517, 675.881991871071, 657.556844851931, 673.63425600994, 678.009653514505, 649.10568263971, 645.255446860143, 673.71769250751, 662.553911858, 695.621333504948, 645.316887891995, 663.818511118873, 679.748179460212, 663.755356904198, 656.618119095432, 658.136690099893, 663.644197969797, 692.553407453075, 666.558230882361, 681.069740668226, 659.888524265002, 670.063064232377, 675.195137595784, 682.480066446925, 689.4923151495, 656.855122954371, 674.256595756975, 682.752930013479, 673.975325396096, 657.038980392721, 652.726800491303, 663.777093028873, 669.050598735022, 669.95631268116, 624.77036475511, 683.112788724664, 676.923836852248, 692.18860305047, 661.688015798311, 687.587395458074, 657.521627343057, 666.209794854623, 647.14059054259, 689.110672425904, 657.962445354975, 670.75926053391, 638.229606283352, 689.501277602049, 684.739784692965, 703.202139948814, 686.863209562715, 691.346392470819, 709.578485973271, 665.689985457589, 678.99901828879, 689.13865569074, 673.425778134844, 658.876849750129, 695.358856487213, 681.960972977312, 692.145323297788, 685.833343770907, 677.836939142194, 679.768038523897, 688.547038563146, 668.579820840058, 661.510933026845, 650.826825765834, 687.040233486519, 683.295208958862, 687.107310449686, 682.478031904924, 675.096760666809, 677.02794420852, 653.53210640553, 718.802539764951, 684.182942728095, 649.239764487373, 689.051408776202, 678.979070440021, 655.48818317427, 658.460744764454, 654.557254857854, 660.874153585027, 652.461616434454, 699.119750982424, 666.340400989982, 661.807440515709, 671.066677837122, 659.91074265961, 643.114361301773, 683.31634028792, 674.629578703172, 677.619698862077, 691.610168772893, 643.557998819269, 653.492679750882, 689.661423219274, 688.806868549504, 670.358693838191, 666.715211632991, 688.576721427576, 670.395863218453, 691.400756485275, 656.348463446392, 688.70971152104, 707.89015128667, 653.628264448263, 680.809353056231, 647.157394793684, 667.491037109602, 698.163328519671, 667.686287089546, 656.92906869217, 667.143884761786, 650.923436707919, 679.506169542855, 649.446984043323, 671.05943232421, 680.791918033759, 702.343489364879, 673.178126926858, 671.117970558406, 694.033078844525, 649.518591626306, 654.18463803646, 666.657605017669, 669.175820000933, 693.724915241237, 711.91560591333, 664.193609580708, 674.603965239251, 671.388024509469, 677.598203978896, 674.554277957755, 691.809892484145, 685.202825037782, 644.566530622146, 700.598166449456, 660.920224314228, 682.533330296764, 673.10181071744, 687.012744130324, 684.241669905604, 675.566830728735, 686.626726692531, 665.361276911009, 652.596174282654, 686.392004873214, 698.635869018316, 699.374312645908, 680.171667279854, 669.914221587974, 643.452665416008, 675.540071580573, 675.161577746229, 671.101715660571, 682.523253063738, 684.676496664332, 703.929140762924, 663.24873877523, 668.152854505781, 668.545857761421, 663.180540827904, 649.477343153457, 659.874455509811, 680.632734119163, 678.594513169367, 700.135913038645, 655.25877330827, 650.545368039367, 652.914571570775, 672.126902430509, 689.15592814694, 700.548356760688, 659.407409878268, 661.32659657752, 674.003459467122, 710.476024327161, 659.792299206817, 699.28173355663, 698.258074208341, 697.734667566731, 632.918388804118, 674.777016064487, 680.635204751615, 669.892321335393, 678.96673991634, 674.107560027404, 673.279456228846, 675.450591376882, 664.602582069045, 674.404367920999, 682.910161608514, 660.00503633741, 676.528455739241, 658.884436075544, 702.872302590656, 678.183853894033, 698.329504623341, 669.117360462367, 687.26395585636, 678.88869764413, 680.661262091628, 680.298148241847, 647.774415339588, 662.375469568155, 667.48583009897, 654.390693126254, 674.252955063242, 664.24304141358, 672.499938256699, 654.468273809288, 663.955075839073, 660.709394387295, 651.419673616673, 688.938188620412, 724.72838887128, 651.629572282159, 678.548281793572, 666.742335326261, 654.342806811235, 686.22670425428, 678.038993259199, 655.014271894965, 652.926584414375, 642.973923932404, 676.18345877749, 659.758956256102, 650.894756238319, 667.586100907215, 691.287830786824, 656.513209559308, 705.472564440165, 663.299379654336, 623.196620393059, 694.171628156114, 652.95231933038, 676.503519714646, 681.161769502971, 691.39648891002, 657.296409946925, 682.25166139403, 667.595111094729, 669.979961498425, 695.567828839446, 682.42750300265, 665.49556749388, 668.388049764785, 687.183498266735, 670.994763493083, 669.974081709797, 701.761915579566, 664.349486153053, 684.819778757083, 713.616866548648, 696.26016909508, 678.294449699743, 681.237254159323, 691.96995428943, 650.184733402498, 679.662863696251, 653.436241954174, 642.527644546973, 689.97509229909, 684.712521875308, 676.039935162284, 643.233116421233, 644.125992666417, 664.134996372077, 698.437861697386, 691.209879958773, 667.284668146983, 680.870317654644, 684.295368799004, 665.867762650498, 684.62255046229, 680.469730041205, 686.943619945917, 671.232979972333, 702.113297121561, 659.344333498953, 659.618645981127, 661.872961940517, 673.643365195509, 654.957866641406, 695.712810340606, 671.822904578828, 652.131964945634, 704.098694532239, 691.270707524564, 698.604076286705, 667.854922254623, 676.579729634011, 698.609111776188, 671.807577447373, 668.640493072492, 682.22454021505, 665.15221326918, 684.825121715824, 679.240693960445, 683.105026750077, 669.526485818879, 670.222110742219, 655.646065284766, 666.821662745381, 656.631265559114, 653.307282240137, 678.744681462745, 667.1574285291, 661.657741087402, 697.626377882167, 665.931988910793, 662.911029421059, 656.061701614028, 692.224435491087, 658.266784611294, 660.94962076265, 678.621700156042, 678.879082735965, 667.500574622756, 663.544939888153, 679.291475369868, 666.727053908837, 688.172910407201, 675.105377464323, 696.780325909951, 667.570283162828, 676.468955040955, 677.942937691093, 655.152553055024, 665.772013835325, 674.939670683135, 661.100869100681, 706.405224483028, 698.319705047408, 660.788373174009, 675.131381731246, 667.399846633605, 656.200965125498, 686.990691638203, 654.735356224631, 680.848331676063, 649.657103731239, 667.297218848349, 675.410725860329, 652.296249020215, 662.072669574478, 669.933472670998, 681.981103986344, 643.743866280387, 646.077898927389, 672.728512434746, 687.103590557943, 679.800344078267, 662.626861684584, 678.443868124794, 698.073534628449, 650.849554955291, 674.553610988007, 655.79299065363, 647.8362329553, 680.509460537577, 693.618087922027, 685.155059871386, 648.373348325232, 673.709035421487, 643.494878924433, 694.805660103124, 678.525842385331, 685.112350536859, 667.519315522491, 657.926823418052, 642.992333266634, 677.197501201141, 650.393857740745, 673.102229135227, 654.834560982474, 668.337301653036, 683.667255765294, 689.28265178573, 668.313588555151, 640.941064694449, 674.639942568987, 641.285809346182, 698.786882683114, 661.50746777253, 682.346014989106, 677.433217085826, 672.877481537492, 667.938208534221, 706.666253324434, 682.905445657689, 628.12030649305, 655.155299953487, 636.688436650374, 652.339992332665, 654.478227685508, 702.891915845225, 639.81491876131, 649.642112258703, 702.997877861987, 669.771975879212, 701.961714584853, 658.650729689076, 669.051583684609, 650.319245994782, 667.534800488475, 690.645381832279, 671.280846588434, 664.92232446155, 652.880255219275, 673.44674832297, 653.609179665456, 672.014800929299, 684.053311936553, 665.889570615568, 672.28134036068, 668.059720018118, 664.381073267816, 709.749654112569, 688.189009799087, 662.820484032553, 686.530771584428, 677.818192490269, 666.274505644151, 679.867244253446, 646.852540519868, 657.754047216978, 664.3550885406, 667.888927507298, 648.934364971293, 690.470664847315, 660.089869411005, 678.129018289025, 650.805503948654, 678.829780441196, 661.201125673631, 677.313105787488, 664.510479148033, 669.076838264444, 675.458507723988, 684.826870484661, 650.506218805749, 677.834375477131, 656.474958305298, 681.015928422324, 668.149393162441, 646.165178764371, 690.745397392202, 676.298156062304, 676.96427619377, 661.475279766371, 689.481911248747, 632.198675227808, 705.177811911443, 681.355189685581, 651.851870404544, 674.46470750256, 650.94959117393, 668.023492921384, 677.19190730297, 687.944570104828, 659.244799542515, 653.09591985591, 665.381651958633, 690.709992873884, 665.267882863702, 705.644711074586, 641.428330221782, 679.002255109807, 651.800801197675, 652.791530839241, 669.430828043125, 657.146466790711, 674.850387648456, 643.022120715862, 687.850898028506, 678.13248133823, 670.026210669181, 699.635795299173, 680.083208330826, 691.050855684112, 661.719776241777, 681.839313202316, 665.327726074785, 663.6799375899, 665.315639222784, 707.473921767179, 672.67638758192, 703.315294519898, 664.351422376915, 688.704533055757, 710.212114995762, 672.85230260485, 689.471541952986, 664.775183058062, 690.296208519516, 658.214286647419, 652.700922502901, 670.204495303047, 709.566138105207, 648.760928290621, 642.891508155446, 666.899629680499, 677.652933396349, 643.356152091423, 672.619318586074, 662.111654472949, 693.627999357628, 657.631548229148, 669.963164634032, 657.791535608586, 674.69065707458, 676.573988514668, 665.465932915987, 658.081572896347, 692.400940942668, 676.376396146775, 689.124958553692, 683.205242006257, 682.082986834391, 685.464600112772, 685.50229552569, 694.806093912602, 690.248304303022, 651.548822800364, 656.670949073527, 681.09316291309, 670.167381059331, 662.429522806628, 662.49877385967, 659.012845710979, 668.899873188543, 671.306354906025, 655.053860737783, 682.492586371331, 667.160498787969, 679.361364762047, 691.14626001656, 655.627260184756, 658.100119018984, 657.566611964874, 663.07509507974, 682.950629205343, 684.647936424425, 665.719300659129, 652.709047195047, 643.829943670967, 654.308871264278, 697.27209296801, 690.260828485764, 645.651559576025, 666.507955222389, 662.08704606041, 660.231906569005, 658.603138028481, 666.424937305323, 675.632298046642, 666.062171370197, 674.223670793213, 679.219307152216, 705.268297881692, 706.521081050472, 669.466942455096, 659.343242793134, 695.668921575101, 663.19253746746, 648.804369272143, 680.415334224517, 672.925460501806, 664.030372245982, 681.074935821167, 692.932043039826, 673.803146669229, 655.549324219511, 686.544624767067, 660.838150374348, 657.281859902757, 694.310521684249, 679.772608757367, 671.143244158731, 679.074622849733, 685.677887095532, 662.59835676688, 683.658420755186, 660.457150300651, 665.094779205366, 677.903909382388, 701.452428756451, 646.468992443442, 659.971996704154, 660.652483889336, 674.674569307327, 651.196736731913, 655.625564276648, 660.687777368368, 647.779907755946, 682.075711406302, 685.026855401207, 668.839629527271, 655.625158849473, 656.71545241245, 669.594908926008, 692.348551021723, 672.981604947154, 679.021445408798, 697.452959644144, 652.577524135058, 681.054545238393, 689.033222156541, 716.42179186933, 677.991218102931, 666.183978385959, 665.196918703137, 655.081726306737, 701.497928940096, 669.456770065583, 682.486843902148, 658.517515270204, 654.687080048835, 686.118169905629, 657.779537531347, 645.702181118543, 670.732398036981, 678.97424555536, 658.786798112341, 668.543199139584, 663.473064818282, 649.404776772516, 633.773129935631, 669.49344072886, 678.502836548156, 640.572297339069, 696.174550326418, 664.699269162242, 690.892549120189, 659.854842178831, 655.5359931034, 685.26304572285, 673.073381420621, 704.467418423235, 684.363844523613, 640.340233657802, 656.323181840505, 665.548788486841, 673.064060798331, 662.607917184983, 676.332545119894, 670.96071664608, 658.951084450063, 666.20145174995, 672.740509636626, 660.641268513445, 683.206331315422, 673.955651366122, 670.271538282347, 667.803464616399, 644.505181454073, 672.782423609718, 667.152340337028, 661.289672405175, 695.09638542752, 680.522564904448, 680.291421373327, 680.658822853629, 642.5108938451, 648.36329529605, 694.108491175239, 672.100644037566, 661.571131220351, 660.516664292252, 673.593800725643, 667.682033095812, 655.026758324708, 673.231781175616, 669.076100495339, 697.795061574992, 669.719898257042, 670.203686129894, 686.003701929652, 655.85965955709, 654.156707382252, 672.211760484182, 669.712921944781, 655.606136175815, 658.657193513266, 669.813946197153, 672.332237220654, 674.145897769877, 684.484948834371, 719.105731219343, 677.157161108212, 678.610966304838, 696.520469502997, 675.319084004257, 696.907589940934, 677.996077943069, 715.1228873839, 689.056021930365, 675.854043752334, 688.137337838179, 658.914702236735, 636.980775289999, 676.150086048867, 676.228665872251, 639.216093488339, 665.214223750336, 671.7076804746, 662.575887270096, 704.886849288091, 643.59070818963, 667.778165033332, 676.239534678816, 661.907308556242, 660.177589933432, 682.695046592637, 665.09534559814, 672.402807076884, 672.034768848846, 673.238782502424, 645.96628833811, 676.918469837598, 689.646341943622, 665.612668668254, 653.860524435796, 672.051295100361, 683.412354137924, 709.621040001297, 679.608638641968, 645.788827877904, 655.304953599429, 683.05183973596, 673.409436821862, 677.770396810208, 711.123779715876, 683.068555710587, 690.764500894525, 623.129562136205, 669.923295235347, 658.43031912522, 634.73629670229, 640.329839465164, 666.293265517669, 683.044131920514, 691.190953564713, 678.510780674448, 661.058121103211, 671.173935352877, 679.239607960006, 695.397602176148, 680.89151927342, 688.074811040401, 680.225039119775, 675.117233184015, 650.187101917282, 645.234666984582, 686.0974009052, 687.874797396313, 663.700650127395, 678.816209945736, 661.57817866319, 664.584513022549, 690.759933407736, 678.338133378133, 683.722905728543, 667.373256201835, 676.136350361763, 678.904645303812, 692.401701415343, 655.981173093318, 652.837970174452, 700.908256215261, 656.425332647368, 700.343589615343, 703.812931832954, 679.518072711531, 692.688406093949, 669.845989269681, 716.24024654279, 680.541350570621, 688.672274538935, 699.266913761007, 665.98727161764, 661.974929464709, 690.782741182015, 675.362657666128, 677.576084626122, 681.596832010447, 687.625625434159, 652.642590641212, 656.72361690414, 692.213133864972, 676.552099502695, 659.057922048272, 635.159928588246, 685.376712594243, 673.794781839318, 682.035730090452, 682.337176991842, 668.949635123663, 682.407171664565, 691.570053685581, 679.997836176162, 667.116573656853, 676.310427001224, 681.050875450355, 690.989025472328, 680.372625471244, 692.216373311129, 669.841944984045, 680.218728034405, 686.821419056328, 685.684463544868, 691.695523173866, 678.325379585577, 703.558939986167, 685.187302283034, 674.935014083058, 681.407342275453, 678.560902698604, 704.753215655169, 668.449574477606, 660.769084387858, 636.483452553835, 709.168188397298, 680.231184793638, 645.468363342109, 670.694752429197, 691.717168112837, 670.626021178178, 683.830150852137, 660.397454599845, 661.954623026298, 647.120985418233, 675.687402281812, 686.587706286624, 653.946926635824, 680.618441325032, 656.904279477405, 656.937538251287, 666.028236959843, 651.767513146888, 689.180858807907, 667.336973287622, 681.194869037715, 658.938070933146, 672.570939797838, 646.758075285215, 651.887316318045, 656.309259649707, 668.666317128135, 661.075804556048, 646.46855009729, 673.794829207198, 651.400828123824, 671.860236711375, 656.819559860459, 674.530766483386, 648.387227546731, 655.993768978282, 705.535324995134, 667.71047852842, 680.439946043316, 649.72336741768, 677.204798414116, 693.739280568683, 683.025953454724, 674.144352049007, 667.828279235122, 680.637702830716, 657.252063196167, 696.762741621006, 660.22833043548, 691.09576866322, 646.741387378751, 666.842082992442, 645.885524258139, 647.989532281101, 664.415042815953, 659.769531630253, 647.288201101017, 663.79780712849, 656.248111012059, 694.19999002415, 672.863530382974, 657.210195176157, 655.660345785218, 669.093484681161, 661.036592008449, 673.352960982608, 691.784432559538, 674.317168596424, 673.903776509369, 644.143221395805, 682.895059376634, 670.000723344519, 681.762067142739, 655.287171256901, 673.375743202705, 662.659200454178, 659.130433026884, 674.795914965513, 671.308167762013, 666.943574821505, 681.910562332504, 654.825732483605, 688.413798108052, 680.540586625314, 668.179778779773, 698.123546415937, 676.182192871466, 676.918600180728, 679.482876776706, 667.361018697944, 671.555641857442, 660.983312174212, 684.451103516977, 671.520648118895, 658.721509335744, 671.452518814904, 665.487147795169, 672.206076746772, 696.219847585795, 674.941505487755, 670.939426514469, 678.759311174646, 685.612078285565, 714.919738860435, 647.376251960508, 685.856047661757, 691.738269106362, 684.048591128725, 666.807799303692, 675.955737145306, 679.93569050305, 657.933769374822, 699.215506168488, 666.987160303216, 710.117006143447, 654.019307437245, 671.267486432439, 669.733041443967, 658.354512934967, 676.265610697327, 696.063847338747, 646.330419451364, 660.39801901965, 655.872410489588, 658.120966511725, 663.669610447478, 688.249565863349, 670.892124150738, 648.922662237723, 645.069462951118, 667.205782077458, 685.361285223878, 649.924272863616, 678.409880786046, 669.009307942477, 668.585586896691, 677.543037993641, 670.648869023235, 655.339710604349, 702.315052795814, 655.545450096635, 667.051752843563, 631.384997083829, 657.566842497218, 665.482131781535, 672.214421561867, 656.945417536862, 653.903679922411, 653.240250854365, 644.233620277535, 666.728688318101, 665.64920958932, 655.699874983715, 683.002044586779, 662.815188765009, 694.79272249034, 696.297731933939, 687.834505225724, 686.672199810462, 677.272991554305, 668.382058212164, 673.822244393244, 676.387664177205, 664.866422014642, 680.147420405706, 676.688518096521, 692.308234131076, 681.801949964757, 687.17482916065, 676.150055537665, 667.99921055608, 677.857552342782, 673.884673487752, 657.640072074987, 676.656688644632, 655.201929498635, 662.869389637054, 681.062515495579, 700.101716042474, 674.050957519172, 654.822686452741, 662.29126917726, 661.580203874968, 642.726420444031, 669.677961103805, 650.525464258404, 687.402538290713, 655.212798835324, 661.564713566764, 677.722110569212, 682.949027307753, 646.842776153077, 697.407060083114, 681.85805055705, 684.719041561056, 651.345640631852, 662.01724954635, 686.181376955048, 677.316152033583, 685.013841149228, 634.141135167655, 666.365292650478, 667.867972205879, 646.029241368573, 671.910497052945, 665.416153091174, 627.534099227451, 692.342381065017, 679.818686784958, 662.12616488987, 665.42026935466, 687.294343842192, 698.903712467081, 649.010465606522, 679.103465951714, 672.721010120578, 670.055314364202, 678.800473638088, 671.79233614242, 662.646002800001, 671.763600634676, 680.284382191631, 642.530427345666, 669.608356234242, 707.497402993297, 693.007453883753, 642.699526464258, 693.230911164617, 656.685597877611, 681.746051064485, 670.433350214843, 641.929590459399, 686.387759976415, 681.037801099002, 693.966997617771, 705.12856453506, 692.244841582477, 690.898890214566, 691.826289062614, 658.817747722387, 661.185890588212, 662.439646366157, 681.120948229092, 683.905563128817, 664.885160482807, 684.113193234554, 681.515861691102, 681.247970470751, 646.133118198711, 687.220643948209, 676.190964164045, 667.708655220366, 686.023144285638, 688.522826377777, 653.983380004734, 653.393769982254, 689.679096379741, 664.358532879455, 662.569548394813, 673.068645752028, 653.440367926379, 679.063042947221, 684.942031822194, 690.90060003115, 707.079737778458, 656.611609855805, 659.253659882229, 669.140290815193, 645.375843951133, 669.151533375499, 668.207525155463, 659.281095515287, 665.311597373401, 644.716032355818, 666.821649772176, 689.252085604554, 658.721681697235, 684.349881136067, 654.283338842875, 694.645734774613, 677.007871038468, 669.071175487782, 674.100671323354, 708.431202944224, 655.624490992545, 612.559832516397, 644.698199454813, 698.055029825705, 675.271293922585, 696.487620412233, 662.252640745611, 698.038478215496, 669.317778752515, 716.199181347873, 670.332015520292, 651.273695113166, 670.245126044309, 662.376388361449, 679.270598440357, 692.608086170896, 673.441837949227, 685.374256052295, 659.774038935379, 673.733313105142, 668.996790193646, 643.726053151965, 651.954940159686, 704.697716274826, 661.644774655867, 675.355715866647, 711.353412261656, 656.597777223403, 656.969054969559, 690.311438873234, 658.609646578994, 663.047890591844, 672.634919979486, 649.299251073418, 650.506646939165, 653.087168104226, 639.981806311568, 649.620112799841, 684.8625079416, 660.434731079475, 672.579970737987, 669.899981692284, 660.62411803394, 663.9497849589, 677.057308588451, 672.563525379671, 670.426633199452, 688.179802268835, 668.389379605854, 671.861399580148, 669.079419680495, 665.214080325149, 693.12543390893, 672.982710997876, 652.57771503391, 659.244696359107, 654.42398618652, 667.531497596221, 688.914806997488, 695.655493085895, 679.79570218748, 681.547119632315, 674.803577496478, 683.764955442269, 679.91948478242, 671.687824070953, 685.72537548035, 704.13890764071, 688.656205127892, 648.3620520612, 666.166266041434, 652.784129076, 642.331613187329, 703.651534689498, 661.340837818325, 692.499934756068, 700.929605387885, 678.302185391704, 696.687657483839, 677.619238464014, 673.507932102982, 656.224334993166, 638.049395931957, 668.345450502028, 676.822188653767, 638.989801001598, 646.225369611874, 667.374493812159, 675.862379926626, 680.506151072775, 703.416557287637, 641.441748807455, 669.123182370296, 662.223529406911, 662.279280221426, 674.638346974358, 691.315130909794, 681.251327942193, 685.214689507142, 662.550255848768, 675.798377462712, 685.793128152884, 661.735924735764, 690.276827395304, 687.729625029451, 680.775200769203, 661.218439057734, 668.906188685141, 664.900848974894, 679.346877797022, 694.738974605796, 676.763521014112, 676.628081294587, 674.639035328841, 664.975453582234, 653.656678825143, 678.100468237077, 713.004500034733, 641.040231235935, 685.186674820553, 665.540838575337, 680.447135147181, 699.315186971666, 677.575272102222, 674.846481549321, 703.763445774202, 652.107897659011, 657.060210650415, 652.718676087987, 701.250051912997, 660.343306983698, 688.092319246868, 687.646276311177, 664.192173190539, 675.808176988545, 680.480859171104, 644.497644833803, 683.242766500905, 684.472441506791, 683.959330041483, 676.762595421051, 711.613952957665, 677.305288121013, 644.647154195313, 659.086495292583, 644.876167465193, 644.754400942802, 687.685505105757, 669.896987020164, 693.052895220903, 659.06022103747, 675.753798864648, 656.502015293597, 654.334656373115, 692.005205768061, 694.177721228523, 668.890095617038, 654.422636474829, 673.599257974313, 657.517892592115, 644.692953638317, 665.342417907451, 678.2095243566, 675.345347754231, 679.757907006271, 672.524855553417, 649.150801323075, 669.974525365618, 673.545715606328, 653.99347377652, 643.351008555802, 641.619807371257, 684.777312373553, 668.906042822333, 665.822002878941, 678.996736330548, 669.917335870292, 649.874646910685, 675.698990321679, 675.312218087658, 657.270664160705, 680.985132403618, 667.937601191914, 679.72472095684, 667.884231871881, 680.59013226744, 654.612597785341, 692.69100242525, 670.075934344542, 681.327703625181, 677.545953027236, 686.35805373361, 653.102958806664, 685.728862687428, 671.940866184624, 676.766106123362, 679.283493741683, 696.074853440778, 639.30349115243, 663.258549949304, 664.277009887634, 676.419101052388, 670.468238895151, 665.818958646489, 697.035792189719, 660.587603473533, 683.011334854772, 639.047150108394, 665.098994574868, 695.237065903304, 672.357617947702, 652.492049513419, 681.378315780399, 656.591261741542, 693.96479513027, 656.538278538234, 673.146905067997, 659.368895276018, 683.644235718707, 660.109742313583, 674.781830738154, 711.374457057972, 667.682958166578, 658.277054081371, 647.817565185643, 701.309308858355, 656.699471032756, 690.181249135225, 665.082010170198, 656.618767461964, 709.06145606084, 675.055713318757, 688.965175646193, 682.092079178757, 665.015013349231, 673.937190845051, 661.323316731319, 681.132020381796, 681.041308157952, 710.394449058643, 679.160694918976, 681.858313203596, 685.89304279217, 678.280173949939, 682.373864106056, 678.286282294959, 654.697605760819, 677.874677592324, 647.893982133745, 704.144165426556, 673.062548682208, 697.105710127015, 667.433870814789, 656.71480467444, 675.409089713346, 664.151009620655, 656.91803215144, 702.26195996284, 673.697872369735, 678.155607845225, 680.421744201661, 678.116130325145, 676.793966348499, 700.57575548209, 675.11533563803, 671.411786963467, 689.283695880258, 652.141297163089, 695.921129860198, 670.301303281022, 650.982597511623, 672.716470076307, 663.23955983069, 713.831244670203, 647.45467974739, 664.092344702968, 652.634028817016, 671.233159779387, 672.966152218883, 658.47743632098, 659.690143978404, 684.211854181405, 653.825990975021, 668.288032718677, 678.084855421301, 687.329912650035, 681.522537949701, 687.357812358751, 667.287051584118, 657.546216428394, 698.270439027772, 661.469494023877, 685.002974214239, 673.173780418405, 652.336453683023, 691.535224763729, 678.649936981145, 665.58854778061, 632.217103527083, 674.568984385736, 648.608679779285, 666.907527621383, 669.728272252694, 667.628226510959, 678.909877774856, 647.511070106303, 697.961259336759, 648.810285381734, 669.400916122623, 658.894018187132, 654.954946995619, 660.982605461038, 686.062594975263, 692.34811553122, 667.597349373984, 650.780643659705, 694.727533032264, 646.795337546978, 662.383671880911, 645.86927606772, 669.015228028111, 638.197473110664, 654.926372771717, 656.896062541544, 658.268878658573, 685.570551583144, 682.24217298443, 691.768028998318, 680.587665041502, 704.555735807867, 666.750981366395, 664.40030901224, 648.489759462221, 665.292638189613, 685.792109329624, 689.916817857631, 695.709034504131, 684.324780339711, 681.143209765152, 671.589351106661, 690.563958894027, 698.682986654176, 656.263894978197, 679.414721700132, 663.506959392617, 675.936783090681, 679.019100992689, 664.961321932791, 661.405645722204, 657.417892042494, 681.749054337224, 659.798236605849, 661.091660972952, 645.034108567757, 692.053547119438, 686.326856647002, 649.542044033393, 656.953816289992, 675.357831673986, 643.85129031176, 684.025472259903, 670.264471587542, 631.998958760186, 682.957338856125, 706.219303293339, 672.312263218203, 685.057917022485, 668.009312168683, 652.883403053725, 666.895403388526, 658.749789005174, 656.925716687927, 671.25993471428, 680.527809786863, 667.22859715408, 675.047811086624, 681.470267465427, 656.791164451607, 687.351123241015, 673.916502261541, 676.994914235401, 673.582067805698, 697.550986671251, 641.518555080465, 685.665845825192, 649.849350581761, 665.339154347431, 660.491651346252, 680.130786101156, 638.193189622751, 653.994623569064, 651.009942619702, 665.287405646896, 687.971659183422, 673.616252912969, 664.50024154039, 693.287421978006, 682.283669953756, 673.158216771468, 680.488946145611, 694.702272874567, 685.414220826908, 685.330215403676, 666.426851734236, 656.212834317618, 661.956713548034, 705.619619189116, 689.321121824951, 690.825003936836, 682.358058997674, 655.450152825641, 696.643487752149, 673.848076935696, 657.069406989227, 700.836018614348, 682.987951563211, 653.075401143489, 665.40080291393, 679.467574248761, 704.142312088652, 688.810520081471, 645.879480309021, 648.738242126806, 684.773513597554, 703.262723447592, 652.716751498745, 666.592395308003, 652.630843767024, 682.508021433811, 684.690557656288, 706.167238537763, 641.211195995574, 685.45770543371, 653.153527726588, 666.584087676538, 634.571329651051, 662.532283642449, 661.97149643182, 682.082550125135, 664.120400771034, 668.745679868988, 674.341210750402, 680.415359456709, 669.004163709589, 668.77733919214, 663.189928123153, 677.953458796522, 694.137547023212, 659.86633744411, 673.024243907082, 666.045561772701, 649.638990653284, 639.83813899399, 679.992724067866, 693.378858232167, 672.516190639339, 678.598321700734, 672.398574698671, 667.737231743122, 684.337768496248, 669.791386359179, 668.113153351577, 664.499982700317, 688.105224753936, 701.157016780317, 659.504354984789, 640.573407378239, 659.308003722304, 660.803331757827, 667.452108004553, 645.771967874238, 675.413747335876, 693.496063868596, 666.972732365985, 650.398927349146, 709.455978657026, 672.056429871508, 668.629106576027, 665.643257533797, 676.980882271706, 662.251453482762, 659.721165038157, 672.291684286711, 697.460471832679, 690.567962630034, 650.032653309028, 706.890542035207, 679.169971224805, 676.298854124821, 655.824855296924, 641.466644381926, 664.042459595206, 679.897605657853, 685.369045762947, 663.486216741287, 651.506027864148, 666.271934648937, 700.689151776229, 688.526206338105, 686.159791657743, 656.542478598863, 688.138666670734, 679.240410637133, 676.257829479353, 659.33040964308, 640.36244424376, 671.57629506333, 660.557574068334, 679.633001985246, 675.209370500104, 640.966947114691, 691.882142728951, 686.97138647429, 662.209281711846, 650.260064163051, 657.375870625507, 675.569673003464, 677.69064844696, 655.396710536751, 680.259852472193, 666.176822129246, 672.783965050833, 684.098127466173, 700.940202840938, 669.446587296392, 665.092994270246, 645.73920505467, 682.980316277479, 682.660429258426, 662.157961622985, 673.599877983684, 662.582801116558, 686.297321355229, 663.70430840913, 680.038990880556, 675.897331010611, 673.546743042804, 668.094557599165, 671.18584363288, 644.858490223017, 668.301075336528, 695.968926290956, 654.71683463187, 689.273128216033, 646.139780267328, 657.822377269974, 663.282068575404, 648.12869264971, 657.15950063422, 674.210311938158, 656.679515416388, 636.511948694437, 665.598969176905, 655.897222700821, 709.719567456991, 660.058660777746, 698.370211463087, 656.152696142734, 670.862245087942, 687.406660704942, 668.404983812522, 686.288076319578, 701.237582530181, 686.191177867926, 670.582028276875, 670.99557855982, 692.143574935133, 671.610462278936, 658.187435588584, 670.586630059288, 668.440754891034, 689.209003860567, 672.529577559567, 649.339858984731, 663.369445783783, 662.882889197855, 640.999285106971, 675.409923681261, 707.718993212728, 658.048895470668, 664.086314546571, 655.18037252294, 664.059777930977, 664.907566113706, 696.493511543955, 644.661908151166, 688.807568782004, 687.564895089075, 673.940338443211, 659.10749309019, 704.369421488907, 682.897715141726, 672.005647485852, 685.245123708121, 676.028326480424, 668.412845538491, 691.72197921337, 681.68291892754, 708.543702104974, 663.792969134548, 656.044608034886, 682.119388748053, 664.673863352936, 665.402266942377, 684.096288380496, 673.805383739325, 667.057991706872, 674.843326541911, 671.402809334405, 660.043532831969, 641.371418870407, 664.85714325994, 631.912144547763, 689.249366558175, 696.067610525035, 652.899884690345, 639.819282190419, 677.69942899587, 665.555043596248, 661.286276991946, 666.301707139858, 692.604949637685, 686.315586618383, 655.785397167389, 663.289613133621, 652.90285014349, 657.379533108679, 662.762659835353, 648.595708607671, 689.200743219202, 669.97393281876, 673.382012081207, 681.831180086844, 662.601654324651, 675.346011901604, 698.047908664999, 648.355825840561, 669.561320746794, 674.979459343277, 655.05836025027, 657.965082572859, 676.535144004478, 686.831272103635, 665.012752724546, 663.632960954388, 653.94256557792, 665.504865627339, 671.967944173358, 683.031944045101, 683.780079480168, 698.713207182726, 700.15995077984, 678.955585892355, 655.004700046603, 675.05068341403, 706.218927327273, 692.02802458161, 664.767124102631, 639.681450469956, 671.709905723253, 664.851780479, 655.169695119395, 663.937112107281, 661.38138369754, 663.59500687591, 677.463159627479, 674.677847612962, 632.679615509033, 646.101545040304, 680.275174958957, 662.06210625541, 670.297010353761, 677.934373869341, 658.458388376055, 661.251835101723, 678.580821291009, 667.842622915096, 669.200411657833, 702.533938912997, 664.256139397932, 696.544024562622, 681.196245787596, 705.437989267796, 641.06065957373, 654.721043920522, 673.866632470671, 644.247257587084, 657.248185864449, 662.594428597766, 648.600849065161, 668.318540567628, 672.017737897532, 690.406262661301, 703.711194440655, 674.546097511245, 650.988450945321, 702.105981254967, 655.921331444755, 680.137141832623, 670.590309443337, 631.085106227443, 647.424717379035, 665.164569367328, 673.820259329094, 670.376651779241, 696.167051284243, 670.360180360044, 691.029987288638, 667.685247403982, 655.440950595594, 669.357717128331, 676.107630355883, 657.931194295105, 694.821513371625, 659.463732946559, 691.349932851931, 667.238905720046, 674.616127055244, 686.830517750802, 658.04476822615, 683.60703268662, 678.092906990813, 678.094183420573, 683.789027870769, 661.891423062595, 657.649028065136, 662.911384633893, 686.086628894157, 681.796043061884, 657.406306813186, 649.33790855604, 657.333067932003, 662.364756555945, 643.928653809668, 674.280068343501, 668.958248641567, 666.872663032827, 674.631343322464, 653.782373623034, 682.997424216107, 680.788308332846, 638.539507741664, 687.50237740068, 690.604689306897, 678.763670569259, 684.520580767095, 670.671878370628, 680.760539533, 684.05726336479, 693.62988336973, 665.257871523305, 672.192064043876, 677.362834886648, 671.61594211616, 673.612832957651, 669.713470271389, 686.729161789962, 681.031403177154, 711.701086752759, 633.971410355452, 677.601169949695, 684.692571865756, 707.528316701911, 671.360708012995, 682.028997304814, 672.691425076039, 682.020547178371, 683.210058902533, 690.080799354967, 655.250261015813, 672.106615782325, 680.076976569998, 646.323814231791, 687.893318648093, 682.01122903069, 657.384934329326, 638.618149345857, 681.023895787346, 719.606685211854, 673.785216177227, 673.85827810833, 658.493408437737, 652.746728641639, 673.449240638269, 676.648019051286, 648.617402469928, 666.076025974096, 677.152202075315, 693.503714571294, 659.238804571267, 680.356545220507, 671.751047883006, 633.074167037089, 694.363895758389, 684.557228883334, 652.40359166299, 680.566465616644, 687.359916027972, 673.604287225249, 664.364087319583, 668.8464899678, 699.883325228052, 626.286963775937, 685.134936263195, 635.429662521956, 673.423942665479, 681.942704444938, 671.916026843425, 690.164015108345, 736.863597601854, 702.991285271099, 669.203140852515, 677.174915127482, 664.563571988099, 641.616517308177, 686.14245071409, 670.090764419913, 673.964034653775, 676.095772364674, 669.076647389573, 672.511433569888, 673.341762291421, 661.233372394231, 681.989387647493, 680.63969394098, 673.836228975207, 699.942565012439, 659.291710317496, 669.970027805545, 687.554089165534, 668.240879035878, 661.126154694517, 675.856664360677, 657.753146914564, 664.856513596404, 661.162443118714, 653.731759337169, 660.345223132683, 661.240196390137, 689.053540414977, 685.851603612783, 648.760347010489, 669.343078296146, 662.697556401417, 689.341929876864, 695.519123086891, 657.065727448525, 660.634063873937, 631.840736878036, 706.771087943949, 681.712485041335, 659.129254530496, 673.314530846948, 655.819836235829, 658.008017574577, 685.113737983447, 652.16997409877, 699.359884506564, 635.567847335955, 643.414887511547, 647.438533285566, 683.272171224606, 663.55998986471, 696.230199386423, 671.543623254033, 668.008468217053, 696.183669382589, 680.579789182565, 666.444113725937, 663.631982934559, 666.621614051224, 688.131841949581, 684.073938964017, 669.780334845325, 668.008973091341, 656.032703828424, 678.235658364327, 672.398774791399, 680.951164096643, 684.730662187573, 724.46433794827, 636.740173695142, 659.711082467861, 659.073851023768, 682.359256993297, 653.600705339685, 649.500727297516, 702.579834328954, 678.111559712406, 665.411119229218, 687.133965143337, 662.379163927335, 683.294679176574, 659.181420435425, 653.511379490583, 658.865188409871, 665.303265120722, 658.966051766225, 685.183274971695, 653.12030473238, 694.79097863595, 671.046079088951, 678.729635234204, 662.030578879233, 676.290598509984, 663.861028627535, 645.184953333264, 655.97415973925, 715.193953246455, 648.645920652091, 694.470668500852, 675.974019007358, 672.351587113561, 706.836993118796, 656.399835116353, 684.276207035757, 664.883809645941, 678.075779115836, 701.079155686299, 652.775223372755, 681.081295609425, 630.629630330481, 663.572900645064, 674.938744239351, 677.248568049364, 685.629680399117, 708.216060599657, 694.012581290034, 694.102919028961, 658.08647489218, 680.222966089138, 691.449333432749, 675.203787907853, 686.327794934234, 693.794776342875, 654.435799081878, 683.672319918826, 682.690018636519, 676.502438225727, 678.620070362505, 671.418848782633, 657.565110383386, 637.917187575495, 678.847404279133, 665.884851916816, 671.254171938592, 660.64415162893, 665.862074121132, 689.814270448756, 651.427369538023, 675.75242745673, 660.121490108056, 644.957328718372, 693.237296255802, 683.309268283823, 658.421727545447, 687.913028775817, 685.494933132931, 669.720944290088, 699.653063786384, 670.346096554668, 682.761368142435, 686.537726246442, 691.848204319626, 686.178058385482, 647.453108702796, 678.809505057721, 670.768436357316, 685.390091396968, 643.948809167736, 669.329027577954, 674.408163269364, 686.800827157039, 694.902138853009, 656.772702131752, 667.395160975714, 649.703652463076, 671.583280332201, 663.089970447, 688.132071318718, 689.663134711436, 680.541191157937, 694.16955682589, 699.645833621836, 671.213666331321, 657.162534168596, 666.096642600138, 660.517787628692, 677.566874540638, 679.831207682424, 669.409995651712, 684.328045851009, 650.008457447056, 648.52842140915, 682.819815750334, 715.461264253067, 653.273580356409, 663.917803932811, 687.858014680773, 682.747983227607, 649.508756476912, 652.117758340533, 683.949091739627, 662.739597943468, 650.065517907414, 671.314291339997, 689.375596510862, 656.837356553539, 677.710272819398, 658.980032748525, 688.088516471028, 690.864559222688, 654.201671121864, 682.299989102253, 666.869340161425, 663.353361279102, 679.958485985755, 701.295477984519, 642.169733714441, 713.88379166268, 635.106225095151, 673.94675809164, 652.325767321231, 672.111495252921, 685.31859884217, 676.475283782897, 693.901677024905, 668.344941180657, 683.373706243526, 682.173663908007, 708.20678883193, 690.341824288093, 683.661960207451, 667.602247140394, 679.226427190134, 681.774890238831, 645.168647004021, 687.34813610524, 670.461687061549, 694.519752529068, 672.598673220225, 662.146301599738, 640.83483620524, 689.111797843517, 658.308574019977, 678.598814018196, 684.637353574289, 677.658359002842, 662.173816688326, 660.94671810693, 654.718853930632, 663.038146074492, 661.929404822092, 691.752816123498, 680.910096653302, 643.843481731046, 661.60794376264, 687.28383282597, 673.966561472435, 654.038082193279, 714.557479033815, 667.540577059529, 667.668260784526, 698.552172357006, 650.579451940918, 664.948425837137, 705.146103676616, 700.238510923531, 691.243697824572, 664.786630950968, 655.839354404961, 662.148951960748, 667.639701429944, 708.89272281391, 681.132555611687, 634.231856598711, 637.306012340953, 678.917788268211, 689.342781507605, 650.780225546991, 671.675471161387, 640.906512532907, 686.537124457638, 693.466003176405, 671.597696313497, 684.225698376869, 660.031201286465, 650.597522817117, 655.821324574623, 697.078993503511, 699.253652104709, 671.675297043185, 657.36194507832, 656.041079764606, 657.013089493682, 654.503208037827, 688.530675049854, 674.87812302754, 662.286643699701, 680.876628513106, 682.916291230445, 663.633289704613, 694.645278542875, 677.972576698607, 676.982729065855, 662.488300442686, 686.69311274795, 699.868514253185, 708.078780853886, 666.267012299226, 666.621581542426, 641.093137236029, 680.909864099477, 672.772150157885, 699.939895347061, 677.29782726302, 668.976913128521, 666.454792395744, 669.312971815425, 664.615600325922, 709.608630682883, 668.113702180303, 664.264756620448, 680.482072206808, 698.224757932927, 675.897482157566, 654.62968470573, 671.376471641191, 663.940360988886, 674.534111682282, 649.890294930957, 676.625765386178, 682.358994264624, 654.653937300497, 670.109252397479, 703.148287976355, 670.599574972663, 687.636495471237, 666.149476387655, 684.201077395733, 653.483566530934, 649.874047265988, 683.228232042108, 670.162403019559, 663.266627085014, 690.586406807905, 669.533370140238, 673.195910111842, 656.475614230469, 694.757611031449, 644.751699315409, 650.409260342406, 707.130265712114, 691.750366651224, 658.338802599612, 683.665425016679, 633.586351148061, 659.481082167526, 672.472586596849, 639.123416357903, 681.578640539304, 699.049381420501, 677.203307442389, 673.167397870373, 712.902866908787, 666.903330960515, 665.249268436262, 659.090723215731, 699.283910834102, 642.221968085489, 668.29474489158, 674.679364473371, 698.759466395675, 681.951303734174, 695.448033273006, 647.837472818984, 667.31284972295, 638.377795645863, 661.155320314389, 653.760731337408, 689.602753752292, 677.981548855974, 663.646458090554, 677.650092725695, 692.124780603663, 686.13675015553, 669.885423103181, 665.515856438744, 656.399744368918, 665.026658134763, 653.226494442312, 665.889466198597, 638.017519819853, 672.98305277359, 664.208896142742, 650.625542962473, 705.685969736636, 684.781413643156, 674.317575727278, 697.045998264824, 672.776771430241, 675.848730928274, 685.658937814761, 652.626941287251, 659.174382060476, 674.48063215891, 668.15515716263, 685.180957620778, 666.987658045182, 669.75097252888, 666.32457249014, 652.912481410639, 687.720733537057, 684.359162845516, 697.098369601825, 708.027192853093, 665.416919507231, 700.515509704688, 684.47296896361, 676.196580552683, 705.266473347975, 640.723443281974, 663.437513171764, 663.650398931867, 663.739407188015, 683.192953893116, 682.528707847818, 662.610234788587, 683.784943291433, 680.472239680718, 660.38641257141, 658.560709938574, 681.557782118324, 658.177021712105, 704.582667337484, 663.113470260629, 651.507194062054, 699.679830580648, 663.332492478085, 674.542902493609, 690.793059677405, 668.008002662565, 673.975026684107, 653.458328228957, 636.851417939218, 697.079385062894, 661.501373910091, 677.094703161819, 654.591810007956, 680.356470522414, 656.904713673115, 659.799486767336, 688.06879629722, 665.960608968875, 686.370498625193, 691.34624939251, 701.370809035644, 676.576556438897, 666.792903968825, 676.285066132152, 686.669833078293, 644.741870656666, 666.818171660666, 667.019362896689, 648.330079353011, 675.226463872994, 679.294912884586, 713.122857682116, 659.299472636569, 688.579510222729, 662.20739355184, 650.71547936627, 679.330479865692, 682.539344886175, 688.3490196982, 677.768059900124, 682.940127651435, 693.492724938347, 657.197413885629, 658.086519550939, 683.560845898613, 682.658077470338, 677.969976133653, 666.812753221296, 683.350379713377, 655.211456323026, 640.839397271078, 685.772760968154, 673.509938253032, 669.395260615176, 706.954255424552, 693.797426586112, 658.996012571443, 657.651440009, 645.42721014857, 656.156485919639, 694.416208276881, 655.398704056141, 652.440041563357, 668.065620552786, 689.61794017703, 704.026480388342, 658.674767512568, 648.269147944442, 697.443268917266, 649.082547617264, 653.152492701078, 661.809049939211, 682.832045650338, 694.101651214254, 698.2539692152, 663.072503084643, 663.598404979011, 693.429616386468, 677.077891794156, 686.339116871575, 678.614541086937, 686.376020595317, 695.957918730372, 680.504071920713, 674.627925222642, 688.9893914211, 656.353263694797, 656.316284729135, 678.609121243142, 650.422046273103, 685.607012238942, 661.976977252731, 667.744549200176, 714.483687338787, 699.238087006771, 686.652273045802, 663.735802378827, 658.327805210479, 649.303855619269, 685.555354667158, 690.031361403557, 655.167120869608, 653.011869601856, 657.728958081326, 686.651586046304, 639.897104247729, 682.622531561022, 671.274928534782, 673.253472175482, 670.703883381506, 630.825708369159, 642.457502340396, 679.524914081052, 673.903477327665, 667.523396525643, 670.180929427533, 690.119960425994, 646.454498339724, 693.009572123771, 681.187134332121, 657.485156297962, 699.188345620645, 702.447329855364, 680.124766605113, 680.423538612417, 644.194774480705, 655.520085210486, 692.017473191515, 662.861374786257, 661.476302157863, 642.73518783613, 694.906254739782, 676.349432530829, 700.916192458614, 649.143893857242, 661.602922752132, 672.523581490009, 650.322662226106, 679.994541251702, 667.51900508852, 649.419209905526, 662.370049540555, 691.485867068068, 680.080701575224, 664.604173869561, 658.826652728317, 683.643950837708, 667.93554534023, 657.739710577394, 640.236003273036, 705.206994005798, 694.254298275753, 670.614942438068, 686.886049078353, 636.733629851154, 698.347374057655, 685.22091068503, 691.102983238232, 673.353755085211, 686.904836536246, 666.359673465786, 669.775853991575, 679.920627013633, 646.575198302089, 692.486315920945, 668.305104406818, 687.441242436134, 674.633840814209, 631.881422986524, 658.197540551526, 700.966269445781, 671.860713900685, 671.357406161074, 660.866179653078, 711.807917886556, 664.685770650321, 691.875612517818, 697.681396646863, 674.051650176565, 680.614944845718, 675.598300927936, 698.120387069271, 643.398343755485, 663.313316934279, 649.723526265863, 681.552475379121, 681.335170351161, 670.973620667016, 683.394828192291, 682.729401370554, 666.317715084594, 678.037324110829, 653.13301690693, 660.561478218595, 658.183101855197, 680.125747780505, 690.221571378509, 666.975509406187, 682.123886135691, 667.81701679836, 676.756036921465, 670.794429115794, 668.680024047774, 653.816916394427, 638.152031622975, 679.354873101205, 668.000325190556, 654.903655107724, 707.561438959043, 670.619483297692, 674.791380777224, 659.461060670679, 668.061086666664, 664.343552603551, 663.397036295646, 678.311705524759, 669.262922089972, 670.487544034938, 656.91867563512, 672.758029925852, 679.610532165906, 653.263171187113, 676.096680551768, 649.54030072971, 664.751664559888, 622.497046846571, 681.071020208862, 653.863325355468, 710.421437055266, 683.270495282683, 652.881981637809, 653.120684850551, 650.75455815288, 658.223200461818, 683.976868543036, 657.697150120562, 667.987385199638, 669.4830529552, 645.356896324009, 649.104139306449, 666.08805189804, 697.298122854725, 660.248093748598, 644.764986205339, 670.0534116447, 649.147838462684, 676.410221130636, 706.120682370098, 654.773854020855, 678.203223528443, 644.87381076982, 697.901238345822, 663.810236009661, 660.339405546531, 661.022050434793, 680.539939149508, 657.769672486853, 684.29408477195, 693.526227565234, 685.172408518784, 679.60413758564, 676.915037731228, 632.510271980762, 653.894177098021, 664.968087405244, 665.449513891965, 709.279486382491, 635.547361167704, 678.580164988217, 651.756017289446, 680.354431110823, 668.62685280188, 672.993901471845, 657.82371612001, 678.101747740706, 648.666094420232, 668.990247357845, 678.631263830437, 683.826547956701, 662.273913221706, 676.551636327179, 650.454101920591, 690.289069966939, 675.037481160983, 658.201727191018, 659.03925536661, 685.343386870276, 695.642525890072, 662.207196805224, 659.798336368675, 690.011265558058, 650.957236472322, 653.278243646535, 675.793168243947, 661.787180494188, 645.141802709852, 689.160218652984, 678.238863881446, 681.212436338039, 673.943746612282, 634.107832611498, 693.013977096916, 664.328223967192, 692.62470982908, 701.514862713009, 671.074916839281, 667.906690227243, 674.713248386764, 677.393930208785, 672.891557381906, 666.066380473294, 656.129836436547, 656.648907722124, 667.702276278697, 651.106862099053, 664.961498811218, 647.787012231442, 701.895383484119, 639.951875482813, 647.545555843446, 677.940837692951, 644.737800769929, 669.379227552549, 663.436492853978, 656.099722749473, 675.165359409565, 663.706883288108, 670.236508925718, 684.801048084187, 669.648438766858, 649.973498837216, 676.892767453153, 681.371921867888, 677.962769633002, 675.095522911935, 668.280903485912, 685.420287023638, 709.33648204923, 691.638060478704, 678.228491034229, 665.181071748881, 654.708525906018, 672.361443565092, 670.467350706426, 679.0846516117, 635.531179438906, 664.512086898101, 690.879507812654, 674.459844145453, 655.648567428635, 655.892647630424, 694.873707335492, 656.397364991521, 672.130711961824, 683.15694254069, 670.017765060132, 690.695375668013, 666.244846657256, 668.043341531987, 675.977527825873, 661.8455130234, 691.316984160871, 694.439428998009, 692.174759297336, 659.507738020547, 667.43251336425, 668.96596649452, 711.172778834564, 688.688942796267, 690.169686768223, 661.314009919834, 664.856726335202, 670.14324558559, 661.097569873561, 697.023725806396, 685.690106868862, 663.893835703128, 655.273884343607, 691.622741463613, 679.415728965289, 690.684869268454, 694.853295436819, 695.79786769952, 662.869290423906, 666.090865896665, 681.777160910834, 679.467137647096, 677.504812206285, 678.578409078996, 696.117568805167, 671.007477418964, 671.830242160043, 695.499528993046, 653.959652375773, 679.925425772568, 680.27713595139, 658.967425298622, 673.657990947806, 657.814987969904, 643.823679024158, 677.256384243442, 681.823909604071, 651.557619968629, 668.452291234861, 652.253623397014, 693.064097168303, 697.80124321418, 672.015640579305, 664.54679604827, 680.135751627774, 648.186016580343, 688.038476487878, 660.539365440456, 653.897540570323, 659.108968906279, 638.512806496569, 651.560185987546, 642.07624704249, 666.400907287688, 671.076996633267, 669.224996777566, 709.312351307524, 642.803149666746, 657.344460083021, 667.854000840975, 640.01384768683, 640.984670137362, 660.048308943819, 684.93510534059, 667.489696396015, 687.033629115801, 671.875134424254, 666.016057904514, 667.245295376927, 640.439999268902, 687.905904203744, 672.242103168116, 642.672021065354, 689.896011137364, 654.157449490584, 688.219874053156, 693.259068511847, 686.754496502405, 684.503393440048, 675.716585085877, 668.427334026075, 665.813715185879, 678.544532997381, 677.858361439135, 674.331178843578, 668.686513615711, 679.163619557794, 688.015113176924, 691.95814430454, 686.67507710141, 675.905590821127, 692.282811652524, 648.667455109788, 690.53736383891, 676.194181580256, 653.841232734465, 658.687963268633, 681.768062564364, 681.963205806981, 661.124814156058, 681.389526677349, 641.221235275274, 681.430388356464, 675.555297417857, 662.431345019521, 688.378579281384, 685.445721726939, 680.983936117383, 648.873033857515, 708.060144675007, 656.292443955933, 669.218987710768, 694.364713764036, 672.900645746005, 668.628999981433, 650.03546912492, 672.729581207442, 638.40733593055, 684.843345911841, 650.35355135785, 681.065719616687, 681.817136955582, 677.854344959491, 650.801225561406, 679.585679239083, 642.887850464037, 677.440094499518, 652.70123179346, 676.254016216084, 630.67478139518, 711.264544398912, 650.134069067819, 670.13044855379, 687.275019076683, 697.207009261544, 658.060959595221, 683.491708415721, 675.604269243415, 685.215726838525, 651.74259021172, 679.675377297688, 655.371562877797, 661.537578792757, 676.917883056364, 660.042569257922, 682.072579980193, 674.743378855427, 648.42391274676, 642.309935910024, 666.950210815038, 655.523223088144, 693.486508947419, 654.925970450009, 679.855349308523, 663.807174669908, 652.392374347895, 649.945304068925, 652.508012382635, 655.029415115748, 682.661342213963, 707.24256991775, 682.552552845022, 646.504714437581, 694.068102283981, 687.857991974035, 686.889201278771, 642.336879780345, 663.37388989291, 664.593474313486, 668.572033622629, 697.814334411906, 649.139709342281, 660.621013366632, 679.033502666899, 658.823865513096, 677.04477089195, 709.739490302299, 683.377504616352, 651.248089910173, 703.284791253264, 683.506153597754, 668.062747008982, 676.500082094636, 676.087631635244, 695.680017600209, 659.083639412656, 671.913829688807, 670.160548037012, 678.365926963615, 686.511185194654, 662.36527956987, 721.842292520952, 675.046866665462, 672.920404031305, 648.733509789367, 651.523055236336, 663.818943040638, 673.514508817228, 659.223787189425, 707.2699662933, 642.341011767174, 665.31625528965, 682.863074918032, 681.985215254426, 679.560486217122, 653.787057478977, 628.378319757363, 658.512878813128, 660.889607936305, 692.231688907149, 694.257720325909, 685.659294898172, 681.712942352973, 661.248662516874, 703.070971309455, 655.237427971212, 670.093060844617, 671.148806519133, 682.871279771181, 690.796626397244, 650.39370210037, 683.31051028097, 650.905153304209, 698.899024366343, 663.832955005348, 668.37503046987, 684.287730538672, 637.958759893148, 661.225731926641, 682.023807380239, 682.490777094861, 660.838192878458, 665.693218600046, 677.664562854486, 670.009564556125, 659.800011963068, 647.714663590712, 687.815383432159, 667.529566012958, 680.913810045285, 638.88328074338, 655.214876462522, 692.859500357978, 649.003310071056, 650.269582555396, 675.981116265259, 623.372254651576, 656.55062418181, 674.554849063525, 670.125459970275, 688.438277305463, 685.214564314071, 667.390596001327, 672.912598786639, 665.737859191183, 685.669568300465, 679.155813120303, 648.416322831236, 674.627908654251, 688.486926202568, 700.534182065729, 656.28392394398, 667.987673221532, 644.592061316422, 667.217859847753, 654.7808615987, 659.469163844466, 688.260348107283, 634.005111529145, 680.752225403719, 672.506829247153, 671.419423621045, 650.871469357139, 684.235090728522, 642.793154368587, 662.574217031528, 666.458604572418, 624.520792838453, 688.752468715216, 674.861178157566, 687.142785903128, 633.326211909031, 674.88284130745, 672.989999514284, 666.43795687443, 683.894468226077, 665.365456847441, 644.231120272529, 655.114240737118, 663.913338979216, 667.605028803054, 690.70396478022, 700.738874614978, 652.899268989341, 683.631462328493, 686.692522775268, 673.70121307342, 685.576490915671, 682.13192603261, 678.765221196515, 675.617183127908, 687.339830227251, 668.037911477311, 679.928462617644, 652.881754330497, 639.475009102652, 684.725493281224, 684.30680411644, 686.778860491291, 648.50022222914, 656.690250239224, 685.957484890086, 684.795100328693, 661.459888689156, 680.694816318226, 661.107796068957, 644.156931745945, 670.60342653213, 663.997048610675, 677.132055844915, 687.518844635631, 656.262301046702, 679.3330829332, 683.942430675956, 670.612358108053, 666.511595846093, 677.255617102516, 675.483161458924, 653.785480712563, 642.582414558353, 677.994592053424, 705.318987832615, 698.854209841879, 648.619336296582, 694.329473680535, 677.553538552302, 687.159038972159, 686.716822631646, 675.833204603637, 658.148312121097, 636.854219528448, 678.195281378177, 663.773407551153, 690.375081916405, 684.830176261887, 681.474339760667, 653.410355983697, 664.971563874118, 661.452394382263, 657.660981257585, 650.597062270159, 683.2130822174, 680.591441930155, 666.807996720227, 671.893221926847, 653.914164382235, 651.132287947016, 660.216567691735, 646.569598129702, 673.328219708269, 718.866962001244, 685.716636270162, 689.400721142356, 659.665282763686, 696.668715929759, 648.967564883137, 654.363725810926, 690.283304960455, 664.640993669662, 668.257202814717, 691.032481096594, 687.855525791254, 660.084888676388, 689.274666191283, 660.566324287254, 652.572239709172, 681.213030278027, 667.049590634172, 675.911860458375, 667.957567629453, 679.41173628778, 664.826886741219, 661.980807942273, 660.712450056275, 651.308613595061, 691.135175493775, 660.80613170517, 689.339779173078, 698.261084659546, 687.593919753959, 683.043802897428, 653.539821651843, 688.635835467546, 680.235263035518, 685.910718592255, 655.281647240983, 645.406389985254, 671.784934492105, 657.687259757917, 694.904339483932, 647.554119252534, 675.113855178034, 664.736288433274, 707.501685770303, 649.301672939658, 670.798779682758, 680.595450549585, 669.283795270125, 658.093990091337, 659.121807552236, 696.120509815074, 692.04068972184, 662.051231199328, 685.601105075541, 693.580165893588, 661.604900247177, 672.955747437677, 654.920019860095, 683.095622088651, 701.01759880318, 687.097596834201, 646.334644502898, 633.46197312533, 678.424956510032, 664.511516335735, 661.277079442518, 655.380483417369, 659.495178281147, 667.382078728509, 673.62708148345, 671.216259067001, 701.59703107383, 648.735958766993, 675.662665198508, 671.997327060913, 701.513663738102, 705.456096284082, 675.743522879862, 660.756530645851, 665.599564855117, 692.891847446546, 688.721980459694, 667.093470222313, 684.648956299739, 701.995730543197, 675.201314171138, 682.10412454266, 685.778098226224, 683.242542870564, 671.107854836459, 654.809200134268, 671.687370786225, 647.324689716902, 657.706780756071, 690.681757003466, 691.348898821735, 656.855548145518, 686.069842905011, 669.034220255029, 678.840087961977, 702.328643784339, 665.964283909441, 681.767470579368, 677.530052168118, 690.85925665831, 661.743267375004, 686.316521896053, 665.006044130886, 643.549846314707, 644.375970018086, 684.548411105478, 685.737106737841, 635.330760138657, 662.239349616452, 658.91028886745, 657.686398746977, 659.928308888648, 688.207517931477, 654.835501909537, 679.620900170386, 654.263188003294, 671.265450395089, 685.126745853388, 682.823938719703, 673.03240145251, 681.546599896624, 651.637187861537, 679.629056686535, 649.118670637176, 644.185959676441, 657.362103197021, 678.409379966661, 695.297071605201, 698.294342295868, 661.82413132478, 648.449387346737, 711.455168570334, 655.102082083, 675.340967460969, 690.267259763796, 636.249818899646, 665.050742591069, 661.867095296034, 633.460683135602, 689.983554490386, 664.923342541394, 664.966192811896, 703.021039813007, 657.05230974269, 680.498244716232, 671.963629775154, 653.835302625496, 659.018293607995, 671.24913824478, 654.399265639248, 684.643576281903, 671.701538430321, 649.46872403532, 665.803829124279, 668.638249185688, 675.064702576326, 666.971828006493, 677.922252004879, 678.524567225341, 689.397145669476, 676.32369072853, 685.505365606158, 665.23835462976, 672.914647867772, 663.724089031092, 664.277658557489, 660.553622362396, 678.09621956647, 652.945305094548, 657.388203702159, 666.678174519849, 668.124501764049, 663.997447074154, 656.642641358005, 703.614669579549, 677.814663260502, 673.086274625526, 673.837548157194, 648.172546998288, 682.858539846257, 666.236719938191, 689.546343501436, 674.492467922408, 683.69930317212, 666.554346826739, 674.941143326179, 649.207692035099, 698.637870938461, 637.163464958515, 676.285663679028, 724.286551620285, 671.841863344118, 675.037744616175, 663.193179186409, 679.092829336383, 680.576907638603, 692.329861398959, 680.42511620774, 657.64991753917, 673.025718543078, 697.199133879483, 668.87757886609, 647.055380814804, 678.556107100908, 669.476155702587, 664.772901492337, 657.389599594795, 650.319029273263, 708.443236139484, 674.819856111587, 668.346654818603, 685.18667629734, 690.971041224035, 671.019593093198, 651.536506790712, 710.007904937087, 692.70332747587, 665.90016062392, 722.112986656388, 665.401220486784, 689.508626568355, 684.467727638383, 677.324070017163, 654.146789140733, 679.974899230651, 692.645080989712, 682.799066711085, 670.962169178487, 656.692658375307, 695.08909970476, 700.627739268641, 671.633914320995, 652.482451507494, 682.671541311952, 677.744421596369, 658.479240961911, 664.57025446964, 668.762237090393, 688.002705301886, 649.628574172074, 681.460955057034, 681.035232477727, 629.373212550751, 665.843604058561, 666.490631360376, 644.206182439202, 657.436635004424, 666.1141858518, 692.45839887001, 666.507519431132, 684.830452891294, 689.180982407029, 670.701135752327, 683.890216951219, 689.227224967808, 680.772605042455, 666.365341311324, 698.734519297685, 674.091127303956, 671.943265479426, 662.259938040799, 666.582790632064, 673.741524505578, 647.952395212939, 677.066110211968, 663.284206375199, 698.382299830822, 648.361746552023, 670.850817018032, 632.800162848153, 668.525188612978, 738.324428790302, 666.572516470495, 687.738120871981, 662.132770753021, 677.969557788107, 664.378682887895, 653.146264667033, 717.887393566907, 648.928100520612, 694.871896487343, 648.762130945319, 657.585432264863, 626.547999434967, 667.518176643487, 670.8751066649, 719.883240816744, 666.093749712527, 655.600592378937, 678.777149695049, 667.189097888129, 690.048133508811, 650.844281618687, 691.028202171534, 718.159998758173, 657.431541273374, 694.241843167531, 666.384785202337, 684.204364636364, 658.621707621673, 660.833247463264, 643.330605580844, 660.47855853391, 628.451174355205, 686.557684819843, 695.271539553353, 689.533912216969, 659.288424041161, 668.445978125993, 676.294337535318, 680.535177756937, 677.780620737616, 668.289509441724, 690.430037049828, 662.362241650382, 678.898488381305, 631.847447886027, 643.799361028336, 636.056927481087, 693.531024653331, 654.495569842427, 660.012389152191, 674.104934083138, 656.986575785412, 665.008105864232, 652.884906411539, 672.900946562611, 681.459868048186, 635.007952217135, 692.6444167266, 652.327133103106, 692.234203508495, 653.535171169015, 649.258420099289, 679.40448389375, 671.79648803159, 690.426601200526, 663.123254196427, 678.241273738125, 688.23739554142, 692.352528051616, 673.938578841132, 645.584780531994, 677.648506539597, 661.200427239869, 671.254272425678, 683.283285423863, 701.543749162874, 648.827341148834, 664.058936564006, 668.462300867214, 667.471660825904, 670.92343194596, 660.7684103902, 679.336185574174, 692.683753171376, 675.063622686752, 651.804790127538, 691.105334413658, 674.603331535916, 647.95728844565, 680.481026072781, 672.75334102051, 680.977567472814, 662.562780239093, 660.797051797054, 681.462076971042, 638.729734340692, 688.058854743775, 669.527646418992, 678.408182211858, 666.046409627901, 687.407032972171, 649.313459072484, 642.791097549777, 675.099130168748, 640.48345814726, 684.722963177958, 663.480453968571, 681.20021270415, 680.605312452152, 710.625286509664, 680.540687785877, 674.552808712911, 654.702702020873, 681.519688364646, 659.31524993864, 668.093433552784, 638.592398093335, 712.743373076671, 676.605915966259, 673.1092178142, 682.731290066415, 689.840734845153, 680.264532566235, 687.694146827626, 693.641824157877, 665.248951513586, 660.620660198099, 672.889342101793, 712.530583466104, 674.939041435615, 654.577006622332, 671.459125157775, 659.902962931389, 658.073689093502, 673.176606813014, 669.149835392244, 652.326636441901, 666.377283454747, 641.292089633527, 671.272692853617, 676.687868122237, 664.846019100509, 673.023267397183, 713.943761921004, 672.640869376501, 675.752549300948, 674.064600511502, 706.624167579456, 684.872520891663, 690.540342262261, 680.311574448858, 703.632402695529, 679.143756094056, 671.395899106827, 661.715623135405, 687.466230199007, 676.596830731673, 663.677354510043, 682.962156047477, 665.838863735717, 687.086223901389, 660.872460638916, 661.587614619491, 658.634161083279, 663.947649279226, 685.5224994293, 670.600181049986, 653.00594531455, 647.507742932026, 692.164292520235, 657.1649160517, 661.149369069509, 668.002293912762, 640.093479581219, 662.23138918597, 651.21932673539, 693.252974838359, 656.556721911903, 680.10254679372, 686.019270169745, 680.545004799952, 657.06617498438, 656.260262542069, 658.434132558168, 663.656413714146, 691.23588361562, 677.609808312853, 677.154999464239, 662.857944372955, 675.060543726451, 691.310336007316, 673.951069082902, 678.473734022504, 686.13240610474, 654.919464189664, 693.660585433473, 683.046876777054, 684.870425956889, 677.470389347605, 662.365231121762, 669.466452459926, 664.330349959895, 680.611645660545, 667.674711347876, 671.007343897476, 687.226622293305, 684.585737458264, 700.635735790724, 656.285595415618, 669.229893202908, 704.697724223191, 674.421641789355, 661.212098713675, 654.466560663243, 658.254650411783, 669.332943991641, 669.841711358634, 689.588034601615, 655.5794385758, 668.882621602528, 686.245872950788, 694.873036966531, 677.77242250826, 703.252732687301, 669.538599569179, 695.912602537787, 659.015624927421, 684.315059602441, 670.340469685485, 674.970282130082, 665.429757089456, 667.703834405683, 642.473906651214, 647.928146443232, 679.573345746219, 673.892236421127, 646.563298016536, 654.987674725212, 664.74043986102, 704.895283778321, 672.628204061948, 663.914697375627, 687.022687926833, 660.899619821468, 673.562033959752, 649.750969575112, 643.542385416417, 651.134813248808, 695.902151933794, 646.61141373268, 667.543941371361, 685.931739841582, 668.633985039537, 665.641545042282, 691.326225141279, 685.149501190073, 684.053687745479, 668.997367762063, 657.481488566115, 653.91108835355, 682.50955064345, 672.802678596631, 684.734572607339, 646.866415133025, 685.627577332342, 655.789189186564, 662.183821258443, 660.681433478888, 679.091470641215, 636.106971827264, 697.550137399873, 700.47928102677, 643.103076662631, 679.010607852941, 659.839869400486, 678.126624761729, 667.262716687929, 702.796692666506, 688.153296980979, 666.778488616283, 695.489985501236, 674.830671445065, 664.464508846952, 637.752145436544, 667.575840278124, 663.693936792118, 668.308382538944, 655.704871363198, 690.632322173247, 685.397184850936, 670.782759770962, 672.522010950629, 635.463150454593, 662.414903849611, 669.236042392409, 666.781261884444, 672.477176645717, 672.388517153297, 674.658874826096, 679.225006910948, 656.724932765328, 685.669115758626, 660.465910103734, 684.50097838494, 640.484107657721, 676.487137626987, 670.163663707553, 663.42885349249, 693.072253354714, 670.52483056993, 646.601479488082, 685.499499582929, 683.083412655615, 658.117839277338, 667.808780101376, 668.733764526878, 704.814644557835, 663.416769989839, 691.408806299617, 668.393303663553, 680.293978342662, 666.062437096165, 680.722003428376, 675.960998850414, 649.578276968806, 700.341377372682, 656.053134928449, 679.716221652097, 665.83162011091, 668.216450851516, 663.831804607986, 654.517562238013, 654.051107139625, 633.648017745704, 660.732934700574, 681.604914131336, 649.432735216785, 676.431026387811, 665.562240020976, 687.350138055776, 700.936805172986, 651.622424326742, 664.894185178776, 645.002206661172, 684.361865823995, 684.765793614261, 676.48911166504, 665.858758384883, 681.412263306155, 687.364186593788, 663.808876525373, 672.191970323801, 673.015074051085, 655.064291071095, 659.225375902347, 691.185605739868, 681.697371348792, 685.896777785531, 648.957252294258, 677.337640476118, 684.343136987404, 674.312857766583, 677.354651640798, 653.350578397465, 652.648473489653, 670.309656908908, 675.715301042971, 711.461068343543, 685.913316213788, 663.570094491308, 671.860912189555, 691.160487713847, 635.090804748196, 652.156620946928, 680.274305140065, 677.218336233722, 697.96407610627, 648.546269289318, 681.784093756372, 681.262783040743, 653.646468767954, 678.86288878251, 692.829809406843, 685.364512730563, 692.060034209181, 660.008599005241, 685.889167352711, 669.915293302442, 682.9692018521, 671.777741275374, 688.733487398031, 663.887736056001, 683.920006868122, 696.268693476435, 676.189882762555, 672.183357799812, 658.467927076725, 664.361158392067, 660.430227445421, 681.910106317466, 675.055642457889, 685.136499631356, 701.669973097564, 668.56358868185, 676.090925786478, 677.836078958364, 702.39931400265, 635.99807938249, 661.369153599738, 665.622439856958, 662.705713423218, 635.478755625101, 678.031892623957, 678.394846917905, 692.561157700088, 660.131478814553, 673.199460906769, 687.803938026122, 668.259950005671, 650.799559336333, 651.341400286956, 700.543539730066, 676.215209509394, 702.292612205669, 668.368309537618, 639.493587582417, 667.032153149837, 658.252948868044, 671.471415950332, 673.122381100235, 646.020738602531, 687.917665234659, 680.232782805128, 692.8480072655, 651.477054878502, 679.094734465108, 669.666017330239, 677.925230600627, 669.006929549355, 669.509567175871, 676.622740801062, 682.70638819708, 655.42344419703, 658.081270329791, 656.614925960825, 676.074247608609, 675.485051188381, 668.338197672644, 677.928783379634, 681.693174500963, 660.153138453065, 691.683001100145, 641.097177257246, 672.571546673531, 658.706988197847, 673.393698151361, 691.157851664227, 663.640980793489, 663.674022780347, 667.529772278271, 660.701214928117, 686.987458909949, 682.375204815216, 660.228177840947, 671.487133502724, 664.085076088826, 664.099536533982, 684.779150060504, 653.556019580245, 713.034997963875, 650.670283452518, 660.192373030936, 674.90289029311, 679.15302120525, 657.655136321401, 693.297727922914, 680.136882302964, 660.005688647369, 664.978998609441, 677.771140616905, 680.514384801827, 682.724439150779, 686.399196978297, 669.450327293996, 667.358352499195, 661.453188603266, 681.96605425508, 691.188385679743, 654.154873620024, 674.852071256671, 668.509627743573, 674.982820168653, 676.706619131366, 636.634634306372, 665.580986900528, 675.485934819803, 669.707348018271, 661.896989085726, 688.261598542994, 674.295289112666, 700.369207289888, 650.594663743294, 688.275618252771, 687.035404455562, 689.197864072476, 674.825423807464, 689.38079016782, 673.836236998417, 654.47095829594, 651.59164055365, 647.315382514291, 652.863494299142, 648.026826939915, 693.372937469906, 663.333950354775, 688.545012917478, 657.0896314122, 695.432517994285, 680.199667640149, 646.501763720553, 688.951653690406, 670.659684832863, 667.81361596076, 658.39237155879, 670.653090678674, 658.930177036982, 654.168428048277, 669.15225039408, 669.049645635396, 657.245035693805, 641.728981675976, 695.663150469583, 654.440587785113, 674.216899599899, 692.915056207771, 685.716031477179, 665.180544778663, 683.0684150908, 647.468090708686, 681.090552406253, 672.459542986896, 688.505784268958, 683.694271754233, 673.139741690482, 665.525792592482, 661.982413391758, 652.077394095757, 678.527022781479, 663.880127332101, 658.957717711357, 657.08923072289, 646.964032074873, 650.381706215866, 687.089789451243, 678.036026755686, 693.821136292781, 659.977989466774, 690.004312920607, 703.743700750305, 677.274385302884, 654.299987936069, 652.442623942576, 669.195088757832, 675.621612874519, 655.002724836902, 668.348200187685, 670.044942110925, 655.315373838789, 650.336722445184, 680.329547732386, 691.101520233455, 678.563995636395, 692.750270803479, 655.651954001753, 633.767085926073, 693.076151085809, 664.338934016445, 672.226402770567, 677.716710447335, 690.153899985895, 672.326108849236, 704.749200573375, 686.221679806387, 676.196325743441, 665.871378957023, 685.108546491399, 676.391137101056, 673.961430587789, 686.007723526227, 685.380195254155, 681.025043898685, 665.705182819491, 699.385127924394, 659.347731820186, 663.225398517546, 660.424192072361, 690.425787633699, 634.290884338987, 708.033089839795, 689.481966092861, 675.865784183875, 649.566716610022, 677.042073747562, 642.492650615991, 653.257080787741, 670.794913073914, 673.944546295994, 701.980554137341, 680.695048460454, 639.214579341518, 670.737227634534, 690.090743807899, 674.840174138066, 670.059157981404, 654.087578282282, 710.986422297309, 697.514624484217, 648.611327253229, 678.035353465426, 704.977826103899, 676.072944628914, 678.991579235542, 688.337729999038, 670.826657698798, 652.208936625778, 669.202439903232, 667.339725273459, 673.321323575055, 695.854038196199, 673.711912585265, 697.166340916423, 666.621829032699, 650.155837908361, 668.48670969081, 690.33934444615, 677.44597219352, 680.172351536346, 680.992113910731, 671.328529646139, 679.102800293537, 701.917069876415, 667.361542637821, 660.022425492433, 663.032219205645, 664.261150806232, 654.116333940735, 678.881196088942, 674.429560523732, 650.70719613699, 681.481670034977, 664.178019961842, 683.434273902482, 671.020112635906, 656.819946757828, 677.026402220306, 667.927029773901, 680.403328877877, 641.494485020247, 656.625107685292, 656.368045106763, 688.510950823408, 649.754462390923, 711.682720124361, 688.220446776344, 680.928792562317, 698.090509695049, 671.720084754712, 663.868765105782, 675.086166037416, 658.891024000422, 697.535632365529, 701.23659164074, 665.834695196297, 681.782115901399, 675.826919812097, 665.100033025873, 682.843095268732, 692.476652202672, 685.107360649288, 677.729709274203, 693.124364949939, 661.193677295227, 662.839782169579, 667.963481225616, 696.322987632105, 642.963280737681, 683.529089736337, 715.920836124805, 675.020691420487, 682.382231438805, 668.802569220928, 738.129851358181, 662.942622278989, 658.283627494843, 662.634804914787, 664.812626184912, 647.229738112755, 674.092778806336, 693.421726825391, 701.617239146173, 616.082122713055, 671.002134705172, 674.399265280042, 662.600338302234, 676.509322697246, 700.410462771324, 695.391781332724, 656.614561506788, 685.169114503406, 638.352858651468, 666.1487792227, 675.023193605812, 700.016196650099, 666.534628055322, 693.584703608532, 687.641317991026, 649.465582470476, 678.18959796727, 677.117198503222, 699.663463534787, 667.81553858068, 681.69112149539, 693.842865833562, 702.88557838615, 674.470028635806, 658.521831107267, 674.437403822084, 687.698831897517, 706.243028620168, 670.199309549606, 663.823128426415, 681.67223649922, 654.2856074489, 682.514382891458, 665.344774246991, 679.535606827009, 693.503189456932, 670.734117327587, 697.487321957928, 663.025279084388, 660.380364005696, 683.729220153908, 678.716047415019, 678.527440933733, 645.502498604199, 650.947535484231, 649.129660117387, 668.49157604453, 645.862083696575, 659.227799342089, 623.993482424482, 680.104360783546, 667.714454131349, 694.457260990509, 660.388887554258, 662.546561684919, 665.007276998473, 651.768503486997, 678.244369542969, 677.893824073317, 665.59062330503, 699.847487468369, 693.689512813801, 673.126194808851, 667.452184991228, 666.124658155477, 642.976440669107, 681.703313858639, 706.719133403858, 675.456648645745, 669.168261650956, 685.864469361243, 642.322016859918, 688.16785784421, 692.368041698708, 690.821972839244, 679.970712897314, 677.80384207073, 667.647247872178, 659.029775327231, 672.94458158151, 670.594745607612, 644.430947854738, 674.72221155829, 694.429662610147, 696.267038459765, 665.139967537697, 655.480214821454, 678.991848691571, 670.180674066613, 686.200236000116, 663.080420294522, 682.605238305339, 660.781300391909, 685.97320742839, 679.652219494162, 656.861384228373, 644.161200529622, 674.921540554484, 630.301281576589, 653.735738550691, 680.328469432109, 683.342247740867, 678.46199090482, 668.832376693119, 679.972225437953, 660.762037547698, 664.429688602184, 667.677197846087, 654.17582314775, 682.307827620695, 690.758434449484, 645.719114849848, 685.098459839739, 682.521467855422, 667.523830573163, 657.216256135795, 664.997504318097, 647.572882885554, 675.659039991547, 651.645954441193, 667.310648349494, 677.420059962337, 676.278319010358, 690.117657106835, 651.16151663008, 674.820697133767, 701.921093301878, 652.648103817753, 650.939329889549, 693.868412134212, 668.198470902941, 664.78571733893, 651.218153037161, 685.783690026783, 689.971436170293, 689.280018335894, 694.121515303815, 687.382387899945, 658.6126865705, 690.218607852268, 700.488894495432, 666.517597935169, 698.842164053626, 695.530883042122, 678.630095663593, 645.627511365144, 694.630368701735, 669.658318568131, 633.704143913439, 683.94527356744, 688.73857066444, 685.237026997527, 675.158620720506, 657.937142972087, 696.967528889382, 664.242499122622, 650.094434953222, 649.3343744597, 645.887121127994, 667.887766353995, 667.051732334878, 662.311651960316, 693.99157036876, 645.876536523421, 682.437704548954, 652.80916776482, 652.417083722943, 688.922828856932, 693.422922054948, 686.389045609995, 689.839455410371, 696.285078674376, 678.186585435799, 667.321577076298, 669.939750404971, 668.13432628792, 684.547996239535, 672.152075643812, 650.576536456213, 633.168276473762, 671.867832852693, 677.871550108292, 688.486630504039, 642.055159820102, 652.444421045967, 658.274840661941, 713.137724079181, 667.582957135663, 672.776950354682, 686.009952654643, 668.784670211557, 664.226295105625, 673.713303451567, 659.814126183128, 689.847544137168, 698.097040624335, 683.905956164354, 681.395979127052, 685.820390621463, 690.289581096969, 688.8636726393, 656.043892401391, 666.371848728307, 674.180353379101, 651.708080466819, 692.144962532631, 677.71057013717, 657.090993437732, 647.6943720967, 671.603506607938, 671.431634374955, 690.059416040151, 651.095304204739, 658.152703158451, 685.121086141787, 685.179455085719, 658.183748835255, 725.713226058725, 653.486699468343, 673.205023925921, 705.153416429969, 682.684612137188, 690.530579721384, 667.786352870611, 662.573354827924, 670.662124869651, 672.915983340256, 672.432439075472, 684.637558567834, 700.537480252571, 658.355849837651, 618.725414793249, 659.931423345937, 658.305710830144, 689.795177227837, 666.338476979305, 711.684005096347, 706.048047393385, 689.125857700984, 684.401874871127, 663.480970929716, 674.147178385564, 679.228934728777, 714.15205846578, 670.360615066293, 698.684994394373, 705.243540301075, 636.080122229879, 673.739970521325, 675.510811595475, 700.318211913677, 663.198538579153, 698.513883771153, 680.857542457753, 639.826821554229, 658.425540540309, 668.701641777345, 658.547707171436, 631.459946988253, 653.355075716485, 658.015230266762, 673.369327356442, 673.20681131227, 692.678304543201, 649.936365570295, 685.822031325359, 675.641845608442, 668.24101848937, 693.712248593953, 646.793092953992, 674.215120567676, 695.414647397817, 663.621919981982, 665.003956962542, 685.407451343588, 670.418402367258, 691.511195942612, 684.039648492088, 662.889974870773, 651.929754983736, 672.328094831031, 670.448308560931, 664.832284509311, 660.612605844055, 686.682745511249, 667.731823814314, 675.191045551092, 665.169317107487, 672.792128394352, 664.14691495788, 659.430583715177, 696.164819108931, 645.885192182687, 667.114615886479, 636.272698925884, 695.440525908169, 645.978656885978, 635.537258549414, 659.24687981809, 693.31912829042, 685.965592427022, 665.143942903787, 666.825707637834, 683.437744637542, 687.863618965503, 681.52683528616, 657.822073713083, 660.001642015192, 650.790299311979, 678.75952105223, 696.420587690579, 652.325586376906, 674.632035908064, 689.125939599161, 659.352910004769, 699.99812982207, 685.648674409903, 701.000742944197, 658.579055332527, 640.69300438319, 679.490688647724, 664.05975774391, 672.699781142001, 663.336660420245, 687.038248973588, 675.671984634984, 669.789185841361, 680.070132773051, 653.549444502399, 681.318419950588, 678.21162955719, 683.275093608037, 624.744103611446, 675.617367086645, 708.654844711385, 665.794018925507, 661.755054410724, 689.216922846632, 636.18251086703, 652.577765623364, 664.328229693179, 674.202593888433, 669.967216391343, 646.718226900992, 660.542794389797, 634.955545273887, 673.466367962549, 663.570236301699, 678.962160221879, 661.260666737744, 681.857508402299, 685.673103930051, 721.251276421897, 711.138635924707, 674.79931399143, 703.505184348032, 678.365674314993, 692.410676066363, 677.919041746793, 678.450340381813, 670.594211132743, 667.57387052976, 653.898757044278, 674.404612988863, 673.659797433851, 692.291312302829, 661.886563401556, 670.180765767217, 671.859044004192, 646.533997145632, 648.448955936626, 651.931149993291, 682.6803883809, 660.056798028306, 669.658322010561, 656.610408855067, 691.004603072786, 668.856443457509, 658.590502988675, 695.554057682064, 688.056413527552, 668.954406927914, 667.125815088691, 676.028585593916, 654.411814022435, 679.664776857331, 657.521945078916, 680.812853889028, 671.029576872993, 666.40871657295, 666.291844366957, 702.315677985425, 661.785425395475, 656.507546863378, 681.980752608027, 661.848727549636, 676.28952707262, 662.766538117037, 680.529525903828, 657.776875104843, 684.497340043777, 637.854346100789, 677.956389237451, 697.464180285296, 672.792019310201, 665.486268292656, 683.70278495825, 681.384870636927, 659.401544961818, 665.970577268362, 689.139268126331, 684.4918010039, 680.74548835702, 655.683930310418, 661.306338899781, 651.253123842078, 645.816004960841, 669.359063669443, 675.574959652488, 688.890703870399, 659.895132619808, 672.344854890867, 703.700529676678, 674.155253985057, 694.19791446424, 673.74430287666, 681.225843925034, 706.228204223796, 661.445746008615, 680.563867344426, 665.347848963086, 682.198935236985, 649.111398058813, 694.415497825892, 665.686277056634, 685.139558184387, 678.353696405292, 687.712187169417, 654.105582218102, 701.515195196736, 667.593615705139, 659.645079071072, 638.964644348226, 685.859762149371, 693.143884462287, 686.94921775999, 684.325079109472, 688.348199406838, 657.900064675723, 675.007319258572, 654.489009153566, 672.250982701594, 681.421944342934, 658.370890669927, 682.104915655261, 659.664849222195, 651.946792828871, 660.323597321485, 681.008144466898, 706.368595429907, 675.110524072384, 664.87996143208, 641.014676639448, 674.914676915935, 689.258041934989, 662.939350016881, 692.3026889517, 644.632732499964, 676.372692097496, 696.433042471039, 705.344015020601, 657.967238355165, 687.070795599529, 664.862093136748, 668.602318410273, 668.806666128171, 678.01217233019, 682.338494722025, 674.272094722708, 650.268298823386, 651.139421469281, 665.883593835091, 648.027741068341, 639.926699444714, 687.446037298918, 663.127033962523, 651.746268037243, 681.752796211243, 647.175500129173, 681.218450520475],[525.986063159617, 521.430391843517, 518.056682838421, 521.844078111078, 523.966510373906, 524.120656547847, 522.888103380027, 524.44883351757, 519.353199490165, 524.602831915555, 527.800912582428, 525.446415207993, 525.076118884892, 519.15256880445, 522.893675651216, 520.604048201357, 521.434373206186, 526.241001015376, 523.072115857679, 524.838032564285, 523.904276966287, 521.297061697712, 520.096142938728, 524.876912520725, 519.129204658791, 531.149828590767, 528.523933850677, 523.142541359427, 526.581345633129, 523.520126749049, 519.398247189223, 517.675433844039, 520.81213902908, 520.245413002126, 524.785663370983, 526.559966234675, 523.549814299181, 523.871633025589, 524.077066053508, 519.303789814843, 525.063969787609, 521.544459096812, 520.771480724129, 530.562607756449, 523.018722071571, 523.337950238654, 522.472047245863, 522.600486005818, 517.81159782075, 523.603552100434, 523.327220868359, 522.169746821268, 522.933451477179, 516.533176942673, 518.29236257845, 522.435099377614, 519.895696039053, 518.211520810585, 515.441358189584, 523.799072892554, 520.486909389666, 524.011509992979, 523.845817802374, 520.223151125852, 526.629014039931, 523.313877361255, 524.278505125258, 519.920070427623, 520.487025232622, 522.203022571, 523.181398367018, 524.184688304052, 521.84067640739, 521.633398869815, 524.837971540711, 525.809043361189, 521.838982046079, 520.322391195214, 523.598107399372, 525.391435517849, 525.860052260535, 530.864335498719, 523.363357426392, 527.375988522671, 520.218788497725, 523.202853614411, 527.033063520281, 525.021628846543, 528.963382565399, 525.845058792453, 522.347559579846, 516.935842254943, 518.377717637388, 521.430212406942, 523.69280616519, 527.228037735916, 518.445546862706, 525.734793987053, 517.141603669861, 530.682101521372, 524.388494740437, 519.9454000614, 523.683234088035, 522.783814962882, 520.401883886049, 529.211699392604, 522.036173041567, 519.132540237593, 521.333304328271, 525.174600773547, 524.824734063521, 523.652541154486, 528.471738161543, 526.099546479453, 521.479067492262, 523.70131518618, 517.939137503344, 524.28863842073, 524.491004142635, 517.488194169039, 522.059499062706, 521.341740508916, 522.511853531782, 520.112105446152, 528.190491271191, 528.573819915973, 519.47907272105, 518.956975716161, 528.180285130255, 520.776987656515, 518.280614551519, 521.624256696043, 517.807056784096, 518.094046588173, 524.294999467403, 524.228682140368, 522.244820438683, 524.253975941673, 525.590809722519, 526.045736722531, 523.666382120476, 520.065267377359, 515.988449527251, 520.282504046828, 524.045127068033, 521.637553055054, 524.22133346088, 525.541806444562, 521.31403076102, 522.586457994224, 523.530108719026, 523.251639809704, 523.469981184677, 517.490029745397, 523.125392487112, 523.961463902535, 523.317459302298, 520.926942861159, 520.168188595489, 523.080703310239, 524.881399329843, 525.281126239026, 523.415420773263, 527.701859452553, 523.276105703888, 522.717558579415, 526.288581358032, 523.942748376292, 523.588144639079, 527.164977991627, 520.636094813995, 525.233889586932, 524.831822822473, 528.436236118898, 520.649171134872, 527.365259805503, 519.422057388072, 521.983730098022, 521.279644751492, 525.054201710315, 522.3915231876, 522.112990687722, 522.666753813766, 520.148507618113, 521.926742402795, 526.769905119518, 520.022291969241, 522.286370545885, 525.672620361844, 523.265694250831, 521.718105053538, 522.556957693212, 524.773562026671, 527.24755563674, 517.720027858106, 521.371403724452, 525.497179889119, 522.258127100101, 524.38035890807, 520.450614158962, 520.401210093628, 519.011982826928, 518.778633758351, 527.448251410374, 523.294589844843, 521.278845833562, 521.905078690101, 520.424647253311, 526.746724239587, 520.58872936509, 525.363831349242, 520.593064653443, 519.191219948168, 526.609019863027, 522.524257346019, 522.38170230721, 523.650940168511, 519.947906711409, 524.830679736041, 518.868919261924, 521.674082188977, 524.400085993106, 515.848234950014, 521.186987307931, 522.831717058049, 523.231171622528, 520.164774986002, 519.655698132386, 522.171303258353, 526.36619236431, 524.116894686912, 526.491878982436, 522.14334778388, 523.171795372736, 519.249469873136, 517.402761664345, 520.442472438457, 528.049123627873, 523.431672391348, 522.140931848443, 519.620256527051, 522.039829484679, 521.065247278406, 528.81897797837, 524.024565132128, 519.058133069873, 527.028061868749, 520.418958981798, 521.565088876979, 523.560920038049, 523.513351342856, 526.042144890634, 523.402870706368, 521.770429870056, 524.019357722303, 525.48304881745, 524.095726226948, 530.212794505734, 523.599487946507, 528.692201409227, 523.048330910616, 525.523681207481, 527.173923636305, 519.730901951343, 522.883014691046, 522.462942319735, 522.170464275209, 523.234890361121, 522.704663577693, 521.248396666207, 520.46673758846, 521.067192964311, 525.795187229499, 528.025217890635, 526.117737375082, 518.037052744431, 527.948032085587, 525.330236154593, 525.40158212306, 518.185383864973, 520.095632624941, 524.747105664713, 524.74193999228, 519.70453903709, 518.377078437547, 523.544085359655, 522.673301246082, 520.57041814825, 525.626404011699, 520.751281493248, 527.336179050108, 525.795200104251, 524.120492618572, 528.498384315507, 523.361927404159, 525.123605093552, 525.499689523264, 524.599839639547, 527.000419953169, 522.929974001141, 521.105259140576, 518.833616509281, 523.328950097596, 526.147540889635, 524.837347754, 524.116443788042, 524.17165132287, 520.002049540852, 529.846612657333, 524.837915635752, 525.098979150726, 523.779982279878, 522.210436560906, 521.081078597378, 525.1628207443, 524.81179912797, 525.828367154257, 525.447223861881, 521.429860304696, 516.683778452268, 521.23674595695, 524.521993067293, 522.67870850798, 523.104724255553, 527.061431220867, 523.251826895453, 518.2855297874, 522.593623168173, 523.694330763999, 523.599013758565, 522.27411465794, 522.894255940785, 523.813779329183, 523.525190263629, 521.20280349002, 528.745315451617, 518.447605858168, 528.028032698228, 529.133966038871, 530.680801222595, 526.628359511375, 527.161963650219, 523.150122475487, 522.764091660639, 525.431521160874, 524.498640263514, 522.704042027751, 520.114625943104, 521.183045267961, 523.250510004874, 529.336280488226, 524.126151813358, 523.128946152701, 522.176091980886, 519.209291332978, 526.253993996272, 524.357371875986, 524.044633223598, 523.468762500447, 521.124306270499, 523.397747829955, 519.357761149968, 526.069092498515, 525.743244183376, 521.338532358528, 523.457634294581, 525.561031305549, 523.434369304285, 526.115974872945, 524.179372490166, 527.13925861371, 520.067156034242, 523.805836572166, 517.876138886895, 526.467318974962, 518.264132590274, 527.103582111902, 526.126419939173, 519.986006040878, 519.155283395286, 524.776339816162, 522.523336293396, 523.939812303256, 526.110329292606, 516.602383575623, 527.693433360281, 523.718564492701, 522.917719552009, 520.038582472989, 520.021287669116, 529.760559766219, 518.609782254665, 522.979281619551, 523.210215707153, 522.85925331189, 524.432931352769, 520.756930215497, 523.513302742331, 526.515365426257, 517.391919839763, 521.293383317913, 522.588071885579, 522.179919016338, 522.551919665425, 520.05918197102, 524.65167764898, 527.238006809857, 528.683822523791, 522.68021172336, 523.951491148997, 523.200916744745, 525.763163116408, 518.827640346209, 519.194277303243, 523.040107833264, 526.134973438039, 517.514369712573, 520.622582781471, 524.913740095289, 523.694906304116, 522.596938831177, 519.684400339931, 524.154592929991, 525.602004139267, 522.999338010006, 522.123042676399, 516.647328597945, 524.64524985474, 521.873232981448, 524.949524874597, 520.662003274205, 520.382071220865, 524.418180573491, 527.490649041286, 518.25643499474, 525.884258452985, 525.583493458151, 526.681823005019, 522.485462628195, 523.363763538253, 522.515527366505, 524.952652876437, 526.11982776954, 522.94788218397, 520.089386562706, 524.288013189667, 521.650544025758, 521.227331630722, 521.589861712391, 527.620777060218, 522.03480029545, 520.966472934686, 523.182785714241, 526.493449504482, 528.00103140969, 529.450567347358, 524.761909196623, 524.40848048772, 523.306626970233, 525.588884505231, 524.077639665985, 518.011078765339, 522.621954501039, 521.201138259832, 521.372095452119, 521.448078865623, 518.58349380784, 518.588391716072, 526.961340225414, 521.992702121773, 526.388267415239, 518.609534670303, 523.327332526047, 520.615626364274, 522.051237289996, 521.579511759929, 521.810358511758, 523.410970555853, 523.337769069989, 519.198471431506, 522.038428503238, 522.428996816598, 522.705626886832, 523.338217954994, 523.051108159032, 526.873967195446, 523.684858625899, 526.006800929658, 520.93253351488, 524.683760690063, 525.596895929887, 521.796366446346, 526.749307139631, 524.885401295272, 525.605289299118, 522.807893724924, 526.02890178787, 521.598570567699, 518.74798752339, 513.715206849103, 522.256016937154, 519.237024396976, 524.087852034323, 522.181109662497, 519.116308926831, 529.828351799843, 527.795454104089, 521.771894669845, 526.427312458292, 521.489853179764, 521.274226840721, 521.82065868591, 523.684588017014, 525.309679117021, 524.560505894844, 519.090130135932, 525.299114605184, 521.304617131601, 522.089514983664, 526.100004169413, 522.981457200196, 522.076462486286, 529.881555337913, 520.747071011138, 526.097643222669, 518.224324073483, 523.058316207801, 520.706365293143, 527.659642564782, 524.008483545558, 526.412520963571, 521.280708940412, 521.497013223536, 520.063974034209, 520.328563834602, 524.123538718899, 523.064472959657, 519.826940329265, 526.0391265012, 530.443482051857, 522.943927062379, 523.763629473317, 524.602630343869, 521.203670887346, 527.536333882447, 524.649030472453, 519.87503628846, 524.354496160595, 520.338693823165, 527.524826095954, 525.296802315092, 518.515812626353, 524.539049293246, 522.496227953526, 524.649471049483, 528.871049461818, 521.53431202604, 524.463436071632, 528.199928965244, 520.865351424645, 525.960968744408, 518.957016684982, 521.448694017572, 518.547673541109, 520.860856038387, 526.00277925456, 521.221110531839, 525.114008538867, 521.765821067792, 519.314606104192, 522.67951447243, 523.484160642249, 523.495597274524, 525.232601943994, 524.530129321513, 520.2562079389, 521.668521062644, 522.26752562892, 520.605472573852, 524.842117878622, 520.197889253496, 527.49732184201, 522.941515643024, 525.54199471828, 526.793205854267, 520.748203930207, 520.045943933929, 524.085391057525, 525.140806094957, 516.77347084771, 531.824874225755, 514.728249836891, 525.029878435812, 526.017148293942, 517.640145516178, 523.447954512368, 520.915143794556, 519.97001471978, 519.719515246122, 524.570299781105, 522.743142277041, 521.741528091472, 526.809922073769, 526.840708301373, 528.765974257094, 520.667113443118, 520.641594567413, 519.01043642666, 524.385462650966, 524.353005312933, 520.036993549004, 523.680352966049, 519.416879125764, 526.285476036432, 524.457465470448, 524.133719258906, 524.709944333772, 524.688240866267, 519.900106913733, 525.282742393936, 518.188705999915, 516.5840107988, 525.40580421587, 522.674130066399, 520.259112201844, 521.021076424122, 522.284662259867, 525.863747340337, 523.417055546341, 523.727345664837, 520.358558081249, 531.90453710583, 520.860549174424, 521.953210860324, 528.011242372297, 521.233251762024, 523.721726243451, 524.111959388405, 522.061553309672, 521.210360595707, 520.187256407867, 523.833639805111, 526.642571782334, 526.202565199552, 518.029912767195, 519.471620048278, 522.815935041154, 522.364850332067, 529.217293666686, 519.227610565356, 525.136339928757, 521.48866532011, 525.344754738157, 521.609107656239, 518.916066566383, 516.871067826834, 523.276133612866, 516.952318566257, 526.98070442072, 523.450686034523, 518.338102148528, 525.508687120439, 525.440400935658, 522.739022691323, 524.33412988891, 524.425780702355, 519.623191636796, 524.907903069208, 525.439430405337, 520.6081585571, 522.69697003543, 521.796620543248, 524.150066580372, 520.902825004292, 519.42243902437, 526.083075343589, 520.121285396245, 521.148649650835, 524.279551499995, 523.78661305489, 521.908627670011, 518.645092173597, 524.074478605214, 522.645076468287, 525.390179109649, 526.182933069999, 518.133973204338, 524.143255609862, 524.321698601224, 527.994058810572, 522.847736310664, 525.030342933735, 520.419599381805, 524.184635318502, 523.912107547424, 522.114449614228, 521.807618878642, 521.953579035982, 524.300012719922, 523.59544321898, 521.466488372718, 525.833999786479, 527.049210324905, 525.551002112996, 520.875045884024, 529.126058871167, 524.10048837398, 527.436301042607, 522.730639767536, 519.517599233434, 524.620608793462, 523.562833923647, 526.696624304561, 520.168309621861, 512.48835672668, 516.815347203922, 521.498325298506, 522.824356706364, 520.625715596834, 524.377104301283, 520.982878531829, 529.184622810897, 527.456278411739, 523.912555016341, 522.647902393547, 521.380818521085, 519.287705784149, 524.454774652181, 525.588362407165, 524.075904988568, 521.904238104743, 523.616254732598, 517.765670960161, 523.739370717177, 516.797859507437, 521.315118718447, 526.718126768954, 524.733874232879, 523.836727106871, 518.045793127851, 528.88833878702, 525.423677272575, 518.851445191511, 526.223536069939, 528.059182953148, 524.745723886443, 524.980840992517, 524.585462828625, 518.998781404267, 522.9730304384, 521.299420102137, 526.028615662933, 522.426318789607, 527.965056393327, 524.973705326707, 519.817580579884, 521.541478434441, 525.561158040116, 524.682266178877, 526.0072497101, 520.686005875746, 525.581909932762, 516.807206718872, 518.745799660241, 528.407162734451, 522.311683582718, 524.777269506682, 521.45129636326, 521.804168473616, 525.403970503595, 523.064762026468, 521.392889653436, 522.346707881244, 523.068281864919, 520.16442869522, 524.010298402151, 520.846609232146, 527.161979969181, 515.908309093344, 525.141538893936, 525.567577870594, 523.001031881107, 525.391422695335, 521.489447619034, 522.806897908872, 525.041769333905, 518.808043680442, 520.654050812833, 519.150829296265, 521.733677270478, 526.392795738651, 521.039024829351, 527.793674336076, 523.438815564765, 513.142863445372, 517.628175897328, 523.280950108718, 523.705170543577, 521.119474802814, 517.378747684085, 523.522147119182, 518.526526626122, 522.116454265594, 522.52011741008, 519.472264758365, 519.261583475206, 526.094364990051, 524.767379416797, 519.67212946071, 518.296972665134, 521.928575682192, 520.148628710233, 522.483120235486, 519.908351917418, 519.152128960913, 524.790455759499, 521.612403012773, 524.717796483437, 522.525629801646, 526.653306477987, 520.069517699799, 523.571930116139, 522.745552799656, 519.046433790861, 525.243801918973, 525.849140400515, 522.821850035798, 524.354260207376, 523.536193947517, 521.761762271072, 526.3241128893, 519.577818639427, 522.938419157505, 522.396235289399, 526.133912885655, 520.161704783927, 524.216939777215, 520.012331028288, 521.701663987148, 521.807877910791, 522.95326575374, 520.290485639999, 522.780552206718, 524.978882453172, 518.24876589057, 524.973121736369, 527.243441397613, 524.643786939941, 519.286598838585, 523.678863480388, 524.852890446887, 526.534676137205, 521.517914283877, 524.56562922093, 523.891288445937, 524.238506116829, 522.293868333377, 520.222894826568, 518.244094711118, 522.194224486447, 521.548939935714, 526.579216677817, 523.178408241293, 514.503930175918, 522.221780425425, 523.253958985446, 524.267915339783, 516.088040406538, 525.703838953381, 519.952949509637, 526.324679214898, 526.879179818425, 523.837520585271, 522.512995160311, 517.819163278251, 517.242088032538, 522.915055448957, 531.347208127425, 520.9882297557, 525.402261141328, 520.113519371472, 520.067049560459, 521.27320105599, 519.545047783689, 526.735477963063, 520.581560274836, 526.524907249638, 520.094002071943, 523.753153796205, 517.336005440133, 522.094950829381, 524.561945666111, 521.39279556978, 515.607799106144, 518.357747472989, 524.517118133053, 524.79467040516, 522.124685972253, 524.331197825566, 516.170052931813, 523.66118975364, 521.381372181952, 524.241060028126, 521.929760767295, 522.817932964666, 526.65451747207, 521.025223215926, 521.011880761811, 522.28550197672, 524.532144232805, 527.23004137165, 518.184324893198, 523.801227935799, 522.009070400246, 521.379595049287, 524.536445241804, 518.193313699615, 526.10924006702, 525.570059692455, 522.347206984813, 524.146418838634, 521.279978342626, 522.146147078612, 517.198826552489, 520.467995097858, 521.481168403462, 524.639314517171, 518.628402345981, 518.885835698074, 522.276551350534, 521.543960836945, 520.73821292899, 522.054817433525, 516.715414778143, 520.663415956914, 519.284509430445, 529.614094601142, 524.870147658359, 520.074581771057, 521.983795841382, 523.648997224133, 525.145836801323, 528.608009341649, 522.52150657932, 522.262235259895, 521.870541623035, 530.190885665927, 526.294745871819, 526.060483855636, 521.724126326234, 523.768909619745, 523.964671764573, 523.836286256118, 521.483187517236, 524.652414884888, 521.421205310672, 530.02273915067, 520.459288792403, 525.62892385851, 523.559116426554, 522.262712862895, 519.4386737515, 524.133239715529, 528.15235710921, 527.214803897063, 520.064732504164, 524.762923654509, 523.48646131802, 525.210473573983, 525.141116931308, 522.978056225718, 522.075585685492, 525.517339166804, 520.648901033592, 524.061654162532, 518.813123071544, 526.287868772435, 521.524509819453, 519.726887843168, 522.733921142091, 525.478641792415, 515.20623702976, 522.561247126077, 519.403298788783, 524.328737604677, 523.13731822957, 521.274885227418, 524.751935051033, 520.655772467912, 525.361141062937, 522.410475657006, 525.681560029204, 522.130209962027, 520.215623839303, 523.093080338908, 522.979898779601, 526.121643191697, 520.519634233001, 518.909252256311, 526.251907754659, 529.173288333271, 521.46058827106, 523.070167255898, 527.03978811319, 520.779293410884, 526.48624197465, 523.202425377149, 523.026846811418, 527.15892849542, 527.336160558405, 521.611972321465, 521.923004068255, 526.771586623197, 525.307606933646, 519.184045459112, 523.964604702633, 522.274210544659, 527.939913618156, 523.562596393156, 525.69721166745, 522.151316727873, 523.673376012518, 523.170876503848, 521.912074487316, 520.375018714915, 526.481763457883, 519.118902493638, 518.522744099593, 522.893762992564, 522.307101490529, 526.544970923842, 525.393397353146, 526.877204852907, 524.377833686333, 525.338354037364, 523.512743452049, 516.342389683633, 520.940147528027, 523.700064362676, 514.189309793145, 528.367827661107, 523.753075975263, 524.106725689462, 522.047383636828, 520.317922876123, 520.75755890161, 526.094950946729, 520.866595020275, 521.104825169105, 524.421341802336, 518.013886917254, 525.445317698484, 525.556958625809, 525.895489073939, 528.097055045824, 518.406950790578, 527.08248274798, 526.51666766172, 521.096388995341, 530.153187917473, 524.574305592321, 522.173841235165, 516.574625340138, 523.503887226723, 522.763854555938, 521.950162505944, 516.95095835755, 522.8667284807, 522.907750302743, 523.966619391711, 526.182910541951, 525.233392986617, 521.886357449851, 526.327961565744, 525.446292377604, 526.147529282797, 520.391816432968, 524.121456123714, 523.878814751956, 525.683747036636, 518.142203325888, 523.557508999283, 522.460705830495, 524.558411087468, 525.250286205177, 524.91111308132, 523.437400483758, 523.098682163542, 523.996856984615, 522.256523601993, 527.892042327775, 528.764424756731, 527.064133245877, 519.597510867223, 516.481562027281, 525.073763465621, 522.088460750509, 522.017075756945, 524.480423512138, 522.476272232259, 525.621606873646, 528.369093834708, 518.947834919654, 526.185760081795, 522.091372975186, 522.270167041499, 522.067657237525, 524.724040489255, 521.604609523, 523.116703763367, 522.746076454074, 524.789433379982, 527.938658548895, 524.305562180415, 524.113100785789, 514.681153161219, 526.436995275093, 522.640999348751, 522.974047308804, 523.938005356922, 518.518312991757, 526.486956380365, 528.032640441018, 521.296417756257, 523.057187224416, 521.787299042007, 523.578466290164, 521.776784142865, 525.088295345181, 522.708001205086, 522.325556165675, 526.252673668508, 523.8210118718, 523.857888403381, 522.440102241865, 522.884984827058, 520.329237186571, 528.638331304595, 519.344545956563, 525.123594900489, 526.530897232564, 522.709827235267, 526.17565255457, 516.697620228482, 525.954856164899, 524.19776861914, 523.11605433592, 523.323974737117, 524.27252106597, 523.770202891746, 521.076529795738, 525.046401817461, 524.156995754387, 521.24109690496, 527.612089178156, 523.80616092699, 520.585438674684, 523.643602340618, 521.422042611887, 527.621695117896, 524.078931475247, 521.125921362404, 523.594729646406, 530.354149969101, 523.684480945584, 521.617421991971, 525.549805295847, 523.299559872011, 521.221361572936, 515.990057867328, 517.351703512138, 521.756730874455, 518.814966552667, 519.854670055057, 521.285231509264, 523.657200208704, 524.034962265924, 525.790892656863, 524.844374367235, 522.011541069613, 517.273826438172, 520.558806379812, 518.30692143273, 523.496409927353, 529.816928358916, 521.394444184423, 520.82115738008, 521.477242968649, 524.862915855799, 520.877459696262, 525.301965565927, 524.928986677583, 522.962635520538, 520.697597298766, 521.248625960705, 520.182741469352, 521.876325231825, 521.452505015103, 519.810856435262, 528.205970729973, 519.170509791652, 517.500588122603, 522.034629815506, 523.081066160034, 525.345589875007, 523.36044321873, 518.756287130961, 521.548654751761, 527.913397503189, 529.450269496444, 526.322678937542, 522.484689140984, 523.645218932186, 522.191716693954, 522.157626590414, 525.226370364624, 521.412935604713, 520.078281202213, 519.019033479705, 523.541149774375, 517.614994264925, 529.869124937383, 521.298017894702, 528.425607154923, 521.839541141261, 523.225758575074, 524.425636333391, 524.950030807177, 527.743186498469, 525.125085752535, 524.253732592797, 523.275132411383, 524.191618562927, 526.89253954241, 524.622304334094, 521.098522098417, 523.350257610118, 520.654322841346, 518.917506243078, 523.545402698469, 524.858998409223, 519.756371488409, 523.82465580216, 519.593039890943, 526.067335286047, 517.661430057839, 520.39813660774, 523.820619510769, 520.716881013627, 524.537853671401, 523.77226176721, 525.068039077098, 522.576440819541, 516.430121563101, 527.122657366841, 517.269615237202, 523.16940961161, 525.346884727271, 522.629544932462, 522.329018139235, 521.063359032155, 518.704209954046, 522.741016169436, 522.431842220482, 529.758879679553, 517.483786387592, 523.885720022686, 525.770090483833, 519.275882296525, 520.952952757248, 519.548443436154, 521.529019729231, 521.503533312294, 525.60743317675, 528.525917688671, 520.74915198194, 523.784805849544, 525.605059881538, 520.27448302622, 521.101012941802, 529.080052274032, 520.311208287777, 523.743295191206, 523.902361924054, 521.992262336128, 525.6443596744, 525.679984899816, 529.189501743218, 519.715079839838, 521.968477285697, 526.026839635738, 521.807020396578, 518.589612757955, 522.606641754618, 520.904660734685, 517.820056241704, 521.406220761898, 524.937520740365, 517.585972300491, 519.157157336865, 522.040421182357, 520.592475261905, 523.877243456096, 525.765591122832, 526.324792593006, 522.322545633761, 519.303033100333, 520.021890437722, 528.087848419862, 518.010442156639, 524.145945825409, 519.408103289787, 524.116779588639, 527.325634453869, 528.869985928832, 521.560093603825, 521.474052707418, 521.834901841025, 522.785704674064, 521.699704088636, 522.322596006011, 515.456680697459, 526.917402989731, 520.234617184521, 528.247025432556, 521.267617759229, 526.213789672637, 522.136199678964, 528.83164402487, 522.93454471174, 520.62970455433, 520.780559113928, 528.48803740791, 525.533873554769, 525.45284154697, 522.014145662407, 521.698536048006, 526.966304938324, 524.77088993965, 519.55428932769, 524.365301428491, 520.061969856127, 527.3555718538, 526.038761595531, 522.901525121339, 527.637793949983, 521.366964531492, 518.732725214366, 521.571513613235, 523.836215349728, 521.165301456934, 519.29602085135, 523.4010877609, 521.854495303339, 521.716119319353, 526.242099725354, 526.113187394635, 522.29510333787, 526.004939357356, 522.823675461673, 525.262611784371, 517.614169116046, 528.105430561522, 520.236739758959, 518.782211316325, 517.887299834357, 521.551898757324, 522.711638113217, 519.418119658127, 521.223642355805, 516.934566335652, 527.286705404235, 522.328588233337, 521.502305671226, 526.430357110055, 520.853640051555, 520.920519722996, 523.607645247447, 523.267294585456, 520.648051931512, 529.897473788117, 523.052180401876, 524.810098621455, 525.318689809483, 521.268011042743, 525.356536064801, 519.86326834309, 519.795936146288, 523.423050738543, 523.147789767899, 521.845456181539, 525.873802407868, 526.502195954676, 526.202729623744, 525.414643925902, 524.253883289968, 518.006834860204, 522.783862178889, 528.030415023273, 526.42849625103, 517.116715085907, 526.458144079535, 520.968797138481, 520.25353608098, 524.744859222426, 522.707762310116, 525.789080782678, 524.841510730866, 528.372070110835, 525.442854049487, 524.362294080954, 520.629277186194, 517.246144577074, 523.095971748267, 526.594555629508, 522.15527551376, 521.491254460293, 524.690191525816, 518.782118561884, 524.842273630837, 523.215376371979, 520.032086723166, 530.861065379143, 522.770416185884, 520.272049433391, 527.212509877505, 520.002661908324, 520.892467531612, 522.143088555003, 527.189655406683, 526.279420058388, 522.881342038925, 522.961565505928, 525.000815240476, 526.076213450486, 523.894350666021, 520.200818437165, 522.000980216726, 521.032585868403, 523.410846774145, 522.569569424462, 524.863309452615, 526.739085650354, 523.801550678768, 518.89067025995, 524.91306239935, 520.185275559645, 523.973968958455, 522.893896958267, 526.708469474326, 526.684981267704, 525.029202543201, 525.174438214407, 519.034645143877, 517.43556694868, 517.004734356953, 518.874144037929, 520.586696216553, 526.529781037605, 525.770630268061, 524.887049766571, 519.78986007852, 524.848218319989, 528.416866926627, 524.496351811156, 525.183185817047, 521.701192884868, 519.444704532888, 523.560746210129, 520.167826694625, 524.0130916185, 519.809920224242, 517.242059976109, 525.420936020362, 519.54252982456, 524.30009467497, 519.574010264398, 518.607740325866, 521.604523624714, 523.265758551329, 525.350892319084, 527.453185806687, 523.240211138823, 520.916015604024, 524.327479666498, 524.505687798637, 525.218520003834, 517.254457561003, 518.455841958516, 525.542131858255, 519.225148610606, 527.169437244967, 526.060969821412, 526.114069652939, 521.844658013918, 523.225427373482, 521.169868880737, 522.404426002861, 523.085839229385, 525.769852704074, 525.497599822666, 521.439761941928, 520.361765597925, 523.253455603048, 523.903656911646, 521.752584345751, 525.336741073407, 521.313647094348, 524.769771460456, 522.013080309035, 519.292934061829, 524.35395042781, 523.904279175798, 524.390197806175, 516.763301437114, 528.712131326204, 524.209226060538, 523.206009168713, 524.69469046204, 527.898988358499, 522.169186722311, 523.503805264779, 521.285400006745, 523.052767537265, 521.26223437888, 519.848335542195, 518.339323373924, 521.282904858263, 527.546795542918, 520.942799011251, 520.289742883655, 523.461833770951, 523.529460915641, 522.758894309235, 523.817317715386, 520.797845036643, 522.703883684872, 526.792685980444, 525.538864119305, 526.11375589696, 519.388410917104, 520.386233977015, 524.507320393362, 522.831599855139, 522.033015433314, 522.465930019763, 518.42086143008, 522.023971529976, 517.841787185747, 522.282501529317, 519.08419365202, 524.544769920224, 525.706102507853, 527.535241804489, 524.054435854884, 520.165582028603, 522.115570846842, 520.248420686914, 521.137610025906, 522.567168492298, 522.845380564379, 514.132048610372, 523.706210207246, 526.076746267713, 520.050358110131, 525.783082558816, 523.655502401871, 531.404827556858, 528.330660450559, 521.298048135864, 524.341348670208, 520.051003149543, 523.130736851876, 520.784054865527, 520.929190638824, 523.476789143446, 525.537729614926, 522.710955320072, 519.232368931029, 521.635448097871, 525.60038021531, 525.211802769303, 518.944543141103, 528.757734982689, 525.232721459722, 521.23819367852, 520.410946642509, 519.523098456132, 520.74871516546, 521.842163726787, 525.851902852729, 523.519971949563, 519.382989744667, 522.79563956341, 528.234704126174, 519.591074224993, 519.995880869763, 524.624589016076, 524.394054580204, 519.964447389321, 527.378163972431, 521.621955953685, 521.349243587248, 526.177797928705, 519.489029772776, 521.801664577064, 524.837580200542, 522.805505417568, 525.195000660817, 518.012228142401, 520.479294391286, 522.516259101852, 524.336885662965, 523.570274102821, 522.75542517783, 526.280947658692, 523.131822330926, 523.05375376307, 518.84474994934, 521.334869867026, 521.774433903433, 524.662863961408, 526.36598636099, 522.826345166501, 523.207776998116, 517.748477897455, 520.400907478735, 520.969283400138, 521.105336734459, 525.688467689961, 523.827571964152, 522.371385647374, 527.07067193185, 523.059760242027, 524.575823990233, 524.592239428774, 526.705485618627, 528.271094325146, 521.114863480696, 516.5700763157, 520.395682653797, 523.233526590663, 522.831928264973, 524.16976237827, 526.600103442898, 525.635479855286, 522.103065351928, 513.724074326408, 519.060950302168, 520.194797489799, 522.38838987752, 520.103170559172, 527.774886519278, 527.269663168778, 526.330120850201, 520.582122040984, 523.989588140445, 521.485725582201, 515.995306072727, 522.625805381962, 525.325893300289, 517.506475981178, 520.019649745284, 525.948461308279, 522.023890477276, 524.304041280504, 525.059001782283, 518.945734236291, 523.837684080459, 525.791544128531, 525.798207378058, 525.031179753432, 523.258439777194, 523.526680552656, 522.487652359405, 523.552523965232, 524.984769497051, 520.474991344263, 526.928689299694, 522.054724166465, 522.340357588385, 521.196710798, 515.02791448843, 526.789749556437, 525.56498572338, 521.092728194462, 531.285228883161, 516.828462941326, 523.46745074723, 523.083670729551, 524.679338097328, 524.437929607153, 523.409209821512, 521.202255198438, 524.297246374011, 522.0778945671, 521.877646981328, 526.031905710557, 522.518653349165, 525.010116392689, 518.231154687781, 522.731457510849, 525.420162026914, 525.903398388058, 525.583333611667, 524.657827402443, 525.377205061351, 525.092683813258, 521.776440986632, 519.791246809031, 525.004324402732, 518.625949817934, 526.508471893234, 520.307548914934, 524.762338037754, 525.285110355364, 525.902426291609, 521.481062376455, 528.131299213192, 523.980540755624, 527.913807090025, 523.251423630415, 520.353382958236, 515.81240655368, 522.920614571409, 527.077934010215, 528.101174254364, 528.094388197243, 527.251136166575, 523.12730463698, 527.63794147847, 520.850660825955, 525.399597310237, 518.973849983726, 522.25272596147, 523.248217953812, 521.464345955747, 527.329732621837, 521.356006513673, 528.173089804756, 522.533327099649, 523.987714615074, 521.677707982474, 526.171993966518, 522.61689575726, 528.042203030223, 522.663112145951, 529.868723817804, 519.933036747405, 523.254403101989, 524.097204042632, 520.334722380926, 526.869143348344, 521.351141382352, 518.218262720641, 520.89754187975, 524.127750494366, 523.65957971111, 519.306896883171, 516.089520255913, 521.920330950458, 528.093242571717, 521.191590929228, 522.624436185711, 525.337320408937, 521.755532757733, 524.961750558726, 524.29590172541, 524.089915841329, 516.482127279813, 526.18979120622, 522.152963568299, 519.427677710772, 519.44171728232, 522.988833017557, 525.727348266808, 525.836676320832, 521.141086271992, 527.47609136673, 522.199569989225, 527.253651690046, 522.396077785138, 519.284918930345, 518.886947927362, 518.950393230891, 524.405575718885, 520.435603667187, 520.414817013914, 519.121488916407, 520.194099967914, 519.954345085302, 522.941856075972, 523.087241156875, 520.881031562486, 523.360353784443, 520.267176809733, 523.520338967427, 521.979256782795, 520.912986188567, 522.389016553043, 523.894654209498, 517.364460865309, 525.564645164556, 518.828803244084, 524.178874524728, 516.192644226389, 523.497776294198, 527.186033544953, 519.701020394096, 522.328284980009, 527.115195772595, 517.417173885763, 523.676731696374, 524.729196809363, 522.68483164286, 525.369250886703, 520.314410917091, 520.231171701602, 522.762287003208, 518.440198474024, 523.179046129032, 522.698328546756, 522.555913416039, 524.604345160844, 521.743951399474, 524.032128746438, 521.609448248576, 521.655582951687, 521.090423129385, 525.714886089189, 526.212390431329, 523.240466476207, 522.881629551385, 523.11532851619, 527.395538008401, 520.941872315841, 519.185609595599, 524.458129838927, 518.506206409212, 523.36474520552, 523.833638238203, 519.512769316616, 525.000678207057, 517.573691516647, 519.394081380553, 520.556850613052, 524.89816901261, 528.240832890675, 526.817619144199, 520.807812424638, 522.162204776939, 518.902226142932, 521.516637034138, 522.59506015846, 524.311144638233, 520.274248346057, 522.52788940406, 522.025686148082, 524.638097814753, 522.225385262137, 526.8072318178, 524.297456411264, 521.146091079052, 525.336212944289, 524.47359112338, 526.593621499082, 515.178346362525, 524.129572382728, 522.331415243216, 519.139569002157, 526.916156749289, 520.506122773232, 524.815775333099, 521.496082922063, 526.090784318904, 525.309024069506, 525.613644552353, 520.343375756308, 525.401607085645, 522.708837588478, 528.477519188721, 522.032973855083, 526.954326129842, 519.672329501036, 524.808934698752, 520.655189942318, 523.445929391084, 519.225682135787, 521.995901847814, 524.54122840771, 520.191653499707, 525.175552661913, 519.959407446694, 525.162414446623, 522.443241753655, 525.369397839331, 525.348315020135, 523.697870287211, 521.162140855679, 517.384891222511, 521.963267780601, 521.735111636191, 521.893924221916, 513.91065942179, 521.693149747085, 523.379039935911, 522.326448777539, 521.844134236044, 522.665144552594, 521.996173218978, 518.483805945991, 523.89624695546, 526.214965735976, 525.420343763385, 520.917236873322, 523.726373788658, 520.748715618594, 525.022107330019, 528.796971911137, 527.523250013912, 525.205610821929, 523.429557200576, 517.755504577833, 520.333262770276, 518.967006465097, 520.769382049304, 521.456404234802, 520.309514150485, 521.746500368835, 523.48938306909, 528.094472934522, 528.454007634591, 522.738047482188, 517.436238332972, 526.883886164891, 524.08465480932, 527.715204966174, 525.582333523199, 521.189292145218, 522.449866652466, 522.465987953326, 520.067016758485, 523.675021447657, 525.060749444116, 525.670362567856, 526.127936150122, 529.595912415922, 518.628055617948, 525.731233841434, 525.565210729597, 526.659398904166, 525.170869180444, 527.356975732055, 521.454191986532, 528.265360615952, 522.219531649281, 521.066619271141, 517.454802632721, 522.170465133554, 526.784024667363, 522.92234119388, 526.666408118534, 524.331305337441, 520.939454992284, 519.546003452595, 527.207265897449, 520.35188053017, 520.280303566603, 522.26507579298, 520.421858084816, 525.193179769426, 515.217570856988, 525.001017184671, 521.274872559713, 517.404449640377, 521.509025454861, 526.617665306397, 524.899765931099, 522.485046464159, 518.913952052033, 523.072571134096, 522.999574613859, 522.389719071224, 518.967975729953, 525.531540651096, 528.37252658289, 518.373123445261, 515.655731220567, 525.89435622363, 523.970112777827, 513.423947388413, 525.33682983252, 522.567669121659, 524.448910787915, 523.983025409838, 523.332811816929, 528.631867758922, 520.025395430695, 515.862460155887, 519.399993095574, 524.49031383786, 521.461758078576, 526.420266578438, 519.380631543608, 523.191193795157, 526.777589070196, 524.58151842903, 522.957286022499, 525.354012110684, 527.878560647753, 516.417548535197, 523.114122399936, 523.549977821521, 525.877293904265, 518.605332833311, 522.54580619454, 518.910410577193, 524.066394387996, 524.562918990959, 525.087869072385, 527.949822500779, 528.791555828643, 520.407983466663, 521.278933960715, 525.672758713985, 517.791645597413, 516.231026859334, 527.833159089476, 524.175086725592, 520.054162482784, 521.5222513649, 521.941326823232, 521.79205425811, 520.478018888266, 521.812581420401, 523.098774619532, 524.962901588308, 524.968813782123, 522.352184359753, 525.720075395569, 519.96899085784, 518.615080688092, 524.19882946471, 522.140551402943, 522.853108801761, 523.61673661699, 522.149158740286, 522.105711409875, 524.136955916977, 525.634636148566, 524.533179415645, 522.849194417488, 523.584053425993, 523.8318024966, 523.715081736395, 524.024209601057, 521.595711169502, 526.139996162737, 526.195454414296, 517.084786363941, 525.42284067165, 529.779695918568, 526.317373911022, 523.74412955589, 520.622839007365, 523.339014229715, 519.148748254615, 525.209554150497, 520.721537833398, 519.896136037682, 522.415159029419, 518.490259415423, 523.853208842966, 529.414057259252, 523.463187267482, 527.412366188393, 522.759456191545, 521.362983567076, 527.122978186288, 527.271894557821, 523.994521583783, 523.491368998726, 518.683856036489, 518.721548883703, 522.129763496245, 523.327167559056, 518.814250994283, 522.137494818379, 521.473411558003, 527.755247823695, 523.601295574942, 522.600533737037, 520.695664612808, 521.606758110922, 522.244622309265, 531.661214456224, 523.429983736885, 517.205236631011, 529.601136745399, 524.897073569488, 521.373535929048, 525.64438336172, 521.370834270151, 523.002578865478, 522.722000762376, 523.600849813541, 526.631402075096, 524.418186854751, 525.786063391267, 518.80521655599, 522.28297696988, 523.761940286562, 528.936060958565, 521.772246141554, 519.10534598067, 516.002386671678, 521.650655402366, 524.407424383683, 526.852209993535, 518.059258309157, 519.563747895731, 519.149346480887, 523.508329099373, 528.362067865708, 521.608236897752, 521.818996314449, 526.295549255968, 523.871909774044, 522.044185965727, 524.02792520254, 522.030028309642, 529.191778824189, 519.61932974194, 518.534602707746, 521.10355742348, 523.777815132192, 524.406578698274, 526.103739042361, 523.120040642402, 521.875534033845, 522.435379877552, 527.463842766282, 519.767236631038, 522.990721551449, 523.874815160851, 522.191817235492, 521.374887703874, 522.357122007844, 523.287482480952, 523.799340437225, 521.336191130077, 524.946737826428, 530.957985570526, 518.3335720907, 522.407141196275, 525.42320875197, 520.006033510113, 521.202889612191, 522.912005687615, 522.583789137482, 523.831709492745, 520.745612505835, 524.448524938837, 523.745022156163, 523.764198628022, 521.35472813956, 523.147899887478, 528.386987415202, 521.689597885739, 518.320015536453, 525.062580620729, 525.190866986406, 524.951818826191, 525.069059690538, 524.116341959234, 517.883529177472, 519.406754705999, 523.646901853101, 521.439176779488, 524.98123527791, 518.046249452586, 518.419376040486, 519.314647903733, 527.290729977319, 518.374506872385, 520.826597857023, 524.710541635986, 530.330191947338, 520.261004553665, 523.594180520519, 522.234330254677, 524.001002477755, 519.018081157334, 521.121160809821, 521.521020507154, 526.775208341971, 517.183712415778, 526.641064684572, 518.076591004586, 517.025979209662, 523.88294911214, 524.781230167888, 522.854123461073, 520.365061466681, 523.218194983913, 527.503330899466, 522.337864527761, 522.67477351035, 524.981283718652, 526.252453429397, 522.550755331951, 519.200033976158, 523.428119886445, 523.663122062877, 516.982459795307, 527.731161210595, 522.419703691294, 520.413233410253, 526.232564916537, 527.430857445879, 529.773772891765, 521.979320315152, 526.152199350509, 523.797461669788, 522.924444417745, 519.083125782684, 518.537354123502, 524.043989868406, 524.784012273954, 516.741988503412, 520.987402667269, 521.300434456889, 515.154957672265, 530.317036445134, 518.769158714797, 518.897381490042, 521.238866739437, 526.746786853511, 516.296503602906, 524.924976458058, 522.793680729951, 524.015511687685, 525.316907790811, 519.96095194424, 520.999417857135, 525.408854182973, 525.595723853502, 525.420692601675, 524.996449386902, 525.509873779753, 522.009670923405, 521.126610313454, 521.246072227099, 524.102374908789, 524.247327620302, 527.47664471655, 524.855846416862, 524.339186243778, 524.098535544236, 524.717778396392, 524.162334096022, 523.125336189719, 526.924882096158, 524.337044021017, 525.76587129612, 521.501429359886, 528.932980247383, 526.730914340842, 523.009151774333, 523.054399243259, 526.796766008432, 523.087275879371, 520.164913990016, 521.626827043011, 520.765953874974, 521.626704329256, 519.446504751045, 524.600899359522, 525.704952379592, 525.313090664709, 521.657179837828, 522.918083646642, 523.231613514182, 522.962100365405, 521.575433543878, 518.728007082851, 529.909142666708, 517.243196745279, 521.814709955902, 525.54126368585, 524.576582284015, 518.606133314465, 522.689906136196, 526.029277367264, 523.982095199123, 520.931468715985, 522.068823668511, 526.955063290962, 523.792262012375, 522.168218024409, 522.264231632329, 526.438369206817, 521.425043954681, 519.238531000353, 525.647269808191, 522.533165262386, 521.222813904756, 520.588194773171, 526.257391268138, 523.023248727997, 528.346942179244, 522.011931106619, 521.299588655525, 525.217411244906, 520.72719960388, 523.483489855192, 524.407660341651, 525.761847034748, 521.478046145605, 527.185605938604, 528.871574870493, 524.458964576578, 523.503101529766, 522.103764016913, 523.38949187347, 521.57606750055, 521.422771787987, 520.965532900184, 523.788729442137, 521.401060644956, 517.539316055204, 525.722110014033, 522.259831663583, 521.748792894751, 523.025503229799, 520.696637110959, 523.641542457448, 521.755243997936, 518.552482148324, 524.068071168664, 520.873969433312, 518.200029588801, 526.618087437939, 521.357238677678, 518.331889353117, 524.722338947072, 521.432083470942, 529.85222050836, 523.74416142718, 520.409669006859, 523.440344324456, 524.121809649587, 525.364322751013, 521.35672156791, 529.414822064626, 520.595760561057, 523.985951181877, 516.111138549556, 524.430299505581, 522.714451999579, 518.209242758374, 523.781489987508, 525.146241069528, 526.20464466239, 522.656350965265, 518.299993819163, 523.804824548262, 521.128048147108, 524.965447548822, 526.80395681262, 520.168600718174, 522.021334626837, 518.267717736905, 521.381397404829, 520.990547314395, 522.6621776411, 519.091183600307, 522.763120043544, 522.171947677601, 521.68328107778, 523.451564564001, 525.08990619093, 523.823929147174, 520.641373158165, 528.009265837376, 520.746001606141, 518.803711175265, 517.68882802898, 525.720233431763, 521.505654884248, 522.48432194301, 525.972919089928, 523.018030328344, 521.863215259618, 522.344851500724, 522.176211349709, 525.774566025541, 526.069839030984, 524.443358275946, 523.420594315186, 525.55590304026, 525.269031809056, 532.104267466504, 520.563428879579, 520.28802118202, 522.140149458527, 517.643362242881, 528.053999265622, 525.392998594986, 526.145159310254, 527.749069183169, 518.653530408404, 525.859978576776, 521.84827842507, 519.170731643839, 523.11753472217, 520.987290098945, 524.396986933038, 524.517711428553, 526.305904696674, 521.384233184242, 526.956816970769, 524.555365308714, 522.600797383474, 526.068739761143, 519.830939788243, 524.324808335915, 524.546135582737, 522.4702723365, 521.675596131481, 525.301168760948, 522.188422277816, 519.097866284435, 524.691394294179, 523.15363340792, 521.491074990095, 523.169797611925, 523.680724536781, 520.993541214631, 520.175411572263, 526.445168370234, 522.881055851257, 523.278107121051, 517.075773783954, 522.202879345587, 524.132266590937, 524.485354990141, 526.094285727681, 523.983450586022, 523.72552348329, 524.819875314453, 518.427360212967, 524.654195988731, 519.236998418254, 524.87391047983, 520.788461052691, 522.812740297526, 524.275309094903, 526.382602931932, 514.647125002102, 528.948499184327, 518.886354116598, 524.47448851592, 523.357809965114, 522.248052604696, 526.719860115759, 520.284399023638, 522.43681523509, 521.704891995857, 528.380184475338, 519.675361170097, 521.918516593038, 526.62446300599, 523.833493022314, 517.990848052585, 525.5566516919, 522.007000658511, 521.982057552087, 527.673074248098, 518.99733496301, 518.69466532421, 520.738647005207, 518.627247670449, 524.231324086793, 524.071225464521, 521.720008500236, 523.114945589673, 516.909381211344, 524.426022014252, 522.108335028771, 520.576754490851, 522.069061679885, 519.457073706097, 524.947221535516, 518.498396137966, 522.821108403027, 519.792244451574, 520.264313176452, 521.467381664094, 524.936414797082, 522.855424185775, 519.57437633664, 522.834494670403, 522.241271386742, 524.623207324513, 524.18079194605, 520.111473428885, 522.372905332855, 524.544574930899, 522.020410804201, 522.673277624234, 522.07243554627, 518.599832794338, 516.941629645903, 520.996860623924, 522.48628780948, 518.126801490639, 522.487374028733, 522.751077179224, 525.517798902948, 518.511108187766, 521.958979735022, 523.856266353308, 529.043593431731, 527.799471285536, 529.848359125916, 522.467772370017, 524.44331159641, 522.457945290277, 528.541996080856, 528.718093027877, 525.085950009229, 526.868636095081, 522.123953999405, 525.302697630496, 522.370249248767, 524.899787720763, 523.943171072294, 528.345151217011, 521.84559517114, 519.017125019245, 526.072648156262, 525.693375160409, 526.722311432966, 525.952191561449, 521.291247128091, 523.418359924924, 526.34839099584, 519.444203987161, 526.426664880957, 524.239166670909, 522.54682974567, 525.99584426937, 524.841375301672, 526.77603390617, 520.866970740518, 522.846650686003, 516.39364020247, 530.887061393463, 523.76504004572, 526.834413643533, 516.773868729116, 520.371241495216, 518.277087584336, 524.47720045885, 521.747706423594, 527.938753888773, 523.898589354244, 523.275981269414, 521.981236613869, 523.536523496708, 529.491660911907, 518.116280769028, 522.934977644261, 519.256907151077, 525.119552196732, 525.757555257619, 521.843178247497, 525.238187071991, 521.172855960426, 517.443929276515, 521.634669181907, 525.645200839721, 523.559440932302, 524.878921030166, 524.379828046472, 526.030445210321, 520.863653274024, 524.802106479749, 525.178236846687, 523.012985821592, 527.793834597527, 527.233023370676, 524.805673273196, 523.957747135058, 519.222371071067, 523.28931540204, 524.143726771184, 525.832238433184, 524.074183446439, 526.573238311004, 516.282194208781, 524.83340342522, 524.056258122721, 520.727502318898, 523.734528901831, 520.857110142531, 522.562260641773, 526.188282477778, 523.64151177723, 521.91037579322, 521.904309393509, 525.35800165151, 520.166446796811, 519.475246051596, 523.151455789911, 525.276176658547, 521.40694049493, 521.426181846997, 525.63310021624, 527.062729994622, 525.761460927989, 525.541777744274, 523.156879991915, 520.97225933301, 525.045084178628, 523.421665906471, 523.861253807924, 524.63917247741, 523.985577822064, 518.950482908344, 523.111948602661, 520.442070049078, 521.419953502124, 522.360006276423, 525.453081304647, 522.824540479974, 526.175132361982, 523.237234703443, 521.859079440051, 523.925771072611, 521.498008230306, 521.551009657408, 518.075079092421, 525.160262907451, 520.940122096675, 523.913905588024, 522.915908575593, 519.44219445143, 525.61705259931, 518.41514041822, 529.988620550628, 521.470647510692, 526.550281954984, 524.762606968285, 516.363820616572, 525.393027744689, 519.884368743483, 523.113531237297, 518.439732225907, 528.2132729811, 527.597215572732, 526.969731995923, 526.005404623199, 522.823845078205, 526.855180003299, 528.281951353967, 522.385456727414, 523.775327070658, 519.618531522973, 521.504976574231, 523.970243778085, 520.499932192441, 521.705424965457, 524.014895102455, 527.344936343865, 527.942285379485, 523.873363846715, 519.551841332099, 527.511053577713, 525.154755113231, 524.694077863007, 525.481566172355, 524.316231844118, 519.467880253909, 529.557316271649, 522.929917411445, 524.867149376431, 518.11085859806, 521.026619258597, 525.498737001614, 525.411090869394, 521.477638442804, 526.938275422052, 518.780005887794, 528.967325627456, 517.257215490052, 522.500212220509, 519.637083645249, 517.828160428311, 523.899662273407, 523.01584264776, 518.975067092131, 526.516133047528, 526.677159742139, 525.670634997146, 521.780792422049, 523.565208416676, 519.897633584333, 520.361733958733, 524.734009406803, 527.392325401673, 523.187834343849, 526.645492668749, 522.135416613944, 520.54091067767, 524.397732288093, 522.906140458047, 525.369962936959, 522.304370975668, 521.284278766678, 519.647446761496, 518.271587896485, 521.767692410732, 522.240136078466, 518.663336547919, 523.851108469209, 521.537441617006, 522.734423003792, 525.250568735755, 523.568915938994, 525.484459119713, 525.233634115585, 516.238337895346, 523.680748292929, 529.490500958619, 521.339840025365, 529.241047036507, 520.611503010187, 524.114431907377, 524.258723323867, 527.044575649923, 526.065927078355, 523.784045353866, 523.458492839903, 521.123608492132, 519.251848289039, 525.341252746571, 522.615398111856, 518.752713056242, 523.348675950863, 527.627107002728, 518.182822650891, 521.926001916345, 524.588491138973, 523.827358711644, 523.949449666601, 516.985065847144, 518.895475900178, 525.608658186164, 525.65162510627, 526.956661357516, 526.547656402562, 524.142270134349, 521.618743396838, 527.924698396935, 525.194082692826, 523.522305661964, 519.501184924461, 527.39170754728, 526.35582773166, 525.662216869825, 528.328134089812, 525.32546408632, 522.527910115975, 522.550095521662, 521.064336966129, 522.973115596434, 530.037544310842, 526.463363599821, 525.016901812811, 519.910683985877, 524.914632209691, 520.797979422988, 521.858534668953, 523.385766914496, 528.653504789184, 517.111223850624, 518.662133307892, 519.393533991572, 523.74135092127, 524.568895430529, 526.551275982109, 519.500497484669, 524.14545862948, 522.804223568899, 527.5429612496, 522.879993221548, 522.317007494264, 526.945289458705, 526.24825984586, 521.700911750734, 517.601359807476, 523.385970745973, 522.618553567288, 518.111477334502, 521.456723896825, 520.713874595598, 529.220718356108, 525.061336584556, 524.414561341112, 525.018772149146, 521.690500116512, 521.082440558353, 527.19608325626, 520.646838486081, 523.149971317914, 522.136124370696, 522.050492520986, 521.05554581261, 524.264319149655, 520.895269600431, 522.841278057395, 520.93336242784, 526.301729622912, 520.651642080991, 521.67903341125, 529.853010493051, 524.863398922857, 525.677080176302, 520.975073085706, 526.513251357177, 525.598733175103, 522.442235093096, 518.967834830013, 519.602135453033, 523.562395905886, 522.507846053267, 523.647647030113, 523.258985283478, 523.016479587522, 524.435475556195, 523.883411243877, 518.661198319413, 520.255896958549, 521.103453381306, 520.198968280713, 523.09598669804, 527.689649374372, 522.858655999731, 523.359641397887, 520.97158543065, 518.672243796827, 524.051112907558, 517.977447487857, 525.47049424841, 524.647526445087, 519.332603661576, 519.702122554566, 523.041197661436, 524.493436947585, 521.870443403184, 529.400651146433, 521.766951053971, 518.708083305381, 517.762191594027, 521.230619795753, 526.551003870156, 522.492364667762, 524.811183755973, 520.284348826029, 523.161491432005, 521.240024719493, 527.063641344976, 529.546498078962, 523.72858667073, 521.716825470616, 523.891049042391, 522.342072021374, 521.151578706435, 519.177854942359, 519.240167481164, 517.547477351138, 523.724182431777, 519.980154201734, 528.217626878937, 518.086592915771, 518.577616768921, 521.059599254316, 529.718027645937, 519.654920880555, 519.666932922045, 523.452592380113, 524.108305925885, 526.896416298931, 528.443804480907, 527.761641288461, 527.562989415814, 519.911917726082, 519.039229211238, 521.888949977873, 523.820367967638, 517.877845015991, 523.779618907226, 522.227323765157, 522.444313653623, 523.517536719525, 525.689204600989, 523.05072936416, 521.511317268877, 519.778462323914, 523.8313191406, 523.05735967498, 525.973146291334, 525.638171467169, 524.421692845058, 516.178891535014, 520.216390417318, 524.729370119486, 523.294345670347, 524.591414924601, 521.895077551801, 523.011984946152, 527.230941253811, 520.633227553052, 521.62375958116, 526.813624396224, 521.712274818356, 524.553583129823, 526.654536531033, 523.028913505293, 520.999991228426, 523.186759693275, 525.812406306736, 522.13004253438, 522.035764857222, 521.795416214142, 524.150216234106, 521.57361798999, 524.181186846621, 523.762980766037, 523.489509142356, 523.508745290707, 525.42435884271, 517.692910018039, 521.643774381333, 519.347442022175, 523.604885636056, 522.578104993637, 526.377929458648, 524.015281028912, 525.429418630576, 523.810917638487, 517.312895231458, 522.616691005243, 524.944067936327, 521.675458557242, 521.624320774014, 524.103183274154, 526.819875618838, 517.987349017131, 523.589783669286, 520.967923375696, 522.509696928516, 521.852098807272, 524.434426177185, 523.695924248613, 525.670903361348, 527.703774889605, 521.640504531533, 525.89340190828, 523.84946423084, 518.982376475656, 523.936518514975, 528.686085279614, 527.377536794983, 528.47932846969, 521.841278317524, 527.444520659312, 519.581865991418, 521.511534532446, 524.834981234281, 524.62382587675, 524.795261399393, 525.928838665944, 525.574520855034, 522.525139757195, 521.929429493728, 522.082230963877, 528.290581857238, 523.945755985973, 518.874104314857, 520.483034017446, 521.80677140578, 523.892106390524, 523.406383738676, 520.964812490903, 521.720052919263, 518.671361784871, 528.981032063407, 522.722689772177, 525.635617202579, 520.245569989694, 522.818559620033, 528.802851473021, 522.746383492442, 519.958137410533, 521.514796492264, 522.111501849265, 518.464799407457, 524.023970652485, 524.064099209313, 518.013869850414, 527.281649079063, 525.719824483237, 524.099797652536, 523.988206650941, 525.139592761402, 522.628626988044, 530.912478498871, 522.235240054881, 526.869667530511, 522.746740128402, 520.018451048187, 526.476621709984, 521.088390504255, 525.70730512141, 522.874468904996, 523.315556155859, 521.277964054902, 524.658849679489, 531.811261325998, 520.393033030406, 521.788460756874, 527.663777291492, 526.378356279891, 524.276860274966, 519.158617977989, 527.663680297934, 521.863937926883, 523.197977258054, 522.626048999021, 520.505618586253, 525.665075845848, 522.403857919381, 520.891325718275, 524.119467260901, 526.054884240698, 524.947081617186, 519.580931309931, 519.312827753055, 521.090827898359, 521.355614933984, 522.861158064115, 525.951906548103, 526.013085988072, 526.133185427293, 525.870219375224, 517.871091457435, 520.856239331372, 526.987041652975, 525.717361932111, 519.155038337704, 522.874621706101, 522.667823894146, 521.258615283083, 519.629549368633, 518.240402213529, 526.044159149999, 525.847298209818, 521.281483477335, 518.952308061185, 517.323515102754, 523.194541267454, 524.618502537715, 524.143118997378, 521.816159956062, 526.47146556748, 517.272883928861, 519.557196576515, 523.030770241268, 518.187966910516, 521.486979815917, 522.964422312421, 524.940563749597, 526.1134924237, 525.30456144413, 522.430325490548, 519.993550772471, 521.612611028806, 518.50872829844, 528.643173134238, 523.343338605614, 520.541101956089, 523.497357599661, 520.541995576692, 524.532926088878, 524.315830751651, 524.409587947216, 518.107825944404, 521.919963488563, 519.994266078986, 520.989681877122, 523.420833901339, 524.264761912639, 523.921822393185, 523.968362331283, 529.104649799525, 522.003004689692, 525.567886934042, 521.45580162976, 519.850641233952, 517.03458798504, 531.133096963949, 520.361435771371, 526.968218345663, 519.299051438532, 527.132609934235, 526.630050433112, 525.005847176202, 527.500253468398, 521.317784019811, 522.937001236793, 526.218177595193, 529.101525951345, 525.691317746529, 524.418684880971, 518.69001117394, 522.177528606813, 525.832389924661, 522.920969720987, 520.453331991198, 514.736836822357, 527.68363826727, 519.124909523679, 520.466237165387, 520.966497215091, 524.646749242811, 523.65445054762, 527.613748738325, 523.573913992218, 526.411639467852, 519.638264816198, 522.208537887497, 520.83043280877, 520.839372074366, 525.475402393389, 525.695801766991, 521.630327301826, 520.629313156428, 527.649163129709, 524.442655816129, 519.628227388723, 517.613376591224, 518.016645709179, 527.070288413159, 529.01626038652, 522.571070208459, 526.793283751054, 524.827359592364, 520.805725831603, 526.654697465299, 519.377865957621, 529.692339976258, 525.109789559332, 522.956921004993, 520.519150770018, 516.937930817735, 524.451165484878, 521.293615546155, 521.014952939649, 522.747490161007, 519.657312989, 524.848109802284, 527.230441610645, 522.826910382769, 526.1385386579, 525.379610648558, 523.042710300782, 525.079693160464, 520.930010936097, 519.315813381367, 520.372025558926, 520.840530045642, 523.718057974582, 526.896553437683, 524.010893570773, 521.726964059865, 523.70722241715, 525.427996523951, 525.092562484117, 523.004371490352, 516.641056102785, 521.763667187068, 519.551783482639, 514.182916260261, 524.319464400825, 525.567695696706, 518.751792501021, 519.880391743561, 517.710732763208, 525.60172533254, 524.091582037195, 524.591397470488, 523.54896346204, 522.589359807366, 521.072231047507, 527.74618552158, 527.72569457251, 515.50703291015, 523.125865279684, 519.924440939267, 521.599855751183, 517.275254025421, 525.592984445176, 526.756867758358, 519.52860468271, 523.399956708579, 517.925564142645, 524.119865137313, 523.115591472772, 520.654867854605, 523.599611309063, 527.077572340539, 521.098853673965, 525.639684585461, 526.574877122833, 521.551311081526, 523.967134887035, 527.791150644, 523.046782185678, 521.242959614862, 527.76452034238, 528.850711286936, 526.649198363803, 517.911862031438, 526.180147456339, 520.676781312813, 526.866178026283, 519.858514210452, 520.718130339052, 518.076124620072, 522.439968085703, 523.409359162864, 526.193646330742, 515.694724661052, 525.045587317048, 521.123528090937, 519.820318351522, 527.689211340746, 521.495827764255, 521.567886548882, 523.107744003579, 520.320010944418, 524.913847818203, 521.097889591565, 526.271535201053, 529.486405935331, 522.079636073615, 526.187050571391, 527.073771417181, 522.913708714033, 521.778171259411, 516.747913880021, 524.304831841405, 523.232493483326, 526.304487626051, 525.027087946244, 521.41828239096, 517.015543445102, 522.456384280754, 521.212142861929, 529.181308985647, 524.640610670724, 519.309792153833, 520.775021097554, 522.555123394205, 519.727913420427, 520.525054555925, 526.533369388277, 522.814707796724, 528.237504362696, 520.853083262394, 526.673224774319, 523.668349952115, 523.381268439906, 522.987060767616, 524.719334654465, 520.968136051071, 525.435046416079, 524.642523177504, 524.715314888427, 520.644246887678, 522.468508419055, 521.795323493857, 526.548335489212, 526.524332134906, 523.824751007668, 522.408462799042, 525.085775133036, 521.297545798804, 523.765212385036, 524.899365221585, 519.466956662768, 525.796444387924, 528.465504947571, 526.125435569093, 524.282718197694, 523.980092158919, 523.936672351964, 520.582695883919, 525.882917559059, 521.169405130879, 520.89211219634, 522.099277058767, 521.915591868977, 522.760581274716, 517.595575441401, 525.749292897918, 516.892456434443, 523.631592022338, 519.037839320771, 528.642182125201, 523.277941983718, 530.091799353624, 524.020031905872, 522.757938813991, 522.087189466927, 518.231941267767, 517.961647821648, 523.357283704299, 523.08751783324, 522.778435002891, 524.615404398114, 522.269843957184, 519.420914285194, 522.5340128534, 521.894189202858, 518.789363259223, 516.750461827407, 528.738086486183, 521.109136570295, 525.379489850109, 513.871739148806, 522.853388722008, 519.95916135768, 520.770770537355, 520.292177261428, 523.810062707572, 521.60132456876, 527.818160844356, 524.661434520799, 518.707488714128, 522.542883958369, 519.527425922357, 521.877300301173, 526.777028746161, 521.218123432829, 523.372577165812, 520.81644208468, 524.310135918303, 519.172384068514, 524.713390969623, 522.143314734399, 520.863462691623, 532.979603816632, 525.765162472683, 525.47518087687, 521.047657244635, 527.137742361347, 519.5011584127, 521.66752001597, 526.184253311661, 524.019589654273, 524.158229771919, 523.109961376625, 525.641862781389, 518.854384506949, 523.721024686704, 519.9289955828, 527.498611291385, 526.734256214286, 528.804370789906, 524.799319358005, 518.258532662178, 523.621336972366, 519.943668543407, 520.887471011645, 523.296170416359, 521.040632739881, 521.334300047053, 527.137106587367, 524.180496580796, 514.797739157936, 519.35645137519, 520.046133524139, 520.595228901882, 528.335597953437, 523.486313849659, 525.451318025827, 521.721429926116, 522.208082159798, 529.134901681115, 523.355799990282, 520.123954460333, 524.273509547578, 523.057277529089, 521.436112168488, 522.903246541248, 523.036441003294, 522.201840915253, 524.63151586207, 520.432326912157, 522.404909015995, 522.77976042931, 526.206179395813, 523.256111532783, 522.732613397325, 513.694183880606, 522.091073747238, 521.357143715884, 522.856750133845, 524.271981102038, 526.965539186767, 520.504043496264, 521.029447335592, 526.897869454126, 521.174952886242, 523.166547939425, 525.201150794297, 523.02280751248, 520.796877604334, 524.628560658101, 526.835045778096, 522.932560335953, 523.327347013881, 526.362915213509, 523.914809880465, 525.217254570858, 522.145215096235, 526.805360990902, 526.802477008182, 522.646814853947, 526.19751717916, 526.775432907485, 519.870039314521, 520.958438639778, 524.282220708752, 524.226503525745, 523.936174400328, 522.567216254232, 522.936855809515, 524.953093035741, 523.76432889667, 526.202701161752, 520.236113624674, 525.340738951841, 528.317934318829, 523.413641870667, 519.701290213589, 524.803798559687, 521.521956309528, 516.73427645927, 522.587673231007, 522.068581908114, 525.06443383566, 520.253641743765, 517.541502645203, 522.041909290227, 522.825648030934, 524.355949895225, 525.175780865759, 519.752537119938, 522.500011283482, 523.749468272221, 520.754175632413, 519.522638343139, 525.511073328996, 522.786013003263, 524.478657825564, 525.802194675032, 523.204803720474, 522.070303235661, 523.44240225042, 520.276312793128, 526.125476211273, 526.855785294168, 518.638878156885, 528.803201951034, 521.70537359835, 526.00529676387, 527.587310365676, 526.983903912422, 517.631525750605, 521.880630807388, 525.015183676568, 527.18737016417, 519.555363325182, 526.372075969272, 524.656933077639, 523.692657183309, 522.663440798241, 524.044515647741, 523.550861104757, 520.930149214041, 526.223168530852, 521.820267408824, 521.205763037296, 523.054405382693, 520.662222668498, 522.498608317955, 524.177146918539, 524.937504110695, 525.515269572088, 523.551315563606, 521.464597958638, 527.764314406308, 519.788208167362, 525.877266502586, 525.412414700455, 520.57686993179, 523.208964416942, 521.98794618009, 527.163896492986, 524.758489778224, 525.745444668164, 524.345499315673, 520.344533848752, 518.114231760322, 526.584091245022, 522.825776543496, 526.714124826445, 528.384593529949, 526.014008791891, 519.813468930012, 524.65207067034, 524.094156014267, 517.951792417861, 522.030032933447, 524.831587081714, 524.710302250241, 522.871490660557, 522.111265781636, 521.491913607196, 520.593370136784, 527.732769775664, 524.054775713528, 518.708671379978, 520.185586801626, 524.231732336384, 522.881784128534, 523.308377277293, 521.296500712853, 522.2812004932, 523.034686882003, 515.610652434283, 523.021578416661, 517.601349008707, 523.266358895226, 523.678150779664, 526.931767972261, 525.791310771034, 524.375277020403, 529.554561207605, 525.291311516267, 519.557823266128, 524.188445639414, 517.671937178977, 521.616563739799, 522.589772208001, 525.266788684526, 521.478927439415, 521.32660168159, 524.596133803102, 518.56899873059, 521.270633643211, 523.188778458803, 522.83254690789, 518.132202089653, 521.973725051954, 522.200182655876, 520.459525282936, 525.398252283551, 520.823794239759, 518.919563703485, 516.345143427291, 522.356317693761, 524.345521623245, 522.120652434194, 522.065249011978, 522.687042601666, 520.521990341667, 520.682562441351, 523.161560097441, 525.097903336536, 522.222779874881, 520.440079176651, 524.09326828818, 525.887613395333, 522.02937066772, 520.022528453194, 521.259939461919, 529.094161296891, 519.310589701576, 522.443942369224, 522.325279051131, 522.971620528909, 521.626085952261, 521.680421538983, 521.521637545452, 517.699164615769, 524.499441011657, 522.238807367894, 528.280815834004, 523.371234637329, 527.9069633245, 521.461553990446, 524.05864516279, 525.951364871555, 523.117090724929, 521.412426795351, 526.072066743047, 522.220134661848, 523.666536158188, 520.482131091319, 525.179378927595, 523.363456763176, 527.369152486663, 523.04086080895, 523.187909063479, 523.154434621309, 522.477363731883, 523.29258398006, 526.134337331269, 517.646967630626, 525.392692480946, 517.998979837737, 524.042438806582, 521.07613700829, 525.555414512644, 524.509466593647, 524.183988639508, 522.664735995159, 522.582636936541, 523.006398131484, 525.688941012107, 522.541275009376, 524.048557927586, 519.875663955338, 520.559092684513, 520.555839796785, 523.077498482438, 525.129193128923, 525.061214625115, 517.995661324356, 520.296446769344, 522.67973535603, 521.14346068573, 522.789647281513, 522.921128396946, 524.716059922588, 517.817977270838, 524.976049450239, 521.59121356556, 521.406348817325, 519.274857709578, 517.859476778299, 518.552362039055, 527.308792052605, 521.691991483632, 521.658607600872, 523.249052420589, 520.981665646301, 521.392468824549, 521.883031573975, 515.454477190871, 521.071977707015, 522.165352820619, 526.93709736833, 522.370464125772, 521.939036297767, 523.104824322846, 522.277385389796, 520.550881807565, 522.604465335997, 520.81319012491, 520.809310236564, 524.75350416674, 526.087944948203, 525.131154029084, 518.941382984465, 520.431994560163, 520.269663268393, 524.274530071489, 524.996840563935, 524.599212067438, 526.039572546431, 523.159731730383, 524.43826070002, 518.122514640335, 527.483302562174, 525.666002413413, 522.451429065984, 524.255745087464, 523.693040822659, 527.705495739483, 520.787502009572, 522.50588048131, 525.896349042638, 525.586874291773, 528.221975013385, 523.72049185408, 519.582367495629, 522.342186910888, 527.576172040831, 527.213346661258, 521.359200488044, 523.205542984693, 521.384236271491, 518.91177480418, 524.758776123213, 521.765461987983, 517.852236671823, 526.953803549202, 529.69911469702, 521.091989535179, 524.30610202237, 525.025597101406, 525.055300484419, 519.511147814437, 524.768632730236, 522.271146362442, 525.342548820086, 526.677215819547, 520.330605761804, 520.357798809378, 523.631788530276, 524.846969031817, 526.060586552656, 519.298258830589, 522.945330716748, 520.717374581268, 524.010249558637, 516.536687678327, 519.014967898478, 523.417235994106, 517.826651658045, 521.337013027402, 519.919764610693, 523.749993005099, 528.956757439733, 525.79859188672, 524.023400119064, 518.897800788058, 517.275188193678, 521.730479159058, 521.731820095781, 527.059411449181, 527.29768700109, 517.357017103949, 525.963110732328, 519.267064543944, 522.39913972934, 528.791408988144, 521.993186865547, 521.28700935734, 526.971110583243, 524.85537542548, 524.317540772671, 516.441373460743, 524.018302130187, 518.499946673341, 521.42075896807, 522.338815706623, 524.79042923715, 526.464681998256, 524.001827153388, 519.606469998273, 520.324695137475, 519.368174815433, 519.75788399769, 524.650132456955, 528.316436608905, 520.615933526973, 519.784388399422, 526.96689942084, 526.867870488951, 520.961605413677, 520.559532201463, 529.046179598068, 521.928295098672, 522.203463848586, 518.987137693908, 523.587794505883, 529.191128902542, 523.485584081381, 520.337449543287, 518.189423560048, 522.664691699662, 525.017786203071, 525.402208787744, 520.339278692846, 520.158317387022, 517.459077305987, 523.198408082635, 520.174798400322, 526.801199660238, 524.082386286907, 525.464908688531, 522.181338099532, 527.487028046716, 524.361379147289, 516.201843069621, 524.033172881213, 516.815275064745, 522.386845987668, 522.706175878938, 522.377020399255, 522.979720627384, 519.959246165274, 523.827242794355, 525.217222633373, 525.768908565684, 519.948657553911, 516.541357357786, 521.777254765027, 522.537292088497, 517.353082646349, 528.971590663905, 525.958074254161, 526.57777985395, 518.648772988947, 527.141682070089, 524.871066041548, 526.968063133401, 523.105413282709, 526.16395881881, 519.242662838587, 521.162200183957, 521.755437619666, 518.991591297875, 524.20310183854, 521.317986572295, 521.954164743966, 520.568230546514, 521.138084046267, 524.752665937819, 520.064201907983, 523.608133885995, 527.098438922191, 525.935731326553, 526.75593901359, 521.044604501994, 520.763675355698, 528.722972410293, 523.496663483316, 525.845783458389, 533.018911081726, 524.308560812552, 522.955611266421, 519.479016006087, 525.546494671117, 524.220393155442, 518.292100715394, 523.889075860552, 524.088656803181, 525.134749736116, 523.151253273741, 524.576261737056, 526.377165114677, 517.412353842212, 519.205888590604, 522.502831091972, 525.414681480621, 524.295156707053, 520.419184778703, 525.188713177746, 525.913090134862, 520.80234644045, 524.446590861126, 523.61315479849, 525.019066357343, 521.147101087719, 519.675973991619, 521.010001131408, 521.848217209018, 530.953491776999, 518.135107707151, 531.674797611073, 528.529131553426, 521.200763504824, 522.178588501231, 516.332698219016, 526.498614172891, 523.829306647457, 518.635400729826, 518.940308535133, 527.508675632418, 527.785282170185, 524.324953612484, 521.633845331547, 519.454890323352, 525.498213172817, 519.781595607565, 523.086011191037, 520.363575329724, 523.9623566424, 528.168438699097, 524.418306792356, 527.760693707247, 521.589462734366, 522.527503563253, 519.567695980972, 520.436624446498, 527.000223394, 524.841032895656, 524.401652835691, 523.434021367263, 519.250343364422, 519.793910630121, 520.182158165098, 524.431573032185, 522.738419815714, 529.308276720588, 520.901315077975, 520.782511611927, 522.238566321066, 521.989576421308, 524.448868772433, 523.279826182506, 526.197544768922, 524.663086713066, 523.995269879026, 524.154134117339, 524.501774953104, 530.354502756704, 523.210362963156, 520.206843417415, 525.19583366541, 524.301195332438, 524.21979034946, 522.984592885197, 523.88477086686, 527.856049197867, 522.090300970647, 521.741725325774, 521.42867907624, 522.683557861305, 524.300693546987, 523.052449367471, 520.321406350953, 524.99496253969, 520.56132886843, 528.827465043496, 527.688241229453, 525.612446098405, 521.435082565481, 520.478895026926, 522.291431053333, 523.253682480789, 516.814066482338, 523.48458209282, 523.350830999594, 525.061842395622, 521.754449821916, 525.86583468628, 524.514984870118, 525.094310091973, 521.938575874599, 520.619567372264, 522.84878946833, 522.580580468866, 522.372764290928, 520.312838096197, 521.479425740029, 524.445913393473, 528.044113077314, 523.425881564494, 518.387344887804, 515.435193327737, 520.994652168547, 523.138999196752, 524.19324791143, 516.4008539036, 524.954562944005, 521.292574328524, 523.88014436713, 525.918674654366, 525.10222424191, 523.8077785739, 521.541231206393, 526.277891350127, 523.58577404679, 530.945965632613, 522.267346987233, 523.462988324214, 524.769784059143, 520.184040936554, 525.581405409613, 521.670103266137, 523.966823073174, 520.874012852808, 520.570412780586, 521.923288657676, 523.288415493989, 523.407953677821, 524.921596196251, 523.842236883517, 523.883391681803, 520.448088423838, 524.731048742427, 523.856566917398, 522.9633198077, 518.09206163067, 526.175214623436, 523.86743720601, 527.773302669576, 520.026697073826, 521.636880428845, 525.082437766958, 521.81395631288, 522.902513508164, 526.125208952128, 521.546981612707, 523.015491881116, 519.171446028741, 523.305283446684, 529.023732833641, 528.443767391068, 529.458084062687, 521.642498718763, 523.360409025132, 526.238144503689, 522.60007879409, 519.896478653639, 523.324091182298, 519.517992704687, 515.028969448846, 521.756402830151, 518.425096024118, 522.145217119588, 518.780266146921, 525.490874857838, 526.577804034005, 521.921253746985, 523.071435777334, 519.912535230519, 523.077166175143, 521.84438596487, 523.875621428203, 523.549446703624, 516.790893494045, 518.832421557193, 521.21975981064, 518.510853179599, 528.511244676264, 525.240461611661, 526.848028496221, 524.183644805232, 522.710159556664, 523.064844634946, 526.53264635952, 524.285360399181, 528.852126167118, 526.324298593283, 521.354324743869, 520.899295348527, 521.305044355404, 522.256720066058, 522.567631998463, 519.609969352989, 519.524341893745, 521.417047337967, 525.997956191427, 516.776500720664, 521.809969041423, 521.694625175686, 520.60606509284, 522.177810187542, 526.031591653861, 519.009532509368, 519.83084105144, 526.612608664936, 522.8196989649, 522.507022925252, 521.768131717047, 521.952769328351, 523.813990599593, 520.514829390392, 521.14110771146, 523.921529241085, 515.53506812289, 523.895052392273, 518.572774900504, 521.976514635013, 520.46517611539, 524.345969091493, 522.838735826575, 527.413924984377, 519.477346689247, 519.67141259014, 525.156421872023, 527.323212801794, 523.487020613336, 525.340768460029, 524.548256528985, 526.143972552626, 527.98825811743, 518.695262208695, 527.425905864043, 522.30281282353, 526.559079320493, 521.855950895209, 524.136371396534, 521.482347901171, 525.996019039829, 521.287284279168, 519.900572374761, 523.684490106756, 523.785644819768, 521.042098030028, 525.149507257601, 518.782079402619, 526.855264350446, 516.234374310658, 522.925690364554, 525.067879756079, 522.589729159095, 526.233860548449, 521.85679365053, 526.414910107256, 522.940425506766, 527.585341999829, 525.857769136209, 523.953559047519, 522.314266375932, 522.387429182976, 529.71585643661, 523.256586487887, 523.964515327742, 521.974771321556, 521.877488109237, 522.863686110057, 525.940712519413, 526.013103798555, 523.949596318117, 524.294963357562, 521.137411801135, 525.333237712159, 526.412349418484, 527.73440673453, 524.500102682505, 523.822466098822, 518.32459745119, 522.311591527753, 523.06502638129, 526.627543452335, 522.002288010689, 519.213425366893, 528.81996999233, 522.319085577556, 522.108425357294, 524.659964716128, 528.295862784761, 523.125799267484, 522.285943485782, 519.03144214044, 522.011984316607, 523.665302765963, 523.185966995888, 530.353717799217, 520.887065565256, 522.063086301954, 522.521248358188, 522.096355423187, 519.605263292076, 528.445604543591, 521.385684928867, 524.609481129496, 521.945700416325, 520.514933626299, 524.945061628835, 525.095104082261, 522.591468795681, 526.324363604033, 528.443732594075, 523.199645152977, 524.52557291148, 524.376038729235, 521.402692050578, 522.706143862448, 526.0708190355, 526.348161735895, 514.326978035809, 522.374859159012, 519.436732177739, 525.558316006214, 524.144742755747, 527.144575889027, 522.271995751595, 521.491027816119, 514.919423334853, 522.138620189448, 521.053413735504, 520.526916688291, 526.347800037579, 522.977339492642, 516.83920366092, 524.941372841105, 515.291407884976, 522.073329277177, 525.143422995283, 526.767397845349, 521.321920148204, 524.287015308902, 523.491208162415, 514.551683408235, 522.928114597181, 525.460719448178, 525.422767462087, 518.961547487568, 521.638255693189, 522.459290584853, 524.837800849041, 518.597207330973, 523.373785299785, 525.628916349381, 524.003691103026, 523.764304184791, 525.494105926016, 525.595407890977, 523.383363794229, 525.14146885047, 523.544560937844, 528.075221003427, 521.668909140744, 526.799220500908, 515.67231604581, 522.647104852802, 522.00239915198, 523.956137189809, 523.223481558313, 520.673500687707, 524.060054211917, 522.466372209281, 523.193246117541, 526.320388768166, 525.305234983946, 518.945020046191, 520.213394650201, 521.868714195269, 523.486903814634, 522.102650922857, 526.216942521586, 522.027073190849, 521.704567384972, 531.809880367434, 523.309724675049, 526.71390050326, 516.613193599219, 523.799673931898, 518.505503651673, 527.68476936188, 520.119635113942, 517.300524997104, 520.61602799421, 520.06227909905, 524.180080845721, 520.180669397048, 524.153199765517, 522.033896151053, 526.979149105675, 522.135967862334, 527.426249447185, 519.414198791152, 521.154034042183, 523.688576371573, 527.893290859064, 514.654443558529, 521.394878884927, 515.843277670335, 526.54559297832, 521.9800000014, 522.976680313095, 524.624173760775, 525.512979274188, 524.793213777422, 524.893869541502, 527.163026453553, 521.926070317782, 525.732998563622, 518.338208647118, 523.792401369558, 518.771692446101, 524.849753972292, 525.850775905381, 524.752338008939, 522.23365596085, 523.975924659936, 522.634315607725, 526.238083886202, 526.762532959883, 526.971017065505, 518.806759616592, 524.257147764052, 528.761582468395, 527.459496169038, 523.192646237535, 520.205034867644, 522.821414181079, 520.715825701869, 527.983076365331, 525.34077347586, 523.244089552074, 523.967289432462, 522.022398115254, 523.040004301835, 524.674028343927, 519.405726311791, 521.955992544482, 520.778019983062, 521.565928200126, 523.116396726943, 523.208569213055, 520.037979348383, 521.44899223374, 519.148632214074, 518.620152452723, 524.683767746363, 528.43915964095, 519.637697065898, 521.425960429261, 521.841315263992, 522.020031640999, 527.29125652674, 519.162934751557, 526.572869816333, 521.204112979688, 517.922518207796, 521.535269609956, 528.043595263389, 528.98397224985, 522.335528310235, 520.969196024196, 521.173392821888, 524.959543154153, 526.90044268103, 523.720124843161, 516.368008983888, 521.903594983073, 522.669986433864, 517.229460897606, 522.721339640674, 523.643912353334, 528.399024307794, 526.500354960766, 523.389675903504, 524.83028476164, 524.549509781175, 522.805085662158, 524.590453928673, 526.445536621934, 519.694831330324, 521.742432220229, 524.635664993944, 527.723934970208, 519.782681091541, 522.882504240954, 519.665416212703, 526.593003713194, 519.909382843357, 527.594355982037, 526.817099889686, 524.72902477761, 519.421243607902, 526.156770067421, 518.194164330336, 523.903581867376, 520.978028732107, 522.799644963658, 525.115817557552, 525.923925708735, 524.847327994468, 520.189881297974, 517.250445560815, 520.608972168442, 521.620857066057, 525.176832724895, 517.338522918806, 521.341603690143, 527.887027246423, 520.125160327304, 526.309350825351, 523.48502526437, 526.296006681659, 520.279578153575, 520.61610853999, 520.656965000582, 520.256303032395, 520.325455375733, 525.315195357919, 527.320184041989, 522.001631257263, 523.88888154535, 519.969314545038, 522.196617633106, 523.749936900093, 524.279830074675, 527.568802311394, 522.470326699598, 519.740033263288, 526.002849093206, 518.787563456401, 523.634134743774, 523.661432013546, 524.357574390197, 521.726898628276, 524.04357751722, 520.929739716703, 528.381193790409, 524.463363236537, 526.445166586975, 519.942830554223, 524.378387981538, 519.575659350827, 519.888202174235, 522.953385678757, 522.095630747722, 521.33761938656, 524.783538487775, 521.083443111293, 526.704792551173, 524.000056186174, 523.200927346051, 521.823794672614, 520.033455441591, 530.570711203162, 522.432722870858, 522.460753999768, 522.662886239226, 519.22490772475, 521.046946112866, 524.26011882687, 526.784216587778, 519.175854298702, 521.647838070197, 518.035304513247, 522.185809102773, 523.434155409007, 521.614519195971, 523.973222405278, 527.984864850195, 520.292371393254, 521.053079640575, 523.274550530136, 524.628394245337, 522.086644807389, 525.01184561505, 528.164088239928, 523.882127068483, 518.689866576396, 525.643082347811, 521.270944730304, 521.379834137185, 527.084758200461, 525.353411086977, 524.632597434852, 521.280971452715, 522.431513177242, 523.646432530391, 518.433739808624, 526.086954670176, 525.69690400908, 525.279058124073, 523.112874342468, 521.948586477025, 520.675640866315, 520.962352845587, 528.48943579854, 524.97077427836, 519.327452438898, 525.998648126724, 522.932611499955, 523.456745408409, 523.829745783677, 525.178089999012, 519.747914594789, 514.249721060186, 516.447029605147, 518.467401868754, 523.61624615747, 523.532656874606, 529.796365666706, 522.212026682872, 523.463924352032, 527.131441232001, 526.18768736557, 519.526218391274, 519.857222987209, 524.95059591162, 524.424115080991, 524.670593224135, 524.838618820839, 519.617192454659, 531.052259657177, 522.656196298139, 519.342505010618, 521.241578954187, 516.380648046296, 518.593852699491, 520.016227067176, 525.207149199161, 519.011775746442, 520.776949331792, 528.669642806821, 524.354168979719, 523.522201770221, 521.449022461803, 525.451606791461, 525.264313446013, 520.673477185495, 529.328758419775, 523.426667104128, 520.343945318732, 526.944807186269, 527.312947255943, 523.018394776807, 521.882872023466, 525.25391353159, 527.23785638431, 521.87803479863, 525.64661762624, 524.414739018952, 526.434078317004, 523.783636390155, 524.142283171677, 522.751521405935, 516.758501914515, 521.948969497961, 521.078678236102, 523.537182352555, 517.493339600573, 527.312076753209, 525.052752963418, 525.063541396217, 520.446583754707, 524.257243575825, 523.522572755598, 522.929273189781, 521.973146204618, 523.435931476381, 528.898249656332, 524.414863990158, 521.03687082378, 520.010095761199, 529.522910983445, 527.232685646135, 521.910328539067, 520.801022869674, 526.462695769671, 514.72287080846, 519.940944908229, 518.183863158489, 522.771789888408, 523.793238982536, 524.930583604572, 525.675111342959, 521.707150667025, 522.600301388066, 525.860519707149, 525.963619487912, 526.658905471518, 525.838344379943, 520.541690570268, 525.634238829111, 525.403343994907, 519.097919292875, 526.28787239395, 527.410067595817, 532.802980345927, 520.600465857251, 527.12942699333, 528.178419602596, 524.228698009845, 521.802123850408, 518.305484479432, 519.762292287678, 521.324823292733, 518.653100076971, 524.251980304845, 519.180048396205, 525.623144589725, 522.202552976526, 525.855861929792, 519.488408717194, 525.188617285077, 526.95485860479, 524.198910884148, 519.020016065988, 523.615577395909, 524.088570036501, 523.421006623267, 520.407204698764, 521.56358576858, 529.255434545442, 520.759853487253, 525.148540220348, 519.2676064306, 524.282230090327, 521.652441474589, 520.300285859152, 514.464222841779, 521.737013611029, 523.285335553156, 527.802452951011, 520.97325079364, 523.195029317768, 530.130568890267, 521.048291404247, 522.0334489828, 516.345487518446, 529.614331298047, 517.912315038425, 527.007647969066, 522.365030750308, 524.306422480357, 522.113942369446, 523.027244561877, 515.060939124152, 522.384684239839, 520.844965491332, 522.116773129128, 524.419081709556, 520.70335642493, 520.033272790795, 524.922055761624, 523.856942245742, 517.36402265057, 522.769444971342, 523.80712235869, 527.961871890272, 523.952406082215, 524.228516702132, 522.179910497352, 521.970043311551, 522.528779531477, 522.602842500315, 522.466466111356, 525.33053366215, 524.393929319014, 520.971960867407, 521.926842182605, 517.586824337243, 520.856848046395, 526.71556730806, 521.297261571876, 520.746277275035, 525.298342221678, 524.694109988133, 521.600431450897, 520.658576248212, 515.354861651528, 517.129931416133, 520.942403089212, 525.410161575778, 528.787044356223, 523.918820218423, 525.698540923701, 521.305220679, 525.80834456864, 523.223376777017, 521.643338280639, 525.805574011011, 521.541274166781, 526.381795594354, 525.227129108063, 522.119776799554, 521.441160255348, 521.627096549724, 519.952587072214, 524.796708457507, 522.131587413304, 521.645497921572, 522.384529319257, 520.661463311294, 524.225772479216, 522.946000895422, 520.338511005068, 524.774803143544, 516.869538255155, 520.015500268995, 521.088586090769, 525.520038207489, 524.593126919333, 521.675684987496, 521.960397935884, 525.230938765979, 523.610685479358, 520.856826614433, 523.748220261785, 522.310170651022, 520.040724642571, 521.998188987913, 520.970269191406, 523.594854495927, 522.353560029746, 523.56034019818, 520.271804662402, 522.738956627282, 524.533089905673, 519.498289991623, 520.565796180716, 526.801247583443, 521.082372929408, 523.297930557461, 522.269146808783, 519.956032674633, 522.001580367724, 522.207565995967, 524.337143109292, 521.330167388221, 520.142611229583, 520.171822875776, 519.285786656499, 518.817992372362, 524.944000820899, 521.905061755724, 516.611756794631, 522.827007191276, 523.93400995865, 527.73943113553, 518.645242073353, 521.255889634478, 524.948713647587, 523.321009884523, 520.602503658767, 520.846863327818, 525.394255991832, 519.941649722758, 524.903822307791, 522.928164254302, 521.296562739396, 517.93689373008, 519.224634895984, 529.155604976102, 526.20056625874, 523.150784088449, 529.779911252, 523.660317791595, 523.6109174105, 520.254837812421, 521.83840993053, 520.714781119713, 520.615974395214, 525.420318470586, 521.669650943215, 521.928768705126, 520.103014212915, 522.285011398276, 522.74336852468, 521.525541592744, 521.034493708816, 525.422762293014, 522.676298882537, 518.274627127449, 520.712312946456, 524.117252929763, 522.4244354468, 524.279750717053, 523.586663297855, 524.989914383939, 522.641447630904, 516.433777701788, 512.640262995347, 524.246144831324, 521.774896201802, 523.729830656354, 523.355792079414, 521.86395465154, 522.440087802272, 519.156828836204, 518.92945459493, 523.500762504934, 525.059466665143, 524.91602113995, 517.698837616781, 522.16031685501, 520.962846751577, 525.259737537029, 522.249020975382, 521.381414938686, 517.165902985853, 522.164488455967, 526.035736453207, 521.866588239, 524.205908684912, 516.442703104847, 524.44286022816, 526.831566573289, 521.269738133822, 517.127180862335, 523.377182471456, 527.201107495007, 517.488866797519, 524.501580237231, 521.586324986395, 522.413204659409, 520.635332347257, 519.33357197709, 525.641486823785, 518.557268784423, 524.253815014918, 517.816403233566, 523.116034565537, 526.09380624073, 523.047578594909, 521.244541594682, 521.429690116531, 523.2866381018, 525.796521866927, 523.809873125449, 521.12093885256, 522.635450708648, 524.800179516903, 520.350643947603, 527.070847684897, 522.691384618078, 524.20673099763, 523.613292775233, 526.046624272116, 524.187286624769, 520.854808699965, 520.534217480593, 517.710583290019, 518.470264603072, 523.19820052345, 516.408498270621, 526.244762511816, 520.113660899638, 522.315323109293, 515.575108589274, 530.208433196755, 523.818040342644, 524.198975365011, 524.728233623771, 523.965190690159, 518.209575624306, 527.626697702536, 522.045185228005, 524.94235586207, 527.232204741892, 518.408453047033, 525.984138203864, 526.298643109915, 522.788859090544, 520.010558907737, 517.311984062877, 523.375896003452, 520.370593207807, 523.262759980628, 526.151831836395, 520.541063767132, 525.825699911679, 521.462770107834, 524.263648809385, 526.97801809847, 524.88651044853, 528.343486398655, 524.615265551826, 521.56057067967, 523.28904621647, 525.37223803525, 519.465759786486, 523.536644648527, 525.026526844825, 527.361555513713, 520.794862751698, 521.258071028767, 529.689592710828, 521.052854051515, 525.913599027216, 525.466999710913, 524.884028130848, 522.268637167886, 523.046805303657, 523.839942515055, 525.787529522016, 525.268686399387, 521.610939004406, 528.191788031916, 518.574283117572, 526.723009512643, 523.523314644867, 524.232545321397, 522.225628224098, 528.067541075905, 520.972901865304, 527.225063360431, 523.739748634616, 523.703729188758, 520.315365907421, 520.508405026723, 520.341050109465, 525.985583605425, 524.236318276864, 522.032985642738, 521.053661173178, 527.694590514369, 525.992025194024, 523.013643142911, 517.868791344913, 521.959512247356, 527.554470627686, 524.13456732587, 522.247387420374, 527.903336102143, 518.266659222165, 530.227885587246, 520.856664426813, 521.054797408005, 522.375874167826, 524.32575171185, 519.131605078371, 523.450768070103, 521.281734437569, 521.240966532664, 524.218483147513, 521.626471059874, 527.073306149837, 518.591082202587, 525.013407383717, 520.566449787343, 529.087698574661, 523.843408306549, 521.70838045633, 524.482272501966, 523.141132624079, 514.239589576736, 526.324094182833, 524.355759859815, 526.411117817906, 522.264901034951, 523.446482098264, 521.148806777388, 527.411356353072, 529.626067041668, 526.286521841688, 526.791096624822, 513.667857757936, 523.511044565887, 518.942165259516, 520.755200503376, 522.398762283527, 522.438326690263, 524.437224638543, 524.941055816394, 520.045451078207, 525.560584016304, 522.347056425617, 522.24627832294, 519.754660938152, 520.125635433148, 521.032255827951, 524.903373155074, 521.52695073543, 528.897375347171, 522.549692440477, 524.822110758967, 520.696406464762, 522.853912047096, 527.284525597566, 522.614118609766, 522.912760415219, 526.781279832524, 523.181034909316, 519.47881535392, 521.723097670879, 519.373942859895, 522.183423901027, 525.846282296441, 523.609336291432, 523.133483367453, 519.8933054111, 524.0388568541, 521.975410070497, 527.236600831567, 517.994949497222, 520.431362288706, 522.213676750866, 524.134948994617, 523.81050477799, 523.298527318487, 522.422109014963, 520.88533677585, 526.481676359326, 524.550193885891, 518.847434695056, 518.083829010984, 524.236389113354, 519.518226209516]];
