# Supplementary material for: Hypothetical Outcome Plots Outperform Error Bars and Violin Plots for Inferences about Reliability of Variable Ordering
Source: PLoS One. 2015 Nov 16;10(11):e0142444. doi: 10.1371/journal.pone.0142444 (PMC4646698; doi:10.1371/journal.pone.0142444)
Supplement: S4 File — All experiment interface and visualization stimuli code is available as a zipped file. (ZIP) [file pone.0142444.s004.zip › experiment_code/data/one/45.csv]

	sample_num	task1	task2	task3	task4
1	1	347.597875377264	127.426732190312	669.208578444737	534.536765350614
2	2	360.472891826485	138.089410873214	673.862900823175	509.853095973344
3	3	326.075284837243	132.402804981638	674.028599610988	516.892641508151
4	4	313.923388123376	132.798527021022	668.652990182801	512.0921369049
5	5	360.969335500289	133.152233232436	670.455577590337	528.538369217429
6	6	347.174516215004	130.477989795865	669.781308550604	534.253677531172
7	7	346.64559781906	132.12269115336	675.971354869326	550.100383006466
8	8	357.559142105361	132.234735563709	674.585356270079	526.909682778624
9	9	350.427347677049	128.877469807798	668.649322857904	514.424217247954
10	10	332.866349274455	127.383426175788	673.364672767742	511.307775664524
11	11	359.264170948491	125.012587728425	668.201311692179	519.106487154497
12	12	336.147427127169	131.274944751122	668.365374142561	511.051120162544
13	13	319.98617444429	137.107589484335	673.406953239646	530.737358881908
14	14	366.19831227752	130.840055875467	670.608969328175	516.097216508206
15	15	359.186119242555	129.557844827022	674.169386156568	517.812720268407
16	16	334.430293526374	134.197298102336	677.245209423781	509.997110011644
17	17	350.518269283104	129.697719127265	667.437851260968	518.0734440288
18	18	322.396291589522	133.612348041204	673.332308535202	529.003869249023
19	19	353.842778521678	135.327281222414	668.545819181711	539.122251888604
20	20	341.284578711817	130.011675675048	669.281161916482	521.290658122504
21	21	342.901240060624	131.998894612401	678.215489477127	514.511645076465
22	22	351.280299042551	134.063513190863	671.026653900813	516.412821800632
23	23	376.350977910928	131.737644493872	670.093688049061	551.961390103534
24	24	348.232645316955	130.685186117168	675.071860954763	531.546681713548
25	25	339.824106894384	132.998699096124	668.439012231775	520.452770457357
26	26	361.420270117165	129.87424612052	669.668352502949	546.378658984742
27	27	347.18809216016	131.616091934568	668.129467519084	540.462817545372
28	28	328.072048960336	131.030491268546	671.250055546488	509.514473803158
29	29	346.167361007744	129.917441616476	670.991700806453	502.528672861641
30	30	334.291350343304	131.432841423047	673.740679806688	520.9875706765
31	31	356.127003311533	127.933617688729	674.526302340177	524.878196153565
32	32	338.921475469768	131.877610123658	669.699345724301	528.478568969125
33	33	317.195905239253	127.759859506554	675.076985798542	510.76115949819
34	34	350.94429344595	132.559002200598	668.710563331569	520.468214750845
35	35	330.282235513426	133.5751892569	672.49043929418	521.26068133673
36	36	348.674237648577	136.15564127575	668.553071133635	513.896534758504
37	37	368.94733051061	131.845125236214	674.97459403742	532.627025903769
38	38	315.196818653229	120.356924892356	673.234864808762	513.609217675829
39	39	322.431995037384	127.024631454116	669.381342243799	512.901583606736
40	40	297.837713760387	128.529319221335	669.698557591849	491.539331417997
41	41	343.88959897065	134.509986929453	670.971118303192	530.609714370537
42	42	342.994278851354	131.861693433338	673.880868155048	518.101799499572
43	43	346.014375407629	138.035024006495	670.767819882135	507.783071888096
44	44	327.935676814293	134.092712334435	664.016289312642	498.18538089037
45	45	324.991068563358	133.553621098729	673.605261667617	540.212787056032
46	46	338.798444247193	126.393412301333	680.021969570811	539.061803700968
47	47	344.161803843765	132.378730373281	671.775893987595	539.238329214379
48	48	335.70845984795	131.916437862262	669.356831929626	520.173518644715
49	49	361.612351927077	134.710687113599	674.460119685823	537.586968648685
50	50	323.253975825766	135.846134962113	673.781024597421	478.424315771631
51	51	351.175249373359	126.895858275756	671.258434915464	527.923383075217
52	52	341.14719720945	134.354385779228	672.366262748732	514.907396986784
53	53	352.791118335053	131.047222651258	673.991585976872	531.962462464248
54	54	311.217649131101	131.825025758623	675.205765240344	497.209874377124
55	55	341.671434707056	128.843190835461	671.413205198767	532.468179681977
56	56	335.681545762653	137.899706943649	674.130723909531	525.26784767036
57	57	378.55629497663	129.304995292271	665.940439258674	538.968369901069
58	58	305.332266647271	129.665978627955	672.975300570872	494.659274558376
59	59	350.696803372448	132.813286183949	667.708067654422	540.185898883487
60	60	344.85636953689	129.729345252095	673.328966858781	537.506876201203
61	61	301.499519408298	124.866399947126	669.79748156266	515.445330406878
62	62	382.342215593848	132.259512018405	672.663571336249	528.805082508502
63	63	329.263539593139	130.061037408343	675.990357388753	506.895442376137
64	64	342.919175587514	129.128011426669	674.681113806235	495.305368641354
65	65	331.865349898546	130.057605109669	672.37612062156	529.817917328055
66	66	337.472250317761	125.289116325505	668.83644843718	525.052103435947
67	67	353.578467441376	130.319283985215	673.551376131473	530.263741415845
68	68	364.493749078394	126.697307499697	674.916180554507	475.098569386411
69	69	339.659187171046	126.444942584364	671.282757017171	514.305995955924
70	70	336.017320290558	121.893147831039	675.565235894919	522.095244853953
71	71	366.6087172188	132.158281428516	673.788285075295	519.666126329781
72	72	350.56752117525	128.889336097837	671.083028867783	516.801734693864
73	73	343.310400604483	131.366569626555	667.627245964081	491.422440647615
74	74	335.709880136337	128.688022476966	673.8553919941	540.845901257227
75	75	366.04414363443	128.432632445447	676.420979916219	495.988116099509
76	76	341.359429396874	130.097059571825	672.437691945217	523.628565342375
77	77	351.097241884522	131.265524426551	672.101293696957	529.460945411317
78	78	336.139420570157	126.881044168484	676.036391786624	514.886773776103
79	79	358.639682197075	131.261216732238	670.679821272828	525.235251119213
80	80	346.447913519082	129.292234461526	671.2068442691	530.911352133822
81	81	348.574462333176	128.903289425387	673.129426549199	538.218062026195
82	82	342.732429000046	131.835664327431	668.042113490135	499.418272496335
83	83	338.590515082086	132.34559238403	669.32160720833	521.373410170216
84	84	357.928875294372	131.312253421003	671.890285469246	534.752085006818
85	85	352.921194550572	127.985745966177	672.647704553033	520.851119310132
86	86	343.753249653093	128.435126867588	669.756276563848	512.279020021435
87	87	322.554321405629	132.665468104254	666.511434507119	523.909355366301
88	88	352.923603574461	135.210364060089	674.856238224877	535.125542624076
89	89	308.068592896013	129.865352456939	671.786951826067	505.331318241632
90	90	343.337295818261	128.417772805167	675.208712314129	529.804257656052
91	91	355.386654503689	130.081479261422	674.315508746163	543.254371459729
92	92	318.591530769407	128.152569902001	671.375969690062	504.294963564949
93	93	323.568988418957	135.06337429639	671.751063087034	532.730972279568
94	94	337.385905393382	134.313775841365	670.950288866725	530.043209179794
95	95	331.620418440938	128.138984399094	672.906446270847	510.902552792028
96	96	383.214680151828	128.327251770444	674.691870556887	539.340312780186
97	97	327.653189242167	128.943460071749	673.114345462343	530.076712106945
98	98	374.375667801573	130.882304206036	667.797207558596	514.142188014033
99	99	326.198900051645	130.565579724676	674.817197463288	489.105979813836
100	100	369.290207482001	137.420818891826	672.696913974646	530.55740575706
101	101	348.162265986553	134.991271190446	674.854145121591	528.700381762215
102	102	365.415840221537	128.221586662211	674.106754159455	521.333028501698
103	103	351.338024056941	131.755796327269	674.479378776032	535.460114799133
104	104	351.475277676302	132.343059910235	670.976841629236	518.1893714394
105	105	360.018300716144	131.561918418768	675.37287840947	525.515824761091
106	106	341.824196849282	129.213250461809	664.814530536563	509.276254560801
107	107	333.870994490315	127.526898113832	672.343775311668	529.109474132083
108	108	350.093161675714	131.491200931675	677.28034476243	518.143558088446
109	109	321.58240185572	127.732923238166	669.427217725358	510.038977725
110	110	354.708654459194	127.158268916059	673.257004164185	520.166617409223
111	111	355.236547152438	138.296279386656	670.646525051423	522.601669616222
112	112	331.719222585793	136.357371440809	671.806180444149	509.29478363443
113	113	341.175386800013	132.797326241075	672.338908413951	520.701159449094
114	114	355.009060797766	128.961633622154	669.615127483824	518.040290125658
115	115	325.339527538001	132.249251598799	672.734116466695	543.573044057307
116	116	349.189490859985	128.594616443328	669.769915122218	511.805719271283
117	117	336.51677592522	135.189026637644	673.282997867714	532.196092994171
118	118	376.159908780352	134.221905256516	673.257133462041	503.6837619487
119	119	327.544581546993	131.875358119587	678.020259115106	517.476397089099
120	120	344.260557255197	134.686374313818	669.48349082549	521.147980000257
121	121	319.294558987027	132.367730982309	671.879335173576	512.354333976137
122	122	323.75336497318	125.720409130487	670.452713456275	512.086557829438
123	123	345.169042773811	129.173658416374	671.384647125204	526.868867743717
124	124	315.308662904868	133.004464246096	673.042549365966	524.434056251977
125	125	367.275038005131	133.963810333707	671.40554861782	540.501010296259
126	126	367.061354023947	135.877309328259	673.801002838177	491.371380092081
127	127	335.398653246541	129.055704533239	668.012895321373	518.24418461609
128	128	352.011359933827	128.385886854086	669.953631241968	511.151203263847
129	129	324.802692476248	129.373869597501	670.303650477083	498.457769188578
130	130	349.901479708789	131.114740000958	672.792317918345	527.263581107916
131	131	373.167925565431	128.534402392645	665.967409455586	561.093141482192
132	132	343.696240888269	131.602142713005	673.071112399806	507.03842551542
133	133	338.620050340276	131.625760019831	671.322362702984	518.535949720991
134	134	347.189933288369	133.162754433201	670.396551530215	516.225458305231
135	135	368.295291459218	134.360282159357	671.861078440395	489.930714938208
136	136	362.067126176012	134.388491359796	670.640652150895	515.082886447535
137	137	347.807398092675	130.104523899319	667.376295213783	525.258335779035
138	138	346.162042140066	133.471880756654	670.19328163205	497.83291594603
139	139	328.001698673733	125.652224383001	668.309453381465	554.104768662447
140	140	349.712959631991	131.139957955342	672.253512215462	517.486914386937
141	141	300.464552717628	126.294513504838	672.248454385543	518.596255791329
142	142	325.611805692264	127.791140803314	669.930348879172	550.749792553305
143	143	321.877386632173	126.153759608556	672.539412406792	555.74972701931
144	144	315.137029068708	132.255788426487	674.984449122809	519.102269390822
145	145	327.007403092369	133.238255484569	671.637663224273	505.704208401545
146	146	318.239124915409	133.791396080335	671.12755507504	527.286177582983
147	147	323.502470379079	135.470571949133	671.615928755378	536.986641507463
148	148	363.718873512958	127.586422577683	668.551959924352	499.121844360382
149	149	352.769820046232	134.748237469251	669.911676628745	508.904828966326
150	150	348.926824590507	131.743663080454	673.525434068526	521.717635213554
151	151	340.953388785459	132.36988948851	672.235284918164	512.562828468132
152	152	341.785700749281	126.393060281776	673.187012685764	523.086959075529
153	153	333.822171078122	131.190461863586	669.170296517466	516.447984498851
154	154	346.951920284516	129.829618450824	671.334709292926	485.552851048415
155	155	354.002217195495	133.145465559045	674.742245390389	528.201078569076
156	156	353.151853360844	131.341700318994	672.420810923067	516.267209823789
157	157	345.784242349023	130.404417940675	677.006644374822	565.683866228202
158	158	331.729713139623	134.26583276662	676.981688387752	501.898229306838
159	159	366.336803061943	126.816863992655	676.363626780109	534.248348779959
160	160	377.129852516711	134.527897067789	674.32653167013	533.156546140455
161	161	342.682031663966	129.43203204517	669.036336493949	542.915030262064
162	162	353.477421311634	127.682819458074	668.734989296291	553.913359690895
163	163	337.209861791678	128.432956599158	667.973118189154	546.329627071354
164	164	369.28379089483	129.093415752776	669.877948572934	523.205184042612
165	165	328.460130858459	129.777844302322	672.138198554671	533.596940887365
166	166	333.725330282612	132.230531254963	677.211195690314	508.564726193392
167	167	322.433769727185	126.348208703698	669.290699770038	517.505215994168
168	168	338.408971179346	126.783497344531	672.690830699394	511.624814635203
169	169	325.885372613792	124.290947220664	671.979308532103	507.92467341033
170	170	334.953745569485	134.04260469955	671.007700051774	516.561056680874
171	171	348.885723979713	129.065240572632	670.52353449949	513.803812889125
172	172	330.85112534545	130.686137643695	663.798497598369	519.733734305597
173	173	378.007882020985	134.595140901353	670.073074011838	523.398376522277
174	174	321.492258428487	128.267258370837	667.438510380951	523.38997481697
175	175	338.362142841506	128.444242334126	667.747676993959	501.000835560551
176	176	336.365068804301	125.455752224504	674.304584218763	489.527699419841
177	177	342.750524574195	129.16033620615	669.965484907089	530.103814367553
178	178	354.649981835566	127.721935576461	669.408032777307	517.643148460168
179	179	344.187655207073	124.5962283362	673.938040809364	504.696856750746
180	180	352.972601835973	130.864462972727	669.120126252651	531.867747032028
181	181	351.834532255983	131.692947158793	669.333566652991	502.760428083034
182	182	358.77883405673	134.355647519258	675.796539840231	530.426125376305
183	183	334.436041803429	130.272726765891	670.923635111815	527.320210829584
184	184	336.385094155147	132.473728897336	675.864730209551	552.412970527076
185	185	350.987500674004	128.791470777623	673.997095810139	543.402897599722
186	186	360.530705695781	131.559429100437	673.823402085058	508.221745808454
187	187	341.604532312925	125.33073056654	666.853762871435	512.523306719473
188	188	356.347112059047	131.178656717083	670.308355216642	511.264125948452
189	189	356.755093861888	131.803740222028	675.509759376359	517.810949754234
190	190	350.526276657386	131.365667071705	674.010541137484	535.045872748104
191	191	334.272954744093	131.233255650231	669.888025049551	518.710457089888
192	192	334.882455222882	133.231720678233	673.735467269752	528.322335002447
193	193	357.113540731024	128.860328588075	672.221215599253	511.206849343209
194	194	343.696023810875	131.372830979148	670.372340186448	530.405838807219
195	195	353.982104019902	132.186502569569	675.150864251764	543.703300769294
196	196	336.294315226835	129.56534026018	678.730511396504	509.449211515782
197	197	341.902156347356	137.530411125682	671.604403084923	496.646511278427
198	198	366.11055642384	131.015262205746	672.505856199953	477.384918545118
199	199	343.81265500399	135.665893781822	674.938956123047	545.186314047962
200	200	312.476475885453	127.662581686193	670.479064210271	502.509765202781
201	201	368.520458615866	132.08788299402	671.93340670236	559.655768133269
202	202	314.756201102214	127.858093510631	671.755315052707	550.659534035506
203	203	347.842189692978	130.835172879093	672.352848266323	524.634407571465
204	204	342.030534616081	130.886775383332	672.153236871881	514.68194826491
205	205	346.268641402284	130.206070870276	671.527770001529	540.289818963517
206	206	344.346351919635	136.837337084383	670.357571933984	518.387120059594
207	207	335.132407867146	130.993803753465	674.469679992107	543.340296706726
208	208	356.993812585663	136.285226537551	674.382093914377	519.573393719943
209	209	321.453992715956	127.027181397853	674.860977913117	508.400698274692
210	210	334.85285319965	130.397816545911	670.144968941343	506.905487816917
211	211	344.752003991604	125.620360199993	668.306046177739	487.016530260776
212	212	389.333727252112	129.152159032941	669.874392760559	527.039968807842
213	213	322.548597988717	131.761318302976	668.048490573709	526.125963462688
214	214	352.761029501673	132.673656704769	664.963150360171	526.455226513138
215	215	352.438010039812	136.149913559279	670.003078022057	515.164989763177
216	216	342.268245680048	129.75607322377	668.514940970668	518.609053567426
217	217	295.745348150611	131.986258974089	667.996090891691	530.855580418965
218	218	350.341750937833	135.670302815103	672.761812293686	545.041408522045
219	219	351.686629774753	132.513830505475	671.801257776483	530.663065244053
220	220	348.465858640599	128.669924348369	672.379256115527	525.815841558333
221	221	351.910961049924	129.460818507586	667.973401083529	515.64892050348
222	222	360.627272920656	126.737962084368	669.459811315691	532.367846106323
223	223	342.16797154496	129.749195798209	668.518992070781	511.501095798203
224	224	351.548583337096	129.309039503239	668.367054044801	508.008669460725
225	225	307.219721019105	132.058842432176	672.543453144128	526.055597313616
226	226	341.901148511251	129.237016807455	673.080883730195	521.465656450366
227	227	346.937745209558	132.451941185702	673.513544787371	534.948228175098
228	228	301.755184173947	138.056043492629	672.029521058269	521.977884703633
229	229	359.855160134761	133.760863085817	672.843576545009	530.993063383896
230	230	347.89363113938	134.40667389903	675.35941714096	530.161528822543
231	231	354.98921021708	131.84211664136	675.385719102779	513.705837176367
232	232	347.491549629235	128.180789686581	669.354320277701	524.620657719062
233	233	346.073366669516	127.309487117731	672.983877418522	538.83976771051
234	234	332.94625391413	124.561757487758	671.610485971941	535.746498639018
235	235	330.662254598431	125.740636779348	671.113972910791	520.83515053161
236	236	329.252411621613	127.188983151312	669.975453129531	515.803570246436
237	237	316.11647953106	126.76753692859	670.792192746366	494.935967584461
238	238	316.143541674538	131.870680471044	671.850150246746	527.432084197409
239	239	319.138577593296	132.608037659833	673.409955802683	521.18094745634
240	240	360.885322789594	134.030553276717	669.052794431633	534.730222100494
241	241	341.000899304873	128.961831341906	670.954982543924	514.162210655274
242	242	365.329280059654	135.538657724169	670.798448989989	495.008495283652
243	243	350.025071918599	135.978487864095	671.758413509452	507.183511641056
244	244	353.015162806208	123.520277388894	667.671049915544	533.31198699868
245	245	349.715835231401	127.334776858631	673.93526977577	501.999182417497
246	246	327.914808724375	129.589662446536	677.15585186523	546.368447261223
247	247	327.461941218048	129.83299659731	671.676739980172	536.487745837961
248	248	349.411551051366	124.520627365816	670.315438852492	503.638439959924
249	249	337.897554924241	129.009549399426	670.934829439315	521.743831038337
250	250	357.049895100606	134.561736846757	672.016383966791	538.005188276181
251	251	357.866613055894	137.842092335472	673.501869073108	536.621592158068
252	252	347.542259652537	133.55286048256	672.863119123708	485.211439664885
253	253	311.399740021024	132.876697654613	669.245152688254	492.914841816749
254	254	338.105975948808	133.415998982445	670.382850524159	500.793440487475
255	255	330.822479230298	127.367883967762	677.207313810552	512.94962756456
256	256	358.512432116501	127.941966592959	669.637221598938	554.821079678838
257	257	356.420724367929	129.744162425363	671.548680384037	538.061217558534
258	258	326.310879787661	130.452694603341	670.515570865698	533.448733597084
259	259	347.057705445664	130.287871854777	668.456979223207	505.14778775141
260	260	352.814304493158	133.174193555565	674.834340708561	554.157017855138
261	261	359.847460461856	127.523545901685	674.90901009782	512.556240215619
262	262	353.483034003703	124.149612607204	667.537921717792	524.826767840742
263	263	360.232095891645	128.71532043321	676.751659587149	524.244078233278
264	264	359.178092670518	132.334510539079	672.753505506578	532.26126415354
265	265	370.344713595619	127.128670128738	670.022043524699	545.954201939215
266	266	328.783757637946	130.739124541192	668.430434138334	517.501324264993
267	267	359.404870883478	132.868468945702	670.691467568254	530.397619524962
268	268	360.106098390911	126.823567444883	672.06910115405	522.378473435067
269	269	326.226110045234	125.616014521231	672.033714558537	528.218641136265
270	270	306.91401650487	133.258795640345	668.37672789691	506.691148667771
271	271	367.23693656642	129.349374932057	671.438204827081	492.961418220172
272	272	364.338389088234	126.373560127524	665.227516024886	491.442427018607
273	273	332.265132778203	132.328525582548	672.619418050183	502.897599641402
274	274	357.060812050971	134.034167053621	676.379304115848	495.71767863883
275	275	335.967958590161	127.504845510398	672.687136297624	522.274267024526
276	276	356.78320557908	131.590428769285	671.34934572932	519.210120153869
277	277	370.327412867944	135.566233819077	670.756813178403	512.3859789331
278	278	334.309138531334	129.140691360443	673.032988839119	532.297692634506
279	279	347.184397468411	126.004916506672	677.252955853766	535.052448448564
280	280	358.510497942271	131.196764759709	671.289319305206	538.799876236459
281	281	345.953471547826	129.367501496795	667.931472099159	526.149705192121
282	282	346.06702786185	135.589825275629	669.246812022516	502.495818077529
283	283	336.111873287897	132.198746700056	669.797690709189	532.965502633291
284	284	346.073740921373	128.202995495109	663.849407784965	557.764098767552
285	285	319.979863143817	133.531732672097	672.386197825996	506.673061786991
286	286	346.880681215682	132.70274988944	671.833125756497	505.438222646572
287	287	325.294209881628	130.538893379805	669.312787467874	529.457423739555
288	288	339.538182159442	130.713163650325	670.460907613764	537.528472525431
289	289	326.123908938425	129.300529170971	666.552552288805	519.25298125154
290	290	363.537426104027	130.588387475326	667.411039117944	558.353525889181
291	291	362.926141617174	133.028644830883	673.361491823521	533.69144492528
292	292	346.285885631065	133.780968621179	670.550500453721	517.276407613182
293	293	307.257222834084	133.369689564873	675.609871010955	529.868049711403
294	294	318.721396080763	129.899064967356	669.177733788305	529.934689215455
295	295	336.653607612978	129.737206013806	673.408384773349	515.478344678853
296	296	337.951739016782	133.003384665233	672.602034928258	510.903420305678
297	297	337.68400671241	130.601252550948	675.795481084654	516.481383222611
298	298	330.786823561222	132.596027409615	672.363078891102	554.65440929051
299	299	376.967338466674	134.514331119798	670.108894939284	550.249242387488
300	300	342.054786682894	130.607692018815	672.188998577738	537.4037690214
301	301	323.869394075909	133.931406129659	673.389959997916	536.900626754187
302	302	339.57456314158	132.650489945583	673.821205388171	519.739711467563
303	303	335.679465579615	133.621027105546	668.799368718343	504.991312784865
304	304	355.758287330705	134.897347294978	672.730701514525	497.341045454615
305	305	348.618448393298	136.289383578803	670.038735982875	512.655506925744
306	306	351.146943087972	131.036890124092	670.517443358137	507.637250742711
307	307	352.904498570778	128.980503257179	675.620617149468	483.826335528589
308	308	351.054015139612	129.052398406382	668.405214754776	530.119734650471
309	309	362.309055695061	125.640103784688	675.210397954731	494.080976831383
310	310	362.06615342414	131.072299412742	669.261378348083	522.206318220828
311	311	360.182671506518	129.385258500443	669.003351420326	510.695190268888
312	312	337.75664001641	124.606304440087	672.738726759368	540.917374262735
313	313	333.906047707047	130.287077178707	669.421155421969	512.416375853771
314	314	334.801431634852	129.488775784409	670.422868287388	499.468290174338
315	315	362.585670318769	130.54299754685	673.73857105079	491.317663461326
316	316	325.008592313233	131.704296115364	676.856902696968	529.832297683984
317	317	346.807467494161	126.521139397569	672.528210640067	556.435273872825
318	318	364.574462456247	137.712250285901	671.453260977368	505.101077940948
319	319	329.538789916462	128.085532848911	673.868793600302	531.856390365293
320	320	332.907493442125	129.482501263256	672.473396417041	536.207701828556
321	321	349.460905135449	129.918565290333	670.340070381949	543.035991168979
322	322	363.326788422487	133.807573483699	670.424877856876	522.503097047588
323	323	332.38947411991	130.969004999828	671.283345990431	555.854117102414
324	324	329.225288415538	127.348368091242	671.387396712632	532.189239758039
325	325	351.000458262953	132.713317723536	666.417584514256	519.556252098608
326	326	337.805077159308	137.52947234853	673.939830644117	513.167503662943
327	327	357.230591766355	132.506599060736	664.550042851199	530.383823794247
328	328	331.164210046505	133.814063186131	670.985353192676	511.965879645069
329	329	365.04066136163	127.400659055062	673.448021974115	497.463169218597
330	330	353.971820788896	128.445980031411	670.937922816943	517.461260505588
331	331	353.245234586414	126.611960720831	670.287831557994	526.363187333137
332	332	333.634432820335	130.007307798466	678.192094612858	504.751456329631
333	333	378.568238791997	133.377624900726	677.826765371561	549.196561489265
334	334	358.423151647499	132.723865581496	674.069906929765	514.571799413384
335	335	354.181581738476	128.495817946911	671.576255198967	532.412406606325
336	336	312.776795933533	126.628989500774	670.295538911248	530.014171563233
337	337	365.796955413931	136.805753727552	670.831479442366	503.073251187215
338	338	342.015970723842	135.55722711402	669.133438093834	502.167267296584
339	339	355.123286161957	136.386696537625	669.952822693338	519.402205207998
340	340	360.159544177537	134.091456152351	669.927950094075	533.075205242705
341	341	349.290912929201	131.678757677777	675.576544421833	534.004573060223
342	342	338.584122435441	134.057607929811	670.560594884175	498.992618228458
343	343	354.851531227923	135.943283369438	674.566810745892	524.521996170682
344	344	364.085123791449	132.736074530169	671.703023528425	511.891512751381
345	345	318.967699653204	126.442392393517	670.765880701272	545.089685290064
346	346	324.270309015067	127.765423453738	672.701271245722	535.701933455374
347	347	368.464636913266	132.696491628196	673.365692437839	540.878385669985
348	348	377.263067544529	130.862989241754	673.812680054831	549.656278311493
349	349	351.062235054031	134.060168727469	668.395031966076	529.404651977818
350	350	374.569948488843	128.242415547207	674.541654792384	501.035383090904
351	351	358.403245874727	135.070235468347	669.616739918237	499.144504915058
352	352	366.809459888202	129.733641057208	666.264521344068	522.877143708936
353	353	342.721605375191	136.253075607953	670.783581933334	523.023513273898
354	354	368.80968967297	128.70047938633	666.875957414092	528.490805463359
355	355	334.262744237301	131.426142982979	669.049735101177	508.346310038956
356	356	338.138756981568	137.97902239728	669.549607853288	531.796668242571
357	357	347.728894180387	137.061535182102	674.210977476482	505.804641667368
358	358	354.275959729369	134.861809684332	672.447461198934	511.36989568254
359	359	337.142063126545	128.411073216773	670.90421308741	524.838213366716
360	360	336.688605533222	127.265133828883	673.187570414559	534.677053809991
361	361	381.240576539029	132.811919582137	675.991195097235	549.509605334059
362	362	351.168908007872	126.148045876595	674.674583965152	516.026442927477
363	363	324.189835849277	132.541247887066	671.894915774256	556.742797256055
364	364	346.109832755394	134.707711577429	672.035912099234	533.292995901165
365	365	354.261265039326	132.728580307701	672.559295487849	560.374288647263
366	366	361.400402401753	130.675956913218	665.056947825547	521.415393198545
367	367	351.813421046382	130.018376774457	669.65877653987	514.813685912583
368	368	356.948031049807	132.575633178592	669.715343373506	527.639545228835
369	369	343.580789823311	130.183098390583	672.559995530516	506.649497681382
370	370	341.562819854287	133.976844032885	671.850645358613	520.170725293297
371	371	335.484565519001	129.018019779087	669.857850510908	538.157612561773
372	372	365.487367997247	128.833872231699	666.670917209044	530.225258753561
373	373	352.415437764349	130.780701397658	675.752379755739	507.244719004244
374	374	344.630321274439	130.98227125877	671.534391985276	537.007615376599
375	375	344.050948044733	131.289783985088	668.312927168678	531.582734868766
376	376	318.89591070394	128.728139758716	670.605645809585	510.493146996635
377	377	328.583870559325	131.919802949122	669.067534024945	522.299680113666
378	378	322.615504625932	132.681032900557	669.812179972406	549.613752529994
379	379	354.277784436828	129.74509823898	673.439732585459	507.932187812689
380	380	344.436826070704	128.476178950832	670.723557584595	522.506766174895
381	381	353.623757957101	130.179877617127	671.927235560759	525.908231623112
382	382	348.41424609228	134.161663969847	671.721373761385	520.997181824574
383	383	329.246682514228	130.842744003866	674.332897045198	529.232412054047
384	384	349.793280129156	135.774541099865	673.066186616592	487.959349201491
385	385	358.466415432961	133.129960569891	672.992349109084	517.700716818632
386	386	322.526005634842	128.584826103928	675.583115493333	501.066657046967
387	387	344.541874189059	131.263028765994	671.226764039447	509.252859149508
388	388	355.60655272897	132.79132777646	671.612561994717	527.205012134245
389	389	354.487299664979	129.665124096017	669.827498317199	543.850072113471
390	390	327.464740928741	128.910549085232	671.243953476396	540.932920687298
391	391	340.054711644151	128.822627625326	675.14383198937	524.136525546854
392	392	333.029615434365	133.357509754697	667.857622959651	535.838573342174
393	393	356.497155681494	133.331980959174	673.353313632227	519.360513182458
394	394	353.120659713184	126.428113181461	663.558782182145	529.557681705096
395	395	329.915463918762	131.74292007456	671.634935419691	500.92111543295
396	396	359.243339316896	130.1771326205	670.287697327235	495.303817142457
397	397	352.067916016116	132.306994989126	673.42127672117	481.411096694814
398	398	336.308647415974	130.915146676792	668.720770452638	551.738372197304
399	399	343.561824444865	131.466729964872	671.583078918767	476.358686364262
400	400	339.149057642449	123.197128536306	669.664335187488	533.610852017359
401	401	350.159201672023	128.649114634544	670.130359398894	554.413994053046
402	402	380.369536075559	131.891357809865	672.86328355372	523.41546697716
403	403	375.28979190807	129.039893267529	677.057902335011	514.457852461774
404	404	330.370345696027	134.250370598772	670.631407767224	498.087239826794
405	405	334.817641805168	126.336796421643	676.513995129821	520.0653159033
406	406	346.893499587134	136.63471449372	672.931864947727	541.989719119333
407	407	348.388568232767	130.628998473627	673.917162280102	502.60272259396
408	408	307.939322680739	126.809481800568	670.953448706747	490.801073760248
409	409	349.202105546082	133.685565661786	671.134504411761	500.815261521427
410	410	364.739728912349	135.035379157887	673.209718015704	511.696199613392
411	411	310.131568588546	131.500154333215	668.725073023952	554.968414982336
412	412	325.046211319308	134.741570658704	670.504083789276	501.71803800638
413	413	373.460497770631	131.633217070095	673.640225928737	497.280977896151
414	414	344.375786036802	131.662429413883	671.512545945059	495.966995005415
415	415	331.564507966647	131.25990255576	676.453677425946	535.346290673417
416	416	326.144734495827	132.81024879874	672.322486429144	503.786347300621
417	417	332.950051700787	131.355885692182	673.948665881863	513.511153965591
418	418	314.610723875492	130.63873239989	668.161132360752	534.426949652232
419	419	324.823732709748	132.130579077624	671.130928827804	500.897310711594
420	420	332.687446175738	132.160962223617	671.215907426237	549.32834140387
421	421	363.727205984748	132.819163233774	670.646835683242	521.847550659527
422	422	358.936783721803	132.587797687374	674.128378891371	498.617481781524
423	423	377.398783600448	126.600724598681	670.644691283346	507.937334855448
424	424	340.879234882366	129.981394594397	673.850325513486	509.107792691842
425	425	333.0648455899	126.632346705565	674.121922666873	515.717400748459
426	426	360.92665564821	126.280875989642	673.514115938557	559.505266869098
427	427	380.832079018207	131.391808149958	678.134588722951	521.365157697736
428	428	371.762795388049	132.048311068099	672.020690739181	520.182168526055
429	429	365.673250253079	133.117913331574	672.189435805633	537.287097352589
430	430	365.814895578632	129.80989276484	676.48560635653	506.352619294961
431	431	336.548757012916	134.252309225373	671.76218436141	536.188588055604
432	432	330.502623281708	131.054757285984	672.68480233602	527.99279978162
433	433	368.390919823914	130.416573076231	675.150298313046	500.434262257475
434	434	350.495519967829	124.973635203576	668.762712573115	550.574244135298
435	435	364.531806174244	131.439523757505	671.904453192167	502.770399418672
436	436	358.732536178167	132.067445140034	676.593648657189	522.528097765234
437	437	312.542694780976	128.278395463699	671.014565518583	548.376985112123
438	438	330.584272587466	132.136016428641	669.731958219204	521.998861287252
439	439	333.520895786964	131.134570446463	671.771213114572	527.086742196846
440	440	354.013087148634	129.518605075997	670.979293390572	533.976607518224
441	441	352.073834111894	134.298524577192	673.805281737188	505.974947926989
442	442	345.952479622749	133.492387494553	677.718707122723	544.601395504618
443	443	320.00840897403	128.579862581911	672.115785363536	502.794161365124
444	444	366.622247440217	129.87474989426	667.971867697711	524.763617808904
445	445	362.110598929204	128.156676235129	676.544019776282	533.287399396321
446	446	345.450901054988	133.508766493943	673.81581999476	541.506580379889
447	447	346.826105929272	129.978187273271	675.140274453606	572.374859911591
448	448	357.019899502502	131.273130854413	673.414241071037	524.589884260052
449	449	338.476445233539	127.314504047054	672.614377161173	509.247372475383
450	450	342.757747374623	138.964816725887	672.64333288369	519.97253738849
451	451	358.950619829719	128.153042430136	671.424337826143	533.217505988202
452	452	329.591797558032	128.647082945107	671.466576263631	541.804956373694
453	453	344.666011856395	127.849152417047	658.785719485136	497.119019102105
454	454	364.976231020899	136.321939074281	674.405297378647	534.615582303666
455	455	370.820121166182	127.085782023461	675.604160006566	518.867176512843
456	456	323.430468514978	132.028840179386	672.979337410937	575.428433682672
457	457	349.351590531691	132.060410378068	677.121353506895	523.378987081686
458	458	337.490115868122	130.831873498619	674.456107950762	521.963714094075
459	459	352.392737273066	132.07387872878	672.198654514168	506.266159675795
460	460	310.343332022247	131.557852589443	668.514722399357	513.972371573238
461	461	331.443055536929	130.795653773747	665.523564616713	536.450912470111
462	462	361.915452108073	137.899271138729	671.375024539368	530.207445630224
463	463	347.420158966503	127.712902796794	670.671359636319	517.481146128706
464	464	319.044035553468	134.068776699619	671.796728445132	499.831241189758
465	465	326.50049662323	127.851303433335	674.261744210526	533.576164761611
466	466	360.801315853578	132.454421188499	672.029215332403	513.208597694144
467	467	331.152161780768	125.090460408853	674.373141256901	515.523906536337
468	468	351.05003778939	130.688109891532	668.752644722987	513.003970174315
469	469	375.654364356562	137.286635222022	672.84039906527	515.435113058527
470	470	375.724653154001	138.520265939454	673.254750812574	515.043833290155
471	471	353.386844873276	130.373667530308	668.09356305172	520.586462329405
472	472	363.50636033154	128.322658831854	668.648735462186	503.742494233594
473	473	331.157006084172	129.23696596471	676.71276185013	499.247716875198
474	474	359.358739865137	128.926887977115	671.425491970213	507.924671341082
475	475	352.205811756643	128.289730958888	671.042197172234	512.791633371067
476	476	353.774843650138	129.026277154837	668.712641601302	521.487888046638
477	477	341.553757909187	131.744261767454	669.828025139603	504.198166423127
478	478	365.100064191689	136.522669946895	670.19985135013	518.30808770354
479	479	356.254282194404	132.009739663676	670.770516186619	516.196160824694
480	480	334.470682711681	133.210597244621	675.034469343602	550.406399348555
481	481	342.413741231174	126.590464603497	670.899888544249	539.598100736583
482	482	338.66919841793	133.077554515416	674.904546286617	528.016359917003
483	483	322.148991509265	137.675966476794	667.144012666112	524.940309887535
484	484	363.443968442755	129.692979820075	673.468240716039	529.206510174289
485	485	334.408840828662	128.027163738213	673.964546336261	573.211660496721
486	486	365.519189425602	132.593778565828	672.20938169179	530.850711056757
487	487	348.411118384155	129.839927773746	668.393257085412	489.92034207652
488	488	344.8693204076	125.605115802357	679.66526976973	477.501173935546
489	489	341.117964214271	131.531726633717	675.242598208761	509.433275849321
490	490	362.789284984705	129.022818435391	671.462794894162	523.252534119129
491	491	342.058029323081	131.46851202948	673.987745457958	524.630682313305
492	492	375.996741650434	126.129350614791	667.855926200445	499.246620076574
493	493	349.057280377889	133.633630975104	668.700127774797	534.61703614869
494	494	343.388673864213	129.710978559286	672.401453561505	536.973492727551
495	495	327.132862463291	126.302453161262	669.847356730239	499.413741862219
496	496	351.257194218669	128.757019272338	673.121194169552	532.723825289995
497	497	380.856864579615	136.005535889225	673.135219155618	534.386349210183
498	498	363.011505662997	127.435663396041	677.059830418987	536.691241707598
499	499	372.091906645615	132.118998770092	675.53997674857	504.435965576319
500	500	319.598953809979	137.08686957392	669.853118569036	508.618347347812
501	501	335.136067861506	135.249875183563	675.263437785853	537.217771889544
502	502	342.97123356822	123.838408254361	670.200728290911	520.529528292004
503	503	364.51702938637	132.128236657265	669.000571139848	554.481265975836
504	504	341.676410048519	129.594366564689	672.261988003315	536.669247846989
505	505	326.391969658231	129.246886131794	667.366285081956	489.867425076686
506	506	351.121181042049	134.966160565258	676.159110309914	509.57110160773
507	507	339.392496383604	123.108092076698	671.921510243499	539.08222582892
508	508	349.340834648627	136.014047421951	673.97491767597	515.801927169328
509	509	366.097329911242	126.819886317196	673.911357942975	500.136010610834
510	510	341.169063117599	135.849052672103	669.704309366409	542.195405695239
511	511	351.624103907924	133.295806971879	674.019365941979	506.329112491522
512	512	357.38952373839	127.629970450975	671.118983658106	542.137079002993
513	513	349.665879883267	130.12935673065	674.410284093261	509.39878863147
514	514	350.913834365498	131.924494101553	673.235993189621	565.728657222253
515	515	351.814223274949	131.396854432788	670.411061088801	528.585758561903
516	516	368.797482974185	127.273524235534	667.557389608528	497.779526971375
517	517	321.023386645918	130.235343200305	673.973709584012	487.958956957347
518	518	352.484186082533	129.14586136737	671.489788730149	510.931022035002
519	519	321.072146439325	128.250311590125	676.668786844486	475.013281341961
520	520	388.866589119175	131.978163585496	671.075755689587	496.896378357723
521	521	351.807238703065	128.758491614254	674.004738922519	522.780732509665
522	522	358.782447750869	137.967956145304	677.29625587748	508.569193214573
523	523	353.106411381421	130.560384425508	671.588219365872	529.344792043188
524	524	367.745820365399	130.99407462114	674.936641724247	557.759210430624
525	525	341.981154281895	131.799119055021	667.525966107806	517.497151918341
526	526	370.873289824778	132.986345417118	668.994476295807	523.86638650527
527	527	332.335014830463	131.653878174693	676.387296807291	522.218930219763
528	528	346.413551440769	130.803229047198	671.044869297923	557.986184768176
529	529	373.149373043489	132.367124932445	676.362271266147	509.715855132809
530	530	332.85573570551	131.759320612684	671.676228590418	509.567661003419
531	531	338.622523673551	130.432498763302	672.010950755258	536.819328403556
532	532	310.327598316452	135.100271918703	673.731435236936	540.008181661766
533	533	327.161473305905	132.006285684415	672.503412471997	487.174734224936
534	534	333.28132843749	131.732617422527	669.978609961382	511.049677406604
535	535	361.620356231209	132.295861993192	668.197925898428	571.239712104541
536	536	343.360206957118	136.489160495368	677.229707470351	528.860440210468
537	537	340.255988763662	129.277799540379	676.308856333123	534.110842959244
538	538	323.345356902722	131.024022786067	672.467774978519	535.613954333193
539	539	294.648210023139	129.676554961507	670.68770310378	538.925656708569
540	540	350.43387555471	129.891696354545	670.172846037006	536.727657673371
541	541	382.335587546516	133.172864264015	672.709628850561	531.042645659893
542	542	339.671101310296	132.505051984735	668.64533556138	553.343161064074
543	543	357.354795700067	129.687734376592	673.469110744973	514.739878667483
544	544	360.779978412397	131.205680437576	671.029422628826	505.030286426625
545	545	356.469146126758	130.014339597016	671.044302045425	507.957146851731
546	546	317.831128726294	134.256844137756	671.625713441961	514.189596172319
547	547	329.594674476876	131.225324460285	672.994487306522	495.058739544134
548	548	318.520335223628	128.571683568077	671.329888316531	533.7852736216
549	549	379.838614430524	133.948802442907	673.257278092746	533.974255809487
550	550	340.448739137345	128.785009131322	669.271309042712	536.569733999032
551	551	308.613773861603	130.286050555676	666.259677237597	502.030996896432
552	552	354.334767836299	130.26359790479	669.138055440926	547.354067478966
553	553	388.321781313554	131.593459805138	671.115836471195	536.544277712138
554	554	313.747237925329	131.868839924076	671.779804141618	499.919866864651
555	555	378.393369812944	130.886543743717	670.341665656074	520.388540607254
556	556	350.01767505469	129.260453745153	671.756237090227	522.606282369817
557	557	349.269983554818	130.837367633527	671.501256833102	541.518140335083
558	558	361.299919436889	127.771156945699	676.113326363668	495.4242851883
559	559	337.411242873857	125.224632871516	669.010627693858	515.277056592411
560	560	341.792764865713	130.309699579008	668.344153133239	502.423670591046
561	561	373.247272300897	127.867367656562	673.088280705455	497.869390804543
562	562	327.538392229982	130.092200850989	675.451090896345	528.626539177549
563	563	331.136826280181	135.96509819929	670.784800036112	538.644747345708
564	564	328.501137468426	136.66398200734	675.291770923802	491.680764314541
565	565	361.969491934687	129.533700130869	669.282510162885	522.546992379367
566	566	344.171413892131	127.374447184259	673.590534379162	537.922095272872
567	567	339.995228501763	129.998195689453	662.794915394334	544.786382608038
568	568	309.466492079942	131.437949537417	672.043028030109	545.021878067043
569	569	324.295002499298	126.26215366993	672.286749321806	486.437488980044
570	570	316.490408573858	129.442851979789	670.538541667358	517.707026172115
571	571	352.019583405905	130.143050726886	669.684151702423	517.729107991618
572	572	351.978168889563	129.817726852462	671.424035798873	546.068568244532
573	573	336.780272686676	135.251937263537	674.961286712489	531.659520198616
574	574	346.066825371198	132.053943532428	669.340694801899	475.222326673409
575	575	333.051616236784	124.486604613718	671.628933972487	525.211515892753
576	576	336.493734214168	132.772833176037	668.106114113823	520.14296369572
577	577	330.674938611799	131.513063406809	673.830953170085	508.822764772201
578	578	361.134443421835	133.916671697687	672.013417165501	518.788411083945
579	579	334.291222406474	127.114065471944	670.847550901288	535.98034839484
580	580	346.855566515863	130.396540783648	670.811561326566	519.372897875608
581	581	344.783388327146	131.621375031318	673.576852453701	530.888310712812
582	582	315.978489743393	133.514293634595	667.823833895256	533.170358048869
583	583	307.716064554783	139.65906238428	671.468600971297	509.547177350107
584	584	317.282730657496	127.983156196394	671.142921604556	504.493318655102
585	585	342.971376750758	126.950481110159	669.984627462118	516.84240949128
586	586	329.568038813355	128.628266098172	673.551463211616	525.037298065074
587	587	295.914923099275	132.947802297463	668.612601247014	526.407372439432
588	588	353.96702658278	127.745717296629	672.448572700446	491.794572595309
589	589	343.589436514717	132.334215960762	665.169280059856	503.941283102643
590	590	339.680735580812	130.303635141166	670.174441550229	527.184386623112
591	591	346.78276957957	130.707454560786	668.767830582749	533.590142428155
592	592	368.746311853744	129.19701071491	670.706410992599	533.126588108244
593	593	336.409332561357	134.0232366886	671.977984247142	516.180063280413
594	594	362.705366541095	129.2835620922	665.857415129497	539.70044232243
595	595	303.562807056265	133.72429894223	672.362518009126	507.101827546367
596	596	362.07570153878	133.748676990457	669.994174771157	512.34690531231
597	597	334.548798520791	124.757590746755	680.538915365356	523.788799629388
598	598	323.711038419694	133.016012049487	672.008628531791	528.447461189117
599	599	349.56115464483	130.28615789078	671.770351756607	525.15343974805
600	600	341.468826886613	130.900479827377	670.02032412069	511.569253031496
601	601	350.710301675784	131.417231303483	670.401703330562	532.576865365987
602	602	351.232285925349	125.162468720281	671.59709697252	500.087207048508
603	603	349.73047290288	128.540174259452	673.974601078706	526.733759672847
604	604	313.479621616462	129.233625592788	673.040198132695	508.403914934798
605	605	362.969950915995	124.503427654315	671.214485629807	511.322714660948
606	606	356.509409771409	128.725632150419	675.22237369565	547.187217710843
607	607	354.83623489363	129.347411564543	676.170427536374	500.337450300396
608	608	329.425861165399	124.319077683056	673.348926379515	509.336485981305
609	609	318.627353274737	133.257765567964	675.459690883715	501.876571207228
610	610	318.443529631031	129.181630918874	675.097226910678	536.398274431091
611	611	351.136733459382	129.302889243078	669.028296526909	522.4101698506
612	612	348.877165259992	136.182794859745	668.285321380835	518.405659071777
613	613	352.501154791146	123.749824474458	672.070596204677	522.898359259274
614	614	326.248092395951	134.828157837974	674.182973355833	525.641014858834
615	615	349.993871489064	134.771921243777	671.481658994798	527.907653137378
616	616	349.561834341231	129.715027993166	679.366986679467	522.97012672528
617	617	328.240377344508	135.77825189623	667.46409097806	497.66061778879
618	618	337.380692179749	132.196077664372	673.580392306295	499.022611632964
619	619	333.596692229219	131.144928105058	672.325848522824	520.885214767088
620	620	356.530973914914	136.008387876071	669.028408878798	499.185147870451
621	621	361.151356916692	133.353358349537	669.002156075339	519.766503548611
622	622	338.817505618112	133.815635344841	668.5838212437	552.057568957121
623	623	359.406206208553	126.577892754876	665.716440047169	542.03147503975
624	624	352.522588366738	124.975728595858	670.242538439433	489.882053852037
625	625	337.64237229478	134.927722992767	672.323649825637	505.628409026896
626	626	331.830705060533	131.157586767713	672.627256662305	518.351180792171
627	627	353.374306080893	132.096698391269	669.582285039716	520.169205320598
628	628	378.474973611004	128.624570884588	674.128480312146	529.883246756699
629	629	330.778642802911	131.598822138393	671.066301921832	535.785043997112
630	630	346.031998558492	127.593491613225	669.170226321217	527.539888008675
631	631	360.281763949092	129.103232892564	671.520830472687	499.954935169764
632	632	351.958566029399	132.71866926022	673.390557562932	503.141106382422
633	633	335.662466674314	128.230106559459	671.560724279311	511.361485776341
634	634	347.442924355417	134.304765283275	670.730691987152	492.895599085443
635	635	344.805967883409	129.80437497134	668.986172706317	526.845034114112
636	636	361.520226541799	127.747168262854	675.453890167433	528.160428217275
637	637	355.394158548455	130.045858740877	671.433516766566	532.888070274784
638	638	335.747081076952	128.917906669277	673.323905893219	529.496675185181
639	639	340.646046378996	130.864593440067	674.221444533452	526.517464776697
640	640	340.711158078602	127.819795797576	676.656469656586	526.873060928917
641	641	320.943295472942	131.384588963517	671.972338277612	514.996500797588
642	642	287.608633767179	130.003399085814	672.890987133432	501.72039219484
643	643	353.987045256783	128.357129553315	672.403081178431	521.191547691699
644	644	372.305197939255	133.580780364776	676.065892793889	534.579017279893
645	645	318.300842747041	130.759622916624	669.12068926094	537.420360595571
646	646	344.150652993984	130.131302245097	668.792216247587	530.463908587271
647	647	347.626200869515	131.71312450612	669.87008179753	555.645632776947
648	648	349.181555132473	128.313175461273	673.201818085641	528.403100425351
649	649	332.965309678452	132.322935134042	672.369256393602	499.335088236619
650	650	355.239210558596	129.084670065708	673.082184838681	506.787581208239
651	651	351.797568368163	132.539033606363	670.573244022095	513.141679414494
652	652	337.904889566852	126.974528879562	669.739595233753	525.098233612586
653	653	324.081071354214	128.841587143915	678.874969003588	504.618209000366
654	654	354.092825377564	131.697247319049	674.030948313132	524.652720703771
655	655	350.296403595817	130.763717937303	675.152551760707	521.442842280523
656	656	362.674104498569	129.218307001068	668.486831638562	519.337149523873
657	657	335.662834733666	131.426856219087	677.79490563613	514.067849967651
658	658	341.888326894589	131.017133331484	674.520679678667	530.152173962642
659	659	317.429582290294	135.616598397361	671.56230751522	502.690568744595
660	660	364.402674250403	134.918318784601	672.99426698047	507.756038311446
661	661	352.873913556223	132.32502738373	674.360519290204	556.416235149074
662	662	358.581265127097	130.029147104257	676.733370368332	511.981997325536
663	663	344.840380289078	129.224441999949	676.200622305683	532.37767863814
664	664	339.773341693861	129.288104309915	678.192423152394	526.67137460571
665	665	328.011319109724	125.264300277497	675.44875096832	526.280431321581
666	666	385.145914569124	132.985962042751	664.461634726067	517.021102209832
667	667	345.335900185643	129.156719326783	672.624595357189	534.928050034962
668	668	353.282699910433	128.420672369603	671.590220151012	515.45488768022
669	669	323.200030690275	128.364619938844	672.604371433142	493.122805987158
670	670	361.53409489236	129.033204846358	669.834066677713	515.214806564224
671	671	352.331846700595	129.785539763815	679.307130726083	557.801900351248
672	672	375.514262703013	130.310866110075	673.024221642345	532.88597741851
673	673	358.561570994259	131.333782334235	675.890812731673	528.647434761491
674	674	358.449974037897	133.523405487873	669.444847025989	514.106988348443
675	675	352.90381606292	132.611463115998	674.614884194288	511.091890660622
676	676	347.230808628679	131.114310291032	674.014533008366	531.689109030637
677	677	324.794563091842	131.663041699219	670.715880753157	530.797831468055
678	678	326.90411449228	134.641116813112	674.774300721845	504.836443205105
679	679	341.541167908489	132.804470933973	672.497559193302	515.138067785258
680	680	369.442814702646	137.581082738177	666.038813466081	482.498333231502
681	681	320.152442076311	130.016489461684	670.697277991447	509.447683512857
682	682	318.008087679701	130.022487522299	671.67903188967	544.37069409354
683	683	360.832649575621	128.879249234586	673.81823766831	490.214792815733
684	684	328.453751453607	128.182868359661	673.458564735832	528.750861402853
685	685	318.024080217053	130.852253747529	671.626452953679	528.885875450112
686	686	348.862881432048	131.009571211851	673.915705343629	528.032951289258
687	687	330.232850767886	134.643691098886	671.956510781741	500.510194325923
688	688	336.852068241784	130.437622840914	669.136979627951	505.973713266032
689	689	320.874955278611	128.574537801916	669.581253191028	537.998574449425
690	690	351.460062452862	126.845346696276	675.145460543995	517.224521611286
691	691	352.811661288375	130.503114615547	671.555207540155	509.547300957191
692	692	342.464980729514	128.940511831464	669.822058035972	522.39913919437
693	693	351.699162121095	126.118833762339	672.967587175106	517.163824645735
694	694	340.436961424603	130.413754967807	677.129299384266	535.600988161481
695	695	354.793673198319	130.423843520776	670.755074507294	532.204885518606
696	696	337.599715166101	131.204423419875	669.802431383159	491.637832718514
697	697	345.33833100356	131.796772784045	671.09033701351	551.858790819356
698	698	333.626905558452	127.462468950663	668.08587864407	536.765515922961
699	699	358.037677593629	131.844232694436	670.954005056586	527.864683125333
700	700	319.170074265587	131.371649277888	678.986417676573	499.436158878849
701	701	354.094741594336	131.542652937521	676.987631495567	518.221410362887
702	702	338.761262651434	128.334151975026	672.244451483984	505.100569202966
703	703	320.298888467087	130.524774564045	671.599367155992	530.893841366759
704	704	338.62350138172	132.60009117978	669.133736051419	483.70033690746
705	705	323.13838440194	129.479758420135	671.466093469546	505.6275817829
706	706	357.561563704111	129.555088278827	672.533433977223	518.362916002488
707	707	360.294082620678	127.90105142427	672.922063672119	502.365309878093
708	708	325.9426877011	130.96724916693	675.398519085364	522.775686927382
709	709	325.310139755447	131.408090710632	669.407171499993	518.12803865585
710	710	321.610376273483	133.638530564019	670.098587469981	513.797170571828
711	711	307.833071929907	130.153009248012	672.39338896198	528.337659556426
712	712	343.85864243809	125.276724808774	672.13391957577	492.957977628819
713	713	358.685860069901	127.671595455828	671.132274910417	527.713842676834
714	714	348.004134879533	135.432041773567	668.993285506097	517.312529019223
715	715	335.870605040706	131.970992036321	674.218439396002	527.107383877423
716	716	368.513817477782	133.134087600854	667.879216756646	484.351105750142
717	717	351.506132004581	128.661177865735	666.205830733674	508.423505541209
718	718	345.254143040782	130.873535224966	670.307694335792	531.362296205814
719	719	340.422492921939	128.83200905806	669.271706267214	550.151801154676
720	720	356.308399891922	129.994239834422	672.704422408609	533.641979817745
721	721	341.244245507532	127.650545551045	672.732166710507	492.473557042851
722	722	342.099188710906	129.608885756315	675.957991063581	501.105730672773
723	723	366.263830224667	130.010219100222	670.547427295111	549.406209726053
724	724	363.059158276708	132.096754113052	674.078392820969	538.353525038164
725	725	371.450387382658	133.945869642977	671.337272567194	515.95980403685
726	726	367.287556951168	133.129384106784	676.819285513296	493.423211162505
727	727	327.468195477935	132.778276051106	671.684563983844	498.699955196153
728	728	311.070621723804	130.735959197648	672.740685450955	547.343757912599
729	729	335.580522475631	127.031158487772	674.652289566611	499.799650629731
730	730	340.021229456197	122.626265443894	673.531637031017	553.408431119849
731	731	338.383003340879	131.17528271411	667.448938688734	522.712532875953
732	732	328.306318307725	128.855658158299	670.436196248838	502.259523239772
733	733	350.436326516912	131.734584352534	672.565337297148	523.862768275076
734	734	379.904941203902	128.699031583002	675.61277527963	530.464626249266
735	735	357.857695013416	130.402055548964	672.375233270931	519.973890453757
736	736	369.210172428078	128.165499479375	669.195942343718	494.583836752937
737	737	369.448557423972	131.204870567753	676.046000334659	547.70455756172
738	738	346.887418161501	132.476934652772	680.026471925425	543.63232489461
739	739	369.204109241127	131.255975709201	668.23455053059	507.067405088279
740	740	356.655132851264	129.870002137497	670.305280563671	538.07027803935
741	741	358.561896945505	131.60804320853	671.477913883112	514.807648026313
742	742	316.326136495326	131.580495969275	681.396733372196	527.579825771672
743	743	343.304353768754	129.027072185796	673.305648988473	519.339825488657
744	744	365.896594036581	131.790731514192	675.101452089476	529.750789828266
745	745	355.358413906694	128.586486708915	674.553489008332	534.002387898355
746	746	339.420026125078	125.452546126406	668.552871026349	531.44259253608
747	747	335.75270776554	135.604087516814	674.799153602749	528.300602005574
748	748	334.439512169862	127.38618266699	664.65915913375	513.573866150867
749	749	343.977842307574	130.851498768291	670.036903750763	518.631104940132
750	750	349.228558975812	136.054243631662	676.087844127822	528.004577626669
751	751	324.205850354358	126.678059852768	678.910458106426	546.272489277095
752	752	350.762257834939	125.753053299171	674.954489255743	520.493251757233
753	753	336.267803224224	129.259069480276	673.08295864746	545.053023700663
754	754	340.943553960535	131.968930117959	675.427524134312	528.552023283101
755	755	348.082645015164	131.123279777747	675.697083306063	529.192873846301
756	756	359.427723223676	127.909138749778	673.641919558481	552.287887826702
757	757	344.256678580324	124.210331367751	671.857174058949	529.204722354969
758	758	340.728113246866	128.526801208087	670.69829454763	532.031963096525
759	759	361.424235740278	134.2797753398	672.753968112082	532.11965126217
760	760	341.434019995322	128.907665744011	671.695235806632	499.281562234536
761	761	355.3023333241	128.660922144382	671.151867690996	521.914630716462
762	762	376.722199765437	133.435450814097	672.397330992857	521.256713425999
763	763	370.783567582054	130.159636252899	673.84928744932	522.992048153212
764	764	350.53279679086	133.331839753754	673.416904706508	518.58722330804
765	765	364.160955195026	128.112858044127	668.651930064627	511.371980762329
766	766	343.631386687755	127.134803493347	667.822704976715	500.686893926439
767	767	355.032205329339	128.401250562741	670.712765136648	500.846226014067
768	768	335.974137495126	133.351145426868	674.798340935366	559.721252444269
769	769	345.125824104138	131.588440740485	674.325358738009	503.332753200612
770	770	338.441201515689	127.757022998141	669.291981888359	530.010664136671
771	771	354.786764291504	130.830038865923	667.502042920273	531.19162160779
772	772	335.118009715318	128.186578365094	674.991972773627	508.96501645411
773	773	347.486312083644	135.261001219998	675.594701023792	542.757547309746
774	774	337.929248486868	135.127269459671	668.420528264449	524.66388606615
775	775	340.380805339961	132.354853142425	670.184064776057	514.795096706883
776	776	369.328577065036	135.167315451898	670.662874719312	506.731822177688
777	777	368.898773458719	136.681002111986	673.848134898214	549.143502494745
778	778	343.944699438483	128.67522563661	671.717712932884	532.536430303695
779	779	340.161986098457	132.500176680439	668.997114647786	513.054651907321
780	780	338.530062112347	132.989083864211	676.301173623029	546.474404030645
781	781	338.015334366398	126.979372986188	665.061746329576	543.498999693112
782	782	295.843259660659	127.263604518793	673.119918847725	518.246044738868
783	783	332.336012725282	135.663783932025	667.450747496713	523.818833486532
784	784	340.371902590591	135.640163092892	668.380868677659	511.926427709482
785	785	376.695163156677	136.547939511802	675.767371664309	544.546429058099
786	786	383.466754759721	139.418127752752	666.970663859224	523.140370590296
787	787	331.164782520981	131.835932889577	673.563048799555	513.339621353644
788	788	301.316290416852	131.95271936351	672.531690092407	496.941745314499
789	789	365.468904462292	127.28077917435	671.953235483465	506.328643763928
790	790	323.055742067624	131.853314299986	668.453168322933	531.63836893886
791	791	373.609541881079	127.261600756652	671.99885602991	540.883741875847
792	792	352.586554541969	134.393912018306	674.317558452462	509.473521574416
793	793	339.696716257557	126.239049823377	670.469007110836	511.595848264272
794	794	342.410149085536	132.230907495204	669.436951003917	549.219007723339
795	795	369.964522487688	138.771677589773	671.806613791165	536.204912678305
796	796	393.890905634873	124.822101873667	669.748985339027	552.482914157786
797	797	356.662383704225	128.919685443538	672.348220215357	554.721380751217
798	798	332.804466273893	135.427237694293	670.996295145901	520.89121635533
799	799	344.880593843336	136.216500634092	675.500264936886	518.551490457911
800	800	337.837101992394	132.096503345193	670.301282665405	550.142820491347
801	801	345.028084532577	130.040304279529	672.351093461922	515.539401323164
802	802	325.194549231263	134.333459553479	671.010358189046	518.971412588433
803	803	346.786392432803	126.000194062042	671.88316720723	516.360190986566
804	804	347.655665697987	128.648172459425	669.197241910641	530.418744585304
805	805	336.882111130303	139.829754586569	672.559350384254	535.648567949874
806	806	369.339815868155	132.77380024729	666.466251738786	519.76622636109
807	807	317.597212599335	131.634996361345	675.349230242641	540.987139842884
808	808	337.491709505326	130.975775216395	677.347189473055	498.940851992523
809	809	379.074046829666	136.114130084155	673.241669856117	549.427659294347
810	810	334.203587423067	132.125791268942	669.342530774706	544.316493008042
811	811	362.27857419407	131.380958858634	673.266897883184	500.149214444416
812	812	365.63872678445	129.981009620301	668.531114863443	538.275316366732
813	813	324.365705669576	132.643476071425	673.566380957857	534.177332755614
814	814	325.595983695383	131.553428552024	672.875370566275	537.985564681127
815	815	342.165835143373	130.576036549157	676.348358299868	506.787708687228
816	816	335.099834673328	130.078584707082	665.911498535322	533.256856109967
817	817	348.328084496574	129.556877694798	674.139127356432	535.375390821701
818	818	321.181130648139	129.950972920941	671.39639895827	519.146623111245
819	819	361.98692387944	130.858244081881	667.003753934899	539.871800073937
820	820	347.106111191409	131.35306214591	668.540039767959	534.075627418775
821	821	337.472599511501	128.582087709456	667.145176188791	522.511284708382
822	822	350.443337540335	130.207776374968	671.997000840655	501.717558863587
823	823	335.577218357546	125.563353143156	673.15485339862	507.390034365673
824	824	332.454425011964	132.501744587385	673.757603656135	506.726029565502
825	825	364.554551846769	133.325839659831	673.308456642192	524.484054673294
826	826	345.160499352097	131.167573728298	671.685325006331	520.887579030673
827	827	361.327350154482	131.902762409509	670.920912784571	548.811987094453
828	828	345.478521333659	129.564100688644	671.214413962171	529.731397796781
829	829	329.216905508009	131.748952416496	675.750281831261	495.989374000615
830	830	304.037114782425	132.764586458146	671.44011189405	514.667948129487
831	831	362.582823957108	124.712166040437	672.872881889866	499.472294008999
832	832	324.506624037724	134.277347378952	670.10870146426	504.25833584409
833	833	320.24098177483	126.372165517817	671.41296253379	517.425715588915
834	834	354.912047507725	135.07825587217	678.31593997162	518.385993624618
835	835	336.527155658206	135.101248417378	672.211029397846	500.792264385925
836	836	360.786905396713	127.69745954225	672.260432826408	520.288387538188
837	837	332.985206681919	137.330593763871	667.529217308751	519.353857130465
838	838	344.548593179544	131.421886669882	673.588983193142	546.376179965806
839	839	358.494746800902	130.542298346927	671.133367956887	526.974462474963
840	840	344.441687837108	130.641381759425	671.179935244514	522.867040756755
841	841	355.053372203998	126.431958861948	670.138839259177	499.013400214601
842	842	352.197425430196	126.427423671326	675.471191047262	520.055843775457
843	843	298.675961545396	134.93609332439	676.888647286429	497.775763748992
844	844	354.539238341858	131.920018879582	677.027029203908	502.118797446794
845	845	326.447537746782	131.330782916638	675.028481489544	508.697163669791
846	846	375.892815392227	135.642785011939	666.220651482242	543.316415175684
847	847	324.319189885884	131.823090139264	664.632397689869	574.371295052552
848	848	332.047631720596	125.681939261396	672.02879478128	513.761781299909
849	849	372.614745600348	128.954035323756	670.4285421546	521.552163063232
850	850	364.533762276792	129.462539710234	673.95623046761	495.295013202183
851	851	343.389975087176	127.563477020697	673.011043054732	529.613948418766
852	852	357.140232138645	132.177388346848	672.249038578596	531.219795296985
853	853	338.546823038392	127.678034243748	672.695281096114	524.010543580921
854	854	345.513227836377	123.693560178718	674.643347512353	506.70557942808
855	855	337.948867823321	135.526737183334	673.261277944627	504.037686560539
856	856	327.895995945062	131.414808980527	671.490015947855	535.348188157847
857	857	352.099251433067	131.644709021062	672.92571762198	542.117666991861
858	858	359.012472962083	130.041915538295	672.429810229677	499.960152499251
859	859	363.237250365179	128.306024695741	673.001825701664	533.537048118694
860	860	377.458260219358	133.14854142533	669.851767280461	515.221493419078
861	861	334.73437592992	132.007925688764	669.82816009853	509.014195057823
862	862	342.183725001647	124.742322853417	672.435092065827	526.470170182686
863	863	355.232696744994	131.844979368294	672.673398199711	521.406707511035
864	864	331.356160309349	138.279652486195	673.525334216812	510.787489499367
865	865	369.327646752574	133.600350751937	669.257103100837	525.446091955681
866	866	325.099737586817	130.361855995414	668.061749450753	513.111214809558
867	867	350.53601274856	129.308142873075	677.716815816029	536.793926100825
868	868	349.024941163794	131.424831477066	672.889929041425	566.787956632646
869	869	347.354015952675	125.834362610895	673.708919663364	497.175754497762
870	870	292.987759933762	132.99089498042	674.934126769571	528.930839937135
871	871	329.032665770738	132.662241815372	672.250462244567	549.017779290127
872	872	327.283071054873	129.08900742215	672.021978466741	524.373824979014
873	873	339.438348212569	137.575854619652	667.316756591598	547.149417520877
874	874	350.032847197337	130.921940252781	671.347297992077	522.830809724257
875	875	340.593523543218	131.003661107227	671.772655900814	529.90618362884
876	876	330.923776547544	129.262123494295	672.084546574933	529.762319884618
877	877	322.131703791706	130.72731868103	680.238653753026	520.701415059166
878	878	365.887562161947	133.306004392548	671.091232038428	528.146449178684
879	879	364.550827880891	132.129174421538	675.031146657784	522.376835434533
880	880	338.663193296304	132.135005975245	674.307670782821	534.04902487671
881	881	364.732678495758	131.791291427415	678.597199021588	530.352136152835
882	882	322.748393010009	132.183883844028	676.385253878453	537.426315535647
883	883	350.556061843179	134.079515138223	669.799784099555	517.718569787757
884	884	343.849773460558	129.314207793301	671.3312717698	505.271880013932
885	885	352.807451756442	133.319059064544	672.893587858632	509.117436769109
886	886	393.889395214643	133.529290042865	675.528195911024	511.569018292135
887	887	366.744880781232	128.236482102171	671.92786665842	490.966893804934
888	888	301.811994590936	125.188270536833	674.47163275093	510.755188308428
889	889	334.153359374515	131.505574519505	672.473828688752	521.867711559532
890	890	341.215377227087	128.172010561166	670.694010150104	503.893750064414
891	891	331.905026408623	131.996138450567	671.253272687228	518.613838778743
892	892	351.146549062704	132.479463208449	670.18586977476	517.566328485304
893	893	321.227156841893	128.923714040107	673.424337503023	516.205574459123
894	894	326.236200237981	132.870457659705	671.160386020365	508.029236225191
895	895	338.529375084185	130.282558473869	671.112374233852	498.987449281163
896	896	338.397370889075	134.821720805971	675.165312491842	530.29046575123
897	897	351.613393172376	127.459265940365	672.277569692608	549.758832761957
898	898	341.54945677924	132.752640658431	679.059752556382	530.86602965935
899	899	359.284824148042	135.829891991927	676.331334023688	518.871590386294
900	900	338.754994143655	130.283112607005	673.340612266462	512.64983695464
901	901	339.599513289649	133.43570446486	670.612571037332	572.869969973867
902	902	349.775780172481	127.075882270207	669.887734767827	471.968883711725
903	903	376.616495088362	128.56726264076	670.640878717883	495.207005414725
904	904	347.093125676693	127.879843384695	670.093258784733	489.20210505959
905	905	356.149772848938	131.921190500629	669.894055183113	538.33284052055
906	906	352.461203921178	133.131528272629	672.999696488619	499.754441720021
907	907	383.448370398351	131.745279259187	671.72514677968	533.288050592154
908	908	332.609190504749	129.874673884693	671.891738095046	521.447308713355
909	909	365.102356581711	124.840884470437	673.415003125272	524.568026927976
910	910	387.073529678534	132.225561343093	673.306539914578	543.762463894873
911	911	367.913699034031	129.159378823824	669.09651123558	509.41678669878
912	912	338.744056064009	133.706157397934	676.118275628417	533.676250846233
913	913	332.773503673347	126.505396486188	670.088233993006	531.112508376061
914	914	328.220306219455	133.128270670926	661.113785798149	527.001692297413
915	915	354.407373908091	134.997411868534	675.989467586531	518.162107904134
916	916	350.003681623617	132.510501039334	675.719397052848	508.830471501278
917	917	337.776243978467	134.660101826139	671.548787161533	492.97198492096
918	918	357.17547372332	134.233416963253	672.837039429606	515.325174719662
919	919	322.173144058998	131.503037776066	678.134769506403	531.49771465562
920	920	361.586584761956	129.653683462207	673.343710138146	513.904000033689
921	921	306.566007202939	133.933756130883	674.891952191294	498.407225911677
922	922	328.826304672619	135.932961017049	668.585697443925	546.817113152841
923	923	351.324178323478	130.991810788789	670.424249667056	504.574259852995
924	924	359.885132573364	128.275313041188	672.986484044848	498.636685318063
925	925	317.948065337696	127.469425265309	671.631839008259	530.687738539755
926	926	370.255318492772	134.509744838056	673.680479326397	528.654208165994
927	927	362.437725479477	129.545922638492	677.449298622618	529.521386841691
928	928	353.424678314358	125.543058808521	673.77480613583	524.955008885224
929	929	342.283321028212	124.864842807726	672.483108459671	506.244242588653
930	930	331.172791265496	124.85898520025	671.136310963735	503.677341064353
931	931	335.686264826241	130.120090270881	672.333615900565	523.69974413084
932	932	338.926420726651	129.337722358488	669.789405802112	532.198751946952
933	933	361.136961391468	131.633076469999	666.746601591906	518.860972816153
934	934	333.002961501998	132.608577826482	673.411471350404	547.256924256941
935	935	358.85307812465	130.018662538863	674.270248692722	501.37840149664
936	936	336.018009236967	128.889975420823	670.249690854854	541.91059149975
937	937	367.183548922814	129.499619110723	673.511959820062	512.904913133987
938	938	347.121829397247	132.158703002721	667.574250095004	473.423448559776
939	939	359.752520110961	129.950960350131	672.093893491302	529.92624751747
940	940	358.090482182792	133.6644048045	669.590143937497	531.99134993997
941	941	346.504574444326	126.125257990994	670.459508052161	530.11733192787
942	942	312.65343867219	130.389343334938	675.662637971234	514.006376976545
943	943	338.844840699614	130.731287820881	669.599632463586	542.910822040257
944	944	381.399258059811	125.073163809674	672.93768594345	520.814697948838
945	945	350.128203667073	130.85195174057	671.704587585165	519.616576957189
946	946	319.164065403931	136.324175265145	672.219689212466	527.938833737905
947	947	357.995635665375	134.255304640127	673.869792514706	527.64326180392
948	948	327.123481118596	132.954456485997	675.806296404704	502.165974084633
949	949	331.384565079342	129.590082992678	674.707303578197	535.378470946577
950	950	373.594684566051	130.926395995547	673.597557526843	529.94069107253
951	951	353.100338013904	131.228019967125	672.028227121062	537.478913192784
952	952	325.518636319763	130.908024035987	670.067113346698	513.834320002072
953	953	361.794256106059	135.292887538936	671.855036979471	541.580038324376
954	954	370.410825042435	131.458323202985	668.354164493961	495.11094382119
955	955	349.526880178358	131.503383436021	666.517909727919	519.603717887465
956	956	364.360963428187	129.883286292745	663.420992530225	519.826322094895
957	957	343.640458663104	128.020491764405	666.414611507849	536.18991958199
958	958	354.645954895802	132.32233706593	675.259861022929	516.623739851519
959	959	340.361071783418	134.240776555641	675.16464548885	520.307268249767
960	960	333.647765338194	128.647642848833	667.081992011115	532.390470818723
961	961	342.27563485599	126.675046992274	668.747304331839	500.71736397716
962	962	345.915428147219	132.753177632534	671.824304709985	521.40136647365
963	963	348.610440858417	129.569804188653	672.278442446235	545.469909909811
964	964	338.285147402675	126.374484461156	677.120828218226	548.524048264683
965	965	380.620331551433	131.250404697318	668.477571998846	531.006711578881
966	966	346.575732181116	132.087718725914	670.928616437216	518.211248552989
967	967	336.076181961459	132.581099648107	668.765609344526	529.234988390165
968	968	337.630550809452	129.836340057597	672.961380823959	519.238563805086
969	969	343.70887023348	132.851917105982	676.035831577439	526.454184540693
970	970	346.842418699794	132.568723511118	671.473664572695	530.361946854307
971	971	335.665457695954	131.519421836394	676.879128247461	542.530222906783
972	972	352.016234325608	130.507735601754	668.633159453068	564.810407519473
973	973	364.565152111201	131.340163474184	664.970399564579	510.498580324772
974	974	336.661457495973	129.99121633151	669.661047557404	520.501077810369
975	975	364.27943947739	129.145200454513	671.180390159525	503.584470638469
976	976	357.167476394048	129.434932186772	672.081571064344	542.642443182459
977	977	356.739862357576	127.32445631205	671.122686401891	528.711410525541
978	978	381.358923965486	134.988964958108	673.101758569815	523.951279699594
979	979	326.075557782914	130.437162307252	668.066541332748	529.820586909241
980	980	346.212460441094	131.380833767191	672.77711133469	519.747088344765
981	981	335.004661020688	127.108204361649	665.352974938432	531.561116046843
982	982	354.770566266884	133.738535292596	673.185219217879	515.138621025644
983	983	346.264554078603	130.205745643905	673.912142852971	521.740760722903
984	984	353.54954064169	127.850509387505	670.922036181978	529.420400822673
985	985	346.693737195857	129.699198943245	671.049478570494	518.886329200315
986	986	369.501163234577	133.261927398688	668.802785557185	513.338323044171
987	987	340.583349722043	133.923512328313	671.985273133211	531.506812680724
988	988	366.249429997255	131.454700867003	670.57668504386	506.514868991552
989	989	349.051780104983	129.828794459206	674.212111681595	528.287321438392
990	990	325.780177462779	130.441841609	671.77557967526	528.952144649692
991	991	340.110478051069	128.102924348562	672.263924936144	531.025522562352
992	992	344.35929983225	128.312970880676	668.257741936254	537.128014867909
993	993	353.102793227219	131.963472024768	669.315570304784	502.197562388346
994	994	362.981695709266	122.507276808312	676.700854656812	546.126151859817
995	995	353.30445404279	137.310043056915	675.634630978979	524.876183741416
996	996	375.951274994352	136.228654337248	666.532468900463	499.836921104736
997	997	359.849040314371	129.865859215313	669.075003458364	539.364745616195
998	998	331.790871291028	125.955113877591	670.279573312072	511.990618090552
999	999	360.768711578851	134.632936235112	677.405709558859	549.514868115795
1000	1000	370.902308518233	129.14580139785	664.947065147436	538.467671375666
1001	1001	357.158232872609	133.735217507259	673.904649887045	519.992367180508
1002	1002	362.800750832033	132.25273494431	670.587069606694	539.444133585281
1003	1003	333.975792660975	133.021441192095	674.93265415179	515.587592065116
1004	1004	342.959945526429	133.740301727208	674.061195288283	521.779905331959
1005	1005	334.072151480346	129.931049961303	671.277021672781	529.915812722196
1006	1006	337.427951469704	134.831037297529	674.809663207374	520.516232600819
1007	1007	311.007177419821	137.174082643121	674.083559469321	489.231216071849
1008	1008	338.601378568369	127.124227724801	673.029133375912	550.791710853827
1009	1009	358.099951470111	135.221017241488	666.233482078844	550.31017656551
1010	1010	370.271901186445	131.044684598566	671.254830699434	535.857597539852
1011	1011	336.578657654257	127.823113300443	671.259853044357	526.105594745733
1012	1012	332.985789166241	135.530284856808	668.814506471928	537.716634900954
1013	1013	345.749294130877	126.361615408954	677.558484989674	527.384137280144
1014	1014	318.384223303965	134.816349335357	674.146160844442	548.270939068666
1015	1015	339.409858524777	128.737027339863	675.392882365159	531.929169596963
1016	1016	343.103663400419	131.369252633929	672.129054113779	499.709863856448
1017	1017	326.657653898289	131.902762929159	673.617998452249	518.302079862519
1018	1018	332.087563778308	127.364210039008	669.486422497991	533.622268980373
1019	1019	351.291964165446	127.243000164338	670.089917152978	511.417691088426
1020	1020	339.666063315115	132.143814372892	671.339347681407	499.829372939745
1021	1021	325.49175755048	130.080447989414	673.642570606631	520.714849611251
1022	1022	322.577974769222	129.700722068916	676.551347152117	496.037414789353
1023	1023	325.228805368293	130.393285050266	677.083609178935	530.000031134005
1024	1024	346.021262135109	133.81467754384	671.69916004934	524.928912453437
1025	1025	343.918902612626	133.935919945217	671.882276809933	547.829244681724
1026	1026	336.34079160478	130.593911747544	672.793253932493	548.26517769783
1027	1027	345.721854951332	137.498680749117	672.252482149925	517.892894765341
1028	1028	361.768743780289	131.93678539277	670.918228844347	546.113504736382
1029	1029	359.211350112003	133.000403180134	670.021378096149	516.066884370056
1030	1030	319.914032009664	126.851310712444	673.270505970857	513.339832729771
1031	1031	349.637480115494	130.799913763908	671.451762098606	539.900875750051
1032	1032	345.926729294621	131.762816831098	669.554704199986	554.559212689875
1033	1033	333.2193961588	132.708413727529	670.647302464756	495.613133098071
1034	1034	338.791792052271	127.508314302929	673.56847346243	513.421877206541
1035	1035	342.242028142671	133.723060188431	672.482216508869	529.891019770823
1036	1036	332.834880553734	130.657233933335	672.764750627044	545.183879901497
1037	1037	345.113483061294	126.775060295079	672.805852280035	520.878196681408
1038	1038	340.96722465113	136.055568793598	672.483191979288	534.329605939017
1039	1039	343.856224679123	127.271951741355	670.140720425263	546.895428148157
1040	1040	364.334405457848	132.314692113609	671.637155433086	547.665758246862
1041	1041	343.3393821415	138.24359799052	668.786439958441	498.53522709324
1042	1042	340.46450131213	132.71146006436	671.225616687627	505.976954042581
1043	1043	370.90082056645	129.625757285458	677.896185959202	526.39171463229
1044	1044	353.345728533698	128.782157696175	676.315531607755	494.182864317809
1045	1045	360.778397488169	129.941412963263	669.839685023056	500.380604085519
1046	1046	369.914212620124	133.676698928075	669.580206213041	510.036509378785
1047	1047	354.528888980165	129.47545260961	673.86951399553	532.424705958971
1048	1048	379.395174972808	135.863484537853	669.475723721894	514.353929879483
1049	1049	344.32137932925	131.628133976598	666.600060023554	562.529015488596
1050	1050	314.213580449816	134.197025521333	669.627055752372	529.418129892968
1051	1051	367.02496010539	129.24998989641	673.237914181499	502.363784823784
1052	1052	349.081149556674	130.359599640174	670.070774802953	514.897615918579
1053	1053	360.53934013643	126.8045742293	674.681027637086	525.393926559633
1054	1054	340.405840509589	128.523508437441	674.237666326906	502.425751348385
1055	1055	340.756480379698	131.133266348196	671.881950660824	515.822828900295
1056	1056	370.869681497007	127.943365479667	669.455694103016	512.744830820287
1057	1057	346.338832017398	135.073166629717	674.194101461043	542.304238445594
1058	1058	379.025454420073	131.23478892205	672.363184534621	528.705245823535
1059	1059	341.511041431764	125.303047952976	674.7769798698	528.945078284657
1060	1060	326.963270345445	135.423098674259	671.462528102746	523.972599305455
1061	1061	331.777123936649	133.33532040393	668.968000707767	496.147379579515
1062	1062	334.370196182578	130.749618868023	668.646338871062	495.814452211189
1063	1063	343.720926177061	128.937614661013	668.641671904235	504.810248279416
1064	1064	363.486246833198	127.623188680976	673.544364650765	474.054319324407
1065	1065	343.21974668373	130.179990262142	669.998334163155	557.410959097851
1066	1066	341.065680017795	133.62187360621	675.466571609082	532.001044776933
1067	1067	376.943041653644	129.712772276779	675.577700231942	516.674833074982
1068	1068	326.827157527156	139.385287484778	672.85978306814	511.965838352551
1069	1069	375.303769825608	132.417039846924	666.814146452459	520.951377982384
1070	1070	326.651247734521	134.396144062044	675.296697574954	478.2265027785
1071	1071	353.98530399058	134.85180837131	672.341563661985	545.645654105639
1072	1072	364.36062407946	132.7791026555	674.693941342425	530.933418519872
1073	1073	315.870853837192	134.589144343568	673.187288915081	553.549243251388
1074	1074	357.299437497579	128.839402471096	670.849799780746	545.372798694919
1075	1075	312.462134845119	133.893759177644	672.90908379635	524.346362249463
1076	1076	345.722389665362	130.811739615683	671.179837379842	495.306641242908
1077	1077	344.035097014515	137.851531129531	669.416717502292	498.035713062915
1078	1078	338.662474586708	128.425664737672	670.298370384134	527.207688508983
1079	1079	319.652342739115	129.284210407416	672.205217996064	495.14095414781
1080	1080	390.244174052356	128.749214761083	673.840709933642	531.917703650938
1081	1081	328.882496455723	128.363541746744	663.614496934393	536.549711245412
1082	1082	341.770818813482	125.864792874616	667.359817392569	526.689040099886
1083	1083	334.36814257639	130.321646222815	669.360262402131	539.658714507256
1084	1084	346.726040862712	129.513597228745	669.485523061269	524.767034044593
1085	1085	353.511894321907	132.655546844571	667.171864514946	514.566399995767
1086	1086	340.126132065066	129.807262030933	676.309117735192	521.652373545849
1087	1087	343.472293134156	131.079930898518	669.373140063865	499.489289362943
1088	1088	329.98510403556	128.358140542545	668.874982245033	522.514275484209
1089	1089	324.590789630777	128.709731024253	677.619217368587	491.04711939422
1090	1090	360.831974357105	134.132572915264	671.763340021343	528.613457468657
1091	1091	368.17522043988	132.716913119501	670.458996858695	504.541977265685
1092	1092	316.068362939903	131.402939808344	673.345012031041	567.654503209051
1093	1093	340.265128348586	131.010525964697	666.303904871491	523.005707176981
1094	1094	329.417905127166	135.501360006384	669.956862378789	528.07829191008
1095	1095	329.926564314097	130.500578542798	673.012455003425	492.175609481415
1096	1096	349.091139352727	134.758964625276	671.790672686871	524.695064704207
1097	1097	340.992353228705	125.856192190281	666.498581047335	510.448523296798
1098	1098	359.431919501236	129.172213644557	675.162357586083	535.369463536953
1099	1099	349.089241372024	134.890019134889	670.808739185084	472.264002656253
1100	1100	345.376021055974	128.733184213129	670.076975309708	556.558439717049
1101	1101	343.66225732639	131.134657352134	671.500477495048	544.727327228286
1102	1102	326.718858774554	127.835215050107	674.720850511367	504.973604065838
1103	1103	322.871594806428	125.131476202277	675.836883164729	529.124386049999
1104	1104	352.545045448654	134.279217192589	676.021948731497	535.088432429605
1105	1105	375.160716551508	133.094346001969	671.805021414439	519.561925023018
1106	1106	345.800183127784	127.52087744864	675.163801833558	506.120241558509
1107	1107	327.456226425517	134.402060706258	665.117023110472	516.301953023715
1108	1108	364.35637614996	125.152069353252	666.06503905999	518.573747926855
1109	1109	288.21361533426	127.048233282352	672.188724356592	518.001136763893
1110	1110	342.403633814507	133.52948810649	666.593464182356	532.295234922788
1111	1111	355.476176438051	125.83083508133	668.495575349562	497.589913903537
1112	1112	377.970496526456	131.692232315398	668.822447812785	466.299774825059
1113	1113	339.434214015893	131.211906970011	668.577753568185	518.224029077863
1114	1114	388.055229296087	131.274527477448	672.404003952939	534.516063269254
1115	1115	362.32113162442	130.033770525032	674.855687049946	492.318188583406
1116	1116	354.449897998441	133.485046086905	676.013396829021	525.245772442221
1117	1117	347.602221493914	133.41195285995	672.596490955539	505.031155940989
1118	1118	364.479918840332	134.216894517593	672.080846170005	505.223413216339
1119	1119	366.058644364345	131.910900884879	668.249386928804	526.483000844963
1120	1120	344.6061347797	131.361245216164	668.759815161247	534.343349019312
1121	1121	340.40749322195	127.71792919429	675.956605896012	535.914404097507
1122	1122	340.082620873018	133.101808099677	671.73170161597	527.735137204657
1123	1123	339.864469125376	134.733408653792	673.923656225294	548.514053944663
1124	1124	347.732483847102	127.116644670781	669.14940704626	526.988438286252
1125	1125	315.307929473501	129.816820712578	671.596576520182	520.634443695934
1126	1126	338.142044941683	127.603716621651	678.63441262764	537.315770564155
1127	1127	325.647111112171	128.860762047722	666.209612502882	527.490214182547
1128	1128	314.416391010163	128.994123655435	673.171673159693	479.649593527126
1129	1129	363.957217529202	137.343749712932	672.958494609804	526.741813448836
1130	1130	349.920065824996	131.55778563469	669.569697153441	528.27758884974
1131	1131	342.619314032434	138.513262124482	680.835005014663	538.632548715137
1132	1132	364.609616088716	128.529927625997	675.756465018334	491.225427490462
1133	1133	334.770732561109	131.720255099948	670.606512189416	477.453001260768
1134	1134	358.561253886488	132.378744962953	668.44104447533	534.7950474083
1135	1135	352.612589811789	134.617317839335	668.41218091299	554.567540772753
1136	1136	356.859973834767	131.635629901344	672.787316961831	527.569417798057
1137	1137	369.725515539371	131.488213194237	666.060116669572	521.72472219283
1138	1138	344.037026363303	125.285551720159	669.380428210262	490.305019858892
1139	1139	353.921753569241	131.487289534304	675.355707579363	521.162456545999
1140	1140	340.111331856476	128.461030908635	671.720992157054	511.999982501265
1141	1141	335.252667892967	129.580618530952	680.670301330324	495.618384001002
1142	1142	359.090307465462	131.398380690139	677.306448633635	501.795028570512
1143	1143	377.576945118135	126.666902007998	672.470204811668	540.689733962042
1144	1144	395.543674865029	127.799264231936	674.065826754243	509.416936485654
1145	1145	358.384570551787	132.998542930649	676.941539401585	517.109083818563
1146	1146	339.509664225445	130.292605299486	666.464771255546	512.671095746434
1147	1147	358.453380610157	132.70522566677	665.532511401403	519.806014031043
1148	1148	341.512207648643	132.762043205001	676.174877783938	535.582695727836
1149	1149	363.688924618069	131.716099894031	673.079879523313	556.303588242179
1150	1150	368.611753643609	135.689225140256	667.973107156164	544.579399575894
1151	1151	353.306155895714	131.56898656688	671.384796355714	518.571299530411
1152	1152	365.080861838023	130.813446672146	669.355328037581	511.155905374886
1153	1153	327.587458773099	133.07047994967	668.683720240243	509.032260624144
1154	1154	331.729564517733	132.12114438433	673.963800943075	495.407826750181
1155	1155	309.078654064445	131.627626113412	675.305727019233	543.363442703166
1156	1156	353.704539562822	128.835403659413	671.18770767396	511.867506592785
1157	1157	320.443398154319	132.829658432368	674.631400963691	526.931689303026
1158	1158	331.433688415641	135.201323839316	668.512016776944	530.626487970746
1159	1159	361.109336458097	130.685269136748	673.066525332376	533.020120650986
1160	1160	333.014124208467	127.46808765556	670.794472472488	508.21520401145
1161	1161	305.25411323751	132.004558358527	666.765780819979	519.181078918543
1162	1162	309.973621809473	132.577907489599	669.214783985362	544.815915627785
1163	1163	334.473703790786	130.541576695741	673.922239257128	537.340958161492
1164	1164	346.844811158473	130.8517096547	673.33171399354	536.471310967954
1165	1165	351.959399389033	129.815896309559	677.908451614554	537.320397759963
1166	1166	334.660362219342	135.139140404448	665.992352205182	535.68243740582
1167	1167	336.053350537404	129.951240437469	673.062936929796	513.680849507646
1168	1168	330.853326901852	136.105741421174	667.041083028804	535.301156322163
1169	1169	355.630837831665	130.110738677439	672.429436484299	517.706445934058
1170	1170	309.938763778769	129.187032312169	671.871098291685	547.530862656892
1171	1171	326.62738736942	128.453924957588	673.06635525499	514.325362206434
1172	1172	351.637327918542	132.509309677763	672.643832141048	548.993965586149
1173	1173	343.709667406527	125.030577530829	678.697277440163	493.082393569632
1174	1174	324.384250422875	131.771001405251	669.831498413851	509.655418005539
1175	1175	345.223706291365	135.168115725749	675.454306421402	510.14427252399
1176	1176	373.285387345285	138.333054823922	668.499077859432	534.172414441347
1177	1177	354.229564178835	132.509925220121	672.116178099	504.944177168341
1178	1178	363.961473477246	129.455976093252	672.055015627811	519.941921804808
1179	1179	338.332098021598	134.139309761381	670.694142203583	535.091745484942
1180	1180	381.245904554357	131.143227811194	673.296419864457	491.627785627437
1181	1181	329.780774407888	131.946430303746	667.22803228255	518.837876012591
1182	1182	312.760215014973	128.170098726129	670.617570466406	511.806304578535
1183	1183	331.963936130262	134.841339119464	670.022649418884	498.186071196793
1184	1184	343.833615037811	133.505311905587	678.892438107096	523.18490506234
1185	1185	358.956600637104	128.167485249581	670.597147127036	512.216876446582
1186	1186	327.07046383522	128.662567461859	670.477877183763	527.709379127789
1187	1187	308.795063858525	130.361123296886	674.160375948943	555.231971976786
1188	1188	316.216584288166	132.77254460287	674.480437371825	541.325877674885
1189	1189	366.647460549356	131.882623850101	670.335211887573	521.363594127009
1190	1190	322.272946586904	128.711876694058	671.206716281259	520.043900890471
1191	1191	335.96139114513	134.626850184948	676.161083327866	509.397712162592
1192	1192	344.204612853101	132.00184590671	669.359608543805	529.387240152334
1193	1193	350.515565885767	130.143571658816	674.998278235217	524.555212110337
1194	1194	363.156814977515	137.32258172377	673.11253206233	503.997602683887
1195	1195	351.209139995532	129.35578991665	676.476267777081	543.450036408991
1196	1196	328.897833965344	131.543136151561	672.647284829052	520.315251549882
1197	1197	356.559185984413	128.349915766376	669.280933598066	523.23984812359
1198	1198	341.474777199868	127.978662976118	674.621651907724	504.476698783805
1199	1199	325.109626216203	133.682534364756	670.3386411306	528.268440729851
1200	1200	346.776618367605	123.807069359483	679.361961366319	547.383495434634
1201	1201	342.326366892287	128.411582203617	667.195208330293	539.125287346818
1202	1202	357.945560057728	132.309429049798	670.298539315507	546.329115423246
1203	1203	332.333988411995	128.960628143277	672.491207458377	527.253661349274
1204	1204	354.612826538085	130.068034457742	670.947373324971	524.990214429546
1205	1205	341.57120599544	131.419050610463	671.020393784115	515.601494363967
1206	1206	320.318940679824	133.340294553496	670.805085935105	502.1115042339
1207	1207	330.505419473978	127.283354239137	670.360220625608	543.982444705515
1208	1208	357.419488455106	132.99310734055	676.493297419079	516.950339814368
1209	1209	368.839762214506	132.174176513872	671.161051652142	533.991798151243
1210	1210	335.04546466496	132.998137631128	670.049273288698	532.934438305486
1211	1211	357.505751990144	129.773360596207	667.384641913182	508.70878264919
1212	1212	345.746072442725	136.737327480687	672.483727006776	537.249824502609
1213	1213	345.150284510574	127.583394104837	669.51431362646	499.808402067795
1214	1214	348.150927020554	126.519459092161	672.765717525908	537.998531690457
1215	1215	341.072567527189	130.287460824622	671.921053229119	540.789036296156
1216	1216	331.255658013876	126.656361035284	670.50894227461	543.333656439592
1217	1217	349.024866776336	127.939633157884	675.666922944177	521.686896375456
1218	1218	328.750767296709	133.878879283777	667.760422643476	513.129844338884
1219	1219	356.628893538413	127.231250723445	668.990821841065	555.159336953396
1220	1220	348.353746268092	133.416701935578	670.541716940618	496.588188659886
1221	1221	362.410131049855	132.488771128449	671.386071747963	542.693415831326
1222	1222	341.501724233654	129.337870034005	673.682103834851	533.758228791274
1223	1223	337.827012571968	132.657177177811	674.920784892067	531.365356487986
1224	1224	329.552618548496	129.006842051599	674.15320672538	496.739812503072
1225	1225	357.352330162434	130.430236901505	675.294174040556	496.466288499911
1226	1226	322.748104870131	132.774596763399	666.398423037332	533.542584227951
1227	1227	336.889708806131	133.89917128638	675.410909292782	510.695612382101
1228	1228	338.329519895291	129.086414745015	667.144520385861	509.785515941693
1229	1229	328.790216314957	129.767954749131	673.612206196495	522.659133386097
1230	1230	365.653246366229	132.713019656437	666.777525490392	538.534152123144
1231	1231	356.671169085521	128.610733798987	677.543859271157	519.258039742721
1232	1232	392.213288623903	130.485953194273	672.912643705022	483.464213786074
1233	1233	370.31762191102	123.576896039116	664.569989194958	530.585531127021
1234	1234	347.782878564798	130.996556639917	674.655445828966	502.762692496039
1235	1235	358.250449896583	132.59336354969	672.58599713314	502.844116124609
1236	1236	339.948492545337	136.032592559191	672.477966750206	543.165749776539
1237	1237	356.791395630431	128.562641859454	668.592330178624	537.746729441239
1238	1238	338.460309923342	129.1449107285	673.808462915615	532.2401459442
1239	1239	327.554375669253	131.897600068134	677.428228301245	538.682469717151
1240	1240	333.044062564315	126.786494450981	667.379002538711	529.210425616145
1241	1241	337.287413317404	124.385280957403	672.135817384821	513.968917710129
1242	1242	335.191462317815	127.677887835857	673.209374625196	503.469778557628
1243	1243	354.912910771846	127.144731474127	669.720483605817	499.924142859118
1244	1244	339.480593184983	130.784599431725	676.593658939707	533.200588074367
1245	1245	322.539481113889	134.86291820565	667.518614271124	520.433826224973
1246	1246	350.336593211796	135.78594844346	669.201492871847	523.214298744966
1247	1247	343.664901868975	129.59198198658	665.58910971082	536.447674668494
1248	1248	318.245536734	137.174213895398	668.373399338473	530.537824985118
1249	1249	350.723219900289	137.716245206187	678.607463316768	520.587870607513
1250	1250	354.010094431869	131.357055292271	676.154838957839	554.894269829041
1251	1251	323.920577709594	130.648452263577	673.444889796957	530.966580185934
1252	1252	346.062023552957	127.512660563209	665.892265657544	530.030330544756
1253	1253	340.033942105833	136.555552175166	679.132147347109	507.946485236837
1254	1254	350.35279084939	131.0303204456	669.710664219565	531.284735545085
1255	1255	343.672424681364	126.969285107088	669.358221165752	501.352242671043
1256	1256	379.784695319323	128.132303050585	669.825071579468	545.311640103471
1257	1257	334.686605628421	133.702810826411	674.621561769156	508.621307125611
1258	1258	317.996977357459	132.707112708889	674.054373788685	538.460282631986
1259	1259	336.926315520487	135.731861678596	673.153124190848	541.166847769073
1260	1260	340.648665095775	127.58145516195	671.992571027546	522.341255062182
1261	1261	339.64260199771	130.88066992748	663.54228723289	507.430413603568
1262	1262	332.616749835041	126.32984242165	671.055532210179	521.390844833222
1263	1263	339.461243145636	125.905274037227	669.41460413328	528.263710639668
1264	1264	326.200167160798	128.333902925251	674.974800696189	513.831194278601
1265	1265	335.014075425298	130.100256409059	674.700940012762	526.701381183982
1266	1266	315.656576591437	128.835523816169	671.392145023061	540.547217502471
1267	1267	360.633740952781	136.218069020953	671.783369087538	513.089690825472
1268	1268	335.773824869054	131.529993770112	675.237288104439	509.477788555817
1269	1269	327.252240912248	130.484385277962	674.375181599225	519.496042666923
1270	1270	344.260313362846	128.451853849606	664.461016586357	501.118184273796
1271	1271	343.338273250058	130.68305008102	671.256128511124	514.991749768371
1272	1272	333.803308822405	131.18330280469	671.823436919293	558.50204065667
1273	1273	335.84749617914	132.353271007044	674.548683524727	536.038020947907
1274	1274	364.829825706124	127.569729650675	673.405440871508	559.053935293
1275	1275	309.289789093838	127.429282473231	671.870899094121	509.882474073577
1276	1276	343.470987213308	130.229376942998	667.946917209611	524.064859006372
1277	1277	333.176184813919	131.884770446148	671.470680721888	524.392719013102
1278	1278	352.28088842381	131.384177547283	672.498630600435	513.301377165326
1279	1279	330.584962705407	127.40771948128	669.532225684752	507.698529472815
1280	1280	339.220121840144	124.101580471875	673.334691590858	539.033216119447
1281	1281	327.386484206277	133.3692033711	669.545031241586	553.022568534488
1282	1282	319.174696890981	137.903929038424	672.138075302838	556.875138085578
1283	1283	339.785907650197	128.319765714917	675.691343316903	511.334927439916
1284	1284	312.748042386957	128.410089052942	669.628104362782	517.215816757261
1285	1285	354.969275621045	133.1393124813	670.728554781661	513.728256094788
1286	1286	356.780348054752	132.696852725215	667.221302140025	510.60388207609
1287	1287	361.062942577784	130.417681935523	675.969127561079	529.007765355371
1288	1288	309.48778177766	131.02132815949	668.047026734705	521.063471748629
1289	1289	352.178207622732	129.206574441721	667.714141348464	522.796934765558
1290	1290	350.690970677246	135.094904886596	673.882672011793	523.736411572204
1291	1291	330.355193607316	133.292081481382	670.095404163254	544.268983697022
1292	1292	326.961198045061	130.861672008034	673.276152035144	531.590628252607
1293	1293	320.243895659369	134.296132008386	676.454350952938	537.089047658034
1294	1294	330.872918874563	131.879385388707	671.682026294424	524.424307812306
1295	1295	346.01930241457	133.523427686355	672.20412496059	515.135143144054
1296	1296	357.46235110089	130.443443515757	670.272265178257	541.429527295622
1297	1297	297.841054326262	134.790666094166	673.777807149707	509.565247762275
1298	1298	346.401564070937	134.369862899853	670.702538531591	518.058415242852
1299	1299	342.483576274557	139.647468306701	673.976541639318	533.523383732092
1300	1300	341.065574670188	132.012724530742	668.573273118319	526.56615083605
1301	1301	361.457922044711	133.240205840061	670.294268897419	531.225518232019
1302	1302	347.585304690371	131.750972671675	673.164703704624	554.57257174931
1303	1303	324.376585454982	133.10538188584	669.999632585069	539.435887875876
1304	1304	331.934981515354	130.166748103407	672.504113644559	509.342183969906
1305	1305	352.725012029388	128.424651375551	667.573044270575	516.121122264591
1306	1306	334.627871243826	131.160287027191	677.45168565296	537.641653887886
1307	1307	355.332289179204	133.176980462064	672.091507886182	537.592025896045
1308	1308	338.671383560475	130.414671703819	669.658316364943	533.557720679648
1309	1309	343.726831463568	137.634802113443	672.138493352122	507.426545512698
1310	1310	345.502808280091	125.61022111993	676.187400146162	519.814504028472
1311	1311	349.41705995276	132.105365641031	680.610964025935	510.533887842329
1312	1312	354.382501136299	139.532751719127	676.528646294755	506.961506474388
1313	1313	359.782422006882	132.912492160148	668.876831570715	496.423150954422
1314	1314	357.409242582742	135.223386643345	672.269652745439	540.294064279121
1315	1315	364.868508276356	131.340399547432	669.55005037274	535.231913609866
1316	1316	349.298646553263	130.933225867937	673.382271036504	529.22395245311
1317	1317	334.127977657268	132.034378964482	674.067238710082	531.157020254192
1318	1318	365.700811041486	129.622715717125	668.92676587029	525.045399343584
1319	1319	332.294811038015	131.702200942721	669.831015501613	501.606029868208
1320	1320	342.234437373646	128.634322668611	675.660342900713	506.852397467096
1321	1321	326.124929606355	132.719711785813	672.217504549987	536.047094137139
1322	1322	330.888465175566	132.383831527874	675.552370049253	534.269133006291
1323	1323	377.136108954057	127.718076788928	670.702494657121	527.059369209098
1324	1324	342.790043472344	123.796185482589	671.294235630509	532.556406086398
1325	1325	332.658354743993	129.837123164683	670.672305259644	516.059281768451
1326	1326	343.852133167855	130.932202305071	668.493568530297	518.520807802667
1327	1327	350.083985330711	133.167369339008	672.909693452726	535.774058877071
1328	1328	347.393948013149	137.139976718213	672.006662804049	534.304256674744
1329	1329	328.94443050615	128.772288910949	668.329852734993	529.615537769099
1330	1330	347.601101378666	132.878066578777	672.812140068157	477.08186545662
1331	1331	334.841144729871	132.962352501142	675.128118367279	481.525034521025
1332	1332	362.425395105047	128.204739595735	671.756566332727	497.631276238878
1333	1333	345.551041348362	133.192221604111	675.174996948213	526.11004001143
1334	1334	374.317233548084	135.144381620914	674.852447862041	524.880073185528
1335	1335	370.351030045762	132.505000599574	671.385928463825	514.133594525679
1336	1336	347.868720444249	130.881287822337	672.429208023827	522.742848612006
1337	1337	354.532698678252	132.451967767195	671.401084960047	538.093118730315
1338	1338	335.350025578461	133.293802528181	670.991830651703	555.769289263479
1339	1339	324.771403373395	129.739468876229	668.340850596299	493.918923322074
1340	1340	376.060061880054	125.797763509466	669.193389456579	507.461734377158
1341	1341	336.080557967102	127.582769726231	677.608761850668	524.686851914231
1342	1342	339.456292100806	133.090722699639	672.430079766197	507.049127107928
1343	1343	318.926554661735	128.006187702217	672.983106214858	519.228270345052
1344	1344	334.470928029824	130.88864383617	672.100729276876	546.540649811622
1345	1345	321.118520766941	127.406454623402	675.132482590123	548.49559825671
1346	1346	349.639044322556	131.937375065905	675.021715379798	533.803877744425
1347	1347	353.140478372124	125.709551025203	678.814991706468	529.78553077061
1348	1348	329.784244212307	134.541822603954	670.583723661284	524.136900235097
1349	1349	363.231616350096	130.656044968348	671.92801375407	547.192309642566
1350	1350	352.796510577619	133.183424026736	666.115169929569	521.87639313355
1351	1351	348.277497908006	130.414379175908	670.350290536876	541.092369502391
1352	1352	344.881833223909	134.772611585079	674.207703753821	529.185131943229
1353	1353	336.35981643685	134.484274742645	670.416095530224	506.210304511176
1354	1354	310.655931450544	132.001652559037	670.970435746128	516.407759728552
1355	1355	338.882015815871	134.928651980359	672.561664237681	536.252205755266
1356	1356	331.592643595242	133.24792712121	672.464571587922	516.31723419024
1357	1357	345.238578615043	131.284336900972	672.752316564227	531.331444325952
1358	1358	344.828305434021	133.617173919156	675.721281347369	527.934909594934
1359	1359	379.283850272271	136.084210523145	669.633931173094	547.148692074576
1360	1360	335.211892774655	131.710081553531	674.552952143705	517.339433400096
1361	1361	347.438013300109	129.286158722196	675.3388633236	520.43786706818
1362	1362	354.235165254506	128.267430349113	675.188083761729	530.06900934978
1363	1363	339.642109873423	130.923337151168	674.022809955124	531.298768804191
1364	1364	329.915247333259	131.663934143445	668.819659749298	535.084450909276
1365	1365	318.820494156228	128.796880573271	671.747194014721	503.044452315434
1366	1366	345.044970967687	131.415931968786	673.512961086154	543.2349845472
1367	1367	345.322842126695	128.819142628082	672.161858591788	527.554841337588
1368	1368	357.703243269303	132.260001576524	676.400824354609	525.361945968134
1369	1369	344.582601904938	132.685277652277	673.938339818202	531.832341927815
1370	1370	319.632539505567	132.95042705199	675.614985353096	521.124314056119
1371	1371	342.464704025489	135.062901023412	670.042639674829	516.120824363852
1372	1372	322.516867082158	130.436497886547	674.76754413437	523.466154881844
1373	1373	343.531047042412	131.983587343467	676.537180253393	509.484679854983
1374	1374	321.665506521053	127.352469287061	665.72476496972	530.103418194706
1375	1375	389.065351627763	130.233037397513	663.713453532875	528.443867776569
1376	1376	341.580691748509	133.91597151513	671.19370279537	552.239011863687
1377	1377	361.218837604132	131.145219164605	672.365746571668	516.079516682045
1378	1378	351.779239161915	130.793069797417	673.595972751781	504.347908470082
1379	1379	324.840909971258	133.161588485132	665.733393268258	509.309447728208
1380	1380	335.620506971229	129.815949815765	672.675965358939	498.313346052088
1381	1381	344.206528104569	131.493121919976	672.828301474936	533.561851809465
1382	1382	342.352404568106	129.434796057374	670.916033786737	525.537326011291
1383	1383	347.553588196335	132.723182898842	671.601427775813	526.70206900532
1384	1384	347.634195584366	136.357575254109	670.840574559021	503.750077974487
1385	1385	332.279399357701	125.920943358262	671.785431865296	528.312614863084
1386	1386	357.10893188269	133.072670172937	668.210458065039	523.859811120442
1387	1387	345.353394750399	131.728788827913	673.957255474765	546.976082622951
1388	1388	328.555290524155	126.560192710289	672.77298884049	494.855329610535
1389	1389	322.285192713515	135.043992511654	672.303724016107	539.375427063658
1390	1390	350.394287608511	133.127217883512	668.332938369743	554.46865533227
1391	1391	343.934285707722	131.470613395113	670.396940460271	508.129973240977
1392	1392	355.08322543445	133.484540179344	669.209062418498	561.194071345751
1393	1393	341.331177386028	129.790492867123	672.22004750908	517.280629922255
1394	1394	356.923712653866	131.249897596355	667.650350235918	500.945075937722
1395	1395	319.215911733789	132.020458698621	667.369424251138	532.468232192568
1396	1396	352.232089952644	129.174742287751	670.923649219621	526.163207364131
1397	1397	365.470875618105	127.161965588347	671.403212874359	552.713892812348
1398	1398	298.665433214904	132.488669740718	678.449009889041	524.264335958878
1399	1399	361.545299075243	127.046303454767	670.441023376828	481.844463235632
1400	1400	355.12849524468	128.059053840296	671.59680674115	549.635930315095
1401	1401	367.016814078227	134.215267322933	671.558657011324	543.016413160272
1402	1402	335.594293263381	129.710686925748	673.715519748408	527.505355771593
1403	1403	347.716951305634	137.059798173177	676.075416936293	544.111441426015
1404	1404	336.715579514746	133.333182321716	672.710797383677	525.636169211462
1405	1405	326.653365720621	133.312290475621	670.742200343534	530.092176872747
1406	1406	318.221786728226	129.061899563146	676.666214737342	517.033138317248
1407	1407	333.629191981829	130.721661846128	666.05876640797	525.161061328514
1408	1408	325.208411282455	130.204124511638	669.29926152581	506.123697768632
1409	1409	350.272493891578	131.383016487355	673.912196299402	574.588869694312
1410	1410	335.837375648122	134.619359403401	665.02865566617	545.51657794804
1411	1411	344.346297777194	129.299824164403	673.244963176178	535.850620796959
1412	1412	344.053783278187	130.408924802268	670.912686165511	547.67155224148
1413	1413	329.474046581516	124.0543266319	674.705843527051	525.78387660697
1414	1414	365.483743959502	130.296503190991	668.134290659842	527.711513736846
1415	1415	317.974418619158	128.060861135858	672.991470438486	522.223056719897
1416	1416	340.70015352776	128.791062526277	673.54632935319	518.912365930403
1417	1417	353.653043439016	132.592722956685	672.485574465912	522.781461459637
1418	1418	351.533067231902	127.667708288449	668.484852816735	525.863894606204
1419	1419	363.229435948304	122.221879570733	673.819256951325	511.021200069048
1420	1420	327.347205072974	127.078662583147	673.126080150029	514.827370059907
1421	1421	340.341426622474	131.491356769551	674.260864015364	512.560065694956
1422	1422	368.941645508883	130.350410158689	675.644339249368	523.398324747537
1423	1423	336.882765258705	124.602015461856	674.551061778829	525.361028202671
1424	1424	318.75125720376	124.662863330469	676.506675739657	519.696595284624
1425	1425	363.090130681302	129.363559830231	670.118467712072	529.504041216151
1426	1426	330.17012178938	131.501105196769	674.0156988278	503.668957486494
1427	1427	345.334252587172	132.04142343394	674.956329785207	513.703149513319
1428	1428	320.643290359676	129.911109789917	672.24877927041	554.163870316206
1429	1429	342.167153001791	130.719224965577	677.634445173824	526.283221605627
1430	1430	329.276646753483	132.772060240227	671.636135580243	552.373489480667
1431	1431	316.534362235607	131.511821189958	674.170632843791	540.184286082464
1432	1432	360.728945869525	130.335171862205	671.264485042629	559.934938467525
1433	1433	374.423839723178	130.959414999828	671.420277540174	496.766493188162
1434	1434	363.793605028686	132.643045667697	673.560477310245	525.821351016403
1435	1435	372.046746353916	132.451359342236	674.01234460212	535.638109857786
1436	1436	305.304842710076	126.966088743457	673.365076948777	516.499912279237
1437	1437	333.152814946886	128.92100829209	674.359486692382	514.518345125993
1438	1438	360.947104401616	126.812829255768	666.752553637276	517.888601691887
1439	1439	356.291815520326	134.719560349501	669.540548833715	532.245801800805
1440	1440	349.045763627037	131.929478002538	677.909573084069	483.511718866786
1441	1441	331.300823111313	134.293302607259	670.910869997546	527.196931455951
1442	1442	327.925210814696	129.461943089138	674.231269319815	510.12206014052
1443	1443	320.343833860364	133.453579897467	670.968141239455	530.374307013112
1444	1444	337.772151324911	130.188312204769	671.156048773781	552.24525819933
1445	1445	355.54051813172	133.417962443714	672.386890090796	507.262549037595
1446	1446	369.230039086155	130.708730306137	673.940724435063	530.199836380337
1447	1447	363.521013297716	128.411084447565	675.885826926974	562.382459174226
1448	1448	350.644454555099	129.73751869465	666.819003145576	521.131639882963
1449	1449	368.729294949617	129.672097351888	674.440479072546	540.215306768768
1450	1450	325.01025647775	127.908381130335	668.486499096887	514.271635655428
1451	1451	319.650334691348	128.496514846171	671.654833184443	522.456338854045
1452	1452	337.741157142406	131.976095912019	677.785990135653	538.236234897684
1453	1453	336.588748678072	128.335786157137	672.425230445328	504.546187473724
1454	1454	348.311724848963	128.153572469023	679.897850003908	542.444142583192
1455	1455	346.565368767569	136.108550329792	673.607547666469	507.965976791087
1456	1456	343.93404238158	133.050666951958	675.54858164828	505.38559692364
1457	1457	340.146991679499	130.780211056797	670.526601573334	557.206175659844
1458	1458	345.726128960429	129.870266632537	673.376730176117	493.232375632347
1459	1459	358.578271658076	127.567697843703	673.10964945102	527.545553339505
1460	1460	364.361123324645	132.953850165722	672.712437822564	550.834137661174
1461	1461	341.753251345706	134.054865015117	675.551729579377	516.625169389144
1462	1462	362.594662937722	132.392823975282	670.978057571892	490.679364584374
1463	1463	358.805022870351	132.485002928356	673.971393364863	527.05016857561
1464	1464	346.192514138918	128.619897833729	670.664774417861	563.429933329497
1465	1465	373.295002528224	132.850736186275	670.058809565303	508.990827380282
1466	1466	340.170007528332	133.704081038259	668.188699646468	520.413477123868
1467	1467	366.956988966934	125.825333518557	673.639424145717	544.388426726164
1468	1468	331.613116034371	131.210154668297	671.093938942302	532.84705940795
1469	1469	381.598822671082	128.247873678852	670.393711658213	516.8055408228
1470	1470	365.826331814932	130.8818696787	674.787925171302	525.675165463523
1471	1471	327.654826032282	131.395626383744	668.704899689611	533.857579979474
1472	1472	334.071093722329	130.010802383258	667.321890008417	537.512492560641
1473	1473	324.02059081745	133.283069695013	671.617151898184	490.881667152164
1474	1474	383.741918215953	131.94829045174	669.701830627389	518.104793010156
1475	1475	336.313138345963	129.658115362627	671.701645880936	479.621726568275
1476	1476	341.444525530489	131.536000989612	672.629129263442	502.042664238564
1477	1477	340.77433600587	130.296066018943	667.978767167515	498.105290952023
1478	1478	324.134101429762	127.218073751503	668.37463509555	532.147297963841
1479	1479	338.062619138611	131.444561919668	671.851802935778	531.326451621777
1480	1480	359.076736026257	136.901296908382	669.511076395136	516.216599277266
1481	1481	329.564112832983	126.92038032335	672.458508394477	537.320600302015
1482	1482	355.05357992493	122.987404208885	673.301834218267	552.833488330975
1483	1483	350.475735020782	128.672953924132	669.211172553292	512.437495207371
1484	1484	361.546250642951	127.432064845414	671.864558469245	531.031080788637
1485	1485	356.114885628672	133.2801737352	665.869752680904	520.434835916445
1486	1486	351.957860873713	127.281910380007	670.006029114947	510.474676537848
1487	1487	317.089257047397	133.145260276066	669.008871086046	552.057174851285
1488	1488	354.684859018315	127.269874324927	673.501265989022	529.364757528117
1489	1489	360.322064561719	133.080568578182	672.268653149856	529.139796458504
1490	1490	306.475824884289	132.293399320391	679.425980441164	510.214416585795
1491	1491	363.722867442276	130.670910833005	670.739332696639	504.096477490088
1492	1492	321.93873758218	127.610487268874	675.306163675288	533.886026124193
1493	1493	321.980660115848	131.647060643115	672.745286018354	502.659871417665
1494	1494	365.589139076508	130.956977930459	673.925405302582	546.444039904226
1495	1495	361.691443472576	126.860659460189	672.55514529071	528.810495840068
1496	1496	332.162003866743	129.014078436323	671.007244836584	530.317025600099
1497	1497	331.289962237464	126.275662453958	670.900803300061	519.525016077222
1498	1498	355.177444788089	131.20525979265	675.647260680288	531.52274620588
1499	1499	355.71552119683	132.316688018051	675.052840074231	531.951242119126
1500	1500	353.250976848543	135.885431157733	677.263691867244	523.077882915448
1501	1501	358.001577312625	129.191481702994	670.575812951309	496.597233940348
1502	1502	335.364261511135	125.722920290501	669.858993720046	539.282581061708
1503	1503	372.294752903714	129.488933368196	671.616100332572	533.979018739029
1504	1504	366.214787750118	130.584469029174	670.675372683799	507.296602043888
1505	1505	349.748987200316	131.345899703288	672.952489508506	533.21568295678
1506	1506	314.745180307806	126.332670361422	677.908042348001	513.069293719617
1507	1507	329.817140710139	131.146637936273	671.671155858285	522.569147849203
1508	1508	344.02899536202	129.133359586206	670.498509111444	520.66458626255
1509	1509	367.222217128044	127.534852930686	669.191450240414	507.986512580765
1510	1510	363.024818902404	126.944859716275	674.828674098821	504.517451629374
1511	1511	356.294191170351	128.616848626317	676.059635002855	517.401648379535
1512	1512	368.778606280057	131.235102825757	670.841864688935	526.70503036144
1513	1513	352.815710787421	124.938462362555	668.695023482399	501.502287136612
1514	1514	369.358767956602	130.273883715696	678.762354976008	521.655021103861
1515	1515	339.59212668912	128.373329355502	668.191076292829	519.853722823816
1516	1516	332.4098051231	132.170426153109	673.554285453493	538.112128991865
1517	1517	325.372196147	135.399240514344	670.003622068527	529.362003808904
1518	1518	354.591950449429	129.156132732692	673.161642871736	522.416303396779
1519	1519	341.670877982051	135.105054462983	667.485118564016	530.381247197408
1520	1520	316.808765774283	134.940389301542	672.083253295287	537.904674512468
1521	1521	310.002278538883	130.455620898956	672.893843877879	518.481049610248
1522	1522	309.101766318791	130.109690469963	675.877611568271	535.715591502857
1523	1523	387.747589784155	132.954835543199	671.614807139419	542.681023394424
1524	1524	330.846942324242	134.377030189211	672.915350673532	538.014214129154
1525	1525	369.475290512215	132.687920416591	668.58374702632	522.072745451784
1526	1526	355.667290369933	132.587513606897	669.100024646149	508.780798305816
1527	1527	347.912696321873	134.764990048424	672.453020172912	506.372163266845
1528	1528	355.805701643997	135.952321305836	672.70530128527	543.669938646914
1529	1529	327.177577342901	131.910450249183	676.037178213994	527.263249420209
1530	1530	300.341883920215	134.942136608057	668.472713302542	523.890184869402
1531	1531	374.936945009879	131.906728007036	667.849142786273	522.184785071339
1532	1532	359.593575837777	128.069518473685	668.108010301073	524.229573886623
1533	1533	339.328895247589	129.018522477067	671.788326817349	533.645944522728
1534	1534	347.494094043437	131.522408258607	671.310238825193	529.909252016046
1535	1535	371.061950252038	131.810011361868	668.974300369137	516.185085108958
1536	1536	340.154739654929	127.478542864289	673.377273385236	519.027330441314
1537	1537	333.407789724429	131.837959560361	668.825661533856	503.499022463209
1538	1538	357.553100245581	132.236249296675	674.497222243614	545.600383927158
1539	1539	344.496552051468	129.207767692351	669.160198301202	547.625729173218
1540	1540	373.571660681349	125.345295699565	674.857648736472	507.093221610739
1541	1541	341.469948107721	130.705806237153	670.329195849763	511.000491331417
1542	1542	326.058314131634	127.353611144101	673.527184392104	526.294255923151
1543	1543	334.657797197493	131.858888386548	668.609105900211	509.19415407031
1544	1544	319.709956185534	128.030161443365	671.322023574374	514.920727452217
1545	1545	323.321218431249	131.256162717541	673.08896907969	517.560096991051
1546	1546	367.388792273905	136.171594169863	676.678066613686	499.948614886634
1547	1547	296.319365054807	135.041028618785	670.178733043045	548.747956836381
1548	1548	359.654339661454	132.336815611105	673.998023484506	541.055181702895
1549	1549	326.066100466425	138.148693359564	676.407825933184	501.062289950066
1550	1550	348.635912046658	131.039677845404	673.356573474604	535.789139540487
1551	1551	346.449548265363	134.16416355261	674.264659649107	487.433984968145
1552	1552	398.445335559433	127.233970673189	669.230692101986	561.880749537149
1553	1553	363.995314919391	130.137060639404	671.052094744012	527.898849055443
1554	1554	326.859800404883	127.999210515652	669.523786358556	515.698399112445
1555	1555	338.151477250056	128.569760408424	672.019445158185	494.868714264329
1556	1556	354.628804067465	133.780530276488	673.531671635283	512.704133868606
1557	1557	356.249611446454	133.049262566116	669.690697406655	520.385870578815
1558	1558	343.176530157288	133.81996791143	669.576784079173	503.268516756728
1559	1559	377.572096407688	129.880585236855	676.524389758738	542.21518432534
1560	1560	340.877745942507	128.988298010252	675.332044634688	517.04084439432
1561	1561	301.12195577603	133.097388203486	669.113298577449	527.420249649353
1562	1562	345.947565174174	127.916905255489	676.344616466684	528.241839140924
1563	1563	341.773070899516	134.115679260955	667.976417558046	482.951999473378
1564	1564	353.830012258372	128.387458766338	670.726456356356	512.747312176936
1565	1565	361.073057920025	131.311969180284	670.971299538095	507.47464944927
1566	1566	362.811810185357	132.891069682556	664.74068514507	518.655068657783
1567	1567	355.684546297382	126.69014459434	672.018795711841	526.761452557258
1568	1568	339.410563491568	127.922948026666	672.236542765661	543.339879936732
1569	1569	324.925654424593	131.413017953399	670.807825637881	488.880102616573
1570	1570	329.246204279542	130.25970996153	669.522306986607	506.379237580153
1571	1571	343.383540283473	130.920475075525	670.699442698658	500.675079382805
1572	1572	318.254522686295	131.220671159108	671.787395302361	521.225167385171
1573	1573	328.400504676243	126.296363430284	676.023958681181	528.617999220273
1574	1574	342.05464992667	132.492645013132	671.887762907525	513.813119672119
1575	1575	329.951633238192	125.744959557451	671.628828166331	520.696006370908
1576	1576	340.556999184434	133.536231986737	671.194676415689	556.061792802742
1577	1577	357.479645095131	131.701736489729	673.66902124499	520.888002275347
1578	1578	351.561750335362	127.113059919686	672.024363649315	556.377603145419
1579	1579	373.929818069866	127.20536118479	676.301907015359	549.444974910568
1580	1580	331.106550725077	131.28608067806	671.617793282348	531.172397404794
1581	1581	321.80780751745	129.645252727984	670.593937567631	533.13417938986
1582	1582	333.012349280679	129.839797841089	672.281517006711	516.710641665633
1583	1583	331.514701996889	132.493660896211	672.021675612817	522.196940113443
1584	1584	333.370300636969	127.745396900784	668.943838431966	502.506146950997
1585	1585	376.030362949244	134.712375834381	668.225559706685	532.640928717712
1586	1586	357.456205356001	131.054805268778	676.157737551851	539.889728845564
1587	1587	340.346478033725	128.97270855027	669.412480978218	525.572525934904
1588	1588	339.751884238847	132.070812830488	673.954584248356	498.936388671211
1589	1589	350.963329621295	136.978228463204	677.659241227846	527.63276183815
1590	1590	357.05498380805	128.6321380251	669.227955509254	519.143052312753
1591	1591	348.806084703382	130.114534828484	673.134759022067	526.128845899941
1592	1592	343.638982961948	131.376667256921	661.797428954621	524.341895466365
1593	1593	380.143045490467	132.017820180132	670.939567261021	495.09665328218
1594	1594	354.242006527256	133.365990502301	675.923870719885	497.614027031307
1595	1595	325.857763341424	128.848606877719	675.555177325168	526.888741087036
1596	1596	368.041286174404	132.300527417343	673.393215095086	545.772519874629
1597	1597	342.113068221386	132.74225241276	671.806221711823	530.438440738
1598	1598	335.295288248224	137.028980154635	672.181925632766	507.863987112358
1599	1599	354.695547826479	128.736624418002	667.948300928761	545.468037992928
1600	1600	353.080234998141	129.145966590433	668.26893830911	547.306963568459
1601	1601	341.775268278676	133.54669704658	667.406129213273	527.909722048565
1602	1602	325.628389816805	124.855516686602	674.715208330011	496.384892431656
1603	1603	352.571373633448	130.531474456973	672.052904378384	530.059054049641
1604	1604	333.046611174601	131.937883881599	677.895031345969	515.086646592966
1605	1605	343.893811144569	129.50798253293	671.540418814419	544.456135734595
1606	1606	345.963793711419	130.468763425666	672.963998184843	498.281651054067
1607	1607	337.783390508788	130.27613251664	670.429459755672	491.673580812547
1608	1608	330.946294612606	134.953332101319	672.523528548992	533.222022653407
1609	1609	358.943371437462	124.558754252423	673.836278154045	522.445205814428
1610	1610	322.258714287479	129.035211254942	669.617471846719	498.565427275753
1611	1611	368.114336529242	133.723245857952	667.627115715405	531.301269455248
1612	1612	344.080489433607	130.792544534536	667.738815576809	556.509110991978
1613	1613	338.353154461798	133.228056713639	668.619329774951	541.369385507334
1614	1614	306.444092223145	132.359943778532	673.917014034558	543.337252736727
1615	1615	338.239813988646	134.175871189201	671.162315612648	503.586093727247
1616	1616	330.826301937646	124.684764225618	670.27145297154	529.184893744563
1617	1617	358.501186147013	125.3065422022	673.060323308725	509.078683900259
1618	1618	372.287795964267	131.833945399547	669.748514297458	527.277799571627
1619	1619	335.97854483371	128.974065228298	671.370897409966	536.619501056251
1620	1620	348.718651437474	131.983964140914	672.532013950724	513.766087045755
1621	1621	349.309967823043	125.892995872085	671.009370544538	511.679816179767
1622	1622	377.866784967093	133.164922261006	674.543932945643	522.369899215863
1623	1623	353.259563627533	132.658295506975	671.260641573039	518.947611703382
1624	1624	318.659552468935	132.802705490408	673.169949830015	511.883188991838
1625	1625	340.188682889699	132.316400816916	665.389257138261	492.572978442016
1626	1626	342.608801606549	135.740485523663	673.890320775143	513.619427639383
1627	1627	351.874625199285	131.188952321449	675.151202893967	545.140532607213
1628	1628	343.380953371718	127.083652482778	671.780064573439	508.213728192145
1629	1629	348.518322636254	131.12739829408	668.304623421524	520.455972382896
1630	1630	349.882688767526	127.508836733248	674.012372582085	511.861403832296
1631	1631	306.196530109887	129.757866089482	671.955232844784	526.948658219663
1632	1632	363.827258731604	132.721137366946	678.094775033632	527.714634805808
1633	1633	372.690146047114	128.354556488605	676.571054102565	537.365667087274
1634	1634	331.875088962304	125.137207056443	670.910969749837	524.068602727024
1635	1635	338.579121188124	131.018578783203	672.018002261658	523.041879237151
1636	1636	360.454321134791	130.831301889105	670.818585998392	520.999455404309
1637	1637	344.66726356695	130.588753356122	672.109950756798	512.870264865242
1638	1638	338.03222966297	136.586531358691	671.86298562642	530.173841548659
1639	1639	327.826742501966	136.010345880432	673.267949829633	510.670394176776
1640	1640	344.205493183298	133.373014928366	673.421430241373	500.615799545992
1641	1641	345.367147474591	124.412249125264	670.583474191073	536.05149559315
1642	1642	355.709178172284	132.357311732026	668.268657129252	500.89046091449
1643	1643	329.946744833996	129.174127986648	666.105678006746	541.808494471245
1644	1644	337.235710288034	132.025240260807	669.646256601546	504.723713334459
1645	1645	356.788013896294	133.774777065839	674.413238501999	516.060330011117
1646	1646	354.493622829951	130.303097162275	668.435389785346	513.52376061877
1647	1647	367.99371954605	134.820477164966	673.627649565453	536.717030911144
1648	1648	329.3713772759	136.531711077097	669.780092859951	508.31247968916
1649	1649	332.93956782439	128.727567727019	674.678289075473	513.893180440477
1650	1650	346.320716254245	127.794136295077	675.900063568778	520.191741276089
1651	1651	343.587334850679	130.355471325822	668.96396609549	530.999348349631
1652	1652	325.254530075342	133.761488549107	668.330261776793	547.251201848204
1653	1653	330.216728578055	132.194779524469	666.236084027781	536.693678844566
1654	1654	354.558002058989	131.115928364631	671.034736160283	487.108895439712
1655	1655	325.663899164351	136.438832874327	672.10509022741	528.191369329875
1656	1656	340.817863567209	132.104129228299	671.172952820116	476.860379180137
1657	1657	341.172372955041	126.857045927247	674.68264805094	505.844025796367
1658	1658	344.889101091354	128.308072655018	670.487232528429	503.402130194018
1659	1659	352.387013540653	130.877030307531	671.283706855264	530.745879234261
1660	1660	319.832646371078	133.080771592029	671.491074759807	509.108120331239
1661	1661	309.175134505526	134.573278302937	674.059418098005	542.466668951225
1662	1662	356.730622798641	131.196841518334	675.748661213562	468.647598264459
1663	1663	359.193002157375	131.287671009339	670.632611583343	500.002998853134
1664	1664	344.127827941091	129.13192285275	672.375441083022	504.987128526169
1665	1665	341.252079956265	133.347480404361	668.498517219003	524.046953698541
1666	1666	326.225831134929	125.628785210212	670.606006993999	506.57189711551
1667	1667	345.856009052973	131.751862015459	670.562054824444	514.385690046557
1668	1668	330.205403027806	132.620023737246	675.227509976288	522.640323844803
1669	1669	297.822994756143	130.631917287714	674.00735537605	555.823988456476
1670	1670	347.16553048672	133.130910054796	669.819852338996	501.64478827467
1671	1671	334.035382405645	128.887071053917	674.32186852982	532.926811430077
1672	1672	326.43483595189	132.077941155488	672.365329453991	517.718702724151
1673	1673	344.877255100586	126.725959122179	673.804696386869	510.363497621424
1674	1674	339.655560228287	131.286638514798	671.875389758394	493.975343393478
1675	1675	339.437627002613	129.807055384316	672.511064028547	519.796384057451
1676	1676	343.331388213992	133.379886906912	673.524048492725	536.835680760563
1677	1677	379.111519285673	130.574649023445	671.978661029472	527.296177240822
1678	1678	357.091407679086	131.481515714541	672.74611902397	535.290092978174
1679	1679	316.58269528485	125.771716449827	672.035724874761	499.376718397389
1680	1680	339.978001358968	136.42970905729	673.363738031059	493.315892570231
1681	1681	339.609708015279	127.593409513088	671.495878885431	529.30133063325
1682	1682	335.644941827306	135.077963986801	670.08422819791	518.222528170403
1683	1683	381.299424117897	129.53172654611	674.421586713575	530.171845808983
1684	1684	336.397083003128	126.999734620405	670.554595249634	515.733089485067
1685	1685	320.352174444462	129.416109787986	678.042800198369	538.938415800897
1686	1686	336.323178722583	133.407123454546	675.556638129517	524.571076755413
1687	1687	348.520773538714	131.522347387512	670.364015551002	523.161368981882
1688	1688	295.723432146609	131.607195786897	673.21193248937	519.225024783834
1689	1689	313.29710988001	124.976489968547	669.932037217265	482.041743041892
1690	1690	352.844164761794	134.950017687436	671.989234678768	533.89623942001
1691	1691	358.945733097854	132.619074306287	667.5695231295	525.798657817581
1692	1692	320.174649471737	138.149313321959	669.748577466813	541.910808801655
1693	1693	348.519824751898	128.407713278242	672.625386098967	525.991758838947
1694	1694	358.94240044438	132.911629966337	671.766714630485	515.55662374472
1695	1695	329.256187401867	128.34878549668	671.835780666343	519.494310058247
1696	1696	363.412658771751	128.28970732568	669.879294433586	511.336175811029
1697	1697	354.972989755935	125.297746493196	665.563799846596	546.225998412542
1698	1698	372.794380316024	129.527033249819	673.162085217453	512.946741722638
1699	1699	328.894203294917	132.630156317521	668.265939896412	538.316704925414
1700	1700	346.292421734807	131.484782629128	670.514267925577	520.06316403022
1701	1701	317.944984175654	133.42379400216	669.639755818402	524.759198717229
1702	1702	357.926262961614	131.063712290874	672.692053803771	511.489246650086
1703	1703	335.304186856668	127.538229694038	669.909164590865	552.751291876809
1704	1704	322.924943562685	128.076250976911	667.969551246786	490.035950634761
1705	1705	337.540650120741	131.193187259188	676.734159458412	523.942929193656
1706	1706	338.038875525486	127.961046497903	665.70949381737	525.494018421285
1707	1707	365.229781321898	130.313662266502	674.242724811832	539.819998191009
1708	1708	346.382863550821	129.943243273501	670.173411648228	535.976349789815
1709	1709	351.447123743582	127.764636404001	666.614259605692	511.539677315738
1710	1710	357.03916286155	131.369811700401	676.201999018682	541.987255337343
1711	1711	337.812566969524	127.560495670784	671.958624081129	509.698915295455
1712	1712	358.222407331163	134.579066509865	676.730419690729	541.082744645518
1713	1713	342.48597298184	130.982126521466	672.243550410749	526.678359275075
1714	1714	345.764213995814	132.589907401365	669.092394653147	504.303755890965
1715	1715	369.296828819462	127.774650525954	677.634580976906	503.42471774218
1716	1716	321.104865148479	123.905884977079	675.280025228617	485.612409394402
1717	1717	369.789242078476	134.03020342284	673.691725965155	533.030681644324
1718	1718	316.104667626071	131.546692453304	670.251579159223	517.621026673727
1719	1719	345.244750892798	133.347174417357	668.702146143286	515.623963739222
1720	1720	342.180035980087	133.344464748946	678.183266615382	535.21153977215
1721	1721	366.246369625984	134.341671210226	670.422465365164	517.638289498683
1722	1722	352.713189829913	125.99967313455	673.25043513269	522.421896067958
1723	1723	339.202837703149	133.776285303815	664.346956408387	538.775070830029
1724	1724	336.149859607431	133.366568972794	670.348137755085	551.197524022076
1725	1725	336.2229690614	128.1182693016	673.267079700611	491.160482825127
1726	1726	331.842376055967	130.572012584642	668.304036390848	492.579504833336
1727	1727	333.815395204795	130.684602434036	669.087701864039	535.779001592642
1728	1728	354.13288539688	131.638328026548	676.026091150319	521.480198439243
1729	1729	336.26512548237	136.989422121384	673.274667626798	500.365851647101
1730	1730	351.514857378196	129.687086500942	670.443345995577	546.068589075002
1731	1731	350.433376220794	134.73756289893	669.502246812915	515.206000487007
1732	1732	352.260731095949	133.512181917951	676.749795163017	515.445089757136
1733	1733	362.867600374928	125.842059880676	674.796263117703	549.946991097813
1734	1734	359.26337723728	130.069923282484	670.595335108376	541.175220073793
1735	1735	329.521117915843	126.533081034219	669.794549187586	543.693985241185
1736	1736	394.918254432945	129.261451372884	667.542442683322	526.753987408057
1737	1737	371.56924145499	124.460233548324	671.967021725953	498.314100354186
1738	1738	346.122391007981	128.919353791905	669.498580513727	538.874182765525
1739	1739	322.330125866426	134.022943012734	674.898857136491	552.085351484948
1740	1740	344.674779506245	128.877993196664	674.04784475769	569.290804059871
1741	1741	356.335376953479	127.835430700188	673.478528116502	520.379062211467
1742	1742	321.545480965748	126.706395748711	675.080279177	519.432523420103
1743	1743	334.33844615504	129.471548116052	673.603931228548	497.332101995034
1744	1744	333.435658230708	138.702599487074	676.144466805795	506.146249514409
1745	1745	341.925532480938	130.085923005393	675.085121321749	526.170409431673
1746	1746	357.191327811767	135.547720411948	674.594197132227	488.08760042032
1747	1747	363.367024612832	134.127576945131	667.679243422073	532.791841505244
1748	1748	362.89740263401	126.152988258701	670.252336673754	525.632856074442
1749	1749	366.938802657311	133.47611338747	670.955794787382	517.284221513549
1750	1750	341.208249370789	130.564474544922	672.714627693647	492.108737415229
1751	1751	341.235881969703	129.736366367926	670.799938529068	526.182378521053
1752	1752	366.986149279891	131.499149155127	672.786206160031	518.08268222961
1753	1753	316.541454884633	133.843818890441	679.779883355713	520.657028837051
1754	1754	332.689534208316	132.553823684674	673.34865391469	501.174579495827
1755	1755	310.259929578256	125.982555738703	675.95715831734	526.624330344751
1756	1756	316.02841343059	129.35391838381	673.017820201102	548.735109177258
1757	1757	357.097251614634	124.270471719124	674.897113910034	524.418442458266
1758	1758	346.867920406642	130.90765038765	671.132831720531	509.541665834473
1759	1759	352.807941258042	134.598275125647	669.211156540193	503.729872262441
1760	1760	323.918296733545	129.737751582639	673.463092116483	529.354072708681
1761	1761	332.196103741467	130.050243695319	669.822521914955	528.291562018796
1762	1762	351.104192786776	129.483000948886	676.701502025073	523.925057208133
1763	1763	367.7858632465	132.703664044401	678.42245395902	514.78515418446
1764	1764	349.7124687249	131.73197850963	671.102871424194	536.031966688812
1765	1765	340.207003170135	136.314392879853	670.761944549085	518.092189300439
1766	1766	359.78260910662	128.727740863924	672.464728271144	519.551587260839
1767	1767	352.52035161245	127.178116485015	671.019646194174	520.739838740698
1768	1768	334.628759829293	129.196494646286	667.957791245997	525.525571937306
1769	1769	348.902825588421	132.173199507923	673.149538363534	530.496194795683
1770	1770	351.359019227078	131.091626552849	673.170589727873	531.094798196465
1771	1771	324.814863694632	128.984857669389	677.939749338698	494.634466698711
1772	1772	321.682637795934	126.668010825041	680.006069940716	541.356107972756
1773	1773	340.128656976217	128.964969139507	675.970784653693	565.989524427332
1774	1774	330.36198518352	129.386152198037	676.218861436507	511.269027134648
1775	1775	339.141490151439	129.558563988884	667.437899172372	523.947572429807
1776	1776	310.767877716107	132.001522780128	674.631327897942	534.15894377804
1777	1777	365.98357916514	129.633997979053	672.573254986669	507.903710736174
1778	1778	360.522402407601	135.67272908602	674.106437180051	529.004076207087
1779	1779	362.112984490026	129.903199567622	674.918711998063	568.982703080545
1780	1780	345.331115114932	128.396955256396	669.547032901362	507.241890404419
1781	1781	355.797527764373	127.185075130791	674.181289953056	533.182283293174
1782	1782	346.261212776564	134.668215924369	679.499279681293	515.61796843303
1783	1783	371.185367453509	131.99547061202	669.4559341552	529.108311495727
1784	1784	335.125479705313	134.251370570486	668.380798003591	533.582011956067
1785	1785	344.226862529852	129.333653020244	673.202209349919	534.931571850851
1786	1786	363.565242098784	135.809414677102	676.365712775447	511.41028807743
1787	1787	373.315822951686	126.892188150418	669.865262669005	547.170482508458
1788	1788	326.707130960674	133.732655421119	672.496202604128	520.863299662419
1789	1789	353.276653742518	129.917014901508	672.843449877354	486.665364006822
1790	1790	349.926390962305	131.572727938301	669.553280905879	517.924378049698
1791	1791	345.817592102519	132.357076392982	670.482259234359	498.82390736488
1792	1792	352.302549813669	130.360198337114	669.614139621566	505.969084706343
1793	1793	326.584383521443	130.003437102818	664.818425317924	518.991630448445
1794	1794	343.045399674528	133.844255435709	677.444864903563	505.703030329735
1795	1795	351.133267548997	128.133652446068	671.649574043286	546.412289089862
1796	1796	339.125667015642	130.531521483095	669.547690903047	535.034490082324
1797	1797	348.770235413143	128.596442847192	670.621900076563	508.294155048685
1798	1798	326.608245150307	127.946721377399	671.540398614684	526.050399415833
1799	1799	348.882562924549	132.211786571512	671.297310708824	530.702441271111
1800	1800	351.373705062692	133.51761236846	675.16585446708	523.533255704853
1801	1801	361.555254921603	134.160178428664	670.040468560107	502.483581255528
1802	1802	347.822395161204	130.381055647156	674.246200066696	487.725466285046
1803	1803	310.646084406042	132.858455352327	675.627670567184	512.934977110289
1804	1804	338.174702696942	129.078816097468	671.921396712605	545.634881503953
1805	1805	355.118090138385	131.269697970001	666.339443089505	535.176205924361
1806	1806	331.098394276285	129.842548814173	669.787662013047	526.992239376439
1807	1807	352.773669734927	130.084043254467	675.106313646403	508.432311243607
1808	1808	362.216377884962	131.275963823546	673.896512150661	514.493934115067
1809	1809	306.420340535252	131.197119784668	674.526250273377	517.548958804259
1810	1810	313.428803842696	135.050780397005	667.466096994428	516.286254235372
1811	1811	361.853129470163	133.761602274775	666.634499231986	518.296700375073
1812	1812	331.152644579455	130.387253345651	673.468801939228	517.091103051374
1813	1813	336.384138515612	127.7164432211	677.430639161079	506.994686802431
1814	1814	347.295207492051	131.150794388823	671.684403093142	549.070900646417
1815	1815	337.522268799304	130.504316682333	673.676819166051	527.970220977743
1816	1816	370.202675006274	134.397206823506	671.26821201084	536.154717546086
1817	1817	352.638514729621	132.157734023017	671.42359094997	517.508723167948
1818	1818	357.265662323124	133.863912165183	672.740183560352	517.831768427121
1819	1819	353.84313693216	135.533237733093	673.889177732959	515.939366259487
1820	1820	307.616631173254	133.067182546413	675.796536627955	530.045078945775
1821	1821	330.264154843131	129.70627789762	666.18064279075	543.517752831051
1822	1822	346.970839757079	130.48907566449	672.499097899477	523.211704371608
1823	1823	352.157216292055	134.981495775046	669.046034256736	534.6824480021
1824	1824	356.752881036962	129.773754038815	669.343832719212	546.403152373826
1825	1825	344.492638665974	126.426315212451	670.192446826151	516.849888993549
1826	1826	333.892837960371	129.575436650362	674.735598057535	541.627302032851
1827	1827	332.340588793509	136.193540306638	670.334797383251	511.873064495986
1828	1828	335.197241271823	132.456494435422	668.961100702559	547.505170436467
1829	1829	344.387638717437	132.645872967434	673.451796521062	503.514483560836
1830	1830	364.638329876648	131.996968422705	667.826877369315	505.683151240993
1831	1831	334.719838981618	132.22188962131	670.535322539505	520.679286541791
1832	1832	318.86921279576	131.135648058685	666.402330792021	539.880948502141
1833	1833	328.071400709201	131.80984363699	675.692384236628	545.575414996608
1834	1834	357.390271096945	134.789907650283	672.178528136687	523.477968950531
1835	1835	332.198566781958	131.252423204737	673.220242325161	531.76995491168
1836	1836	354.660585825049	130.917976017557	669.874994681626	517.389941611963
1837	1837	336.71693959002	128.803155658854	664.282907454701	534.439363200996
1838	1838	365.050120605203	127.403640622954	674.512492940418	527.778690681371
1839	1839	346.788045301332	126.778465083307	672.625147870007	554.00845303988
1840	1840	357.969868608539	132.817332044714	668.255094987212	532.189001284143
1841	1841	375.034835010327	133.565789900268	668.737633443458	498.876086507643
1842	1842	343.417939397368	129.297419579693	672.671244141273	474.11929213123
1843	1843	352.832950488054	130.957906709577	670.622204569008	501.840288439374
1844	1844	359.773734175173	132.879711279117	675.516817022929	558.229585569436
1845	1845	339.35374996633	131.876829696424	672.153775821884	537.312472907035
1846	1846	344.837043509641	134.480343673756	668.808188401534	508.188674090376
1847	1847	326.225547402753	129.377613521008	674.500879471982	497.053486098594
1848	1848	343.854743543274	126.684109362721	671.180534124826	544.537786377018
1849	1849	329.268334612484	134.596496614187	670.57706228355	532.876737266609
1850	1850	325.600921365128	130.476688909049	673.299266808865	478.900863036866
1851	1851	343.498121667017	127.206357258572	668.704875551246	495.179519904921
1852	1852	340.085309203966	132.834489507671	675.815283907596	487.983531705665
1853	1853	359.1603123508	132.645631901466	671.918698375459	540.29146298014
1854	1854	350.887956966825	137.808772798309	667.138136080516	508.231801647781
1855	1855	346.780839783316	131.418116867432	673.020414359003	507.52122506633
1856	1856	331.033211370159	124.596703238143	674.462820483293	525.192331601281
1857	1857	335.997410925534	131.40036807859	671.130080430202	519.032340181186
1858	1858	349.519265904725	132.718799222471	669.081213932333	531.710954768312
1859	1859	351.427283528347	126.89864373016	676.957464336962	514.964781685045
1860	1860	337.245685109899	129.903052187292	671.32124458406	526.256455988496
1861	1861	331.692659459559	128.537379686905	672.153288873785	514.039367251055
1862	1862	347.135009391547	134.060450768193	676.299668665553	531.261111321125
1863	1863	339.789607484389	131.58245597042	669.691792563781	514.108675869514
1864	1864	341.626947582537	126.181965648835	672.342516570428	509.265148032071
1865	1865	346.037844015375	129.836706986627	675.085620419551	500.135461696871
1866	1866	360.556752422718	130.985781237071	671.786748083214	519.114891394427
1867	1867	321.568902990078	130.226520922857	671.702730183948	513.191957373059
1868	1868	321.448562015378	129.808996671642	664.778649291639	523.36328764534
1869	1869	359.224905901939	130.048155072127	673.633759275128	542.170101206057
1870	1870	357.316533856225	135.934199630716	675.799132503987	533.709891308761
1871	1871	345.417188222127	133.9719094199	674.301711684016	535.723210502446
1872	1872	353.331237318453	131.080291396492	670.509047014685	546.206102620305
1873	1873	354.111902540074	133.018654016803	667.235330242164	549.805338067608
1874	1874	334.080395165805	126.13150335943	670.319360273427	515.576764638536
1875	1875	349.310876909638	136.623483731068	670.213679862921	512.462726360954
1876	1876	363.262129453988	129.293012689336	670.731756566605	547.498093006135
1877	1877	325.24483403633	130.650858550762	668.840122027998	508.9876767468
1878	1878	340.110807864944	133.429757979375	669.144391967031	517.806393291113
1879	1879	340.26045391489	132.17305134196	672.815256160164	521.942354786671
1880	1880	361.701288270879	134.639811162308	672.600058675136	515.043815640918
1881	1881	323.94060183504	126.645773885879	674.22840017971	526.769104766222
1882	1882	343.735847819457	130.745389089162	669.815224860246	496.19244523231
1883	1883	330.430638159665	131.712267450205	668.03942015244	509.690129014302
1884	1884	330.731870894862	126.588441405459	671.982792414128	508.954277206738
1885	1885	346.173181902145	128.17151956702	666.704020384247	523.372973945952
1886	1886	373.099350603344	127.45359474036	671.056790379223	537.5591720945
1887	1887	366.263995388111	131.164867769275	673.406579822522	534.534077806969
1888	1888	334.757895341653	129.000101471159	670.111336525395	531.121611028148
1889	1889	323.136390860449	129.686206628573	672.742914732985	510.213033631077
1890	1890	380.271672741618	129.149384475762	673.623716888991	535.000589249775
1891	1891	337.379543663311	131.721999302544	679.530193209638	518.441837917933
1892	1892	370.53735871	134.301189376152	671.670423272109	532.474987965595
1893	1893	348.203882818499	134.225683510461	672.409223806113	531.810112892719
1894	1894	357.184226442274	126.961921519629	671.140959176658	524.835739554291
1895	1895	342.399862129952	127.765182384232	673.392255047033	501.232236701874
1896	1896	335.123388561184	130.158997165318	672.807114912665	532.232459917805
1897	1897	351.133856452739	127.553021385262	676.520917201187	532.581730621673
1898	1898	361.377888954697	133.131942910474	667.230055357019	511.500191478837
1899	1899	349.512536277726	131.051059817192	672.141991094261	557.837038902368
1900	1900	353.650201236351	133.961734167142	672.146938026821	529.004760250552
1901	1901	331.750249870033	128.762715395027	672.833549765248	533.034098391072
1902	1902	358.784774390964	130.664622837469	679.220339690639	485.682673583233
1903	1903	344.06042830249	128.648872966118	676.484615111102	535.919446554386
1904	1904	318.464756221046	129.687119774618	672.713532046344	490.60496727458
1905	1905	326.567864480527	128.316490346456	671.345303429976	518.078556168083
1906	1906	352.190520528044	132.109681778701	670.575249277121	519.281703253763
1907	1907	359.765844879244	131.746482623731	668.585775688749	517.723138979386
1908	1908	351.075070596903	134.158477868669	672.590367179856	557.087591841264
1909	1909	365.021915278184	129.338018385778	673.676842074307	509.134786411126
1910	1910	356.832211236784	130.71604433022	667.112476920342	540.15327022224
1911	1911	369.548111787698	135.995731388037	678.042628093708	528.287177221811
1912	1912	342.730568672508	131.114556600283	672.812199634832	504.410879002649
1913	1913	322.135467991137	134.261138928618	662.2233590578	522.258996456275
1914	1914	302.880187255059	130.68247671876	670.875360934175	498.503379273388
1915	1915	354.613513472605	126.890641657323	677.045310016108	512.01129859634
1916	1916	359.61648098147	130.847070788117	673.720671200479	518.669726006935
1917	1917	343.285555365809	135.699959144893	670.74675126842	506.924377698158
1918	1918	343.139283692127	135.777365737543	672.257250090311	528.676286979327
1919	1919	341.208266643088	126.583367846238	676.143797238024	513.371635122432
1920	1920	342.131473602998	135.200642459361	668.01728731145	524.562775902334
1921	1921	326.435820055578	134.491320937313	670.024636017556	516.084699652106
1922	1922	368.28404987992	127.668779152807	671.848114648517	550.203400436632
1923	1923	337.873867387504	131.63047512694	667.48326065841	513.432303938566
1924	1924	331.783717997404	130.436550143486	669.44331150697	502.78329777898
1925	1925	359.884864895711	135.350785285885	673.379615019998	511.877212039639
1926	1926	371.744373904776	129.283125566453	664.736755387553	535.999949188735
1927	1927	348.341046215487	131.814999292839	671.484197079729	538.540366240357
1928	1928	364.675536890978	132.773281521381	674.960560399381	547.950061637361
1929	1929	312.32722758575	127.563865727798	672.57060159105	529.053009100478
1930	1930	325.142913389898	127.38136756228	672.724421456974	512.953249694129
1931	1931	335.865903751185	135.84070338496	675.315634541175	524.025134721917
1932	1932	331.906333801676	134.503138473802	672.688098691443	492.056648504232
1933	1933	328.490920652173	127.157888022302	672.014872161438	512.634184782857
1934	1934	332.066096735744	129.500504661807	675.335564097627	551.850080471526
1935	1935	336.760174396488	123.965532763991	675.615430903543	510.721890521208
1936	1936	349.971854452175	133.357011561317	672.877497098738	506.926004263916
1937	1937	335.046174480547	130.970399061991	670.56005874579	534.32974367295
1938	1938	347.904227805102	129.569335268737	668.065292289903	511.084144854846
1939	1939	361.363157716175	131.162418951454	670.806326665985	507.452918076239
1940	1940	325.311325176324	132.801817786336	668.342304005764	518.249210028308
1941	1941	357.052625279526	125.55441020026	672.451987017524	534.570676794514
1942	1942	373.36017859561	128.843529222418	669.966917298735	508.502771657517
1943	1943	330.188421014571	133.044605510108	672.125707699309	534.463100823341
1944	1944	373.734565617112	130.4181234745	672.532714950624	539.362597130965
1945	1945	360.524390547055	133.152281308355	669.025213292415	523.044075160232
1946	1946	354.988247124513	130.86849678668	676.717572640775	513.640575076441
1947	1947	355.7617794554	131.519811674415	670.970783223887	503.297611207866
1948	1948	354.830744323328	130.842469957637	672.420816028566	508.667329198165
1949	1949	342.511430514103	134.566903134426	668.469072352092	531.599064598743
1950	1950	353.256242004107	131.735674651378	670.489611419833	491.964952568167
1951	1951	327.950971641868	135.889403231299	672.884788879877	507.102185136973
1952	1952	335.139940378714	131.353505590928	670.501160379212	538.214320985092
1953	1953	348.994362458435	129.950821001708	671.059243893948	545.575882449452
1954	1954	340.405998701034	128.460665201849	667.686010719885	505.508150581714
1955	1955	376.351100900118	131.352526199501	668.244792175533	518.634538575111
1956	1956	329.401418463101	132.086635035749	673.030155023024	520.27505582775
1957	1957	337.705626844301	128.47269065607	670.643039640258	525.729083573452
1958	1958	329.7656158291	133.026951045164	672.626703753768	559.305179090907
1959	1959	381.453726761979	131.093986145399	669.084244383476	549.733999292984
1960	1960	359.76285476781	129.536411607493	669.013316814159	543.601664725557
1961	1961	333.573551024928	133.874610471434	671.412657767347	508.861672584123
1962	1962	379.920149778102	134.266287259404	670.20903058173	513.371183390554
1963	1963	315.33716495682	128.055265506687	670.158381971543	510.461601179639
1964	1964	373.089510958091	132.793312068097	671.754782304866	521.073733070336
1965	1965	316.014310585232	129.39861062795	677.928726742046	505.370573855542
1966	1966	343.405970862195	130.830523370512	671.745331091681	530.306090389058
1967	1967	322.483697101357	132.134446585352	673.367388977055	575.011957128549
1968	1968	322.613307556477	130.036290561902	669.712094728947	487.203163170166
1969	1969	351.143337561403	132.729405647326	674.69206309415	527.470972800462
1970	1970	337.399783378215	130.847461203659	677.016424181405	515.128341986723
1971	1971	343.172121296884	126.926835633712	675.860041910974	493.062836446279
1972	1972	367.900636976417	126.720423215898	674.096429178727	510.477339037722
1973	1973	332.544044760364	132.816355948444	669.191382614814	531.028626176084
1974	1974	322.738475268469	133.486605333814	670.278921864285	547.934986232166
1975	1975	366.156912786825	135.42339565268	668.30527161487	533.284713878661
1976	1976	339.130963905623	129.23725191466	672.439571525567	520.112744600109
1977	1977	334.142900719287	130.229166553162	672.290331016158	505.491168854434
1978	1978	336.833397104114	130.335622585184	670.858848350399	533.863194004226
1979	1979	358.172495968717	133.800993988963	673.199579624699	512.679450081456
1980	1980	335.61846144227	136.940593461369	667.907701261204	534.948042186874
1981	1981	310.327832892332	127.850362707392	674.504695652657	510.869312739618
1982	1982	385.660225379891	129.826145592812	668.26713511127	526.948864007793
1983	1983	326.262508772134	131.236640202807	674.292360319003	516.071552164649
1984	1984	336.761905038107	129.774728288136	675.865327092824	502.422378144457
1985	1985	324.942614812925	134.424703115236	671.849115670012	535.381347486584
1986	1986	332.036177095123	133.873314881129	679.979709971726	498.131073408606
1987	1987	343.791164045755	135.229449600114	670.914243607947	494.666570524183
1988	1988	370.346778655275	131.158555402731	673.121116899916	533.703494493218
1989	1989	359.008495285047	129.851042247261	676.436050602099	548.844797545151
1990	1990	322.842750692055	135.488117106768	673.17590148402	523.291522968339
1991	1991	339.781152599413	130.422680097221	668.963071174891	532.577677349841
1992	1992	322.192311968936	133.207422207221	674.945345124235	530.044331192747
1993	1993	328.125726430644	130.525986673321	678.847338937414	538.524164397397
1994	1994	348.63383312635	127.098465893476	676.822232062757	512.651593893696
1995	1995	339.792482485618	127.807159890581	666.603394480091	504.43855310688
1996	1996	322.712167013582	129.498514713629	672.045277074725	542.836111898042
1997	1997	322.301384106721	133.110835997618	672.420392667796	525.750892831663
1998	1998	356.741810411065	126.689686968449	669.359963524653	514.889499237269
1999	1999	349.034844793936	138.710537731319	675.613478615757	507.019637569898
[truncated: 3,001 more rows]
