# Supplementary material for: Hypothetical Outcome Plots Outperform Error Bars and Violin Plots for Inferences about Reliability of Variable Ordering
Source: PLoS One. 2015 Nov 16;10(11):e0142444. doi: 10.1371/journal.pone.0142444 (PMC4646698; doi:10.1371/journal.pone.0142444)
Supplement: S4 File — All experiment interface and visualization stimuli code is available as a zipped file. (ZIP) [file pone.0142444.s004.zip › experiment_code/data/one/45.js]

var results = [[347.597875377264, 360.472891826485, 326.075284837243, 313.923388123376, 360.969335500289, 347.174516215004, 346.64559781906, 357.559142105361, 350.427347677049, 332.866349274455, 359.264170948491, 336.147427127169, 319.98617444429, 366.19831227752, 359.186119242555, 334.430293526374, 350.518269283104, 322.396291589522, 353.842778521678, 341.284578711817, 342.901240060624, 351.280299042551, 376.350977910928, 348.232645316955, 339.824106894384, 361.420270117165, 347.18809216016, 328.072048960336, 346.167361007744, 334.291350343304, 356.127003311533, 338.921475469768, 317.195905239253, 350.94429344595, 330.282235513426, 348.674237648577, 368.94733051061, 315.196818653229, 322.431995037384, 297.837713760387, 343.88959897065, 342.994278851354, 346.014375407629, 327.935676814293, 324.991068563358, 338.798444247193, 344.161803843765, 335.70845984795, 361.612351927077, 323.253975825766, 351.175249373359, 341.14719720945, 352.791118335053, 311.217649131101, 341.671434707056, 335.681545762653, 378.55629497663, 305.332266647271, 350.696803372448, 344.85636953689, 301.499519408298, 382.342215593848, 329.263539593139, 342.919175587514, 331.865349898546, 337.472250317761, 353.578467441376, 364.493749078394, 339.659187171046, 336.017320290558, 366.6087172188, 350.56752117525, 343.310400604483, 335.709880136337, 366.04414363443, 341.359429396874, 351.097241884522, 336.139420570157, 358.639682197075, 346.447913519082, 348.574462333176, 342.732429000046, 338.590515082086, 357.928875294372, 352.921194550572, 343.753249653093, 322.554321405629, 352.923603574461, 308.068592896013, 343.337295818261, 355.386654503689, 318.591530769407, 323.568988418957, 337.385905393382, 331.620418440938, 383.214680151828, 327.653189242167, 374.375667801573, 326.198900051645, 369.290207482001, 348.162265986553, 365.415840221537, 351.338024056941, 351.475277676302, 360.018300716144, 341.824196849282, 333.870994490315, 350.093161675714, 321.58240185572, 354.708654459194, 355.236547152438, 331.719222585793, 341.175386800013, 355.009060797766, 325.339527538001, 349.189490859985, 336.51677592522, 376.159908780352, 327.544581546993, 344.260557255197, 319.294558987027, 323.75336497318, 345.169042773811, 315.308662904868, 367.275038005131, 367.061354023947, 335.398653246541, 352.011359933827, 324.802692476248, 349.901479708789, 373.167925565431, 343.696240888269, 338.620050340276, 347.189933288369, 368.295291459218, 362.067126176012, 347.807398092675, 346.162042140066, 328.001698673733, 349.712959631991, 300.464552717628, 325.611805692264, 321.877386632173, 315.137029068708, 327.007403092369, 318.239124915409, 323.502470379079, 363.718873512958, 352.769820046232, 348.926824590507, 340.953388785459, 341.785700749281, 333.822171078122, 346.951920284516, 354.002217195495, 353.151853360844, 345.784242349023, 331.729713139623, 366.336803061943, 377.129852516711, 342.682031663966, 353.477421311634, 337.209861791678, 369.28379089483, 328.460130858459, 333.725330282612, 322.433769727185, 338.408971179346, 325.885372613792, 334.953745569485, 348.885723979713, 330.85112534545, 378.007882020985, 321.492258428487, 338.362142841506, 336.365068804301, 342.750524574195, 354.649981835566, 344.187655207073, 352.972601835973, 351.834532255983, 358.77883405673, 334.436041803429, 336.385094155147, 350.987500674004, 360.530705695781, 341.604532312925, 356.347112059047, 356.755093861888, 350.526276657386, 334.272954744093, 334.882455222882, 357.113540731024, 343.696023810875, 353.982104019902, 336.294315226835, 341.902156347356, 366.11055642384, 343.81265500399, 312.476475885453, 368.520458615866, 314.756201102214, 347.842189692978, 342.030534616081, 346.268641402284, 344.346351919635, 335.132407867146, 356.993812585663, 321.453992715956, 334.85285319965, 344.752003991604, 389.333727252112, 322.548597988717, 352.761029501673, 352.438010039812, 342.268245680048, 295.745348150611, 350.341750937833, 351.686629774753, 348.465858640599, 351.910961049924, 360.627272920656, 342.16797154496, 351.548583337096, 307.219721019105, 341.901148511251, 346.937745209558, 301.755184173947, 359.855160134761, 347.89363113938, 354.98921021708, 347.491549629235, 346.073366669516, 332.94625391413, 330.662254598431, 329.252411621613, 316.11647953106, 316.143541674538, 319.138577593296, 360.885322789594, 341.000899304873, 365.329280059654, 350.025071918599, 353.015162806208, 349.715835231401, 327.914808724375, 327.461941218048, 349.411551051366, 337.897554924241, 357.049895100606, 357.866613055894, 347.542259652537, 311.399740021024, 338.105975948808, 330.822479230298, 358.512432116501, 356.420724367929, 326.310879787661, 347.057705445664, 352.814304493158, 359.847460461856, 353.483034003703, 360.232095891645, 359.178092670518, 370.344713595619, 328.783757637946, 359.404870883478, 360.106098390911, 326.226110045234, 306.91401650487, 367.23693656642, 364.338389088234, 332.265132778203, 357.060812050971, 335.967958590161, 356.78320557908, 370.327412867944, 334.309138531334, 347.184397468411, 358.510497942271, 345.953471547826, 346.06702786185, 336.111873287897, 346.073740921373, 319.979863143817, 346.880681215682, 325.294209881628, 339.538182159442, 326.123908938425, 363.537426104027, 362.926141617174, 346.285885631065, 307.257222834084, 318.721396080763, 336.653607612978, 337.951739016782, 337.68400671241, 330.786823561222, 376.967338466674, 342.054786682894, 323.869394075909, 339.57456314158, 335.679465579615, 355.758287330705, 348.618448393298, 351.146943087972, 352.904498570778, 351.054015139612, 362.309055695061, 362.06615342414, 360.182671506518, 337.75664001641, 333.906047707047, 334.801431634852, 362.585670318769, 325.008592313233, 346.807467494161, 364.574462456247, 329.538789916462, 332.907493442125, 349.460905135449, 363.326788422487, 332.38947411991, 329.225288415538, 351.000458262953, 337.805077159308, 357.230591766355, 331.164210046505, 365.04066136163, 353.971820788896, 353.245234586414, 333.634432820335, 378.568238791997, 358.423151647499, 354.181581738476, 312.776795933533, 365.796955413931, 342.015970723842, 355.123286161957, 360.159544177537, 349.290912929201, 338.584122435441, 354.851531227923, 364.085123791449, 318.967699653204, 324.270309015067, 368.464636913266, 377.263067544529, 351.062235054031, 374.569948488843, 358.403245874727, 366.809459888202, 342.721605375191, 368.80968967297, 334.262744237301, 338.138756981568, 347.728894180387, 354.275959729369, 337.142063126545, 336.688605533222, 381.240576539029, 351.168908007872, 324.189835849277, 346.109832755394, 354.261265039326, 361.400402401753, 351.813421046382, 356.948031049807, 343.580789823311, 341.562819854287, 335.484565519001, 365.487367997247, 352.415437764349, 344.630321274439, 344.050948044733, 318.89591070394, 328.583870559325, 322.615504625932, 354.277784436828, 344.436826070704, 353.623757957101, 348.41424609228, 329.246682514228, 349.793280129156, 358.466415432961, 322.526005634842, 344.541874189059, 355.60655272897, 354.487299664979, 327.464740928741, 340.054711644151, 333.029615434365, 356.497155681494, 353.120659713184, 329.915463918762, 359.243339316896, 352.067916016116, 336.308647415974, 343.561824444865, 339.149057642449, 350.159201672023, 380.369536075559, 375.28979190807, 330.370345696027, 334.817641805168, 346.893499587134, 348.388568232767, 307.939322680739, 349.202105546082, 364.739728912349, 310.131568588546, 325.046211319308, 373.460497770631, 344.375786036802, 331.564507966647, 326.144734495827, 332.950051700787, 314.610723875492, 324.823732709748, 332.687446175738, 363.727205984748, 358.936783721803, 377.398783600448, 340.879234882366, 333.0648455899, 360.92665564821, 380.832079018207, 371.762795388049, 365.673250253079, 365.814895578632, 336.548757012916, 330.502623281708, 368.390919823914, 350.495519967829, 364.531806174244, 358.732536178167, 312.542694780976, 330.584272587466, 333.520895786964, 354.013087148634, 352.073834111894, 345.952479622749, 320.00840897403, 366.622247440217, 362.110598929204, 345.450901054988, 346.826105929272, 357.019899502502, 338.476445233539, 342.757747374623, 358.950619829719, 329.591797558032, 344.666011856395, 364.976231020899, 370.820121166182, 323.430468514978, 349.351590531691, 337.490115868122, 352.392737273066, 310.343332022247, 331.443055536929, 361.915452108073, 347.420158966503, 319.044035553468, 326.50049662323, 360.801315853578, 331.152161780768, 351.05003778939, 375.654364356562, 375.724653154001, 353.386844873276, 363.50636033154, 331.157006084172, 359.358739865137, 352.205811756643, 353.774843650138, 341.553757909187, 365.100064191689, 356.254282194404, 334.470682711681, 342.413741231174, 338.66919841793, 322.148991509265, 363.443968442755, 334.408840828662, 365.519189425602, 348.411118384155, 344.8693204076, 341.117964214271, 362.789284984705, 342.058029323081, 375.996741650434, 349.057280377889, 343.388673864213, 327.132862463291, 351.257194218669, 380.856864579615, 363.011505662997, 372.091906645615, 319.598953809979, 335.136067861506, 342.97123356822, 364.51702938637, 341.676410048519, 326.391969658231, 351.121181042049, 339.392496383604, 349.340834648627, 366.097329911242, 341.169063117599, 351.624103907924, 357.38952373839, 349.665879883267, 350.913834365498, 351.814223274949, 368.797482974185, 321.023386645918, 352.484186082533, 321.072146439325, 388.866589119175, 351.807238703065, 358.782447750869, 353.106411381421, 367.745820365399, 341.981154281895, 370.873289824778, 332.335014830463, 346.413551440769, 373.149373043489, 332.85573570551, 338.622523673551, 310.327598316452, 327.161473305905, 333.28132843749, 361.620356231209, 343.360206957118, 340.255988763662, 323.345356902722, 294.648210023139, 350.43387555471, 382.335587546516, 339.671101310296, 357.354795700067, 360.779978412397, 356.469146126758, 317.831128726294, 329.594674476876, 318.520335223628, 379.838614430524, 340.448739137345, 308.613773861603, 354.334767836299, 388.321781313554, 313.747237925329, 378.393369812944, 350.01767505469, 349.269983554818, 361.299919436889, 337.411242873857, 341.792764865713, 373.247272300897, 327.538392229982, 331.136826280181, 328.501137468426, 361.969491934687, 344.171413892131, 339.995228501763, 309.466492079942, 324.295002499298, 316.490408573858, 352.019583405905, 351.978168889563, 336.780272686676, 346.066825371198, 333.051616236784, 336.493734214168, 330.674938611799, 361.134443421835, 334.291222406474, 346.855566515863, 344.783388327146, 315.978489743393, 307.716064554783, 317.282730657496, 342.971376750758, 329.568038813355, 295.914923099275, 353.96702658278, 343.589436514717, 339.680735580812, 346.78276957957, 368.746311853744, 336.409332561357, 362.705366541095, 303.562807056265, 362.07570153878, 334.548798520791, 323.711038419694, 349.56115464483, 341.468826886613, 350.710301675784, 351.232285925349, 349.73047290288, 313.479621616462, 362.969950915995, 356.509409771409, 354.83623489363, 329.425861165399, 318.627353274737, 318.443529631031, 351.136733459382, 348.877165259992, 352.501154791146, 326.248092395951, 349.993871489064, 349.561834341231, 328.240377344508, 337.380692179749, 333.596692229219, 356.530973914914, 361.151356916692, 338.817505618112, 359.406206208553, 352.522588366738, 337.64237229478, 331.830705060533, 353.374306080893, 378.474973611004, 330.778642802911, 346.031998558492, 360.281763949092, 351.958566029399, 335.662466674314, 347.442924355417, 344.805967883409, 361.520226541799, 355.394158548455, 335.747081076952, 340.646046378996, 340.711158078602, 320.943295472942, 287.608633767179, 353.987045256783, 372.305197939255, 318.300842747041, 344.150652993984, 347.626200869515, 349.181555132473, 332.965309678452, 355.239210558596, 351.797568368163, 337.904889566852, 324.081071354214, 354.092825377564, 350.296403595817, 362.674104498569, 335.662834733666, 341.888326894589, 317.429582290294, 364.402674250403, 352.873913556223, 358.581265127097, 344.840380289078, 339.773341693861, 328.011319109724, 385.145914569124, 345.335900185643, 353.282699910433, 323.200030690275, 361.53409489236, 352.331846700595, 375.514262703013, 358.561570994259, 358.449974037897, 352.90381606292, 347.230808628679, 324.794563091842, 326.90411449228, 341.541167908489, 369.442814702646, 320.152442076311, 318.008087679701, 360.832649575621, 328.453751453607, 318.024080217053, 348.862881432048, 330.232850767886, 336.852068241784, 320.874955278611, 351.460062452862, 352.811661288375, 342.464980729514, 351.699162121095, 340.436961424603, 354.793673198319, 337.599715166101, 345.33833100356, 333.626905558452, 358.037677593629, 319.170074265587, 354.094741594336, 338.761262651434, 320.298888467087, 338.62350138172, 323.13838440194, 357.561563704111, 360.294082620678, 325.9426877011, 325.310139755447, 321.610376273483, 307.833071929907, 343.85864243809, 358.685860069901, 348.004134879533, 335.870605040706, 368.513817477782, 351.506132004581, 345.254143040782, 340.422492921939, 356.308399891922, 341.244245507532, 342.099188710906, 366.263830224667, 363.059158276708, 371.450387382658, 367.287556951168, 327.468195477935, 311.070621723804, 335.580522475631, 340.021229456197, 338.383003340879, 328.306318307725, 350.436326516912, 379.904941203902, 357.857695013416, 369.210172428078, 369.448557423972, 346.887418161501, 369.204109241127, 356.655132851264, 358.561896945505, 316.326136495326, 343.304353768754, 365.896594036581, 355.358413906694, 339.420026125078, 335.75270776554, 334.439512169862, 343.977842307574, 349.228558975812, 324.205850354358, 350.762257834939, 336.267803224224, 340.943553960535, 348.082645015164, 359.427723223676, 344.256678580324, 340.728113246866, 361.424235740278, 341.434019995322, 355.3023333241, 376.722199765437, 370.783567582054, 350.53279679086, 364.160955195026, 343.631386687755, 355.032205329339, 335.974137495126, 345.125824104138, 338.441201515689, 354.786764291504, 335.118009715318, 347.486312083644, 337.929248486868, 340.380805339961, 369.328577065036, 368.898773458719, 343.944699438483, 340.161986098457, 338.530062112347, 338.015334366398, 295.843259660659, 332.336012725282, 340.371902590591, 376.695163156677, 383.466754759721, 331.164782520981, 301.316290416852, 365.468904462292, 323.055742067624, 373.609541881079, 352.586554541969, 339.696716257557, 342.410149085536, 369.964522487688, 393.890905634873, 356.662383704225, 332.804466273893, 344.880593843336, 337.837101992394, 345.028084532577, 325.194549231263, 346.786392432803, 347.655665697987, 336.882111130303, 369.339815868155, 317.597212599335, 337.491709505326, 379.074046829666, 334.203587423067, 362.27857419407, 365.63872678445, 324.365705669576, 325.595983695383, 342.165835143373, 335.099834673328, 348.328084496574, 321.181130648139, 361.98692387944, 347.106111191409, 337.472599511501, 350.443337540335, 335.577218357546, 332.454425011964, 364.554551846769, 345.160499352097, 361.327350154482, 345.478521333659, 329.216905508009, 304.037114782425, 362.582823957108, 324.506624037724, 320.24098177483, 354.912047507725, 336.527155658206, 360.786905396713, 332.985206681919, 344.548593179544, 358.494746800902, 344.441687837108, 355.053372203998, 352.197425430196, 298.675961545396, 354.539238341858, 326.447537746782, 375.892815392227, 324.319189885884, 332.047631720596, 372.614745600348, 364.533762276792, 343.389975087176, 357.140232138645, 338.546823038392, 345.513227836377, 337.948867823321, 327.895995945062, 352.099251433067, 359.012472962083, 363.237250365179, 377.458260219358, 334.73437592992, 342.183725001647, 355.232696744994, 331.356160309349, 369.327646752574, 325.099737586817, 350.53601274856, 349.024941163794, 347.354015952675, 292.987759933762, 329.032665770738, 327.283071054873, 339.438348212569, 350.032847197337, 340.593523543218, 330.923776547544, 322.131703791706, 365.887562161947, 364.550827880891, 338.663193296304, 364.732678495758, 322.748393010009, 350.556061843179, 343.849773460558, 352.807451756442, 393.889395214643, 366.744880781232, 301.811994590936, 334.153359374515, 341.215377227087, 331.905026408623, 351.146549062704, 321.227156841893, 326.236200237981, 338.529375084185, 338.397370889075, 351.613393172376, 341.54945677924, 359.284824148042, 338.754994143655, 339.599513289649, 349.775780172481, 376.616495088362, 347.093125676693, 356.149772848938, 352.461203921178, 383.448370398351, 332.609190504749, 365.102356581711, 387.073529678534, 367.913699034031, 338.744056064009, 332.773503673347, 328.220306219455, 354.407373908091, 350.003681623617, 337.776243978467, 357.17547372332, 322.173144058998, 361.586584761956, 306.566007202939, 328.826304672619, 351.324178323478, 359.885132573364, 317.948065337696, 370.255318492772, 362.437725479477, 353.424678314358, 342.283321028212, 331.172791265496, 335.686264826241, 338.926420726651, 361.136961391468, 333.002961501998, 358.85307812465, 336.018009236967, 367.183548922814, 347.121829397247, 359.752520110961, 358.090482182792, 346.504574444326, 312.65343867219, 338.844840699614, 381.399258059811, 350.128203667073, 319.164065403931, 357.995635665375, 327.123481118596, 331.384565079342, 373.594684566051, 353.100338013904, 325.518636319763, 361.794256106059, 370.410825042435, 349.526880178358, 364.360963428187, 343.640458663104, 354.645954895802, 340.361071783418, 333.647765338194, 342.27563485599, 345.915428147219, 348.610440858417, 338.285147402675, 380.620331551433, 346.575732181116, 336.076181961459, 337.630550809452, 343.70887023348, 346.842418699794, 335.665457695954, 352.016234325608, 364.565152111201, 336.661457495973, 364.27943947739, 357.167476394048, 356.739862357576, 381.358923965486, 326.075557782914, 346.212460441094, 335.004661020688, 354.770566266884, 346.264554078603, 353.54954064169, 346.693737195857, 369.501163234577, 340.583349722043, 366.249429997255, 349.051780104983, 325.780177462779, 340.110478051069, 344.35929983225, 353.102793227219, 362.981695709266, 353.30445404279, 375.951274994352, 359.849040314371, 331.790871291028, 360.768711578851, 370.902308518233, 357.158232872609, 362.800750832033, 333.975792660975, 342.959945526429, 334.072151480346, 337.427951469704, 311.007177419821, 338.601378568369, 358.099951470111, 370.271901186445, 336.578657654257, 332.985789166241, 345.749294130877, 318.384223303965, 339.409858524777, 343.103663400419, 326.657653898289, 332.087563778308, 351.291964165446, 339.666063315115, 325.49175755048, 322.577974769222, 325.228805368293, 346.021262135109, 343.918902612626, 336.34079160478, 345.721854951332, 361.768743780289, 359.211350112003, 319.914032009664, 349.637480115494, 345.926729294621, 333.2193961588, 338.791792052271, 342.242028142671, 332.834880553734, 345.113483061294, 340.96722465113, 343.856224679123, 364.334405457848, 343.3393821415, 340.46450131213, 370.90082056645, 353.345728533698, 360.778397488169, 369.914212620124, 354.528888980165, 379.395174972808, 344.32137932925, 314.213580449816, 367.02496010539, 349.081149556674, 360.53934013643, 340.405840509589, 340.756480379698, 370.869681497007, 346.338832017398, 379.025454420073, 341.511041431764, 326.963270345445, 331.777123936649, 334.370196182578, 343.720926177061, 363.486246833198, 343.21974668373, 341.065680017795, 376.943041653644, 326.827157527156, 375.303769825608, 326.651247734521, 353.98530399058, 364.36062407946, 315.870853837192, 357.299437497579, 312.462134845119, 345.722389665362, 344.035097014515, 338.662474586708, 319.652342739115, 390.244174052356, 328.882496455723, 341.770818813482, 334.36814257639, 346.726040862712, 353.511894321907, 340.126132065066, 343.472293134156, 329.98510403556, 324.590789630777, 360.831974357105, 368.17522043988, 316.068362939903, 340.265128348586, 329.417905127166, 329.926564314097, 349.091139352727, 340.992353228705, 359.431919501236, 349.089241372024, 345.376021055974, 343.66225732639, 326.718858774554, 322.871594806428, 352.545045448654, 375.160716551508, 345.800183127784, 327.456226425517, 364.35637614996, 288.21361533426, 342.403633814507, 355.476176438051, 377.970496526456, 339.434214015893, 388.055229296087, 362.32113162442, 354.449897998441, 347.602221493914, 364.479918840332, 366.058644364345, 344.6061347797, 340.40749322195, 340.082620873018, 339.864469125376, 347.732483847102, 315.307929473501, 338.142044941683, 325.647111112171, 314.416391010163, 363.957217529202, 349.920065824996, 342.619314032434, 364.609616088716, 334.770732561109, 358.561253886488, 352.612589811789, 356.859973834767, 369.725515539371, 344.037026363303, 353.921753569241, 340.111331856476, 335.252667892967, 359.090307465462, 377.576945118135, 395.543674865029, 358.384570551787, 339.509664225445, 358.453380610157, 341.512207648643, 363.688924618069, 368.611753643609, 353.306155895714, 365.080861838023, 327.587458773099, 331.729564517733, 309.078654064445, 353.704539562822, 320.443398154319, 331.433688415641, 361.109336458097, 333.014124208467, 305.25411323751, 309.973621809473, 334.473703790786, 346.844811158473, 351.959399389033, 334.660362219342, 336.053350537404, 330.853326901852, 355.630837831665, 309.938763778769, 326.62738736942, 351.637327918542, 343.709667406527, 324.384250422875, 345.223706291365, 373.285387345285, 354.229564178835, 363.961473477246, 338.332098021598, 381.245904554357, 329.780774407888, 312.760215014973, 331.963936130262, 343.833615037811, 358.956600637104, 327.07046383522, 308.795063858525, 316.216584288166, 366.647460549356, 322.272946586904, 335.96139114513, 344.204612853101, 350.515565885767, 363.156814977515, 351.209139995532, 328.897833965344, 356.559185984413, 341.474777199868, 325.109626216203, 346.776618367605, 342.326366892287, 357.945560057728, 332.333988411995, 354.612826538085, 341.57120599544, 320.318940679824, 330.505419473978, 357.419488455106, 368.839762214506, 335.04546466496, 357.505751990144, 345.746072442725, 345.150284510574, 348.150927020554, 341.072567527189, 331.255658013876, 349.024866776336, 328.750767296709, 356.628893538413, 348.353746268092, 362.410131049855, 341.501724233654, 337.827012571968, 329.552618548496, 357.352330162434, 322.748104870131, 336.889708806131, 338.329519895291, 328.790216314957, 365.653246366229, 356.671169085521, 392.213288623903, 370.31762191102, 347.782878564798, 358.250449896583, 339.948492545337, 356.791395630431, 338.460309923342, 327.554375669253, 333.044062564315, 337.287413317404, 335.191462317815, 354.912910771846, 339.480593184983, 322.539481113889, 350.336593211796, 343.664901868975, 318.245536734, 350.723219900289, 354.010094431869, 323.920577709594, 346.062023552957, 340.033942105833, 350.35279084939, 343.672424681364, 379.784695319323, 334.686605628421, 317.996977357459, 336.926315520487, 340.648665095775, 339.64260199771, 332.616749835041, 339.461243145636, 326.200167160798, 335.014075425298, 315.656576591437, 360.633740952781, 335.773824869054, 327.252240912248, 344.260313362846, 343.338273250058, 333.803308822405, 335.84749617914, 364.829825706124, 309.289789093838, 343.470987213308, 333.176184813919, 352.28088842381, 330.584962705407, 339.220121840144, 327.386484206277, 319.174696890981, 339.785907650197, 312.748042386957, 354.969275621045, 356.780348054752, 361.062942577784, 309.48778177766, 352.178207622732, 350.690970677246, 330.355193607316, 326.961198045061, 320.243895659369, 330.872918874563, 346.01930241457, 357.46235110089, 297.841054326262, 346.401564070937, 342.483576274557, 341.065574670188, 361.457922044711, 347.585304690371, 324.376585454982, 331.934981515354, 352.725012029388, 334.627871243826, 355.332289179204, 338.671383560475, 343.726831463568, 345.502808280091, 349.41705995276, 354.382501136299, 359.782422006882, 357.409242582742, 364.868508276356, 349.298646553263, 334.127977657268, 365.700811041486, 332.294811038015, 342.234437373646, 326.124929606355, 330.888465175566, 377.136108954057, 342.790043472344, 332.658354743993, 343.852133167855, 350.083985330711, 347.393948013149, 328.94443050615, 347.601101378666, 334.841144729871, 362.425395105047, 345.551041348362, 374.317233548084, 370.351030045762, 347.868720444249, 354.532698678252, 335.350025578461, 324.771403373395, 376.060061880054, 336.080557967102, 339.456292100806, 318.926554661735, 334.470928029824, 321.118520766941, 349.639044322556, 353.140478372124, 329.784244212307, 363.231616350096, 352.796510577619, 348.277497908006, 344.881833223909, 336.35981643685, 310.655931450544, 338.882015815871, 331.592643595242, 345.238578615043, 344.828305434021, 379.283850272271, 335.211892774655, 347.438013300109, 354.235165254506, 339.642109873423, 329.915247333259, 318.820494156228, 345.044970967687, 345.322842126695, 357.703243269303, 344.582601904938, 319.632539505567, 342.464704025489, 322.516867082158, 343.531047042412, 321.665506521053, 389.065351627763, 341.580691748509, 361.218837604132, 351.779239161915, 324.840909971258, 335.620506971229, 344.206528104569, 342.352404568106, 347.553588196335, 347.634195584366, 332.279399357701, 357.10893188269, 345.353394750399, 328.555290524155, 322.285192713515, 350.394287608511, 343.934285707722, 355.08322543445, 341.331177386028, 356.923712653866, 319.215911733789, 352.232089952644, 365.470875618105, 298.665433214904, 361.545299075243, 355.12849524468, 367.016814078227, 335.594293263381, 347.716951305634, 336.715579514746, 326.653365720621, 318.221786728226, 333.629191981829, 325.208411282455, 350.272493891578, 335.837375648122, 344.346297777194, 344.053783278187, 329.474046581516, 365.483743959502, 317.974418619158, 340.70015352776, 353.653043439016, 351.533067231902, 363.229435948304, 327.347205072974, 340.341426622474, 368.941645508883, 336.882765258705, 318.75125720376, 363.090130681302, 330.17012178938, 345.334252587172, 320.643290359676, 342.167153001791, 329.276646753483, 316.534362235607, 360.728945869525, 374.423839723178, 363.793605028686, 372.046746353916, 305.304842710076, 333.152814946886, 360.947104401616, 356.291815520326, 349.045763627037, 331.300823111313, 327.925210814696, 320.343833860364, 337.772151324911, 355.54051813172, 369.230039086155, 363.521013297716, 350.644454555099, 368.729294949617, 325.01025647775, 319.650334691348, 337.741157142406, 336.588748678072, 348.311724848963, 346.565368767569, 343.93404238158, 340.146991679499, 345.726128960429, 358.578271658076, 364.361123324645, 341.753251345706, 362.594662937722, 358.805022870351, 346.192514138918, 373.295002528224, 340.170007528332, 366.956988966934, 331.613116034371, 381.598822671082, 365.826331814932, 327.654826032282, 334.071093722329, 324.02059081745, 383.741918215953, 336.313138345963, 341.444525530489, 340.77433600587, 324.134101429762, 338.062619138611, 359.076736026257, 329.564112832983, 355.05357992493, 350.475735020782, 361.546250642951, 356.114885628672, 351.957860873713, 317.089257047397, 354.684859018315, 360.322064561719, 306.475824884289, 363.722867442276, 321.93873758218, 321.980660115848, 365.589139076508, 361.691443472576, 332.162003866743, 331.289962237464, 355.177444788089, 355.71552119683, 353.250976848543, 358.001577312625, 335.364261511135, 372.294752903714, 366.214787750118, 349.748987200316, 314.745180307806, 329.817140710139, 344.02899536202, 367.222217128044, 363.024818902404, 356.294191170351, 368.778606280057, 352.815710787421, 369.358767956602, 339.59212668912, 332.4098051231, 325.372196147, 354.591950449429, 341.670877982051, 316.808765774283, 310.002278538883, 309.101766318791, 387.747589784155, 330.846942324242, 369.475290512215, 355.667290369933, 347.912696321873, 355.805701643997, 327.177577342901, 300.341883920215, 374.936945009879, 359.593575837777, 339.328895247589, 347.494094043437, 371.061950252038, 340.154739654929, 333.407789724429, 357.553100245581, 344.496552051468, 373.571660681349, 341.469948107721, 326.058314131634, 334.657797197493, 319.709956185534, 323.321218431249, 367.388792273905, 296.319365054807, 359.654339661454, 326.066100466425, 348.635912046658, 346.449548265363, 398.445335559433, 363.995314919391, 326.859800404883, 338.151477250056, 354.628804067465, 356.249611446454, 343.176530157288, 377.572096407688, 340.877745942507, 301.12195577603, 345.947565174174, 341.773070899516, 353.830012258372, 361.073057920025, 362.811810185357, 355.684546297382, 339.410563491568, 324.925654424593, 329.246204279542, 343.383540283473, 318.254522686295, 328.400504676243, 342.05464992667, 329.951633238192, 340.556999184434, 357.479645095131, 351.561750335362, 373.929818069866, 331.106550725077, 321.80780751745, 333.012349280679, 331.514701996889, 333.370300636969, 376.030362949244, 357.456205356001, 340.346478033725, 339.751884238847, 350.963329621295, 357.05498380805, 348.806084703382, 343.638982961948, 380.143045490467, 354.242006527256, 325.857763341424, 368.041286174404, 342.113068221386, 335.295288248224, 354.695547826479, 353.080234998141, 341.775268278676, 325.628389816805, 352.571373633448, 333.046611174601, 343.893811144569, 345.963793711419, 337.783390508788, 330.946294612606, 358.943371437462, 322.258714287479, 368.114336529242, 344.080489433607, 338.353154461798, 306.444092223145, 338.239813988646, 330.826301937646, 358.501186147013, 372.287795964267, 335.97854483371, 348.718651437474, 349.309967823043, 377.866784967093, 353.259563627533, 318.659552468935, 340.188682889699, 342.608801606549, 351.874625199285, 343.380953371718, 348.518322636254, 349.882688767526, 306.196530109887, 363.827258731604, 372.690146047114, 331.875088962304, 338.579121188124, 360.454321134791, 344.66726356695, 338.03222966297, 327.826742501966, 344.205493183298, 345.367147474591, 355.709178172284, 329.946744833996, 337.235710288034, 356.788013896294, 354.493622829951, 367.99371954605, 329.3713772759, 332.93956782439, 346.320716254245, 343.587334850679, 325.254530075342, 330.216728578055, 354.558002058989, 325.663899164351, 340.817863567209, 341.172372955041, 344.889101091354, 352.387013540653, 319.832646371078, 309.175134505526, 356.730622798641, 359.193002157375, 344.127827941091, 341.252079956265, 326.225831134929, 345.856009052973, 330.205403027806, 297.822994756143, 347.16553048672, 334.035382405645, 326.43483595189, 344.877255100586, 339.655560228287, 339.437627002613, 343.331388213992, 379.111519285673, 357.091407679086, 316.58269528485, 339.978001358968, 339.609708015279, 335.644941827306, 381.299424117897, 336.397083003128, 320.352174444462, 336.323178722583, 348.520773538714, 295.723432146609, 313.29710988001, 352.844164761794, 358.945733097854, 320.174649471737, 348.519824751898, 358.94240044438, 329.256187401867, 363.412658771751, 354.972989755935, 372.794380316024, 328.894203294917, 346.292421734807, 317.944984175654, 357.926262961614, 335.304186856668, 322.924943562685, 337.540650120741, 338.038875525486, 365.229781321898, 346.382863550821, 351.447123743582, 357.03916286155, 337.812566969524, 358.222407331163, 342.48597298184, 345.764213995814, 369.296828819462, 321.104865148479, 369.789242078476, 316.104667626071, 345.244750892798, 342.180035980087, 366.246369625984, 352.713189829913, 339.202837703149, 336.149859607431, 336.2229690614, 331.842376055967, 333.815395204795, 354.13288539688, 336.26512548237, 351.514857378196, 350.433376220794, 352.260731095949, 362.867600374928, 359.26337723728, 329.521117915843, 394.918254432945, 371.56924145499, 346.122391007981, 322.330125866426, 344.674779506245, 356.335376953479, 321.545480965748, 334.33844615504, 333.435658230708, 341.925532480938, 357.191327811767, 363.367024612832, 362.89740263401, 366.938802657311, 341.208249370789, 341.235881969703, 366.986149279891, 316.541454884633, 332.689534208316, 310.259929578256, 316.02841343059, 357.097251614634, 346.867920406642, 352.807941258042, 323.918296733545, 332.196103741467, 351.104192786776, 367.7858632465, 349.7124687249, 340.207003170135, 359.78260910662, 352.52035161245, 334.628759829293, 348.902825588421, 351.359019227078, 324.814863694632, 321.682637795934, 340.128656976217, 330.36198518352, 339.141490151439, 310.767877716107, 365.98357916514, 360.522402407601, 362.112984490026, 345.331115114932, 355.797527764373, 346.261212776564, 371.185367453509, 335.125479705313, 344.226862529852, 363.565242098784, 373.315822951686, 326.707130960674, 353.276653742518, 349.926390962305, 345.817592102519, 352.302549813669, 326.584383521443, 343.045399674528, 351.133267548997, 339.125667015642, 348.770235413143, 326.608245150307, 348.882562924549, 351.373705062692, 361.555254921603, 347.822395161204, 310.646084406042, 338.174702696942, 355.118090138385, 331.098394276285, 352.773669734927, 362.216377884962, 306.420340535252, 313.428803842696, 361.853129470163, 331.152644579455, 336.384138515612, 347.295207492051, 337.522268799304, 370.202675006274, 352.638514729621, 357.265662323124, 353.84313693216, 307.616631173254, 330.264154843131, 346.970839757079, 352.157216292055, 356.752881036962, 344.492638665974, 333.892837960371, 332.340588793509, 335.197241271823, 344.387638717437, 364.638329876648, 334.719838981618, 318.86921279576, 328.071400709201, 357.390271096945, 332.198566781958, 354.660585825049, 336.71693959002, 365.050120605203, 346.788045301332, 357.969868608539, 375.034835010327, 343.417939397368, 352.832950488054, 359.773734175173, 339.35374996633, 344.837043509641, 326.225547402753, 343.854743543274, 329.268334612484, 325.600921365128, 343.498121667017, 340.085309203966, 359.1603123508, 350.887956966825, 346.780839783316, 331.033211370159, 335.997410925534, 349.519265904725, 351.427283528347, 337.245685109899, 331.692659459559, 347.135009391547, 339.789607484389, 341.626947582537, 346.037844015375, 360.556752422718, 321.568902990078, 321.448562015378, 359.224905901939, 357.316533856225, 345.417188222127, 353.331237318453, 354.111902540074, 334.080395165805, 349.310876909638, 363.262129453988, 325.24483403633, 340.110807864944, 340.26045391489, 361.701288270879, 323.94060183504, 343.735847819457, 330.430638159665, 330.731870894862, 346.173181902145, 373.099350603344, 366.263995388111, 334.757895341653, 323.136390860449, 380.271672741618, 337.379543663311, 370.53735871, 348.203882818499, 357.184226442274, 342.399862129952, 335.123388561184, 351.133856452739, 361.377888954697, 349.512536277726, 353.650201236351, 331.750249870033, 358.784774390964, 344.06042830249, 318.464756221046, 326.567864480527, 352.190520528044, 359.765844879244, 351.075070596903, 365.021915278184, 356.832211236784, 369.548111787698, 342.730568672508, 322.135467991137, 302.880187255059, 354.613513472605, 359.61648098147, 343.285555365809, 343.139283692127, 341.208266643088, 342.131473602998, 326.435820055578, 368.28404987992, 337.873867387504, 331.783717997404, 359.884864895711, 371.744373904776, 348.341046215487, 364.675536890978, 312.32722758575, 325.142913389898, 335.865903751185, 331.906333801676, 328.490920652173, 332.066096735744, 336.760174396488, 349.971854452175, 335.046174480547, 347.904227805102, 361.363157716175, 325.311325176324, 357.052625279526, 373.36017859561, 330.188421014571, 373.734565617112, 360.524390547055, 354.988247124513, 355.7617794554, 354.830744323328, 342.511430514103, 353.256242004107, 327.950971641868, 335.139940378714, 348.994362458435, 340.405998701034, 376.351100900118, 329.401418463101, 337.705626844301, 329.7656158291, 381.453726761979, 359.76285476781, 333.573551024928, 379.920149778102, 315.33716495682, 373.089510958091, 316.014310585232, 343.405970862195, 322.483697101357, 322.613307556477, 351.143337561403, 337.399783378215, 343.172121296884, 367.900636976417, 332.544044760364, 322.738475268469, 366.156912786825, 339.130963905623, 334.142900719287, 336.833397104114, 358.172495968717, 335.61846144227, 310.327832892332, 385.660225379891, 326.262508772134, 336.761905038107, 324.942614812925, 332.036177095123, 343.791164045755, 370.346778655275, 359.008495285047, 322.842750692055, 339.781152599413, 322.192311968936, 328.125726430644, 348.63383312635, 339.792482485618, 322.712167013582, 322.301384106721, 356.741810411065, 349.034844793936, 336.18175270137, 307.424794766746, 333.8110001959, 347.765448885073, 362.059010974218, 337.02857128372, 327.285839999643, 360.655130903064, 351.492815530465, 325.222530247197, 351.523555611204, 322.120218930885, 340.118218753183, 371.887806685717, 331.666142474318, 316.668280200725, 343.225352685744, 338.701492687069, 348.441774716148, 320.22243009458, 361.860627160734, 349.651300882415, 343.402934551328, 396.159584809005, 332.267912035301, 320.006116421092, 345.198145484355, 344.944084308328, 325.643983177126, 356.518341993503, 350.567472491213, 360.668049311832, 361.893822384853, 340.433938248958, 339.294196770159, 346.985804147833, 355.048115885644, 321.814459360225, 361.533628182487, 327.756330852782, 347.786599285461, 342.858097647135, 350.098080128624, 332.829903576141, 325.055998475415, 362.30743552626, 327.953014295851, 350.965947709348, 357.705070829014, 358.421080275963, 336.181047268793, 362.172069760493, 362.828131997408, 362.10897622131, 353.463185788852, 340.510175416318, 337.783260959836, 337.429017979766, 332.152230887081, 341.841259825823, 329.582544233368, 354.08350711756, 330.362359247913, 376.23263271782, 344.324828839218, 335.434275917015, 346.307872457412, 353.909664913925, 353.731764968363, 320.781875737959, 343.240590862413, 359.286774688709, 346.54999648475, 339.536750434816, 372.462637996459, 337.323107097444, 330.87333504908, 334.159801429081, 314.148604918653, 351.545055643591, 350.443133597883, 362.554772079491, 346.785293841632, 312.237067375115, 332.044406851582, 360.855589149808, 338.295880894003, 346.274025512116, 319.504385893074, 352.212522616435, 350.015440991269, 365.072422713145, 359.547590529949, 332.690884006388, 342.90453891347, 356.290121604452, 331.230467756384, 349.772233835328, 355.035697752069, 319.620561841777, 328.653274816883, 361.572529808372, 340.865943642984, 330.848132238924, 346.129635026662, 342.114545481145, 331.615100429572, 358.243400012791, 341.215259468564, 354.945319891169, 356.115121257519, 336.068957852617, 355.644236095725, 325.786023308448, 352.513773377563, 356.186078442853, 324.056612397981, 347.375648506544, 327.463876424767, 363.924562911762, 344.729749583443, 340.420347703427, 344.210602425424, 356.383100068057, 370.901226306364, 335.140768705347, 364.555687640819, 364.280752810845, 327.927305510769, 353.201828138895, 346.768587897951, 339.696740250094, 346.086959527504, 327.903489144155, 349.24609182848, 361.840269878832, 301.302956979029, 348.24031338088, 342.304024923076, 350.30709471569, 326.414764833462, 318.449836100684, 314.898953063883, 357.710415404309, 349.643091986915, 383.320151061082, 359.936855532334, 333.702856999494, 334.930383726445, 341.229577807371, 357.355762130296, 352.572733052163, 367.474470093876, 305.433050489456, 344.027098170784, 339.451776457476, 337.829626940492, 330.247780228705, 325.893762979357, 307.174312776575, 322.13083865639, 346.904772506562, 317.568512000817, 316.174685139622, 313.777760786155, 321.010569740852, 324.573330621559, 332.543133852732, 332.195278564593, 331.518928691887, 338.727350040519, 334.161445671422, 328.768725417016, 332.951633989371, 332.97424984633, 344.524257615869, 358.762977723192, 338.612209311137, 331.664569963798, 333.354329302936, 350.710768226299, 314.001937840581, 365.020029544013, 335.638508460969, 329.965666917647, 361.338344042041, 371.119339880253, 313.54635947692, 359.740284255154, 321.363636441119, 358.946831916847, 331.098747291374, 323.437520319729, 344.795371931919, 354.984011529416, 346.445093448426, 354.992432952176, 351.31904241859, 342.128307513764, 343.615352179691, 351.675385432084, 362.20333193427, 342.648628173753, 321.130698647889, 340.254103655332, 343.906185492667, 349.877094016097, 318.412976389904, 363.730239992925, 347.711303636153, 349.151067572155, 340.46196988143, 339.25850821643, 357.286488372353, 320.623629606044, 365.330812794385, 338.624319174269, 311.228170903284, 377.12756261383, 365.745648140912, 374.975081935549, 371.387318514443, 345.833975845496, 360.353079341204, 327.352087351602, 344.483508132255, 332.797138648063, 312.116316576329, 375.940083768097, 346.908438644801, 362.107249989545, 348.378980886569, 349.424957723724, 315.373287469444, 350.708216829306, 347.309718695239, 339.255741782599, 353.250235461303, 327.001288007023, 379.618259698893, 323.109576188534, 334.534788303749, 341.271470923942, 364.3599475001, 329.324862229505, 357.93181447488, 357.031924514066, 318.004751450201, 356.70693251342, 323.177331124912, 339.056520823842, 361.487160118317, 353.741730311614, 340.157719429766, 345.573806103241, 352.979040602633, 339.486095435697, 338.555384313813, 322.86728488914, 366.664397961701, 330.605681653466, 326.652998690577, 352.021615911393, 342.725101230562, 355.805466418926, 356.173542451358, 354.86666952451, 340.856542807806, 344.374498618076, 335.767614032897, 323.955079853992, 349.71468753108, 349.146173109697, 329.927710748494, 335.372727658682, 344.4345577407, 337.195767788411, 331.467604792881, 398.492016871827, 358.032310107493, 329.209267318959, 330.880604803171, 307.175368534968, 371.162079109098, 320.293864466255, 346.416646971762, 344.929542895979, 320.647148888587, 357.859857246032, 404.472568458963, 326.021306011423, 319.096160426286, 363.711184153624, 357.338717439221, 352.999427625085, 344.247990710536, 335.113579128303, 346.239291094508, 362.460069105496, 367.690654039339, 305.748271109301, 317.234580740349, 339.600286770852, 359.511285710298, 370.802872005372, 353.862490069528, 335.540203937478, 360.728090403102, 347.815138966094, 351.239143719845, 352.275996213002, 362.335101621291, 324.094468933169, 331.58029874459, 359.155631774718, 338.935483788675, 355.198380886819, 317.077519256766, 352.206272716371, 343.044603087058, 361.748239987906, 341.545736971892, 356.743830321187, 337.595907583181, 320.070172340529, 351.09192031524, 320.735948010253, 334.408204930018, 353.088098362154, 340.848687429967, 355.568706564213, 347.363630922652, 365.106866517911, 330.457438786714, 319.549309261331, 358.793812583795, 326.049681821311, 359.267322789573, 332.281912706578, 352.70085709016, 337.765135434312, 350.562065691646, 326.932298476205, 343.445117718856, 346.156155724131, 349.855177837365, 361.31894081925, 344.83899809264, 333.778552003513, 334.308132155685, 343.223898912501, 344.609915240534, 338.940936767476, 323.564939456742, 338.463687621572, 350.675093226118, 350.429603384793, 334.350311690077, 356.995928879496, 365.015183695742, 334.740973076589, 328.073114279355, 334.707694325502, 372.276238825774, 323.976821302163, 369.265198114909, 341.373521995041, 338.911927454661, 345.019461187359, 331.257060947792, 321.671368363336, 364.053675156205, 342.58120957541, 343.777927495882, 388.447120100702, 318.238016119436, 358.36225020351, 364.092685522452, 352.882142006774, 350.802359834025, 340.589682317267, 335.098748978204, 340.023626680981, 340.90105607971, 352.233574012522, 342.40581098828, 324.597171638974, 358.16601655382, 327.830963208277, 353.554986060758, 326.521603608237, 372.11899257262, 367.60613332738, 355.346575142818, 293.144647773568, 355.913261572579, 330.859923644437, 346.14146203606, 361.304738623139, 334.186750725534, 341.102372567372, 340.690768920373, 351.700966121068, 351.326708420249, 347.353159879501, 336.333243189556, 323.426321198053, 334.196789063454, 352.922695408442, 359.843451178897, 326.153802920667, 340.962983229482, 343.905501828155, 352.690339617657, 319.511227325215, 342.809799333447, 337.680088900462, 333.092246932612, 331.473783795453, 347.447502472413, 345.910156670559, 342.316552757105, 370.546943797169, 340.295077725888, 305.076500234211, 342.088696685176, 352.739529214254, 339.201935472091, 370.276299776155, 357.209800498657, 340.85274486685, 338.215759295376, 346.36214542445, 320.814767879294, 354.285371856298, 340.823105870712, 381.564005075119, 368.743919199176, 357.322982141744, 361.25588663347, 359.238221270586, 370.882848159728, 372.224646664867, 358.75913817983, 352.844208919773, 339.508092694638, 359.668852086182, 328.400996182923, 357.478673087053, 344.339272742595, 352.735692113197, 347.896823737347, 349.856923985557, 362.187488874416, 344.398181575498, 311.033099426856, 364.812304542405, 353.64129067321, 347.204620173083, 368.003106205597, 339.256828378498, 343.654057022015, 328.632520812468, 344.26828701174, 341.302263639556, 368.653441254124, 335.039197934275, 348.98917346589, 343.843555489195, 350.560533597657, 341.910713840577, 360.094272339073, 320.873734209633, 362.397466552605, 344.078621147368, 332.272988944934, 357.25203381318, 362.087848245361, 335.736985579046, 345.29670026206, 331.456769356907, 357.983048889942, 334.938186533278, 370.543637484694, 333.523687948504, 316.830807958769, 348.327429264172, 354.803991189705, 318.120234886617, 376.732314070546, 324.305693677527, 356.717984981565, 336.81583293101, 346.353924039361, 359.461123166142, 360.078044130037, 360.915241548994, 336.49654452902, 355.137984208873, 362.616287631534, 355.715581964184, 348.04698310136, 325.195157477584, 331.599021560691, 334.128306777676, 361.532063372696, 338.398705365493, 360.581559477584, 340.193231941635, 351.318709089096, 350.339245309628, 340.491557852687, 331.922448733045, 341.392890485278, 339.103734893595, 358.553215881484, 352.999365449646, 344.715262800711, 373.528939550979, 346.283439366276, 327.215399996703, 360.875516601283, 343.202172392561, 348.657474121408, 340.002666706181, 330.145738265167, 350.218816728702, 356.376406101233, 332.506734504516, 338.046574913645, 338.322257992771, 343.091148496008, 339.164674721124, 347.165755704255, 364.756090402541, 345.391084258061, 337.534286021172, 332.501687469884, 339.051744722106, 324.788480643425, 350.879993153896, 337.710882210352, 340.14543174386, 324.220508101318, 332.380800112213, 353.452694039268, 348.125999970005, 337.095335984948, 343.977955679655, 335.313064197422, 359.440819224943, 308.858036093455, 329.08938503148, 328.267848325436, 309.203243860926, 339.738630512615, 343.850687971877, 340.85308169126, 329.193269189049, 322.340363917094, 344.286264959058, 351.157575294535, 333.635315326785, 325.038300352178, 342.61768585521, 356.760144640272, 332.805695398366, 341.784617530301, 367.890989179506, 341.993263805118, 346.467160804061, 358.463616376083, 350.418141626181, 341.900129550191, 361.152763129801, 367.130531406758, 348.379160617413, 379.662355465338, 342.918014735283, 342.709933961555, 352.71644944492, 360.448862712344, 315.819408823868, 333.245672680372, 351.326446740475, 331.350011224623, 336.764171408831, 341.977590491953, 316.186683636584, 338.87818005722, 348.914011632264, 330.09215477186, 326.771017567061, 374.883319785551, 321.844804979074, 320.68913361812, 345.402959863338, 341.645752146965, 375.796855284494, 353.218684090347, 334.570153693793, 345.616919258665, 329.63336679365, 340.948328900758, 352.390087453693, 348.335736878609, 346.255142066921, 343.468616536036, 343.503461775391, 354.343019943158, 340.680930478255, 346.380956554008, 381.44304766762, 335.749515689434, 327.840061387308, 340.258215509551, 344.039310735112, 346.18101040974, 371.768523025354, 375.195581602345, 365.618184250697, 353.881610485282, 365.117352324147, 359.02910265195, 339.84138862391, 329.940943880851, 359.484743082249, 316.662229719241, 329.231583068937, 343.238222046523, 340.810529600141, 356.015127006584, 327.560367520261, 342.058637983395, 350.820943194546, 320.690000512645, 321.907672987156, 340.157583928203, 339.368036680798, 343.039721775649, 347.091058535642, 346.677698342267, 341.566286374902, 355.667256736381, 308.612025851637, 339.157139864845, 326.704739611687, 339.038982787037, 334.872750426636, 376.325439827901, 367.075388076947, 339.158245678566, 347.289252528762, 348.894209220192, 347.755504040832, 362.20741864177, 366.17154223234, 348.034344965934, 338.147944280258, 329.597815949247, 309.356001053857, 346.891330005611, 357.042509483805, 346.712140806309, 332.604885843331, 394.143549571571, 333.531157087645, 376.804362216125, 355.707767344771, 335.376688137413, 356.105119228533, 358.812669925311, 330.080518571652, 322.787790094442, 335.26858830754, 316.207630179464, 342.148774245546, 366.920900750837, 349.593337741843, 333.517211687733, 334.179391123693, 376.99262021171, 364.025152297692, 328.09396302524, 340.514998744199, 324.980259585224, 326.591428103357, 346.577415577446, 330.659521897577, 363.457299407963, 344.291617756924, 358.664427268516, 377.513395950575, 331.566845493792, 330.743865545475, 327.5491575654, 359.490276861253, 358.919193794868, 352.47009807982, 360.557689599843, 315.539237661575, 373.524659238504, 323.346574981774, 315.180934351227, 350.963849639912, 324.289381621649, 361.441057382877, 358.851380267196, 336.564668676316, 345.92387229562, 346.917361401236, 368.28307157553, 343.0894200959, 346.612445131777, 354.330896553302, 327.04636917921, 346.672881642791, 352.288927699447, 352.630783389803, 347.933278477063, 340.311646423978, 362.431622643306, 324.853006571574, 370.455997763556, 332.009685697138, 344.176314131867, 331.631349145125, 330.875942227479, 367.573099476647, 331.172430422741, 333.307086437801, 353.509944003806, 352.187591473285, 341.092469648197, 345.266010023834, 319.673674054199, 357.529039145336, 357.394106708119, 327.923343033967, 337.430818026765, 327.639042801275, 345.912803435947, 331.962688785505, 345.451624758282, 325.561359588085, 339.727430451266, 348.990506358282, 354.285832318183, 318.28409029478, 362.435152071694, 313.316598588266, 341.017338818785, 330.533285129791, 382.671758240136, 346.341694813288, 336.876395879165, 337.39115361968, 295.694357757318, 331.109674881477, 342.499411256543, 355.376302734615, 348.348891360422, 340.628836035083, 327.049249121413, 353.149714367211, 325.977366306995, 339.960708864193, 345.960536136803, 326.660371374333, 354.318773390518, 348.03507580238, 320.219911040466, 378.701135093978, 331.792519324036, 383.400856480731, 385.119051049651, 354.259290419297, 366.578482839886, 319.638587527691, 365.123722182412, 348.414025492879, 314.038385974181, 354.254698644197, 338.80581139874, 344.501679016467, 352.224544098704, 324.874621691315, 345.385136379235, 377.08862828931, 347.808724605031, 341.296691760563, 311.729420744679, 361.823041410415, 345.780253356806, 329.215932515367, 346.542376112389, 311.461390895683, 309.06227823051, 327.125307962541, 338.652688912251, 335.031260512256, 348.417282024777, 357.138897294896, 342.78724344614, 359.601501881303, 341.372540403747, 330.534349202027, 334.145465748386, 358.69518028006, 338.27628403093, 372.716400397384, 351.056157078265, 373.143426312956, 361.136111943325, 343.649947887734, 340.383586605368, 351.993531292939, 348.969398749204, 367.361163914463, 338.303234945617, 347.878573011069, 321.143546376302, 328.433489072973, 345.706081770365, 326.351829997198, 346.125110011116, 322.858796444109, 329.295050277759, 342.40702412751, 346.502788158847, 365.039132198044, 370.528245865196, 337.703575438889, 311.846285710643, 333.869051143556, 355.703814971741, 370.557103638736, 347.432016222338, 344.021103428338, 344.285237979276, 348.750448743591, 341.858503876678, 361.993667692115, 346.845728831369, 352.751179332102, 332.021028241481, 338.065478431171, 368.497970455269, 366.012610456425, 385.114490212672, 347.429436936171, 340.361729711046, 344.778673943855, 344.015244942956, 325.527746550006, 333.472722306809, 324.910805873585, 352.373427342219, 353.372001851223, 337.487554519241, 310.713402095998, 344.264654627931, 344.327697858593, 346.509236383403, 323.991811431786, 332.231050171279, 322.930171321313, 310.40674858541, 339.569159822523, 359.618135627322, 323.668776430777, 363.223176238094, 349.930586824945, 349.076174138584, 340.184847124998, 346.116280266682, 343.269032457749, 312.951672192437, 334.598801814716, 341.53591030795, 325.443604131129, 338.632517063059, 339.581572757286, 359.918655572982, 342.522262582164, 355.839449250342, 333.115636811465, 326.575435778778, 348.267744682213, 343.111528481494, 343.617637200069, 352.605955914178, 338.918443748549, 342.594900577557, 368.488148459557, 355.386282261525, 372.96979827879, 349.220165359259, 325.305287345336, 364.425861072275, 356.536046447644, 356.562598802584, 358.619197636356, 341.400878422653, 342.356002583601, 345.908633983814, 345.201086047714, 337.084775474473, 323.711392161062, 352.601910433256, 354.963365088101, 364.015976138936, 336.645806981766, 354.524738376509, 332.995823262066, 344.943460177918, 358.462503508828, 363.523479122534, 348.873887514409, 345.359258431955, 340.199435126739, 359.698177793388, 345.192744901569, 341.668012288595, 352.615442755009, 308.795946411201, 326.728502218347, 338.135891539312, 335.167473862354, 325.696887674741, 335.806358284126, 371.783345707306, 339.870552480993, 325.484040472347, 349.767249001963, 367.30417479108, 354.016865201304, 363.948189287118, 355.734594704955, 355.821143679969, 341.925435036049, 348.361776963538, 348.439467697483, 373.491840129203, 358.258438413894, 337.768416897945, 380.537135454545, 323.283976868731, 358.8940009214, 351.335279322053, 320.883749746007, 348.111248562119, 354.775636862286, 329.720156487841, 340.960497953917, 338.048019471837, 368.849913216175, 365.517741461522, 345.747217310083, 336.727939041057, 359.877353455441, 329.504633336228, 346.173261164273, 328.122989083339, 347.599993762101, 328.584766116736, 367.894761279834, 336.282750781103, 363.99545476443, 346.474161217044, 311.255735210785, 320.856897262513, 367.034373423689, 341.071830468788, 344.171415765946, 330.102731075505, 321.533082870589, 301.237386036154, 315.579635306857, 360.635419539398, 362.90568939704, 351.226530091522, 358.843117655788, 347.43244774199, 357.226279221972, 358.780294124556, 360.798549115878, 352.975050006836, 326.121004642467, 316.676903350298, 326.98938256858, 334.067347173521, 359.051510498133, 315.61152637466, 365.00884563228, 349.546989783119, 334.018521673906, 366.650187411488, 361.210087554088, 338.658378486727, 353.885391559034, 345.087728785425, 367.853996950203, 368.230630569789, 323.157279073454, 324.709389333017, 322.353882036776, 343.280494401567, 374.043775751061, 329.148480927539, 369.786431041845, 342.622394535573, 358.082858143015, 364.145694006419, 356.949272324479, 356.981414866714, 344.752753709421, 347.592315225966, 361.266741586782, 373.494527074496, 332.963408985007, 320.54230738845, 349.239738951788, 331.647892123101, 327.628017475773, 347.071133137874, 330.049593167245, 372.727454870688, 328.219539789189, 339.490790143162, 370.796844218133, 359.312373389511, 331.650491651518, 339.394388435673, 330.697364616886, 326.493686235349, 360.732608125366, 345.981446078142, 351.456989283076, 340.879938551068, 354.415396426468, 344.30159548016, 348.814308836536, 350.35945765045, 399.65294700086, 349.339482730645, 349.706157545384, 350.164318509282, 367.410025309993, 348.416077777824, 346.642097645936, 348.616378215044, 367.377036084061, 348.74995337644, 334.53459860374, 375.16130947157, 315.563571042083, 334.660015789066, 377.72287830521, 338.781897040353, 343.750190534411, 315.321403581828, 356.705277015715, 339.424586105443, 358.955236664149, 332.336815180022, 346.325105463787, 322.595727971344, 369.015029724723, 351.713733975889, 350.342948552088, 344.973340212634, 349.927063186149, 354.987767209722, 347.04161183892, 326.482466016038, 320.766500252108, 338.392163289587, 347.87801696604, 328.894617978219, 379.04486472924, 334.155865820954, 361.305695779999, 328.257892679262, 338.736511172898, 348.303769879376, 324.049786605489, 343.835383093957, 333.658539869008, 367.130292086262, 349.313367755275, 345.243106257274, 362.647532563137, 306.769922499626, 332.724544142164, 336.236410662058, 343.515831925043, 354.119215831714, 346.792479343782, 328.123849576916, 329.603494840648, 342.496790239508, 332.76333768688, 355.724613215523, 372.391856539964, 363.334783478597, 333.027033741626, 343.64736264382, 332.187428108134, 347.056993867653, 352.500450434938, 354.997343189073, 362.038317528001, 316.878822666132, 338.70420304618, 341.414002574346, 351.851066660745, 349.346303926494, 322.150843339077, 347.692720443873, 338.386589965884, 299.293750960165, 369.420395693935, 352.915908422824, 352.190338448396, 352.191248260113, 347.697221386724, 371.249668309051, 350.460398051419, 342.487602922891, 322.428542124437, 358.725332736015, 311.810126811206, 340.895513534178, 339.504049193043, 333.716603719338, 336.490868149142, 340.466366588118, 343.597673863341, 303.205444849856, 335.015697698634, 335.515316120547, 356.819637100731, 316.637095112676, 340.420206634792, 384.682503112701, 313.592153195588, 324.245788355547, 329.381186698101, 343.13562197599, 343.805876323632, 365.527872948453, 374.091027080422, 322.95159867851, 345.201195101915, 364.247370831834, 324.694263446938, 354.115904004726, 321.262088439936, 333.514060020296, 347.94782265489, 337.0121556641, 336.828681399224, 328.208999094858, 298.497848222938, 345.287296017264, 372.446009369874, 356.50810812401, 348.137398200284, 342.851082723771, 327.099194892434, 325.300939909669, 321.4246880925, 350.144498693284, 363.671527392079, 351.550540413195, 336.796867620856, 363.857435057356, 340.846982906897, 349.021307793411, 307.596625079351, 363.403411923013, 335.693304297789, 329.263345166684, 340.695808549323, 314.113457960845, 355.102875919955, 348.405783770589, 328.633293784148, 339.575652339937, 322.780262499927, 369.421411080479, 304.655055239574, 321.995429751647, 355.195500844611, 347.310774018763, 328.439301426624, 352.524714146973, 376.754457355832, 308.679600783309, 351.636542552417, 349.034484822882, 329.110526533285, 339.375734452513, 349.682804719511, 321.933807252009, 355.756881900068, 353.376835307152, 369.808168616705, 368.62959519693, 338.615514129451, 335.766375701348, 370.073950172257, 327.736998754945, 355.806969759211, 363.648601944438, 342.73837637178, 347.313026569828, 308.641238375959, 359.993566803, 351.785878078683, 334.100994479378, 332.506642848074, 343.099338388533, 345.232159164553, 336.049054886895, 326.150191383057, 311.325912553058, 358.079324591306, 374.680604003489, 345.273041444584, 320.291512382793, 345.195255386967, 366.240555447712, 352.321339320299, 338.851474660989, 363.056745743782, 324.797573729965, 376.646844496309, 376.474314009111, 362.38638017369, 359.228547904646, 322.047303878639, 359.168174292343, 328.888388598824, 324.564006054142, 332.231910708839, 360.965078984711, 359.750214303194, 351.010196058708, 339.155706257649, 371.662162279377, 338.78585634796, 330.633502276529, 349.247951263249, 319.545425537342, 347.776430824273, 297.658547786702, 334.534461915312, 326.280248180488, 361.315619984492, 351.734919006447, 348.492461633061, 368.554356216866, 361.523287307203, 322.896856165362, 322.153148695623, 371.770876041593, 361.785390120604, 369.652723014111, 338.55657612717, 342.314141089552, 338.736312071487, 355.695582087909, 337.87294224835, 321.032979586217, 332.545693125117, 356.390928354637, 341.699611833191, 363.371314632088, 325.479863543384, 343.893946499704, 345.29716446019, 352.388787798714, 352.782175025471, 337.173992900916, 323.905718087891, 343.993700806907, 352.10873193348, 361.441928279867, 350.456579327815, 358.224168345959, 388.084517150744, 348.038407749131, 341.767488991645, 346.394918611413, 334.311344084549, 355.543144971012, 334.474490219305, 337.992414232672, 329.90263221302, 323.743570910816, 345.685854938492, 325.152742138553, 338.332093112726, 323.44174267149, 349.932642425266, 338.099684855919, 317.991713669272, 333.656118991896, 333.793618162284, 329.749998634654, 331.894961188464, 332.987781732437, 350.669631729938, 330.974838336011, 322.718155009776, 342.825095595078, 347.975759122468, 347.905801514086, 315.639461363324, 361.421928828092, 323.900630466154, 354.789320191217, 318.775010383831, 321.538412711097, 356.70517828818, 346.042349210624, 312.348321070191, 350.267659052183, 371.653468909606, 367.403028655114, 317.394531793561, 363.34611422699, 350.547295307348, 335.155617175093, 358.949279229208, 335.511534949067, 348.034322756454, 315.947947934218, 373.885132422969, 359.179754640903, 344.945875020798, 352.816164249444, 346.93066425921, 355.334728969386, 330.792400246551, 361.00011712163, 348.600106865255, 351.067069352793, 335.788955720412, 362.694798441783, 350.807141900521, 387.25687677348, 354.345138900257, 341.928783666874, 340.501886348893, 336.408158114417, 349.163568099512, 373.442499974506, 347.735643575785, 317.37183511055, 349.340935261181, 306.533035144809, 349.87456263531, 333.497897824108, 328.076998883733, 348.952762054285, 347.405586086496, 349.799048294606, 378.665416520141, 360.584990049036, 341.89759090446, 338.973789566264, 312.408780545886, 342.561018834969, 331.946165728082, 373.238037641598, 312.925366233718, 324.660175962149, 361.475526145896, 357.226804586137, 345.558471466014, 322.416032567904, 353.514228373008, 367.394186141938, 337.025511472666, 345.945817333745, 341.825044072673, 295.828917591284, 349.245380554805, 319.160177869303, 343.729473748891, 342.481920731332, 360.737972766564, 344.260431122935, 334.430462984943, 343.405894820108, 332.983855559674, 355.436979168447, 401.95069186962, 341.885482910717, 341.733346214906, 313.485721330742, 340.202109246362, 336.755660486545, 325.070622332324, 354.736922726334, 335.634433229939, 330.886429114704, 333.419444813701, 344.31243813027, 358.233749139444, 372.733368492264, 320.54834116388, 339.306961349867, 319.532287134156, 338.806677571895, 320.459328232925, 353.704469838093, 340.015008426969, 319.354349121039, 321.861552404791, 348.627379200753, 379.541285402897, 351.349227463468, 330.849490720107, 388.209816448434, 335.422599411201, 321.751804295887, 323.554833769843, 351.788484217657, 360.035340925278, 359.609672199368, 347.232494640378, 328.424749852529, 357.66229748084, 374.535472253686, 318.291686262726, 345.197437649552, 336.77698448713, 325.685994951242, 365.506793550508, 359.828501440834, 358.280939665995, 337.993944187912, 351.870894806585, 358.297116497374, 317.099788390926, 357.121691109478, 319.432388397934, 312.911173917472, 354.532068130037, 334.639325325159, 347.606779204126, 306.525034224067, 329.682081139125, 367.709381255386, 387.79656732809, 342.331641547751, 322.927878871043, 377.110859010523, 329.203931978698, 346.636622088591, 350.395870570281, 359.486982167026, 374.809131836945, 310.017391042067, 343.159995970109, 361.707379483801, 352.437701789944, 320.74233415449, 349.909635613718, 329.679408282726, 363.701528824343, 328.450027452389, 335.816792949765, 341.490629495223, 337.39000611812, 358.266847344311, 348.232366163733, 319.553912768763, 361.459773867871, 344.479402809253, 342.472217437732, 335.217691927205, 357.041366763741, 341.658834165081, 366.317822406915, 344.747785255178, 330.959635921971, 337.987794055544, 341.328069376543, 349.757156009859, 349.282717168829, 334.655087086749, 359.755203244246, 328.195963135368, 352.886735086874, 344.7031279593, 311.197543737467, 347.28727655904, 360.692003804076, 320.444310471741, 359.398119571146, 327.374835734458, 336.660096649283, 365.09778457973, 314.873923151569, 337.312454688217, 346.468778333744, 342.875222575338, 347.371869903568, 365.951333190578, 355.856192475848, 334.088417156632, 357.573929638119, 308.556122648162, 355.448110195209, 393.006837766317, 347.176359916482, 342.896851406291, 387.555809659522, 359.02953951305, 378.282659970924, 357.975122377284, 372.014439273102, 380.544309719183, 360.456005959338, 328.841847567042, 323.657404484144, 344.939521189894, 345.264511878625, 362.924451732747, 340.043283612812, 335.183762640068, 350.639671377672, 338.066870235925, 377.6517959406, 329.738142490512, 342.306850155606, 364.642467655162, 304.226524375893, 322.421549538449, 312.849929043981, 337.936706838353, 344.034688053676, 351.736962273403, 326.57197638304, 311.176538752734, 367.524752307472, 349.042047653066, 348.052688853567, 337.628200586764, 343.880401489485, 339.677100437553, 366.075710623336, 356.677948731004, 341.277395596342, 332.478730672793, 353.521079893017, 322.34644791991, 385.124222999984, 338.131542833956, 345.709222152891, 353.740595129592, 332.128072004358, 342.15057856943, 346.161009386528, 322.197983847429, 341.776555992764, 377.585118178827, 323.05085178541, 336.76714814148, 320.12515640293, 363.64698376993, 318.465388779581, 355.702147033273, 356.445113870496, 311.858940003754, 322.91768165626, 369.816620708448, 324.409488885943, 371.510525291573, 358.981588271087, 354.395925878561, 304.385161024744, 367.363607317783, 317.281728793493, 355.482200385666, 351.885571348948, 344.426045624023, 328.365130118579, 338.691997901498, 322.982768938868, 329.942356655451, 351.201368916285, 366.897924695439, 302.950557622241, 350.77491071288, 327.425683384514, 323.264219974684, 307.961085814571, 358.284078775518, 319.540393897263, 367.793353575169, 358.862885003343, 359.56105114217, 352.976739233106, 355.498947404347, 358.550403410557, 335.130343968901, 330.565599640583, 346.272444056253, 356.282113315165, 329.424196670571, 333.299089362471, 348.413192899155, 335.799913963373, 356.596136377003, 339.961602361013, 328.920156560797, 343.936409688235, 332.134743659144, 363.519090093346, 338.75780631369, 323.873396258101, 329.005831012256, 362.909169105753, 347.719495502679, 327.898658365466, 359.029617179995, 339.810296680223, 343.621348567943, 302.836573511181, 355.067584793986, 368.034442277918, 384.016325723631, 359.874689641746, 349.392504787456, 363.046034461818, 333.450393562863, 327.609152877933, 346.903652710896, 349.427572566112, 332.855262161623, 350.13740742373, 332.596398720224, 326.68719956025, 354.51129661895, 332.573103732629, 361.490790994301, 330.303650354386, 356.282047054331, 373.09067822133, 325.293633845802, 300.322232087078, 315.789906393273, 344.866645228411, 353.461663671108, 345.438684981428, 355.93191976294, 361.835024936955, 343.078012051422, 355.564026166971, 346.946263395534, 332.129940424801, 360.191455422819, 320.684558922202, 323.676976854038, 346.159643144054, 315.865097721253, 367.567347717568, 333.066750576457, 362.706973375827, 340.130779539858, 363.39519865625, 337.131260299556, 342.703189324968, 366.94336956801, 345.090230768899, 298.634098861046, 366.458724972255, 352.462194496457, 330.060988009888, 358.763263890614, 328.699953465035, 370.826647813495, 339.303964664871, 381.044078320238, 366.399583945136, 344.575617774516, 323.102066585968, 339.706155447613, 321.70108662732, 327.97835109995, 347.482511492546, 356.214416787939, 367.0810591115, 366.940089523801, 331.569261305442, 337.190051771178, 337.166889723957, 347.326879862322, 350.112860162217, 335.706419209104, 359.175777525195, 343.081985070504, 352.642317322526, 347.426452548365, 309.179034233319, 381.070179055247, 355.241617079814, 333.102442256445, 341.617664672112, 353.14670887538, 369.81961301744, 352.57020016727, 355.766363786269, 354.453480912287, 328.974402835619, 374.786218327252, 359.856056877477, 338.692178223594, 339.21515038525, 346.952752870971, 375.075661156437, 336.438673879707, 340.639861629629, 324.543998198275, 347.570528906679, 334.836528165215, 363.572112409752, 339.41871569269, 348.944232214461, 332.871842445617, 342.707040500332, 347.545997778402, 322.457966063957, 320.014368695533, 347.49676016972, 360.887623506032, 351.129269838438, 344.68631406445, 377.829184914998, 308.229902016433, 298.529324019055, 357.93288359493, 372.581026925804, 345.528081723645, 339.784304175587, 345.553314857727, 336.942239310311, 326.893078334066, 352.145066033511, 350.68042109419, 317.879801097913, 330.984086929847, 315.150127125587, 335.07792944319, 347.675923569136, 309.513402453057, 336.830999197774, 369.661676113668, 353.485643795924, 355.745491809333, 335.112461363574, 344.896814137533, 338.528444538352, 342.431669858244, 337.813447629893, 340.206866052896, 344.874142136172, 356.897015973824, 359.533789551003, 328.904664605818, 353.25682223785, 363.503605835144, 323.708430693039, 339.850023253107, 354.167114369875, 338.727426152023, 337.09788655851, 312.981773507356, 344.63309001933, 373.56754059222, 320.393982144887, 336.856434824368, 340.561342027711, 325.914993193191, 370.98395144952, 326.147136600112, 343.220145390555, 317.589603730299, 331.663313586918, 351.130572076038, 315.395433403039, 327.983675435399, 367.554258561184, 341.183876040531, 342.506356270382, 369.956834938212, 336.207525748037, 337.514872959473, 327.821466335674, 321.660326275116, 343.401846776417, 365.045426235717, 310.488974769227, 329.53261822927, 320.762726534068, 337.30283497398, 342.37480264591, 330.377321591632, 317.46338565155, 323.938289642296, 347.682828013443, 317.784578662189, 374.254102636002, 336.251607996159, 324.851753577411, 341.512001684559, 315.656035148293, 320.579112737262, 349.536235105012, 331.769632573979, 317.090676059624, 348.24454239079, 330.99406710795, 345.548970107133, 330.363811740039, 355.974867998782, 334.036744212628, 329.816548187614, 338.954989883105, 340.27357993994, 329.667799864057, 335.835152778398, 302.280484204059, 337.761802488983, 338.852940015268, 317.876351547327, 332.115270843687, 363.644820530429, 319.512832607711, 348.958548799234, 342.389209737583, 347.073118515689, 322.530362779851, 306.608279301442, 353.092231824556, 353.770715842518, 332.268382103068, 353.515276571792, 352.754258280432, 321.497646135711, 359.836335547933, 338.014550095581, 337.201021191466, 353.475393267821, 358.837433067496, 373.895809871782, 357.745956462712, 353.654561634312, 346.054558062517, 345.250099434861, 329.618597621358, 335.421460968223, 308.261511902862, 348.586077313557, 348.007112852314, 344.131565268923, 367.458878753774, 322.802410945737, 299.997680299622, 346.246929818251, 330.019013169337, 365.629348991276, 339.808246024772, 352.540250377365, 333.773577347607, 335.012145846381, 357.559083305414, 346.823200315841, 361.869634852139, 324.131146490904, 364.887248756365, 343.593399993147, 336.790557807922, 353.701500638824, 351.619823333401, 327.144574479782, 338.784690603722, 349.508178542545, 366.080024907305, 335.29987216408, 341.284611728749, 350.191679439319, 310.490074172128, 352.566681392377, 345.426710955116, 340.520630167808, 343.641346996921, 333.445867226517, 360.794758585568, 319.956437071221, 339.057924629629, 331.899705439124, 344.620864207192, 367.135218250138, 360.602067412376, 355.823582766935, 342.398084865884, 348.208363474354, 346.032065894438, 348.701915501967, 351.587244778575, 353.142423542504, 335.337825236904, 328.233483116993, 348.596520180383, 336.030980807065, 337.500183459928, 340.743107431706, 352.997548171144, 330.831765916921, 348.36007025259, 326.271458923866, 324.594098959989, 343.09873108779, 344.643965294193, 326.571778887367, 344.454983244993, 352.808579440952, 332.143123155782, 335.229694782424, 322.781098749963, 340.093298052444, 332.292235295113, 335.130845152381, 340.266591028441, 343.401228829294, 340.768279456855, 346.130068641989, 346.042391657874, 357.622945094559, 336.458812428433, 336.720089442238, 347.655155240896, 337.591894984287, 351.156311044657, 338.55058192311, 350.099991659143, 359.555163702392, 337.486270672602, 334.226447431956, 333.205408851628, 378.7729887872, 350.378914956886, 346.355139543801, 359.084682945122, 320.545606909819, 350.11040458768, 357.130090328655, 335.932916621323, 372.564581416916, 308.16024701234, 352.293296010062, 346.501863485355, 334.460335079767, 327.041455104086, 326.06910647907, 325.935860570174, 356.527699980592, 345.233306621456, 371.413350265135, 343.291088390736, 339.060874550626, 340.818994024166, 356.802578308417, 327.934330887786, 342.298622284609, 325.244987135957, 325.962370181767, 309.13850334023, 338.9558254627, 350.810342707256, 365.258824352699, 368.955854974127, 349.612570702487, 358.495771756488, 346.737888322407, 357.843871192156, 387.00858740972, 354.00693906915, 349.400011476186, 355.328000005376, 393.192972497218, 339.311596963263, 348.327572576699, 334.155932842112, 367.580825846435, 341.018728529443, 372.62499365156, 359.723224793228, 367.083691470754, 340.525770902914, 362.347218688706, 358.019348862379, 310.574513980128, 371.770362246409, 322.131734740169, 348.06575068117, 343.960436384626, 370.252283592552, 345.504011624104, 333.806277919289, 329.272445325038, 347.901371670129, 339.393440906919, 346.929583569245, 338.435139198404, 345.793127192039, 382.588354075787, 334.976589361563, 375.759554859707, 352.516068562269, 364.246684506211, 346.758013696336, 337.372176992032, 337.705782265318, 341.570931010018, 346.369474851573, 332.200012970502, 325.392516137807, 321.888822007131, 328.80516397737, 360.58405893774, 320.186206743827, 326.279423302234, 354.877950645405, 382.083170847883, 340.037181044302, 355.91443713968, 373.71375950688, 319.503759538394, 316.840324544601, 354.371937449714, 363.257222928011, 375.174045730906, 360.018714326753, 347.528782520926, 352.757141907582, 349.429497339256, 332.735957805908, 289.869597488447, 348.790681794112, 357.485836397108, 332.282854890573, 335.854956852017, 346.582498884075, 351.789377766749, 349.223771760194, 333.125689759673, 361.165280496065, 347.117221804518, 347.351753715333, 339.066859832027, 320.443994193341, 355.411533383896, 342.233961036894, 331.783812917867, 321.464115349468, 340.993560250904, 352.874586839411, 347.307191821883, 380.470920942628, 323.982298801636, 347.456709088049, 344.680048353459, 349.128779251542, 315.752071310134, 351.142557372368, 340.310589304813, 346.481972776928, 292.971066768064, 340.14537518608, 367.167548458072, 350.367135588236, 359.519571267227, 310.574782714929, 332.508209646775, 337.960032965768, 340.057573111071, 325.955742816338, 337.2775640664, 326.148200440497, 334.423035201306, 351.683628155489, 355.848471873941, 325.447414213302, 320.804815468662, 307.009061930052, 351.613525130041, 362.971877481703, 351.803152733257, 327.27939591428, 333.287553792041, 337.656122609515, 329.710379067934, 316.261387410644, 358.602401747209, 310.347322055283, 342.550962254955, 316.651068661281, 325.543050382982, 330.677751548931, 348.554713867855, 313.173286116662, 326.803140976349, 358.391588595836, 317.748732461005, 327.9761740996, 312.916474999633, 367.321400149731, 345.695224370206, 332.844642380262, 319.81579611984, 347.704561370963, 322.718594978494, 362.132719207277, 344.631313421584, 335.701298355338, 333.479757283043, 354.487561757609, 348.336103632203, 342.789090612018, 350.858813074081, 353.230288996996, 344.799676252856, 320.158329979386, 348.1128721199, 352.017903125259, 365.198491772779, 361.421036073217, 352.906537578827, 336.446590433024, 326.354360194247, 344.616526242318, 338.586445364077, 340.368429117541, 333.413974446041, 339.216399479678, 332.574004100515, 341.0272963249, 356.201611403521, 358.200946541431, 313.207622995279, 332.807196307305, 322.581408380691, 345.31638288312, 346.759858736545, 322.816495360607, 342.915254530816, 388.06612994311, 328.376678904501, 372.642162816405, 352.704334346994, 340.865963742233, 344.75806476475, 343.346018897389, 355.821947140571, 319.959573800957, 342.240311080978, 333.506289973216, 330.4075435577, 343.75922256096, 352.137039016173, 357.230965401227, 322.677705255503, 356.929492795093, 335.998988121743, 364.043443346986, 361.706720932095, 352.034765658755, 349.409160078325, 333.561501531443, 338.88953551543, 312.978368921747, 346.009905562411, 347.338636443498, 334.99342742012, 333.899132662638, 324.497675190895, 325.156282989417, 347.419990467203, 332.811738798061, 326.042398174335, 363.891046941637, 337.882883715583, 342.576746377447, 344.73322550932, 328.433049517469, 348.498152821733, 370.056253816116, 336.223343360895, 356.26404615348, 349.107470084198, 330.279517546843, 360.929942208879, 328.567506047725, 345.894723334746, 307.044197785855, 380.310774144841, 335.484948394437, 377.754642354007, 346.950711454793, 333.909409365755, 340.525976897806, 351.163724973264, 318.21203024483, 344.861405764468, 351.121807721147, 342.842239293719, 315.961345867755, 334.488904515627, 339.822863637102, 357.36889957818, 354.216741825082, 358.298049095729, 370.459021202416, 368.517284639329, 351.962463114297, 342.429809760663, 314.684754297172, 359.162068004107, 328.034062876401, 345.050960001234, 361.579281362697, 329.939984328656, 353.92820280297, 336.145440514118, 351.406430087138, 332.64698056394, 341.6019429714, 326.236243230564, 342.901552201291, 368.901916699857, 336.326662205704, 366.053798773253, 359.249579638523, 371.481784242397, 321.773623781102, 360.832835883075, 341.866485686803, 336.98604738843, 357.617284195298, 344.572497625145, 350.127198119078, 323.48721118914, 354.860757180982, 349.409831649743, 350.023605405675, 314.635143980855, 358.998941270749, 321.715416299218, 350.441657467936, 314.674521520191, 349.566192854566, 337.763946795091, 342.353679812778, 364.606490746594, 360.915850254863, 330.729584153585, 379.8445714111, 342.347488153931, 328.357331735963, 367.044826768946, 351.612916534227, 353.375045745001, 339.29795239921, 354.25306973229, 367.245830333897, 353.128629501829, 341.145999771408, 333.301305827261, 325.409934027094, 332.003901784104, 364.659689848408, 350.797701995557, 351.574035660531, 323.111935655667, 327.040486608244, 385.48631034652, 360.371904336321, 366.496746840901, 338.177825807167, 341.006571877759, 343.2389122539, 335.982511689333, 362.320947708068, 349.52998907254, 359.492046858147, 334.982541811101, 340.708729752447, 357.505157255785, 353.775007995505, 355.285197822251, 327.195353237407, 329.468517172434, 341.853833471943, 346.636750231923, 358.953806485215, 329.413065569418, 351.056093654327, 346.560073771573, 323.584478724316, 330.615304334297, 359.852517211499, 349.406021508855, 356.096461727698, 382.325737210105, 333.007505833162, 357.12008611849, 327.268686238384, 368.8736002417, 355.726475633724, 329.418328620197, 343.342541883946, 361.116331207026, 348.538338461816, 341.960876368698, 347.323160300111, 344.34585700344, 364.332894886811, 329.506777008155, 367.687606777034, 344.313565259303, 334.560010991697, 339.495765321833, 360.555168977928, 382.903497013891, 338.14986046827, 335.817153676889, 394.333404129101, 331.226088408368, 395.106575325786, 335.544262206114, 304.192476040183, 333.029090937097, 381.617592123003, 359.02369249779, 325.127062275571, 304.888450212713, 356.370434444687, 348.072597701205, 325.484535091439, 324.740052387355, 372.076212779152, 328.425965752633, 338.800829521721, 345.23607492359, 369.436311122489, 382.997694268056, 343.267150876093, 364.879426140264, 360.637859839102, 328.933645769727, 346.843305827302, 325.917418413676, 372.341057960571, 364.190059269906, 344.758404582336, 375.216076857035, 362.020917938461, 377.109180810277, 339.55762539876, 337.25581763524, 340.29757115012, 334.462980922093, 336.414813512774, 313.617440193044, 359.963366288709, 316.754490995695, 348.495780093887, 337.657586223151, 374.869794651982, 356.721846690961, 343.371622901493, 311.642039074184, 376.123951889312, 359.765689602586, 334.306060961528, 339.162829766688, 359.154336402521, 357.079862334484, 335.762293901432, 332.046380822226, 363.759207140214, 358.071807880076, 347.38976947309, 338.372994146294, 329.462335496541, 327.888627341269, 362.671622985635, 334.817757305086, 381.74629340338, 338.89717390282, 355.373483505151, 344.344513473192, 343.381630912601, 331.753420104557, 344.600963873577, 349.012868323827, 350.609755199668, 335.245847715575, 337.612149082627, 367.408274690901, 342.881122009755, 357.160697226771, 358.298362131248, 325.225174025704, 310.784387988302, 344.792331875061, 345.271363289992, 334.923487306852, 319.429448320927, 353.384776983034, 359.486777002728, 355.045345981177, 303.83834101096, 363.118364014953, 352.310990703207, 356.190225807659, 345.493317915202, 325.285876444683, 353.401888774941, 348.537700943269, 330.500904234665, 335.016862759879, 379.546491061061, 341.35593519072, 343.408036420601, 316.864919591654, 338.435698195753, 347.322197275359, 329.190113031521, 352.492793582016, 337.485073519609, 342.18840803773, 355.270189396298, 341.028459831051, 344.816879547719, 327.920873069426, 339.164683434847, 326.215647242337, 321.770539595768, 338.802540377194, 340.751112599441, 378.059115926509, 351.738555558306, 322.262586673052, 350.633858077698, 352.353858863747, 353.656590323695, 345.330983042043, 349.583640994768, 321.322685121568, 342.793636496029, 368.434824336088, 333.486282941352, 324.319805428175, 352.230959143052, 349.690000366395, 314.90798475309, 367.547980447725, 346.542763283316, 336.1501823376, 340.351540346888, 322.15829923288, 338.222437877201, 362.709618162773, 347.074172078698, 332.347893507832, 350.944073411078, 356.351202616127, 368.802045203524, 364.529139508932, 357.756626152962, 364.742842327792, 376.204432321102, 356.06752567438, 322.432917721908, 327.671868463555, 325.807669001847, 338.83394310754, 358.883333475537, 308.028410764883, 300.814476558784, 343.580664591907, 317.379941044536, 329.315785911896, 332.667458848014, 323.873802251843, 317.758122549133, 377.070387178739, 328.831850920874, 344.346195749598, 362.480551655441, 332.672575795431, 351.265692194359, 369.760891539469, 373.311577473, 376.378650273748, 322.476434688324, 342.899739809053, 346.107818812956, 352.31847144907, 371.50927139945, 307.823488286347, 335.101805901064, 331.534326410898, 354.146826971604, 362.806679403436, 328.332145197109, 340.729297200629, 364.311302116519, 344.915334711283, 336.162876095754, 335.67143352433, 299.537360464925, 359.272929163804, 351.066343324318, 363.31491599032, 329.900153641999, 343.084556407112, 338.049116277017, 341.899156121206, 347.662957480169, 366.885258621813, 337.440936107125, 340.957386944915, 373.751888750191, 338.284247149712, 350.414538260828, 335.241068844347, 342.11548053067, 310.130054585012, 365.560905119675, 346.372619382597, 330.22592171034, 349.331693673266, 388.879360379638, 371.181070640186, 365.486035800061, 372.994727542549, 338.620461092721, 357.10588026547, 295.551129955308, 306.243053719835, 336.347032854398, 331.869960449518, 338.720601195656, 329.702896247224, 350.631643903606, 345.097475594619, 339.025413978458, 357.894423019032, 365.949241950476, 360.788337008745, 323.638017667073, 324.265316170721, 353.573687833469, 347.800937152591, 352.073923399215, 347.018315353977, 318.275461832297, 349.965649985325, 368.300269593408, 353.175202496926, 319.735369727708, 331.919772587473, 370.095822081793, 346.596871281782, 337.940204634774, 349.356104517349, 346.840929924876, 341.309484720326, 352.960919116693, 344.157266589131, 312.453004413521, 338.115475767527, 346.063144991926, 347.494307421422, 333.657999546178, 367.340147216661, 353.344509248627, 357.731479460836, 371.955982694141, 365.39360883401, 343.9888918725, 349.399143021185, 350.182137421638, 348.652607925582, 323.266751834873, 368.975211724759, 337.86001766045, 334.369170731447, 338.993436780201, 327.465493631839, 347.476647795366, 359.350437076333, 345.370205195191, 334.744822915624, 386.554990875074, 349.408395211, 339.771217651898, 334.159764145303, 351.302042013065, 364.278868453659, 329.081450345651, 330.44723239686, 353.568889476967, 363.434729254476, 340.69381244413, 354.525060842883, 341.455701151039, 361.058766917994, 347.466210011845, 316.844556035475, 331.343647477351, 321.341357876852, 373.086235771702, 350.630390806305, 335.762859269434, 359.607395481382, 375.008825404501, 340.320258561897, 330.202194376094, 352.010914198272, 368.850657257194, 366.925609816293, 338.355681486233, 332.514449975774, 309.725614877336, 327.281184063357, 344.522809273783, 341.803474551437, 319.207806399456, 323.946729500317, 332.510313118617, 316.458920168883, 356.820655619927, 344.393996256856, 333.903080016334, 358.411873419525, 357.59806485323, 334.130950207684, 376.383075846029, 316.032929364384, 299.614131663476, 346.930224105065, 355.808148782341, 346.461129588036, 369.329523614873, 377.512523028796, 355.125696518644, 333.751490559116, 359.844185476336, 334.660239793505, 332.296104660395, 354.621407224112, 329.440999250872, 346.842298803788, 340.927223097052, 353.883326419833, 360.258429161539, 355.802219817754, 336.118093723379, 357.911642113714, 329.239781462452, 332.344838203172, 354.101293655801, 351.190364844522, 351.302528922131, 333.157808933197, 363.301998622536, 351.576051093388, 336.157052995453, 328.86464254987, 357.031854880233, 350.171291681977, 336.782773908326, 352.382955215544, 347.397337736962, 333.927094637288, 350.165750023174, 342.115334518466, 326.415225102588, 375.526384599117, 347.864043108004, 316.933669466577, 333.928017619296, 355.948468054771, 371.671274787837, 375.185806577177, 344.310039539941, 333.764524982066, 319.773380626453, 352.545661903561, 342.541719949519, 352.899527466671, 350.594279423046, 344.416893962329, 366.248666461162, 324.445466077113, 339.658250231658, 359.773206110403, 306.863135820716, 342.890811152707, 350.878306327146, 345.242669415881, 337.89137861882, 359.580532837887, 344.298860709531, 337.080774340864, 340.679945922495, 338.594344170345, 346.005562330908, 359.356578104243, 351.390481489813, 353.288302262614, 355.253808181933, 345.60878483047, 344.011867619166, 334.279620367805, 375.961824934609, 350.281136980099, 348.690228320561, 337.682231559746, 338.048862566156, 355.054338203371, 347.978052153138, 337.187168790775, 326.848379118042, 321.5653099648, 341.007676981395, 345.321788717951, 367.875081033523, 363.200427103698, 407.158901654821, 350.740679252717, 333.566173180412, 315.495543295973, 331.937205250924, 330.855534299987, 342.03867093544, 349.07834204533, 368.486926174901, 371.471172260276, 354.268478921304, 329.323258839814, 359.390886752555, 369.729840512149, 353.364970067153, 327.960274885267, 324.432906359362, 386.109500288447, 344.894815113942, 344.718929505209, 358.682796178258, 340.854103552322, 332.731732084193, 357.731755898215, 324.157822449752, 344.185846494454, 354.708580596943, 336.391044199335, 338.063021037947, 347.231662065108, 337.771600652333, 350.272321295547, 363.239498191974, 338.455836710182, 352.86697261294, 357.987623313158, 324.693107220787, 305.927942723366, 344.936784041459, 339.144326332243, 344.384392673994, 330.940394836447, 355.367720397039, 342.390244954017, 350.09161325915, 327.788297968912, 353.82226150277, 325.198596852441, 339.530619910418, 341.670137040765, 344.260314337459, 344.068285643174, 384.918466926154, 354.663007742628, 339.706644223965, 360.293147083043, 315.468762115055, 323.91299348809, 302.176695273647, 331.49230996789, 346.908636518009, 348.673086666683, 352.586279981483, 344.806593239882, 346.694875498758, 321.953904692811, 308.39666073194, 336.233930023167, 358.647228951563, 319.844006797667, 357.062932969748, 324.606088923753, 355.804773686372, 326.42697173194, 359.122443044178, 347.266791195029, 358.697363224988, 355.145491047218, 347.979181137404, 313.759756798226, 370.938905730031, 362.708283558499, 318.897238433536, 357.171980951001, 332.495589440113, 321.613821842722, 346.899504330904, 312.386258725858, 362.428660929898, 332.536049065334, 373.53263878916, 343.247147485322, 349.541488629398, 334.725074616612, 352.421780448692, 314.956460260187, 354.956441421174, 340.150163206755, 349.742542258547, 338.177210342684, 339.323588587813, 355.530935172055, 336.638305250238, 364.204361971942, 332.930259137469, 342.858992915097, 328.773468318506, 353.601232180172, 325.7392563337, 338.224347594117, 340.783002998187, 323.511738081419, 351.513695018772, 351.205897240266, 355.816361345517, 351.187387630162, 351.896876865115, 368.826840987491, 353.631676585344, 322.008447188877, 334.169081824323, 357.316414739115, 338.161710907617, 341.156502261693, 345.147985905274, 323.120735973864, 331.209533320431, 350.711623465022, 348.132818427584, 321.112267597468, 331.928675848286, 370.797205021114, 311.654058681792, 338.401366926416, 346.041924086558, 354.899653322369, 345.17857481606, 341.941739266413, 324.146200998819, 340.881655006999, 349.702422134746, 369.927817703017, 302.024302646532, 325.856176391444, 325.77337949783, 359.248404897001, 339.056832896601, 319.605049356684, 360.530560865484, 345.542299027067, 353.991821830712, 360.142416364957, 376.56370142627, 354.438398597314, 341.706544555852, 357.202933310722, 349.935410778311, 357.653593596829, 343.32841899076, 340.493716067698, 337.305026716146, 326.412895829503, 356.277476036302, 315.872114898785, 351.642130382022, 353.445919853688, 311.976482954599, 330.995741494362, 357.7478413383, 338.377915048804, 330.218932456962, 346.756714727344, 363.362972866271, 349.984757665745, 311.610291611839, 345.275061757326, 331.361993085338, 366.2545777145, 345.988406949642, 358.883075441936, 354.019104525546, 324.031749270104, 326.522119821068, 377.314918031144, 304.977755139596, 330.316488563178, 360.14643420552, 337.627475749484, 357.921778516134, 369.284402198835, 357.406411074839, 355.664083097217, 350.352060336521, 337.207607624757, 326.651658374661, 335.274212159297, 361.298934537206, 339.081197147234, 336.940729528418, 309.495434499415, 338.675863597677, 340.842502617461, 364.266662072965, 326.711536948802, 356.056838111623, 344.763018273534, 362.251528291227, 321.681013371325, 352.850246944609, 338.905038591225, 328.460704479393, 364.085142622348, 345.666537414288, 336.638202079858, 346.77398375097, 323.117160265692, 368.227793142666, 307.338237766279, 319.611523549734, 355.778209732813, 347.263653521523, 329.496042191601, 337.242253241887, 373.818062172713, 334.012550564595, 342.880925552, 346.834558169558, 364.388270174583, 316.022329598184, 343.071187890444, 349.03314111094, 360.969309260013, 332.407399999934, 335.138631819459, 340.886455010205, 339.484864082547, 332.51078091911, 355.119451580867, 358.8065668366, 337.685521703254, 343.19853583912, 301.238496930766, 371.829444869696, 358.242002196887, 358.883883753595, 340.676573191567, 346.747959187557, 355.301607511575, 354.249276662968, 360.838761323697, 333.412903555628],[127.426732190312, 138.089410873214, 132.402804981638, 132.798527021022, 133.152233232436, 130.477989795865, 132.12269115336, 132.234735563709, 128.877469807798, 127.383426175788, 125.012587728425, 131.274944751122, 137.107589484335, 130.840055875467, 129.557844827022, 134.197298102336, 129.697719127265, 133.612348041204, 135.327281222414, 130.011675675048, 131.998894612401, 134.063513190863, 131.737644493872, 130.685186117168, 132.998699096124, 129.87424612052, 131.616091934568, 131.030491268546, 129.917441616476, 131.432841423047, 127.933617688729, 131.877610123658, 127.759859506554, 132.559002200598, 133.5751892569, 136.15564127575, 131.845125236214, 120.356924892356, 127.024631454116, 128.529319221335, 134.509986929453, 131.861693433338, 138.035024006495, 134.092712334435, 133.553621098729, 126.393412301333, 132.378730373281, 131.916437862262, 134.710687113599, 135.846134962113, 126.895858275756, 134.354385779228, 131.047222651258, 131.825025758623, 128.843190835461, 137.899706943649, 129.304995292271, 129.665978627955, 132.813286183949, 129.729345252095, 124.866399947126, 132.259512018405, 130.061037408343, 129.128011426669, 130.057605109669, 125.289116325505, 130.319283985215, 126.697307499697, 126.444942584364, 121.893147831039, 132.158281428516, 128.889336097837, 131.366569626555, 128.688022476966, 128.432632445447, 130.097059571825, 131.265524426551, 126.881044168484, 131.261216732238, 129.292234461526, 128.903289425387, 131.835664327431, 132.34559238403, 131.312253421003, 127.985745966177, 128.435126867588, 132.665468104254, 135.210364060089, 129.865352456939, 128.417772805167, 130.081479261422, 128.152569902001, 135.06337429639, 134.313775841365, 128.138984399094, 128.327251770444, 128.943460071749, 130.882304206036, 130.565579724676, 137.420818891826, 134.991271190446, 128.221586662211, 131.755796327269, 132.343059910235, 131.561918418768, 129.213250461809, 127.526898113832, 131.491200931675, 127.732923238166, 127.158268916059, 138.296279386656, 136.357371440809, 132.797326241075, 128.961633622154, 132.249251598799, 128.594616443328, 135.189026637644, 134.221905256516, 131.875358119587, 134.686374313818, 132.367730982309, 125.720409130487, 129.173658416374, 133.004464246096, 133.963810333707, 135.877309328259, 129.055704533239, 128.385886854086, 129.373869597501, 131.114740000958, 128.534402392645, 131.602142713005, 131.625760019831, 133.162754433201, 134.360282159357, 134.388491359796, 130.104523899319, 133.471880756654, 125.652224383001, 131.139957955342, 126.294513504838, 127.791140803314, 126.153759608556, 132.255788426487, 133.238255484569, 133.791396080335, 135.470571949133, 127.586422577683, 134.748237469251, 131.743663080454, 132.36988948851, 126.393060281776, 131.190461863586, 129.829618450824, 133.145465559045, 131.341700318994, 130.404417940675, 134.26583276662, 126.816863992655, 134.527897067789, 129.43203204517, 127.682819458074, 128.432956599158, 129.093415752776, 129.777844302322, 132.230531254963, 126.348208703698, 126.783497344531, 124.290947220664, 134.04260469955, 129.065240572632, 130.686137643695, 134.595140901353, 128.267258370837, 128.444242334126, 125.455752224504, 129.16033620615, 127.721935576461, 124.5962283362, 130.864462972727, 131.692947158793, 134.355647519258, 130.272726765891, 132.473728897336, 128.791470777623, 131.559429100437, 125.33073056654, 131.178656717083, 131.803740222028, 131.365667071705, 131.233255650231, 133.231720678233, 128.860328588075, 131.372830979148, 132.186502569569, 129.56534026018, 137.530411125682, 131.015262205746, 135.665893781822, 127.662581686193, 132.08788299402, 127.858093510631, 130.835172879093, 130.886775383332, 130.206070870276, 136.837337084383, 130.993803753465, 136.285226537551, 127.027181397853, 130.397816545911, 125.620360199993, 129.152159032941, 131.761318302976, 132.673656704769, 136.149913559279, 129.75607322377, 131.986258974089, 135.670302815103, 132.513830505475, 128.669924348369, 129.460818507586, 126.737962084368, 129.749195798209, 129.309039503239, 132.058842432176, 129.237016807455, 132.451941185702, 138.056043492629, 133.760863085817, 134.40667389903, 131.84211664136, 128.180789686581, 127.309487117731, 124.561757487758, 125.740636779348, 127.188983151312, 126.76753692859, 131.870680471044, 132.608037659833, 134.030553276717, 128.961831341906, 135.538657724169, 135.978487864095, 123.520277388894, 127.334776858631, 129.589662446536, 129.83299659731, 124.520627365816, 129.009549399426, 134.561736846757, 137.842092335472, 133.55286048256, 132.876697654613, 133.415998982445, 127.367883967762, 127.941966592959, 129.744162425363, 130.452694603341, 130.287871854777, 133.174193555565, 127.523545901685, 124.149612607204, 128.71532043321, 132.334510539079, 127.128670128738, 130.739124541192, 132.868468945702, 126.823567444883, 125.616014521231, 133.258795640345, 129.349374932057, 126.373560127524, 132.328525582548, 134.034167053621, 127.504845510398, 131.590428769285, 135.566233819077, 129.140691360443, 126.004916506672, 131.196764759709, 129.367501496795, 135.589825275629, 132.198746700056, 128.202995495109, 133.531732672097, 132.70274988944, 130.538893379805, 130.713163650325, 129.300529170971, 130.588387475326, 133.028644830883, 133.780968621179, 133.369689564873, 129.899064967356, 129.737206013806, 133.003384665233, 130.601252550948, 132.596027409615, 134.514331119798, 130.607692018815, 133.931406129659, 132.650489945583, 133.621027105546, 134.897347294978, 136.289383578803, 131.036890124092, 128.980503257179, 129.052398406382, 125.640103784688, 131.072299412742, 129.385258500443, 124.606304440087, 130.287077178707, 129.488775784409, 130.54299754685, 131.704296115364, 126.521139397569, 137.712250285901, 128.085532848911, 129.482501263256, 129.918565290333, 133.807573483699, 130.969004999828, 127.348368091242, 132.713317723536, 137.52947234853, 132.506599060736, 133.814063186131, 127.400659055062, 128.445980031411, 126.611960720831, 130.007307798466, 133.377624900726, 132.723865581496, 128.495817946911, 126.628989500774, 136.805753727552, 135.55722711402, 136.386696537625, 134.091456152351, 131.678757677777, 134.057607929811, 135.943283369438, 132.736074530169, 126.442392393517, 127.765423453738, 132.696491628196, 130.862989241754, 134.060168727469, 128.242415547207, 135.070235468347, 129.733641057208, 136.253075607953, 128.70047938633, 131.426142982979, 137.97902239728, 137.061535182102, 134.861809684332, 128.411073216773, 127.265133828883, 132.811919582137, 126.148045876595, 132.541247887066, 134.707711577429, 132.728580307701, 130.675956913218, 130.018376774457, 132.575633178592, 130.183098390583, 133.976844032885, 129.018019779087, 128.833872231699, 130.780701397658, 130.98227125877, 131.289783985088, 128.728139758716, 131.919802949122, 132.681032900557, 129.74509823898, 128.476178950832, 130.179877617127, 134.161663969847, 130.842744003866, 135.774541099865, 133.129960569891, 128.584826103928, 131.263028765994, 132.79132777646, 129.665124096017, 128.910549085232, 128.822627625326, 133.357509754697, 133.331980959174, 126.428113181461, 131.74292007456, 130.1771326205, 132.306994989126, 130.915146676792, 131.466729964872, 123.197128536306, 128.649114634544, 131.891357809865, 129.039893267529, 134.250370598772, 126.336796421643, 136.63471449372, 130.628998473627, 126.809481800568, 133.685565661786, 135.035379157887, 131.500154333215, 134.741570658704, 131.633217070095, 131.662429413883, 131.25990255576, 132.81024879874, 131.355885692182, 130.63873239989, 132.130579077624, 132.160962223617, 132.819163233774, 132.587797687374, 126.600724598681, 129.981394594397, 126.632346705565, 126.280875989642, 131.391808149958, 132.048311068099, 133.117913331574, 129.80989276484, 134.252309225373, 131.054757285984, 130.416573076231, 124.973635203576, 131.439523757505, 132.067445140034, 128.278395463699, 132.136016428641, 131.134570446463, 129.518605075997, 134.298524577192, 133.492387494553, 128.579862581911, 129.87474989426, 128.156676235129, 133.508766493943, 129.978187273271, 131.273130854413, 127.314504047054, 138.964816725887, 128.153042430136, 128.647082945107, 127.849152417047, 136.321939074281, 127.085782023461, 132.028840179386, 132.060410378068, 130.831873498619, 132.07387872878, 131.557852589443, 130.795653773747, 137.899271138729, 127.712902796794, 134.068776699619, 127.851303433335, 132.454421188499, 125.090460408853, 130.688109891532, 137.286635222022, 138.520265939454, 130.373667530308, 128.322658831854, 129.23696596471, 128.926887977115, 128.289730958888, 129.026277154837, 131.744261767454, 136.522669946895, 132.009739663676, 133.210597244621, 126.590464603497, 133.077554515416, 137.675966476794, 129.692979820075, 128.027163738213, 132.593778565828, 129.839927773746, 125.605115802357, 131.531726633717, 129.022818435391, 131.46851202948, 126.129350614791, 133.633630975104, 129.710978559286, 126.302453161262, 128.757019272338, 136.005535889225, 127.435663396041, 132.118998770092, 137.08686957392, 135.249875183563, 123.838408254361, 132.128236657265, 129.594366564689, 129.246886131794, 134.966160565258, 123.108092076698, 136.014047421951, 126.819886317196, 135.849052672103, 133.295806971879, 127.629970450975, 130.12935673065, 131.924494101553, 131.396854432788, 127.273524235534, 130.235343200305, 129.14586136737, 128.250311590125, 131.978163585496, 128.758491614254, 137.967956145304, 130.560384425508, 130.99407462114, 131.799119055021, 132.986345417118, 131.653878174693, 130.803229047198, 132.367124932445, 131.759320612684, 130.432498763302, 135.100271918703, 132.006285684415, 131.732617422527, 132.295861993192, 136.489160495368, 129.277799540379, 131.024022786067, 129.676554961507, 129.891696354545, 133.172864264015, 132.505051984735, 129.687734376592, 131.205680437576, 130.014339597016, 134.256844137756, 131.225324460285, 128.571683568077, 133.948802442907, 128.785009131322, 130.286050555676, 130.26359790479, 131.593459805138, 131.868839924076, 130.886543743717, 129.260453745153, 130.837367633527, 127.771156945699, 125.224632871516, 130.309699579008, 127.867367656562, 130.092200850989, 135.96509819929, 136.66398200734, 129.533700130869, 127.374447184259, 129.998195689453, 131.437949537417, 126.26215366993, 129.442851979789, 130.143050726886, 129.817726852462, 135.251937263537, 132.053943532428, 124.486604613718, 132.772833176037, 131.513063406809, 133.916671697687, 127.114065471944, 130.396540783648, 131.621375031318, 133.514293634595, 139.65906238428, 127.983156196394, 126.950481110159, 128.628266098172, 132.947802297463, 127.745717296629, 132.334215960762, 130.303635141166, 130.707454560786, 129.19701071491, 134.0232366886, 129.2835620922, 133.72429894223, 133.748676990457, 124.757590746755, 133.016012049487, 130.28615789078, 130.900479827377, 131.417231303483, 125.162468720281, 128.540174259452, 129.233625592788, 124.503427654315, 128.725632150419, 129.347411564543, 124.319077683056, 133.257765567964, 129.181630918874, 129.302889243078, 136.182794859745, 123.749824474458, 134.828157837974, 134.771921243777, 129.715027993166, 135.77825189623, 132.196077664372, 131.144928105058, 136.008387876071, 133.353358349537, 133.815635344841, 126.577892754876, 124.975728595858, 134.927722992767, 131.157586767713, 132.096698391269, 128.624570884588, 131.598822138393, 127.593491613225, 129.103232892564, 132.71866926022, 128.230106559459, 134.304765283275, 129.80437497134, 127.747168262854, 130.045858740877, 128.917906669277, 130.864593440067, 127.819795797576, 131.384588963517, 130.003399085814, 128.357129553315, 133.580780364776, 130.759622916624, 130.131302245097, 131.71312450612, 128.313175461273, 132.322935134042, 129.084670065708, 132.539033606363, 126.974528879562, 128.841587143915, 131.697247319049, 130.763717937303, 129.218307001068, 131.426856219087, 131.017133331484, 135.616598397361, 134.918318784601, 132.32502738373, 130.029147104257, 129.224441999949, 129.288104309915, 125.264300277497, 132.985962042751, 129.156719326783, 128.420672369603, 128.364619938844, 129.033204846358, 129.785539763815, 130.310866110075, 131.333782334235, 133.523405487873, 132.611463115998, 131.114310291032, 131.663041699219, 134.641116813112, 132.804470933973, 137.581082738177, 130.016489461684, 130.022487522299, 128.879249234586, 128.182868359661, 130.852253747529, 131.009571211851, 134.643691098886, 130.437622840914, 128.574537801916, 126.845346696276, 130.503114615547, 128.940511831464, 126.118833762339, 130.413754967807, 130.423843520776, 131.204423419875, 131.796772784045, 127.462468950663, 131.844232694436, 131.371649277888, 131.542652937521, 128.334151975026, 130.524774564045, 132.60009117978, 129.479758420135, 129.555088278827, 127.90105142427, 130.96724916693, 131.408090710632, 133.638530564019, 130.153009248012, 125.276724808774, 127.671595455828, 135.432041773567, 131.970992036321, 133.134087600854, 128.661177865735, 130.873535224966, 128.83200905806, 129.994239834422, 127.650545551045, 129.608885756315, 130.010219100222, 132.096754113052, 133.945869642977, 133.129384106784, 132.778276051106, 130.735959197648, 127.031158487772, 122.626265443894, 131.17528271411, 128.855658158299, 131.734584352534, 128.699031583002, 130.402055548964, 128.165499479375, 131.204870567753, 132.476934652772, 131.255975709201, 129.870002137497, 131.60804320853, 131.580495969275, 129.027072185796, 131.790731514192, 128.586486708915, 125.452546126406, 135.604087516814, 127.38618266699, 130.851498768291, 136.054243631662, 126.678059852768, 125.753053299171, 129.259069480276, 131.968930117959, 131.123279777747, 127.909138749778, 124.210331367751, 128.526801208087, 134.2797753398, 128.907665744011, 128.660922144382, 133.435450814097, 130.159636252899, 133.331839753754, 128.112858044127, 127.134803493347, 128.401250562741, 133.351145426868, 131.588440740485, 127.757022998141, 130.830038865923, 128.186578365094, 135.261001219998, 135.127269459671, 132.354853142425, 135.167315451898, 136.681002111986, 128.67522563661, 132.500176680439, 132.989083864211, 126.979372986188, 127.263604518793, 135.663783932025, 135.640163092892, 136.547939511802, 139.418127752752, 131.835932889577, 131.95271936351, 127.28077917435, 131.853314299986, 127.261600756652, 134.393912018306, 126.239049823377, 132.230907495204, 138.771677589773, 124.822101873667, 128.919685443538, 135.427237694293, 136.216500634092, 132.096503345193, 130.040304279529, 134.333459553479, 126.000194062042, 128.648172459425, 139.829754586569, 132.77380024729, 131.634996361345, 130.975775216395, 136.114130084155, 132.125791268942, 131.380958858634, 129.981009620301, 132.643476071425, 131.553428552024, 130.576036549157, 130.078584707082, 129.556877694798, 129.950972920941, 130.858244081881, 131.35306214591, 128.582087709456, 130.207776374968, 125.563353143156, 132.501744587385, 133.325839659831, 131.167573728298, 131.902762409509, 129.564100688644, 131.748952416496, 132.764586458146, 124.712166040437, 134.277347378952, 126.372165517817, 135.07825587217, 135.101248417378, 127.69745954225, 137.330593763871, 131.421886669882, 130.542298346927, 130.641381759425, 126.431958861948, 126.427423671326, 134.93609332439, 131.920018879582, 131.330782916638, 135.642785011939, 131.823090139264, 125.681939261396, 128.954035323756, 129.462539710234, 127.563477020697, 132.177388346848, 127.678034243748, 123.693560178718, 135.526737183334, 131.414808980527, 131.644709021062, 130.041915538295, 128.306024695741, 133.14854142533, 132.007925688764, 124.742322853417, 131.844979368294, 138.279652486195, 133.600350751937, 130.361855995414, 129.308142873075, 131.424831477066, 125.834362610895, 132.99089498042, 132.662241815372, 129.08900742215, 137.575854619652, 130.921940252781, 131.003661107227, 129.262123494295, 130.72731868103, 133.306004392548, 132.129174421538, 132.135005975245, 131.791291427415, 132.183883844028, 134.079515138223, 129.314207793301, 133.319059064544, 133.529290042865, 128.236482102171, 125.188270536833, 131.505574519505, 128.172010561166, 131.996138450567, 132.479463208449, 128.923714040107, 132.870457659705, 130.282558473869, 134.821720805971, 127.459265940365, 132.752640658431, 135.829891991927, 130.283112607005, 133.43570446486, 127.075882270207, 128.56726264076, 127.879843384695, 131.921190500629, 133.131528272629, 131.745279259187, 129.874673884693, 124.840884470437, 132.225561343093, 129.159378823824, 133.706157397934, 126.505396486188, 133.128270670926, 134.997411868534, 132.510501039334, 134.660101826139, 134.233416963253, 131.503037776066, 129.653683462207, 133.933756130883, 135.932961017049, 130.991810788789, 128.275313041188, 127.469425265309, 134.509744838056, 129.545922638492, 125.543058808521, 124.864842807726, 124.85898520025, 130.120090270881, 129.337722358488, 131.633076469999, 132.608577826482, 130.018662538863, 128.889975420823, 129.499619110723, 132.158703002721, 129.950960350131, 133.6644048045, 126.125257990994, 130.389343334938, 130.731287820881, 125.073163809674, 130.85195174057, 136.324175265145, 134.255304640127, 132.954456485997, 129.590082992678, 130.926395995547, 131.228019967125, 130.908024035987, 135.292887538936, 131.458323202985, 131.503383436021, 129.883286292745, 128.020491764405, 132.32233706593, 134.240776555641, 128.647642848833, 126.675046992274, 132.753177632534, 129.569804188653, 126.374484461156, 131.250404697318, 132.087718725914, 132.581099648107, 129.836340057597, 132.851917105982, 132.568723511118, 131.519421836394, 130.507735601754, 131.340163474184, 129.99121633151, 129.145200454513, 129.434932186772, 127.32445631205, 134.988964958108, 130.437162307252, 131.380833767191, 127.108204361649, 133.738535292596, 130.205745643905, 127.850509387505, 129.699198943245, 133.261927398688, 133.923512328313, 131.454700867003, 129.828794459206, 130.441841609, 128.102924348562, 128.312970880676, 131.963472024768, 122.507276808312, 137.310043056915, 136.228654337248, 129.865859215313, 125.955113877591, 134.632936235112, 129.14580139785, 133.735217507259, 132.25273494431, 133.021441192095, 133.740301727208, 129.931049961303, 134.831037297529, 137.174082643121, 127.124227724801, 135.221017241488, 131.044684598566, 127.823113300443, 135.530284856808, 126.361615408954, 134.816349335357, 128.737027339863, 131.369252633929, 131.902762929159, 127.364210039008, 127.243000164338, 132.143814372892, 130.080447989414, 129.700722068916, 130.393285050266, 133.81467754384, 133.935919945217, 130.593911747544, 137.498680749117, 131.93678539277, 133.000403180134, 126.851310712444, 130.799913763908, 131.762816831098, 132.708413727529, 127.508314302929, 133.723060188431, 130.657233933335, 126.775060295079, 136.055568793598, 127.271951741355, 132.314692113609, 138.24359799052, 132.71146006436, 129.625757285458, 128.782157696175, 129.941412963263, 133.676698928075, 129.47545260961, 135.863484537853, 131.628133976598, 134.197025521333, 129.24998989641, 130.359599640174, 126.8045742293, 128.523508437441, 131.133266348196, 127.943365479667, 135.073166629717, 131.23478892205, 125.303047952976, 135.423098674259, 133.33532040393, 130.749618868023, 128.937614661013, 127.623188680976, 130.179990262142, 133.62187360621, 129.712772276779, 139.385287484778, 132.417039846924, 134.396144062044, 134.85180837131, 132.7791026555, 134.589144343568, 128.839402471096, 133.893759177644, 130.811739615683, 137.851531129531, 128.425664737672, 129.284210407416, 128.749214761083, 128.363541746744, 125.864792874616, 130.321646222815, 129.513597228745, 132.655546844571, 129.807262030933, 131.079930898518, 128.358140542545, 128.709731024253, 134.132572915264, 132.716913119501, 131.402939808344, 131.010525964697, 135.501360006384, 130.500578542798, 134.758964625276, 125.856192190281, 129.172213644557, 134.890019134889, 128.733184213129, 131.134657352134, 127.835215050107, 125.131476202277, 134.279217192589, 133.094346001969, 127.52087744864, 134.402060706258, 125.152069353252, 127.048233282352, 133.52948810649, 125.83083508133, 131.692232315398, 131.211906970011, 131.274527477448, 130.033770525032, 133.485046086905, 133.41195285995, 134.216894517593, 131.910900884879, 131.361245216164, 127.71792919429, 133.101808099677, 134.733408653792, 127.116644670781, 129.816820712578, 127.603716621651, 128.860762047722, 128.994123655435, 137.343749712932, 131.55778563469, 138.513262124482, 128.529927625997, 131.720255099948, 132.378744962953, 134.617317839335, 131.635629901344, 131.488213194237, 125.285551720159, 131.487289534304, 128.461030908635, 129.580618530952, 131.398380690139, 126.666902007998, 127.799264231936, 132.998542930649, 130.292605299486, 132.70522566677, 132.762043205001, 131.716099894031, 135.689225140256, 131.56898656688, 130.813446672146, 133.07047994967, 132.12114438433, 131.627626113412, 128.835403659413, 132.829658432368, 135.201323839316, 130.685269136748, 127.46808765556, 132.004558358527, 132.577907489599, 130.541576695741, 130.8517096547, 129.815896309559, 135.139140404448, 129.951240437469, 136.105741421174, 130.110738677439, 129.187032312169, 128.453924957588, 132.509309677763, 125.030577530829, 131.771001405251, 135.168115725749, 138.333054823922, 132.509925220121, 129.455976093252, 134.139309761381, 131.143227811194, 131.946430303746, 128.170098726129, 134.841339119464, 133.505311905587, 128.167485249581, 128.662567461859, 130.361123296886, 132.77254460287, 131.882623850101, 128.711876694058, 134.626850184948, 132.00184590671, 130.143571658816, 137.32258172377, 129.35578991665, 131.543136151561, 128.349915766376, 127.978662976118, 133.682534364756, 123.807069359483, 128.411582203617, 132.309429049798, 128.960628143277, 130.068034457742, 131.419050610463, 133.340294553496, 127.283354239137, 132.99310734055, 132.174176513872, 132.998137631128, 129.773360596207, 136.737327480687, 127.583394104837, 126.519459092161, 130.287460824622, 126.656361035284, 127.939633157884, 133.878879283777, 127.231250723445, 133.416701935578, 132.488771128449, 129.337870034005, 132.657177177811, 129.006842051599, 130.430236901505, 132.774596763399, 133.89917128638, 129.086414745015, 129.767954749131, 132.713019656437, 128.610733798987, 130.485953194273, 123.576896039116, 130.996556639917, 132.59336354969, 136.032592559191, 128.562641859454, 129.1449107285, 131.897600068134, 126.786494450981, 124.385280957403, 127.677887835857, 127.144731474127, 130.784599431725, 134.86291820565, 135.78594844346, 129.59198198658, 137.174213895398, 137.716245206187, 131.357055292271, 130.648452263577, 127.512660563209, 136.555552175166, 131.0303204456, 126.969285107088, 128.132303050585, 133.702810826411, 132.707112708889, 135.731861678596, 127.58145516195, 130.88066992748, 126.32984242165, 125.905274037227, 128.333902925251, 130.100256409059, 128.835523816169, 136.218069020953, 131.529993770112, 130.484385277962, 128.451853849606, 130.68305008102, 131.18330280469, 132.353271007044, 127.569729650675, 127.429282473231, 130.229376942998, 131.884770446148, 131.384177547283, 127.40771948128, 124.101580471875, 133.3692033711, 137.903929038424, 128.319765714917, 128.410089052942, 133.1393124813, 132.696852725215, 130.417681935523, 131.02132815949, 129.206574441721, 135.094904886596, 133.292081481382, 130.861672008034, 134.296132008386, 131.879385388707, 133.523427686355, 130.443443515757, 134.790666094166, 134.369862899853, 139.647468306701, 132.012724530742, 133.240205840061, 131.750972671675, 133.10538188584, 130.166748103407, 128.424651375551, 131.160287027191, 133.176980462064, 130.414671703819, 137.634802113443, 125.61022111993, 132.105365641031, 139.532751719127, 132.912492160148, 135.223386643345, 131.340399547432, 130.933225867937, 132.034378964482, 129.622715717125, 131.702200942721, 128.634322668611, 132.719711785813, 132.383831527874, 127.718076788928, 123.796185482589, 129.837123164683, 130.932202305071, 133.167369339008, 137.139976718213, 128.772288910949, 132.878066578777, 132.962352501142, 128.204739595735, 133.192221604111, 135.144381620914, 132.505000599574, 130.881287822337, 132.451967767195, 133.293802528181, 129.739468876229, 125.797763509466, 127.582769726231, 133.090722699639, 128.006187702217, 130.88864383617, 127.406454623402, 131.937375065905, 125.709551025203, 134.541822603954, 130.656044968348, 133.183424026736, 130.414379175908, 134.772611585079, 134.484274742645, 132.001652559037, 134.928651980359, 133.24792712121, 131.284336900972, 133.617173919156, 136.084210523145, 131.710081553531, 129.286158722196, 128.267430349113, 130.923337151168, 131.663934143445, 128.796880573271, 131.415931968786, 128.819142628082, 132.260001576524, 132.685277652277, 132.95042705199, 135.062901023412, 130.436497886547, 131.983587343467, 127.352469287061, 130.233037397513, 133.91597151513, 131.145219164605, 130.793069797417, 133.161588485132, 129.815949815765, 131.493121919976, 129.434796057374, 132.723182898842, 136.357575254109, 125.920943358262, 133.072670172937, 131.728788827913, 126.560192710289, 135.043992511654, 133.127217883512, 131.470613395113, 133.484540179344, 129.790492867123, 131.249897596355, 132.020458698621, 129.174742287751, 127.161965588347, 132.488669740718, 127.046303454767, 128.059053840296, 134.215267322933, 129.710686925748, 137.059798173177, 133.333182321716, 133.312290475621, 129.061899563146, 130.721661846128, 130.204124511638, 131.383016487355, 134.619359403401, 129.299824164403, 130.408924802268, 124.0543266319, 130.296503190991, 128.060861135858, 128.791062526277, 132.592722956685, 127.667708288449, 122.221879570733, 127.078662583147, 131.491356769551, 130.350410158689, 124.602015461856, 124.662863330469, 129.363559830231, 131.501105196769, 132.04142343394, 129.911109789917, 130.719224965577, 132.772060240227, 131.511821189958, 130.335171862205, 130.959414999828, 132.643045667697, 132.451359342236, 126.966088743457, 128.92100829209, 126.812829255768, 134.719560349501, 131.929478002538, 134.293302607259, 129.461943089138, 133.453579897467, 130.188312204769, 133.417962443714, 130.708730306137, 128.411084447565, 129.73751869465, 129.672097351888, 127.908381130335, 128.496514846171, 131.976095912019, 128.335786157137, 128.153572469023, 136.108550329792, 133.050666951958, 130.780211056797, 129.870266632537, 127.567697843703, 132.953850165722, 134.054865015117, 132.392823975282, 132.485002928356, 128.619897833729, 132.850736186275, 133.704081038259, 125.825333518557, 131.210154668297, 128.247873678852, 130.8818696787, 131.395626383744, 130.010802383258, 133.283069695013, 131.94829045174, 129.658115362627, 131.536000989612, 130.296066018943, 127.218073751503, 131.444561919668, 136.901296908382, 126.92038032335, 122.987404208885, 128.672953924132, 127.432064845414, 133.2801737352, 127.281910380007, 133.145260276066, 127.269874324927, 133.080568578182, 132.293399320391, 130.670910833005, 127.610487268874, 131.647060643115, 130.956977930459, 126.860659460189, 129.014078436323, 126.275662453958, 131.20525979265, 132.316688018051, 135.885431157733, 129.191481702994, 125.722920290501, 129.488933368196, 130.584469029174, 131.345899703288, 126.332670361422, 131.146637936273, 129.133359586206, 127.534852930686, 126.944859716275, 128.616848626317, 131.235102825757, 124.938462362555, 130.273883715696, 128.373329355502, 132.170426153109, 135.399240514344, 129.156132732692, 135.105054462983, 134.940389301542, 130.455620898956, 130.109690469963, 132.954835543199, 134.377030189211, 132.687920416591, 132.587513606897, 134.764990048424, 135.952321305836, 131.910450249183, 134.942136608057, 131.906728007036, 128.069518473685, 129.018522477067, 131.522408258607, 131.810011361868, 127.478542864289, 131.837959560361, 132.236249296675, 129.207767692351, 125.345295699565, 130.705806237153, 127.353611144101, 131.858888386548, 128.030161443365, 131.256162717541, 136.171594169863, 135.041028618785, 132.336815611105, 138.148693359564, 131.039677845404, 134.16416355261, 127.233970673189, 130.137060639404, 127.999210515652, 128.569760408424, 133.780530276488, 133.049262566116, 133.81996791143, 129.880585236855, 128.988298010252, 133.097388203486, 127.916905255489, 134.115679260955, 128.387458766338, 131.311969180284, 132.891069682556, 126.69014459434, 127.922948026666, 131.413017953399, 130.25970996153, 130.920475075525, 131.220671159108, 126.296363430284, 132.492645013132, 125.744959557451, 133.536231986737, 131.701736489729, 127.113059919686, 127.20536118479, 131.28608067806, 129.645252727984, 129.839797841089, 132.493660896211, 127.745396900784, 134.712375834381, 131.054805268778, 128.97270855027, 132.070812830488, 136.978228463204, 128.6321380251, 130.114534828484, 131.376667256921, 132.017820180132, 133.365990502301, 128.848606877719, 132.300527417343, 132.74225241276, 137.028980154635, 128.736624418002, 129.145966590433, 133.54669704658, 124.855516686602, 130.531474456973, 131.937883881599, 129.50798253293, 130.468763425666, 130.27613251664, 134.953332101319, 124.558754252423, 129.035211254942, 133.723245857952, 130.792544534536, 133.228056713639, 132.359943778532, 134.175871189201, 124.684764225618, 125.3065422022, 131.833945399547, 128.974065228298, 131.983964140914, 125.892995872085, 133.164922261006, 132.658295506975, 132.802705490408, 132.316400816916, 135.740485523663, 131.188952321449, 127.083652482778, 131.12739829408, 127.508836733248, 129.757866089482, 132.721137366946, 128.354556488605, 125.137207056443, 131.018578783203, 130.831301889105, 130.588753356122, 136.586531358691, 136.010345880432, 133.373014928366, 124.412249125264, 132.357311732026, 129.174127986648, 132.025240260807, 133.774777065839, 130.303097162275, 134.820477164966, 136.531711077097, 128.727567727019, 127.794136295077, 130.355471325822, 133.761488549107, 132.194779524469, 131.115928364631, 136.438832874327, 132.104129228299, 126.857045927247, 128.308072655018, 130.877030307531, 133.080771592029, 134.573278302937, 131.196841518334, 131.287671009339, 129.13192285275, 133.347480404361, 125.628785210212, 131.751862015459, 132.620023737246, 130.631917287714, 133.130910054796, 128.887071053917, 132.077941155488, 126.725959122179, 131.286638514798, 129.807055384316, 133.379886906912, 130.574649023445, 131.481515714541, 125.771716449827, 136.42970905729, 127.593409513088, 135.077963986801, 129.53172654611, 126.999734620405, 129.416109787986, 133.407123454546, 131.522347387512, 131.607195786897, 124.976489968547, 134.950017687436, 132.619074306287, 138.149313321959, 128.407713278242, 132.911629966337, 128.34878549668, 128.28970732568, 125.297746493196, 129.527033249819, 132.630156317521, 131.484782629128, 133.42379400216, 131.063712290874, 127.538229694038, 128.076250976911, 131.193187259188, 127.961046497903, 130.313662266502, 129.943243273501, 127.764636404001, 131.369811700401, 127.560495670784, 134.579066509865, 130.982126521466, 132.589907401365, 127.774650525954, 123.905884977079, 134.03020342284, 131.546692453304, 133.347174417357, 133.344464748946, 134.341671210226, 125.99967313455, 133.776285303815, 133.366568972794, 128.1182693016, 130.572012584642, 130.684602434036, 131.638328026548, 136.989422121384, 129.687086500942, 134.73756289893, 133.512181917951, 125.842059880676, 130.069923282484, 126.533081034219, 129.261451372884, 124.460233548324, 128.919353791905, 134.022943012734, 128.877993196664, 127.835430700188, 126.706395748711, 129.471548116052, 138.702599487074, 130.085923005393, 135.547720411948, 134.127576945131, 126.152988258701, 133.47611338747, 130.564474544922, 129.736366367926, 131.499149155127, 133.843818890441, 132.553823684674, 125.982555738703, 129.35391838381, 124.270471719124, 130.90765038765, 134.598275125647, 129.737751582639, 130.050243695319, 129.483000948886, 132.703664044401, 131.73197850963, 136.314392879853, 128.727740863924, 127.178116485015, 129.196494646286, 132.173199507923, 131.091626552849, 128.984857669389, 126.668010825041, 128.964969139507, 129.386152198037, 129.558563988884, 132.001522780128, 129.633997979053, 135.67272908602, 129.903199567622, 128.396955256396, 127.185075130791, 134.668215924369, 131.99547061202, 134.251370570486, 129.333653020244, 135.809414677102, 126.892188150418, 133.732655421119, 129.917014901508, 131.572727938301, 132.357076392982, 130.360198337114, 130.003437102818, 133.844255435709, 128.133652446068, 130.531521483095, 128.596442847192, 127.946721377399, 132.211786571512, 133.51761236846, 134.160178428664, 130.381055647156, 132.858455352327, 129.078816097468, 131.269697970001, 129.842548814173, 130.084043254467, 131.275963823546, 131.197119784668, 135.050780397005, 133.761602274775, 130.387253345651, 127.7164432211, 131.150794388823, 130.504316682333, 134.397206823506, 132.157734023017, 133.863912165183, 135.533237733093, 133.067182546413, 129.70627789762, 130.48907566449, 134.981495775046, 129.773754038815, 126.426315212451, 129.575436650362, 136.193540306638, 132.456494435422, 132.645872967434, 131.996968422705, 132.22188962131, 131.135648058685, 131.80984363699, 134.789907650283, 131.252423204737, 130.917976017557, 128.803155658854, 127.403640622954, 126.778465083307, 132.817332044714, 133.565789900268, 129.297419579693, 130.957906709577, 132.879711279117, 131.876829696424, 134.480343673756, 129.377613521008, 126.684109362721, 134.596496614187, 130.476688909049, 127.206357258572, 132.834489507671, 132.645631901466, 137.808772798309, 131.418116867432, 124.596703238143, 131.40036807859, 132.718799222471, 126.89864373016, 129.903052187292, 128.537379686905, 134.060450768193, 131.58245597042, 126.181965648835, 129.836706986627, 130.985781237071, 130.226520922857, 129.808996671642, 130.048155072127, 135.934199630716, 133.9719094199, 131.080291396492, 133.018654016803, 126.13150335943, 136.623483731068, 129.293012689336, 130.650858550762, 133.429757979375, 132.17305134196, 134.639811162308, 126.645773885879, 130.745389089162, 131.712267450205, 126.588441405459, 128.17151956702, 127.45359474036, 131.164867769275, 129.000101471159, 129.686206628573, 129.149384475762, 131.721999302544, 134.301189376152, 134.225683510461, 126.961921519629, 127.765182384232, 130.158997165318, 127.553021385262, 133.131942910474, 131.051059817192, 133.961734167142, 128.762715395027, 130.664622837469, 128.648872966118, 129.687119774618, 128.316490346456, 132.109681778701, 131.746482623731, 134.158477868669, 129.338018385778, 130.71604433022, 135.995731388037, 131.114556600283, 134.261138928618, 130.68247671876, 126.890641657323, 130.847070788117, 135.699959144893, 135.777365737543, 126.583367846238, 135.200642459361, 134.491320937313, 127.668779152807, 131.63047512694, 130.436550143486, 135.350785285885, 129.283125566453, 131.814999292839, 132.773281521381, 127.563865727798, 127.38136756228, 135.84070338496, 134.503138473802, 127.157888022302, 129.500504661807, 123.965532763991, 133.357011561317, 130.970399061991, 129.569335268737, 131.162418951454, 132.801817786336, 125.55441020026, 128.843529222418, 133.044605510108, 130.4181234745, 133.152281308355, 130.86849678668, 131.519811674415, 130.842469957637, 134.566903134426, 131.735674651378, 135.889403231299, 131.353505590928, 129.950821001708, 128.460665201849, 131.352526199501, 132.086635035749, 128.47269065607, 133.026951045164, 131.093986145399, 129.536411607493, 133.874610471434, 134.266287259404, 128.055265506687, 132.793312068097, 129.39861062795, 130.830523370512, 132.134446585352, 130.036290561902, 132.729405647326, 130.847461203659, 126.926835633712, 126.720423215898, 132.816355948444, 133.486605333814, 135.42339565268, 129.23725191466, 130.229166553162, 130.335622585184, 133.800993988963, 136.940593461369, 127.850362707392, 129.826145592812, 131.236640202807, 129.774728288136, 134.424703115236, 133.873314881129, 135.229449600114, 131.158555402731, 129.851042247261, 135.488117106768, 130.422680097221, 133.207422207221, 130.525986673321, 127.098465893476, 127.807159890581, 129.498514713629, 133.110835997618, 126.689686968449, 138.710537731319, 128.528990591333, 130.775861161629, 130.687359449448, 130.7301056588, 132.057900483453, 129.940878924033, 128.759384564339, 131.954337671164, 128.672664681404, 127.460724085281, 131.599448941697, 130.374744874185, 131.300446267341, 127.619208834042, 134.357088759067, 135.489418803804, 127.792748445042, 129.717756935833, 131.452323285285, 131.673381775974, 131.345076587078, 130.529693570499, 124.856906818294, 132.136252191905, 128.824849960827, 133.999863243967, 128.943238514389, 132.137878760814, 130.175542596593, 138.182907099727, 127.506308676294, 130.861021078664, 130.744623775312, 131.920410308494, 127.50527892343, 126.76980921572, 132.723404399474, 129.383446020168, 131.372653112041, 132.261836386928, 131.772347452221, 132.202248402268, 130.452420230403, 129.405134630425, 135.947720400497, 133.396562739167, 133.65618285492, 127.822266620601, 129.118081569541, 132.823159262903, 133.362867763429, 129.950246249074, 127.217290498993, 132.73896859961, 136.428028863162, 132.698114599484, 132.801391034024, 136.604754663395, 128.014730763812, 127.560197759108, 136.099890843894, 132.711324315846, 130.737821303494, 134.560975960537, 132.105964195899, 135.514516421197, 131.636300564053, 131.960825030122, 132.78647548712, 130.519382341488, 131.795031078782, 131.399226846659, 131.244322483073, 132.825397486428, 131.379483540331, 128.340792015326, 128.916044777351, 132.250195503585, 131.43560658695, 124.975288502087, 135.353749153115, 132.38076456663, 131.068512385263, 128.078109813148, 130.411327400715, 134.879420817324, 131.741553561083, 132.207154986067, 134.091739392564, 129.18058009275, 128.799895829137, 135.057632888048, 134.342542351419, 127.640831465639, 130.203917545378, 128.281835565201, 127.113069967373, 131.131570232629, 134.103548961634, 128.096870437078, 130.487793245598, 131.138343399077, 131.923317261379, 132.125119006043, 130.922053926586, 130.463144152526, 130.386066600608, 128.655448479691, 126.796779549214, 132.118776473499, 130.234792078992, 128.110251903619, 132.667527691977, 128.66014274166, 133.098616315131, 134.055177380554, 129.141603962035, 134.044399264627, 137.14588029403, 129.080868707349, 129.52766687798, 130.100307868581, 131.705545215661, 130.896809149717, 131.634727284249, 130.815630398064, 133.001943687915, 134.442966764513, 133.689248798851, 128.921015153963, 131.823429189887, 133.51899905171, 126.506908987754, 129.215908542899, 130.603634220068, 131.855198891926, 130.07342654912, 129.902889289412, 128.377750140658, 130.250353979324, 132.656555266407, 134.348922516094, 134.99813294852, 129.961853020738, 129.437464361848, 128.269585252332, 127.901448523595, 133.046793097908, 135.688947858212, 133.629711258462, 127.513237673747, 131.188509268861, 129.371911754214, 135.799781332029, 124.997700472131, 134.350756458729, 130.884480843978, 130.924325282859, 128.696210040513, 135.742847600731, 129.570790902181, 125.424988374696, 133.266591746561, 134.289359497024, 134.155422241327, 132.328068848641, 126.886516147335, 130.557362930598, 125.405694985099, 126.812789284906, 132.237477343569, 137.62591481288, 134.468349005313, 128.600003940828, 126.363825588071, 129.030843574731, 132.260727067066, 130.584054386278, 131.156419283036, 127.520643536033, 134.853669695758, 132.075282768379, 133.315057500912, 135.360005861864, 133.113841500129, 131.12495318405, 134.104812039289, 135.144363998316, 126.935252850528, 130.106789737302, 135.491672513317, 127.65306310502, 135.817575787219, 134.30597722975, 128.303807520881, 129.603708581233, 135.819936388644, 132.136968018547, 132.170846153512, 130.76705492926, 133.960871035013, 129.199536818631, 131.677196264616, 131.714680020577, 138.927431829991, 126.154388459422, 131.036570724951, 132.40414652796, 128.176733494494, 132.356052243371, 128.834257835248, 132.697566966911, 127.069527830236, 134.39364214445, 132.808597949998, 128.208207619464, 130.806668407861, 137.723616067127, 131.161272684383, 129.55824755682, 129.816847937705, 128.004437330118, 124.973956654734, 129.410672928926, 132.799423351285, 132.346583083721, 133.8852487461, 124.763461642474, 134.390485045143, 124.330037627587, 130.290636580747, 133.317580747645, 132.256107870178, 130.741574096708, 132.100785056468, 127.557262828029, 133.521137922755, 128.306752357177, 128.022494219114, 128.610768360199, 130.318093251275, 133.972319015834, 132.554912171474, 129.54358966597, 126.727004075825, 130.926464605306, 132.837433405167, 129.277509203379, 125.028031223383, 134.745503530842, 132.241336845628, 126.984245965089, 131.753082385067, 134.199184738924, 124.485141968869, 126.743832987706, 126.224537186587, 135.392527741714, 134.048893888129, 128.409373445472, 130.234920329597, 128.618759679814, 137.168113576085, 133.38569455645, 131.138127233737, 130.378082018556, 135.717922721584, 131.494674713554, 132.704975315237, 129.007545214013, 132.699098238641, 133.575088528256, 133.334205100296, 131.593096433752, 134.156183596067, 129.347324367146, 124.67736601946, 136.028354367365, 131.197775871873, 134.482136377755, 130.218920855503, 137.185863489348, 130.317445103077, 133.627171355247, 135.570759710098, 127.296629448304, 128.578365362547, 133.699580933462, 130.534089915516, 132.688381893091, 133.397110821832, 129.09664054227, 125.711799786778, 130.58485983647, 134.117039096439, 132.981542521722, 131.263493601798, 125.943829161769, 127.725973393038, 131.377091210142, 130.339996844208, 130.730793558451, 129.162678422581, 127.796874533675, 127.125436740308, 132.387017334404, 129.707920045275, 130.910411844003, 130.809906849935, 129.12154117482, 134.212898690361, 131.774757495601, 130.607029081186, 135.489062445727, 134.667797805234, 130.549993589448, 133.646477379209, 127.667439370756, 129.597929699695, 131.00546733609, 129.883698254017, 130.188086064488, 130.057770917907, 138.931825015452, 130.816991709809, 129.714556434523, 131.985864282128, 126.286286103921, 129.525875889448, 134.00513426091, 133.272770224957, 130.739120305828, 133.181539508631, 129.250112715556, 130.533024671499, 134.347205864484, 133.813309470483, 132.31082019587, 127.963967182269, 126.674737855312, 127.47926956198, 133.895195470436, 133.32915952331, 133.160399417389, 128.842180889235, 127.815430240732, 130.301110668832, 128.6481955049, 133.860514218947, 133.19090217036, 129.268640183623, 131.276003253479, 129.601734723838, 129.549579408086, 130.531749859016, 131.232113823623, 129.788514453466, 132.930456252436, 127.209016398304, 127.236145100881, 132.274054759965, 130.364512231095, 128.53093601249, 124.431053451123, 133.143153335816, 131.266965387748, 135.525215430266, 127.073974418329, 130.896452347963, 132.212312023858, 132.220989350464, 130.603854092943, 131.006291788977, 138.644513695938, 132.168509483786, 131.272007216493, 135.109384979982, 130.540536407996, 134.930972140891, 131.178474423221, 132.773811824121, 133.733401733106, 132.629186520739, 133.907102213876, 132.371453201745, 134.625821894165, 132.494573424503, 130.391044746405, 132.024993826888, 127.887532898397, 132.664769179975, 132.019887157796, 135.141482941269, 133.433247089747, 133.625325491151, 128.301611232969, 127.333616254167, 129.72586475485, 128.95525903339, 132.718869748207, 129.884689827661, 131.647966751874, 133.944580654284, 129.56565303978, 132.801186924704, 133.103904828655, 131.004377022169, 129.477568349028, 132.892003655527, 125.770334230173, 129.336987306313, 129.87841428981, 129.670049990538, 132.23504445109, 129.447817885421, 133.449825478057, 139.076027296748, 135.025427946446, 129.559566925306, 135.218556904904, 127.647902438152, 129.346547802047, 131.014120592143, 124.722774246086, 126.51854028785, 129.92673082388, 127.868312910077, 128.740877190433, 130.401861117468, 132.155068618169, 136.634641447093, 131.34576927714, 132.941212776125, 126.412120857029, 129.645462696265, 129.268391389935, 138.106548104502, 131.969329552786, 132.500773825631, 125.617933336403, 132.236573695374, 131.44725815482, 126.934224669629, 133.551295766926, 132.355744264116, 134.740893535121, 135.25296398459, 132.076525429694, 130.355124556086, 132.565955768558, 131.339925435981, 134.887700828898, 127.397196989365, 126.479399062413, 129.496143498803, 136.370174168381, 130.788356744495, 131.572524690342, 129.281056435339, 126.258092811601, 128.657025837232, 129.803679007562, 134.89591954867, 131.593235058812, 129.622032447763, 131.213553719657, 135.226945970763, 132.914665575452, 125.262533192321, 133.185542263997, 129.652585964431, 124.937468962351, 130.432531469612, 132.417916784607, 133.08624124442, 131.53982081293, 127.046962648574, 129.310499037275, 129.875303611263, 127.140057208836, 128.034926124006, 132.419004442952, 128.833026582663, 130.349182363749, 133.175732139839, 133.56494780045, 132.793830730021, 134.162560736782, 133.331451889511, 136.851001370482, 137.560958648079, 131.514928561384, 129.302310181066, 135.623091659707, 127.512741151201, 131.719247217117, 132.077215043638, 126.689353482441, 130.084980423386, 126.873824734762, 137.441294905157, 127.108360107572, 130.730082239938, 131.760624471824, 132.505123671915, 124.011887663351, 132.724724967399, 128.318485219946, 134.182968489849, 125.24348874228, 129.181471690792, 130.001491630598, 133.47818032404, 129.342266923037, 130.360109551104, 132.565782079469, 129.035273377475, 133.07502760798, 131.645815757711, 130.276956203733, 133.400101048786, 129.065591372566, 135.078479918513, 136.475931463905, 134.523751879244, 128.457140297396, 132.388136307431, 129.154407401342, 129.93345603919, 125.766569263355, 132.174480459483, 132.565104001057, 128.327083978672, 123.557417628957, 127.528889599097, 134.246180490242, 127.798691572887, 129.597834332513, 128.488419788666, 130.264499680564, 134.295651154459, 129.743553517453, 130.088805461904, 131.912134975359, 132.224310568187, 129.157482790591, 131.044113322891, 130.867802797466, 124.392524252436, 130.028619045993, 136.357450773815, 133.639161935758, 136.249428697954, 130.513292225394, 128.078843589504, 129.512905498354, 131.541794252715, 130.174558011188, 131.602919875126, 130.147222827991, 130.794281915992, 133.818057154915, 130.085933872862, 132.060609527085, 132.836581103322, 129.720003769555, 131.235004009843, 130.377159075158, 126.33668767318, 131.965532091282, 133.584403306144, 130.12108240626, 128.574383081615, 133.031949231893, 126.351512439503, 129.415552951607, 127.574065333447, 136.71072361083, 132.066992743936, 122.787649064142, 130.980192669305, 131.687855052398, 132.339171259205, 129.072158137875, 131.555415878294, 132.177778100323, 132.150352703656, 128.273065024806, 131.071916069627, 134.832571948407, 132.107212564932, 130.032899890608, 133.799759024217, 133.722756405403, 125.767500687998, 127.587782327291, 130.895744878943, 128.982514360124, 128.522894010336, 134.734286195158, 128.855301875474, 132.849194414578, 130.339926866681, 132.944035530373, 128.950025316132, 134.480710373179, 134.718526975743, 132.490411184364, 137.572383970988, 129.501337918399, 131.520205844555, 130.73653496402, 136.368718835429, 134.236174405997, 134.229703840602, 129.324988711235, 128.807218139403, 132.909220666529, 130.032297853677, 134.054482907556, 131.900380938227, 127.536216591215, 134.350852409254, 128.578275227809, 129.723626639856, 128.180057028346, 129.321648599493, 129.02326883582, 126.009973253263, 130.396102395925, 129.160710316749, 125.616189576533, 134.184814329241, 130.71782161767, 130.28323505123, 123.970846546669, 132.881989804503, 127.305221810961, 130.10915956809, 130.982656542611, 132.340703575507, 132.956412236314, 128.483068856433, 131.499714176602, 133.204437832617, 134.846212012363, 130.430565034395, 130.645677700309, 135.68438928206, 126.320020227351, 131.361552640758, 137.953442567603, 134.543062512344, 131.361613914539, 129.060095378012, 133.622239362945, 135.295570878759, 135.53770103276, 136.158938084107, 131.815381707739, 126.471755284347, 132.854157318302, 131.850622181631, 131.671438645847, 130.063330193112, 130.611806844751, 131.670405187422, 138.849187163311, 130.237632854546, 128.14339078484, 136.270017663208, 131.065227943062, 129.047520036229, 129.308288503365, 130.048002776011, 134.448788548928, 132.78484919054, 127.384644286697, 128.883472982966, 132.949108764064, 132.726986590489, 135.382425654175, 130.728058673204, 127.323653487215, 126.986896645825, 127.923176411929, 131.323834794422, 129.66024254066, 131.383385746882, 131.011941753253, 131.111861521601, 126.100184120246, 129.904409298549, 133.446503862681, 133.328571347739, 128.111468454505, 130.566225173384, 130.588233231166, 126.148676815394, 126.749258908739, 123.819662029654, 132.185315688915, 130.6141310124, 122.580167901017, 133.527639841621, 128.622711699028, 132.1744371743, 133.294081303403, 130.545991989491, 134.563935560084, 128.203674846531, 129.984733655917, 129.700678496667, 126.711934617822, 129.077965779933, 129.203896874309, 130.902264953759, 136.267243953683, 126.323606275663, 127.380922627506, 125.026171179073, 133.757609263031, 124.616903114812, 128.43482783807, 133.012382942247, 129.793636477361, 128.511798386066, 129.697664905277, 128.134640086115, 125.636235220735, 131.208135396964, 128.520732566972, 130.597181554933, 130.780139110016, 129.136138779522, 129.03741573624, 129.337121011446, 131.645347263205, 121.622310275942, 132.099488079177, 129.236416228386, 122.768104614014, 133.561114433886, 126.420068750532, 129.412716766107, 133.576549765772, 128.081357734775, 131.776460707195, 128.039608278546, 135.670822273573, 132.225805888831, 129.16242058673, 126.861161139618, 133.407084325019, 132.597488565167, 132.313207570705, 134.424525477079, 124.426362886033, 130.779552153598, 125.035605770412, 134.78629885777, 125.193660390561, 129.718653447157, 139.389394644432, 132.624459880174, 129.599093216227, 126.564696490662, 134.592685975387, 132.047087171967, 130.206667939459, 126.6121513224, 126.230935905245, 132.053443214799, 128.209750479869, 132.095005104259, 127.400429900049, 135.56599696437, 131.089595591934, 132.975375824513, 136.451243599341, 129.063470246723, 127.640177459271, 134.367554147191, 131.035953463838, 132.360709702108, 127.915025553602, 137.915325372244, 131.876550760095, 131.902533932626, 133.100563610201, 133.745858765986, 135.250568450468, 131.549705826621, 131.030147209581, 132.402482625714, 137.232920534711, 127.984420032934, 132.758880960632, 134.40105880652, 128.868648249365, 133.904346066801, 126.108146079638, 131.82154564562, 129.369429662498, 132.165161796947, 132.197796677835, 123.428869564564, 126.865873040278, 134.882732795048, 134.000614702974, 130.51185313889, 126.866151013984, 130.903293360923, 129.347290371238, 132.554630496586, 131.524338659122, 131.205578034894, 130.886017645453, 131.508676739337, 131.437365569534, 133.425931946409, 130.870652182362, 128.625453241733, 134.146071973913, 129.104897302963, 131.761902800518, 133.38077653948, 131.018664388355, 130.961111348779, 133.496642331837, 126.782890954976, 132.827390486216, 131.63969971714, 133.520875305474, 127.253500861124, 131.760068209017, 135.294049953173, 132.829221301701, 129.814322157033, 130.459209111696, 133.550317106155, 136.430030237129, 130.975552926507, 136.976925042483, 130.089482104608, 133.568072563192, 135.664942123835, 132.426117862742, 128.848447705325, 129.019053776044, 129.929063951413, 128.934849105793, 134.332734557812, 127.015756214322, 132.226027545807, 132.193773604156, 127.596420885436, 129.804236681478, 129.314150020439, 135.473837187595, 131.310323239258, 126.685757943906, 133.305888101714, 133.741740684727, 131.702289734596, 129.534894340491, 126.508268609178, 127.778737871209, 129.839853356009, 135.549348289835, 130.076000388578, 128.956748460921, 130.549366823807, 129.549545253029, 134.797938743768, 128.422062451953, 134.828283077514, 130.208637662427, 132.9282307304, 133.811558339864, 130.285845726542, 130.981323097736, 130.549225954536, 129.757581145828, 126.746866044212, 129.924829143891, 127.837392158141, 132.779748406805, 136.860432785031, 131.273039536317, 127.663415774305, 136.156180361131, 131.34005242825, 128.675935710095, 132.818571227759, 140.028517864837, 133.978886332248, 135.886892220058, 132.954904503589, 131.226960121494, 131.429008394131, 133.806495914943, 127.905309308024, 131.563985348386, 132.822424375121, 133.72447602434, 136.710130555605, 128.203898779333, 130.393823137284, 128.861608870579, 134.497497446832, 133.25370574797, 136.481108365347, 128.717272892193, 137.500064054092, 135.954514275592, 130.531590916432, 128.232948830769, 136.888469877551, 127.200703906087, 132.975035058503, 133.439798543605, 128.303837144028, 130.383567261749, 123.134845218712, 129.687007648854, 132.22763141538, 129.10488869171, 122.887920725814, 128.276060531918, 126.575008907697, 125.928983029261, 132.639405052709, 128.501850096655, 128.300832492933, 130.570022578102, 128.975952420109, 132.825959191153, 133.980073574744, 130.017984803394, 131.752984824969, 136.014319233915, 129.493970233016, 128.381801804002, 130.81104324392, 132.759660548448, 127.641766050241, 131.242359952374, 133.642590938134, 134.617180954913, 137.867225270095, 135.050928887033, 134.391075789428, 133.538562799603, 126.682287135824, 130.393472225611, 127.283259186995, 133.639162060364, 130.636191775855, 132.494154462073, 137.382889226648, 131.142498034504, 129.673223144895, 131.819695215825, 132.140668854527, 132.03688503798, 130.624358908168, 133.061318029714, 133.006620739531, 134.09493908937, 132.99965226298, 132.64534334446, 127.373322372594, 127.681748678304, 133.79772788614, 139.837863523237, 128.979277684129, 130.151346013457, 129.251296947659, 129.793843167581, 132.51189509537, 135.23192234071, 133.947438886859, 130.537148348884, 130.104151603819, 124.127273280549, 132.352177965804, 130.067649818474, 134.129034153874, 134.625678979464, 127.832863359603, 128.987189922904, 130.570669550297, 131.129725169257, 128.251754538186, 131.015694080309, 132.628176712472, 131.365715547659, 133.423859675863, 131.723459102287, 130.372900966331, 129.028894750893, 130.79312630859, 129.896416963275, 126.865774574574, 130.289839203953, 133.089501034105, 135.709866528366, 131.013933912012, 130.063963880751, 128.00408321987, 130.68394562759, 128.003285224264, 134.053638630752, 133.099355442055, 131.554601138928, 132.684338945653, 137.190388912271, 130.836517921964, 131.863706584592, 131.987389890981, 127.421469028483, 129.705311571368, 134.71829032132, 133.723804023368, 126.911158673776, 132.905150712398, 136.887970244498, 128.954310149692, 133.680377291082, 128.083243614029, 132.877297497277, 131.196847214396, 125.160002005558, 130.159682655489, 124.699251062486, 129.964522956631, 125.171977562087, 129.407229240128, 130.007170881424, 128.659335112987, 128.26642657088, 130.712758226158, 131.170389583082, 127.606652286182, 131.197009731091, 131.092703044407, 133.957029831408, 130.385170433642, 135.041192415643, 128.665584436175, 132.206791354417, 126.381169948344, 129.368604618562, 127.4975214682, 127.839065097291, 133.90115237078, 136.022109084694, 135.283624351876, 130.486720562579, 136.335275639291, 129.361793279069, 136.268785030451, 133.740464574964, 133.265457246874, 132.879023339928, 129.027488396798, 130.577908399678, 129.80588249466, 132.528736613716, 132.759669861442, 130.092052519449, 132.947039569887, 125.527949089777, 128.597175445493, 127.409955504711, 127.512182298234, 127.396505613723, 131.679044263712, 129.379888166189, 129.337655409432, 134.394553327403, 130.077007789095, 132.456629710414, 129.09495542735, 133.78687866842, 135.676178098271, 131.906062930113, 131.400637102624, 132.658855474743, 133.281821162301, 136.862617094516, 132.588380877942, 131.608274106416, 131.178897409472, 130.427591645592, 126.448823738396, 131.79381875605, 129.927433854854, 132.856661935941, 132.339649970656, 126.834128497895, 132.831306391733, 126.263920661377, 130.317631889513, 132.605730304878, 126.592191297774, 130.785976642622, 129.879177378855, 126.458402251344, 131.729953367895, 129.886276877611, 125.076592597478, 132.904029230212, 129.870927838388, 128.821757251515, 132.363421543211, 129.886286207302, 132.010741677729, 131.77950099727, 133.110512306698, 123.581906946311, 135.264813328018, 127.879405498054, 127.763311855294, 129.381781885829, 128.808147370304, 132.306812738782, 130.947728533313, 129.161794390793, 129.428588545345, 131.716853742158, 136.756792654745, 131.808401108849, 130.771449177746, 129.781286980467, 130.990281011655, 128.711501616907, 134.245593973378, 134.455461772301, 130.276223188116, 131.605219413211, 137.490991049322, 132.052608969105, 134.794261886626, 133.740026940314, 130.015321888381, 129.327109217884, 131.164723426184, 133.811345382292, 132.598738680204, 129.1258806856, 132.799247106415, 128.436378033057, 129.913356509997, 130.924324829759, 132.882608491016, 125.494226713091, 130.170468425252, 134.507940195039, 131.985284667298, 132.131629932461, 131.948718815272, 135.409478382385, 133.093002865073, 126.816631022442, 135.813482963205, 122.833890586632, 130.463301283121, 135.480692447597, 131.196077492826, 127.275183282118, 136.742568152947, 131.838538997812, 131.07351444329, 131.302541221756, 130.606993911612, 136.648856546609, 131.000217956309, 130.173307201879, 131.20984988342, 135.647016610313, 136.042238895625, 132.79182115991, 129.532558620401, 136.428984017139, 127.338025725244, 133.478265000533, 127.352786971101, 131.377517900063, 131.655778733883, 129.754026166905, 129.961345306935, 131.054342050918, 136.916722431459, 124.682820088606, 130.109721012716, 133.012936903701, 127.731337534091, 129.141640489312, 131.28713599648, 128.30893953059, 130.632418584788, 130.258267225967, 126.313410623791, 127.486881808253, 130.100249457991, 129.363514079509, 132.539218021905, 134.144248062913, 127.576993370428, 127.288968354248, 131.135023832527, 131.655823487107, 135.232602445206, 135.323734182088, 127.024069656081, 132.770266614887, 132.044087410536, 126.9198285246, 133.959591241984, 129.880084576668, 130.280324602364, 129.997441949532, 136.649439570035, 129.741167796853, 129.465880835257, 135.262266832542, 134.431710487318, 126.641556002469, 133.300109980315, 135.568092218611, 130.887419461141, 132.109437882752, 129.931218225678, 133.209022054979, 136.030054460394, 134.495466328372, 133.398609728668, 134.007174834342, 130.073980737401, 137.419178213783, 132.665078273291, 129.24936261819, 128.919349376439, 133.437405965103, 126.043948505749, 131.397700468722, 124.943039974166, 131.029544813763, 130.242043709737, 129.674597540575, 128.000564774024, 130.182635095929, 129.900566452698, 137.858146923618, 129.912963230925, 133.69943654215, 128.971101082934, 137.648561061037, 129.955484399515, 128.83240613715, 127.301459773999, 131.836505228551, 133.351311575941, 137.63513908459, 131.63445131155, 135.056630152142, 136.684204416416, 135.141372808946, 132.280512883922, 132.110353476475, 130.831660208603, 134.845225996099, 127.097308817589, 129.039844482077, 132.779927284006, 129.768597263383, 132.87070971277, 133.809966743988, 122.658383386238, 133.230672850669, 125.332318270543, 131.447809461118, 132.21303258708, 134.57699990935, 138.116952635541, 129.550927519323, 128.744020170692, 133.527466438991, 138.341245767127, 127.530745666664, 128.371681666223, 128.813355763594, 132.420456180868, 137.254707317902, 128.767151627417, 141.988971475071, 131.748454446463, 134.715971378505, 129.820366508306, 125.751755960222, 126.628570069028, 135.089421736161, 134.083484998437, 131.571764668123, 132.72753539321, 126.476037701104, 126.664115570356, 134.611076959824, 128.099427687998, 134.391848810244, 126.69090966565, 132.602073505389, 135.413127350806, 130.599175302586, 133.890923747211, 130.437892737456, 132.280789244282, 133.915501125042, 130.96662168447, 128.423086992035, 129.896416144466, 133.591133741784, 132.991645028581, 131.309130309942, 135.59257872153, 130.151114729253, 132.092277557099, 129.101413206069, 130.831618136932, 128.980752276502, 132.138810412701, 126.823662302138, 130.558875878767, 127.394208029651, 127.696643007605, 129.251699974515, 127.230215565881, 133.758943002652, 128.972778562258, 132.882633947315, 132.04883687041, 136.411634807621, 132.822980245757, 136.515612431229, 128.166608992147, 133.674085563353, 131.457539281968, 124.34657589742, 132.092424330354, 134.342334311696, 126.63599617677, 132.746495163558, 127.598044809446, 131.420206142728, 130.593138608184, 128.372592200775, 128.720242151367, 134.502292789167, 130.426774088981, 134.5759163629, 130.310663915553, 131.153202014392, 127.382272363176, 133.930155744304, 132.431050496383, 133.005847611736, 136.566779627666, 136.118840686338, 129.611134427804, 130.401529267938, 132.177488011954, 130.405954736373, 128.915531850945, 133.788246109876, 131.316416530477, 127.253989626696, 130.766884576683, 130.742446264261, 124.627771615948, 128.233007163286, 131.072000240088, 136.1806113839, 130.598514362303, 124.366099578541, 137.695723132886, 132.175631582721, 132.21036609193, 130.244966789692, 129.761094693515, 134.405775121271, 129.691225735836, 126.375887613521, 129.869428609955, 127.27224247897, 130.562740256098, 130.219499390714, 127.276768550171, 129.511656251523, 123.497657097617, 129.7479390714, 131.005350519218, 130.62937119242, 132.847546303448, 135.94217168014, 125.009372600727, 134.823919449712, 135.023929485461, 131.595113085998, 134.383774348717, 129.091329419045, 132.965131111977, 132.643306304949, 134.123015551135, 127.018660303451, 135.606954189171, 136.964862651746, 131.280342375066, 133.419948593867, 127.138931275908, 128.964074408813, 126.65394929115, 130.306394813902, 131.947683836903, 131.436637860358, 128.112414886251, 136.031091532201, 127.623151105285, 131.602632606925, 129.913863978167, 128.820865364586, 128.513101226351, 126.196204201961, 130.436349324581, 128.254762514608, 129.262974496446, 129.457050834063, 125.578420004603, 132.016514109763, 130.828516607365, 126.913323125507, 125.969500000111, 134.183690422675, 127.705900810448, 132.13566031638, 131.803561949623, 130.855462061101, 131.732644364851, 127.71348249591, 126.167247358696, 126.532351170151, 128.407041536743, 130.74399078793, 130.521926996639, 133.327437084469, 136.161624089512, 127.346765465096, 133.979421204309, 133.000330529402, 129.590983438464, 132.156362613822, 129.384833916378, 130.587464979673, 134.483527398076, 134.528852116932, 125.389296920804, 125.600526184901, 128.551784176141, 128.578412629826, 131.947769965179, 133.593336972642, 130.188628995733, 131.213617773909, 127.411689933971, 131.064648023675, 133.270762828356, 136.685158557161, 131.402790363165, 132.525281158905, 129.131924896216, 133.955831323826, 130.000658047022, 132.009328304026, 129.151608031498, 128.560600045134, 128.298749111355, 134.952810294132, 131.945582672137, 131.578041331916, 131.255393374039, 129.780046867385, 130.079252722909, 132.771386352711, 131.248160006593, 126.903839102896, 134.939872406616, 134.905474963449, 128.882784089897, 132.864643090123, 126.478732619318, 139.509933343715, 129.405308443632, 133.298548816836, 129.689205024518, 128.164179852235, 123.807398079356, 130.223014487417, 133.736632909615, 133.064600414776, 127.538137640855, 130.207039121302, 129.449387664105, 131.857818866212, 128.688043404154, 126.626587525782, 128.072449690852, 132.605725005166, 132.038144573889, 128.442855486542, 132.480367950261, 130.170331883221, 131.464848623477, 133.495201946727, 134.465921956306, 131.823398310242, 131.804981062221, 128.818735629167, 134.609618854231, 131.581467769196, 129.423743430142, 130.451621902981, 131.513172157742, 133.723940340618, 128.838106997332, 131.973287280215, 135.606877531282, 128.799615922617, 132.099842273215, 132.444914936374, 132.331909115233, 134.263968864173, 130.415679734689, 133.37744438559, 131.893901965465, 125.54076397976, 134.331427220906, 132.338078829084, 130.667264070122, 132.354841617029, 131.311421859555, 132.737907130304, 132.298254971512, 125.556777588538, 128.263279756883, 126.735118290246, 130.126800980487, 132.932166170097, 132.858602825723, 133.26695247285, 131.909491174931, 133.232705926504, 134.620418013301, 134.284843646137, 134.550289274843, 135.615865353519, 128.743971229574, 137.827570662771, 128.931725831871, 129.746680336483, 131.430927230682, 132.855121467151, 134.009461440624, 136.14332077335, 127.218235633127, 128.936947866517, 130.932593416906, 136.250749336068, 134.007887855603, 134.358277836129, 131.243295523429, 131.878512721762, 133.757767068131, 128.344717908433, 128.905638277587, 132.437477546882, 128.254735340017, 134.924840677016, 135.317321524404, 130.591071945832, 133.927027527929, 134.761028885936, 130.232221853942, 138.292649226843, 134.638315989957, 136.119744497894, 131.540581642144, 130.571152724262, 126.323616618814, 133.050827231757, 135.060787265833, 125.706329830155, 124.536452816133, 133.700222095453, 132.51568879841, 131.022701799363, 130.80472875738, 130.601186638761, 131.787019663191, 137.126875412397, 134.275673671425, 134.187066941166, 131.147365585691, 133.973096780081, 132.475298483368, 129.642966785771, 136.389328472916, 129.402229552096, 132.080643577186, 135.098371978526, 130.525531045182, 125.6111225866, 129.548653688218, 130.605975969837, 129.103671106197, 132.743781091222, 133.156099217272, 129.964450783882, 126.469065382435, 131.569447450256, 129.952637947382, 131.791862566251, 135.159674014706, 132.419469800259, 129.467020466852, 129.231300809243, 125.329345601156, 121.557066704248, 135.396684241687, 132.587872118978, 126.589811520618, 135.837813696153, 134.728093754381, 131.598146923134, 127.589790971654, 128.374853084722, 133.439845313241, 133.768870423548, 129.951173896451, 126.60245500691, 132.879821892924, 134.05142086333, 130.36095310717, 134.604563507916, 129.53605488877, 131.313537277385, 130.70638703982, 132.58211932104, 128.060348841016, 129.240566811745, 130.725763649877, 131.989103678101, 129.059035568098, 125.761247221415, 132.857872626154, 128.203692654863, 134.177124976602, 135.172343021882, 132.254031566306, 135.663165216001, 130.021691434064, 123.159007572337, 132.80763344506, 133.465038199192, 127.050220309716, 127.660845207049, 130.472337085574, 132.471142714607, 134.509660673388, 131.446219516055, 136.945885750968, 133.033368971012, 132.246342812586, 134.184947119499, 130.852883230192, 130.781896794475, 137.497288244663, 129.208597988748, 137.22545818132, 133.582205093643, 131.262498617692, 131.548692921791, 129.364446573973, 132.587805416356, 129.909554641759, 126.033992430121, 132.405467702629, 132.347994670392, 129.809562164978, 131.128116764364, 130.670322621017, 130.641434153342, 130.668616831036, 134.10158336664, 133.00333621229, 128.414979700056, 135.480060647696, 131.835619956682, 131.849246161898, 128.66508077555, 135.486921426131, 137.136390111851, 132.879263204177, 130.153235497772, 133.135867502294, 124.787768996762, 133.296433993537, 136.314002102682, 129.520121756512, 131.991946016316, 131.625994539271, 133.141217976786, 134.775216559558, 133.244157714247, 126.810015535724, 129.366447599082, 135.022245581045, 127.70396935025, 124.963873757331, 131.959639050775, 130.906844609808, 135.474435643143, 125.283901616661, 130.073592900408, 128.692387405012, 134.890541319635, 129.966210690976, 134.781996474244, 129.757738576385, 132.244216763957, 129.623205893132, 132.269634432773, 137.218564104743, 131.086654375499, 129.411329079404, 129.639545558366, 128.649084484048, 130.300297905688, 129.615415402949, 133.93980314122, 130.029456845187, 132.039438509567, 127.390541682377, 137.609531532439, 130.806215649051, 134.555648536128, 128.792517250827, 124.731956060258, 131.712616724633, 133.9315780995, 131.781628271457, 132.357338656509, 130.153914114197, 130.112140680646, 132.861147046858, 127.607204868988, 128.44461023847, 131.65605850891, 128.695314754363, 131.592942270098, 137.888784819232, 133.01672850995, 125.645878939334, 134.603078274507, 132.518134106383, 132.690188989454, 126.565845679499, 130.810999305145, 129.041892080398, 135.815590079002, 132.19352247127, 131.542892057177, 135.299218993431, 129.584536949644, 130.994235495783, 134.013029195265, 132.531643183461, 126.056271722238, 133.666995819354, 130.352599626377, 131.539654525684, 132.771675231709, 123.234800509039, 128.024081789283, 131.633147334039, 126.984299343033, 132.309502291554, 123.445188006875, 134.998038165957, 124.206241844419, 137.550075522175, 129.488221574366, 126.592145750268, 129.360225886865, 132.043922709817, 127.530155932774, 128.422378356711, 125.248037100636, 129.46735819842, 136.304155611352, 129.891965613225, 129.296603835078, 129.964237770782, 132.42877307844, 135.864786021582, 129.484633752458, 130.730079607393, 132.472074247288, 128.220100775409, 134.233321855891, 129.679255940132, 134.259694096062, 133.028036262065, 131.670652606962, 131.333939553609, 127.173742042367, 130.263284330833, 128.632260896775, 134.571193471102, 130.266005796074, 129.765850246707, 132.754064762219, 130.224539716868, 128.644754944848, 133.681629917419, 131.297798616554, 129.828701713076, 132.748188770395, 126.69775408132, 130.632989492674, 131.285780248028, 128.89406153464, 127.083250507991, 134.142608099935, 127.808248497736, 132.421974548077, 130.635883963548, 130.262361868732, 129.252179593759, 133.172813271291, 133.018447510588, 135.802005261792, 126.075344143726, 126.110110800475, 122.790208547033, 132.86587017402, 127.479567562289, 129.76778010933, 132.900888477953, 131.437114490556, 131.29423399806, 132.882406954059, 129.116550542134, 132.901856442034, 128.820543974374, 132.166896849978, 129.014205956343, 128.275612350348, 134.507744197555, 129.371103772357, 129.053166040283, 133.416170594586, 129.229941847038, 131.409337059162, 135.373172134976, 131.311412014539, 131.357427811747, 125.381574879724, 128.781043441491, 133.435760919949, 134.203071202763, 126.311018731924, 135.249155923341, 129.531802536451, 134.276539097588, 129.452547049933, 132.028596092828, 133.34271373334, 129.091622704493, 130.013046464249, 129.294830930235, 131.869809506309, 132.137505293224, 128.405726190929, 131.623971935091, 129.297601900841, 134.099472236236, 126.785221726202, 124.383474668576, 131.763650645393, 134.25133381933, 130.728822934604, 134.338180949106, 136.166315982045, 129.612472011153, 129.661711250931, 135.377887067645, 129.424675627998, 133.374239170647, 126.871630611514, 135.069396117608, 128.539254481154, 126.877191627497, 132.731689331601, 132.501763808246, 134.331024167829, 124.992032337703, 134.453764194504, 128.398264328245, 135.536362046336, 131.291219760516, 131.141465719158, 131.626055251561, 128.750028125272, 133.758855798504, 137.193549170694, 130.270159467963, 128.699150315986, 132.323812574427, 136.568144867079, 133.494300714256, 132.326996950057, 127.24276537903, 132.526383927838, 138.446787668038, 128.067835025869, 136.549532364037, 127.446205058367, 132.470958079281, 127.485186645284, 137.056627542694, 135.008920925562, 131.935180959958, 132.670714237118, 124.356382043506, 128.314265113677, 132.957270881574, 129.120873407587, 127.813571154608, 133.295495975562, 134.946047913752, 126.84389796124, 128.888934265687, 133.163175654625, 136.494078647105, 131.475417025502, 132.193171360732, 127.457590402185, 128.709341940576, 137.664197609283, 127.893512607004, 132.90686487897, 132.138754798153, 130.541142574951, 129.238305548767, 127.334787246863, 135.253199707369, 129.24976183704, 126.022186687264, 125.992130908226, 124.091675928778, 127.754892760587, 131.791910315103, 131.049077597782, 128.295787269982, 128.638424180838, 134.354710931142, 131.366503169398, 134.424145460485, 132.651933185924, 128.413168144056, 134.160372223197, 131.328700152371, 131.298990786635, 130.225693750361, 125.092767387749, 132.727058200903, 134.57894893415, 132.312160967642, 128.421088883055, 133.202999197131, 130.511728097113, 133.699567974162, 130.817152315654, 132.074725962008, 127.583791052164, 132.570001818512, 139.011801695895, 132.068652871, 133.420837099861, 127.900246773779, 134.265695265835, 127.158636457496, 133.777653089704, 132.755764098075, 132.184698895494, 130.437156681444, 132.37440389182, 130.255290366046, 131.227540492081, 127.874535351798, 130.446050414718, 129.174115816615, 130.630747198126, 128.656328898908, 135.279440177174, 131.556082277955, 133.226936818353, 131.180576923085, 129.757877960435, 129.504740575579, 129.381368929767, 130.118469769695, 130.592115328636, 135.123467461513, 127.986336253586, 134.15727807054, 138.303767398518, 132.330441366436, 133.63192532812, 135.400909912997, 126.257042802422, 133.211396107, 129.77255129078, 131.871931146222, 123.880640615964, 129.610171370548, 131.960624905871, 140.231210067915, 128.016716290533, 134.341057590694, 136.443069376279, 133.79980374424, 130.54150845209, 134.87581850638, 127.878474352427, 132.269124200694, 134.759503451853, 130.185284021361, 130.068374795078, 129.061955221402, 125.361523756549, 133.826982435176, 132.460787797222, 128.278813428523, 133.129852853275, 131.979645980486, 130.571063479478, 133.698312718435, 132.867646631299, 128.469395017428, 128.864991387721, 128.171556277034, 129.940643903422, 131.84505981972, 128.315084921114, 130.523403504283, 131.475333994398, 132.407293209225, 126.454944357434, 131.063703760127, 128.345801933929, 127.309393386218, 125.711071149637, 132.71755334156, 134.547761241064, 128.88129763991, 127.664387105665, 128.817416289094, 129.528077696558, 130.837653510501, 130.580466408094, 131.809302870742, 132.304944548514, 135.782878178892, 127.207833278658, 135.186307212335, 138.36814618902, 130.831866504028, 133.116356271154, 128.680811813205, 133.38491707822, 130.725900381986, 133.480659640573, 129.059661240573, 136.800226974304, 128.037343264994, 130.189502845265, 134.656547716113, 134.564959340524, 133.929336019284, 132.9004014265, 135.007698037401, 128.778717116428, 127.411057470591, 128.724572335393, 131.37781705862, 133.163011312196, 129.752794833667, 128.296693723018, 135.535228798479, 131.158060336005, 125.392301001766, 130.189484218034, 130.513089418833, 134.7524584018, 133.254687552531, 131.7542889918, 130.562762040999, 136.849486156043, 126.077783657749, 136.642882952037, 134.206049575148, 130.261427201457, 128.4139939502, 132.358946446048, 130.337218081423, 132.636024882386, 129.768715795018, 128.168473110618, 133.386897430512, 136.509311607709, 129.890524987838, 126.302065073278, 129.667860383818, 132.915391453064, 131.627142697819, 129.688442420211, 132.671369772559, 129.469000337994, 127.483400195309, 128.868953378997, 132.879746552354, 132.215329668281, 129.267442593421, 136.273160375134, 128.83222508355, 135.91831876465, 131.597472273399, 131.866053518873, 129.766383418674, 125.527040641617, 134.213688642695, 131.866014728722, 131.102828166005, 134.003174763211, 128.560827451995, 131.807468912533, 133.339658892586, 129.069602676624, 129.401886279325, 125.541251825464, 131.199618086787, 132.64067292033, 131.68940212622, 125.453106318483, 130.589532185998, 130.745462624415, 135.435334764431, 127.130942395274, 127.33837852906, 128.940478908128, 132.918929079405, 128.536181460083, 135.059890939026, 126.060080779621, 126.645293073742, 132.133607258568, 131.713107202723, 130.818781651292, 133.414088125603, 133.810424643564, 129.074609577341, 131.742127842179, 130.180681970864, 128.568263153525, 134.037629343645, 126.026646433352, 133.320413038056, 130.609961657724, 132.101192477553, 133.11437960635, 133.880740543306, 131.048200428671, 129.75596563328, 131.59333716328, 131.222034535077, 131.465851634056, 135.761052341307, 132.168203016707, 126.2144830507, 129.763646094054, 130.611690937217, 134.499218524959, 132.049220043344, 127.125730829813, 128.212940099811, 130.814787962218, 133.780945369401, 130.797098686109, 133.722930155171, 132.429506477971, 133.539012652835, 133.567423491439, 129.677613305652, 129.77122988729, 132.489357181666, 127.167677291887, 133.214908060782, 124.275050933784, 135.531812307775, 133.487701879422, 128.109401350329, 127.953987420107, 132.577878607337, 131.640231743822, 128.537073079903, 130.844713323205, 135.62096785945, 130.743540396813, 127.330474851078, 133.518047733536, 128.397700868143, 125.39338742744, 132.619253302859, 131.554067837736, 132.145502439677, 132.496030004473, 131.964743847033, 132.805878526496, 130.454398770027, 127.944284954026, 132.522547692966, 133.547729652941, 133.321547569774, 134.652643040994, 128.480447946176, 132.51031613315, 132.923345131695, 130.426064416021, 131.441004521126, 131.218173503437, 130.500671264419, 129.619654929208, 123.843608512715, 132.23603067026, 132.434013713765, 134.476482895622, 136.669435789329, 141.347358800826, 133.514342199593, 129.117565241515, 130.998101219287, 128.195386188125, 135.101138284107, 129.773067536225, 131.835985048905, 132.467323137339, 128.557309227915, 127.108786172091, 126.280794139442, 127.854753724633, 124.29617724961, 132.906835739593, 127.754030393004, 130.456933038248, 133.748011620365, 131.948591904939, 129.101954684527, 132.453077032732, 129.659149046142, 128.678933433054, 133.603294182486, 134.830794990142, 132.819258695381, 129.102868366681, 136.00156451985, 133.398429039275, 132.233586808378, 129.599235243481, 133.601365657456, 131.077667765397, 131.141728757086, 130.706865596751, 131.24702241881, 133.570618431478, 126.405661691825, 127.897235926737, 129.434454909006, 133.800168833583, 130.014549591228, 127.04267954996, 130.658717737866, 131.223780788454, 132.396983457818, 128.336854658928, 136.303961731651, 129.214495526922, 129.581399888294, 129.93149014111, 131.391513232396, 130.989413876291, 132.102766357466, 134.735155812426, 129.607936826327, 131.439219952517, 135.945597430101, 128.384618013092, 133.491874374445, 130.873178865288, 138.143136282238, 129.82859000918, 130.952124599304, 126.16766440827, 128.339582073841, 124.514135983726, 129.066863725678, 134.111148533753, 127.290259474175, 133.756560315236, 129.591313552642, 135.980541351853, 133.396287186064, 132.56480697014, 131.038514825418, 131.797437146861, 128.580944004333, 128.229568043843, 131.984055451685, 132.128105059975, 133.170704946118, 127.642195407338, 131.651334481465, 128.583266612867, 132.288763944473, 134.897857930913, 128.956142069838, 134.884546994302, 128.805435254407, 125.407398486578, 126.309263151944, 133.3440193236, 134.116861982359, 133.98517285762, 131.557002531171, 129.558377530526, 134.991743786167, 135.205266042767, 131.105769386754, 130.374732436864, 127.340070786178, 128.379182802541, 131.393608797378, 130.637576315101, 130.615026072747, 133.526652510729, 125.680116938489, 132.669194087747, 132.677492278562, 137.780196406165, 131.521324325711, 130.860898263947, 134.677615302191, 131.376593188057, 131.084350666444, 124.04153719456, 130.316630612527, 129.130022349478, 130.319210033216, 130.880820599873, 135.143081207749, 129.303217380431, 131.841992445527, 131.658904120376, 130.969965457397, 133.450025674351, 135.063239749618, 133.522221522025, 135.714781896708, 132.950910218207, 130.657683598862, 135.197874556807, 132.670839005869, 133.75003425168, 127.077286352117, 133.896433540026, 129.537307870882, 130.942153651436, 130.178441038731, 128.074304283047, 132.036757049113, 122.21468286257, 133.626806550076, 131.086469862998, 133.026089467342, 133.223685097659, 132.449655179312, 135.771954888191, 132.951866844089, 129.605060270625, 133.903957321082, 131.175023871195, 129.109641324275, 134.717587106885, 130.245171371353, 134.778567571347, 131.080721580607, 131.498318334413, 128.645569477952, 130.324818219107, 127.520249009691, 129.56419071888, 134.226122288369, 132.615710055999, 126.898736189629, 131.802776785805, 132.350202177259, 132.371710043353, 128.567911681003, 130.121513159853, 131.016894836228, 133.904825521625, 133.953187859739, 133.370688541086, 130.515568720154, 136.005983579091, 125.686008447326, 132.421746039275, 129.147029330152, 137.7392318074, 132.715871908033, 127.202089842504, 134.034515220286, 130.279016557548, 135.936922886041, 137.863218782036, 132.219899979781, 131.155642094175, 129.572912271933, 128.688914995754, 130.915917628351, 129.677551755337, 131.49666888212, 133.81701460965, 129.765226156651, 127.859033134177, 126.351113232361, 132.64787499445, 133.452350101221, 135.072447612638, 132.316336702048, 129.139716557958, 133.786892988729, 129.979529181066, 131.027893057735, 134.35692342786, 138.155425224622, 137.12812010623, 130.595002353858, 129.551637138556, 129.905146824939, 127.721668457842, 132.415056838959, 129.457444099568, 128.75800754985, 130.780110005079, 131.471426272212, 132.939627394034, 132.114190517213, 128.392858848882, 128.172898407184, 126.267638955619, 128.837749121464, 129.654804812525, 127.708891892521, 129.051622040038, 132.480421371687, 134.040263046878, 131.350943514945, 131.272943892869, 133.113986398531, 134.311626338967, 132.979087099696, 130.448008090249, 132.631778894441, 127.891757949284, 133.33444708478, 132.863692445186, 130.646129564838, 134.276978554873, 134.2685369938, 130.951510552733, 129.479299300352, 129.578621349074, 132.701899397461, 136.393746747461, 127.980364405529, 131.646458218132, 132.957362307159, 128.622582786678, 125.558632672919, 129.945314231639, 133.106893266938, 134.064504613328, 130.083354528317, 129.455138713055, 133.987563823882, 132.246207505015, 128.887043963729, 133.720270313197, 135.075490133062, 130.890222970408, 130.372845158938, 132.485096476854, 131.416701817758, 130.484879548972, 130.751844200714, 126.432515989853, 130.887883050778, 129.285073051196, 131.994600325699, 132.697142149498, 130.669252958104, 128.352675957369, 131.259474350009, 124.774729751117, 132.513497275722, 132.366927249549, 135.499974587907, 131.519412393707, 125.505621388275, 129.809288288604, 126.3096582523, 133.696528204615, 128.731140200594, 129.987324294162, 126.913201806012, 126.147567941922, 131.343522603712, 133.196474584199, 129.700788621865, 127.036735164422, 130.253245322057, 130.383368916678, 130.717753127513, 126.103682896014, 135.278592916864, 124.662592038055, 130.220886477526, 131.992407888817, 133.48675403551, 129.712893811517, 126.013705357736, 134.010220798309, 130.596140732877, 129.580345296075, 131.994508181894, 129.250604847445, 132.070794543731, 133.105931490466, 124.975793739559, 130.914507526487, 136.4587244158, 132.866805927694, 126.350840212467, 129.971160927433, 128.821890922877, 131.159926200428, 130.714393887381, 131.422272324573, 131.163573501437, 130.433417698536, 132.796572744376, 134.434760421812, 130.899961067139, 129.490444558128, 132.804725218811, 128.65157587872, 136.675335995954, 130.521807099502, 122.002018834524, 133.114128573347, 129.819353396569, 131.742961346915, 130.510407207901, 127.735888330742, 132.815364096755, 134.71173821221, 134.290664821192, 131.218091608147, 132.303333491055, 134.003349201138, 130.528668604059, 127.00383966247, 133.391747381612, 129.161358153308, 131.690082861394, 129.916774286978, 132.658633158672, 126.334607042351, 127.464172045584, 129.627871142062, 124.832131480611, 133.478186956525, 129.43462417411, 131.059797796681, 126.507176076226, 129.563766889169, 130.239708392661, 132.917936528914, 132.438901879086, 135.189060115194, 131.982296017142, 131.209468465045, 127.319152212028, 132.28982569536, 132.141537684462, 130.501602446999, 130.442557132147, 134.183621718477, 129.948960657246, 134.852076428249, 128.80517804435, 132.068137840653, 130.584845632181, 129.395996531619, 127.907088440067, 130.655607932209, 134.637342788386, 130.803449121289, 134.485638739257, 133.714000050824, 129.969122193353, 128.890103440199, 132.626638434072, 127.293676117847, 129.932039147053, 132.632519971469, 130.280677263601, 136.503499055693, 131.835947011643, 134.20976122258, 132.352255078266, 130.708625648408, 131.550559865384, 130.466551095008, 134.255809316395, 131.372515631114, 129.420710225382, 131.366703864919, 130.907900861234, 132.068347291139, 126.436741612085, 126.018465560264, 129.292910544603, 127.44165005739, 136.61870684195, 134.574040389644, 128.996908594597, 135.479653029445, 131.322627919728, 128.298936033491, 124.719000277826, 129.164299949358, 134.504042748126, 125.088870409304, 129.78906875137, 126.591195375797, 130.12873317494, 134.128210496029, 133.023120887685, 129.459751437137, 129.8895726619, 133.906843866863, 131.519638825106, 135.888805995086, 132.158540797264, 124.084042988523, 134.069679981145, 135.927309872562, 128.865276682396, 132.815514185687, 133.353033598248, 128.826371162826, 127.907954145544, 127.06166924474, 132.797444055746, 133.142053607763, 133.313642373819, 128.219425776945, 134.206912307137, 129.354038454171, 127.582075534461, 128.721614602185, 133.215283434512, 124.183503174232, 130.916241761446, 129.503894066705, 131.492891917417, 132.92621322572, 123.475039777975, 136.086765813818, 133.237066815559, 128.335832918158, 127.538694090986, 127.363927508348, 130.319209097518, 128.215146572721, 132.234760456643, 132.313927286482, 129.833191078012, 130.56396420753, 131.632087671366, 130.509913885285, 135.110632590925, 134.204125144954, 130.901386497173, 129.513216876644, 131.431799222471, 132.290815897473, 127.786193882691, 131.390657810247, 125.519388499254, 126.374073718492, 133.46677459369, 132.030905313035, 134.100813565823, 130.082845307824, 133.999419035206, 127.609334035526, 135.095808859134, 131.574686356661, 129.926008473508, 128.978321420692, 134.542344104307, 130.96885347724, 131.303675269295, 128.808545527367, 131.685755930181, 127.512991642162, 133.291106583993, 129.61537212843, 137.241485804546, 132.108352665669, 132.338650020776, 125.111747542307, 126.703766759214, 127.984617634233, 126.536724783338, 134.854856167517, 128.156482887549, 130.397846116624, 132.811985358102, 124.810212555484, 132.275119240648, 130.460135271576, 132.69490241942, 130.602969130728, 136.5366064779, 135.537525374997, 126.899235305545, 127.971707939081, 135.556703958499, 132.851493524709, 132.623560327564, 135.02011960121, 128.300265729935, 140.314329567282, 130.498363949914, 133.1840921573, 127.914174485635, 132.238143921972, 129.017061493138, 132.959643904603, 132.175699642057, 135.006735560901, 130.731446906935, 135.091357324962, 129.872972768934, 128.387169076128, 131.154289182357, 132.31141217326, 134.863101407493, 124.524888471857, 128.296559919146, 128.52915306593, 125.166299526282, 130.483071229095, 132.635097581202, 132.201559185879, 131.804699786542, 132.718955512245, 127.385456212854, 129.230317511517, 134.798488370147, 127.827178776351, 130.854912948116, 125.18978494669, 132.066726867419, 132.811284031384, 125.856763750945, 129.347225283663, 131.560327171017, 131.494668831157, 130.594987070845, 134.346872857042, 130.73097111241, 133.27887399523, 133.204231787118, 131.70877969344, 127.064716096402, 132.567770266828, 133.833271990558, 131.436799359531, 128.533414059153, 129.208557853873, 132.017828956993, 136.493052937874, 134.333561254783, 132.118462031976, 129.298409541562, 127.819402790033, 130.388509009687, 131.052231121832, 134.42101096133, 132.795276337947, 127.99938480563, 130.657618889379, 132.628131876131, 130.418829492063, 132.798716275408, 130.269069016933, 136.307622802447, 133.152590427568, 134.046286227375, 131.006504034789, 132.486320186913, 132.354041434549, 133.092336091581, 131.252417958779, 133.725849936137, 135.406711607125, 130.093896541456, 128.614314750267, 128.591207207799, 131.940192650582, 133.682195232166, 130.379342933164, 128.554863660227, 126.198570588022, 130.527042224235, 132.871165400324, 135.333703360601, 131.671090810273, 130.058082373078, 125.316555269426, 129.499357267455, 137.163896823154, 131.666427330051, 130.177939505683, 130.936891819487, 129.912574811896, 133.565599991343, 125.849260148643, 136.676630380369, 131.347856150453, 130.503686843543, 130.160852608264, 130.284319155281, 129.312852778049, 131.448648020217, 129.9676626312, 129.807353108219, 128.915734324958, 132.848721372475, 130.39527490795, 133.182201246497, 129.93215102557, 120.651270340468, 124.395930058022, 128.015585415979, 133.219696444856, 127.48672428451, 131.384253967803, 132.100836571179, 135.598402788539, 133.256031945716, 128.273913991894, 130.353916619996, 130.959447233205, 132.013005796726, 131.403738907777, 134.10310590329, 131.986814537303, 129.484114396924, 132.209859740386, 128.150422279906, 131.657464813324, 131.032975507226, 133.222766967036, 130.624770914372, 127.011993404687, 130.152855561184, 128.240152110584, 130.979546486683, 130.201151948178, 122.995421729224, 135.877703528083, 137.832008960791, 127.400628646334, 134.926292900823, 132.532446355696, 133.841163500081, 133.152045855106, 132.019658172959, 132.029919978858, 131.501095602505, 130.68013747298, 128.853447585672, 129.491154745934, 128.804201116381, 136.812662807788, 135.633916169465, 132.262923352381, 129.366763512309, 126.737344658142, 128.898392155165, 132.331137684545, 130.005872449003, 130.683214709896, 128.171091842598, 129.962562322533, 132.848166967127, 128.029701286253, 127.482840428097, 132.61345661371, 132.029814364121, 132.333809032039, 125.77448564624, 132.41824008593, 132.122787737673, 130.922925636474, 132.096432855568, 130.664305337491, 132.918560467124, 130.420431213603, 124.317294386371, 137.725175978352, 124.605015929266, 125.393480566109, 129.64546473893, 129.807719418524, 129.798380006996, 136.149662973231, 125.942952816645, 136.35526454367, 131.245376352783, 129.81380538692, 135.876133398279, 133.791947077183, 128.967553251811, 126.081553629635, 125.146231467162, 126.659512415928, 133.967825385962, 131.602847325418, 135.860410664321, 131.89399357358, 131.67589519268, 133.452454934177, 136.278727325305, 133.024044798267, 130.658841215808, 128.49734565263, 134.676814595218, 123.255766080604, 129.040012618198, 133.68554790246, 131.320746072586, 129.845121010538, 126.43241382814, 131.049165260378, 134.694312027049, 136.121817027751, 134.767577644446, 134.6023060611, 134.309028353653, 130.963574527867, 130.622830729576, 128.986631887494, 133.085560886484],[669.208578444737, 673.862900823175, 674.028599610988, 668.652990182801, 670.455577590337, 669.781308550604, 675.971354869326, 674.585356270079, 668.649322857904, 673.364672767742, 668.201311692179, 668.365374142561, 673.406953239646, 670.608969328175, 674.169386156568, 677.245209423781, 667.437851260968, 673.332308535202, 668.545819181711, 669.281161916482, 678.215489477127, 671.026653900813, 670.093688049061, 675.071860954763, 668.439012231775, 669.668352502949, 668.129467519084, 671.250055546488, 670.991700806453, 673.740679806688, 674.526302340177, 669.699345724301, 675.076985798542, 668.710563331569, 672.49043929418, 668.553071133635, 674.97459403742, 673.234864808762, 669.381342243799, 669.698557591849, 670.971118303192, 673.880868155048, 670.767819882135, 664.016289312642, 673.605261667617, 680.021969570811, 671.775893987595, 669.356831929626, 674.460119685823, 673.781024597421, 671.258434915464, 672.366262748732, 673.991585976872, 675.205765240344, 671.413205198767, 674.130723909531, 665.940439258674, 672.975300570872, 667.708067654422, 673.328966858781, 669.79748156266, 672.663571336249, 675.990357388753, 674.681113806235, 672.37612062156, 668.83644843718, 673.551376131473, 674.916180554507, 671.282757017171, 675.565235894919, 673.788285075295, 671.083028867783, 667.627245964081, 673.8553919941, 676.420979916219, 672.437691945217, 672.101293696957, 676.036391786624, 670.679821272828, 671.2068442691, 673.129426549199, 668.042113490135, 669.32160720833, 671.890285469246, 672.647704553033, 669.756276563848, 666.511434507119, 674.856238224877, 671.786951826067, 675.208712314129, 674.315508746163, 671.375969690062, 671.751063087034, 670.950288866725, 672.906446270847, 674.691870556887, 673.114345462343, 667.797207558596, 674.817197463288, 672.696913974646, 674.854145121591, 674.106754159455, 674.479378776032, 670.976841629236, 675.37287840947, 664.814530536563, 672.343775311668, 677.28034476243, 669.427217725358, 673.257004164185, 670.646525051423, 671.806180444149, 672.338908413951, 669.615127483824, 672.734116466695, 669.769915122218, 673.282997867714, 673.257133462041, 678.020259115106, 669.48349082549, 671.879335173576, 670.452713456275, 671.384647125204, 673.042549365966, 671.40554861782, 673.801002838177, 668.012895321373, 669.953631241968, 670.303650477083, 672.792317918345, 665.967409455586, 673.071112399806, 671.322362702984, 670.396551530215, 671.861078440395, 670.640652150895, 667.376295213783, 670.19328163205, 668.309453381465, 672.253512215462, 672.248454385543, 669.930348879172, 672.539412406792, 674.984449122809, 671.637663224273, 671.12755507504, 671.615928755378, 668.551959924352, 669.911676628745, 673.525434068526, 672.235284918164, 673.187012685764, 669.170296517466, 671.334709292926, 674.742245390389, 672.420810923067, 677.006644374822, 676.981688387752, 676.363626780109, 674.32653167013, 669.036336493949, 668.734989296291, 667.973118189154, 669.877948572934, 672.138198554671, 677.211195690314, 669.290699770038, 672.690830699394, 671.979308532103, 671.007700051774, 670.52353449949, 663.798497598369, 670.073074011838, 667.438510380951, 667.747676993959, 674.304584218763, 669.965484907089, 669.408032777307, 673.938040809364, 669.120126252651, 669.333566652991, 675.796539840231, 670.923635111815, 675.864730209551, 673.997095810139, 673.823402085058, 666.853762871435, 670.308355216642, 675.509759376359, 674.010541137484, 669.888025049551, 673.735467269752, 672.221215599253, 670.372340186448, 675.150864251764, 678.730511396504, 671.604403084923, 672.505856199953, 674.938956123047, 670.479064210271, 671.93340670236, 671.755315052707, 672.352848266323, 672.153236871881, 671.527770001529, 670.357571933984, 674.469679992107, 674.382093914377, 674.860977913117, 670.144968941343, 668.306046177739, 669.874392760559, 668.048490573709, 664.963150360171, 670.003078022057, 668.514940970668, 667.996090891691, 672.761812293686, 671.801257776483, 672.379256115527, 667.973401083529, 669.459811315691, 668.518992070781, 668.367054044801, 672.543453144128, 673.080883730195, 673.513544787371, 672.029521058269, 672.843576545009, 675.35941714096, 675.385719102779, 669.354320277701, 672.983877418522, 671.610485971941, 671.113972910791, 669.975453129531, 670.792192746366, 671.850150246746, 673.409955802683, 669.052794431633, 670.954982543924, 670.798448989989, 671.758413509452, 667.671049915544, 673.93526977577, 677.15585186523, 671.676739980172, 670.315438852492, 670.934829439315, 672.016383966791, 673.501869073108, 672.863119123708, 669.245152688254, 670.382850524159, 677.207313810552, 669.637221598938, 671.548680384037, 670.515570865698, 668.456979223207, 674.834340708561, 674.90901009782, 667.537921717792, 676.751659587149, 672.753505506578, 670.022043524699, 668.430434138334, 670.691467568254, 672.06910115405, 672.033714558537, 668.37672789691, 671.438204827081, 665.227516024886, 672.619418050183, 676.379304115848, 672.687136297624, 671.34934572932, 670.756813178403, 673.032988839119, 677.252955853766, 671.289319305206, 667.931472099159, 669.246812022516, 669.797690709189, 663.849407784965, 672.386197825996, 671.833125756497, 669.312787467874, 670.460907613764, 666.552552288805, 667.411039117944, 673.361491823521, 670.550500453721, 675.609871010955, 669.177733788305, 673.408384773349, 672.602034928258, 675.795481084654, 672.363078891102, 670.108894939284, 672.188998577738, 673.389959997916, 673.821205388171, 668.799368718343, 672.730701514525, 670.038735982875, 670.517443358137, 675.620617149468, 668.405214754776, 675.210397954731, 669.261378348083, 669.003351420326, 672.738726759368, 669.421155421969, 670.422868287388, 673.73857105079, 676.856902696968, 672.528210640067, 671.453260977368, 673.868793600302, 672.473396417041, 670.340070381949, 670.424877856876, 671.283345990431, 671.387396712632, 666.417584514256, 673.939830644117, 664.550042851199, 670.985353192676, 673.448021974115, 670.937922816943, 670.287831557994, 678.192094612858, 677.826765371561, 674.069906929765, 671.576255198967, 670.295538911248, 670.831479442366, 669.133438093834, 669.952822693338, 669.927950094075, 675.576544421833, 670.560594884175, 674.566810745892, 671.703023528425, 670.765880701272, 672.701271245722, 673.365692437839, 673.812680054831, 668.395031966076, 674.541654792384, 669.616739918237, 666.264521344068, 670.783581933334, 666.875957414092, 669.049735101177, 669.549607853288, 674.210977476482, 672.447461198934, 670.90421308741, 673.187570414559, 675.991195097235, 674.674583965152, 671.894915774256, 672.035912099234, 672.559295487849, 665.056947825547, 669.65877653987, 669.715343373506, 672.559995530516, 671.850645358613, 669.857850510908, 666.670917209044, 675.752379755739, 671.534391985276, 668.312927168678, 670.605645809585, 669.067534024945, 669.812179972406, 673.439732585459, 670.723557584595, 671.927235560759, 671.721373761385, 674.332897045198, 673.066186616592, 672.992349109084, 675.583115493333, 671.226764039447, 671.612561994717, 669.827498317199, 671.243953476396, 675.14383198937, 667.857622959651, 673.353313632227, 663.558782182145, 671.634935419691, 670.287697327235, 673.42127672117, 668.720770452638, 671.583078918767, 669.664335187488, 670.130359398894, 672.86328355372, 677.057902335011, 670.631407767224, 676.513995129821, 672.931864947727, 673.917162280102, 670.953448706747, 671.134504411761, 673.209718015704, 668.725073023952, 670.504083789276, 673.640225928737, 671.512545945059, 676.453677425946, 672.322486429144, 673.948665881863, 668.161132360752, 671.130928827804, 671.215907426237, 670.646835683242, 674.128378891371, 670.644691283346, 673.850325513486, 674.121922666873, 673.514115938557, 678.134588722951, 672.020690739181, 672.189435805633, 676.48560635653, 671.76218436141, 672.68480233602, 675.150298313046, 668.762712573115, 671.904453192167, 676.593648657189, 671.014565518583, 669.731958219204, 671.771213114572, 670.979293390572, 673.805281737188, 677.718707122723, 672.115785363536, 667.971867697711, 676.544019776282, 673.81581999476, 675.140274453606, 673.414241071037, 672.614377161173, 672.64333288369, 671.424337826143, 671.466576263631, 658.785719485136, 674.405297378647, 675.604160006566, 672.979337410937, 677.121353506895, 674.456107950762, 672.198654514168, 668.514722399357, 665.523564616713, 671.375024539368, 670.671359636319, 671.796728445132, 674.261744210526, 672.029215332403, 674.373141256901, 668.752644722987, 672.84039906527, 673.254750812574, 668.09356305172, 668.648735462186, 676.71276185013, 671.425491970213, 671.042197172234, 668.712641601302, 669.828025139603, 670.19985135013, 670.770516186619, 675.034469343602, 670.899888544249, 674.904546286617, 667.144012666112, 673.468240716039, 673.964546336261, 672.20938169179, 668.393257085412, 679.66526976973, 675.242598208761, 671.462794894162, 673.987745457958, 667.855926200445, 668.700127774797, 672.401453561505, 669.847356730239, 673.121194169552, 673.135219155618, 677.059830418987, 675.53997674857, 669.853118569036, 675.263437785853, 670.200728290911, 669.000571139848, 672.261988003315, 667.366285081956, 676.159110309914, 671.921510243499, 673.97491767597, 673.911357942975, 669.704309366409, 674.019365941979, 671.118983658106, 674.410284093261, 673.235993189621, 670.411061088801, 667.557389608528, 673.973709584012, 671.489788730149, 676.668786844486, 671.075755689587, 674.004738922519, 677.29625587748, 671.588219365872, 674.936641724247, 667.525966107806, 668.994476295807, 676.387296807291, 671.044869297923, 676.362271266147, 671.676228590418, 672.010950755258, 673.731435236936, 672.503412471997, 669.978609961382, 668.197925898428, 677.229707470351, 676.308856333123, 672.467774978519, 670.68770310378, 670.172846037006, 672.709628850561, 668.64533556138, 673.469110744973, 671.029422628826, 671.044302045425, 671.625713441961, 672.994487306522, 671.329888316531, 673.257278092746, 669.271309042712, 666.259677237597, 669.138055440926, 671.115836471195, 671.779804141618, 670.341665656074, 671.756237090227, 671.501256833102, 676.113326363668, 669.010627693858, 668.344153133239, 673.088280705455, 675.451090896345, 670.784800036112, 675.291770923802, 669.282510162885, 673.590534379162, 662.794915394334, 672.043028030109, 672.286749321806, 670.538541667358, 669.684151702423, 671.424035798873, 674.961286712489, 669.340694801899, 671.628933972487, 668.106114113823, 673.830953170085, 672.013417165501, 670.847550901288, 670.811561326566, 673.576852453701, 667.823833895256, 671.468600971297, 671.142921604556, 669.984627462118, 673.551463211616, 668.612601247014, 672.448572700446, 665.169280059856, 670.174441550229, 668.767830582749, 670.706410992599, 671.977984247142, 665.857415129497, 672.362518009126, 669.994174771157, 680.538915365356, 672.008628531791, 671.770351756607, 670.02032412069, 670.401703330562, 671.59709697252, 673.974601078706, 673.040198132695, 671.214485629807, 675.22237369565, 676.170427536374, 673.348926379515, 675.459690883715, 675.097226910678, 669.028296526909, 668.285321380835, 672.070596204677, 674.182973355833, 671.481658994798, 679.366986679467, 667.46409097806, 673.580392306295, 672.325848522824, 669.028408878798, 669.002156075339, 668.5838212437, 665.716440047169, 670.242538439433, 672.323649825637, 672.627256662305, 669.582285039716, 674.128480312146, 671.066301921832, 669.170226321217, 671.520830472687, 673.390557562932, 671.560724279311, 670.730691987152, 668.986172706317, 675.453890167433, 671.433516766566, 673.323905893219, 674.221444533452, 676.656469656586, 671.972338277612, 672.890987133432, 672.403081178431, 676.065892793889, 669.12068926094, 668.792216247587, 669.87008179753, 673.201818085641, 672.369256393602, 673.082184838681, 670.573244022095, 669.739595233753, 678.874969003588, 674.030948313132, 675.152551760707, 668.486831638562, 677.79490563613, 674.520679678667, 671.56230751522, 672.99426698047, 674.360519290204, 676.733370368332, 676.200622305683, 678.192423152394, 675.44875096832, 664.461634726067, 672.624595357189, 671.590220151012, 672.604371433142, 669.834066677713, 679.307130726083, 673.024221642345, 675.890812731673, 669.444847025989, 674.614884194288, 674.014533008366, 670.715880753157, 674.774300721845, 672.497559193302, 666.038813466081, 670.697277991447, 671.67903188967, 673.81823766831, 673.458564735832, 671.626452953679, 673.915705343629, 671.956510781741, 669.136979627951, 669.581253191028, 675.145460543995, 671.555207540155, 669.822058035972, 672.967587175106, 677.129299384266, 670.755074507294, 669.802431383159, 671.09033701351, 668.08587864407, 670.954005056586, 678.986417676573, 676.987631495567, 672.244451483984, 671.599367155992, 669.133736051419, 671.466093469546, 672.533433977223, 672.922063672119, 675.398519085364, 669.407171499993, 670.098587469981, 672.39338896198, 672.13391957577, 671.132274910417, 668.993285506097, 674.218439396002, 667.879216756646, 666.205830733674, 670.307694335792, 669.271706267214, 672.704422408609, 672.732166710507, 675.957991063581, 670.547427295111, 674.078392820969, 671.337272567194, 676.819285513296, 671.684563983844, 672.740685450955, 674.652289566611, 673.531637031017, 667.448938688734, 670.436196248838, 672.565337297148, 675.61277527963, 672.375233270931, 669.195942343718, 676.046000334659, 680.026471925425, 668.23455053059, 670.305280563671, 671.477913883112, 681.396733372196, 673.305648988473, 675.101452089476, 674.553489008332, 668.552871026349, 674.799153602749, 664.65915913375, 670.036903750763, 676.087844127822, 678.910458106426, 674.954489255743, 673.08295864746, 675.427524134312, 675.697083306063, 673.641919558481, 671.857174058949, 670.69829454763, 672.753968112082, 671.695235806632, 671.151867690996, 672.397330992857, 673.84928744932, 673.416904706508, 668.651930064627, 667.822704976715, 670.712765136648, 674.798340935366, 674.325358738009, 669.291981888359, 667.502042920273, 674.991972773627, 675.594701023792, 668.420528264449, 670.184064776057, 670.662874719312, 673.848134898214, 671.717712932884, 668.997114647786, 676.301173623029, 665.061746329576, 673.119918847725, 667.450747496713, 668.380868677659, 675.767371664309, 666.970663859224, 673.563048799555, 672.531690092407, 671.953235483465, 668.453168322933, 671.99885602991, 674.317558452462, 670.469007110836, 669.436951003917, 671.806613791165, 669.748985339027, 672.348220215357, 670.996295145901, 675.500264936886, 670.301282665405, 672.351093461922, 671.010358189046, 671.88316720723, 669.197241910641, 672.559350384254, 666.466251738786, 675.349230242641, 677.347189473055, 673.241669856117, 669.342530774706, 673.266897883184, 668.531114863443, 673.566380957857, 672.875370566275, 676.348358299868, 665.911498535322, 674.139127356432, 671.39639895827, 667.003753934899, 668.540039767959, 667.145176188791, 671.997000840655, 673.15485339862, 673.757603656135, 673.308456642192, 671.685325006331, 670.920912784571, 671.214413962171, 675.750281831261, 671.44011189405, 672.872881889866, 670.10870146426, 671.41296253379, 678.31593997162, 672.211029397846, 672.260432826408, 667.529217308751, 673.588983193142, 671.133367956887, 671.179935244514, 670.138839259177, 675.471191047262, 676.888647286429, 677.027029203908, 675.028481489544, 666.220651482242, 664.632397689869, 672.02879478128, 670.4285421546, 673.95623046761, 673.011043054732, 672.249038578596, 672.695281096114, 674.643347512353, 673.261277944627, 671.490015947855, 672.92571762198, 672.429810229677, 673.001825701664, 669.851767280461, 669.82816009853, 672.435092065827, 672.673398199711, 673.525334216812, 669.257103100837, 668.061749450753, 677.716815816029, 672.889929041425, 673.708919663364, 674.934126769571, 672.250462244567, 672.021978466741, 667.316756591598, 671.347297992077, 671.772655900814, 672.084546574933, 680.238653753026, 671.091232038428, 675.031146657784, 674.307670782821, 678.597199021588, 676.385253878453, 669.799784099555, 671.3312717698, 672.893587858632, 675.528195911024, 671.92786665842, 674.47163275093, 672.473828688752, 670.694010150104, 671.253272687228, 670.18586977476, 673.424337503023, 671.160386020365, 671.112374233852, 675.165312491842, 672.277569692608, 679.059752556382, 676.331334023688, 673.340612266462, 670.612571037332, 669.887734767827, 670.640878717883, 670.093258784733, 669.894055183113, 672.999696488619, 671.72514677968, 671.891738095046, 673.415003125272, 673.306539914578, 669.09651123558, 676.118275628417, 670.088233993006, 661.113785798149, 675.989467586531, 675.719397052848, 671.548787161533, 672.837039429606, 678.134769506403, 673.343710138146, 674.891952191294, 668.585697443925, 670.424249667056, 672.986484044848, 671.631839008259, 673.680479326397, 677.449298622618, 673.77480613583, 672.483108459671, 671.136310963735, 672.333615900565, 669.789405802112, 666.746601591906, 673.411471350404, 674.270248692722, 670.249690854854, 673.511959820062, 667.574250095004, 672.093893491302, 669.590143937497, 670.459508052161, 675.662637971234, 669.599632463586, 672.93768594345, 671.704587585165, 672.219689212466, 673.869792514706, 675.806296404704, 674.707303578197, 673.597557526843, 672.028227121062, 670.067113346698, 671.855036979471, 668.354164493961, 666.517909727919, 663.420992530225, 666.414611507849, 675.259861022929, 675.16464548885, 667.081992011115, 668.747304331839, 671.824304709985, 672.278442446235, 677.120828218226, 668.477571998846, 670.928616437216, 668.765609344526, 672.961380823959, 676.035831577439, 671.473664572695, 676.879128247461, 668.633159453068, 664.970399564579, 669.661047557404, 671.180390159525, 672.081571064344, 671.122686401891, 673.101758569815, 668.066541332748, 672.77711133469, 665.352974938432, 673.185219217879, 673.912142852971, 670.922036181978, 671.049478570494, 668.802785557185, 671.985273133211, 670.57668504386, 674.212111681595, 671.77557967526, 672.263924936144, 668.257741936254, 669.315570304784, 676.700854656812, 675.634630978979, 666.532468900463, 669.075003458364, 670.279573312072, 677.405709558859, 664.947065147436, 673.904649887045, 670.587069606694, 674.93265415179, 674.061195288283, 671.277021672781, 674.809663207374, 674.083559469321, 673.029133375912, 666.233482078844, 671.254830699434, 671.259853044357, 668.814506471928, 677.558484989674, 674.146160844442, 675.392882365159, 672.129054113779, 673.617998452249, 669.486422497991, 670.089917152978, 671.339347681407, 673.642570606631, 676.551347152117, 677.083609178935, 671.69916004934, 671.882276809933, 672.793253932493, 672.252482149925, 670.918228844347, 670.021378096149, 673.270505970857, 671.451762098606, 669.554704199986, 670.647302464756, 673.56847346243, 672.482216508869, 672.764750627044, 672.805852280035, 672.483191979288, 670.140720425263, 671.637155433086, 668.786439958441, 671.225616687627, 677.896185959202, 676.315531607755, 669.839685023056, 669.580206213041, 673.86951399553, 669.475723721894, 666.600060023554, 669.627055752372, 673.237914181499, 670.070774802953, 674.681027637086, 674.237666326906, 671.881950660824, 669.455694103016, 674.194101461043, 672.363184534621, 674.7769798698, 671.462528102746, 668.968000707767, 668.646338871062, 668.641671904235, 673.544364650765, 669.998334163155, 675.466571609082, 675.577700231942, 672.85978306814, 666.814146452459, 675.296697574954, 672.341563661985, 674.693941342425, 673.187288915081, 670.849799780746, 672.90908379635, 671.179837379842, 669.416717502292, 670.298370384134, 672.205217996064, 673.840709933642, 663.614496934393, 667.359817392569, 669.360262402131, 669.485523061269, 667.171864514946, 676.309117735192, 669.373140063865, 668.874982245033, 677.619217368587, 671.763340021343, 670.458996858695, 673.345012031041, 666.303904871491, 669.956862378789, 673.012455003425, 671.790672686871, 666.498581047335, 675.162357586083, 670.808739185084, 670.076975309708, 671.500477495048, 674.720850511367, 675.836883164729, 676.021948731497, 671.805021414439, 675.163801833558, 665.117023110472, 666.06503905999, 672.188724356592, 666.593464182356, 668.495575349562, 668.822447812785, 668.577753568185, 672.404003952939, 674.855687049946, 676.013396829021, 672.596490955539, 672.080846170005, 668.249386928804, 668.759815161247, 675.956605896012, 671.73170161597, 673.923656225294, 669.14940704626, 671.596576520182, 678.63441262764, 666.209612502882, 673.171673159693, 672.958494609804, 669.569697153441, 680.835005014663, 675.756465018334, 670.606512189416, 668.44104447533, 668.41218091299, 672.787316961831, 666.060116669572, 669.380428210262, 675.355707579363, 671.720992157054, 680.670301330324, 677.306448633635, 672.470204811668, 674.065826754243, 676.941539401585, 666.464771255546, 665.532511401403, 676.174877783938, 673.079879523313, 667.973107156164, 671.384796355714, 669.355328037581, 668.683720240243, 673.963800943075, 675.305727019233, 671.18770767396, 674.631400963691, 668.512016776944, 673.066525332376, 670.794472472488, 666.765780819979, 669.214783985362, 673.922239257128, 673.33171399354, 677.908451614554, 665.992352205182, 673.062936929796, 667.041083028804, 672.429436484299, 671.871098291685, 673.06635525499, 672.643832141048, 678.697277440163, 669.831498413851, 675.454306421402, 668.499077859432, 672.116178099, 672.055015627811, 670.694142203583, 673.296419864457, 667.22803228255, 670.617570466406, 670.022649418884, 678.892438107096, 670.597147127036, 670.477877183763, 674.160375948943, 674.480437371825, 670.335211887573, 671.206716281259, 676.161083327866, 669.359608543805, 674.998278235217, 673.11253206233, 676.476267777081, 672.647284829052, 669.280933598066, 674.621651907724, 670.3386411306, 679.361961366319, 667.195208330293, 670.298539315507, 672.491207458377, 670.947373324971, 671.020393784115, 670.805085935105, 670.360220625608, 676.493297419079, 671.161051652142, 670.049273288698, 667.384641913182, 672.483727006776, 669.51431362646, 672.765717525908, 671.921053229119, 670.50894227461, 675.666922944177, 667.760422643476, 668.990821841065, 670.541716940618, 671.386071747963, 673.682103834851, 674.920784892067, 674.15320672538, 675.294174040556, 666.398423037332, 675.410909292782, 667.144520385861, 673.612206196495, 666.777525490392, 677.543859271157, 672.912643705022, 664.569989194958, 674.655445828966, 672.58599713314, 672.477966750206, 668.592330178624, 673.808462915615, 677.428228301245, 667.379002538711, 672.135817384821, 673.209374625196, 669.720483605817, 676.593658939707, 667.518614271124, 669.201492871847, 665.58910971082, 668.373399338473, 678.607463316768, 676.154838957839, 673.444889796957, 665.892265657544, 679.132147347109, 669.710664219565, 669.358221165752, 669.825071579468, 674.621561769156, 674.054373788685, 673.153124190848, 671.992571027546, 663.54228723289, 671.055532210179, 669.41460413328, 674.974800696189, 674.700940012762, 671.392145023061, 671.783369087538, 675.237288104439, 674.375181599225, 664.461016586357, 671.256128511124, 671.823436919293, 674.548683524727, 673.405440871508, 671.870899094121, 667.946917209611, 671.470680721888, 672.498630600435, 669.532225684752, 673.334691590858, 669.545031241586, 672.138075302838, 675.691343316903, 669.628104362782, 670.728554781661, 667.221302140025, 675.969127561079, 668.047026734705, 667.714141348464, 673.882672011793, 670.095404163254, 673.276152035144, 676.454350952938, 671.682026294424, 672.20412496059, 670.272265178257, 673.777807149707, 670.702538531591, 673.976541639318, 668.573273118319, 670.294268897419, 673.164703704624, 669.999632585069, 672.504113644559, 667.573044270575, 677.45168565296, 672.091507886182, 669.658316364943, 672.138493352122, 676.187400146162, 680.610964025935, 676.528646294755, 668.876831570715, 672.269652745439, 669.55005037274, 673.382271036504, 674.067238710082, 668.92676587029, 669.831015501613, 675.660342900713, 672.217504549987, 675.552370049253, 670.702494657121, 671.294235630509, 670.672305259644, 668.493568530297, 672.909693452726, 672.006662804049, 668.329852734993, 672.812140068157, 675.128118367279, 671.756566332727, 675.174996948213, 674.852447862041, 671.385928463825, 672.429208023827, 671.401084960047, 670.991830651703, 668.340850596299, 669.193389456579, 677.608761850668, 672.430079766197, 672.983106214858, 672.100729276876, 675.132482590123, 675.021715379798, 678.814991706468, 670.583723661284, 671.92801375407, 666.115169929569, 670.350290536876, 674.207703753821, 670.416095530224, 670.970435746128, 672.561664237681, 672.464571587922, 672.752316564227, 675.721281347369, 669.633931173094, 674.552952143705, 675.3388633236, 675.188083761729, 674.022809955124, 668.819659749298, 671.747194014721, 673.512961086154, 672.161858591788, 676.400824354609, 673.938339818202, 675.614985353096, 670.042639674829, 674.76754413437, 676.537180253393, 665.72476496972, 663.713453532875, 671.19370279537, 672.365746571668, 673.595972751781, 665.733393268258, 672.675965358939, 672.828301474936, 670.916033786737, 671.601427775813, 670.840574559021, 671.785431865296, 668.210458065039, 673.957255474765, 672.77298884049, 672.303724016107, 668.332938369743, 670.396940460271, 669.209062418498, 672.22004750908, 667.650350235918, 667.369424251138, 670.923649219621, 671.403212874359, 678.449009889041, 670.441023376828, 671.59680674115, 671.558657011324, 673.715519748408, 676.075416936293, 672.710797383677, 670.742200343534, 676.666214737342, 666.05876640797, 669.29926152581, 673.912196299402, 665.02865566617, 673.244963176178, 670.912686165511, 674.705843527051, 668.134290659842, 672.991470438486, 673.54632935319, 672.485574465912, 668.484852816735, 673.819256951325, 673.126080150029, 674.260864015364, 675.644339249368, 674.551061778829, 676.506675739657, 670.118467712072, 674.0156988278, 674.956329785207, 672.24877927041, 677.634445173824, 671.636135580243, 674.170632843791, 671.264485042629, 671.420277540174, 673.560477310245, 674.01234460212, 673.365076948777, 674.359486692382, 666.752553637276, 669.540548833715, 677.909573084069, 670.910869997546, 674.231269319815, 670.968141239455, 671.156048773781, 672.386890090796, 673.940724435063, 675.885826926974, 666.819003145576, 674.440479072546, 668.486499096887, 671.654833184443, 677.785990135653, 672.425230445328, 679.897850003908, 673.607547666469, 675.54858164828, 670.526601573334, 673.376730176117, 673.10964945102, 672.712437822564, 675.551729579377, 670.978057571892, 673.971393364863, 670.664774417861, 670.058809565303, 668.188699646468, 673.639424145717, 671.093938942302, 670.393711658213, 674.787925171302, 668.704899689611, 667.321890008417, 671.617151898184, 669.701830627389, 671.701645880936, 672.629129263442, 667.978767167515, 668.37463509555, 671.851802935778, 669.511076395136, 672.458508394477, 673.301834218267, 669.211172553292, 671.864558469245, 665.869752680904, 670.006029114947, 669.008871086046, 673.501265989022, 672.268653149856, 679.425980441164, 670.739332696639, 675.306163675288, 672.745286018354, 673.925405302582, 672.55514529071, 671.007244836584, 670.900803300061, 675.647260680288, 675.052840074231, 677.263691867244, 670.575812951309, 669.858993720046, 671.616100332572, 670.675372683799, 672.952489508506, 677.908042348001, 671.671155858285, 670.498509111444, 669.191450240414, 674.828674098821, 676.059635002855, 670.841864688935, 668.695023482399, 678.762354976008, 668.191076292829, 673.554285453493, 670.003622068527, 673.161642871736, 667.485118564016, 672.083253295287, 672.893843877879, 675.877611568271, 671.614807139419, 672.915350673532, 668.58374702632, 669.100024646149, 672.453020172912, 672.70530128527, 676.037178213994, 668.472713302542, 667.849142786273, 668.108010301073, 671.788326817349, 671.310238825193, 668.974300369137, 673.377273385236, 668.825661533856, 674.497222243614, 669.160198301202, 674.857648736472, 670.329195849763, 673.527184392104, 668.609105900211, 671.322023574374, 673.08896907969, 676.678066613686, 670.178733043045, 673.998023484506, 676.407825933184, 673.356573474604, 674.264659649107, 669.230692101986, 671.052094744012, 669.523786358556, 672.019445158185, 673.531671635283, 669.690697406655, 669.576784079173, 676.524389758738, 675.332044634688, 669.113298577449, 676.344616466684, 667.976417558046, 670.726456356356, 670.971299538095, 664.74068514507, 672.018795711841, 672.236542765661, 670.807825637881, 669.522306986607, 670.699442698658, 671.787395302361, 676.023958681181, 671.887762907525, 671.628828166331, 671.194676415689, 673.66902124499, 672.024363649315, 676.301907015359, 671.617793282348, 670.593937567631, 672.281517006711, 672.021675612817, 668.943838431966, 668.225559706685, 676.157737551851, 669.412480978218, 673.954584248356, 677.659241227846, 669.227955509254, 673.134759022067, 661.797428954621, 670.939567261021, 675.923870719885, 675.555177325168, 673.393215095086, 671.806221711823, 672.181925632766, 667.948300928761, 668.26893830911, 667.406129213273, 674.715208330011, 672.052904378384, 677.895031345969, 671.540418814419, 672.963998184843, 670.429459755672, 672.523528548992, 673.836278154045, 669.617471846719, 667.627115715405, 667.738815576809, 668.619329774951, 673.917014034558, 671.162315612648, 670.27145297154, 673.060323308725, 669.748514297458, 671.370897409966, 672.532013950724, 671.009370544538, 674.543932945643, 671.260641573039, 673.169949830015, 665.389257138261, 673.890320775143, 675.151202893967, 671.780064573439, 668.304623421524, 674.012372582085, 671.955232844784, 678.094775033632, 676.571054102565, 670.910969749837, 672.018002261658, 670.818585998392, 672.109950756798, 671.86298562642, 673.267949829633, 673.421430241373, 670.583474191073, 668.268657129252, 666.105678006746, 669.646256601546, 674.413238501999, 668.435389785346, 673.627649565453, 669.780092859951, 674.678289075473, 675.900063568778, 668.96396609549, 668.330261776793, 666.236084027781, 671.034736160283, 672.10509022741, 671.172952820116, 674.68264805094, 670.487232528429, 671.283706855264, 671.491074759807, 674.059418098005, 675.748661213562, 670.632611583343, 672.375441083022, 668.498517219003, 670.606006993999, 670.562054824444, 675.227509976288, 674.00735537605, 669.819852338996, 674.32186852982, 672.365329453991, 673.804696386869, 671.875389758394, 672.511064028547, 673.524048492725, 671.978661029472, 672.74611902397, 672.035724874761, 673.363738031059, 671.495878885431, 670.08422819791, 674.421586713575, 670.554595249634, 678.042800198369, 675.556638129517, 670.364015551002, 673.21193248937, 669.932037217265, 671.989234678768, 667.5695231295, 669.748577466813, 672.625386098967, 671.766714630485, 671.835780666343, 669.879294433586, 665.563799846596, 673.162085217453, 668.265939896412, 670.514267925577, 669.639755818402, 672.692053803771, 669.909164590865, 667.969551246786, 676.734159458412, 665.70949381737, 674.242724811832, 670.173411648228, 666.614259605692, 676.201999018682, 671.958624081129, 676.730419690729, 672.243550410749, 669.092394653147, 677.634580976906, 675.280025228617, 673.691725965155, 670.251579159223, 668.702146143286, 678.183266615382, 670.422465365164, 673.25043513269, 664.346956408387, 670.348137755085, 673.267079700611, 668.304036390848, 669.087701864039, 676.026091150319, 673.274667626798, 670.443345995577, 669.502246812915, 676.749795163017, 674.796263117703, 670.595335108376, 669.794549187586, 667.542442683322, 671.967021725953, 669.498580513727, 674.898857136491, 674.04784475769, 673.478528116502, 675.080279177, 673.603931228548, 676.144466805795, 675.085121321749, 674.594197132227, 667.679243422073, 670.252336673754, 670.955794787382, 672.714627693647, 670.799938529068, 672.786206160031, 679.779883355713, 673.34865391469, 675.95715831734, 673.017820201102, 674.897113910034, 671.132831720531, 669.211156540193, 673.463092116483, 669.822521914955, 676.701502025073, 678.42245395902, 671.102871424194, 670.761944549085, 672.464728271144, 671.019646194174, 667.957791245997, 673.149538363534, 673.170589727873, 677.939749338698, 680.006069940716, 675.970784653693, 676.218861436507, 667.437899172372, 674.631327897942, 672.573254986669, 674.106437180051, 674.918711998063, 669.547032901362, 674.181289953056, 679.499279681293, 669.4559341552, 668.380798003591, 673.202209349919, 676.365712775447, 669.865262669005, 672.496202604128, 672.843449877354, 669.553280905879, 670.482259234359, 669.614139621566, 664.818425317924, 677.444864903563, 671.649574043286, 669.547690903047, 670.621900076563, 671.540398614684, 671.297310708824, 675.16585446708, 670.040468560107, 674.246200066696, 675.627670567184, 671.921396712605, 666.339443089505, 669.787662013047, 675.106313646403, 673.896512150661, 674.526250273377, 667.466096994428, 666.634499231986, 673.468801939228, 677.430639161079, 671.684403093142, 673.676819166051, 671.26821201084, 671.42359094997, 672.740183560352, 673.889177732959, 675.796536627955, 666.18064279075, 672.499097899477, 669.046034256736, 669.343832719212, 670.192446826151, 674.735598057535, 670.334797383251, 668.961100702559, 673.451796521062, 667.826877369315, 670.535322539505, 666.402330792021, 675.692384236628, 672.178528136687, 673.220242325161, 669.874994681626, 664.282907454701, 674.512492940418, 672.625147870007, 668.255094987212, 668.737633443458, 672.671244141273, 670.622204569008, 675.516817022929, 672.153775821884, 668.808188401534, 674.500879471982, 671.180534124826, 670.57706228355, 673.299266808865, 668.704875551246, 675.815283907596, 671.918698375459, 667.138136080516, 673.020414359003, 674.462820483293, 671.130080430202, 669.081213932333, 676.957464336962, 671.32124458406, 672.153288873785, 676.299668665553, 669.691792563781, 672.342516570428, 675.085620419551, 671.786748083214, 671.702730183948, 664.778649291639, 673.633759275128, 675.799132503987, 674.301711684016, 670.509047014685, 667.235330242164, 670.319360273427, 670.213679862921, 670.731756566605, 668.840122027998, 669.144391967031, 672.815256160164, 672.600058675136, 674.22840017971, 669.815224860246, 668.03942015244, 671.982792414128, 666.704020384247, 671.056790379223, 673.406579822522, 670.111336525395, 672.742914732985, 673.623716888991, 679.530193209638, 671.670423272109, 672.409223806113, 671.140959176658, 673.392255047033, 672.807114912665, 676.520917201187, 667.230055357019, 672.141991094261, 672.146938026821, 672.833549765248, 679.220339690639, 676.484615111102, 672.713532046344, 671.345303429976, 670.575249277121, 668.585775688749, 672.590367179856, 673.676842074307, 667.112476920342, 678.042628093708, 672.812199634832, 662.2233590578, 670.875360934175, 677.045310016108, 673.720671200479, 670.74675126842, 672.257250090311, 676.143797238024, 668.01728731145, 670.024636017556, 671.848114648517, 667.48326065841, 669.44331150697, 673.379615019998, 664.736755387553, 671.484197079729, 674.960560399381, 672.57060159105, 672.724421456974, 675.315634541175, 672.688098691443, 672.014872161438, 675.335564097627, 675.615430903543, 672.877497098738, 670.56005874579, 668.065292289903, 670.806326665985, 668.342304005764, 672.451987017524, 669.966917298735, 672.125707699309, 672.532714950624, 669.025213292415, 676.717572640775, 670.970783223887, 672.420816028566, 668.469072352092, 670.489611419833, 672.884788879877, 670.501160379212, 671.059243893948, 667.686010719885, 668.244792175533, 673.030155023024, 670.643039640258, 672.626703753768, 669.084244383476, 669.013316814159, 671.412657767347, 670.20903058173, 670.158381971543, 671.754782304866, 677.928726742046, 671.745331091681, 673.367388977055, 669.712094728947, 674.69206309415, 677.016424181405, 675.860041910974, 674.096429178727, 669.191382614814, 670.278921864285, 668.30527161487, 672.439571525567, 672.290331016158, 670.858848350399, 673.199579624699, 667.907701261204, 674.504695652657, 668.26713511127, 674.292360319003, 675.865327092824, 671.849115670012, 679.979709971726, 670.914243607947, 673.121116899916, 676.436050602099, 673.17590148402, 668.963071174891, 674.945345124235, 678.847338937414, 676.822232062757, 666.603394480091, 672.045277074725, 672.420392667796, 669.359963524653, 675.613478615757, 674.486024679925, 678.821412910161, 669.567058951189, 670.889371171849, 672.37542675676, 674.026983615642, 666.187100962399, 668.459625769189, 670.065356760629, 672.669841474859, 668.502608358001, 675.06183049987, 670.687774618145, 675.43677668961, 674.365815142356, 666.889764669264, 674.648517691308, 673.060317823206, 672.011600260128, 670.696116469323, 672.55640965827, 671.314026911007, 670.275851784716, 669.864442807565, 674.456497103891, 672.187099553473, 674.427738316338, 670.753483387688, 669.588344771714, 672.765016498803, 668.806216073634, 674.74355699438, 671.863237675631, 673.854717954419, 671.493739384197, 670.230138654382, 669.488804600893, 669.765317753437, 666.118922942391, 673.613433493774, 672.147238529824, 671.247425313089, 673.698484644848, 673.728754766986, 671.035628897482, 673.143196917299, 669.725202238137, 670.315006518486, 675.200214754473, 671.32640723035, 673.151598218186, 670.982908479463, 673.691659230006, 676.119919165914, 666.860393108003, 671.438585781851, 671.647636245943, 669.588564176135, 676.625219122361, 673.575932178748, 667.042238417138, 669.916613020111, 675.87103937564, 668.490049333689, 671.848773781792, 671.908903626943, 671.422453337126, 671.543632579645, 674.175695090942, 675.124475537145, 669.13579821507, 671.106196905498, 672.025660635226, 673.234614438129, 674.539908759774, 672.274579177187, 676.147895672216, 671.194543010176, 672.147687260083, 677.824710782959, 672.591731726098, 674.620113033462, 668.275644790986, 669.07341528629, 670.273323177249, 669.905465363712, 672.913843198433, 674.789724761515, 678.479610851547, 676.741468770972, 671.044798468516, 670.726590788982, 670.498381241035, 674.41349523567, 670.607594328252, 675.298009120464, 672.062803699332, 670.891069888399, 671.634336209152, 670.088908041517, 670.271179564499, 672.266084000725, 673.065852200207, 671.63331872796, 671.079360023384, 673.560135889689, 669.43598371711, 674.57741073847, 673.828605463707, 669.281190363437, 674.535797598466, 670.97724610965, 671.757344239232, 668.74681715903, 665.145573500941, 676.2644678727, 674.869045576861, 675.298375073835, 669.628037180661, 667.941284829679, 669.04971839089, 673.506645964773, 673.694826705205, 668.864672467203, 665.22723716254, 671.341429815787, 674.767174558458, 670.46201811586, 669.427494469381, 672.305969292121, 667.752263872339, 672.987898074432, 677.272071133806, 673.273200119003, 668.659725294875, 675.751680002453, 673.720759219735, 670.983541311282, 670.915210847478, 674.044922175229, 672.752939055995, 676.243910880577, 674.637670060961, 669.819986108818, 673.432585642549, 669.033535641512, 679.189004984082, 669.604645155456, 669.411344272585, 673.063208028926, 674.869483733872, 671.074228516508, 668.470345498166, 666.183371313802, 673.006117587189, 673.458536873445, 670.732247748962, 674.68436753841, 674.813367620448, 668.314641810303, 669.65550748167, 671.987017230962, 676.571801422523, 668.332710172303, 671.168150376731, 671.581287300279, 673.153057506219, 678.307820289414, 673.93254526455, 670.924698103528, 672.603005102039, 673.90150966334, 671.072302315617, 674.124151969107, 674.335916832414, 676.482800985595, 673.826254337153, 678.608807934569, 675.364335718204, 671.48230769634, 669.638240962259, 672.109862025241, 673.817695560957, 675.650958058503, 672.501748557833, 669.480621647744, 672.246886445108, 673.692625407051, 667.04836513397, 675.056357953606, 678.9246750623, 674.399312735694, 672.61183058377, 673.327081164412, 674.895153661644, 671.61103837393, 671.000391524996, 670.797507146741, 669.908231104687, 676.806836385997, 673.451263576189, 673.31796515949, 673.495380774581, 674.037386018754, 670.52936574815, 669.510390712143, 672.581384476682, 671.611119432574, 675.764589062451, 668.5000183049, 675.670084914454, 676.414978544897, 676.84229244002, 669.856833116873, 673.737855871892, 673.553994903599, 667.419680770178, 671.864556278802, 670.60001534409, 676.538296957687, 675.021886679733, 672.172733963838, 671.497923352603, 667.603261800848, 669.720303574634, 665.709335509015, 678.278189688441, 670.857971656316, 671.266088177978, 672.296011691532, 668.983748951774, 668.197969381554, 677.954699611154, 673.163653459732, 677.223973714602, 672.463638987278, 675.753894881397, 676.775635093558, 672.077953273112, 672.583635063361, 669.852211868286, 673.76652113267, 669.190694553011, 679.707397776446, 669.832569321016, 670.201822746067, 667.708169788135, 671.770816719052, 671.055973127835, 677.304452561113, 671.729620417587, 671.270169291021, 673.925046594283, 674.478050261314, 670.704757555732, 670.194650732951, 673.792932996363, 671.413246099898, 676.682662826994, 670.38110650314, 675.160725297959, 671.828539894939, 669.88127546746, 672.944382512763, 671.726306690904, 670.612443347356, 675.676567131287, 671.679885966237, 665.215456003446, 673.168895829774, 671.264275705041, 675.367568111718, 668.888416630997, 672.118102809965, 676.47321145752, 670.565855899522, 667.293099770487, 672.956880505062, 673.87456232097, 670.842380938326, 671.45464751098, 676.189198695878, 672.216253084601, 673.992230518022, 674.106235644188, 674.052663092885, 670.143998575091, 672.225242470353, 666.475895528656, 673.407879328249, 669.943324176994, 675.563580224203, 667.656573877597, 675.33448500465, 669.747155861524, 674.669044255437, 671.78995425263, 676.000112377181, 673.823004281563, 673.583839262326, 677.793621571518, 677.578309135336, 676.969710550039, 672.704332889707, 673.320134183305, 673.072708928125, 669.802327765664, 677.435727166742, 675.054330928282, 673.279457763108, 668.726778182854, 667.347966874255, 673.956857336347, 676.08689436331, 674.900141855624, 674.669398868174, 666.164679497363, 668.899057876058, 675.858996412598, 673.643152266648, 667.537121006674, 680.635380719003, 669.872391566724, 678.068111736247, 669.085776063907, 669.154716165566, 670.49565501719, 671.929084046294, 673.994346101467, 667.750102563095, 673.265935893334, 672.543479048702, 669.905293152114, 673.822501326132, 667.845221609211, 675.266241953611, 671.873749455445, 668.910586188356, 674.451360480128, 675.099790005171, 664.687970429875, 671.641746171386, 670.110354606466, 667.911548682574, 674.947745025844, 668.224962208453, 673.638651493315, 672.18245670005, 673.370973382441, 673.971628299496, 668.575518514695, 669.69453878226, 670.903282635406, 668.19582757328, 673.796317351116, 662.278786462896, 665.866361168131, 673.672118245265, 672.739202831432, 674.558023715166, 669.322388912424, 673.237603655481, 671.71602864432, 673.876731697342, 672.797395861976, 669.996079733095, 667.016424487501, 672.746032951791, 671.883643532732, 671.717877431897, 673.061460596593, 671.644057901441, 673.965975721049, 668.926725096988, 675.602718743943, 672.541851026714, 671.860166800324, 673.96162833662, 671.80777027649, 668.826964494488, 668.657606866332, 668.71659710203, 674.33713223229, 673.147595585563, 670.631342957733, 676.010052610429, 669.599097189861, 666.842309478986, 671.352688011171, 667.794893612106, 673.415671270737, 676.143379105474, 668.969646328792, 671.330306494992, 671.11209646957, 675.026557650835, 672.259434808129, 674.186494991121, 669.874561849776, 673.435394468361, 670.425393174042, 674.134855148658, 669.504383881599, 670.321681928907, 675.360047705509, 674.211712544594, 675.936253619223, 668.110795611339, 667.311358987419, 673.127974813945, 672.635152151524, 670.028292732349, 669.663541672175, 671.743417101741, 666.34596123456, 673.868086912631, 672.62824255637, 671.204529179535, 668.412568291711, 671.476253710333, 673.428782852481, 673.397138904777, 672.131273178754, 672.920299870297, 674.201430158679, 672.617421364375, 671.173385014108, 676.448459490745, 674.478852836008, 673.654290203108, 676.945140989974, 673.051273932544, 677.958228120653, 672.202389919143, 670.795391958962, 673.067356819461, 671.060898943145, 665.420573718166, 674.897116726287, 672.060333163065, 671.32978201899, 670.324919679645, 669.497558079515, 672.521980827491, 668.499337539383, 670.22893076968, 674.725684354535, 674.250748168466, 670.828509057411, 669.287005957187, 667.667710220069, 668.975806142119, 669.225095259451, 674.553709045491, 671.738401997607, 671.079894104893, 669.2040714128, 669.984999094119, 667.21468562021, 672.857013132022, 673.080993548993, 670.499163975045, 675.85292201095, 670.816823537322, 673.411051048658, 671.892514001741, 672.428362398815, 672.210298275086, 672.293543811191, 669.437238514261, 669.782429818064, 671.595521956629, 671.557884482697, 674.176299322017, 674.115672277821, 669.860569956649, 673.616301354238, 673.329972676484, 671.273063537246, 671.147230932142, 670.390438104747, 672.86556933068, 670.785161793761, 672.284759320116, 670.199436977511, 670.322324469202, 670.763348543092, 671.463619136137, 675.814164472186, 672.967456245238, 673.686193585499, 671.795364858424, 667.881089320922, 670.572927058157, 672.719926601774, 673.744279877571, 673.452036009699, 669.962817765423, 672.43131643497, 673.29982753836, 665.237050072835, 669.569080751055, 674.703877117636, 674.096830803672, 669.452888217043, 675.091128402259, 671.814299425945, 667.178912353406, 669.863032170465, 671.474866908019, 668.308747880505, 674.840137047818, 666.723971650084, 670.371296241367, 670.328449995799, 667.154334871907, 675.740923645114, 667.9178219392, 671.353923049643, 670.233935528001, 673.881188720333, 670.296413561179, 668.416450307884, 675.56176657926, 670.480706312993, 672.703784173511, 669.125026195643, 673.499229764578, 673.73968579538, 673.943948003273, 670.097262937211, 666.820308392146, 672.376680893768, 671.110567520125, 673.778380812505, 673.818899370781, 674.496839640162, 671.416908720215, 668.31900675236, 673.81045291821, 671.973245713883, 669.905751485595, 676.897127468113, 672.70115428567, 671.308852062559, 672.344765065908, 675.365865716713, 670.544566136784, 671.726998362694, 670.665445387437, 668.895383649799, 673.852160529948, 672.388234010603, 673.575471769923, 677.028486494467, 671.178638205274, 670.665514420447, 669.854429719209, 670.500742757884, 673.474739320657, 675.559366067854, 667.968006321198, 672.578356087935, 673.053942482993, 666.979895283964, 667.863880963461, 669.691914230499, 666.778907735977, 673.241308098177, 670.626931474466, 677.286915411539, 674.779827568361, 671.446502680217, 671.822622921243, 672.090725191734, 672.051914038692, 672.187083195114, 674.838592027806, 672.09566579803, 671.875294727736, 676.765614249248, 674.394994765839, 675.130955036483, 674.916822193278, 672.19592285556, 671.887946819207, 673.858250081327, 671.969275140626, 666.752595554456, 674.36168433187, 674.765015355162, 666.462954761281, 669.586847460757, 667.792721400695, 668.813610496068, 669.836988347524, 675.816156676599, 666.449778458218, 676.549889464664, 670.703331995835, 675.164271284936, 667.641942377788, 675.21719011548, 670.844298024278, 670.948100665637, 670.981099400969, 669.265224394227, 677.379896278515, 673.166113442727, 675.34670017306, 673.050252683546, 672.909376652404, 671.643813176666, 674.590145911118, 675.609399046875, 670.78840875706, 678.115873566058, 678.589021018266, 672.237859708927, 670.751803160604, 673.954869930195, 669.478240289006, 672.035027984062, 671.629837552684, 677.753654124826, 671.186762900855, 670.082261548549, 671.667700253027, 671.173433823024, 669.704805600726, 672.771993197629, 676.210173597606, 671.420413588683, 672.849501539569, 670.032551514938, 670.887266398912, 673.025745473731, 673.41737675991, 673.187796437188, 672.92646943629, 672.698638376773, 670.955207331674, 672.427125097988, 674.001037620724, 671.825836105853, 674.566665397291, 671.389934525706, 662.815901818274, 669.960279598391, 673.790317961317, 669.560546164623, 674.057266731358, 673.547676464476, 668.910378190601, 672.067376921514, 679.205420102735, 672.766798669013, 670.42216700216, 674.456863174857, 666.158855116696, 677.249998469702, 670.273654952718, 673.600725684113, 668.219860779436, 671.670615145002, 669.276035908635, 671.287094677273, 669.38858233678, 667.231169296285, 669.941967345566, 674.710994079554, 664.675598858858, 670.729122418546, 673.436677099049, 670.058890645514, 665.889720138762, 673.376389563968, 671.676355448028, 672.101342596164, 675.857925779821, 672.647105611773, 674.316858170373, 674.755113079181, 668.086391013621, 675.465714860751, 673.785125899952, 674.862974795184, 671.883605860608, 672.511563190958, 669.527055890176, 669.569354033003, 673.572005692942, 669.015739971227, 672.83545161498, 674.873129708092, 674.774893232181, 675.234179852491, 675.454208849416, 671.811833041216, 673.126267281038, 673.023268301024, 671.897393455213, 671.076010681255, 675.05659725259, 667.61206615788, 671.444093387431, 672.812972627117, 668.17314266535, 675.038272992474, 668.567102246751, 666.768143327424, 676.123991308353, 671.752392889406, 675.939572161256, 669.226811216512, 675.876470925345, 672.716003872923, 678.880085388112, 673.095796373181, 671.9416416869, 673.581370243994, 669.923682553995, 671.631948409048, 666.490040563188, 674.534146717437, 670.0462330682, 675.708739842235, 671.591265734541, 674.599425778726, 669.550550793506, 672.91135371025, 679.128787961042, 673.401427817217, 668.434387690744, 674.147215521086, 667.542181957626, 672.233905637642, 671.178729112303, 673.555791683311, 671.378209381897, 672.7473521692, 671.903918235748, 674.615890352254, 672.265543677826, 674.150377627077, 676.200201667399, 677.448613945433, 674.18854530759, 671.041114139259, 672.227927174205, 672.473593304861, 674.193227605416, 672.054164881826, 668.118269805434, 671.540743178355, 669.279996485156, 673.110740669688, 676.219977084899, 672.547088897975, 670.376746737387, 673.057719748449, 669.246475509195, 671.862981357179, 669.173588251195, 668.55840437679, 666.227587059548, 674.069653151734, 670.792142164592, 672.179864870833, 669.552079102835, 674.077758643183, 673.805649552404, 673.06794010335, 667.634338383598, 671.217769348993, 669.866606020832, 671.643275507361, 675.577932221323, 669.250243557928, 673.747513542247, 672.095759349943, 676.564113384183, 678.283067027837, 671.696561350001, 676.36077456635, 671.555243620211, 670.697587852074, 663.908737886334, 668.132037811339, 668.19509143315, 669.768825210223, 673.956334652144, 671.9877125482, 675.759397663563, 672.99449021556, 670.102282519831, 674.844021855189, 670.976875622918, 677.387606175357, 673.411753456682, 674.049694608987, 671.805319162277, 672.316537554599, 673.354784734243, 673.082623256083, 669.343188114076, 675.652241385654, 669.46257090165, 672.371460341896, 676.224709487179, 672.073033858968, 672.110802786271, 670.975941691981, 671.499978746486, 667.959743943397, 675.594485128213, 675.515312384107, 672.508842359349, 670.265894498505, 669.621519380213, 674.657587106065, 673.103065529527, 670.950366989756, 675.781106608699, 667.585131772937, 676.297490582901, 671.928240490195, 670.21022777272, 681.129851224208, 676.495496344995, 673.741821533145, 669.220786544224, 670.709287248786, 674.855511895624, 671.203362468265, 672.638098064212, 670.321098964425, 669.799534488465, 673.794788391753, 670.091896252949, 675.807981541501, 674.765460469554, 673.770677214017, 671.09516610871, 671.432179976578, 669.213547228674, 673.335478425706, 669.763422186737, 674.900642517702, 671.526864673201, 672.019603311196, 669.677530702204, 678.784033150916, 670.569949623747, 668.311113992115, 674.418644614689, 677.388252966134, 668.160683448735, 671.778656728218, 672.51835872389, 671.297844722224, 670.023224958139, 672.214118915039, 672.883114449426, 670.357244872041, 669.324618285161, 667.384656863948, 669.771478652088, 673.149718226508, 669.885912131815, 673.359635474112, 673.267603942899, 668.835053685983, 668.908060472138, 672.673739221597, 676.517233580795, 671.821100151718, 670.938608244278, 669.56628129791, 671.201228365622, 677.097463696672, 673.08720900823, 674.18727688564, 674.723549150493, 671.136815113969, 677.217475163742, 664.318709152163, 676.069476551695, 673.475079695955, 675.617354054672, 676.317491791691, 672.042063241628, 674.049912781677, 672.060500134045, 674.199101986117, 675.499566375552, 670.805150122586, 669.865661432863, 669.670921359695, 667.250819297983, 672.153341406257, 673.036804425665, 672.193550140512, 673.14740776237, 672.578261313762, 670.13796009327, 666.878811523579, 668.918068479374, 674.499484089631, 669.798280834059, 671.152405725965, 673.63145546393, 670.378640270736, 668.307470094302, 673.072927430349, 673.288661029406, 671.954076506734, 673.228694242832, 666.971034431534, 667.301171953843, 672.329149983185, 669.198223197867, 674.82716158804, 671.527674157697, 670.951161972909, 669.653489288844, 669.946358931467, 672.446926932068, 668.244047712833, 670.71961232472, 676.292268073577, 674.917099615795, 674.68910751753, 672.537748905106, 670.90659498223, 673.744588677784, 672.689514514578, 673.219037237745, 671.380683249033, 675.131979170814, 668.856905638879, 671.664193125829, 669.577375663878, 674.002175737713, 673.974127880353, 674.017399740351, 671.710521871425, 672.023192078466, 665.677325989787, 672.843956123181, 670.427076789736, 676.843935483332, 672.562868805897, 675.773306368328, 668.461313051887, 672.620702825051, 673.996988058258, 671.19942852852, 671.671215481793, 674.683691224554, 670.67712286525, 671.970130427731, 677.887092937111, 672.112459445689, 677.631957755639, 671.381095886509, 670.274682766545, 672.207940288493, 668.488673778536, 671.13974979743, 671.216055468082, 671.7458592692, 671.059377824788, 677.363247131306, 669.946388015088, 670.371524490092, 673.22571189775, 676.091321807552, 672.237416183336, 668.779465054883, 674.977701039164, 673.471659498779, 674.843932686716, 670.851663584416, 673.029404186772, 675.273492318945, 666.963702347093, 669.612668173755, 672.842438694716, 669.467562618241, 673.566116089358, 669.074398940659, 666.22114142731, 674.275810969399, 669.699405022639, 674.398565028403, 673.286962750906, 671.781641383303, 667.779348453222, 673.927654377987, 674.451350896848, 668.673015821201, 667.335225401923, 672.688573327491, 671.496286940938, 673.850160263102, 671.980690629208, 673.966882676694, 673.028411543469, 668.368132517364, 677.838972898332, 669.179952029348, 677.472950060043, 669.376076258174, 672.417110820381, 671.544221050276, 671.409979420136, 672.569797781855, 671.022089599298, 673.327137303155, 671.342189214228, 671.793892871901, 672.260487466102, 669.888326074597, 676.620117245292, 670.403057708058, 673.882473569597, 674.927443169882, 674.235099976287, 672.077483298466, 671.767705254846, 667.713527273458, 675.699777683874, 673.457751864485, 670.816319049724, 671.912671329825, 673.097979554456, 671.485258290732, 670.310610745865, 672.78431566753, 667.359334148739, 675.059289486819, 670.954408403957, 670.220694748297, 669.534849404363, 669.617827122836, 673.687333407377, 672.254407056432, 669.908574007476, 674.619877903368, 671.301283784522, 678.389163905652, 673.427192735653, 669.647919879229, 673.885512605777, 669.014924979312, 672.148507313963, 672.579404341559, 672.087379137821, 672.712308948017, 673.36801126351, 673.794864722881, 675.296503402187, 672.857829925818, 674.754657329607, 673.96802817521, 674.975878801423, 672.183121830634, 674.147740591061, 670.875080092623, 671.859500367077, 675.717712499444, 672.909189523337, 674.015522263688, 666.700513324425, 661.912622662227, 673.092956164414, 667.682450634555, 670.439888822217, 676.69781961008, 666.882986703756, 673.532630840344, 670.27109143628, 671.613534140147, 677.566311256726, 672.243391344674, 670.322270099083, 668.907347318451, 671.345020961864, 671.306548213116, 673.641279905457, 669.180262028273, 667.614574928926, 673.910476295842, 671.252624595897, 677.075863531745, 675.384424938539, 674.684322038168, 674.840915738303, 670.748005159238, 671.994496712623, 670.386595246354, 668.250368120625, 668.651477806478, 672.685573242548, 670.855532287118, 671.543882639348, 672.36502906146, 672.560248508304, 670.434334275316, 671.216298681237, 672.974319289958, 670.723559905175, 668.927820726879, 671.598131326154, 672.960308792514, 674.019490530286, 672.892346631388, 670.159699654695, 670.787265235632, 670.651584801375, 671.673220130451, 672.274359951459, 668.122395342839, 671.970285123541, 669.802634879823, 667.840121099959, 672.34466163872, 674.878409512175, 672.159205707185, 665.438849849639, 673.995004944604, 668.482360160657, 668.114365993996, 664.310487712758, 671.589149100269, 668.862271241762, 675.468318105815, 673.601320397316, 676.752782703723, 670.197956842926, 671.473071748661, 669.634794950515, 670.714560705017, 675.19319228685, 671.665669291875, 679.816334824322, 670.222518842158, 673.745483378769, 672.536548215572, 668.018715913375, 669.810277319188, 676.162683158187, 670.161434541266, 671.06540785234, 670.445122611043, 668.02277810847, 670.853473490106, 675.694576118706, 671.810959861965, 673.076691343033, 671.999861434493, 675.823871452139, 671.48464831796, 670.898817878337, 672.240410116936, 668.85661656318, 673.007361111414, 666.111382811785, 671.710000299679, 671.025763979618, 671.725314812217, 673.011271643352, 671.002650562913, 675.287323028784, 675.726214276266, 668.691334955701, 671.362227317776, 672.482533222897, 669.943116508907, 674.877921749334, 669.942946873124, 667.562986813215, 671.393445535365, 667.992643492437, 670.982560699345, 672.711548432089, 669.852733772148, 675.608067638906, 669.529828531334, 670.603540106385, 677.16940477102, 669.768232284855, 670.885090087261, 671.75564790756, 668.817950267147, 673.082023816489, 669.584644648836, 668.426172842746, 671.883913666373, 671.145653488049, 672.838109953386, 671.285204646252, 676.178546531266, 673.566386798622, 670.774225293574, 675.397926467122, 677.380740812944, 672.493759714379, 674.161431564707, 671.724113007225, 673.996299588319, 676.879056784736, 675.049904381771, 672.71848269155, 676.057350490138, 672.107938139633, 670.181541224707, 678.643173234944, 671.507231824486, 675.534180121564, 674.416600555331, 673.986308914028, 672.910467826749, 672.992235913094, 669.182138335005, 670.167422457509, 674.201505587845, 670.248423599151, 671.825085531269, 671.333492971786, 666.760116773574, 674.702391655134, 668.082430240203, 669.519494518287, 677.416707722684, 674.292921659482, 675.386877096201, 672.955064496468, 673.549326021586, 671.544191035976, 674.345943483685, 668.605859999783, 677.058391351163, 672.31409056628, 677.560582888025, 670.133328400088, 676.228941618495, 671.222618053454, 676.417832984789, 675.16585145055, 670.222408655155, 677.541580136898, 675.599983651393, 669.070742012751, 672.525198505107, 668.211987306263, 673.740714612844, 671.857120830177, 671.514015422969, 672.738097689348, 671.956240248157, 671.753127065585, 676.742548988731, 673.737812547172, 672.586814259168, 669.478912174778, 670.043198637227, 667.504132474266, 669.521846406334, 665.394556138676, 667.99930479101, 669.04958781057, 672.038885329477, 669.609525818116, 674.558665003169, 672.947010142562, 676.851148067271, 673.520895258456, 667.690251602208, 673.191590765943, 670.628846342662, 669.06173264644, 669.381015796444, 670.817602703411, 675.058005738099, 668.198559316477, 673.479847937659, 672.130247416831, 672.675942718877, 669.621940055663, 671.86484116777, 674.157873749105, 670.96581880901, 671.883745719593, 665.420308800688, 670.39144446252, 670.942870870285, 673.570576509142, 675.941116773908, 663.790847443323, 672.134269589127, 668.286358836684, 674.248182750025, 669.745631033729, 669.632121128446, 669.208084032038, 673.96174288855, 678.523579599736, 678.984545322465, 666.414081484286, 670.401661201964, 673.814783496105, 670.18796609522, 671.098600128029, 667.296829969725, 672.894004451316, 672.028574072403, 673.17219388034, 675.533480554022, 673.123909817652, 672.241654313878, 671.975924094771, 669.121354374062, 670.408795160044, 666.319377435469, 673.454397864787, 677.643071870292, 673.365076884007, 672.350675177542, 667.10469461238, 669.075522765903, 677.329387780468, 679.621802436612, 667.997250526965, 674.048670538151, 671.548234839234, 670.79093188392, 672.737380497048, 665.362929613195, 669.808079274831, 671.788726185797, 673.020653532376, 671.877664899023, 672.09964156417, 674.399234314655, 674.983585098068, 674.838702930489, 671.859157849386, 679.591823365333, 668.950619790264, 672.252526603316, 671.038805311515, 672.69644749765, 666.929253653304, 674.506872753968, 669.887905324411, 670.167274617035, 670.609150327271, 671.140493220494, 670.651631442126, 667.874814296915, 670.066727624409, 672.706849526614, 670.537277004691, 675.238734058696, 672.598798828396, 673.228759754007, 672.81334230906, 664.27401089263, 673.382631783223, 671.565422476587, 673.011884044504, 666.984359300941, 670.707942467533, 670.882663139725, 669.270004631751, 671.125902857856, 673.16547738597, 673.541172765748, 669.048393499976, 678.593847246835, 671.7390579482, 667.953381951626, 670.127153474364, 669.199163366043, 677.366319527632, 674.162843587296, 665.680524190999, 672.44643713048, 673.377040305693, 677.716566777892, 675.070332181757, 676.074097945271, 673.122433690589, 665.552376898555, 669.303829074544, 665.882917004783, 671.620477129495, 677.462431088665, 667.950051366136, 675.249184541228, 677.783814696516, 671.446721326977, 670.205383206507, 669.545007293882, 669.481715603406, 677.523704465644, 675.5348064177, 676.730700469789, 668.069418127727, 671.311315384379, 670.134150470399, 671.227898365951, 669.048943580761, 671.233648426144, 668.263341391267, 669.766771239863, 670.215414451825, 672.455880572157, 674.747550932378, 673.775102565614, 675.066194919054, 675.013857886316, 678.413425190696, 675.952289565317, 672.744438775973, 671.961305142017, 672.800909236636, 668.433894591774, 668.268006421863, 673.997096256995, 669.312468363923, 674.015829509135, 670.104148268294, 672.257628046747, 672.541819962652, 672.234523038089, 674.136045804526, 668.99829516134, 673.447508261248, 675.795308834503, 674.115755650895, 669.622938532132, 670.58199176607, 670.807825775029, 668.808507123771, 669.191966535484, 673.68722363901, 667.53152892586, 669.931916500797, 669.055068176332, 669.549214991308, 671.288558548644, 672.611100033109, 675.535150562176, 670.121302971904, 674.502228645638, 668.729871362202, 674.363350860788, 674.251224901845, 669.516325535714, 671.282533319588, 670.652870004159, 672.92485505607, 673.075459140608, 669.070620174845, 676.414147173256, 671.467129035132, 673.90626844384, 676.028314034835, 668.358576963073, 674.796694515691, 666.208532087127, 672.453925483494, 672.407451250803, 668.052931979452, 676.088191763527, 672.090111505372, 671.544442657082, 673.788797396486, 667.239078921149, 670.105255950011, 670.526998909404, 667.951053876012, 666.719073767415, 673.9459704175, 671.420567032985, 669.662537428654, 670.92070968464, 670.21366284564, 674.373083124084, 669.863669668516, 673.813480288909, 669.623223288801, 668.279551845616, 670.9690447744, 670.318698113791, 667.287354638418, 672.158693887338, 670.083911492013, 666.349965054706, 673.438832308084, 671.296511988483, 671.426026671321, 667.540330398882, 681.232767059822, 667.136405986266, 672.81429116469, 668.611717472905, 671.650410286318, 676.858954102132, 669.301647694428, 674.455380745626, 672.415534374242, 673.9906031187, 672.450266440301, 667.321579089729, 671.149378252727, 670.476944471633, 670.994327667941, 673.214588374701, 674.263779156754, 669.795151591548, 672.925484117352, 676.962267602189, 671.829756555567, 675.97706503753, 672.439366639427, 674.066968324869, 666.519930377678, 668.863360433937, 673.219993579675, 673.896129095818, 670.267174050999, 672.333741935154, 672.603874770791, 674.409315848404, 673.210670429247, 667.907961986549, 667.28318144294, 668.774937162942, 672.238860575201, 674.126454003257, 668.728214153334, 670.457900108689, 668.982248100904, 676.364375815069, 675.932387556083, 679.290170335518, 670.663148731964, 671.48000455039, 670.626460367336, 673.858939645834, 674.823726956624, 670.289791377146, 672.89842122375, 672.182377703761, 675.107024498702, 671.496149500917, 674.57624172864, 674.297575636444, 672.139702092953, 676.837179052184, 673.628113202705, 675.470395691649, 673.682668456867, 672.617618644099, 671.050625852077, 671.080707416496, 674.2853127901, 671.914800565824, 674.739799204668, 673.072577348497, 668.300288614914, 671.83356127735, 672.596595100075, 675.916724806376, 672.074760127367, 671.342212060499, 670.548098541698, 668.872434619022, 669.294370741989, 666.813078864909, 673.816278973576, 672.628091931359, 670.073388730833, 669.797167535942, 672.99045999488, 670.380048666473, 671.598343232413, 675.566805552753, 669.121316922481, 677.971777309405, 674.91516632606, 669.278195497408, 669.115955270535, 672.914995163847, 674.802609801405, 669.354220426427, 671.372396496392, 668.271428615894, 675.189189329489, 669.293862378665, 675.5965994219, 672.553661051901, 670.966616591057, 674.045646784135, 669.241921191562, 673.908499868607, 669.320014265336, 668.028934875372, 673.968740421982, 666.091114972976, 674.667442416882, 673.780616165685, 673.676319822352, 673.375122414192, 669.891169734522, 673.507438541864, 670.03291172461, 670.346227678094, 673.830698816289, 672.319248055464, 678.548119086085, 672.044024982854, 670.518771242841, 666.72000573822, 672.646655642326, 674.219746468688, 669.844088265494, 669.854143246411, 667.666172048088, 673.836074843329, 666.525091779799, 675.959376994821, 672.516172502801, 678.618159743393, 672.995730287436, 673.796358047638, 673.820096144328, 676.090626075768, 666.444685768267, 671.118172167874, 673.723063871162, 669.786290704184, 671.146589056188, 668.503119402593, 672.908466643221, 673.52313371176, 673.626007175655, 668.360796407542, 672.223068710197, 668.168794793589, 669.788768217749, 670.639723715038, 674.653788532034, 677.471332782927, 669.97596469786, 672.797135745188, 671.728885846802, 676.86068815873, 669.512530756691, 672.142736215341, 671.323262668445, 667.975512380738, 672.610960079048, 672.491010832019, 669.880786126024, 664.16607900513, 670.950247477893, 669.555831606317, 671.133575637845, 675.735910588221, 671.414296248439, 668.192732530345, 673.342932608458, 669.87243848105, 670.376879592632, 675.96464960678, 668.837093313956, 673.564183398126, 667.944391204404, 671.240535266275, 673.6399442094, 672.059051767889, 671.651765849267, 673.92997943004, 669.070465640078, 671.980639019139, 668.628556157031, 670.825016465086, 664.86148635113, 671.98226041435, 675.338382653386, 671.444916234996, 671.532604806683, 670.284412067089, 671.185631511626, 669.241638354628, 673.017351715032, 681.466139961542, 672.294279279385, 672.118994690675, 674.602151390651, 672.75778078731, 673.561530840203, 672.792800743791, 673.400488786818, 666.35351253921, 669.360583827691, 670.834581533857, 676.324036212196, 664.145675227612, 672.05178802256, 671.418615672901, 666.746559061144, 670.559286317374, 674.890303629709, 672.517212405667, 676.016943037923, 669.942307053835, 673.612074376304, 675.322011982174, 671.148566293263, 673.449612367688, 675.221086053249, 667.638957226502, 669.586369442034, 673.82337898972, 671.55666171243, 671.475736793668, 672.206608340029, 670.083913087532, 672.205806065915, 670.846739306791, 669.271438238795, 669.390162732511, 671.409362990211, 672.909524186436, 668.275000575353, 674.294951473245, 669.005609419172, 674.264539618633, 667.909160551617, 677.874143040614, 672.677273759104, 669.757883844373, 678.268409103953, 675.151173716372, 675.031599098398, 671.174456824732, 666.59720734104, 673.885184652736, 673.478429196249, 675.38976494338, 670.117953674364, 672.182268478948, 674.320913159778, 669.606285889397, 676.522701841653, 670.313808958812, 671.331341213482, 675.3240152729, 671.83535694952, 676.570342413768, 672.280224230251, 672.093014158072, 671.990019668811, 673.464065466563, 669.637327239828, 677.499393725203, 672.652060646865, 671.300949262448, 676.446024573774, 673.6483861811, 671.291875562945, 669.934130316531, 671.051328516062, 672.838110492016, 671.516077139288, 674.586663477222, 669.226684812297, 672.740523645764, 672.097132940896, 675.829226240571, 673.554833743323, 674.08256971788, 670.821351155038, 675.718384977489, 678.938623913445, 669.347985341751, 672.983546706028, 668.8979236704, 674.116508714804, 666.938902897212, 669.182136777802, 670.229199127114, 672.827118525735, 671.104966511131, 667.630187260177, 667.297993093281, 671.011042162565, 675.324166286517, 672.34188580071, 675.128272019552, 672.001346427403, 666.526809057241, 667.413208521429, 673.880610456425, 675.530116198233, 674.854612968601, 675.053541597154, 678.576322534937, 670.732139412711, 670.14563889298, 670.08028637263, 671.053655211538, 674.409312906963, 675.745372115674, 672.158562711753, 669.542330365257, 670.970026421967, 667.558705093494, 669.385555091102, 669.395268340156, 675.636667349029, 669.255756910663, 672.010872979094, 672.117298932369, 665.23688956897, 669.875706764863, 671.289688123105, 666.996143285544, 675.622937331196, 677.417776245655, 668.318144276872, 670.745352576286, 672.07626507966, 669.665258275845, 672.19656158094, 670.431377544341, 672.309530428786, 676.726046390975, 670.515885752377, 671.875381040396, 673.502054685333, 670.354053780102, 674.740556914862, 668.406110586113, 667.892137022966, 668.464553127458, 671.980473649794, 670.583839080615, 678.909744133264, 667.671369242076, 672.376880452582, 672.567345805251, 668.192608854386, 673.139988364535, 675.997195046322, 675.406812150212, 668.049009709131, 676.689314245739, 667.179690017658, 669.799526795983, 672.478142903698, 672.663783428255, 676.049424719805, 668.077841178844, 672.977257715361, 671.950981167422, 670.084826830559, 666.294415486855, 670.95828264787, 672.124155241936, 668.153965861265, 671.09688724139, 675.303728256126, 669.927633891892, 670.403155530063, 674.516437459068, 670.713437803895, 675.504436295226, 672.167183314328, 669.922028593323, 670.870317922203, 669.278714756266, 668.620099167213, 678.779946268808, 670.586919728444, 668.044924318711, 669.507084776588, 669.478769871599, 667.360274335897, 672.271287328116, 668.993466936219, 676.435831317579, 668.952054088261, 671.818770680845, 670.432065997599, 672.370558853834, 668.418737457279, 674.283706197382, 666.848194475618, 670.622491271685, 673.375342375054, 673.951588269773, 666.239660071087, 669.049361072346, 674.518272029158, 670.50683705135, 674.794922621726, 672.873102650779, 671.784757394582, 674.484362418127, 671.944577309436, 669.369733396668, 668.756018753305, 673.335400985247, 667.784741875536, 673.05105906472, 670.152365388293, 667.56037231294, 675.048807964614, 674.040863939183, 669.643569473994, 673.770750381847, 670.81543505248, 668.13160056791, 675.254651749317, 678.093739060332, 677.326923441058, 669.464605485886, 673.487044211962, 671.906605263851, 672.097225753031, 670.699343475629, 673.005272102517, 678.947903027573, 672.481199306375, 672.804184468571, 670.366800571013, 671.47262770671, 673.204021895638, 670.415269985552, 671.605142718445, 668.611562162527, 678.776458242823, 672.459625239185, 677.784120592368, 674.509596779468, 667.517313018637, 673.794288491604, 672.341565009522, 667.908865321624, 673.73090020929, 671.518647268216, 670.954052355927, 671.53537619023, 668.125666594041, 669.197524599393, 667.453457105577, 671.030014063795, 667.697991547351, 671.049293930151, 672.243740931334, 673.140617196332, 672.430871819388, 666.842201733858, 677.948955069589, 673.011413327659, 667.823694658466, 679.455164915532, 672.615340614103, 671.712700183667, 668.790932578454, 669.358482859053, 675.972590841901, 672.290407443372, 667.025203763178, 670.77956587202, 673.962452955374, 669.915648332521, 671.773714971404, 670.453881245232, 671.889650682837, 673.319624919691, 671.438319458706, 676.479922680054, 673.173475422804, 680.970776793796, 672.239652350455, 670.559211047349, 669.217801144677, 668.527406041953, 675.328710577728, 673.025769270805, 665.573996377441, 671.646520722369, 673.390716536711, 667.231830432938, 674.592776991209, 669.614450447398, 669.645804870462, 664.027253001012, 670.919953075431, 672.412540000942, 673.525447730744, 674.786914813606, 676.470885482874, 674.514942580266, 673.030280540645, 672.711430222543, 676.048557990471, 675.423861455119, 671.573318211914, 671.963788438872, 668.616429907443, 673.186217684083, 671.717701585508, 667.914180917191, 675.867666205028, 672.678758847279, 672.813534717411, 672.104122779091, 674.371903416337, 673.676427308133, 670.764287577619, 673.241504686233, 670.680516770243, 672.298615062103, 670.684404266533, 670.680984839643, 672.024590309351, 677.927563951052, 672.568750172774, 672.939024936312, 667.639149343052, 672.244742631906, 673.490031486697, 673.502678566565, 668.783168531654, 672.457449817582, 673.082594710672, 665.112158044972, 668.600917470569, 675.009508967844, 671.82243947214, 668.627196025443, 670.324138523696, 671.021643236037, 674.753295541492, 669.976298237657, 672.116231661341, 669.442454680828, 667.939428042914, 671.276321511219, 672.64649324608, 667.330399263818, 674.906285823672, 664.185298842838, 674.693391882328, 674.173031097738, 672.658802423628, 669.935373918191, 674.06558295399, 670.985789263218, 676.340192619907, 675.212863778295, 673.474097534993, 674.114669670988, 677.144657429651, 670.757791769351, 671.984543138084, 667.227707440802, 674.03837589058, 669.685181908612, 665.126427261686, 670.801151571154, 672.686321421844, 673.657440930593, 674.586365562669, 667.830967657485, 675.441755642195, 673.529298781314, 674.237174582989, 674.876590926498, 671.823677915921, 676.30007938906, 670.102254702444, 673.871088296946, 677.251811572281, 668.929335664186, 670.158635455698, 673.010287381644, 667.223136187074, 673.180944825589, 674.639438266567, 668.109148198605, 664.266955107157, 671.045985419478, 671.036150192909, 670.631782877476, 674.369339528555, 669.835676705454, 670.574229140473, 676.238624384515, 674.311675492755, 675.514702796655, 669.150941928207, 672.718634859903, 671.967960467082, 665.031934372772, 675.856024548639, 674.921283133353, 669.984613055744, 666.925878706764, 673.414621673348, 673.347620689609, 674.865391985754, 676.134588650024, 670.534014689657, 666.266626080647, 672.018161117242, 676.880334824562, 666.387541155138, 674.681008808695, 672.666490602014, 670.24123302328, 672.451136753632, 671.826066090584, 674.690651495852, 667.69142270701, 670.551575263503, 670.052386468135, 670.460533515364, 666.608769237696, 674.457369756427, 671.313174646681, 675.992420837641, 668.014214287767, 675.224858499054, 672.427030821462, 671.504563255385, 674.459025816823, 671.710762727276, 672.675900645453, 666.813494435828, 668.889799395172, 673.319590146324, 667.589302296447, 670.69242063935, 674.693546964394, 672.634674165576, 669.812234354003, 668.359959568456, 676.055715458161, 670.801144150205, 673.554867036899, 670.763518821372, 673.216972377304, 674.959135793796, 673.678729261188, 672.875075567789, 674.399577546631, 670.713885496785, 670.905550204866, 665.101327442205, 671.022860544159, 680.261393244365, 670.204771682972, 676.175051782091, 670.451960009636, 670.314023665376, 672.055878605349, 668.215363783824, 676.756863406978, 675.402053456294, 676.004941482592, 674.85099554803, 675.040852468361, 670.777580207919, 662.985409020232, 669.972218527763, 671.009097011466, 673.45273479574, 673.256959063855, 674.172844997838, 676.437327378734, 678.812647266825, 673.32045248927, 669.318652840149, 676.424746265874, 668.515911855002, 670.785941544844, 668.919165188119, 668.513468475471, 671.211608615875, 675.375936519328, 674.513886699688, 666.598991275454, 670.453363310193, 669.019178053811, 669.957852379836, 666.310494419788, 668.806702381934, 669.676677657022, 670.893893670334, 671.449756169826, 675.982770108571, 672.229396689052, 672.282782376032, 674.015598171738, 669.338649623582, 673.943007161305, 668.736070106655, 676.273963985802, 673.164957987181, 676.086045306601, 679.624654922757, 676.204935955263, 669.137670854179, 674.729813013913, 672.005315859986, 673.641655711842, 676.29274003517, 666.931300465298, 672.592065614505, 675.953808094665, 670.885470092393, 668.06201436139, 665.943694874457, 675.276755843269, 672.513699278449, 668.101725694385, 665.334079853541, 675.243103165767, 672.974712781103, 674.011466978435, 671.507981907973, 668.604949050651, 671.893159886011, 672.044807396128, 674.015819786726, 676.398301497252, 671.112531361579, 673.264136900942, 667.124321265146, 675.320428969851, 670.436910822581, 669.098847109589, 673.491237503467, 673.078712757611, 669.281682844088, 671.916213280499, 671.978954728519, 674.380259836412, 671.684721518302, 675.410136443357, 673.204986133504, 664.93771774287, 669.614829518834, 677.048391768469, 670.880429763416, 673.812948837591, 675.299691448632, 672.130296131683, 673.160959297307, 675.75084443041, 668.554506745849, 673.960550874688, 670.546015763667, 669.623701635993, 671.088840653796, 669.975053419012, 666.042257056181, 670.419522975978, 669.246579819052, 669.433396565687, 672.343280838389, 669.400334264953, 671.167424288636, 671.451063263388, 676.741999623496, 665.462233458481, 672.519247088913, 669.000783418214, 675.653607326236, 668.03608009872, 680.473173593697, 676.075704510922, 673.914735026614, 669.326534657188, 671.265179224758, 669.585527708175, 668.182792262142, 671.302784437062, 672.098390901612, 673.931074721371, 669.788928902455, 675.562944550846, 676.270772792619, 667.376163885828, 672.508283781808, 667.02938864991, 669.374108076139, 669.946244928121, 675.38011119573, 671.306664649385, 669.477349180815, 667.860630875746, 671.622948558579, 673.040136518047, 677.663875957006, 673.478469490768, 673.883787587297, 673.385918122362, 672.194768630489, 665.767561411408, 662.900897709602, 669.958726875362, 673.0359552633, 671.219214742329, 675.481218159681, 674.034157986687, 670.293595900532, 666.726018536291, 672.379090682777, 677.279971882624, 673.988701422475, 673.363394000893, 677.602595187019, 674.479479320285, 668.032477064805, 672.672889646348, 665.565065089767, 674.738186262863, 667.241821909774, 670.573456398612, 673.853388095642, 673.628977370209, 673.119303446598, 667.295038431758, 669.475870121821, 677.184685478273, 667.14652993579, 667.543699520837, 672.731415819307, 671.191509662543, 670.377991089698, 677.089394875841, 673.495907082269, 673.191067804677, 674.637457572533, 668.742921708734, 674.26071778344, 664.920776593484, 670.359878255363, 671.113212292471, 667.070376819671, 668.698686575526, 671.978655854226, 671.916203187485, 672.898766598258, 666.246257984818, 673.986471479397, 667.049793637099, 671.354016582693, 671.400999714849, 672.343578868894, 674.162038866636, 672.352317604919, 670.04554633237, 671.270792102955, 667.415004687477, 668.248810845458, 673.234452396901, 671.579541762906, 671.765243111638, 675.207178961051, 673.009120988884, 670.394800863551, 672.951259698197, 672.519928500819, 677.037846954072, 672.037556334538, 675.713408794668, 672.432860034626, 669.915776061146, 670.946025901078, 672.160234675815, 666.998558158392, 669.789250243084, 671.687351245696, 665.675809872985, 670.765252737753, 670.252070726882, 675.940615247997, 678.341292226964, 670.351779306357, 677.94290813096, 672.789445564677, 667.372960742266, 667.52573061462, 675.393157122616, 672.088353199981, 672.634441557899, 673.023932218248, 671.383900865726, 669.618641771177, 673.013710913809, 669.302080538506, 663.336649513205, 671.372364234072, 666.969991585434, 668.240846585288, 674.653087271368, 673.239268116443, 674.553504203034, 670.111268286103, 677.071794383399, 672.910946448368, 670.830198156417, 673.486388384241, 672.989081961464, 672.989824674315, 674.097097961887, 674.621195421697, 672.951369498693, 673.087399232537, 672.908179210543, 674.944182926896, 671.435920807278, 672.28867899145, 670.744535113475, 671.005707751993, 670.315580862915, 676.757063009252, 670.970274452036, 672.576778196028, 675.090791095748, 673.734652954849, 664.047306754215, 675.223763470161, 675.772097067743, 666.91909854442, 671.28988948484, 667.98471959826, 667.206359427651, 674.30894323665, 672.995741165316, 671.705327249017, 669.539623861604, 667.887198793009, 679.682771891563, 665.833711550582, 669.734049940918, 673.650782833541, 673.969641591528, 669.878319939248, 673.699186288975, 665.622487054916, 671.413556207095, 667.082086792459, 676.368631466645, 675.140797037262, 668.386906609189, 668.243099238884, 673.477382228446, 670.424712992744, 672.583776665168, 670.844448012051, 667.091690183346, 671.173299176596, 676.198465239545, 674.697345127707, 666.032889301254, 676.459530269553, 672.652703877315, 666.520258109459, 670.29703912655, 671.167070609023, 670.851662653051, 673.995972705638, 669.134657640747, 670.953908026664, 668.287026385993, 673.402246697999, 666.791196873075, 677.454063816168, 672.934872654009, 672.68718948755, 671.888993995484, 674.204853079336, 674.453414176062, 673.747298475963, 669.588327023831, 669.222337544519, 672.922162631957, 665.871182568347, 669.841208500867, 673.345275962634, 674.907015537494, 670.697167210913, 671.939313053294, 668.974201184251, 669.950319400675, 676.110931634172, 678.796343793001, 673.66064653528, 674.758656748499, 676.469027189534, 662.534573810482, 669.235760509438, 671.19707377672, 677.18807720461, 670.684606334784, 672.152430146832, 669.340170868928, 675.782417012298, 669.915519315829, 667.633039764801, 669.384638348735, 671.102976580879, 669.495620548634, 671.981609594815, 675.497836562289, 668.171292267293, 670.508869171912, 668.131604356016, 670.842379761799, 670.939645505363, 670.552650599141, 668.350912635014, 672.222051754481, 673.551010825616, 668.943175437335, 672.883218588138, 666.44739320101, 669.197797965103, 672.347056976378, 667.750526047396, 670.227182387269, 670.601565968187, 674.881385379137, 672.098037289612, 672.136379619488, 673.524397420157, 672.349135263233, 674.981924240645, 673.985114395591, 674.740053760188, 667.443441360739, 677.862773605854, 675.571945020173, 668.172635598512, 668.552223720092, 674.053546847932, 673.733135145806, 670.709331363515, 673.149251539451, 667.537720502306, 669.745990518797, 666.062201393457, 671.34598254779, 670.347291721675, 674.285849674773, 666.594051247387, 666.761887607116, 673.942529260416, 666.426206052069, 675.546745560593, 671.371073289339, 670.401691905766, 675.380880313433, 670.10677829376, 675.013504050256, 673.648148472916, 671.846356973572, 668.957363625522, 671.071987266778, 674.441603887303, 672.374156311805, 673.149205142478, 671.06459256946, 670.539888512019, 672.802070471767, 673.939339653568, 673.041055768495, 670.524464979333, 672.039174229795, 676.918752282287, 674.303629011475, 677.415734049519, 669.760770924017, 673.044556643271, 668.845084718799, 672.999750869229, 673.633811208498, 673.506663303784, 675.500606651471, 670.816867907921, 671.704631670529, 677.811073356214, 677.783588884109, 671.959257577583, 675.475419811247, 671.916443191107, 675.48376479108, 672.781101535609, 676.151268072126, 672.442199691162, 672.013501147263, 674.086566235109, 671.357856399918, 676.644366017009, 671.60916497582, 675.295518349461, 670.879892712825, 669.310587641235, 674.484918176197, 673.810374283408, 676.701393126238, 672.157507801288, 665.958096412493, 673.275591960132, 670.679605148465, 670.967758504858, 669.820209245953, 670.473632310969, 672.432625724546, 672.220713776044, 673.243715331011, 670.990271911958, 666.713559838646, 668.25061111903, 669.100678807485, 672.265399640301, 671.084353736585, 669.786949839935, 670.624889028258, 674.481872622147, 674.160821697132, 674.437257069748, 669.919289632714, 671.910852292463, 671.86068724717, 674.507687091526, 669.958509523553, 669.351581412878, 673.4382139763, 677.258695999671, 671.214747937983, 677.317426277928, 670.750473138429, 670.864177814177, 674.14883605788, 669.352397815004, 670.998546652846, 672.242840754935, 680.124765085783, 672.17593699693, 674.959113983419, 679.292868381962, 669.302951369943, 668.458439898843, 667.143568449053, 670.516854988708, 673.425572539736, 674.568429604661, 676.148498976746, 674.187214860343, 669.73908760585, 671.994116944133, 678.458248911124, 667.278123005464, 670.374435502631, 669.1325655868, 673.306974588604, 674.503926857872, 674.584729060414, 675.975725533107, 671.454337563405, 671.118041218825, 671.492504836442, 679.215833345492, 673.87631267324, 670.268553811643, 674.081071511734, 671.970837176399, 671.764867224051, 674.288467278936, 672.332775425296, 674.494791815434, 673.929150527353, 673.278954849893, 669.069022283827, 670.383898750787, 666.452668165845, 675.828691383571, 674.938418945221, 667.037144422694, 670.591288436438, 671.310375395296, 674.756340690503, 672.903949200753, 669.64457661154, 672.907741775584, 672.596627534606, 674.382882599694, 670.669202888977, 671.300413434527, 674.628000736469, 671.893107442088, 674.052420785186, 669.829368909104, 668.345635650283, 670.32496084195, 679.563626600883, 671.578744606827, 669.604105955064, 674.20824513715, 675.950144062653, 671.628842449365, 680.01559954586, 678.141281601221, 673.018087355491, 674.20247742948, 666.051506207123, 675.657044676823, 665.906995934245, 669.413933184381, 677.593813810117, 674.359487486601, 673.156460452266, 675.330749745615, 671.326539821864, 667.927128910654, 673.785646575955, 678.133295359249, 672.626369135438, 669.135931977169, 677.157298537027, 672.01146947446, 672.38601924855, 670.063926514005, 670.40053069229, 671.334066952997, 669.880432278077, 670.332108918577, 666.873253188135, 675.444301888792, 667.398301347999, 672.726114453325, 671.54809724903, 666.976773119824, 669.383579154153, 672.590449713325, 672.150235800535, 673.075905700802, 668.413381517373, 665.804620219977, 670.115065825461, 669.080149734469, 672.940794744897, 671.926185273766, 666.628544937516, 670.719265454145, 669.252481877045, 669.417210913623, 675.37836805981, 672.765392636028, 672.129796327325, 673.17509498398, 677.652478815321, 674.19345305907, 674.468282839369, 675.14294630163, 670.745702881421, 676.003557787493, 670.757285622456, 671.197514285232, 670.539434289263, 676.102786313305, 663.992965474746, 670.088851160564, 673.537184369003, 670.71959522546, 670.685798503907, 673.607158849834, 672.892188649917, 675.363183005886, 672.974643318865, 671.863689208381, 673.841737214272, 676.903099932614, 671.195962462493, 670.461348743062, 672.081539932773, 671.010810560315, 671.524541352906, 672.859307171996, 670.401389119221, 671.393262784339, 672.867311780596, 669.696436279599, 674.332445742792, 668.908350151797, 671.496808474281, 674.259779755197, 675.277965433769, 671.875745573251, 674.84110229047, 667.211180505811, 672.380354063151, 669.806375527162, 671.900757031213, 672.895372188358, 674.335226017812, 669.465522876124, 672.575897383115, 669.784584561367, 670.00653303946, 668.184548213259, 673.584105762948, 669.91052436308, 673.868757098457, 674.349626070163, 670.876619787684, 674.022194015642, 673.371610828927, 674.844511629826, 676.560403942412, 671.217639987633, 671.054640403314, 666.527948541598, 666.124644583635, 669.464440276844, 676.828373513477, 671.164400298506, 671.369498211613, 676.060196896485, 675.125313303522, 675.676638613593, 669.729741280912, 677.201991799056, 670.636775608856, 672.616924262381, 675.39065058571, 670.927258050923, 676.13034060684, 675.892395359116, 674.041379740991, 672.838215452185, 663.01127347328, 677.240873740623, 675.997334778285, 678.20401251643, 669.524579379502, 674.185911536502, 674.444587699651, 678.463788385795, 670.697867807587, 667.725221300223, 674.281274471136, 674.773090589449, 668.590217228041, 677.051475544728, 670.624139235031, 675.017295556784, 671.653671319446, 673.423118234378, 674.123531928397, 671.984538082528, 674.250825008036, 674.454036491746, 672.630838927508, 666.941574153275, 668.498722767411, 673.344297941396, 672.43453951018, 674.104660480927, 669.706804208036, 670.728275603751, 676.079641867821, 672.733603920606, 670.111055006594, 669.684601472183, 673.331310905758, 672.048426084856, 670.757083904802, 677.754184871731, 673.393082452522, 665.425316978269, 669.89603054685, 670.172230997856, 673.417733015208, 672.74924128452, 668.56239474042, 676.024901685891, 672.628926765291, 668.15067995227, 673.231725627094, 673.366655883162, 673.82721856969, 675.036082802917, 671.62214463483, 672.77068487367, 673.332262945158, 671.072953355621, 676.42554536947, 667.632869363702, 671.580912616725, 669.501733397347, 672.285637723488, 667.983129754191, 667.400746570076, 670.024465164411, 672.317093558362, 671.351447293931, 668.187559490516, 667.709474856997, 672.928492826496, 668.993527504171, 673.726020190643, 669.326179850308, 672.207367256825, 672.597395860175, 669.404099116321, 678.030589331905, 666.727668592571, 674.054602503091, 671.563562654241, 670.160326114416, 670.192712471029, 673.561476312739, 669.295091682838, 675.618723344779, 676.573272778283, 673.105944642084, 673.789058293546, 673.116345097905, 673.704715768597, 676.266943329915, 671.437060076386, 671.440508160587, 670.567407884037, 667.831255696887, 674.881286990201, 668.718105946741, 677.601878525564, 675.09566406406, 670.060745030116, 671.197075231234, 673.882983167507, 673.206082462219, 674.497195372841, 668.299539406893, 677.629137592801, 671.524889724225, 671.16252150181, 669.576416303695, 673.408934726875, 671.444756970329, 677.641138799624, 673.856053264199, 671.29587362542, 668.823587419122, 662.380142379679, 678.888751383811, 671.000660005731, 667.563261095552, 670.163141097271, 671.440784865596, 672.048630086513, 670.212117887636, 675.228204360203, 678.637246740097, 670.676667816395, 669.643228093063, 670.259379870008, 675.619203265949, 668.945219066756, 666.211630323732, 675.534009291295, 672.211212982907, 667.89683588304, 670.003798939129, 669.675197450297, 668.630253418887, 674.601526670888, 673.512416511908, 675.997686955177, 670.13773011236, 671.046112171083, 671.361029965224, 676.930508022231, 672.968449395596, 669.760961813252, 664.56975270252],[534.536765350614, 509.853095973344, 516.892641508151, 512.0921369049, 528.538369217429, 534.253677531172, 550.100383006466, 526.909682778624, 514.424217247954, 511.307775664524, 519.106487154497, 511.051120162544, 530.737358881908, 516.097216508206, 517.812720268407, 509.997110011644, 518.0734440288, 529.003869249023, 539.122251888604, 521.290658122504, 514.511645076465, 516.412821800632, 551.961390103534, 531.546681713548, 520.452770457357, 546.378658984742, 540.462817545372, 509.514473803158, 502.528672861641, 520.9875706765, 524.878196153565, 528.478568969125, 510.76115949819, 520.468214750845, 521.26068133673, 513.896534758504, 532.627025903769, 513.609217675829, 512.901583606736, 491.539331417997, 530.609714370537, 518.101799499572, 507.783071888096, 498.18538089037, 540.212787056032, 539.061803700968, 539.238329214379, 520.173518644715, 537.586968648685, 478.424315771631, 527.923383075217, 514.907396986784, 531.962462464248, 497.209874377124, 532.468179681977, 525.26784767036, 538.968369901069, 494.659274558376, 540.185898883487, 537.506876201203, 515.445330406878, 528.805082508502, 506.895442376137, 495.305368641354, 529.817917328055, 525.052103435947, 530.263741415845, 475.098569386411, 514.305995955924, 522.095244853953, 519.666126329781, 516.801734693864, 491.422440647615, 540.845901257227, 495.988116099509, 523.628565342375, 529.460945411317, 514.886773776103, 525.235251119213, 530.911352133822, 538.218062026195, 499.418272496335, 521.373410170216, 534.752085006818, 520.851119310132, 512.279020021435, 523.909355366301, 535.125542624076, 505.331318241632, 529.804257656052, 543.254371459729, 504.294963564949, 532.730972279568, 530.043209179794, 510.902552792028, 539.340312780186, 530.076712106945, 514.142188014033, 489.105979813836, 530.55740575706, 528.700381762215, 521.333028501698, 535.460114799133, 518.1893714394, 525.515824761091, 509.276254560801, 529.109474132083, 518.143558088446, 510.038977725, 520.166617409223, 522.601669616222, 509.29478363443, 520.701159449094, 518.040290125658, 543.573044057307, 511.805719271283, 532.196092994171, 503.6837619487, 517.476397089099, 521.147980000257, 512.354333976137, 512.086557829438, 526.868867743717, 524.434056251977, 540.501010296259, 491.371380092081, 518.24418461609, 511.151203263847, 498.457769188578, 527.263581107916, 561.093141482192, 507.03842551542, 518.535949720991, 516.225458305231, 489.930714938208, 515.082886447535, 525.258335779035, 497.83291594603, 554.104768662447, 517.486914386937, 518.596255791329, 550.749792553305, 555.74972701931, 519.102269390822, 505.704208401545, 527.286177582983, 536.986641507463, 499.121844360382, 508.904828966326, 521.717635213554, 512.562828468132, 523.086959075529, 516.447984498851, 485.552851048415, 528.201078569076, 516.267209823789, 565.683866228202, 501.898229306838, 534.248348779959, 533.156546140455, 542.915030262064, 553.913359690895, 546.329627071354, 523.205184042612, 533.596940887365, 508.564726193392, 517.505215994168, 511.624814635203, 507.92467341033, 516.561056680874, 513.803812889125, 519.733734305597, 523.398376522277, 523.38997481697, 501.000835560551, 489.527699419841, 530.103814367553, 517.643148460168, 504.696856750746, 531.867747032028, 502.760428083034, 530.426125376305, 527.320210829584, 552.412970527076, 543.402897599722, 508.221745808454, 512.523306719473, 511.264125948452, 517.810949754234, 535.045872748104, 518.710457089888, 528.322335002447, 511.206849343209, 530.405838807219, 543.703300769294, 509.449211515782, 496.646511278427, 477.384918545118, 545.186314047962, 502.509765202781, 559.655768133269, 550.659534035506, 524.634407571465, 514.68194826491, 540.289818963517, 518.387120059594, 543.340296706726, 519.573393719943, 508.400698274692, 506.905487816917, 487.016530260776, 527.039968807842, 526.125963462688, 526.455226513138, 515.164989763177, 518.609053567426, 530.855580418965, 545.041408522045, 530.663065244053, 525.815841558333, 515.64892050348, 532.367846106323, 511.501095798203, 508.008669460725, 526.055597313616, 521.465656450366, 534.948228175098, 521.977884703633, 530.993063383896, 530.161528822543, 513.705837176367, 524.620657719062, 538.83976771051, 535.746498639018, 520.83515053161, 515.803570246436, 494.935967584461, 527.432084197409, 521.18094745634, 534.730222100494, 514.162210655274, 495.008495283652, 507.183511641056, 533.31198699868, 501.999182417497, 546.368447261223, 536.487745837961, 503.638439959924, 521.743831038337, 538.005188276181, 536.621592158068, 485.211439664885, 492.914841816749, 500.793440487475, 512.94962756456, 554.821079678838, 538.061217558534, 533.448733597084, 505.14778775141, 554.157017855138, 512.556240215619, 524.826767840742, 524.244078233278, 532.26126415354, 545.954201939215, 517.501324264993, 530.397619524962, 522.378473435067, 528.218641136265, 506.691148667771, 492.961418220172, 491.442427018607, 502.897599641402, 495.71767863883, 522.274267024526, 519.210120153869, 512.3859789331, 532.297692634506, 535.052448448564, 538.799876236459, 526.149705192121, 502.495818077529, 532.965502633291, 557.764098767552, 506.673061786991, 505.438222646572, 529.457423739555, 537.528472525431, 519.25298125154, 558.353525889181, 533.69144492528, 517.276407613182, 529.868049711403, 529.934689215455, 515.478344678853, 510.903420305678, 516.481383222611, 554.65440929051, 550.249242387488, 537.4037690214, 536.900626754187, 519.739711467563, 504.991312784865, 497.341045454615, 512.655506925744, 507.637250742711, 483.826335528589, 530.119734650471, 494.080976831383, 522.206318220828, 510.695190268888, 540.917374262735, 512.416375853771, 499.468290174338, 491.317663461326, 529.832297683984, 556.435273872825, 505.101077940948, 531.856390365293, 536.207701828556, 543.035991168979, 522.503097047588, 555.854117102414, 532.189239758039, 519.556252098608, 513.167503662943, 530.383823794247, 511.965879645069, 497.463169218597, 517.461260505588, 526.363187333137, 504.751456329631, 549.196561489265, 514.571799413384, 532.412406606325, 530.014171563233, 503.073251187215, 502.167267296584, 519.402205207998, 533.075205242705, 534.004573060223, 498.992618228458, 524.521996170682, 511.891512751381, 545.089685290064, 535.701933455374, 540.878385669985, 549.656278311493, 529.404651977818, 501.035383090904, 499.144504915058, 522.877143708936, 523.023513273898, 528.490805463359, 508.346310038956, 531.796668242571, 505.804641667368, 511.36989568254, 524.838213366716, 534.677053809991, 549.509605334059, 516.026442927477, 556.742797256055, 533.292995901165, 560.374288647263, 521.415393198545, 514.813685912583, 527.639545228835, 506.649497681382, 520.170725293297, 538.157612561773, 530.225258753561, 507.244719004244, 537.007615376599, 531.582734868766, 510.493146996635, 522.299680113666, 549.613752529994, 507.932187812689, 522.506766174895, 525.908231623112, 520.997181824574, 529.232412054047, 487.959349201491, 517.700716818632, 501.066657046967, 509.252859149508, 527.205012134245, 543.850072113471, 540.932920687298, 524.136525546854, 535.838573342174, 519.360513182458, 529.557681705096, 500.92111543295, 495.303817142457, 481.411096694814, 551.738372197304, 476.358686364262, 533.610852017359, 554.413994053046, 523.41546697716, 514.457852461774, 498.087239826794, 520.0653159033, 541.989719119333, 502.60272259396, 490.801073760248, 500.815261521427, 511.696199613392, 554.968414982336, 501.71803800638, 497.280977896151, 495.966995005415, 535.346290673417, 503.786347300621, 513.511153965591, 534.426949652232, 500.897310711594, 549.32834140387, 521.847550659527, 498.617481781524, 507.937334855448, 509.107792691842, 515.717400748459, 559.505266869098, 521.365157697736, 520.182168526055, 537.287097352589, 506.352619294961, 536.188588055604, 527.99279978162, 500.434262257475, 550.574244135298, 502.770399418672, 522.528097765234, 548.376985112123, 521.998861287252, 527.086742196846, 533.976607518224, 505.974947926989, 544.601395504618, 502.794161365124, 524.763617808904, 533.287399396321, 541.506580379889, 572.374859911591, 524.589884260052, 509.247372475383, 519.97253738849, 533.217505988202, 541.804956373694, 497.119019102105, 534.615582303666, 518.867176512843, 575.428433682672, 523.378987081686, 521.963714094075, 506.266159675795, 513.972371573238, 536.450912470111, 530.207445630224, 517.481146128706, 499.831241189758, 533.576164761611, 513.208597694144, 515.523906536337, 513.003970174315, 515.435113058527, 515.043833290155, 520.586462329405, 503.742494233594, 499.247716875198, 507.924671341082, 512.791633371067, 521.487888046638, 504.198166423127, 518.30808770354, 516.196160824694, 550.406399348555, 539.598100736583, 528.016359917003, 524.940309887535, 529.206510174289, 573.211660496721, 530.850711056757, 489.92034207652, 477.501173935546, 509.433275849321, 523.252534119129, 524.630682313305, 499.246620076574, 534.61703614869, 536.973492727551, 499.413741862219, 532.723825289995, 534.386349210183, 536.691241707598, 504.435965576319, 508.618347347812, 537.217771889544, 520.529528292004, 554.481265975836, 536.669247846989, 489.867425076686, 509.57110160773, 539.08222582892, 515.801927169328, 500.136010610834, 542.195405695239, 506.329112491522, 542.137079002993, 509.39878863147, 565.728657222253, 528.585758561903, 497.779526971375, 487.958956957347, 510.931022035002, 475.013281341961, 496.896378357723, 522.780732509665, 508.569193214573, 529.344792043188, 557.759210430624, 517.497151918341, 523.86638650527, 522.218930219763, 557.986184768176, 509.715855132809, 509.567661003419, 536.819328403556, 540.008181661766, 487.174734224936, 511.049677406604, 571.239712104541, 528.860440210468, 534.110842959244, 535.613954333193, 538.925656708569, 536.727657673371, 531.042645659893, 553.343161064074, 514.739878667483, 505.030286426625, 507.957146851731, 514.189596172319, 495.058739544134, 533.7852736216, 533.974255809487, 536.569733999032, 502.030996896432, 547.354067478966, 536.544277712138, 499.919866864651, 520.388540607254, 522.606282369817, 541.518140335083, 495.4242851883, 515.277056592411, 502.423670591046, 497.869390804543, 528.626539177549, 538.644747345708, 491.680764314541, 522.546992379367, 537.922095272872, 544.786382608038, 545.021878067043, 486.437488980044, 517.707026172115, 517.729107991618, 546.068568244532, 531.659520198616, 475.222326673409, 525.211515892753, 520.14296369572, 508.822764772201, 518.788411083945, 535.98034839484, 519.372897875608, 530.888310712812, 533.170358048869, 509.547177350107, 504.493318655102, 516.84240949128, 525.037298065074, 526.407372439432, 491.794572595309, 503.941283102643, 527.184386623112, 533.590142428155, 533.126588108244, 516.180063280413, 539.70044232243, 507.101827546367, 512.34690531231, 523.788799629388, 528.447461189117, 525.15343974805, 511.569253031496, 532.576865365987, 500.087207048508, 526.733759672847, 508.403914934798, 511.322714660948, 547.187217710843, 500.337450300396, 509.336485981305, 501.876571207228, 536.398274431091, 522.4101698506, 518.405659071777, 522.898359259274, 525.641014858834, 527.907653137378, 522.97012672528, 497.66061778879, 499.022611632964, 520.885214767088, 499.185147870451, 519.766503548611, 552.057568957121, 542.03147503975, 489.882053852037, 505.628409026896, 518.351180792171, 520.169205320598, 529.883246756699, 535.785043997112, 527.539888008675, 499.954935169764, 503.141106382422, 511.361485776341, 492.895599085443, 526.845034114112, 528.160428217275, 532.888070274784, 529.496675185181, 526.517464776697, 526.873060928917, 514.996500797588, 501.72039219484, 521.191547691699, 534.579017279893, 537.420360595571, 530.463908587271, 555.645632776947, 528.403100425351, 499.335088236619, 506.787581208239, 513.141679414494, 525.098233612586, 504.618209000366, 524.652720703771, 521.442842280523, 519.337149523873, 514.067849967651, 530.152173962642, 502.690568744595, 507.756038311446, 556.416235149074, 511.981997325536, 532.37767863814, 526.67137460571, 526.280431321581, 517.021102209832, 534.928050034962, 515.45488768022, 493.122805987158, 515.214806564224, 557.801900351248, 532.88597741851, 528.647434761491, 514.106988348443, 511.091890660622, 531.689109030637, 530.797831468055, 504.836443205105, 515.138067785258, 482.498333231502, 509.447683512857, 544.37069409354, 490.214792815733, 528.750861402853, 528.885875450112, 528.032951289258, 500.510194325923, 505.973713266032, 537.998574449425, 517.224521611286, 509.547300957191, 522.39913919437, 517.163824645735, 535.600988161481, 532.204885518606, 491.637832718514, 551.858790819356, 536.765515922961, 527.864683125333, 499.436158878849, 518.221410362887, 505.100569202966, 530.893841366759, 483.70033690746, 505.6275817829, 518.362916002488, 502.365309878093, 522.775686927382, 518.12803865585, 513.797170571828, 528.337659556426, 492.957977628819, 527.713842676834, 517.312529019223, 527.107383877423, 484.351105750142, 508.423505541209, 531.362296205814, 550.151801154676, 533.641979817745, 492.473557042851, 501.105730672773, 549.406209726053, 538.353525038164, 515.95980403685, 493.423211162505, 498.699955196153, 547.343757912599, 499.799650629731, 553.408431119849, 522.712532875953, 502.259523239772, 523.862768275076, 530.464626249266, 519.973890453757, 494.583836752937, 547.70455756172, 543.63232489461, 507.067405088279, 538.07027803935, 514.807648026313, 527.579825771672, 519.339825488657, 529.750789828266, 534.002387898355, 531.44259253608, 528.300602005574, 513.573866150867, 518.631104940132, 528.004577626669, 546.272489277095, 520.493251757233, 545.053023700663, 528.552023283101, 529.192873846301, 552.287887826702, 529.204722354969, 532.031963096525, 532.11965126217, 499.281562234536, 521.914630716462, 521.256713425999, 522.992048153212, 518.58722330804, 511.371980762329, 500.686893926439, 500.846226014067, 559.721252444269, 503.332753200612, 530.010664136671, 531.19162160779, 508.96501645411, 542.757547309746, 524.66388606615, 514.795096706883, 506.731822177688, 549.143502494745, 532.536430303695, 513.054651907321, 546.474404030645, 543.498999693112, 518.246044738868, 523.818833486532, 511.926427709482, 544.546429058099, 523.140370590296, 513.339621353644, 496.941745314499, 506.328643763928, 531.63836893886, 540.883741875847, 509.473521574416, 511.595848264272, 549.219007723339, 536.204912678305, 552.482914157786, 554.721380751217, 520.89121635533, 518.551490457911, 550.142820491347, 515.539401323164, 518.971412588433, 516.360190986566, 530.418744585304, 535.648567949874, 519.76622636109, 540.987139842884, 498.940851992523, 549.427659294347, 544.316493008042, 500.149214444416, 538.275316366732, 534.177332755614, 537.985564681127, 506.787708687228, 533.256856109967, 535.375390821701, 519.146623111245, 539.871800073937, 534.075627418775, 522.511284708382, 501.717558863587, 507.390034365673, 506.726029565502, 524.484054673294, 520.887579030673, 548.811987094453, 529.731397796781, 495.989374000615, 514.667948129487, 499.472294008999, 504.25833584409, 517.425715588915, 518.385993624618, 500.792264385925, 520.288387538188, 519.353857130465, 546.376179965806, 526.974462474963, 522.867040756755, 499.013400214601, 520.055843775457, 497.775763748992, 502.118797446794, 508.697163669791, 543.316415175684, 574.371295052552, 513.761781299909, 521.552163063232, 495.295013202183, 529.613948418766, 531.219795296985, 524.010543580921, 506.70557942808, 504.037686560539, 535.348188157847, 542.117666991861, 499.960152499251, 533.537048118694, 515.221493419078, 509.014195057823, 526.470170182686, 521.406707511035, 510.787489499367, 525.446091955681, 513.111214809558, 536.793926100825, 566.787956632646, 497.175754497762, 528.930839937135, 549.017779290127, 524.373824979014, 547.149417520877, 522.830809724257, 529.90618362884, 529.762319884618, 520.701415059166, 528.146449178684, 522.376835434533, 534.04902487671, 530.352136152835, 537.426315535647, 517.718569787757, 505.271880013932, 509.117436769109, 511.569018292135, 490.966893804934, 510.755188308428, 521.867711559532, 503.893750064414, 518.613838778743, 517.566328485304, 516.205574459123, 508.029236225191, 498.987449281163, 530.29046575123, 549.758832761957, 530.86602965935, 518.871590386294, 512.64983695464, 572.869969973867, 471.968883711725, 495.207005414725, 489.20210505959, 538.33284052055, 499.754441720021, 533.288050592154, 521.447308713355, 524.568026927976, 543.762463894873, 509.41678669878, 533.676250846233, 531.112508376061, 527.001692297413, 518.162107904134, 508.830471501278, 492.97198492096, 515.325174719662, 531.49771465562, 513.904000033689, 498.407225911677, 546.817113152841, 504.574259852995, 498.636685318063, 530.687738539755, 528.654208165994, 529.521386841691, 524.955008885224, 506.244242588653, 503.677341064353, 523.69974413084, 532.198751946952, 518.860972816153, 547.256924256941, 501.37840149664, 541.91059149975, 512.904913133987, 473.423448559776, 529.92624751747, 531.99134993997, 530.11733192787, 514.006376976545, 542.910822040257, 520.814697948838, 519.616576957189, 527.938833737905, 527.64326180392, 502.165974084633, 535.378470946577, 529.94069107253, 537.478913192784, 513.834320002072, 541.580038324376, 495.11094382119, 519.603717887465, 519.826322094895, 536.18991958199, 516.623739851519, 520.307268249767, 532.390470818723, 500.71736397716, 521.40136647365, 545.469909909811, 548.524048264683, 531.006711578881, 518.211248552989, 529.234988390165, 519.238563805086, 526.454184540693, 530.361946854307, 542.530222906783, 564.810407519473, 510.498580324772, 520.501077810369, 503.584470638469, 542.642443182459, 528.711410525541, 523.951279699594, 529.820586909241, 519.747088344765, 531.561116046843, 515.138621025644, 521.740760722903, 529.420400822673, 518.886329200315, 513.338323044171, 531.506812680724, 506.514868991552, 528.287321438392, 528.952144649692, 531.025522562352, 537.128014867909, 502.197562388346, 546.126151859817, 524.876183741416, 499.836921104736, 539.364745616195, 511.990618090552, 549.514868115795, 538.467671375666, 519.992367180508, 539.444133585281, 515.587592065116, 521.779905331959, 529.915812722196, 520.516232600819, 489.231216071849, 550.791710853827, 550.31017656551, 535.857597539852, 526.105594745733, 537.716634900954, 527.384137280144, 548.270939068666, 531.929169596963, 499.709863856448, 518.302079862519, 533.622268980373, 511.417691088426, 499.829372939745, 520.714849611251, 496.037414789353, 530.000031134005, 524.928912453437, 547.829244681724, 548.26517769783, 517.892894765341, 546.113504736382, 516.066884370056, 513.339832729771, 539.900875750051, 554.559212689875, 495.613133098071, 513.421877206541, 529.891019770823, 545.183879901497, 520.878196681408, 534.329605939017, 546.895428148157, 547.665758246862, 498.53522709324, 505.976954042581, 526.39171463229, 494.182864317809, 500.380604085519, 510.036509378785, 532.424705958971, 514.353929879483, 562.529015488596, 529.418129892968, 502.363784823784, 514.897615918579, 525.393926559633, 502.425751348385, 515.822828900295, 512.744830820287, 542.304238445594, 528.705245823535, 528.945078284657, 523.972599305455, 496.147379579515, 495.814452211189, 504.810248279416, 474.054319324407, 557.410959097851, 532.001044776933, 516.674833074982, 511.965838352551, 520.951377982384, 478.2265027785, 545.645654105639, 530.933418519872, 553.549243251388, 545.372798694919, 524.346362249463, 495.306641242908, 498.035713062915, 527.207688508983, 495.14095414781, 531.917703650938, 536.549711245412, 526.689040099886, 539.658714507256, 524.767034044593, 514.566399995767, 521.652373545849, 499.489289362943, 522.514275484209, 491.04711939422, 528.613457468657, 504.541977265685, 567.654503209051, 523.005707176981, 528.07829191008, 492.175609481415, 524.695064704207, 510.448523296798, 535.369463536953, 472.264002656253, 556.558439717049, 544.727327228286, 504.973604065838, 529.124386049999, 535.088432429605, 519.561925023018, 506.120241558509, 516.301953023715, 518.573747926855, 518.001136763893, 532.295234922788, 497.589913903537, 466.299774825059, 518.224029077863, 534.516063269254, 492.318188583406, 525.245772442221, 505.031155940989, 505.223413216339, 526.483000844963, 534.343349019312, 535.914404097507, 527.735137204657, 548.514053944663, 526.988438286252, 520.634443695934, 537.315770564155, 527.490214182547, 479.649593527126, 526.741813448836, 528.27758884974, 538.632548715137, 491.225427490462, 477.453001260768, 534.7950474083, 554.567540772753, 527.569417798057, 521.72472219283, 490.305019858892, 521.162456545999, 511.999982501265, 495.618384001002, 501.795028570512, 540.689733962042, 509.416936485654, 517.109083818563, 512.671095746434, 519.806014031043, 535.582695727836, 556.303588242179, 544.579399575894, 518.571299530411, 511.155905374886, 509.032260624144, 495.407826750181, 543.363442703166, 511.867506592785, 526.931689303026, 530.626487970746, 533.020120650986, 508.21520401145, 519.181078918543, 544.815915627785, 537.340958161492, 536.471310967954, 537.320397759963, 535.68243740582, 513.680849507646, 535.301156322163, 517.706445934058, 547.530862656892, 514.325362206434, 548.993965586149, 493.082393569632, 509.655418005539, 510.14427252399, 534.172414441347, 504.944177168341, 519.941921804808, 535.091745484942, 491.627785627437, 518.837876012591, 511.806304578535, 498.186071196793, 523.18490506234, 512.216876446582, 527.709379127789, 555.231971976786, 541.325877674885, 521.363594127009, 520.043900890471, 509.397712162592, 529.387240152334, 524.555212110337, 503.997602683887, 543.450036408991, 520.315251549882, 523.23984812359, 504.476698783805, 528.268440729851, 547.383495434634, 539.125287346818, 546.329115423246, 527.253661349274, 524.990214429546, 515.601494363967, 502.1115042339, 543.982444705515, 516.950339814368, 533.991798151243, 532.934438305486, 508.70878264919, 537.249824502609, 499.808402067795, 537.998531690457, 540.789036296156, 543.333656439592, 521.686896375456, 513.129844338884, 555.159336953396, 496.588188659886, 542.693415831326, 533.758228791274, 531.365356487986, 496.739812503072, 496.466288499911, 533.542584227951, 510.695612382101, 509.785515941693, 522.659133386097, 538.534152123144, 519.258039742721, 483.464213786074, 530.585531127021, 502.762692496039, 502.844116124609, 543.165749776539, 537.746729441239, 532.2401459442, 538.682469717151, 529.210425616145, 513.968917710129, 503.469778557628, 499.924142859118, 533.200588074367, 520.433826224973, 523.214298744966, 536.447674668494, 530.537824985118, 520.587870607513, 554.894269829041, 530.966580185934, 530.030330544756, 507.946485236837, 531.284735545085, 501.352242671043, 545.311640103471, 508.621307125611, 538.460282631986, 541.166847769073, 522.341255062182, 507.430413603568, 521.390844833222, 528.263710639668, 513.831194278601, 526.701381183982, 540.547217502471, 513.089690825472, 509.477788555817, 519.496042666923, 501.118184273796, 514.991749768371, 558.50204065667, 536.038020947907, 559.053935293, 509.882474073577, 524.064859006372, 524.392719013102, 513.301377165326, 507.698529472815, 539.033216119447, 553.022568534488, 556.875138085578, 511.334927439916, 517.215816757261, 513.728256094788, 510.60388207609, 529.007765355371, 521.063471748629, 522.796934765558, 523.736411572204, 544.268983697022, 531.590628252607, 537.089047658034, 524.424307812306, 515.135143144054, 541.429527295622, 509.565247762275, 518.058415242852, 533.523383732092, 526.56615083605, 531.225518232019, 554.57257174931, 539.435887875876, 509.342183969906, 516.121122264591, 537.641653887886, 537.592025896045, 533.557720679648, 507.426545512698, 519.814504028472, 510.533887842329, 506.961506474388, 496.423150954422, 540.294064279121, 535.231913609866, 529.22395245311, 531.157020254192, 525.045399343584, 501.606029868208, 506.852397467096, 536.047094137139, 534.269133006291, 527.059369209098, 532.556406086398, 516.059281768451, 518.520807802667, 535.774058877071, 534.304256674744, 529.615537769099, 477.08186545662, 481.525034521025, 497.631276238878, 526.11004001143, 524.880073185528, 514.133594525679, 522.742848612006, 538.093118730315, 555.769289263479, 493.918923322074, 507.461734377158, 524.686851914231, 507.049127107928, 519.228270345052, 546.540649811622, 548.49559825671, 533.803877744425, 529.78553077061, 524.136900235097, 547.192309642566, 521.87639313355, 541.092369502391, 529.185131943229, 506.210304511176, 516.407759728552, 536.252205755266, 516.31723419024, 531.331444325952, 527.934909594934, 547.148692074576, 517.339433400096, 520.43786706818, 530.06900934978, 531.298768804191, 535.084450909276, 503.044452315434, 543.2349845472, 527.554841337588, 525.361945968134, 531.832341927815, 521.124314056119, 516.120824363852, 523.466154881844, 509.484679854983, 530.103418194706, 528.443867776569, 552.239011863687, 516.079516682045, 504.347908470082, 509.309447728208, 498.313346052088, 533.561851809465, 525.537326011291, 526.70206900532, 503.750077974487, 528.312614863084, 523.859811120442, 546.976082622951, 494.855329610535, 539.375427063658, 554.46865533227, 508.129973240977, 561.194071345751, 517.280629922255, 500.945075937722, 532.468232192568, 526.163207364131, 552.713892812348, 524.264335958878, 481.844463235632, 549.635930315095, 543.016413160272, 527.505355771593, 544.111441426015, 525.636169211462, 530.092176872747, 517.033138317248, 525.161061328514, 506.123697768632, 574.588869694312, 545.51657794804, 535.850620796959, 547.67155224148, 525.78387660697, 527.711513736846, 522.223056719897, 518.912365930403, 522.781461459637, 525.863894606204, 511.021200069048, 514.827370059907, 512.560065694956, 523.398324747537, 525.361028202671, 519.696595284624, 529.504041216151, 503.668957486494, 513.703149513319, 554.163870316206, 526.283221605627, 552.373489480667, 540.184286082464, 559.934938467525, 496.766493188162, 525.821351016403, 535.638109857786, 516.499912279237, 514.518345125993, 517.888601691887, 532.245801800805, 483.511718866786, 527.196931455951, 510.12206014052, 530.374307013112, 552.24525819933, 507.262549037595, 530.199836380337, 562.382459174226, 521.131639882963, 540.215306768768, 514.271635655428, 522.456338854045, 538.236234897684, 504.546187473724, 542.444142583192, 507.965976791087, 505.38559692364, 557.206175659844, 493.232375632347, 527.545553339505, 550.834137661174, 516.625169389144, 490.679364584374, 527.05016857561, 563.429933329497, 508.990827380282, 520.413477123868, 544.388426726164, 532.84705940795, 516.8055408228, 525.675165463523, 533.857579979474, 537.512492560641, 490.881667152164, 518.104793010156, 479.621726568275, 502.042664238564, 498.105290952023, 532.147297963841, 531.326451621777, 516.216599277266, 537.320600302015, 552.833488330975, 512.437495207371, 531.031080788637, 520.434835916445, 510.474676537848, 552.057174851285, 529.364757528117, 529.139796458504, 510.214416585795, 504.096477490088, 533.886026124193, 502.659871417665, 546.444039904226, 528.810495840068, 530.317025600099, 519.525016077222, 531.52274620588, 531.951242119126, 523.077882915448, 496.597233940348, 539.282581061708, 533.979018739029, 507.296602043888, 533.21568295678, 513.069293719617, 522.569147849203, 520.66458626255, 507.986512580765, 504.517451629374, 517.401648379535, 526.70503036144, 501.502287136612, 521.655021103861, 519.853722823816, 538.112128991865, 529.362003808904, 522.416303396779, 530.381247197408, 537.904674512468, 518.481049610248, 535.715591502857, 542.681023394424, 538.014214129154, 522.072745451784, 508.780798305816, 506.372163266845, 543.669938646914, 527.263249420209, 523.890184869402, 522.184785071339, 524.229573886623, 533.645944522728, 529.909252016046, 516.185085108958, 519.027330441314, 503.499022463209, 545.600383927158, 547.625729173218, 507.093221610739, 511.000491331417, 526.294255923151, 509.19415407031, 514.920727452217, 517.560096991051, 499.948614886634, 548.747956836381, 541.055181702895, 501.062289950066, 535.789139540487, 487.433984968145, 561.880749537149, 527.898849055443, 515.698399112445, 494.868714264329, 512.704133868606, 520.385870578815, 503.268516756728, 542.21518432534, 517.04084439432, 527.420249649353, 528.241839140924, 482.951999473378, 512.747312176936, 507.47464944927, 518.655068657783, 526.761452557258, 543.339879936732, 488.880102616573, 506.379237580153, 500.675079382805, 521.225167385171, 528.617999220273, 513.813119672119, 520.696006370908, 556.061792802742, 520.888002275347, 556.377603145419, 549.444974910568, 531.172397404794, 533.13417938986, 516.710641665633, 522.196940113443, 502.506146950997, 532.640928717712, 539.889728845564, 525.572525934904, 498.936388671211, 527.63276183815, 519.143052312753, 526.128845899941, 524.341895466365, 495.09665328218, 497.614027031307, 526.888741087036, 545.772519874629, 530.438440738, 507.863987112358, 545.468037992928, 547.306963568459, 527.909722048565, 496.384892431656, 530.059054049641, 515.086646592966, 544.456135734595, 498.281651054067, 491.673580812547, 533.222022653407, 522.445205814428, 498.565427275753, 531.301269455248, 556.509110991978, 541.369385507334, 543.337252736727, 503.586093727247, 529.184893744563, 509.078683900259, 527.277799571627, 536.619501056251, 513.766087045755, 511.679816179767, 522.369899215863, 518.947611703382, 511.883188991838, 492.572978442016, 513.619427639383, 545.140532607213, 508.213728192145, 520.455972382896, 511.861403832296, 526.948658219663, 527.714634805808, 537.365667087274, 524.068602727024, 523.041879237151, 520.999455404309, 512.870264865242, 530.173841548659, 510.670394176776, 500.615799545992, 536.05149559315, 500.89046091449, 541.808494471245, 504.723713334459, 516.060330011117, 513.52376061877, 536.717030911144, 508.31247968916, 513.893180440477, 520.191741276089, 530.999348349631, 547.251201848204, 536.693678844566, 487.108895439712, 528.191369329875, 476.860379180137, 505.844025796367, 503.402130194018, 530.745879234261, 509.108120331239, 542.466668951225, 468.647598264459, 500.002998853134, 504.987128526169, 524.046953698541, 506.57189711551, 514.385690046557, 522.640323844803, 555.823988456476, 501.64478827467, 532.926811430077, 517.718702724151, 510.363497621424, 493.975343393478, 519.796384057451, 536.835680760563, 527.296177240822, 535.290092978174, 499.376718397389, 493.315892570231, 529.30133063325, 518.222528170403, 530.171845808983, 515.733089485067, 538.938415800897, 524.571076755413, 523.161368981882, 519.225024783834, 482.041743041892, 533.89623942001, 525.798657817581, 541.910808801655, 525.991758838947, 515.55662374472, 519.494310058247, 511.336175811029, 546.225998412542, 512.946741722638, 538.316704925414, 520.06316403022, 524.759198717229, 511.489246650086, 552.751291876809, 490.035950634761, 523.942929193656, 525.494018421285, 539.819998191009, 535.976349789815, 511.539677315738, 541.987255337343, 509.698915295455, 541.082744645518, 526.678359275075, 504.303755890965, 503.42471774218, 485.612409394402, 533.030681644324, 517.621026673727, 515.623963739222, 535.21153977215, 517.638289498683, 522.421896067958, 538.775070830029, 551.197524022076, 491.160482825127, 492.579504833336, 535.779001592642, 521.480198439243, 500.365851647101, 546.068589075002, 515.206000487007, 515.445089757136, 549.946991097813, 541.175220073793, 543.693985241185, 526.753987408057, 498.314100354186, 538.874182765525, 552.085351484948, 569.290804059871, 520.379062211467, 519.432523420103, 497.332101995034, 506.146249514409, 526.170409431673, 488.08760042032, 532.791841505244, 525.632856074442, 517.284221513549, 492.108737415229, 526.182378521053, 518.08268222961, 520.657028837051, 501.174579495827, 526.624330344751, 548.735109177258, 524.418442458266, 509.541665834473, 503.729872262441, 529.354072708681, 528.291562018796, 523.925057208133, 514.78515418446, 536.031966688812, 518.092189300439, 519.551587260839, 520.739838740698, 525.525571937306, 530.496194795683, 531.094798196465, 494.634466698711, 541.356107972756, 565.989524427332, 511.269027134648, 523.947572429807, 534.15894377804, 507.903710736174, 529.004076207087, 568.982703080545, 507.241890404419, 533.182283293174, 515.61796843303, 529.108311495727, 533.582011956067, 534.931571850851, 511.41028807743, 547.170482508458, 520.863299662419, 486.665364006822, 517.924378049698, 498.82390736488, 505.969084706343, 518.991630448445, 505.703030329735, 546.412289089862, 535.034490082324, 508.294155048685, 526.050399415833, 530.702441271111, 523.533255704853, 502.483581255528, 487.725466285046, 512.934977110289, 545.634881503953, 535.176205924361, 526.992239376439, 508.432311243607, 514.493934115067, 517.548958804259, 516.286254235372, 518.296700375073, 517.091103051374, 506.994686802431, 549.070900646417, 527.970220977743, 536.154717546086, 517.508723167948, 517.831768427121, 515.939366259487, 530.045078945775, 543.517752831051, 523.211704371608, 534.6824480021, 546.403152373826, 516.849888993549, 541.627302032851, 511.873064495986, 547.505170436467, 503.514483560836, 505.683151240993, 520.679286541791, 539.880948502141, 545.575414996608, 523.477968950531, 531.76995491168, 517.389941611963, 534.439363200996, 527.778690681371, 554.00845303988, 532.189001284143, 498.876086507643, 474.11929213123, 501.840288439374, 558.229585569436, 537.312472907035, 508.188674090376, 497.053486098594, 544.537786377018, 532.876737266609, 478.900863036866, 495.179519904921, 487.983531705665, 540.29146298014, 508.231801647781, 507.52122506633, 525.192331601281, 519.032340181186, 531.710954768312, 514.964781685045, 526.256455988496, 514.039367251055, 531.261111321125, 514.108675869514, 509.265148032071, 500.135461696871, 519.114891394427, 513.191957373059, 523.36328764534, 542.170101206057, 533.709891308761, 535.723210502446, 546.206102620305, 549.805338067608, 515.576764638536, 512.462726360954, 547.498093006135, 508.9876767468, 517.806393291113, 521.942354786671, 515.043815640918, 526.769104766222, 496.19244523231, 509.690129014302, 508.954277206738, 523.372973945952, 537.5591720945, 534.534077806969, 531.121611028148, 510.213033631077, 535.000589249775, 518.441837917933, 532.474987965595, 531.810112892719, 524.835739554291, 501.232236701874, 532.232459917805, 532.581730621673, 511.500191478837, 557.837038902368, 529.004760250552, 533.034098391072, 485.682673583233, 535.919446554386, 490.60496727458, 518.078556168083, 519.281703253763, 517.723138979386, 557.087591841264, 509.134786411126, 540.15327022224, 528.287177221811, 504.410879002649, 522.258996456275, 498.503379273388, 512.01129859634, 518.669726006935, 506.924377698158, 528.676286979327, 513.371635122432, 524.562775902334, 516.084699652106, 550.203400436632, 513.432303938566, 502.78329777898, 511.877212039639, 535.999949188735, 538.540366240357, 547.950061637361, 529.053009100478, 512.953249694129, 524.025134721917, 492.056648504232, 512.634184782857, 551.850080471526, 510.721890521208, 506.926004263916, 534.32974367295, 511.084144854846, 507.452918076239, 518.249210028308, 534.570676794514, 508.502771657517, 534.463100823341, 539.362597130965, 523.044075160232, 513.640575076441, 503.297611207866, 508.667329198165, 531.599064598743, 491.964952568167, 507.102185136973, 538.214320985092, 545.575882449452, 505.508150581714, 518.634538575111, 520.27505582775, 525.729083573452, 559.305179090907, 549.733999292984, 543.601664725557, 508.861672584123, 513.371183390554, 510.461601179639, 521.073733070336, 505.370573855542, 530.306090389058, 575.011957128549, 487.203163170166, 527.470972800462, 515.128341986723, 493.062836446279, 510.477339037722, 531.028626176084, 547.934986232166, 533.284713878661, 520.112744600109, 505.491168854434, 533.863194004226, 512.679450081456, 534.948042186874, 510.869312739618, 526.948864007793, 516.071552164649, 502.422378144457, 535.381347486584, 498.131073408606, 494.666570524183, 533.703494493218, 548.844797545151, 523.291522968339, 532.577677349841, 530.044331192747, 538.524164397397, 512.651593893696, 504.43855310688, 542.836111898042, 525.750892831663, 514.889499237269, 507.019637569898, 526.343176633802, 530.366293459482, 509.209516030035, 517.367238990081, 533.472991191306, 523.954158162686, 552.840521832894, 560.940295391721, 534.52851468796, 525.330380587519, 496.60614070394, 532.242475790587, 523.539743818987, 509.498199788984, 523.086879086043, 528.384065583346, 531.522115906962, 533.24940004051, 519.796897258426, 526.329312248555, 538.079518806346, 522.454949917035, 504.608031435006, 508.681091515607, 536.776854033314, 544.756837509564, 531.288145732924, 546.136016629465, 536.432785716434, 530.454756773722, 523.774041756382, 527.746165731597, 494.566350396049, 510.144660534891, 511.254430072767, 517.542026622159, 527.232275911324, 514.545280873239, 522.243040497323, 511.385438103583, 559.89020362907, 498.454318276094, 530.093933316542, 514.765493366668, 527.60957378598, 507.341852000469, 521.482956691639, 507.1189845829, 531.22144179069, 529.230487714776, 527.541510320155, 524.913570158876, 528.949868365188, 507.82226852864, 555.258279542981, 550.290822143433, 540.062280018471, 529.336504669017, 545.014536998508, 524.288217542894, 519.763488004529, 532.438477711002, 528.10455521882, 517.482959914348, 545.90841010161, 552.829880037602, 517.567114098717, 517.462109237503, 531.438068862542, 512.82991858132, 516.801865434664, 531.330853780392, 499.0274441201, 526.214799543895, 518.869625599213, 512.530335505246, 508.537714721236, 536.381972099922, 519.390452065757, 533.296850493813, 514.882250035919, 558.57574843804, 517.799043542222, 505.60048328588, 519.504566342713, 527.630223432192, 506.784192990732, 518.10741705931, 510.648398494438, 525.875159823809, 508.348645298454, 496.651711624509, 537.786876264597, 521.081937510307, 518.834118595068, 523.11205489988, 537.685929894157, 547.951231800978, 499.482681802474, 517.209572442244, 477.858858891301, 543.857487773698, 517.836156752143, 527.58620866343, 536.051892614292, 541.550938144133, 541.586929509044, 531.27212936654, 536.55808017748, 508.119213546171, 520.388522136109, 534.370604493488, 524.998717450928, 512.150641770688, 504.729629012413, 503.99517785544, 525.124394136889, 524.422135677797, 535.208823333422, 520.831878803251, 516.748678408767, 495.832741365882, 520.772120676835, 543.086680444238, 534.205322765076, 512.236302715852, 510.120253760637, 519.577298986683, 527.254241587618, 511.894574487348, 502.124695657432, 548.446678856133, 539.633689014773, 561.544270236141, 522.94922743725, 506.925181821996, 517.412597708372, 495.135370443757, 518.458533168406, 541.662461002097, 489.065384885322, 525.684959982357, 503.950207219691, 528.413847229959, 518.917601983381, 520.205026957589, 520.883586326841, 532.063737389395, 528.411075559492, 537.108236504011, 523.692615636319, 480.095619927011, 507.90411360175, 527.268934185931, 523.780095166841, 515.682104268326, 513.610679617749, 521.421560694576, 525.398586233888, 542.30135100031, 514.510386274535, 537.665024435385, 523.984557099177, 531.819350479498, 524.530587979619, 531.758419732056, 507.886749337324, 534.747132287122, 520.178975245162, 520.11219252698, 550.340971255234, 489.107912722424, 524.977184643046, 544.137865343758, 475.97888036748, 537.168163345528, 519.13410681549, 511.743667727754, 514.825403916447, 534.329886366634, 504.951996987843, 525.662362581009, 532.269026039652, 521.171532890019, 532.672488952957, 510.103567144818, 512.209982683183, 490.646227504514, 532.925405894828, 556.360097939082, 530.579686084354, 514.661394962935, 527.640999557689, 527.292068577207, 518.978803877006, 551.709939256332, 540.904278902626, 525.296385722162, 533.712793904313, 508.325033818335, 523.641600557568, 531.835803613159, 527.743666170294, 518.787071328613, 491.210857380954, 518.412747518691, 527.84896095218, 513.880894233564, 517.085473129252, 505.087323104753, 510.888179276987, 545.794050174826, 522.414424298147, 495.838341576052, 550.99509387227, 533.529777578266, 534.691896344513, 511.295719210037, 510.574141520133, 513.753105378271, 526.007504247026, 505.063820459445, 525.27533769937, 519.156439974981, 509.893693591516, 496.144733140144, 512.24638405395, 507.522164733697, 480.241889920018, 534.439088730175, 523.268600273639, 534.309986968253, 539.170555192513, 495.109284828985, 529.31522601911, 538.322443738488, 516.981023109938, 529.705624187202, 499.721293879302, 522.744959293535, 551.449828935625, 536.278658084609, 497.721249529546, 530.235229553588, 530.735937378633, 539.210348059367, 542.929894826019, 539.929994849967, 543.40354599288, 504.60829816979, 499.701343828511, 524.1461891465, 506.091148736865, 511.895269111207, 495.429006527585, 498.880642064655, 520.913164395371, 512.661873733463, 509.159091779771, 548.365316131981, 495.415453889954, 513.290225586484, 515.190547404651, 529.956116521454, 537.026811758811, 515.181503283661, 507.805935574129, 533.973092139135, 553.391539610407, 512.73251346561, 538.189486780201, 512.807065826488, 528.084788253876, 509.193420091191, 542.165635004953, 532.940056846034, 520.053533689758, 558.579282791865, 507.381010659054, 539.044834624014, 498.127461585115, 507.98602212724, 517.718057344052, 534.128457050392, 540.462035120728, 537.60824211057, 549.991234531074, 507.932841212536, 516.872894429712, 527.52971430427, 526.41137174743, 511.176290296071, 491.005101933561, 527.147139348358, 545.209708363919, 520.03545680473, 524.133713658253, 533.016639074309, 515.299320461426, 542.883133361906, 533.925799092825, 538.306236293958, 512.217855879654, 529.262311135268, 526.978222675991, 531.941936790811, 501.676631430122, 527.76377225293, 535.759117066755, 533.981983201222, 510.129543372284, 522.99820383829, 551.419080452683, 515.68874534997, 534.685325523123, 509.069311596562, 528.590845944449, 556.333434789657, 508.824586415117, 528.732636721861, 536.773141085301, 538.610209374833, 528.603190726106, 506.439196242738, 525.191753848559, 522.327130149337, 513.70215742292, 539.367337223239, 502.312584512869, 524.053160395936, 491.218414776646, 509.342314938611, 534.696754583786, 519.905618950366, 547.209070633949, 510.434271533952, 538.577487922302, 527.261407061981, 522.363666577971, 518.154692635413, 528.751159813405, 495.02188997302, 507.709744640627, 521.853677703415, 513.757267266341, 543.841345520607, 521.040272868966, 488.102803867882, 497.585754138944, 521.648466800016, 542.780870746332, 517.768942908221, 537.34182242689, 526.632773651886, 485.801871592734, 504.402789993688, 535.735059994674, 510.60079910355, 533.330434097326, 521.357039448065, 546.9477580832, 522.540053368859, 528.979028086157, 535.033667857927, 521.072804498164, 519.421702730567, 524.463429274274, 503.786861158085, 505.219979545611, 534.644301441123, 518.30071067433, 516.32294646994, 566.049907132063, 532.279349374169, 550.577271736409, 521.822668245056, 505.541790999241, 483.358403206573, 541.107223889995, 530.783039790133, 541.436707576897, 517.888579649451, 550.929348953139, 542.631157922815, 514.478403609481, 503.3197052555, 531.022250537203, 503.941221519522, 508.347157126394, 543.365497735063, 540.443616202705, 556.406954878779, 534.182343255614, 502.574010391766, 520.343001256209, 523.784737249601, 540.130802459014, 520.647011341932, 497.729859418615, 545.719501855708, 514.416100340459, 545.038638355659, 522.482663363222, 524.740417345621, 537.121242349954, 515.974450644129, 527.161853144609, 542.70491990354, 518.294212376138, 547.175724128029, 529.559972069947, 518.200771987114, 506.898663441897, 518.492834330297, 509.716838206912, 531.139580824314, 507.914940808139, 540.845973901161, 541.064582726444, 511.333791753371, 519.770121872676, 542.225977177454, 531.003651476371, 502.381900386458, 512.626233216293, 532.503078745858, 508.951669889644, 496.838775770179, 486.034522317012, 527.705411088985, 552.609914421192, 525.404405184676, 526.807976516354, 550.713432302052, 528.006487685478, 505.619464473323, 507.491583446439, 558.312653321957, 514.76263206876, 548.5481080767, 524.412028271261, 522.465442551847, 495.50950468575, 525.561927896855, 542.794377316357, 531.480516109266, 521.679915867625, 503.360164184147, 518.455466540249, 509.791155541988, 501.40447988, 519.194959784067, 516.159276341181, 555.784486194713, 547.448290234834, 527.606037709091, 528.613081110165, 561.890109032331, 528.652940418755, 523.794250591126, 524.59938987584, 525.77147536037, 486.883593883712, 513.287986298743, 534.198474449891, 510.394739681647, 545.957267957903, 553.181311304533, 513.488647711891, 533.798472981761, 508.443070033423, 539.471941110571, 548.150152871357, 547.915677668062, 518.156417473368, 542.73098888883, 540.258356766893, 518.759090488376, 496.785796990754, 537.799619511503, 531.311158656076, 478.635614832866, 543.038150311914, 500.277197047985, 532.780785864206, 522.033026315522, 532.450209466484, 521.526268811364, 523.460065319371, 520.95253150532, 516.345037593022, 503.313567587294, 523.779444794116, 481.680190246706, 531.621907741336, 508.988202951544, 525.700509040882, 546.757141273406, 512.373834826707, 527.384004086415, 532.891364328297, 505.095252537908, 512.475229535444, 532.820412068614, 536.530385144064, 521.342115008964, 534.006118106437, 545.22852377943, 528.219815281218, 505.559202202154, 517.803672884334, 525.076145458633, 509.74586819978, 512.970428360672, 545.612789228272, 528.942221556217, 527.497536509553, 520.633749740037, 496.468978635318, 548.437043179914, 524.367595927503, 494.261656855805, 519.135945431331, 494.266586586334, 508.524458104667, 519.961889221076, 544.55572347573, 516.614204298671, 565.37512143722, 543.83561670894, 501.333323990966, 507.010117184954, 532.26177138555, 491.03283762113, 510.655007686147, 531.607645422858, 502.596789237718, 529.123332264978, 515.689415067412, 519.631923170886, 527.983721701709, 519.248230268902, 513.036798009228, 530.089211385886, 519.344502806885, 512.199861729067, 502.349007142654, 487.297660299072, 510.664093546969, 536.535905922479, 506.571687058972, 513.904560829661, 500.942374824477, 529.45100000042, 517.250778068733, 520.420930121982, 552.067625479026, 530.070874464451, 520.190973800725, 511.898779992889, 532.437516486056, 531.913640409315, 544.214420880377, 525.43676613175, 519.366931325951, 530.811633478991, 524.014725645063, 546.318241712239, 535.967712112894, 515.933363961497, 512.815292954831, 496.676513691405, 504.429316255502, 544.017138137801, 536.574570925796, 511.535783631905, 543.370039238025, 556.156009732717, 517.899530698131, 520.723865212716, 555.099712561903, 543.818624221103, 542.337925360419, 504.291300150718, 517.409273503233, 522.871013648724, 491.061340998003, 536.421736157303, 536.948946123652, 528.279131480532, 514.511930354514, 527.882497310573, 529.715155410786, 541.673614178871, 501.085387213504, 500.448846811104, 545.849066003886, 513.059323164215, 491.634901306795, 523.73406089373, 496.751343074964, 545.437832365761, 513.336917656767, 519.53120083815, 506.286832553329, 496.244353154874, 522.92001126606, 526.426275227415, 511.483719617026, 530.098858299918, 505.373032247307, 519.573986748391, 523.331960555345, 505.532430876602, 506.964150602056, 580.863803236159, 503.604201761161, 507.570995577084, 504.691476375994, 535.705405229047, 541.815517342193, 528.120679291631, 519.58420049146, 536.048080285327, 522.755586493102, 540.175108278344, 538.350989729748, 499.182148084849, 524.887464244915, 532.680511456355, 527.80269182125, 527.426687703723, 538.104125072136, 516.998350094627, 518.414848154808, 508.249675191522, 522.499688618159, 509.482492564786, 536.089838500203, 544.211942109042, 525.352503981372, 516.343362285292, 545.552068774346, 537.204499991262, 529.374072316083, 550.69166850475, 528.975251531267, 482.667670712258, 533.126639569437, 511.168052554056, 508.148741249342, 534.37084524822, 530.275782863264, 537.324345326121, 511.401144888934, 531.506398315683, 537.287673283555, 498.93294511481, 508.03895590418, 522.558235973873, 497.911900786414, 509.636930703368, 553.068511438175, 526.288159967987, 503.985746832231, 530.407721503456, 495.37757111784, 528.449322665629, 512.740220352293, 535.619679771149, 526.936218160154, 504.158337654183, 525.900875538258, 551.445296281308, 538.997897869787, 530.074716768673, 514.332082674528, 521.581178712299, 523.884783059965, 521.265582575274, 493.157500898541, 521.598417900558, 511.960860230529, 520.377139414369, 526.225740549948, 518.488893491803, 501.856111233381, 519.760544685893, 543.355985512701, 508.675445833625, 538.233244562994, 536.170918139125, 497.154196772065, 531.070152679581, 544.991885217846, 538.904820059331, 526.433653579398, 520.904164334344, 513.246689277706, 524.487924263971, 542.496398386145, 510.449735917615, 484.880802756838, 530.152133072332, 541.511908531101, 492.191849964919, 484.7027894956, 524.564041371589, 491.426460866691, 507.062388431981, 519.9203786282, 527.685715811293, 508.177253313064, 523.583434523624, 526.06270561807, 528.487385289028, 510.187810533808, 546.528457692352, 544.266948779284, 518.564963786961, 532.500850623049, 526.741858942989, 511.961918000229, 518.668832220583, 524.480308322273, 500.819729026686, 540.85871868818, 493.418834250714, 530.167322094686, 530.55243434236, 518.415848442762, 523.756134645366, 516.067432793928, 514.167633618156, 508.641322263602, 522.327455966255, 484.51193743845, 526.660219300148, 527.896015602679, 545.029474810517, 526.074241189034, 537.818229014237, 536.154348872607, 508.139975577994, 541.822490356232, 532.907592935938, 521.917253800294, 536.025769034742, 511.993403862314, 559.484250765342, 518.394550863204, 528.586313052872, 546.380151994116, 501.756719844583, 528.88058425359, 508.808923356817, 516.207057024557, 524.150394565107, 527.496711484795, 514.91053165245, 505.860841017491, 528.003922170138, 523.036968889313, 495.837128287625, 484.513851074776, 528.715504478634, 497.091533441996, 498.017575393592, 504.268842641955, 546.18807239225, 536.640415835719, 512.007130628974, 540.346848202306, 532.757275395829, 531.557740612176, 496.639301083586, 535.485096046246, 529.748547278036, 555.095812362703, 540.678351474281, 540.541138336385, 496.640899572714, 521.140356131828, 511.254426945285, 541.216511319431, 519.753590405625, 514.314087401809, 545.797180413775, 524.065357235421, 544.14516207739, 514.28518913659, 535.879942719285, 520.598360576325, 518.527044356334, 547.615880091611, 534.964050220102, 492.952284847684, 516.399710907456, 508.219937224951, 517.06029990689, 519.83668982247, 512.881301245866, 514.172900998004, 523.321736328806, 505.696943593109, 516.521391752333, 541.956509074778, 539.550156639539, 507.052222539708, 524.367787123608, 532.517602392342, 508.199825384946, 528.077728764166, 498.811402747928, 532.698630679426, 490.69261305802, 510.291457061638, 549.316348573015, 513.925301342588, 518.618138851489, 508.091121934125, 525.269973218687, 503.119445496477, 503.196821763194, 525.003880283579, 499.247589982206, 530.094328453282, 533.86938982, 547.053358548338, 519.55133697556, 505.294079889259, 545.34507322606, 511.366614733702, 526.037565748693, 548.746129925365, 530.54124120022, 510.352056705688, 517.632240976279, 517.110416851173, 506.611318478248, 517.818984525925, 529.382430555347, 535.503775433496, 520.078917957383, 525.094155464837, 491.257904626076, 536.606726024594, 502.381268638509, 542.785602453177, 502.893634319304, 530.60927748952, 529.767473438036, 533.94508964505, 520.765339433925, 554.840888667131, 529.082642788126, 501.7694508128, 544.770733475119, 492.376097269528, 543.075819738255, 526.122709200493, 529.506439175002, 568.968429488, 543.130776214517, 521.616421693337, 559.750142133825, 514.982427830905, 538.580805899242, 534.138563411734, 530.98938861162, 536.03406067373, 529.862139112428, 533.670505988931, 507.908152298622, 526.064422901221, 529.646119457509, 550.813271758765, 513.164382702559, 528.071103873892, 504.982693416525, 514.407445580438, 510.006392639715, 491.681335479763, 519.599941901401, 503.55042862399, 503.520656508255, 544.447484768557, 546.862697669401, 526.887299598386, 554.659197170365, 504.148539936295, 529.062157082769, 509.704994532283, 535.485830650311, 528.792611766838, 537.204074020203, 492.067746192135, 517.455706416371, 504.896414265716, 492.910640415417, 524.095562603441, 564.218529554011, 534.242213663107, 507.82501037613, 545.18072935963, 534.576489787447, 514.856530938187, 510.825756228099, 510.770481223253, 535.30693136635, 529.356198758789, 536.998584333542, 507.583578671978, 540.140704681702, 541.411628700404, 535.788038908366, 542.597233122941, 510.095643797323, 560.663135688186, 525.947752471783, 569.150711881155, 516.208990602347, 516.018850392576, 501.549665077265, 528.987160354109, 513.612752974801, 565.278947958206, 504.846541325876, 535.048808222407, 526.369887734939, 542.073499749703, 541.901128187137, 540.384778876016, 544.461996736019, 529.038902323899, 525.199184254487, 496.070463220603, 516.605001062892, 511.443668435416, 512.21752479264, 525.532654898392, 520.842983087084, 505.500117949222, 520.900143009663, 525.539130642502, 526.898940273162, 496.240359231334, 505.400743817317, 537.220501878962, 512.695976598254, 527.927675819949, 554.058875647817, 531.527165467314, 511.096595894471, 528.00522884593, 520.705885943018, 505.695954528708, 522.463769322215, 528.801388976445, 507.703101381296, 498.864641440744, 505.390965550747, 524.468527475315, 518.922526398095, 493.834134128399, 489.097739384745, 522.689628885095, 535.693409184948, 565.832578127981, 556.399729520281, 522.159777098718, 511.814041492642, 532.185709417753, 523.826927164925, 558.249619811667, 512.293315582502, 528.744602850656, 559.376362078258, 548.603429347577, 550.530745517973, 535.974322884644, 546.720827002887, 503.48916615574, 539.493528960402, 524.401185043661, 517.433689579297, 515.37110160715, 526.772545264542, 502.440113174328, 549.253798457256, 531.220867250868, 559.84729017008, 515.856725434769, 532.41729733081, 523.63267747505, 509.979606544017, 540.141551630836, 534.484894363657, 495.804507345069, 535.429803888199, 505.418112274866, 511.738342071872, 510.476214666868, 537.88766975918, 531.438425458854, 527.947636204697, 519.088393040706, 515.045388415826, 512.535616935456, 525.866136432075, 509.69757154777, 513.733891124513, 530.735144778423, 537.724328901443, 507.733118303193, 558.091979547254, 512.864610823473, 556.492761106692, 528.603544502484, 524.898659828315, 529.493275456793, 525.373065197295, 546.167475716728, 486.46069385163, 536.544993962356, 525.670037509151, 515.842563807802, 506.63637148258, 527.030461576496, 473.522689465157, 517.482883735121, 553.510349060993, 522.520890405129, 554.299163624582, 548.672704531974, 546.177055113846, 540.631440936995, 504.770904837572, 514.458983853573, 526.042587733658, 493.111271388184, 520.04356626584, 495.762976331832, 512.773362268609, 513.2732915999, 539.117915542629, 521.842372812291, 523.118292871541, 550.417892320651, 545.274168230186, 500.042411110302, 534.567462042445, 538.876577421765, 521.363212947622, 505.527408316446, 498.782505980191, 549.944465293488, 501.553738177045, 498.857367926225, 540.420482702135, 530.1363934768, 529.241756932724, 547.221251317242, 516.556502421286, 526.645389128291, 493.621113794953, 540.808650180871, 510.96748494319, 535.401692642569, 524.625237303293, 519.126877450226, 525.496037800962, 498.930595126466, 553.975105121933, 514.37048147459, 551.479150104398, 500.471242809953, 501.926354177808, 515.473530314914, 522.592984886913, 508.142189598222, 513.018968157138, 526.905941517226, 533.105700807551, 507.080995161647, 515.359932477107, 505.510744882291, 530.09705875009, 505.218143694043, 549.614347186054, 504.125872697342, 518.10469147447, 524.405689537234, 523.160737048161, 512.778527682416, 509.000159530983, 518.778335910027, 499.822964792916, 505.566562228922, 503.172163285293, 528.074382669421, 541.834735062456, 531.158053835592, 524.023295733692, 518.595344019106, 540.069411074746, 527.495896078604, 513.405530535999, 503.8487320775, 512.213365257466, 522.002000057799, 526.474807378498, 529.687800823902, 521.940749850583, 522.998373842422, 480.664064415877, 506.906550740288, 524.644167774118, 528.877762603646, 522.022350790251, 555.535780054134, 539.328474478369, 539.462715859398, 495.36762871277, 521.833026379181, 514.751313125719, 530.757300869033, 558.626487231744, 501.496722787594, 519.796287963886, 521.917511249492, 530.219649871092, 528.961911500363, 539.316543594236, 519.271607736715, 523.0013488815, 554.624141585312, 555.103099926251, 543.41076785527, 499.823390229574, 530.963587062363, 537.647847494884, 528.634074182879, 529.705868360179, 534.715072497683, 535.338305795455, 545.011826521623, 528.318999096066, 516.444248020908, 525.539563282842, 527.092409433663, 536.999163725562, 547.473205047253, 523.027246455922, 539.709123421848, 520.723091127527, 538.132949999398, 528.26713081316, 516.34029408411, 534.880003398403, 528.588580409955, 514.066557425618, 542.302562563298, 517.401827783328, 510.99101370964, 514.719818317779, 496.699005321126, 519.350116925555, 533.246928221143, 528.025389757967, 506.987965742573, 513.286281512917, 546.406006147686, 566.824341621264, 514.172612890341, 507.552151928662, 514.566970490584, 532.265410526793, 485.032165961134, 551.205648880878, 506.122849415046, 548.286626900917, 503.392220910664, 507.526693389634, 514.401349187504, 471.398910492936, 536.60972741122, 530.343889584177, 536.802393453986, 508.154586785203, 528.145558680701, 499.598896921126, 540.045632326843, 564.132252420355, 498.412759775634, 505.393887932067, 508.801626749334, 557.524641027647, 521.716169303718, 512.458303439794, 482.356451059283, 553.948061274508, 513.803625891112, 528.08045334849, 534.95773905516, 542.259705613331, 528.031803965404, 501.336679105739, 513.414397668631, 524.604475509879, 532.506443169312, 515.103593368409, 538.283243351845, 522.957887659255, 538.450004727644, 515.103999676703, 508.493187284296, 536.341589734028, 534.587076389746, 501.634044327456, 530.701991902413, 511.644388157991, 548.569720092021, 510.735690562733, 495.226176882676, 517.902119232215, 529.814518580754, 548.42836687635, 515.406582198866, 526.718899369056, 562.556187264647, 557.370269128198, 528.580600901905, 544.427939474106, 500.996471411589, 504.735368441017, 545.616248831297, 507.235290634985, 507.872028687639, 522.699541995857, 502.65190948253, 515.480995681253, 509.335052218808, 540.873632225152, 496.030654197722, 519.879228601673, 523.492611209911, 536.972086079349, 505.163755507627, 529.279709054258, 517.022671980191, 520.948188886016, 527.765260335691, 542.018968281314, 536.812813742118, 526.343774273006, 558.150497190082, 508.14699864146, 520.171430337048, 525.407397492462, 521.441670680765, 535.654207132634, 520.297115599763, 525.964554468711, 512.814660018011, 516.691385321041, 520.501048328177, 513.597323608853, 516.344616069644, 504.29222886641, 510.90251212713, 554.612554895866, 558.933047681353, 548.344226057465, 526.607327366129, 523.146784142893, 496.917179213178, 505.442704911649, 519.40982524828, 547.90558529461, 519.724376393167, 526.369445825262, 499.417217539307, 526.19116783329, 516.735649752234, 517.43507404885, 531.420665025458, 530.678098251808, 515.658453336941, 529.468237649214, 540.457906200429, 517.877980486092, 537.762996946818, 506.358129002928, 496.815262160776, 513.61695878397, 512.221106269965, 513.121241911507, 525.618745232133, 510.587597332659, 502.08101074882, 550.18779450674, 530.694496297708, 512.495335709456, 534.177179989762, 556.23159586339, 528.4192120916, 529.988413815002, 525.007838442054, 539.392283198189, 532.950292917871, 539.405410130934, 510.813642704834, 518.255072886962, 499.598809270184, 521.966083342457, 541.377092458362, 537.210808371992, 511.840681097742, 537.571342511115, 556.876308461409, 537.325953749078, 519.175936999199, 511.45221451017, 503.316911209704, 517.069555659124, 529.301891977231, 536.917067686752, 522.8680215333, 542.500387241378, 538.04597897805, 562.106157597509, 545.713361422772, 525.708507120603, 530.412344993187, 500.280217669618, 499.669666346657, 478.918191671888, 535.432910171903, 521.202100481855, 538.945834113502, 524.375646764892, 540.084768274135, 558.954933816354, 518.801330089081, 517.242161887557, 496.702853748919, 523.784825340182, 519.279005774003, 491.867724858653, 527.3733063139, 511.580637199889, 504.735005480115, 506.9307013456, 523.477224044981, 508.886295810407, 539.307453597091, 505.051283716677, 527.527535751848, 537.972218697686, 524.83800930005, 517.500236997484, 563.030167727527, 516.067713583921, 548.660410341528, 510.062569329986, 513.032332718203, 534.702059345588, 520.849015945316, 516.353977843816, 527.525479993547, 518.760469443773, 537.287393055672, 516.266632550247, 529.425760764036, 555.174708153053, 522.0330173348, 514.532899114267, 511.637745494458, 523.811070823881, 542.099662923943, 547.595580937609, 509.918520389784, 518.863486817244, 521.981132411036, 504.730841949513, 536.891216238088, 516.342956084102, 522.423525166344, 513.635479830549, 521.06180277063, 497.793132478575, 531.468139690745, 531.299718486435, 512.335814832029, 542.25587606373, 510.866241023905, 543.981777881238, 515.432467990422, 521.429285510792, 543.757401525701, 526.865530807819, 524.34196829261, 506.706422302851, 539.269292170203, 524.739486166894, 523.525537845877, 549.367807776718, 522.836682796188, 507.061127314773, 534.045448268933, 527.263158817173, 516.326207879362, 510.136340126754, 490.945489789699, 514.636378959613, 507.841961716981, 517.415408318235, 528.008155123662, 530.375113911942, 507.423634147033, 504.940836138153, 534.414147616657, 538.694972556127, 526.883112437787, 522.876167488053, 534.254758272406, 496.965594920008, 515.796275588056, 533.336976464843, 522.829224277745, 520.030225586126, 508.478190478493, 531.306437387929, 514.498476741925, 530.773374059025, 523.917323736223, 535.018523334496, 529.073328474809, 532.534625301083, 518.191768132954, 529.580571433139, 492.843076764444, 517.606285500367, 527.558529602907, 541.357085192046, 534.476871846463, 541.565009049993, 511.848299620051, 510.072138665609, 528.500665919678, 502.32155742705, 504.988603421636, 497.966945830955, 517.722804670382, 527.806333610949, 517.759316147543, 516.529502317357, 514.508744632921, 499.610093867634, 539.706475989457, 519.377162370598, 502.88806044135, 516.755856054022, 522.785173306557, 506.218276152351, 525.968246796333, 496.272248550806, 515.914131438254, 516.090396400873, 501.820806041256, 522.724248720625, 516.581247620533, 536.760878392635, 545.044493042232, 540.735493596791, 518.617167531588, 536.724464901593, 519.748187108799, 517.152982355687, 520.028636055808, 529.309612891344, 525.460601796784, 539.153815347469, 541.934245331776, 518.959297363681, 501.257699843567, 528.069668095751, 518.769466542534, 520.256552692482, 536.198311948687, 503.507846868676, 524.713645234051, 519.686012704462, 526.97285491267, 528.621430952278, 521.627290249501, 498.105955997151, 556.730164082428, 524.056261386769, 532.826858747666, 487.746035211194, 532.545145484843, 521.357831984197, 544.05171849951, 509.546513232802, 510.932803400909, 520.554561225594, 566.809063623671, 517.748714799375, 521.666631588612, 533.060674375465, 508.47615006955, 558.38594185105, 487.849951367876, 530.174898909458, 520.867953792145, 513.344187093431, 506.513442664263, 556.176404174493, 502.585089879039, 491.895555828004, 489.074774402737, 512.832155557842, 512.735971884943, 533.565765082772, 519.768153649309, 554.078378894265, 507.735178366749, 521.765178623107, 532.054124493524, 517.088191642088, 527.058342815902, 528.591369796573, 533.129714507277, 498.633502183544, 518.134076111431, 537.636467899178, 527.825155049321, 534.296689687543, 485.088693306719, 546.869206090172, 511.429514232932, 512.377455204359, 506.681273177814, 493.726630104763, 532.645510716833, 524.627575172949, 524.134945394844, 509.13262532761, 527.207668358414, 505.461799607809, 542.772347509461, 526.10081493379, 511.178326967483, 554.564440202705, 531.803564578706, 519.805719947893, 525.359315829793, 515.856414473466, 501.194454562108, 524.252351558374, 540.185579375715, 502.293727879508, 532.629723589771, 511.994897613452, 540.62041032076, 514.835993528962, 526.385541517142, 540.426114858976, 506.277804500956, 506.261884372231, 515.674870246721, 541.562015296818, 512.95746948445, 529.889874516411, 550.590332239748, 535.813037654483, 536.929741850853, 533.931137668943, 531.036922133867, 505.810041515726, 542.166932996428, 533.897459028562, 510.657830791133, 537.338814009154, 516.221708763697, 530.761461862457, 520.568669307822, 522.851600438563, 516.904096736939, 516.952163278738, 522.490473514691, 485.9386292625, 538.440200500744, 539.560904011837, 511.320145574112, 520.141904316426, 513.466651198632, 513.078973388821, 518.42211578488, 550.166494667547, 509.554292579984, 574.596685423581, 517.763646661416, 525.314501449232, 528.434376402843, 534.60730295517, 508.785018220813, 551.920106765603, 549.80623932359, 524.311011193663, 542.444181339902, 533.962820115494, 512.031123602045, 506.016671780124, 533.048591356532, 483.129503130316, 541.672927044571, 536.86967426022, 484.527542092882, 515.144045624769, 502.229234898884, 528.939357608062, 517.541875515952, 524.499003514039, 511.09736018404, 522.975780336215, 534.598018328016, 511.695176358358, 555.919438902593, 540.226517231109, 542.005906222744, 519.735522842749, 470.972542214233, 483.400664352384, 518.347120025451, 510.550997292859, 537.571150597273, 505.838834257042, 542.738233486622, 504.54685032496, 562.336209770395, 536.919940390883, 497.4317611357, 537.341576602604, 532.439117248303, 539.185096645417, 515.411996454764, 503.823035469932, 546.598079912952, 494.322928727757, 534.797827910617, 507.155873352548, 523.169217584898, 495.84398603529, 517.437143810015, 538.600715060198, 512.647368886211, 528.81673405839, 542.715088996955, 551.083240470157, 509.180934363071, 495.92370356147, 545.597475801979, 517.968324630603, 543.103074218783, 518.881817233225, 514.229029411477, 537.96658007879, 526.715989146714, 522.645872269394, 513.134903782768, 521.188950776536, 520.068863905094, 496.355677772967, 526.982505724551, 505.894904951695, 502.112803860635, 531.418226275521, 515.642589966541, 537.472212773466, 536.11537257971, 541.780641362751, 557.379973009651, 511.178879601072, 531.56428237006, 524.168603927145, 528.479066468152, 519.443543073739, 507.324933273632, 536.328958928332, 509.22764504813, 533.316167348575, 524.38598042252, 564.904944140322, 510.070017764387, 520.5627555423, 510.258413453284, 528.388561285865, 529.188947246919, 532.614289245501, 522.557583052412, 565.162931159402, 512.652477216895, 523.086447285131, 541.998957263832, 530.91694371582, 528.254587617275, 515.519778664958, 512.265170033561, 522.394062859556, 523.293826477687, 522.758646298647, 515.849645653171, 537.942980116352, 506.163281808692, 500.130845201175, 518.868392283243, 515.025314121477, 528.813072178294, 510.203652028509, 521.957940159825, 492.54555661872, 527.617749632785, 548.626289730103, 521.918860996776, 530.800637550809, 545.802876521199, 513.449300658978, 517.768626337075, 474.933617609674, 526.44605820343, 522.374518603476, 514.605870708701, 530.437092906257, 529.506236712846, 532.005881544079, 535.192782667018, 497.176713008352, 513.517334624068, 541.905879533973, 527.055681233507, 512.361766230198, 501.578776336257, 541.589822493096, 544.098794372897, 501.389619566618, 540.397073288008, 579.25803881432, 512.937098118409, 537.552344968933, 528.787017577455, 537.605420860752, 524.615028437433, 527.586570581507, 509.585150146094, 494.687855756787, 495.557201577088, 530.03820838495, 508.558062412753, 520.075865647875, 551.353584553233, 550.979470694307, 519.614925185754, 502.270505505101, 523.899563607237, 538.565386891255, 509.753285769909, 541.615067520712, 498.925992799906, 543.903372116241, 531.104234581036, 514.276182392503, 503.682090424694, 509.057122034444, 520.612397990442, 517.8787972446, 531.239688364002, 501.855761888104, 505.426620205975, 496.46213632164, 559.138160469372, 536.8154125175, 527.526997474209, 508.756851654981, 516.351272503507, 501.119964537582, 523.424287892333, 530.91412050904, 550.67665235343, 517.81924143915, 518.76856075047, 532.327785331709, 529.083310317655, 521.294676353831, 519.474201881272, 537.071541566414, 550.275638273565, 560.778346995666, 541.512698489027, 511.259135751584, 509.003726187205, 492.534839640451, 514.825825064361, 539.033423138873, 529.52853962294, 504.752243856997, 511.05339901292, 521.621913311764, 535.448059718532, 507.484987894083, 512.161941870789, 499.827841646658, 529.232553305114, 537.609170590599, 524.073926215556, 546.39762366152, 523.86076117159, 513.383123887091, 502.641393160991, 511.803461298124, 515.890405545874, 501.89558941543, 512.966158278787, 541.540252540779, 532.897209113661, 554.951930610575, 519.873016618817, 511.126985600617, 545.11639655689, 547.794060990592, 538.625497923202, 566.863027616191, 525.891785388962, 524.467876122474, 560.408235724179, 509.927889317366, 528.631162400793, 542.269497021067, 495.464294253285, 519.893709947749, 510.335212545527, 531.094852782841, 513.087985872628, 495.916939806217, 559.169254324794, 502.167526342216, 523.096109550472, 508.324640539134, 500.159498201434, 518.729263702187, 545.032186304885, 546.200028404927, 533.695507628857, 518.878317608792, 552.352380568926, 552.318899303212, 539.346126278474, 544.794038023833, 524.830664694945, 540.855042279529, 537.725370513959, 520.956145972653, 524.12199225507, 560.906416908887, 506.979379247887, 508.026050355325, 510.037649413759, 491.554004139699, 526.83882806454, 509.746463599881, 553.724274517042, 518.263618228738, 520.133924571073, 529.063501131332, 512.67423647841, 539.73162458323, 552.409132423731, 537.623232414252, 522.838902562566, 486.54580078274, 535.30070291139, 501.015114790688, 553.630337139424, 535.671904604934, 546.418866807623, 523.885877475751, 485.961182894892, 547.168160728986, 509.011189801154, 524.021925058287, 549.789914869206, 539.180811716859, 543.189965254246, 550.460603543915, 516.012795511549, 529.963148745003, 520.32359537255, 548.786389578438, 543.037028738505, 526.556082129732, 524.077880240364, 523.749819715341, 482.067777158904, 500.531806201409, 510.171651949488, 547.494480045231, 534.175507277541, 546.676001713516, 537.343332955614, 502.850746960349, 516.638899480003, 525.464092589665, 525.25457181144, 508.313548298033, 498.73868855012, 518.105196071677, 536.242333605425, 528.432960522307, 535.219688220094, 525.913566595958, 516.991224607952, 528.297243446499, 537.595225505705, 530.383009445676, 501.670644015426, 512.781896977889, 519.920315054134, 533.748355395427, 519.352424287135, 556.074604584605, 537.224185990523, 517.747082292317, 515.082847420896, 490.024746987906, 571.477690241306, 551.415203905223, 542.35637423743, 555.099327717431, 524.165937396462, 558.927876395524, 514.877330549012, 507.111673061369, 533.799833740542, 544.898485275989, 529.559847877342, 518.138332555905, 525.796440305048, 500.188975656744, 532.482554044349, 537.582243555691, 567.665858464954, 498.412792169388, 507.688661095422, 556.243305375225, 496.319693585638, 537.237214121742, 553.50910449307, 528.283632416052, 541.791165160091, 530.596714537133, 513.472248681454, 512.969401018066, 553.16988697421, 494.298358137684, 502.427360771219, 505.079001071449, 515.695312424, 500.222260502608, 518.776051681982, 514.319460852076, 547.001202711253, 535.2751517302, 558.736299382174, 522.709061658427, 518.775376108829, 494.231178545127, 518.617636982646, 506.183801131451, 508.739988310708, 544.747019923213, 537.530154966599, 509.259974218929, 509.365092198542, 547.426107319626, 518.458747133412, 494.682917608595, 499.674573842548, 519.577504201914, 529.723753508699, 563.954132778142, 511.456115202957, 533.839544342094, 502.708692516628, 504.875041155592, 498.092483085993, 529.592703857644, 539.362375364199, 530.236741440826, 556.255056387444, 534.451416016732, 501.058669753313, 507.337218869973, 488.17478559246, 519.390454689482, 504.521153240027, 528.116918539207, 516.782347268814, 525.119465030012, 518.86763185283, 487.00014579562, 544.126436661117, 519.93664744542, 522.202874514867, 539.747932186843, 536.872998347926, 513.104805755254, 531.515951647215, 509.319153297707, 521.334430583189, 524.746138560585, 532.843679365065, 524.124162402222, 487.668408327467, 522.626339705735, 509.273180084414, 503.370221220283, 510.99269743718, 525.374867058421, 500.652499830364, 508.357877484175, 527.855080760119, 515.248870771131, 509.510944911221, 515.350331082201, 490.994214335063, 469.27441453499, 513.767002063918, 513.123450675134, 515.320911229483, 543.338400244421, 543.608545468693, 523.467116437663, 526.0769461313, 511.71329434615, 492.162911599845, 532.190084811613, 518.922356360377, 531.032858596317, 540.222115421458, 510.13231694885, 485.884438890528, 542.678052860622, 521.108418414545, 527.594093516357, 502.19086969474, 536.879257855114, 517.087747155765, 509.497031983026, 551.0302722908, 515.199526717605, 523.607313041288, 518.549313728841, 557.2637849444, 521.858233928756, 512.379158284131, 545.063762468774, 520.851742834778, 514.006825977581, 513.926025427133, 510.939193381283, 513.029671006337, 527.991562792418, 540.717137549545, 537.894013619548, 538.368641134465, 512.274622550202, 501.039966888532, 541.514535399165, 519.257817776419, 514.534469553305, 522.691222517889, 540.159739022559, 517.01460610389, 519.675046378231, 503.96919511698, 495.737923556202, 525.123176658773, 493.932296574884, 535.292575983111, 519.522443397866, 544.601526642039, 505.263141862509, 531.223330005427, 566.009838387757, 509.501180804062, 500.516737513619, 505.199327329463, 504.088315901562, 538.939386168184, 538.160075553815, 534.980098568895, 497.191060571787, 550.970603974219, 523.025700813941, 523.229080232626, 537.571493702915, 538.871164527724, 526.718985762145, 532.405828346039, 545.997993149649, 501.801180329266, 533.060019943375, 526.972523234777, 516.49664265219, 552.23133469307, 534.97034078818, 500.336361960686, 544.992744502441, 519.162312647622, 552.247803527288, 518.734966154201, 542.197636921395, 542.650861008333, 533.577912419772, 517.407920277834, 541.576580398785, 553.378032012529, 529.173156450504, 522.614141928857, 521.40750234995, 523.859926643242, 517.558784977631, 486.097241392883, 515.247162119018, 527.611950237487, 535.782786379101, 495.264146577953, 507.856705696396, 552.459703380836, 505.446826062986, 528.48357066508, 503.923860979824, 535.036237553528, 530.62803206992, 495.019329258145, 508.969324523595, 506.149169279583, 538.005808317961, 527.556998049939, 506.259736251574, 504.777586887937, 530.020334417715, 510.41253186382, 507.728755035471, 499.99943054935, 514.042970449278, 507.737222820983, 518.419872657486, 510.260040508985, 507.871829030765, 547.966590418707, 497.516830413355, 535.580106734422, 538.281204547304, 519.795181750459, 520.324399527751, 538.616858987265, 538.908444931108, 514.505959701028, 510.282845147459, 532.097324207108, 545.088011446255, 517.965948072854, 513.417164981572, 539.925810435204, 508.213315000616, 503.718127001366, 544.751304915425, 535.932944874988, 536.32853660901, 543.299302546539, 549.192655379287, 539.679593068247, 560.534418434457, 531.649190787166, 534.490174188104, 534.426604846526, 502.907562514512, 515.579370354124, 522.74045439361, 527.498674239458, 535.100730479135, 518.946624794225, 509.640959316017, 522.177486939767, 520.562035643523, 521.25362759673, 504.587837394048, 545.496234426673, 541.573411482962, 553.275891696794, 529.405967763982, 514.508122946028, 503.382561632387, 513.242681284107, 538.170398228028, 509.845072498912, 514.283411216524, 527.795678772254, 503.48517127115, 533.273319795565, 535.756854764024, 500.898210569186, 528.221233700733, 531.096978366694, 535.908242887171, 526.801679965262, 530.146738444667, 544.163009883896, 539.581820069465, 512.568687080331, 489.607741222382, 532.153651002936, 520.94670959072, 514.969897967589, 539.940849092146, 532.260275601612, 508.026183056009, 507.29142960865, 528.158212240207, 556.382394188324, 514.681865469947, 525.46980544741, 519.666339405839, 502.880873018744, 490.481647913735, 506.040361319359, 502.47460401068, 523.544366472527, 519.003680874656, 531.297466598783, 512.844924261376, 535.225853715275, 514.705201272539, 536.140248938063, 528.346154582119, 518.110887834492, 517.591704754278, 514.563786000123, 530.985532712699, 518.014223714458, 528.090692143187, 507.741919351403, 512.564720994465, 502.282147734868, 515.080237569725, 516.123524262847, 510.213565966247, 536.678582640114, 529.356652514658, 503.134158315676, 516.235693325779, 531.211501576952, 523.812265414857, 494.798351598395, 534.199771995443, 497.503310557899, 526.236633385745, 506.632807550195, 503.576107431572, 542.032294790337, 551.428993139449, 552.230637750922, 505.428221667245, 507.951891501525, 512.883793081157, 547.62364764304, 526.797304317904, 549.642253920862, 515.413233603555, 511.79727970945, 544.373655417185, 572.079921708202, 506.301798684718, 557.076046978456, 514.918209668017, 530.171429454531, 552.094295335765, 553.295902681706, 539.489009490222, 512.21940758261, 520.65723687715, 542.325007114943, 501.852854566884, 518.800254303797, 496.585673185138, 523.009826593334, 530.706410341496, 534.32926969164, 506.563414620637, 519.67771675735, 528.534750154804, 515.771523170029, 526.175351812814, 554.696821841146, 510.164009174792, 506.663130164226, 477.273476568116, 502.663939862721, 550.104692802405, 520.438979392501, 521.710584250767, 497.291259175357, 522.753061890539, 536.044142718295, 507.536921524438, 553.472409947777, 537.728753579585, 502.034689332811, 522.219816318231, 530.685525476335, 519.337896518541, 506.45073611884, 515.076055776653, 516.373153317182, 528.863429681362, 522.238050290542, 526.356345170939, 527.247152231979, 512.073102158763, 514.018592101594, 506.100720799445, 529.850433140516, 500.719762747413, 505.648478338237, 503.399663198503, 544.456730516767, 500.875563774999, 542.76364760429, 531.109272892804, 511.675961280125, 501.375964253494, 514.014783406415, 537.892293161125, 545.973284989108, 511.119082370987, 519.577001242862, 516.258267691708, 540.866800592866, 539.181081031026, 506.691497775204, 488.267780843825, 504.499486658698, 550.684867480273, 543.119703237466, 520.09724350053, 526.204656351769, 512.448983327695, 508.429625325673, 529.366498316779, 541.369827120227, 518.677391572871, 546.649095624246, 519.947493856028, 522.540257345063, 536.136791869283, 524.850200475354, 534.882322649616, 498.448834576751, 537.717185197566, 554.547993781391, 547.220026884558, 520.851573117857, 505.628227036377, 542.276281640845, 539.521187111928, 547.101207108712, 560.947133476475, 504.596942240709, 528.834354130687, 528.700877970191, 535.041935702841, 489.358088412422, 523.487161033306, 528.460923085014, 512.364399885462, 517.517799205316, 512.820125780124, 506.804510814921, 509.470063846716, 578.755228530137, 475.367953778919, 522.502860435192, 538.265449926443, 513.786024307997, 528.664997957176, 543.264769417991, 553.619474434472, 536.964958577229, 524.003818938, 497.964930473678, 505.998889450729, 509.842491099576, 513.617600878394, 524.273277908565, 517.787158431744, 526.256439500175, 506.774066887989, 498.068768770048, 490.676600967179, 535.353307790427, 525.486571682611, 522.725687121222, 551.529939792509, 536.829520802041, 495.34885718874, 501.930659520882, 524.287862059867, 547.124716881015, 545.565088552732, 488.386523977661, 544.16313252061, 558.153021422524, 529.447604168906, 520.235268704694, 509.360188850441, 511.923179171646, 532.834431094706, 520.898638399292, 512.691264717741, 506.100862440219, 524.680363124582, 514.832420633282, 520.873402352321, 543.193967594296, 498.914790362542, 516.671355859643, 531.040147921479, 540.526056832864, 510.065291097455, 540.679588819549, 533.111075266513, 546.295158246804, 541.531846599059, 519.242063116687, 556.941669601727, 528.143686056764, 519.294498578267, 526.098603500765, 562.281530401159, 540.433537917661, 479.319959230387, 536.050476182197, 524.034860154972, 508.980464096772, 518.098938961509, 520.346110770082, 534.975625129698, 545.140571490291, 517.266536263155, 507.281381150972, 504.750992732255, 521.406050594711, 529.038853181243, 515.456224808273, 529.963653915191, 538.337929618364, 527.633806651641, 513.882471092055, 552.614835600854, 502.135705464273, 526.411436837852, 511.142462859597, 506.67624825044, 488.190962415645, 540.705223449242, 522.43256768805, 541.152090907814, 527.97205726463, 560.153441417262, 499.388757621603, 513.404682687078, 546.185314124666, 530.330411738354, 524.835439233878, 521.895556606446, 518.818327908915, 512.190781467614, 542.678623519725, 514.013365845805, 537.14170170919, 524.443224234512, 512.50529202714, 509.416307067313, 506.405998185526, 522.611529518695, 549.043138667589, 530.425328597549, 535.538286890939, 530.088078895551, 540.424286137825, 522.96403715675, 516.740676525918, 507.123744996807, 544.220385702031, 517.234439121606, 516.565622246498, 520.784825521988, 561.239938470403, 493.91730005784, 522.898773758324, 546.016005391135, 517.968766447125, 553.230599273867, 527.529950539902, 512.773428216105, 528.683956899039, 505.40086172422, 524.875341433896, 524.625337397977, 530.715370758176, 513.002444597451, 535.77957273505, 530.951536917882, 508.118932267599, 506.63184300373, 514.840676422166, 532.19489749875, 518.597769638948, 468.799203742777, 521.656064550832, 541.319120211799, 513.67549219361, 492.191408676535, 544.564419960017, 532.925928534303, 512.014857728947, 517.7180271508, 518.796446514744, 520.053666110023, 554.10577035421, 523.586365448136, 530.167654481162, 521.586691873705, 517.431859819854, 474.386724769175, 546.232239138525, 516.945029441467, 523.894847484293, 507.562450668382, 505.452580115367, 527.308528431454, 512.700130995651, 550.725335003078, 554.172613865798, 527.383965626698, 516.504480135198, 546.935251100013, 534.874718546223, 531.255708536919, 497.556016664929, 531.51996678222, 517.570995271011, 520.041218166422, 535.638475999284, 554.067446724815, 513.064934502266, 496.223893548724, 534.625838758328, 538.828499714444, 508.377770211769, 506.364034682178, 513.893245462902, 540.776371793327, 540.644069789475, 545.044728756018, 513.116776321402, 530.135903817074, 525.584549825443, 562.789105611795, 523.333728564238, 506.279289236181, 521.873284845329, 527.69021984748, 531.679606014645, 482.058760792931, 526.468256024397, 548.430306797399, 540.562748353895, 523.271432446453, 512.87341485757, 527.06395953882, 516.723849379125, 528.673745389553, 501.423901957348, 533.701374997833, 504.734598297916, 531.228272325217, 534.425508519541, 503.251683747862, 542.17623581276, 509.954900422281, 549.223346924948, 501.316116111901, 528.432289796181, 509.06873846625, 496.503674838762, 514.050695009442, 569.077524533168, 512.75671707626, 537.296084372703, 505.21718590315, 529.714790362246, 541.881954423771, 488.37699515124, 535.133051078722, 539.083334829447, 524.026881945388, 517.263045180796, 525.053095026729, 508.081401402519, 499.052675983122, 525.095355465089, 512.958694705055, 496.900956859461, 500.195250741901, 531.63254029781, 515.767287711908, 512.367638839798, 520.884979868663, 556.633119325652, 523.642125655349, 553.266009664807, 524.99894884441, 518.983181165311, 518.736856639455, 530.095259672406, 529.592115921772, 503.167303347696, 507.645251931449, 515.728930744997, 524.750158697606, 549.463441349645, 501.442494687223, 534.928929686348, 473.47269875696, 510.42916062422, 524.998550572542, 566.088532737724, 475.583171639368, 540.029136641139, 511.366455085709, 536.203162535339, 542.308642091375, 543.940958508189, 523.262403063409, 509.007236669684, 526.126968766673, 534.404313122786, 527.779953149823, 511.539944193463, 511.211995243906, 492.67369603407, 539.382417981922, 514.624874892189, 551.321488580277, 513.94201388725, 535.261334551877, 518.339020718194, 533.11124120055, 526.729387272846, 538.805742579581, 510.894588475852, 538.063726494128, 531.670642932885, 549.992017761439, 530.557314436779, 508.716968179568, 516.940184250445, 530.66245964402, 530.840980577872, 538.505824834616, 546.079949271249, 521.1350372673, 513.30218422258, 509.381650442286, 528.631514520595, 514.794519220654, 534.199320917549, 539.834167820777, 537.44069250672, 527.314599485749, 507.711071885713, 542.193045222316, 531.527836538631, 523.041804549332, 503.953992423575, 487.445725648845, 525.942662833166, 504.265524416311, 521.433446508313, 537.609483534502, 524.260316247276, 519.905278478579, 536.763617925758, 502.782451853721, 500.191349338879, 501.547871441274, 520.783833787962, 538.134682691332, 499.800587960593, 510.313623964913, 515.771947322913, 541.587178346054, 517.284547582336, 526.637757186199, 530.148767829235, 532.323711302959, 492.595324182143, 487.271999767611, 503.862255649715, 525.311738800058, 533.270265425963, 514.913175597825, 504.344474751486, 535.669234298013, 520.382360888624, 510.387715382333, 538.380317905834, 518.586781243937, 507.117367627961, 547.101311689261, 498.909230014942, 535.760427320681, 508.951024325779, 525.601379484809, 537.209548544362, 509.55329174671, 523.490459098447, 514.102925748944, 529.125950116661, 537.136422438553, 519.265804057872, 569.227791160438, 524.093605825272, 509.977870675744, 531.246271199807, 527.289772177163, 530.459818462503, 527.761221596437, 519.339806396584, 494.383719251027, 516.135777892587, 562.691300567941, 530.405406617294, 543.418863263565, 533.665102177297, 531.477650276186, 506.082683104894, 504.484182943129, 523.303807049379, 556.362692277638, 552.885979215783, 541.988353560638, 533.471735309359, 528.386954647301, 552.053615526735, 554.146254708299, 532.032047580984, 495.566603564705, 508.29045976322, 520.889001813779, 530.594284594717, 559.004117742249, 559.577695419124, 529.895018308524, 514.627904992225, 532.534313934335, 503.306037190559, 524.252070233079, 494.746499493563, 513.275813379755, 512.916601179699, 514.046042716273, 527.774681438539, 536.492101761635, 545.604053919675, 516.358900643407, 539.942785245663, 518.162552717106, 524.496343159921, 498.82666683671, 515.663304383014, 543.451746705479, 557.076163198545, 515.129026555396, 521.561588417885, 521.273100969547, 524.4381988463, 521.978214877451, 540.622838125866, 549.894408806578, 546.791918764972, 484.366530704926, 546.597118109933, 531.461604351348, 522.450950053401, 536.598125128766, 527.209827782607, 556.525682747129, 543.267929381419, 524.307011634545, 497.868509672917, 521.228019801275, 518.4846746747, 515.30139404825, 528.314922574306, 514.856438029571, 518.543305657023, 526.650642560301, 500.968480902691, 488.940438496994, 536.657117875474, 525.218902530497, 520.034777219493, 550.363703330693, 527.852576823334, 513.870533652212, 522.323197739459, 515.632561538351, 518.538997575446, 530.983315861435, 519.57049301877, 537.003806926952, 521.80357081617, 524.773387301981, 495.644172613017, 515.069108162183, 531.752782175134, 501.273266094649, 541.772598036092, 530.395778130013, 530.106890410986, 536.799315422514, 516.468368319972, 503.01585683816, 541.644511477688, 519.431055621829, 498.943507653157, 518.755171181835, 516.525013939341, 525.005511046576, 557.397055536888, 544.845909932752, 524.948379311781, 537.591831007865, 539.335460941493, 529.212066097439, 541.902610180547, 508.036386144663, 491.410390761229, 540.147037450181, 520.716120373599, 519.684873073672, 515.393975793389, 506.619156221081, 550.725036390876, 527.041305298455, 543.707241258923, 488.786315226512, 523.019687852181, 530.178631476501, 506.370147843007, 499.055248971558, 528.819633384512, 510.016374513397, 508.073005093474, 524.483044197532, 536.068350327265, 524.656560002021, 519.800250050044, 536.287072602552, 518.070011319601, 515.416057284523, 529.175376768876, 527.06178456889, 520.898532490482, 523.383785989664, 529.155612919286, 523.311420583792, 538.768662866515, 559.161512562351, 494.884824386442, 523.723689047761, 512.683720417766, 523.984670379251, 515.821759482227, 534.303247319188, 526.590714544892, 503.477211821343, 529.098966735016, 510.954874173032, 532.354089688119, 505.812570105097, 537.180882131704, 530.475356370156, 538.998305913199, 513.531996987055, 513.289037329557, 533.057142367022, 538.487384275133, 526.356549602519, 527.503938174041, 527.601576130132, 529.996634718383, 503.655261468166, 508.734099342842, 540.967611111094, 523.910558126494, 510.855869788515, 557.949680518016, 519.467431630489, 535.177403679404, 507.246368750049, 505.949372789355, 523.199220859982, 540.966690375196, 544.360719787149, 519.908741090906, 514.737818335634, 512.505325683065, 519.413261172113, 523.102714106944, 521.476181479132, 554.289242437583, 557.259543827287, 510.943652138016, 520.979386578981, 498.38775884162, 509.779276887398, 541.21931016352, 499.317887836785, 527.281919207421, 545.344732188077, 522.558597077269, 507.929709363975, 513.141583134138, 494.35284705708, 519.614602888785, 536.968699310143, 532.764550303242, 525.948771316912, 533.72442166889, 514.945874247176, 525.167731878762, 497.280201645751, 545.164667523317, 498.840328140043, 527.971579374418, 520.588946122523, 542.379852712994, 480.994890047752, 552.721597065933, 525.748684127902, 537.588202268849, 518.507398846392, 534.20927630307, 529.069217872888, 532.106080518733, 529.029582224298, 509.740450582392, 543.625130343931, 523.869107274753, 541.486736062025, 503.482780548071, 533.311948941599, 515.860237660151, 525.497670426355, 530.342795326977, 498.058941794247, 505.308581052342, 516.835872172686, 489.076008429317, 526.119204936833, 545.190728333566, 510.234931881789, 489.120264570546, 528.750316293034, 515.40989176135, 503.26768801216, 526.445854097198, 525.840557995861, 522.305356325448, 499.225909631031, 543.207489139629, 519.725087690517, 531.840178323639, 531.214391758091, 522.323587383658]];
