# Supplementary material for: Hypothetical Outcome Plots Outperform Error Bars and Violin Plots for Inferences about Reliability of Variable Ordering
Source: PLoS One. 2015 Nov 16;10(11):e0142444. doi: 10.1371/journal.pone.0142444 (PMC4646698; doi:10.1371/journal.pone.0142444)
Supplement: S4 File — All experiment interface and visualization stimuli code is available as a zipped file. (ZIP) [file pone.0142444.s004.zip › experiment_code/data/one/46.csv]

	sample_num	task1	task2	task3	task4
1	1	340.294551328211	135.943376879217	671.089223969982	495.621329795795
2	2	340.678369490223	140.733031959124	677.233025514666	533.629619307494
3	3	339.805476269399	128.373102397326	673.025172993148	555.954142125172
4	4	342.306248760543	108.319211104442	670.254733042799	519.139390417607
5	5	339.817888240354	172.926422963539	670.322073160037	481.729745473144
6	6	348.664906283057	154.069927492344	674.823002274647	519.562274331044
7	7	342.189100302717	100.2983043842	670.483421530871	531.220558252152
8	8	341.521331383411	128.17858757508	676.299222119056	511.690528885306
9	9	342.070580828886	129.639457563997	671.308986003016	516.640799028398
10	10	346.4070490654	149.597054669377	668.821389876315	489.853010251411
11	11	345.597565457863	153.124792582994	670.682746176399	529.14041033446
12	12	340.783722712007	119.011217812467	673.037759319223	534.419972909865
13	13	346.876738184661	123.52445749426	677.194618307339	533.68287119987
14	14	342.864465409561	143.702596574995	675.977957172422	521.992414436547
15	15	344.522521873468	149.385419846345	662.898822258758	509.655115556671
16	16	342.457329443164	127.661688168199	672.815399744578	532.654580345942
17	17	342.084306110867	126.550022015062	675.534480401256	496.351416436203
18	18	343.479768599304	114.522502746249	672.875671728123	496.952688150522
19	19	344.460747572517	113.118530071005	676.689693361197	511.457759050154
20	20	349.339829488066	119.994187469507	669.984393332935	538.048293071061
21	21	342.253570013642	151.849557939566	667.351537627395	511.651073784445
22	22	341.662203561507	93.8358561962532	667.356537769402	519.563252831494
23	23	349.110422142904	179.654986632122	673.036006499589	519.815192946273
24	24	342.982569616293	141.387082524268	671.211394943159	536.495749662747
25	25	343.431816547294	106.983802068569	672.634601065584	520.844793272435
26	26	342.850142104748	164.440817931654	672.275084632818	544.039573737491
27	27	345.868456080943	137.499797541427	672.769249298261	513.537322155936
28	28	341.479319850743	119.679806277594	671.318749232415	527.98304860612
29	29	347.691898765185	103.803656191813	670.243295817284	537.077695376722
30	30	341.514515190093	151.090157672843	670.106219323349	536.506174366238
31	31	338.900434397328	123.94779686908	667.931404937047	495.230082446217
32	32	334.193246488135	124.297078459177	675.843136352842	547.78980398506
33	33	344.790638348411	123.702427141261	672.58703443785	520.856457906158
34	34	345.516482173022	128.84051451181	667.493561044144	528.576485017472
35	35	341.914875973475	145.148248125662	670.613971400193	514.41105459491
36	36	346.350999459929	150.471078642938	671.040545858735	507.17155196453
37	37	343.4257277083	144.919540964068	673.08523649149	507.301032265296
38	38	345.480039573624	130.224894784507	671.441511988991	520.835483007252
39	39	349.235949513636	128.676968955388	670.943454677325	535.579299825619
40	40	344.993954475912	107.134213173357	675.508036317678	518.129125058396
41	41	346.793245245675	144.516120591728	672.191144042243	516.779166811135
42	42	345.78657634049	104.548346255134	674.801834062086	513.819271104857
43	43	340.254573219278	153.076990555453	671.572820689206	537.837744171152
44	44	344.077065073353	126.980040013584	673.140310448056	491.351406283249
45	45	346.65090947042	130.565187134964	669.405532505267	561.522709685079
46	46	339.955699502872	97.682299000657	667.001204450746	525.409783930429
47	47	346.708823583507	133.013645364998	670.129258602512	526.797330358854
48	48	346.082078100269	113.915633538256	671.554542851192	509.330438021171
49	49	342.712272321453	146.376186261482	670.750009408351	520.047214257329
50	50	343.342883322111	161.950901544727	669.923919466252	498.051897514299
51	51	347.588979529654	147.792668194719	672.614597298544	519.525290034589
52	52	346.384184681029	157.601371757008	671.395489000896	541.17544247177
53	53	341.472606320835	115.08216960553	677.959946193982	521.921812874013
54	54	340.057706687448	142.83428284161	674.737851805686	541.646081362931
55	55	341.157587529678	141.251902116932	676.59795927949	517.947802406248
56	56	349.392004748887	123.940550064756	675.163753276469	510.960270170069
57	57	343.249242602993	117.054290158117	669.443329501135	532.893051395071
58	58	345.509855811099	163.853298252175	666.436108387446	516.567138279954
59	59	345.450580559557	122.834082420353	671.883722031413	521.306701422624
60	60	343.813551569692	129.472107926259	670.997330235686	552.40609832135
61	61	340.919659143789	122.363762437768	671.124475259593	516.162156841065
62	62	341.89183794249	119.154493289685	673.36084793349	528.112182391676
63	63	345.572255502697	127.770201782425	665.905327827931	537.744381109234
64	64	343.669142071758	99.7377402094493	671.225267055835	528.468835307557
65	65	343.245839084097	102.089802817593	674.319794754531	525.890795999097
66	66	343.096731426237	110.335898199694	671.561290594969	533.347190804605
67	67	344.576494045155	123.891117715855	669.171429349471	526.980880452345
68	68	352.129142792787	167.193759014247	672.560020692105	545.981371826666
69	69	343.837488550353	118.631048780488	675.892133917754	514.346676987339
70	70	346.11459366329	103.535844877913	670.672370819973	510.686643318331
71	71	346.622117706422	157.057169629934	672.899786350233	513.725931017919
72	72	344.100519154316	108.593131373031	674.429924717754	545.941693904262
73	73	338.429554956287	112.605240430961	672.315235320054	506.167219279941
74	74	343.697848904993	106.5357231138	669.558951032727	524.654671613076
75	75	345.464542635696	121.64753022372	675.185255709674	523.532691324683
76	76	345.05337164844	180.868877183516	672.901461927419	535.869357509377
77	77	341.926468149213	110.155463753211	675.743645839961	519.248250816056
78	78	342.713693445146	117.999905418987	671.071426465779	532.30376573603
79	79	344.745390004052	165.44809594637	675.915071026635	527.35450228563
80	80	347.837158874184	87.3390357771747	672.716769820118	494.495603956451
81	81	345.18617708729	134.376598214347	670.30248965266	519.659444251145
82	82	346.013534571654	128.386883579441	674.352837170099	545.875170278575
83	83	346.648001187188	125.294691769486	671.460945663481	489.174055849188
84	84	345.728787583376	114.337680780075	674.025277250252	523.636436101026
85	85	343.529937463104	106.238179346064	677.459141815214	524.134045556066
86	86	340.199592955752	175.078672596894	675.021994036574	506.169951059305
87	87	342.695042677325	145.837583328042	673.646305930009	522.078437197188
88	88	338.587263621695	141.701366739835	671.5756317763	536.556327511302
89	89	342.055714674267	133.114583289438	666.769801240454	515.873516043587
90	90	342.097584369273	128.318297474051	671.722310524053	539.2713987609
91	91	344.134138922188	110.613211872923	674.258997610621	506.839848861869
92	92	340.902178289497	153.054418797441	675.680852006821	526.937155885734
93	93	347.685393984897	127.141082243949	673.664578582361	524.585552536914
94	94	345.720502739955	123.709950353052	670.306921886016	534.85059891085
95	95	345.857222562304	134.935710828543	671.787591689991	512.113250727319
96	96	343.847305540873	127.495727184846	670.903258080557	569.928344395548
97	97	337.806682670002	137.030009125535	671.013155087953	506.348701870331
98	98	343.289235147292	142.450120518055	670.000077055818	536.188560836018
99	99	347.528420547127	117.466256447918	669.12025125016	495.208418404123
100	100	341.262231968733	132.236300903488	666.158686928929	512.458937413239
101	101	346.050820850436	138.876204347538	670.323130162704	531.199109405232
102	102	348.646760234736	118.364373690265	667.754001125597	520.409040805446
103	103	339.447917444493	121.486806551498	672.611940485672	516.299810330474
104	104	339.763160302231	150.371680844305	667.706133132306	515.515664087642
105	105	342.457771170397	152.919325565833	677.229827815391	534.756772683384
106	106	343.839457241742	128.870144393415	671.568571104848	514.345083359693
107	107	346.037192358143	148.790163208558	673.859042773807	509.342392972196
108	108	339.0447192795	133.88652671224	673.692362559328	501.411059444468
109	109	348.659853982338	110.432437115121	674.044119029626	532.37209891554
110	110	341.757293452561	114.719627733729	675.04308423983	510.095641746704
111	111	342.892835503122	123.020045923939	677.680680464519	510.233628518433
112	112	346.728476899466	111.182092711255	671.102860451426	503.961671978303
113	113	346.492422971057	125.513680704857	672.720153787859	520.182069250586
114	114	343.909537234907	146.240466996944	668.184348515776	530.516783223845
115	115	340.898243541084	154.672629551988	666.088654697053	503.553747595084
116	116	337.553457052096	131.823859700345	666.513107962713	532.395602248148
117	117	335.017485323051	146.041167544241	671.855760097072	529.584510483222
118	118	347.501514076927	132.048567486415	666.757667954576	561.218568846501
119	119	341.591309274564	125.978725769544	674.31492048191	522.788954988026
120	120	347.057564449306	129.585199865979	669.633374827266	540.071945119881
121	121	342.026291295422	129.332517380883	673.143161882525	536.443986134076
122	122	343.724280449462	136.796439173583	668.934809084817	537.717475060445
123	123	342.781924122317	149.202166390095	670.283142446145	536.994571859194
124	124	340.817773829872	147.960510030208	670.997630313212	500.906469472144
125	125	341.997357417222	145.073552799966	673.643803562309	503.674860149659
126	126	343.231556218294	117.464573667185	675.446997565321	494.030180329341
127	127	341.441178527143	125.826372835375	670.950335795484	500.270756672503
128	128	349.984500010458	125.521016889821	671.579142918976	526.642803239245
129	129	341.674395622622	107.059998711389	675.569149488052	524.433557578349
130	130	342.422262082905	140.840703864136	671.439122110703	520.142773357289
131	131	343.212228978062	167.12472195359	671.819614062297	515.191871805656
132	132	349.284388707394	116.09108366984	674.521652751275	518.584751265701
133	133	347.00689862544	124.312474661158	672.145127248382	516.185212713207
134	134	341.516769359876	161.995626476461	675.863419716734	542.29220499666
135	135	347.633629205748	126.490307631883	674.927796084541	512.103462438064
136	136	340.710113663848	161.257557496788	671.639588845353	522.523832651073
137	137	341.914571329103	135.551973224425	672.374577667151	530.316932715316
138	138	346.832878564497	127.827783614123	672.476052463998	534.339663377003
139	139	342.233321670238	159.012152764896	673.37576344875	505.369211396225
140	140	345.785323713915	132.502757803984	674.448162540129	530.899353948607
141	141	343.436321038436	130.604426538021	672.815825299181	497.425841719416
142	142	343.401147972381	113.695427643693	674.022226451426	528.047170875743
143	143	344.182513327405	142.889797214513	674.909345010042	535.003573613095
144	144	344.670544726023	148.215724522145	667.00044204299	488.242448800455
145	145	348.378662242789	157.704014647323	669.13031578251	533.049223597075
146	146	345.506941273765	117.00368008897	673.180054103364	545.96186679594
147	147	341.888918323776	122.124593914627	677.005176984305	540.537633929501
148	148	351.622210055883	131.911818797579	669.048053928097	546.612249469163
149	149	345.74998494857	130.515102533622	680.255151485169	519.29019251797
150	150	346.474963736724	133.025715516616	678.168096622127	537.260178505901
151	151	344.993004113269	122.940045553643	674.815727990707	529.100965803962
152	152	342.186268683451	110.65285757041	674.866295222908	523.916364372707
153	153	342.180638570222	119.118900516372	670.187633347058	510.27050118813
154	154	342.787553713646	124.547420703525	669.104124020607	495.14140542382
155	155	342.939148054919	131.334897670455	665.057372951501	506.615467308888
156	156	339.336662845005	115.532604861225	673.467975533903	508.891244014633
157	157	347.036868050103	94.7720692203862	673.00630310067	531.450067940677
158	158	342.571160465278	165.096047206027	671.295478138892	519.564006069907
159	159	345.062061038842	152.54866781445	669.594855341677	532.4869937393
160	160	345.902702774329	157.071817394097	671.244595479857	525.591280840924
161	161	342.627245185598	109.040892721475	669.86831830444	504.859422911527
162	162	345.774533533415	116.684049300485	675.519244597546	532.331452733722
163	163	344.154749368558	141.544500468329	669.198812836401	499.509742947845
164	164	348.258705912358	151.679597488852	681.895406009395	521.851215871739
165	165	344.428602766197	155.30481851321	664.200268534259	507.102533175754
166	166	344.689818411883	137.999396693756	670.861178334936	518.798128951476
167	167	338.421949827809	143.871856479307	675.74433449376	529.646630020133
168	168	347.189104033203	131.823389626293	668.151134963459	480.555053224338
169	169	343.971335496614	167.52165054571	670.342017835991	519.407222646902
170	170	342.755734500492	126.719842504082	671.592193015552	539.162132329698
171	171	345.888453001096	118.88788419896	666.447684941	525.55995279422
172	172	349.967596408692	82.1582605369367	677.350288925333	514.640913110846
173	173	344.459296568352	131.252710889732	671.613281416897	515.226021168437
174	174	350.771224273852	148.112440117963	676.825460457127	557.62740687117
175	175	341.874868395467	91.6938530587826	673.101862025898	516.953012064732
176	176	342.999094177111	114.68347429146	671.144742848019	513.517842079563
177	177	348.254521761511	128.4760648601	671.528661200072	512.343782101551
178	178	343.372126741512	145.425192406574	672.532255019909	502.191878486317
179	179	344.382170768013	152.780227452938	671.733374480572	481.638181820553
180	180	340.330937671797	123.358348752981	674.28460233144	545.519891284685
181	181	340.552806623268	110.002170367777	675.263721948561	535.92852271654
182	182	348.331073453272	121.016694900631	674.257771803026	531.716126321556
183	183	346.733173183025	129.714379596245	669.049587268245	509.288077184486
184	184	341.465852412093	148.65361518542	676.250569798236	497.666065081272
185	185	339.949883431492	119.656454427984	670.550604551902	549.268576947827
186	186	345.850242963064	95.5986068571771	670.738247366529	535.206221890243
187	187	343.004078557863	124.200988727743	665.72602794526	525.785983475702
188	188	342.059359573141	149.67350173952	668.372433827493	526.41545009141
189	189	342.458530399618	147.716928056906	674.594100732049	539.672775538504
190	190	348.28349716369	97.4218673738175	668.369586017167	508.327897345475
191	191	345.834342431487	115.177522496034	676.924735770731	561.119144781184
192	192	347.657687617041	137.580144406183	669.015275977961	505.0085508577
193	193	344.077227281091	126.979728811857	667.327744688129	529.39973158856
194	194	342.062192275083	133.964637517342	669.842453949032	526.508215026872
195	195	337.154324784404	125.744748069273	674.542147337775	537.172377811143
196	196	344.896249727229	135.986796811934	668.362886123318	525.510041608042
197	197	347.618454623829	140.453987964072	675.776544102197	554.957973366976
198	198	341.82298257104	134.772548433932	670.568709284703	524.431667699273
199	199	348.128169546233	150.813842524368	671.109641394453	511.839717819951
200	200	342.096240218664	132.691688699269	669.583183351054	518.663871714796
201	201	344.657953745058	141.668833721799	674.309614950791	490.092272707963
202	202	342.106904474414	139.788367334423	669.89149866396	520.67306587877
203	203	349.133503053045	136.675056078033	673.164045221894	490.023762418557
204	204	344.938430560486	135.971940255566	676.431016802673	544.784981632475
205	205	343.394929774597	134.592528389567	673.78744805004	491.776021759901
206	206	345.987182570474	124.307066136459	668.79304137636	525.230981328646
207	207	334.269605585367	150.63512434305	668.981996793585	533.604571912106
208	208	345.337227251248	133.07012242166	669.626547480571	520.23560928381
209	209	341.875824333402	107.879900288709	670.002987309141	556.212794164896
210	210	340.89964866027	112.340591397922	673.658979547772	511.521607857694
211	211	344.832710342679	120.937002445683	673.366654833538	516.903282230122
212	212	337.970191769352	111.814469176963	671.760452332501	502.136963846343
213	213	347.497748256126	137.441692044172	672.401403419851	547.270483907975
214	214	342.730309958915	135.344380777266	673.335149267504	526.458307978843
215	215	339.800809040279	145.118165397993	664.120237503051	562.345889271305
216	216	347.683453548396	100.514806201414	670.416363250309	510.037460530448
217	217	346.472449548887	152.739851645909	671.460107971916	546.106929962845
218	218	340.895464648125	134.372693589435	666.198968091959	521.361524929129
219	219	343.785698577704	164.757193660833	674.777830503567	521.995108650145
220	220	343.926292032597	119.338550065163	672.519310195698	526.49092868512
221	221	347.062991142808	130.287896578353	669.948496161003	528.117140117595
222	222	350.840640751758	163.227534873881	676.97370170576	530.783937120313
223	223	342.274765547975	139.970163308068	668.232582002033	531.028539398179
224	224	347.034154910905	138.467706599287	663.066774857067	510.669660021098
225	225	349.326634847736	125.583040959752	675.718473550515	549.74262639782
226	226	347.893129312685	109.154784966792	672.844346648026	554.434598327623
227	227	342.145454231346	132.788139032059	675.633118535375	544.321883029423
228	228	344.122280798398	115.01811372697	668.464050164485	503.974347019969
229	229	341.791002090306	110.656883179244	667.060103808701	539.976160804444
230	230	345.345507259588	119.366345389175	669.168305324465	548.783164832792
231	231	341.233814373529	126.545069714336	671.469685323401	525.289363246484
232	232	339.76875466765	123.733398009624	672.506885724613	539.1585146751
233	233	347.123889912188	109.533226938217	674.487874756458	511.024489862818
234	234	340.675850796274	121.225051398271	673.62325577703	526.849934609568
235	235	344.889407593782	155.216347106813	675.336259367522	502.677311225806
236	236	345.976578502905	146.135550510271	676.258107842669	497.673151391385
237	237	340.875550624252	130.719640971147	674.09437785976	537.694812268653
238	238	342.318260072317	135.753113468787	664.473074301853	528.321753754031
239	239	338.728286375535	140.825557863722	673.519150001719	505.974827514948
240	240	340.991725012456	129.035159314108	676.687881623023	533.247462938358
241	241	343.918933792718	109.111893135493	670.264058426156	511.46654104737
242	242	346.550670410857	122.011788814474	668.411236867364	536.803643870149
243	243	342.935051820518	150.587167549962	672.763947313983	512.483366754649
244	244	346.581633235517	98.6999834982622	672.058399567814	538.197637299637
245	245	339.738407158981	112.563058724955	673.993732604405	517.630596733549
246	246	345.958158899315	136.138674263375	669.677173364181	521.14278731945
247	247	343.043288137689	167.229554957249	671.14309309034	524.771846828091
248	248	341.139262922793	126.352957991723	668.095632860064	547.799711236001
249	249	343.176237116124	157.843011174205	675.495140005472	525.799701943935
250	250	345.700079717134	130.745758473876	669.070566162429	504.13133198457
251	251	345.124494450361	156.055241886395	674.137696334953	543.072969875779
252	252	345.469186803997	133.404368533722	680.437106716297	533.46556018041
253	253	339.67172379179	187.106447722485	668.321938493806	517.228548918916
254	254	341.001896165745	137.586215566874	673.337382450247	543.704878639011
255	255	347.627177282819	101.534694348501	676.893973741397	527.896831597866
256	256	349.156785953046	134.153815699053	673.028609225575	515.391374477613
257	257	345.722870324654	123.506282253384	668.443321131665	503.786427578249
258	258	342.748763383443	170.63165267447	669.561534263725	520.558508267191
259	259	341.346738832918	133.205854059483	675.341809294976	544.106455495019
260	260	346.128847261852	111.071046184769	669.433608597884	527.705179741425
261	261	340.14176801032	132.226292422383	672.378308989409	503.789723506925
262	262	344.723085901879	155.415822429736	671.161445980886	542.582571058575
263	263	345.99759954376	134.552303747893	671.625846642653	535.871520472647
264	264	344.350669221358	132.751821811661	671.084909734405	518.364510016302
265	265	340.534198410696	138.733993611623	673.429319865524	540.030352934725
266	266	349.004680756716	151.955909847331	672.094857833101	504.416227750565
267	267	340.416855980582	103.825975377887	677.060756386339	536.082642651597
268	268	345.636579777309	144.828357030072	670.832539024068	528.238445807724
269	269	346.35633638686	130.321776260208	667.096869236387	529.808301744449
270	270	343.045827586243	133.052824649694	673.175070397879	520.590661732044
271	271	342.410465155309	128.822194935321	673.05023752546	537.160972867755
272	272	342.072265112804	140.97857560141	667.265178901893	528.904336271457
273	273	342.972716646408	112.715231107633	676.752744832047	525.114232164575
274	274	339.96204509018	122.586834205088	672.554534647861	513.196324897125
275	275	344.679815785476	132.999375760424	668.528692826148	535.590311823349
276	276	343.688947426967	156.084617032432	673.791578895387	525.406537465102
277	277	342.978419874621	126.000304993219	670.825725135131	556.738181054156
278	278	346.1914822827	132.988357973682	670.338805770217	501.080460869996
279	279	340.240221782741	117.028495414836	668.635451051693	507.112245554717
280	280	341.467536499683	166.47570815871	668.209875314918	506.494541205851
281	281	344.882479519943	145.082115773314	671.548278693781	531.116267958227
282	282	342.898419666223	129.37366137694	672.920840531835	530.119226920751
283	283	340.155755032977	137.133112097199	663.793078713039	521.71720760607
284	284	340.513608001333	145.75647255599	671.928200900215	533.271343867147
285	285	343.822293706228	144.042382389427	670.947031291671	494.350020230039
286	286	344.135967241442	144.150353294303	671.63186985821	537.612131230039
287	287	341.884011026796	138.767240983802	671.333313430533	517.223317034748
288	288	344.672627793266	143.397869618533	671.630506152926	509.427565020937
289	289	344.744199959691	125.242142019172	670.965859021571	518.700607823019
290	290	345.138176642399	127.226502645718	671.792711515455	538.025416422216
291	291	342.617124926943	141.42983558305	673.192433513676	505.084596916443
292	292	335.027037248194	134.948252956367	671.388482172959	498.376656864508
293	293	346.429053281447	148.990850219029	668.601777439864	517.492325162831
294	294	345.65439090695	96.653993091332	670.01845702752	518.970211455385
295	295	344.586198255471	148.827776569585	668.638466944961	515.698803366728
296	296	346.717998797792	141.76172733223	673.076499487207	526.445045334464
297	297	342.705222903443	124.170685842501	671.221470799015	511.361166749992
298	298	341.809929349191	145.520842462028	667.22194875102	529.860019754074
299	299	347.361028386439	139.621023849534	672.829061890036	515.881994998067
300	300	340.92434256444	138.301982487279	670.898927390771	518.869101761922
301	301	341.11851697761	122.776485124906	672.054958417936	510.823047856401
302	302	344.139553007388	141.078107419595	673.350893379422	508.914583177989
303	303	349.855017083839	113.524352085842	673.459679311702	521.637477533427
304	304	346.888547850533	98.2975720374398	671.807705304679	496.693523540753
305	305	341.295157647588	159.660404879064	669.987870114364	519.114474189278
306	306	341.938333222203	118.006793915867	674.107752247794	521.688672247569
307	307	344.787732140452	139.677186578561	672.277702323497	520.741358715036
308	308	347.636635753145	132.220146289515	675.896648197747	525.252677737757
309	309	340.741509262957	110.267278925997	673.943600696788	500.855693206899
310	310	349.542622421039	124.865977471011	672.781350426415	518.01980025631
311	311	337.531039723233	138.136710623259	671.246372118114	524.185965761917
312	312	345.271179927102	139.873886764514	670.478421503619	516.861819231419
313	313	346.038508600939	153.339454926895	669.385783552912	540.945386965579
314	314	340.909817014206	126.396500937939	674.363492211459	528.157377669554
315	315	339.669216063409	124.551707087259	673.52344671666	517.575223226969
316	316	344.05989873553	140.551724075792	673.606544894458	515.257604968614
317	317	345.20931926619	115.018171645866	672.873612493744	546.24240785172
318	318	338.293571913882	124.748343616154	671.786232702505	522.218246504708
319	319	343.924542617639	114.200025978218	670.853689326709	517.464205706362
320	320	347.393409127633	133.710951213055	670.739713200127	552.687939000813
321	321	347.381635553397	121.080981272378	670.572291734699	527.308787503793
322	322	345.700836484072	115.104350047254	673.300554182276	535.600249101417
323	323	344.564904819809	118.149369844126	667.931960292273	481.710306870576
324	324	344.030879185103	113.853308918968	676.999532152729	535.272195511746
325	325	341.550017662192	132.0965188895	671.749066569457	519.511000335054
326	326	345.790060523856	147.199546952749	676.605957122515	501.187184697754
327	327	344.620645351635	153.619189872617	671.996545277237	513.863779830284
328	328	344.080809990714	121.008418896062	669.660998414621	530.782592796595
329	329	345.875514935583	128.097943873268	673.919649514401	532.622002190416
330	330	342.795388103153	160.434237258307	672.634041479707	555.366881777728
331	331	346.979316609954	124.494474214172	672.909889882693	528.326825333752
332	332	346.853703833144	113.328854938017	673.848122777019	519.563018168407
333	333	341.451002824322	139.498185688769	670.64331793874	526.377357151944
334	334	348.514950374351	97.450083442331	675.56329121914	521.974746435404
335	335	340.558110322968	145.410829155016	669.085612058009	526.385573410249
336	336	338.895225558338	163.321661779372	669.151845232589	566.864227460274
337	337	343.622348832699	171.169560393359	674.898714149689	558.554824345153
338	338	344.519353479703	128.804529337737	673.959012680474	533.157971067604
339	339	344.104034375316	139.88874424786	672.810491195946	506.563307594324
340	340	351.192122297593	152.286433046311	675.434659961675	499.579367865041
341	341	343.355878401749	122.540842442659	672.520746451319	526.502553534723
342	342	342.837655193109	120.033356766215	671.669121657021	500.49758004572
343	343	342.850893044783	111.517948203844	668.727023954659	520.105038485055
344	344	344.06859561135	152.636163269245	675.765393832013	538.242333072045
345	345	348.108704421336	121.698434134589	669.358447843838	507.310303365251
346	346	344.708579582112	118.109270875678	667.935160698008	539.523847286308
347	347	347.592996507373	91.371222724287	670.651733000399	504.268164683258
348	348	347.464847809833	147.723483516189	669.773715031556	532.692273305478
349	349	337.535631008168	117.368792690999	672.721087736868	527.84699961459
350	350	349.093921942086	94.3664473534554	671.815842502405	507.300537859799
351	351	348.361582631346	132.283599270919	673.772508512112	527.328723065957
352	352	342.126344088209	102.165815159393	668.001831735768	521.076225501517
353	353	346.077356344801	119.682300613535	670.66502139352	507.547251563127
354	354	336.648795417476	125.177958714692	671.836735445355	511.324481444876
355	355	342.687490686763	132.657603855319	670.857769099345	520.614194014009
356	356	350.057118411702	139.076447429026	674.638399640994	527.193602114563
357	357	350.266117030577	154.756564926723	671.126400926235	543.825479551155
358	358	340.719366412064	113.134637548372	672.420621032879	506.654693297408
359	359	343.570539786622	139.378780931293	673.812942950811	537.739871348298
360	360	347.02477894225	127.549578352444	673.977196109573	510.474209739969
361	361	342.849305960919	113.208087256696	669.075965587256	511.962792505907
362	362	339.747833070545	135.688203134596	672.845322385247	494.318853991584
363	363	345.339062386281	108.76794349283	671.506789601164	537.411315890783
364	364	346.342570953516	139.23351090434	669.095420016036	532.153472238192
365	365	347.888253219766	119.177859499952	672.510694500757	519.491685754487
366	366	342.84297580594	131.824796736358	674.834412708007	530.742048375292
367	367	347.657193842839	159.616226335697	667.60639386474	498.254277056262
368	368	345.260918599585	98.1424145878017	670.507952438366	543.045273761724
369	369	347.36625189671	155.524802733072	675.370492174792	540.004426458147
370	370	344.771254565798	125.392843259693	671.496559656045	534.087119958609
371	371	339.365740388714	124.202206729923	669.512885343464	535.784059247362
372	372	340.106720530445	106.075796882827	665.541207140714	549.481779254231
373	373	347.025623965566	128.27664528182	668.866244220899	516.422093618836
374	374	345.69843772913	165.685183103107	672.839717454282	569.837334269256
375	375	340.449191570499	131.086977123368	672.592631200652	514.091235742225
376	376	343.922681543378	129.818875825411	670.214382313095	523.521421761017
377	377	342.059155597402	145.960570411878	669.440862911094	503.633474815227
378	378	346.791558333951	129.553261191696	669.988794489185	536.080437935438
379	379	341.00622138299	110.526453470499	669.844039698243	514.338456228756
380	380	348.636856691682	142.949245944512	668.411526062899	511.707987641128
381	381	350.129765443663	149.313624045998	671.681994867988	535.664903066893
382	382	340.048857885886	132.984287305855	670.72419150643	536.83429994331
383	383	345.234786775522	156.046637985359	668.660558553308	529.34065454953
384	384	336.059690424781	141.355382432683	678.640238414725	534.497766235284
385	385	341.843480931364	136.47166240763	670.918858054928	528.052844774472
386	386	345.73759987114	125.297007898417	675.824250464219	524.441663322021
387	387	342.820628620619	133.600103076429	669.406355649814	555.883417580985
388	388	347.111956602066	134.426751441476	668.561937821987	514.392865225146
389	389	345.38032789031	128.548680215375	676.695721299377	540.6825196785
390	390	344.812343341407	163.813515078295	674.11739530274	520.301749512237
391	391	347.543301935003	135.387856943879	674.39256572398	493.648685316097
392	392	343.878627064099	131.685298057979	669.21296986275	542.870515478725
393	393	350.546658890824	119.605655825226	673.337482351868	528.867192003651
394	394	340.76515330209	103.851984410768	667.719133626326	521.684661294512
395	395	344.893443264179	121.864337343295	673.220499721765	515.671602062298
396	396	344.038027525552	126.04083940524	667.938984826058	518.184466476612
397	397	346.454962745865	118.509567252333	667.590708748656	543.00257720499
398	398	343.335972171936	142.601130446583	671.350507193521	533.904955812468
399	399	343.82948911744	102.578033395906	672.566734681844	515.448826569187
400	400	343.077050775795	137.00258132082	672.595628772603	548.165950441772
401	401	346.59352917819	130.923201445162	671.703748784455	512.960727855923
402	402	346.093923758954	110.155903442585	671.296144913542	558.878575765646
403	403	348.548472995915	124.336627925768	672.099777745126	516.498649938489
404	404	345.51602117925	149.485465615803	671.657763114749	535.744962830987
405	405	346.979306310142	99.6426355819961	671.076092962286	526.627878215604
406	406	342.436840150993	123.641933982537	675.337494060702	527.816145071611
407	407	341.920376127175	140.190857936832	671.428413440031	538.207089565161
408	408	341.434913655198	143.133994040733	671.036619023962	543.778322513629
409	409	347.876984276349	137.109574978584	672.834289009189	531.939392949383
410	410	349.078910008772	130.248763790138	679.518646221564	512.348011425169
411	411	348.004991071621	132.206891251201	667.632328338259	520.844045871636
412	412	339.356840303007	122.92832513974	669.389492416789	513.165546769929
413	413	343.584792936146	132.763523676109	677.772138735042	529.152665947403
414	414	343.941484404546	135.634276504491	666.179066027262	523.351255593442
415	415	346.155671218945	119.571837541789	664.443667387979	509.190537971892
416	416	340.425037810331	111.295371901407	673.743560750049	542.181083636451
417	417	344.893774049871	126.805810162542	673.721425377041	530.614415080571
418	418	343.040131857786	110.603833429136	668.980246409464	528.889336732893
419	419	341.734531733266	118.143847302781	670.255180351486	526.741826776016
420	420	338.549168172144	132.482801779064	669.133316055325	539.543280481678
421	421	344.583864456997	153.09315447241	671.830288967487	538.5329196844
422	422	350.63950324926	155.154200818691	674.031244686453	510.489867389816
423	423	347.708694930021	113.256632749346	670.540328003601	505.658300124638
424	424	338.830888651573	127.850110616256	673.403779094638	526.07976431313
425	425	339.535500145464	126.373659585855	679.017662886063	543.861120850431
426	426	345.192358154688	147.159394991567	670.120847622939	525.572244605128
427	427	344.631660178997	140.084592888578	672.496256584195	552.288078353047
428	428	344.106128560272	127.747773825127	669.185266243538	514.127455483796
429	429	344.621346525748	137.118734964684	673.258448638868	494.182093217168
430	430	340.076799787772	127.74027144687	670.047242885535	517.196359025715
431	431	347.466131677597	108.324482576694	674.908291552344	540.895299039217
432	432	342.371545871052	166.709182268625	678.011623711328	520.029773801544
433	433	343.797991317597	165.887000922268	671.671138194389	543.213877104968
434	434	349.211954201418	147.623453010548	670.086913504524	480.911942230936
435	435	345.374459037993	136.999503027435	663.926121754926	516.771096110735
436	436	342.877248177432	158.799184763937	671.377094364934	488.45935236241
437	437	343.795084440317	136.554944776925	670.734227392132	516.644922260589
438	438	345.270890378077	150.97924818549	674.724295854016	545.735884272809
439	439	345.375732911131	151.370404428112	675.824246835905	515.888857798002
440	440	342.489545436497	100.059755799297	674.607995871426	498.202060886386
441	441	344.181791841777	128.832852750635	666.923673918442	509.822923985346
442	442	343.75079782335	157.500299790434	674.163806032032	518.648273377785
443	443	341.211355910718	109.298706510892	670.057649779977	513.278071757119
444	444	341.803229432062	124.332360742507	675.172065146187	513.14811210919
445	445	343.633796824038	110.598347847158	672.784378422723	527.527038452397
446	446	349.03271835508	160.89684761606	668.896503846765	524.924712401621
447	447	344.425939135273	129.539566479132	675.861605357663	523.181929055319
448	448	345.889224072043	110.097796746482	672.647348714369	505.269974411117
449	449	339.211710711169	125.950650530096	669.628178616089	535.072476391681
450	450	341.190741724061	132.307898528522	671.469449736683	535.813565307142
451	451	343.003546200055	120.918982472411	678.380413035842	555.137940443259
452	452	344.708979665289	122.448089674474	671.147764388602	501.62018198138
453	453	345.317265839115	121.029773273233	674.651180684384	527.787971377688
454	454	343.28645088851	112.841473817184	668.212323165215	500.498569186698
455	455	346.738142684414	149.80138638748	666.98220610823	529.577068805601
456	456	339.852050390266	118.116016642063	676.841575928373	552.180083037693
457	457	336.12972824428	127.411458301962	667.387443380254	485.866057891989
458	458	348.445675857181	163.716315554823	668.186721798374	529.154322084194
459	459	343.203332612237	121.054894045989	669.085269095529	500.681172629205
460	460	343.613114132488	105.486328407991	674.790048404984	512.684271405198
461	461	343.309831699802	148.816483733136	675.259556001879	547.66471517651
462	462	346.419113866188	127.196226108562	672.805294074221	517.516254077284
463	463	342.272698128425	136.421422581188	667.710013751914	524.376459423839
464	464	344.515677499263	114.381909159495	673.080017962717	512.740214691615
465	465	340.39357379885	114.407810290821	675.720486099551	529.665981835141
466	466	344.590924311772	154.843983499418	666.124867305087	520.214900887319
467	467	347.437296019927	133.946891297293	670.994815719385	556.443409557852
468	468	343.554718546389	123.236502903048	668.058955336474	507.003453117661
469	469	346.293884231272	136.799309392184	673.535318446375	547.752063854927
470	470	345.962312301504	145.773369073426	673.664528928137	530.376515841288
471	471	344.384697000572	110.856817461333	668.736223722716	526.167787156244
472	472	348.155535817242	140.095286643002	668.596617558746	518.561490689722
473	473	350.979022435126	134.988283148015	673.198099553484	542.417696824029
474	474	339.971740367195	119.866324415258	668.702210322095	556.906868890493
475	475	346.492501199055	146.858084975792	675.400150846337	532.981585739165
476	476	342.266171423335	138.787646479527	668.713894781001	528.704753759042
477	477	347.477341122385	103.446302897	668.948925575553	547.574290610826
478	478	347.817450925722	107.152817331238	674.184875906561	542.041248221967
479	479	340.470299331438	96.6623671568602	671.303887654587	489.169339280097
480	480	344.207736033422	123.444812442779	672.434144296562	529.230541783177
481	481	338.669233360811	106.631221331067	673.355461462728	535.302010104646
482	482	340.606436543875	142.139240060429	671.49781542149	548.993757693396
483	483	340.871478514565	136.207431675175	674.087801812784	529.139116966683
484	484	344.833058804723	148.766805422741	669.123813850968	522.330200428511
485	485	339.736297090171	132.468535642042	671.174467300591	553.999748850366
486	486	346.015394275059	155.389609159319	671.919430764272	507.670079358414
487	487	340.203013945275	134.045745993841	673.56797951866	534.301134284498
488	488	344.600629680287	159.827326313919	672.347184822789	525.281019982343
489	489	343.029441615406	134.278370531448	666.755902249726	532.546111150449
490	490	341.596774142967	129.172801376631	674.928560618954	540.08639615634
491	491	345.18722422627	136.473479563632	672.242887115409	533.502658978963
492	492	339.52487157912	112.175955434652	676.668682051203	491.809168116515
493	493	338.719877485212	136.794202575843	669.863327724324	501.512961307703
494	494	340.688187358365	141.899444154862	669.102569975066	501.046904119047
495	495	342.235495448187	139.034313075617	669.361704054534	524.87286926283
496	496	344.176725168423	106.41702232683	670.762151507271	533.209018223224
497	497	339.955310520179	125.102631506567	673.802041716185	548.517741180374
498	498	344.596628959845	105.972596142129	672.509670433548	502.671717546
499	499	340.214536452382	126.980932839172	674.98865259722	553.00264596082
500	500	341.710736090349	146.977055019745	668.613218277325	558.041139518586
501	501	346.388364129174	152.383581501944	673.718905098845	525.218570610115
502	502	347.368571030963	122.120227716085	671.757196428526	508.986286491899
503	503	347.761545826365	107.914658070535	674.336326877653	544.876884358307
504	504	346.381587555922	123.072403026336	671.473701979652	515.299178254135
505	505	344.084552535476	131.226263896761	674.464665700613	519.19677270658
506	506	345.184905835399	144.500521004238	670.93043030118	516.832117338839
507	507	343.495445352282	128.75524553266	673.597171563068	507.598208851972
508	508	348.249598593613	127.889511554882	670.697561674764	531.593813320566
509	509	344.880212060129	126.342856560266	667.932477657412	509.209911701779
510	510	346.860256000604	107.247574377422	673.127516031553	540.41066912337
511	511	346.722550365965	111.887369656416	670.513895883107	527.466512957423
512	512	345.366796887021	134.087822745766	676.030896566494	506.821282747368
513	513	346.138007187885	128.924415521532	674.226412054613	509.749170479688
514	514	345.292221452964	164.050201269827	671.002018987193	520.101838938018
515	515	349.728055496712	115.010021505848	672.037506974698	512.628315542573
516	516	345.543371139615	142.286805311294	673.040286226684	567.717898125472
517	517	341.285377903148	141.502107304518	676.09374271822	501.442741586241
518	518	339.796352831273	161.550205223649	671.598958036838	551.892239371413
519	519	344.153294773511	140.129045108677	667.254939572114	530.739070874513
520	520	348.387054712111	127.388994216326	671.447905286841	512.863255611345
521	521	338.979053089986	146.108004504188	667.730978718723	530.194878938206
522	522	339.779101776891	130.294324409715	671.904285874102	535.680894199175
523	523	348.00426081351	136.534599884328	670.1187383756	502.055783724231
524	524	340.850020104322	154.079013228486	670.67643548861	493.583671073076
525	525	342.257164526675	135.652130213319	671.707003138745	518.198239116489
526	526	349.016393973267	125.155338845083	675.81300284199	530.532688218357
527	527	341.372897116502	148.961306434062	673.290297631154	514.841511401012
528	528	342.711659504697	150.862658031792	673.113300692384	537.078520866734
529	529	344.386633379862	118.275256260271	671.732384669582	555.606932775405
530	530	346.821847055045	125.240578404076	668.537897460566	547.723078261044
531	531	339.62669677	173.430595887752	665.699274708508	521.343738990382
532	532	340.66022469645	138.260336495674	667.288586434743	526.438316873138
533	533	349.094040265191	89.040318188402	669.051832864409	513.302129661222
534	534	343.124965057838	120.194590687443	675.195846223591	521.114373821645
535	535	338.472823893946	128.229192073263	672.630368535846	513.853117965407
536	536	338.920681169918	135.830572895872	673.954562209906	498.32013406775
537	537	343.047128173827	138.150415831486	664.680428462534	521.437837678414
538	538	346.587053584848	142.095443606968	675.677318058938	528.870665598516
539	539	338.605326568631	111.872094096413	674.332137730124	548.197715813844
540	540	339.496596129894	150.915809458133	668.794736656166	522.033400710264
541	541	345.218850652935	107.104096021709	673.867177250355	539.416219836051
542	542	344.955400150032	103.091737314115	672.17517686191	516.324796230564
543	543	340.986408221024	131.416627806974	674.162725880111	507.882853026532
544	544	347.432352213333	124.422390067883	673.022906834971	548.210741931146
545	545	345.872589644281	118.549779298134	672.548713078946	522.120365515372
546	546	345.428736652838	107.225637365147	679.706839181951	535.902188861979
547	547	341.314475609276	128.328607444483	667.599659552945	547.915881661721
548	548	344.658995377605	141.595972885438	666.984585742482	520.563010790099
549	549	348.321761002282	137.764154665432	669.037875106976	520.394867683527
550	550	346.665009598606	149.64462934941	672.916206100918	535.122320011061
551	551	346.305891391597	165.364563565429	668.278580590474	545.354136184537
552	552	343.237816987047	136.613346039102	673.538334612254	529.548336530629
553	553	342.546824938884	136.843054687049	672.065848599221	543.810664586037
554	554	345.57459717349	155.637293232657	675.0414416203	514.951048315609
555	555	349.429733145126	133.355126614102	672.803234270177	533.786322899087
556	556	345.643357928717	107.939024580468	673.649193984407	511.629476822504
557	557	340.385235514931	95.5558492248189	671.759300417766	509.646434656559
558	558	346.50147872791	108.933820123147	669.515080951251	517.914134916513
559	559	342.834093169139	129.038786731363	673.732747172151	524.985869052317
560	560	345.608454719132	125.684009948644	672.487238224275	517.970720239222
561	561	339.155079159279	127.085255693303	670.089552989875	522.84761925649
562	562	341.036772680432	126.503853283607	668.134645284488	514.659791797237
563	563	344.832078779707	140.505503946887	667.58480040335	537.774645859522
564	564	341.893486309123	120.315112561105	674.785913297873	521.6816369934
565	565	340.49161936294	104.487288554699	673.339147688975	539.334499580822
566	566	346.261650890621	129.418153241165	674.114769919213	521.564943035003
567	567	343.242135912723	97.2172538749917	669.487220136083	530.029158067756
568	568	346.107151166	154.913304003306	674.793011708332	487.726963649078
569	569	343.572932785098	118.863599126956	675.942445239457	531.274009719059
570	570	341.808876838823	129.20926189172	672.726711409658	532.47671719258
571	571	345.87877150966	149.297558795495	670.12507633648	497.702512817531
572	572	347.958169411776	139.918178787959	667.680383676632	507.39588301996
573	573	343.84732567428	160.175299607062	670.361603741586	535.002027832039
574	574	342.279601848147	158.99662434379	677.985052084209	534.008192677132
575	575	340.446294757501	121.650728499852	672.472310526054	515.89795771164
576	576	347.633949245466	151.275834222381	673.20063752406	543.992834184058
577	577	342.830028197758	145.181740077444	670.52515050857	529.246758927142
578	578	344.126610653845	150.914218676018	670.053585822261	516.617291903561
579	579	343.996029278217	129.348676299907	670.240522366382	514.89586495332
580	580	337.499377704444	127.648978502486	672.776074161795	529.836974789867
581	581	349.289548199918	130.167113836357	669.413669319124	534.440612346229
582	582	348.328014810046	134.619921678355	672.095425368154	532.283906378075
583	583	344.464923989179	143.678355042845	673.777348485334	487.415302702878
584	584	340.094174409974	105.16978066563	671.630676029554	524.524775540202
585	585	347.142492075385	132.049983535185	669.235522364883	519.650083662207
586	586	345.644047704643	132.290395170321	673.862624047225	520.348985888159
587	587	342.021670448077	139.252048881977	675.36248052963	512.970974582393
588	588	344.292103222231	157.683482620079	671.941138908706	504.707811564949
589	589	342.049915803363	153.448274760007	674.91216086439	522.479303770088
590	590	344.687800466303	110.626097016398	672.752140528956	496.128256587346
591	591	341.950477891704	143.37153775882	672.805221787898	530.873812235323
592	592	343.902502645754	160.589430900568	670.525205182627	524.793561095393
593	593	344.997425004815	133.272799871683	676.493109568651	553.952028926264
594	594	342.309517637655	144.742786100969	664.307038218614	549.941907979466
595	595	348.218340107121	122.159486443296	665.293020225891	510.370911085654
596	596	342.764538099603	118.812838568515	671.778246521364	507.303779277972
597	597	344.224322010518	132.234860698092	675.086290954711	524.774236672906
598	598	347.768377750751	155.792047044192	677.492319263057	510.071831602384
599	599	341.571290934527	119.165449147008	672.521579353085	505.670863576285
600	600	342.429524327664	104.432773730066	668.805772708606	535.953939468281
601	601	349.683609667915	173.870861435184	669.969432359312	531.77092046101
602	602	344.545851843019	144.253423485192	669.9583810017	525.709281144398
603	603	336.807107735294	110.193414893925	671.125760774623	516.624073074307
604	604	346.227709300637	152.325259953533	667.905719461585	530.465960037228
605	605	346.466708650828	117.598250626588	675.057182168532	526.274054182776
606	606	344.664191170935	137.209929862075	670.516247689334	535.88039763619
607	607	348.883760305938	125.871646050052	674.949808662157	501.634940655095
608	608	341.176131542812	136.837447257115	678.223326731409	543.99689618957
609	609	346.10879649846	162.405311288621	667.613661485585	507.275846044836
610	610	342.827382762664	140.597647399391	673.359464817076	538.46792395946
611	611	343.903324532074	130.791245352681	666.87478649683	543.990084195283
612	612	346.800098826233	93.1773659834229	677.201881969739	497.604287537368
613	613	345.381265834502	139.128499022054	668.30340623364	505.233929390099
614	614	345.948855651731	143.614754116012	671.925774589064	521.844671974092
615	615	349.749296595825	144.277599732548	678.694078537492	509.399980848191
616	616	345.621178868151	161.70021866557	673.600141577535	522.22910853036
617	617	341.245134132895	130.087647165268	673.378796806084	516.11637577758
618	618	341.251201174377	136.440435366671	671.57140941084	519.352810819347
619	619	342.226073581458	136.088421582126	674.256248810255	519.228889820075
620	620	343.731637538975	108.0991087307	675.088834352306	513.922723987311
621	621	341.299388602368	134.166024945999	678.019136375952	546.652920574942
622	622	342.408681297597	138.985272600173	677.412173928348	533.834015318247
623	623	345.474580403972	132.265150298433	673.159868301882	550.013731198568
624	624	344.851493203436	131.228960861963	675.456394700708	513.047875983216
625	625	342.940548783332	112.142894386868	671.186883512059	550.462362488879
626	626	342.266654196067	140.691588662584	667.366301952504	514.190670990915
627	627	343.715808544318	126.017874058973	670.327258617095	531.72662803982
628	628	342.509653347507	108.501849516366	672.125057868162	524.233959060084
629	629	349.726994580243	114.063700174132	675.116955158491	558.558846327233
630	630	343.623120557747	160.696539738938	673.86819287274	528.958062627144
631	631	347.928094280079	148.554789628939	674.231236940085	545.197627769768
632	632	341.267271627347	124.368339761066	670.024952544949	548.085852716313
633	633	339.360603194487	144.90992391823	668.790719527359	548.392725276745
634	634	347.027752074232	118.065090284003	667.742520466803	511.787319966365
635	635	344.633780836416	134.198714754128	670.153644074911	531.491693144691
636	636	348.631565903048	68.768610716314	675.644791273901	524.253861837347
637	637	336.843099852041	126.668578052261	675.594207557076	509.644066916894
638	638	345.135622041819	125.107554523912	669.033040687907	521.043111584781
639	639	346.022709309495	122.67678784878	673.171732976723	522.475194074495
640	640	347.4594052705	124.062132676785	676.730385400556	558.354666781726
641	641	347.755324174415	126.85679226156	669.262498629993	484.088664147851
642	642	340.0048137267	162.041634191574	674.375393079982	549.073238252662
643	643	342.5064040149	126.507453610896	673.296607828419	516.959577873109
644	644	344.84282545049	136.31814614324	670.855369386418	515.353726309922
645	645	347.873590923654	131.171045817971	673.257687136641	529.315386998437
646	646	344.780007176908	132.831127244313	675.34904563712	521.072015874691
647	647	343.269668562236	175.488305617581	674.791088667702	518.232735799667
648	648	343.327443671196	137.889350888237	672.300733983047	491.189624141949
649	649	340.943455931952	108.903305462553	672.52692919502	531.849429796638
650	650	343.462108273522	136.106253246037	677.056984123599	531.911117184682
651	651	344.223399133361	127.357645816174	672.219150041021	517.164046341916
652	652	338.550458362992	117.353154385594	673.276439654818	541.286365371684
653	653	339.850623769234	119.419275401657	669.084369159229	537.063101637937
654	654	346.932883952894	146.58093161511	678.478956931911	549.172971395771
655	655	340.733011213839	101.773917936011	670.613343416708	524.74954463664
656	656	347.700544570039	129.578611867821	668.531677063039	542.268215711685
657	657	344.757438250237	129.868402891937	667.625994548462	529.488383396823
658	658	344.142866593892	129.09772998332	668.089591205411	528.24968398469
659	659	345.063526801308	139.442161587114	666.730988323091	537.93361399556
660	660	344.99923918967	154.164051930268	669.920296992078	559.558144851843
661	661	343.823593033126	133.811287381433	669.634424190523	537.400879031233
662	662	341.668505133936	133.3665814847	673.588175141258	558.512908350735
663	663	343.410720436206	122.29689043441	671.423855780745	543.470072346927
664	664	343.996493971532	129.190460497195	668.915989249153	517.718107427263
665	665	341.489141161922	155.540080434061	670.131849792045	501.304097747898
666	666	345.396007636601	71.4401990722558	673.748420020852	511.487245577618
667	667	341.600466562774	120.565112675277	675.503889085901	546.14842176696
668	668	344.677766068	143.235014596722	669.997610782775	520.53442287341
669	669	345.155644181761	127.049240566802	673.231748033847	518.54871257255
670	670	344.597640714255	116.134539865101	672.71306487236	511.171143428801
671	671	341.691767666002	121.448671788914	672.91520457554	522.287287841873
672	672	345.795795461143	122.840252805838	676.177046169058	558.207136132976
673	673	345.714012614145	146.830237172387	667.653685469626	530.568075233051
674	674	344.635303403049	141.373241108617	669.891538568085	502.116965062111
675	675	345.66218982286	133.390453028677	668.929822354266	507.095753773128
676	676	343.91745114174	96.9108824292997	672.508419107813	519.427632778086
677	677	347.934631193777	121.981186296377	670.252347580332	512.611512271948
678	678	346.442423551349	132.363943115902	667.379115491509	519.912747706458
679	679	341.4869031799	146.044015154875	672.239245677696	508.576583722776
680	680	337.942182744309	108.929731252462	673.034100779857	501.057738511787
681	681	338.273183551843	147.448345365142	671.878576139405	530.652607672852
682	682	346.378748174557	157.854250611198	675.086745225918	541.031287544953
683	683	344.051743336828	167.988516256183	674.176289820644	530.220449637096
684	684	347.08312544249	110.344338501244	666.894482645141	534.372586302237
685	685	343.818357402905	145.372387450127	680.332554333287	537.463158488344
686	686	343.815267724627	156.941067330807	674.640212412862	534.765354637864
687	687	345.913072877759	97.7681528360266	671.861133504988	538.823612383095
688	688	343.434960358612	155.105261958837	670.217528719466	521.487932008518
689	689	347.150306961484	141.541654432471	673.118812224623	477.728553177646
690	690	344.819439607337	196.245016475222	670.285110091726	509.277807757554
691	691	339.082407337968	158.164155351186	672.254830136965	503.473336505985
692	692	343.612021535543	123.406074292543	672.337726658865	531.886780326902
693	693	346.200534267637	106.185550291688	670.063399784074	524.777637810878
694	694	345.008641493211	106.630469859822	670.45562071757	510.482947716749
695	695	342.454241033828	121.803339979865	678.028605997169	530.697106195932
696	696	342.756003886995	138.477307513779	671.260973803979	516.183583923175
697	697	342.284367057909	122.723788341992	668.812426734494	512.442687482767
698	698	343.202005616705	125.243170833166	676.971539201759	518.496817507502
699	699	344.513529735475	116.120108456293	675.301689763745	508.681358281067
700	700	345.594370501444	137.222784223908	672.770620371151	522.896038078209
701	701	348.263984760333	107.884424151439	670.152618217634	514.898409095278
702	702	345.498559457368	107.724269817186	676.895020147619	552.200590042702
703	703	342.29330201693	139.6411380779	673.323393848445	502.73617019754
704	704	339.57410641206	122.612148217501	666.033480718527	521.606605853262
705	705	343.874648388843	162.563160579689	677.45625463991	547.850681009585
706	706	342.333690900906	141.456494162901	675.930698246458	529.585808864512
707	707	343.750394321405	116.270674814831	674.866113589187	515.105597930836
708	708	341.514032204136	122.666769334141	669.280806295014	517.385631123411
709	709	348.9877289452	129.337682803319	674.013318587992	505.149887896425
710	710	346.505089912574	101.163857193808	672.809804756108	500.209939887375
711	711	340.162586342518	128.145682456407	668.907203543753	502.5547750893
712	712	337.855113504043	133.757980576723	671.985667495615	507.032231004033
713	713	343.631892889925	151.202419487238	673.041922725673	507.601191732319
714	714	346.012419544439	128.819969456788	672.464411212782	536.925595096319
715	715	339.79541064291	122.067046989408	676.341090800403	530.251003990752
716	716	337.466404859545	133.995763370041	672.77078640939	517.041821786644
717	717	345.259416430697	155.73242204955	675.158890074677	524.796876479497
718	718	345.847991297549	116.57178529102	668.762324762284	505.157734199456
719	719	345.759338535352	160.579658982827	669.035655147858	520.561039208615
720	720	345.512006107334	143.943329554449	669.762375189173	502.652059267847
721	721	338.705326659651	159.015872014307	673.186136706563	508.037085314785
722	722	347.476038182215	155.599186267504	671.34938482554	536.938012534054
723	723	342.258145215483	140.833898175216	672.808430860141	499.457050025778
724	724	345.586978813507	135.246413930775	673.37401812448	510.100310898252
725	725	349.752228570864	100.465985597571	669.673296323887	505.051349803756
726	726	345.625782975961	183.244511707929	671.171987782019	502.887685410617
727	727	345.874614065465	140.343002272121	673.647612225842	523.214279286469
728	728	339.394763322285	112.727414805523	671.75388810414	534.339320225929
729	729	341.23781522384	133.548680080578	676.692300914963	549.561065544076
730	730	345.097005703166	158.812454779688	672.577511173971	511.018708278277
731	731	345.437705979861	133.931717409495	670.236836840784	533.162906437717
732	732	345.503171849323	151.711340585175	667.571850254105	521.324583653825
733	733	341.708484389724	141.675300575109	672.251961007893	522.591802810077
734	734	345.6461796487	109.592279977096	676.045544774462	471.912317311536
735	735	343.620980339522	162.298459435502	677.229209790966	555.550955599434
736	736	338.616337817731	136.187465765688	671.921634364004	524.860586960139
737	737	341.533189939063	99.8638800440854	676.839657089586	534.216926490939
738	738	338.403892718054	152.728793672971	672.493384748464	516.222304748744
739	739	339.787766659718	100.664905632119	667.383017226999	554.443020590532
740	740	344.934159812367	158.604014225629	674.809961505541	535.256307212385
741	741	346.131131487372	137.01753989934	672.09049752431	547.656483556356
742	742	346.935303462533	143.948737322226	676.665096423539	504.495519833637
743	743	348.69898264441	133.724784010393	672.535897355155	514.59735199617
744	744	344.272948364643	130.011783425678	670.338465656081	524.889288628323
745	745	347.25524241195	124.123496240146	677.680964886201	515.812363609349
746	746	345.728075285492	106.769791293459	666.855001053517	512.550278360978
747	747	346.157932215096	122.832238803903	673.001596159271	500.515328905744
748	748	347.169774786507	144.170284806081	668.887830197624	515.706267525957
749	749	346.420222604197	145.652550083796	672.479654388867	525.868760065038
750	750	343.693874946206	117.078231897824	666.808277659342	522.046029778565
751	751	351.104000550542	110.801412463351	674.7911561785	515.593851170193
752	752	343.373400645105	129.679432063424	671.06567491163	536.760867642827
753	753	345.018562830003	124.46326428486	674.166820797914	540.885277185067
754	754	342.676555482704	129.825803753503	671.338327613581	506.831097654767
755	755	339.551279886558	108.413415065983	678.208793738272	525.38411561467
756	756	344.342713836459	147.242914457294	669.602234818454	526.629164621141
757	757	346.557738014164	151.318783305046	669.163498053337	492.751881195922
758	758	335.040140463588	134.275575898204	670.700950573448	533.552725511236
759	759	339.17885055981	120.696555929091	671.504952601427	518.93886317389
760	760	343.694030801698	121.696933754777	670.852619925415	502.682884794915
761	761	349.982181791592	123.598936995342	672.372787421513	507.157814293146
762	762	348.386566073982	118.460531300601	674.688034043895	511.713701357683
763	763	345.874724592361	156.364969805762	671.767454339992	533.449132775128
764	764	344.404040852626	144.774886382338	669.661064611365	523.04903309424
765	765	344.786466612163	122.86978478138	669.964960035914	503.084004314523
766	766	338.792718909754	128.512095883534	669.886077861042	524.945992734347
767	767	340.248282317097	150.056345056082	670.596460046956	537.796962220029
768	768	346.892607701961	140.173540819877	670.956631097855	491.775302119554
769	769	343.461652948119	102.295068281045	675.88913709327	529.25712817185
770	770	343.416872943831	131.009814686016	666.263913924893	543.697649889969
771	771	342.926374654286	107.194734227158	672.090130584091	503.216247954832
772	772	349.180573276225	143.627954250612	669.053997240742	520.42262885927
773	773	344.430905684922	158.487595827414	671.017268948633	554.872358118293
774	774	341.567964060909	144.358911069835	671.454441311044	515.128155874043
775	775	341.679302029779	152.039195910997	668.653814411576	509.696125764532
776	776	344.759129327964	97.131235556193	666.786820674416	513.449226119737
777	777	340.480361044715	127.069062860915	673.787434802272	511.124003757889
778	778	344.890280341484	131.400752736001	675.275968166174	521.255454251536
779	779	340.37363116412	122.423417335263	666.368196833556	537.328924634023
780	780	343.168061850728	156.720923014611	676.871360396312	532.934164097202
781	781	337.411743633408	121.49614243268	671.92013162774	527.383431337448
782	782	345.752428797523	93.6587164822888	673.407974761153	522.569778102004
783	783	344.542338234214	112.567047986755	673.053853811872	498.773620287398
784	784	347.197937310265	103.12157122895	668.468453457114	483.650006920967
785	785	346.698930071901	126.469053131905	667.860660700927	497.179142515871
786	786	346.01886654984	163.091122696977	672.045776675986	508.870914845914
787	787	345.59295990317	125.785134104912	671.085551616396	543.059469224716
788	788	342.546447490286	133.905542623251	674.676296276474	517.860824231907
789	789	344.848705241655	107.853934945921	678.584156982151	525.820308040846
790	790	344.644346627635	127.321300994722	675.775609776874	503.875405486911
791	791	345.978503456361	106.328582339439	670.528637999865	496.199997945885
792	792	339.069098074182	108.743604087117	674.002989402565	515.706004502365
793	793	343.496674776682	117.401585693266	678.244243833302	511.125808115228
794	794	343.793715023184	139.510654436714	667.253378042523	507.293229075396
795	795	344.237473839775	153.738596590268	672.701049885119	537.277307599204
796	796	344.577912021839	113.316458023273	671.626167438013	496.013251747177
797	797	336.633332765724	114.506530813284	673.736248558591	506.534683133965
798	798	351.300350668628	148.255805773001	669.405827625158	525.201599453078
799	799	348.58155594518	117.748470058369	667.637421631133	504.057100307079
800	800	344.259655719233	93.7847976916793	672.885833813874	534.384337296984
801	801	345.947157960479	107.36194983546	670.193951800828	507.300908862579
802	802	343.896838536345	144.338326280289	672.409136012044	526.338977105072
803	803	337.890746174757	146.239966046809	669.840406718657	525.907004732936
804	804	345.014950374313	125.96502452414	672.559248974737	530.186276644182
805	805	344.530000339553	126.144576032393	675.067768735719	517.788047170468
806	806	345.644758374116	149.309951710934	668.356841638735	528.056912796761
807	807	343.512014343775	100.941883537524	670.202352836536	514.759019116031
808	808	344.525571242627	119.322376239523	671.539101551092	502.179001909166
809	809	343.62232573477	119.967104956145	666.615998220411	532.139951633424
810	810	344.909842015026	138.423017819449	678.499896224629	537.793068389455
811	811	342.750039389031	158.270671602105	671.734263101726	538.104481511005
812	812	342.626890692597	150.805989738309	668.693873540947	539.475820244417
813	813	348.812541264808	126.29239549279	669.119255671041	520.138935286365
814	814	348.097143514908	123.46876728553	672.878179775384	540.105722691246
815	815	349.438902951755	110.437729645328	677.791998407034	513.201163196272
816	816	346.285931694673	137.82788339662	670.568396003066	530.338362301185
817	817	344.571072914513	159.796061687639	671.521389090946	515.718099005242
818	818	342.760548705696	127.4240251715	673.529488414375	532.27579231335
819	819	349.279511036822	160.760725453658	670.180184067638	530.568158790684
820	820	343.202211991016	149.297306371476	668.478632527705	512.307574129991
821	821	341.252144781517	134.074908341137	665.412621680145	534.479388752315
822	822	347.357820365926	131.100379844982	673.195484298931	536.498820988709
823	823	341.64059533328	123.352776692679	674.324106667469	498.436165489485
824	824	344.719064452885	127.903812983508	671.185775292954	516.435139164762
825	825	348.130198278617	140.952177306606	675.235622725259	531.893038278598
826	826	343.436203469002	140.751399197007	667.048941671857	505.863999786194
827	827	338.850746133092	122.791133425554	668.308579944064	527.104691909205
828	828	339.668640527517	142.696907433664	662.862461142974	504.254874955342
829	829	345.500947351922	123.373432852829	669.153786668301	547.577249899526
830	830	343.365185626847	145.857981446771	672.557625626796	505.679696920308
831	831	346.364868381077	153.216290916678	665.450078298173	516.793682899958
832	832	351.529705134232	109.642805970699	679.983750578187	519.096140436264
833	833	345.755620903365	139.380759354355	671.791671145004	502.298320728798
834	834	346.144348847829	132.497069305032	671.043931655013	525.264481084242
835	835	345.797773572408	93.3804825107528	671.980965544686	541.415477301639
836	836	341.582972124481	164.482575268775	671.355976355304	513.473410698367
837	837	339.717707683316	154.017162817921	668.223616855687	509.784795739918
838	838	344.539546180767	146.042786846199	672.071452454394	514.467756650882
839	839	346.789718591875	141.399671065116	669.995953647092	530.483859188443
840	840	344.53145993444	137.849565026515	672.95675490446	508.242062949542
841	841	341.634143453616	145.39481098554	666.676986889838	521.118858056323
842	842	350.658760036183	135.270671654387	669.336401302696	525.231188946112
843	843	344.565957647765	139.821316347115	672.489979353884	517.916333995754
844	844	346.70402218706	134.207705984373	670.954975509858	506.942916539653
845	845	347.045373930631	144.164266036951	674.536090037633	529.440370921017
846	846	341.624949080797	131.722739656717	671.22145720717	529.923527726977
847	847	345.309062548706	124.663073166543	668.841867811709	544.024950413932
848	848	343.970640090457	127.26035179863	674.752297784598	517.620925673951
849	849	347.084132361531	98.467062690921	672.242308463324	532.029630389542
850	850	348.169449432424	114.31898459978	668.831105005966	491.610414558394
851	851	344.012146173893	115.995985284089	673.454746710693	538.083371489754
852	852	337.614907514889	121.723380899094	668.584469397038	531.551980560221
853	853	343.832695296935	128.708138587781	672.759924457262	495.86150967294
854	854	343.370172246119	123.230027121226	667.497829691155	497.316210302266
855	855	347.265742689719	148.97901953315	672.429970332353	525.24524360717
856	856	348.017008204299	151.397657823234	674.55096432936	539.642285071915
857	857	346.947529910701	91.4519019505171	671.872350463036	520.976592121398
858	858	347.729947254851	116.753990289918	670.279834123931	496.32008785076
859	859	348.644408480715	115.178708114193	675.708561611445	499.839372748642
860	860	348.523777852577	146.573629515032	675.319947000769	519.015825225983
861	861	343.260423856581	148.451469419565	675.397501531051	522.343528870358
862	862	347.715051571826	127.110816297182	668.350228074859	518.259871754283
863	863	343.52542087715	133.691364048031	672.186062281653	489.592952129548
864	864	341.267854831522	103.527224322785	667.365525895474	478.178023534016
865	865	342.197590632195	144.077967041296	674.59881580959	533.786003515298
866	866	341.877921845202	134.674634927979	673.575030594713	544.87785474497
867	867	347.538646593704	110.461011133952	670.980819604766	517.245158301704
868	868	341.848300549003	135.869372174003	670.646089708726	542.305134152479
869	869	343.989613708073	121.774720859575	673.517546432575	520.339862614777
870	870	343.609001775225	139.460810455255	678.068372637516	523.591342486383
871	871	345.839679089272	118.267208477466	669.165377971196	510.150841070925
872	872	341.298364732597	119.405554960401	677.267716117355	532.453776233528
873	873	348.71458504446	134.197994686227	668.259325505143	541.263839785368
874	874	338.681340358241	104.25926826193	673.957948857348	526.586574281274
875	875	340.750928211451	133.598377929004	672.672410214773	528.903917888287
876	876	342.142979116482	151.647897030368	678.222183825906	525.318139980835
877	877	345.037708769167	118.337941300701	673.041491142855	546.61921539384
878	878	341.824676298876	136.097411866127	674.08024446209	534.146471969524
879	879	345.768492713926	153.942997698564	672.813057650703	522.921804191932
880	880	339.481959958493	141.561447086276	672.93316122037	542.88272838476
881	881	340.124369745193	132.60084709933	672.338343889817	546.347507129061
882	882	341.392599783818	136.506404535233	668.896119331647	522.043612546624
883	883	341.505401517519	92.1157057582705	666.532948253716	523.905065262929
884	884	343.494690166518	101.789821311954	676.704748802501	505.815421764549
885	885	342.264602532118	150.571262473799	673.057064892928	548.679987676972
886	886	340.846134797874	118.686310994885	667.050735984616	493.754601942693
887	887	342.344196906651	145.146734066182	672.394109180363	536.049969921615
888	888	342.973188241946	110.873170116849	667.368353037215	517.653226667271
889	889	346.277128592636	109.578239840539	668.121105123821	522.353129617106
890	890	342.190317201546	139.017016988974	678.691734919649	527.422606775599
891	891	344.051751522734	150.303850066026	674.469909634392	516.961485353326
892	892	346.429588474567	133.469308225693	667.601407280032	530.783935542373
893	893	343.507252587286	136.594777760715	670.842415588871	521.06506983484
894	894	343.985706660514	123.196292907687	675.925136783383	517.04726328955
895	895	341.276373652945	133.871545940156	675.874282809963	521.766324074797
896	896	342.288075782583	149.847819920753	667.759921306143	541.352884720421
897	897	346.445624237289	140.313182873027	673.060340160092	530.476816463903
898	898	347.596536330742	147.186522905084	671.479867846839	498.274930004939
899	899	341.265724727877	120.372879441404	674.589178119902	531.277123445567
900	900	342.391892376662	158.241668774	667.906261924949	519.091967466455
901	901	342.900956703987	143.065882402448	667.676274604653	519.367772032112
902	902	347.125161532984	129.262375966394	669.598174571772	514.079909356266
903	903	344.066090881034	150.875092074285	669.132625771986	521.882893240765
904	904	337.699121724735	124.746183998194	670.264905467638	538.471599936633
905	905	344.884399552012	129.460588990012	671.530548446749	537.681627663769
906	906	341.795023136849	140.795815057644	670.853010572028	552.029946213987
907	907	347.500879474484	117.263902338782	675.655934375181	500.120767590348
908	908	346.423107188861	138.383883884833	668.7082860118	523.113805451326
909	909	342.612782818317	113.445443312951	670.131396393826	530.233624477269
910	910	338.597852871339	108.080023393986	669.210404682913	525.145096330997
911	911	343.790517666448	149.487199199561	671.406274795754	507.223489492095
912	912	341.164815264867	115.753066890488	670.413489485983	529.610408483743
913	913	348.938775012394	119.889688450901	672.329951379093	498.982415107977
914	914	345.306118592915	141.564413058115	678.891081035321	515.433428844144
915	915	344.628390767767	121.457810292129	674.242883810285	493.70318383571
916	916	340.645805386914	116.293848520483	674.341990508004	507.805470214332
917	917	349.848088706384	106.397319303381	672.485566133542	546.631496779549
918	918	348.088142173173	170.663435842693	669.810727939602	518.272706879159
919	919	343.954081750672	128.04654361333	676.697072233437	509.4342957817
920	920	338.972571147661	96.1993575344453	665.246413629858	530.585487760663
921	921	335.14286021789	125.941162627797	673.35972704549	532.114292670252
922	922	343.508908589164	149.937560824203	673.235475374449	514.263147055503
923	923	344.873303079826	128.833969938738	670.885128312942	520.074973843168
924	924	343.672639468604	134.017263047911	667.946196139114	515.933912574497
925	925	338.044223921364	124.092447674621	671.630626853669	530.890636830463
926	926	343.131291831137	124.606120157872	672.670629695173	505.977396889033
927	927	344.003377148966	130.422772636451	672.7647202782	534.191915332521
928	928	340.251872852769	123.077428755755	673.075972513097	496.272791654507
929	929	339.647875830905	144.110676933852	672.811065519152	542.452563063003
930	930	346.167253760679	157.894117420563	670.09461634896	509.71369253273
931	931	342.366740891075	151.10593281159	673.92729642365	530.467211887881
932	932	346.091446337292	130.60072629973	670.18649007387	521.278366077234
933	933	346.22218750622	153.126318572722	675.070171019744	519.474303637772
934	934	347.52514573199	125.31437796198	668.214825017764	504.560303349212
935	935	346.53979006126	144.16976929672	672.091386021945	527.245776760538
936	936	343.718230018442	154.616930047343	668.632863715474	514.940167277916
937	937	344.750797576962	133.91454877849	665.882461188308	503.729931777592
938	938	346.316279807469	148.027819541031	671.871193527124	511.874590492204
939	939	340.10207209701	136.88422487621	672.191188794785	541.495267037815
940	940	345.811393616624	134.105353163236	674.942458633844	511.431159668244
941	941	343.213421557013	128.358676110748	667.96543488519	522.789827140009
942	942	343.168621115731	118.414268929468	672.022990063349	504.898264079795
943	943	342.972776690451	155.370020615822	670.871489329491	529.89539735646
944	944	345.969194860297	139.360380367129	677.49250190263	513.157597840754
945	945	342.968500487531	127.158826989428	674.410065842193	529.222783951533
946	946	345.107195639421	109.516035656889	670.126530971065	497.542132444611
947	947	346.550561802768	118.870036438634	676.533004612436	526.351190808685
948	948	344.077334111638	167.340005193611	672.118120685156	547.421126431596
949	949	341.155415558344	119.571801767088	674.694986294892	510.079323076107
950	950	346.71556846057	127.496701561636	676.611970341758	504.504480199724
951	951	344.254257001548	128.253520992585	671.447255070937	499.284205212924
952	952	347.256358167454	115.276954044663	670.396061313978	543.157793881285
953	953	344.253213737035	119.920794848405	671.355142192975	509.148238653631
954	954	344.239514617345	112.080272719187	673.171474930038	522.350895352721
955	955	344.983357864172	123.432680003669	672.324080488581	514.740087045102
956	956	343.162303326077	102.219281564545	672.067318922157	529.698524873345
957	957	345.422928999854	141.85790727772	670.872677085048	504.91483812196
958	958	346.061933013646	136.349844566215	675.313505305807	548.617111585408
959	959	344.571651522468	121.422699652582	669.731116955974	509.935514321324
960	960	345.847843005721	141.089729816107	675.436236456581	528.220042334174
961	961	341.429175181138	115.335515057878	672.64446830859	526.736746740544
962	962	342.16251237735	123.391693124423	676.697132219614	516.101045574735
963	963	346.475257089706	139.765692483927	674.051608279445	525.755423182511
964	964	350.934947087824	139.551457074849	667.546140682517	544.713592928171
965	965	348.403859330236	118.714448996043	670.766969339036	493.414969010511
966	966	342.206018223534	153.736041848616	672.638602607145	528.518671449975
967	967	343.20761635243	100.996552303412	673.627219887137	551.149560438272
968	968	339.213154476846	101.768505725292	672.766639216571	508.967409961494
969	969	348.460854982132	132.503454299567	670.789424452808	499.191389169982
970	970	345.042238895027	94.6125300402101	672.037387169781	514.842611826702
971	971	338.166800663899	133.020049675062	671.432052416559	512.598078687173
972	972	339.662140225534	126.39877599824	669.883904042334	537.187455552615
973	973	349.073310883822	174.972387156588	675.15398440974	529.238868199388
974	974	345.175053889085	138.471869035262	666.639775177734	549.649736065216
975	975	344.713392808764	117.913281661026	670.826183343247	500.777812451556
976	976	345.06785535749	148.731515900599	676.232537263872	532.009608894492
977	977	343.74632461542	114.284852241821	673.451099625122	522.871341317742
978	978	339.514871221243	147.857078186364	668.676955329784	510.910196690261
979	979	346.049099671554	133.774311841075	677.132812663969	536.81743741338
980	980	348.488446964698	132.53370415829	673.589432484396	518.13391434279
981	981	348.301363326223	119.815556433805	669.439005920524	513.577357979362
982	982	346.268931886372	144.572607467039	669.608635005409	518.055191205341
983	983	340.924688366618	135.89186398914	673.377602156167	510.412106612197
984	984	344.067926637381	125.704333627369	674.163647926499	539.703296934087
985	985	346.006852858015	116.468824397344	665.178887323501	556.244428649877
986	986	348.227929584309	130.463717445036	679.344334912866	511.712098830078
987	987	344.34332887081	156.345062268679	671.850288812374	541.372044215054
988	988	340.842408187108	146.348394479754	674.03570228421	519.297841633089
989	989	344.411129100904	140.027722143355	674.391758621878	544.98021566405
990	990	344.045446394219	139.000170452871	666.690385206864	509.022595939268
991	991	347.551313307853	124.343379150993	666.149720787537	501.918471989936
992	992	346.21795181057	153.908206291296	669.116168730509	525.404229236559
993	993	350.693560200819	152.490343418557	669.502396991383	535.211937230493
994	994	347.619885041515	114.181131142667	667.157826414338	504.085616466615
995	995	341.689246061581	105.639235328442	674.737718053102	505.912378126345
996	996	342.591214155739	138.476750757789	674.431571845518	505.925018509234
997	997	344.498826150953	113.830322883008	672.633681499713	525.196489611687
998	998	343.774473766337	102.722789901142	678.108329667619	485.455781271778
999	999	344.248159076311	111.745163438791	674.347595027108	558.12419257368
1000	1000	346.06218374369	138.877831906826	673.559454902362	530.685249781421
1001	1001	342.852897536757	144.140266321044	670.627902402111	525.067749055442
1002	1002	343.11986087073	118.19756075491	669.842431267895	519.979371513009
1003	1003	344.937842270264	113.345422527691	672.970571790581	530.659467349979
1004	1004	347.764697608023	134.462348304029	673.031195944544	544.822749434388
1005	1005	344.148684991599	120.28392348428	670.533222042112	527.827131179099
1006	1006	341.23073238096	149.66810016544	672.341390080453	523.980273776393
1007	1007	347.331843522402	107.449413741356	677.086080920099	515.594036296117
1008	1008	343.35165908458	139.634718045096	670.944536924537	502.999818258794
1009	1009	342.563744027123	98.8203182470225	673.380696996672	535.197153944557
1010	1010	342.315359150856	122.225211959246	672.650088331435	550.026594970499
1011	1011	347.714868314647	96.1804916942974	671.338567461845	509.986574806746
1012	1012	336.442771171075	130.953037403581	671.980209624003	524.446158143427
1013	1013	341.83281995117	120.275293113572	674.332361489688	528.532874686535
1014	1014	341.700838429519	146.456184359329	669.385088161056	547.085055181402
1015	1015	345.206116154636	145.454044543691	671.250876851454	504.731310348164
1016	1016	345.863025710682	115.327728489444	675.37162745738	563.93892964416
1017	1017	341.707598192441	110.337486316844	673.743057093986	537.858624317052
1018	1018	343.904873294747	139.18858301431	671.656316197926	508.800571250044
1019	1019	346.378977341407	122.928005074741	677.823663942559	530.245680339172
1020	1020	345.617227905589	108.729836195541	674.841140476703	541.440538067135
1021	1021	348.422246292421	105.249208556166	677.25833815518	504.613467616652
1022	1022	347.483945776892	132.663274606574	671.176346335137	526.263007233215
1023	1023	342.74097328887	150.327583086912	669.316287207591	506.794136269043
1024	1024	341.421568563472	118.743867926441	668.723168914241	508.109160388757
1025	1025	347.276187156186	145.876860311222	675.464419767343	502.846347843258
1026	1026	343.389724670076	140.03160760656	676.180410883603	499.908861087205
1027	1027	346.371172684005	121.542165362306	671.552718299236	535.874611786822
1028	1028	344.439258022053	105.575991168827	680.314958215486	555.152389842783
1029	1029	341.657497060566	138.579639004643	674.096871300502	515.002791763828
1030	1030	342.040724706665	141.672734324356	675.321285076232	497.543073208062
1031	1031	343.600908344943	72.5126958952171	668.460727909808	531.787348748874
1032	1032	344.484175932197	123.872236300061	672.54265841089	526.086706181186
1033	1033	341.24042453321	111.412452113399	677.720379507967	520.440599466654
1034	1034	344.863879245528	134.776393620329	670.188743836616	516.965411032854
1035	1035	345.449209612421	133.476648358438	674.85375935492	530.557398632387
1036	1036	342.939424486612	113.833486414209	670.942797434956	553.08632097032
1037	1037	342.325669120426	126.740043451281	674.307282631697	503.577154572813
1038	1038	347.356829887887	129.056051191193	668.207806154484	497.959050450031
1039	1039	345.988219289853	158.389863771107	671.190185240373	525.959346025738
1040	1040	346.746878339337	128.96434176645	675.084737851148	541.279859821575
1041	1041	342.777682325939	137.63209638979	669.003028385315	532.739722113249
1042	1042	348.933794351507	164.072053889417	673.446649439185	522.016046914
1043	1043	341.388740828929	130.881572615753	668.015926669489	533.725858551093
1044	1044	340.955708281169	127.173745756667	673.038409807345	520.789322089547
1045	1045	344.286191222569	134.479803175725	670.694727162975	541.837400077578
1046	1046	343.039494699632	147.248593809013	670.617320796946	545.999889368686
1047	1047	346.660495855872	153.602949524996	675.391327600475	501.529730057803
1048	1048	343.06624286626	122.397548225567	675.460374688457	524.419078281381
1049	1049	337.09065055172	148.429841810491	671.972970413986	524.976015547059
1050	1050	341.770179221581	137.538636498339	673.393312775541	498.597652185726
1051	1051	344.274258417746	172.899734116311	667.044959854573	495.587268576081
1052	1052	348.070924802626	129.572261885641	669.667182722509	505.901782477382
1053	1053	341.328961286866	114.216847284604	676.856412840959	512.643232548579
1054	1054	342.474901141049	141.65799100737	672.448812694518	521.940588530351
1055	1055	341.920470013595	131.729499820796	674.078889063125	508.319690789478
1056	1056	347.650720522264	79.9595153253728	668.631577042044	529.549161365102
1057	1057	342.945997621225	120.359565624235	668.823317958327	518.316975527458
1058	1058	344.363701422378	141.628406737405	672.673850551446	535.36159551642
1059	1059	340.495498539213	156.081714974854	671.581531432074	521.983647425991
1060	1060	343.14568109491	146.543639977611	668.863907652063	522.47670415961
1061	1061	341.004161496416	123.53678408	673.358541537031	512.704606005027
1062	1062	344.937772376228	101.514986300785	674.850384357395	528.088877945738
1063	1063	343.594328922512	120.413395538708	669.045592041105	516.325197208662
1064	1064	338.904993587637	101.67593536167	673.418879962519	511.415708563768
1065	1065	340.19116786293	132.223831671154	672.689766156462	498.253993354662
1066	1066	339.633011370845	117.486591286584	670.006285828879	510.822013096661
1067	1067	337.614244370215	130.074409717585	668.286648972013	498.770305655431
1068	1068	346.835654820384	150.015445363608	669.524772535402	537.003836222594
1069	1069	342.789057420248	117.380163548896	670.826658306784	493.602261042822
1070	1070	342.101377197607	122.912409633167	671.72085090761	557.174749143849
1071	1071	342.58885120416	137.190783955335	671.792025164717	510.564419971965
1072	1072	340.489398273794	152.188962410899	670.178518466947	543.056370110789
1073	1073	346.204060389284	128.139159121029	670.548465606627	547.246968299434
1074	1074	348.57455024004	96.3971335822409	671.93428249833	542.465769201486
1075	1075	341.456217222215	126.548871369272	677.790805283995	536.461173201038
1076	1076	340.907214939925	109.379748838372	669.271950160464	514.334844038086
1077	1077	347.276485945834	96.4840377969421	671.593169638492	514.181247092614
1078	1078	343.02353867524	124.084287707779	674.327703926571	502.107028207638
1079	1079	344.019475583932	91.0981076346	671.115646130576	535.912425055754
1080	1080	350.023495751702	123.266505038266	674.626621230393	530.847706819186
1081	1081	339.88211572658	140.419333085444	674.172413978729	539.592734653808
1082	1082	339.274489120892	139.572227212853	671.828817421	508.115408844384
1083	1083	341.215577233412	152.507643563976	668.985242991599	506.938639760773
1084	1084	352.466325060729	137.240385835063	673.497883712626	525.844627915714
1085	1085	348.354705580932	138.167253906434	671.63196241334	517.434621129551
1086	1086	338.334693048909	128.837744534709	670.242917155548	521.442307561878
1087	1087	346.027941427315	125.318448231006	678.086513322273	540.67880698239
1088	1088	346.230441402935	134.801453010333	675.013784677267	538.458486963612
1089	1089	344.820148471948	124.74980017847	673.684783840595	537.209790111211
1090	1090	347.815515646891	114.345559907467	673.74208455706	493.404866709904
1091	1091	342.815971688064	164.057418860684	672.958722319431	499.529782050122
1092	1092	347.826806743209	128.730922669967	672.28130615293	540.895356606744
1093	1093	347.831892351107	131.107341213078	668.589057236058	543.292982607371
1094	1094	347.345675955819	130.106482963123	674.001311876995	517.341753706792
1095	1095	339.170644229421	120.75274230132	673.892461492556	494.520566827214
1096	1096	347.126457013023	118.442853696609	672.414006419833	489.039133875651
1097	1097	342.854309717365	134.629595195312	662.51801674831	519.615192313563
1098	1098	345.676063822901	111.386833249668	673.390654389086	512.730909235548
1099	1099	337.349589202255	129.870726943813	671.543136142194	549.179538086592
1100	1100	343.744552585826	116.25257755146	669.542374467131	506.514076487158
1101	1101	342.954390137578	130.568151615389	667.346353869086	499.578255861172
1102	1102	343.874118129769	141.442902831275	670.620417919185	519.219394936255
1103	1103	340.758614513372	125.72280682151	670.315202866364	529.944176198282
1104	1104	345.069836423941	136.583907248467	672.36820698879	532.812091564514
1105	1105	345.427110979132	154.151291507519	671.766115933617	538.255823604691
1106	1106	341.135971839545	125.378446245959	668.080074130832	534.194342490792
1107	1107	344.946948862655	142.040326815573	666.07044325486	517.439312956218
1108	1108	349.081548628376	107.681940097617	672.548556000757	514.137426572784
1109	1109	346.302611925344	138.507228207765	669.244818927792	527.605050284927
1110	1110	341.083907947496	142.371658014603	672.521188256355	545.762503760093
1111	1111	343.249899341585	135.487980840933	667.720186015752	514.511380104792
1112	1112	342.021622416294	96.6243449691071	674.145582708141	511.282253347277
1113	1113	345.799096969905	118.948953408799	672.246399723593	496.581005131745
1114	1114	352.699627380581	130.504006738591	672.239443317092	536.095165078944
1115	1115	342.331523315822	164.058201162893	676.008495786049	504.733025201789
1116	1116	348.385975361549	133.368351808354	673.177308124614	499.02851013488
1117	1117	346.097598344299	128.775149855975	666.43722853973	500.894492523617
1118	1118	344.044438396493	133.918577037136	668.926285553584	517.489161029935
1119	1119	346.394073255792	98.3227781196796	670.087892435627	548.027544016881
1120	1120	341.628377206913	135.237922783836	674.531949137034	525.85472641443
1121	1121	340.51571842242	140.176971151514	668.601835618534	564.080834909857
1122	1122	344.529508434492	131.323101579261	671.693091812329	528.806441433068
1123	1123	347.403346901417	135.749509918669	669.14380645619	508.12340536957
1124	1124	346.539158082179	112.750687091056	675.837806564078	508.49520741923
1125	1125	352.276255849657	150.019768445453	677.060983003775	518.187746710218
1126	1126	345.773718359184	144.285103513435	675.064426135204	526.281567883144
1127	1127	342.765313445929	103.244436554933	670.081440970452	511.93013500261
1128	1128	346.143563928667	134.369126083738	675.919510369643	514.726588434355
1129	1129	342.795814469553	141.878765875007	672.246967076957	526.745787426093
1130	1130	348.321069043147	133.244966949463	667.912469616179	527.821214834732
1131	1131	344.033075030782	115.824977982683	671.298020587117	488.494039190158
1132	1132	349.58046568586	165.161204234325	666.932847360677	550.259388732325
1133	1133	344.69900068462	107.825117113959	670.701296589821	519.601058240314
1134	1134	341.686690135902	148.52839927597	678.359169511252	510.060195075369
1135	1135	341.926743114997	112.859732474099	674.030889010403	516.99933058798
1136	1136	345.022333321816	135.443347653646	674.20310420215	515.299824127569
1137	1137	346.197719697554	135.329628065525	665.780784700617	503.247949772161
1138	1138	343.293194940544	133.96962241853	672.519585557883	507.668755342523
1139	1139	341.182969182775	143.964198785659	669.498557864232	508.914911760582
1140	1140	345.622437526359	148.407209822893	668.056367304027	526.606299099752
1141	1141	346.372108244095	170.807958966217	673.00099560288	515.636691596015
1142	1142	339.175370163087	107.291020548458	676.848612054698	484.469362524377
1143	1143	341.182192430358	127.397607541362	670.002983505293	538.76274099686
1144	1144	349.776236458954	113.663142333059	671.123306335558	542.744184067146
1145	1145	344.476293922094	109.137652627714	667.824701439414	521.920278951463
1146	1146	345.147669899706	147.222912938133	671.292915468876	495.375949801275
1147	1147	345.496696997379	136.623809637551	667.897376626211	515.306329638545
1148	1148	338.330716875943	147.560076013012	662.807375153823	540.371429887395
1149	1149	345.838927861385	147.442904517969	667.592658338128	521.836052409282
1150	1150	344.55247985799	140.212248050491	677.015240032935	514.134549292518
1151	1151	346.155933828879	111.789241949678	668.73620362741	507.297397047569
1152	1152	353.121209951191	125.48639516049	673.558989466146	531.429462405393
1153	1153	347.286584324066	146.405921159391	675.863453197884	550.792918980627
1154	1154	347.471804800769	128.711286320984	669.166149390153	501.802034830887
1155	1155	341.959399717416	134.700546896334	668.739840782533	558.806815213928
1156	1156	345.675430496377	122.775048326839	672.510713659928	512.830624673678
1157	1157	345.467064912042	123.933243662002	671.342915616985	505.122774826668
1158	1158	346.570541856663	130.404736521191	675.578404887125	480.85421147236
1159	1159	341.950584743652	100.939379952393	674.194468276891	507.346752179554
1160	1160	342.289909201778	141.473553374165	674.18006637025	533.401952292703
1161	1161	339.786732801861	121.869475291627	669.767539227276	531.595689906446
1162	1162	349.943829946634	134.018141490883	671.593032219683	505.944304459474
1163	1163	344.600356427174	135.413869115045	672.614998805535	537.861962567099
1164	1164	340.534272534812	141.184615277742	668.58866533012	546.25266865168
1165	1165	341.36249175261	129.183674080694	671.266940967097	520.945088763584
1166	1166	342.046253148727	127.837236462523	677.925748441409	532.571730847085
1167	1167	342.605053725495	164.009761941275	670.65997112668	509.466671435433
1168	1168	346.614992421725	120.918619152696	674.483675346288	508.752593891216
1169	1169	341.523973868358	129.814755399194	676.51231317246	533.907349492348
1170	1170	342.752572841305	127.208837513936	671.895690234097	527.235545525035
1171	1171	342.960132932463	112.640424455998	668.221796623953	479.086670428735
1172	1172	344.898591625195	147.887488020951	674.627678463099	543.3440692387
1173	1173	339.872864267394	156.778606457395	671.217710012463	539.911911891763
1174	1174	343.963996872794	132.775007334582	666.455664709765	557.608557921194
1175	1175	340.943453006426	118.827263170128	675.35353469388	532.970615163193
1176	1176	343.631006566462	138.459006177544	672.399625706189	493.095832269716
1177	1177	339.845579284914	131.950225611936	674.968913710001	504.089849937656
1178	1178	346.554196665095	102.887819966567	672.112946029478	526.268133679016
1179	1179	343.375318588238	149.316133708849	668.070806751045	500.57350660095
1180	1180	348.301536904413	157.62553959346	675.327521900943	518.81096647399
1181	1181	346.927521715	136.998335082425	673.915421038268	542.493389960361
1182	1182	338.126103406681	174.679878435111	673.069085723285	521.763230574619
1183	1183	347.310336326362	141.378204649877	673.58847288282	543.563689065354
1184	1184	345.359886877245	122.836443943564	674.63082960033	514.984741468117
1185	1185	345.675087543108	132.647152454742	668.99724014557	541.807318969648
1186	1186	345.800730166326	150.582128268773	674.063040158677	512.714262502919
1187	1187	343.209798193132	130.163483840981	670.428710181167	529.360188820085
1188	1188	343.41016224445	124.681679387233	667.467484456837	535.411159237007
1189	1189	341.787614757581	108.382271355795	670.454666313463	525.555012380348
1190	1190	343.813430168876	116.86165201801	672.412771663296	527.0692121807
1191	1191	348.542179721466	112.817565885921	667.183779328571	514.608382990985
1192	1192	340.835415964448	130.552718766854	665.233911996925	568.475007131428
1193	1193	345.632595053168	148.844018734065	672.650070508902	522.558888438396
1194	1194	343.851875514686	107.749951811589	670.875926764348	482.113254646812
1195	1195	343.80785828954	119.756565250031	670.771190457614	549.435866467416
1196	1196	341.327846068477	147.109158761258	674.236795750805	528.838783991892
1197	1197	344.633265658619	140.091038254698	674.735791322415	568.540609562298
1198	1198	343.252042110983	141.487821297763	669.302481177903	515.175610413151
1199	1199	343.970117274382	99.4154465961693	674.711164185784	532.962828954697
1200	1200	342.24096878227	114.556735595309	670.698273506544	517.903419189574
1201	1201	344.972370754651	137.631453642136	669.463854201306	519.856529777424
1202	1202	341.26120490541	104.689993816371	669.671416124781	518.369858051945
1203	1203	350.545350586323	121.211361250229	669.557252201017	525.806691976532
1204	1204	346.706812645528	157.735724944832	675.218276293803	491.464173523062
1205	1205	346.279805148022	126.774219901926	670.867877217734	534.252191926006
1206	1206	345.244182797279	150.014529925103	672.467271594401	515.229494946641
1207	1207	346.570879097702	128.6060320311	671.784082266864	551.10362166466
1208	1208	344.038486725675	138.574531408287	669.209607477074	527.014158846947
1209	1209	339.110773209491	142.009884918102	674.353467308553	506.52749353857
1210	1210	343.60872467978	103.485444432477	675.579643689323	508.925526563147
1211	1211	345.500022728553	116.595873357177	675.192858768069	536.809267702193
1212	1212	341.537652151931	131.728148040658	666.002084639491	522.063121751553
1213	1213	344.952756807917	164.266273677138	671.084639052389	519.757145853683
1214	1214	350.376692251776	107.68969742989	674.561582755566	543.51661115546
1215	1215	346.863654302389	136.531846590604	677.867704911966	492.057063058545
1216	1216	340.996330091541	142.713890962096	671.321963123022	492.953307552347
1217	1217	341.729265474092	136.487391923231	674.733495977261	502.865741474318
1218	1218	341.652985960985	158.35227012845	671.785018904996	494.295174833507
1219	1219	347.084778212602	108.49335502018	674.257454506042	530.818582780451
1220	1220	344.770714050702	98.0503967502508	669.557702547428	520.748317610287
1221	1221	340.146095794033	114.89974745028	674.117602842374	517.126846521684
1222	1222	343.216148776	135.08429330494	669.074344768623	507.411502037605
1223	1223	342.860897704729	141.953924606004	669.714366131959	511.542122690418
1224	1224	340.616864656807	96.6368403885326	669.993609117565	503.232264117611
1225	1225	340.106319249641	106.037165676545	672.540351382901	534.238989300963
1226	1226	345.847064935088	117.135397914231	665.329727587075	539.78765970653
1227	1227	343.231796107909	119.529742072404	668.13158636871	538.61694548637
1228	1228	347.104472564479	116.443042787726	672.7535844504	524.203789834627
1229	1229	340.389981823247	136.948265887324	677.814810076594	519.709252913794
1230	1230	337.17549903309	127.357360032994	670.37186015734	509.972914394596
1231	1231	345.581956336154	104.225944262403	668.124012832482	510.868736633996
1232	1232	342.608608427886	117.888123526138	678.410863673041	510.737675806116
1233	1233	340.061481680171	84.4433413915332	669.026107556329	508.53884701481
1234	1234	342.783404862656	139.484929950633	673.969518286958	526.854879931198
1235	1235	345.382216689751	119.736630402554	669.505678963891	490.590235455553
1236	1236	348.186561404568	154.982929642641	673.518757053968	535.29370891104
1237	1237	338.780009138324	141.930028103962	671.800392137486	494.115850209638
1238	1238	342.052583120125	131.518196441053	670.258487916757	524.882989196099
1239	1239	342.341033824953	143.331189194533	674.991711482766	520.107034611066
1240	1240	345.01907137735	138.402722450027	675.032303116357	501.719488806137
1241	1241	346.912392714665	155.756908944489	671.336124096049	521.961274694572
1242	1242	343.293013403261	117.842666150008	674.578610520947	525.339465403179
1243	1243	347.252954925472	149.068454394265	670.559056271308	528.5967782285
1244	1244	352.873250798808	111.276569020889	672.539256443916	514.895015688556
1245	1245	341.859816315762	129.053091767915	675.178670989345	543.94258643872
1246	1246	341.845790930396	144.790488213626	672.585758353549	514.560463843951
1247	1247	347.961531745765	147.559893919563	669.721787127341	522.215490465848
1248	1248	349.655187104017	138.864119229108	673.409025541593	544.860368904963
1249	1249	338.536674652686	150.521159875178	667.941101248724	548.251796268988
1250	1250	340.524637653396	133.745045567211	674.42404815041	513.122172636393
1251	1251	343.363577338321	130.426377895872	670.188319757342	554.457808217008
1252	1252	345.645214626673	130.642172222482	674.168143351888	518.632324956154
1253	1253	339.557355833618	125.822803738234	673.349433191964	498.389058079095
1254	1254	349.396957736503	126.626780914354	671.375211551371	522.916920665662
1255	1255	339.411438839838	139.7205873826	666.882795503997	537.470233924896
1256	1256	343.856400375295	144.875713587931	671.954944631269	526.882093345486
1257	1257	352.086386666572	112.276545640435	670.756297521768	515.276747184156
1258	1258	341.230501395852	114.74743843607	671.168433028373	511.66267999985
1259	1259	345.650923259076	134.20725134857	673.622237574409	547.707689174435
1260	1260	342.601718254336	160.386436438677	669.975017200818	529.604066485164
1261	1261	345.237243664791	142.151980938655	677.705893459502	519.040579018687
1262	1262	345.039972146774	120.209208230889	675.18134119019	521.202850705645
1263	1263	345.096328339682	107.97330046687	663.828943460908	535.554257812759
1264	1264	339.812365196736	113.980681936176	672.539579384515	552.210035366857
1265	1265	345.108175081097	133.141994520823	670.586142524175	530.295449621472
1266	1266	345.978839381205	126.119310399543	668.554751924891	533.34694933471
1267	1267	346.38542097172	126.44062074683	668.573266426542	515.365029307705
1268	1268	343.542463893516	108.84599899234	673.167549795855	538.552182553846
1269	1269	344.563332251157	114.252164839029	673.776911406885	536.551553499741
1270	1270	342.375106629582	146.047757497585	674.640237926195	552.307640998327
1271	1271	343.670043327333	147.889644729072	670.206189993124	513.011160491221
1272	1272	347.023545892803	138.014237414947	670.621151897288	494.430592762866
1273	1273	346.292354186754	128.513608146981	666.867732230023	526.090523300835
1274	1274	343.933340872447	126.015084872349	672.345551697758	522.477393258359
1275	1275	345.642537967341	122.082791840397	668.381608833721	549.830908333703
1276	1276	342.986840751929	133.27218678788	669.60429464643	547.977806128508
1277	1277	340.21555990352	137.871054485286	670.407793245368	507.218742513887
1278	1278	346.699027252968	136.800506271302	673.572525679802	520.142156847489
1279	1279	343.055828951302	89.7939935716311	675.243969029113	509.018594393862
1280	1280	345.826811132281	132.618968791222	674.450872553172	539.486331938804
1281	1281	343.452055726971	152.913740522886	664.525057911497	522.817697235369
1282	1282	341.831829101713	124.97064971207	670.367808437085	541.237151055551
1283	1283	339.140588818613	115.343081154641	673.139407515727	543.033091778495
1284	1284	347.235396822454	109.305364055152	668.565570437562	528.380962954897
1285	1285	345.029036489497	117.395342877468	669.004187200557	537.741044651698
1286	1286	345.924055081927	154.417830893098	671.357718378459	495.611841000294
1287	1287	341.799832478406	137.436306195792	675.475353561413	517.019219884229
1288	1288	339.005031152972	131.774892915704	671.562474137761	509.571811275868
1289	1289	346.175189056046	102.744621210182	670.812096244307	521.814600985172
1290	1290	344.763692559964	118.56573345986	667.019184640386	533.567633069086
1291	1291	347.436063941919	133.336993262863	674.425951751888	512.759387011122
1292	1292	342.220924910663	135.540293924345	667.765031103483	515.936427639697
1293	1293	341.148155470534	150.924650879701	675.47402353964	516.911829505528
1294	1294	345.485824986794	155.025187114471	672.649180381591	518.677896534265
1295	1295	344.127688198027	154.23314076736	676.559926383501	525.653096418029
1296	1296	340.285750478945	145.404687844451	669.87958874545	538.324234757116
1297	1297	343.179722112762	122.228817153539	672.05820035454	545.079675241647
1298	1298	347.535674395371	149.921402348975	671.577253979635	522.605869630341
1299	1299	342.493651966682	140.88709432661	670.319692964553	524.26772866814
1300	1300	343.123383519621	128.2298347512	671.514414273413	519.605836082311
1301	1301	347.392522317943	93.6937418801804	674.390981769448	503.376788271068
1302	1302	345.277222420285	143.349880394663	670.164557559307	501.777520845852
1303	1303	347.823428154806	135.421551702593	676.559181776608	506.034205323924
1304	1304	344.778071094538	120.339901637079	672.882496246559	515.740365474566
1305	1305	348.692760330647	137.637117501401	675.760511064767	517.109167258745
1306	1306	345.541934134099	122.17480739688	668.336517713706	518.242380664152
1307	1307	340.058335910896	123.475647272467	668.796641662631	544.981115369635
1308	1308	341.991245572687	129.32546563751	674.881544015389	542.775160901203
1309	1309	345.8348028129	143.336185787927	667.990276558887	515.916242832986
1310	1310	343.054322004918	132.020487682247	668.809739944594	554.658965118015
1311	1311	347.537952221617	148.089270456186	676.658801670158	540.016432615359
1312	1312	342.535652389504	128.884317371691	668.462308043346	504.300941605103
1313	1313	344.126078357424	154.893555738305	677.530911584056	505.369544242263
1314	1314	342.236197686317	126.470605235833	670.960955311988	527.150665429842
1315	1315	343.768093269394	138.266858462323	673.309936824276	513.892880276869
1316	1316	341.442031472555	135.534821134622	670.348816717743	534.803663777625
1317	1317	343.117450970623	110.232853798428	671.35386714621	490.03319240512
1318	1318	342.551748314196	135.01474749661	672.4445611008	511.090099975365
1319	1319	344.242368208124	175.088487916477	670.345975279472	520.930966673228
1320	1320	340.198431428151	152.927127666493	668.788632961865	512.746927006009
1321	1321	342.623799236271	133.110625767601	667.854673713488	506.783366048284
1322	1322	338.732924111664	126.480229284032	674.287549101514	522.784833644912
1323	1323	337.806268014959	119.72576642399	670.217408276859	544.890239299446
1324	1324	349.169248155218	133.930545176825	670.383944892895	489.906827347029
1325	1325	346.899077073338	138.280652981873	673.506901022655	549.382822634887
1326	1326	345.52154685212	119.634443377093	671.01065509247	551.325583866619
1327	1327	343.967395157641	134.048508159008	669.548461553963	515.28294804749
1328	1328	346.781210373174	118.271575600013	667.928827022852	491.359205933065
1329	1329	345.712521115219	122.980844164384	666.382103662897	549.490750786849
1330	1330	338.808723762179	143.450472714794	667.694132525581	543.138262765856
1331	1331	342.438178143418	149.696577190581	674.188627623581	487.508479850188
1332	1332	345.87376011908	95.323602364392	671.935802625948	520.923086104991
1333	1333	346.428085416614	123.167133565901	674.639694068857	530.749187520768
1334	1334	347.224130133828	149.286333587779	672.819707783256	542.058310206533
1335	1335	344.563977350907	138.425334771302	671.808856104237	533.623522669639
1336	1336	339.819724116438	118.778758411253	675.192245850979	514.440834979623
1337	1337	345.798578680299	127.725187601081	668.593517113284	526.261966596291
1338	1338	343.694060029774	120.293361376813	676.072072028799	533.431534114575
1339	1339	340.623680625417	128.815467386404	673.533379624652	525.920639625494
1340	1340	341.133888861006	134.902425005258	676.498495223432	497.159871799162
1341	1341	340.788619267223	130.269582152128	673.073328595327	516.326418188432
1342	1342	342.566116092618	130.190410863531	673.963064093361	519.786385990637
1343	1343	342.986598743841	126.148240015599	672.329577157802	545.490324506357
1344	1344	338.10794507239	147.286851821086	668.038356224793	526.550774306065
1345	1345	343.369286402197	117.695283699211	676.875571122543	517.762752558449
1346	1346	341.163640780508	129.970262297454	673.877287287909	538.015362000461
1347	1347	346.785868783332	129.195608491467	673.192950104238	500.878159050865
1348	1348	351.451447651162	139.566252978122	671.598663986978	532.085027402803
1349	1349	345.255450105999	154.64221607315	676.554875455802	523.681061141486
1350	1350	347.451304605776	140.707971727975	668.911088162815	543.080576357014
1351	1351	344.545806953817	132.447847953898	670.978450686292	509.848506315124
1352	1352	343.339560523663	141.97943622068	670.54998995838	504.504872757748
1353	1353	342.737661681885	104.999757607256	672.39682277523	562.373721927713
1354	1354	341.052103510842	136.145434445034	670.461346125059	521.157279505179
1355	1355	341.205160928392	141.114292919202	675.518765875144	515.802848247247
1356	1356	340.918358548157	149.013987330455	673.650184934851	519.279473862475
1357	1357	343.716129274416	139.782798663549	672.309218537517	496.286882508891
1358	1358	343.883847364464	150.12627046666	672.043365833023	571.155175340325
1359	1359	351.273310023488	104.108314313129	677.091542079543	519.591409863407
1360	1360	347.482020328373	122.529211939485	667.814461546679	521.349673084153
1361	1361	338.435031696781	117.121987309153	669.888638255393	510.87392965509
1362	1362	349.518980238287	153.618696761696	674.072575261399	514.864252760214
1363	1363	343.965317312811	142.529346515873	675.919880239397	535.24243676724
1364	1364	338.642735434417	124.275578655057	671.888803263654	501.716797139025
1365	1365	344.777309226135	123.634940807172	670.519451909689	509.708005307084
1366	1366	345.367476050627	150.669614083004	667.996686314529	511.161372625146
1367	1367	340.052177705448	161.322126326058	676.093866670861	532.3363725127
1368	1368	345.780236182789	130.359036048236	672.558107813234	549.96537010736
1369	1369	342.099401700416	168.962324729899	667.360076108215	525.921469211316
1370	1370	339.324399103671	149.395224066232	674.403753786859	549.466675816682
1371	1371	344.778913510991	130.844655257503	669.458308114808	534.312701346186
1372	1372	346.21240366687	146.486549689515	673.013287891441	511.22451007721
1373	1373	348.01852913404	93.5802789655826	670.446508391285	508.872937545039
1374	1374	344.795236737321	110.822230914865	674.153408531036	514.590283608668
1375	1375	342.239567045242	123.992644431717	668.165616435738	553.804767477716
1376	1376	338.694396991865	130.757682062505	672.371370877062	524.242103854278
1377	1377	339.490101031671	163.849120331058	676.68175942301	504.052985757713
1378	1378	344.57716928845	98.4128634884798	674.168128061898	499.22693199724
1379	1379	345.3499716449	145.411819771634	672.171819025762	521.316393217585
1380	1380	339.908657649508	135.899727910155	670.606698397712	534.196805785444
1381	1381	342.842308784083	138.328050992125	668.875783412311	553.714807320204
1382	1382	348.265379350343	128.957554695387	675.28416129796	540.636735654663
1383	1383	338.831243688518	130.924374850346	673.403372364432	499.907923902095
1384	1384	345.455229438953	116.699495422623	671.292357615623	496.534537767147
1385	1385	343.543775471284	134.104842081649	669.041472597863	513.339329238209
1386	1386	347.851500871791	125.211772269735	669.390339641449	517.285129256024
1387	1387	343.165934843066	151.113571668911	672.154089488377	529.251466748315
1388	1388	351.81642935769	107.614447352009	671.605330719278	535.656284762863
1389	1389	344.822218581739	155.126890240617	667.256671067402	517.616657803324
1390	1390	346.912836490239	158.40320701421	675.244098499507	538.720406285081
1391	1391	342.954585757633	144.287654703109	671.727161312	538.722602347027
1392	1392	342.857916977692	120.852843050109	668.714186819887	522.794878924979
1393	1393	342.64287246894	114.924567407058	668.681246165274	502.989844795628
1394	1394	343.470400647582	125.534303722362	672.264910077046	541.923878557191
1395	1395	341.981767614279	135.218418316365	673.953903265058	530.487762516912
1396	1396	346.833716642045	143.961155059903	668.738546868923	534.598429167914
1397	1397	346.695600423836	154.232292822181	668.249878368896	520.842667147339
1398	1398	341.605701120511	141.489151365934	667.266126917678	520.548847025211
1399	1399	346.429861535504	126.994957285247	671.110324384066	527.738299214849
1400	1400	346.519017145271	129.584061051772	669.731483381463	506.557564924939
1401	1401	342.904678769679	119.468105693982	673.250861468702	523.421331834172
1402	1402	342.943839072075	119.634773250086	671.341602255236	526.154009935184
1403	1403	346.270554626199	130.599644642642	673.373076582851	519.517609740294
1404	1404	338.165495008189	133.656045060391	671.148019969934	545.079021396318
1405	1405	339.163287372795	136.468394410954	673.383600776572	547.221160180738
1406	1406	343.017578643525	129.186357219747	674.235521247942	534.615301001279
1407	1407	345.351241002307	112.13828643427	674.747609241916	511.219402888643
1408	1408	345.44644827712	120.039649724061	676.247386910313	506.653039290543
1409	1409	344.585704835879	129.180434238097	670.166493532152	526.197088991888
1410	1410	344.732080413605	117.474429839184	668.631096307364	521.08040910982
1411	1411	340.78662902189	133.780904399294	667.928020148343	496.131777145659
1412	1412	342.353799523025	118.798937923581	669.768731551971	502.973980057146
1413	1413	345.590612984739	126.719173497549	672.055292658271	543.340113050289
1414	1414	345.852576981811	123.853473111037	674.199045313662	514.413053586526
1415	1415	346.461891919405	145.607957347907	669.510855419948	528.994528079868
1416	1416	346.742183216419	137.368850901975	669.535916841515	559.979309895803
1417	1417	343.039794014044	149.55596232718	671.111739360929	550.650649887853
1418	1418	347.837913857061	137.458964133588	669.634228113976	505.043749037255
1419	1419	344.946389948726	147.456631514848	674.882108588812	481.762659802232
1420	1420	337.897590802567	135.626301404341	671.56271666392	532.853194134356
1421	1421	347.581506835367	85.6595981951228	676.044385596593	521.800131474984
1422	1422	343.722800250628	128.170471557404	679.320919270383	531.990631259663
1423	1423	343.70449318195	129.315470928471	676.550024064799	542.202051854398
1424	1424	346.810771247208	107.649965198486	672.047199200721	531.932059649424
1425	1425	343.596775807186	119.269564441974	673.727497741887	498.053891012117
1426	1426	343.224791330798	130.956858459919	673.044959922654	518.502294681738
1427	1427	344.051074241802	134.078202946322	670.457149240691	517.722986109339
1428	1428	346.596455002383	137.197944583131	678.990558817274	523.634834587267
1429	1429	348.698494838517	160.573460488376	677.113077403826	524.746652044057
1430	1430	343.378121092581	136.137685061522	673.302743531185	550.863296918539
1431	1431	344.49182559159	123.360214908323	666.033216263945	521.967696611442
1432	1432	345.074192258554	157.670450768542	672.506087431614	534.371777788109
1433	1433	343.477781839066	119.952362881316	664.202942235677	542.984466400212
1434	1434	347.642445454335	131.684116467631	666.857675581932	540.824768805259
1435	1435	342.12188652524	132.130764384865	672.002736661522	504.618979614158
1436	1436	344.26629133783	129.236317623501	676.306303631836	515.470074883401
1437	1437	343.987177647749	100.361516027462	669.280563431166	541.405372798016
1438	1438	347.775832097793	154.112075045165	667.374387395631	525.940394546552
1439	1439	344.32794126072	129.895747580046	673.540598163922	534.610521993219
1440	1440	338.616587782404	136.704329730506	675.116488206088	518.083951323466
1441	1441	342.495363614152	130.377213773034	672.184252462031	498.180876230003
1442	1442	341.537352464324	154.195223855594	666.958609456941	536.098124711375
1443	1443	341.349496948956	143.518848321947	673.643615431972	524.040865496043
1444	1444	343.911882372004	152.288624573039	673.184286766042	543.223828814938
1445	1445	343.09832257385	132.651888272285	666.596400197238	499.692805551379
1446	1446	341.408296137914	116.984378717034	665.940768451632	520.895539917479
1447	1447	344.281938670207	117.701969895016	672.644019678808	500.456959801363
1448	1448	344.024388840606	133.818666764788	674.841660715969	523.736769082128
1449	1449	343.015989714755	157.233243480683	673.173777798809	506.243305946038
1450	1450	345.959913289094	121.284821153166	669.298126714533	537.111883656544
1451	1451	339.896717244681	124.426131835587	669.564344554222	504.485420668472
1452	1452	340.630071915019	123.64927672774	675.043284129128	528.823007021199
1453	1453	349.546710346737	111.046323975967	675.403027751106	503.769070979139
1454	1454	345.229046846259	140.428486818406	673.694926437366	519.022224814612
1455	1455	344.969012235607	124.400259620422	672.263152551945	543.47508879972
1456	1456	338.588424733387	138.738367729155	673.669716421864	506.664001406883
1457	1457	346.857855995623	155.344842079592	673.968812235663	519.550820853214
1458	1458	345.461061071889	126.701768414705	668.999090256278	501.209308440744
1459	1459	345.012329106743	114.035235023368	669.908780230878	519.18400214865
1460	1460	347.212486807293	127.677548019108	676.748551755301	520.891936470815
1461	1461	346.861375623496	140.171781850726	671.238593373372	529.809357244839
1462	1462	347.518553027647	156.295674739165	672.580909853544	524.992121166541
1463	1463	345.627950346028	124.857619477169	672.677750278108	501.244726579464
1464	1464	340.335616092024	124.771228161477	671.988709552287	568.933602322429
1465	1465	345.740493577112	98.8345315634764	668.215943188551	532.792542044764
1466	1466	340.396729788347	131.651659877626	668.617453516399	508.034319850188
1467	1467	342.325675606269	124.097403048596	667.061323391603	505.756482407171
1468	1468	338.640392292275	131.639086899026	667.473018475311	518.804194466851
1469	1469	344.893370738487	127.03623587665	665.337028659061	518.628157996213
1470	1470	341.081342259026	118.911737293308	670.366481729156	541.592740910821
1471	1471	345.099869713735	139.328271371752	677.253178378433	517.143135864309
1472	1472	350.961399121106	161.019560346465	673.140413081268	542.024336948541
1473	1473	347.091225152714	129.327256352071	667.940202850001	503.863052247056
1474	1474	340.741882545472	119.917734387273	674.751446722536	530.365236577745
1475	1475	344.586054646097	130.827804858245	672.377749522977	518.479744081909
1476	1476	343.699147066557	139.361231434844	673.780637299901	511.835064221862
1477	1477	343.546500384967	101.943874157095	673.509706297065	540.289145526842
1478	1478	347.519366225008	124.686399688542	672.460514947486	505.271644941413
1479	1479	341.92383382655	120.781484067963	669.913644531233	514.698120402016
1480	1480	339.898194961169	138.80076960417	666.292406074468	525.772221259399
1481	1481	347.375792844339	123.382178901248	670.826769357893	519.696340919951
1482	1482	343.199472650761	137.363770221572	669.447645468439	541.014179598711
1483	1483	339.315621072699	146.126656255102	670.078290440513	503.933142520338
1484	1484	342.497112470824	135.973541558496	673.235220284332	500.068243344698
1485	1485	345.457706396429	140.127621016273	676.573514335963	522.622783541583
1486	1486	345.814120157569	119.856885072992	678.009572412506	520.807308719822
1487	1487	345.545621417676	164.286573275554	673.741247148689	510.667193834904
1488	1488	338.09396187171	124.938197801946	671.894996955411	520.331440769944
1489	1489	345.661617632044	141.460610775191	666.399135957826	505.692833365994
1490	1490	342.569377547958	150.741688203489	675.215041824015	529.343321180803
1491	1491	345.144067124074	125.859430750713	671.148877656925	533.036078771408
1492	1492	342.586776692582	124.785630496137	671.236865618308	510.06691994551
1493	1493	344.839890490185	125.630844452939	673.038687150164	531.347154541028
1494	1494	346.568446319425	135.621944237959	672.450232717171	503.954065918282
1495	1495	347.05966611975	154.487651272132	676.338852644036	520.4224206117
1496	1496	344.92069643703	123.56292401565	668.271464316757	531.268225764052
1497	1497	341.091238262223	143.158574730017	669.858244501796	521.68366822099
1498	1498	343.177955182932	141.275743665272	667.71717534359	493.663666100792
1499	1499	343.744704043903	143.281441138016	676.109208428208	533.173343325985
1500	1500	342.875621265897	132.791172416877	676.700519067492	554.142124287557
1501	1501	345.429294330403	141.750865694231	675.223334760689	509.946084434529
1502	1502	342.292469050942	94.890254558261	675.76671376168	490.992194441012
1503	1503	343.724122598311	149.430264403763	669.86537545716	509.342758100464
1504	1504	342.205124293347	136.162868312899	667.436592257118	515.88420927769
1505	1505	343.640790845658	159.709211092839	676.696664993358	520.347353167411
1506	1506	345.398388740091	142.41857136626	671.043171728729	535.495108246935
1507	1507	345.453394024135	108.254074089645	667.32022638435	545.323041957569
1508	1508	341.31011513847	156.159666551208	668.567324413022	523.97895378273
1509	1509	345.298483366653	108.978006395687	666.949366880071	507.066012178047
1510	1510	342.054874778414	122.514528317622	677.018952598424	518.999072726014
1511	1511	346.400022663229	129.124296623985	673.297851879931	530.145605222173
1512	1512	346.519376121309	132.283227972296	672.314707116965	515.242738838437
1513	1513	346.670039039635	122.891500014518	669.075558444067	504.657993144545
1514	1514	344.549277905726	110.205308262266	670.779237416832	527.745682391291
1515	1515	347.088466495505	86.7072205749577	670.365410707532	510.628643958017
1516	1516	347.476442724912	158.990787575907	668.251159551454	514.215875495117
1517	1517	334.940449965575	128.961660744609	669.887230896003	484.756919499931
1518	1518	341.013880434142	112.839002219084	664.707641602426	532.205945524698
1519	1519	344.972405887258	114.44096141494	675.169517250294	544.65880569273
1520	1520	341.880430124724	153.558643509811	668.560968198903	510.337857304499
1521	1521	344.118247066421	120.412769662199	672.428932788906	503.401125732288
1522	1522	344.241678593647	112.813225945543	670.602674395478	490.450438672769
1523	1523	338.309136172294	139.123289713463	671.861377048815	501.668943105492
1524	1524	344.136082056582	160.611301319523	673.264417726336	516.000581228989
1525	1525	341.874957791981	126.210114015831	668.692370369213	528.165682360115
1526	1526	342.463005721867	163.32291800534	671.767906022923	515.327186464817
1527	1527	347.695329912316	115.681460981939	677.329468086167	546.32865116575
1528	1528	347.39914824914	125.53262589583	669.467535446219	528.266224804959
1529	1529	346.51366409094	118.609314821536	668.523668443552	529.791182072024
1530	1530	351.314150571171	129.173738132986	676.496014129688	546.68814916074
1531	1531	342.898211364668	124.977168286404	680.533869964285	523.23142646492
1532	1532	340.2863678062	137.723653447236	672.391974002384	527.461205185123
1533	1533	344.808601598689	120.577897580444	674.260389542918	516.271723566867
1534	1534	351.53776377926	152.12337662063	669.166298326887	528.914945983751
1535	1535	345.73543936163	143.760925285568	676.114829197745	496.397266235222
1536	1536	338.619651141517	143.073443431794	667.96435187073	531.413662918495
1537	1537	349.236812192379	136.339891662966	674.240104454361	566.406719625855
1538	1538	349.076011125153	139.993432335725	674.772035123718	552.18242092074
1539	1539	346.322025127671	135.324940916362	667.251018390012	542.07423858259
1540	1540	340.625155647637	123.409637487743	673.733463711068	503.861022470165
1541	1541	343.807574993731	143.354320092962	670.221321356889	488.901756235691
1542	1542	345.92991040545	131.98893069667	669.917645195061	534.529462607877
1543	1543	344.701802145335	153.42844287516	671.784258730589	519.598085881601
1544	1544	343.515142456574	113.670709230466	670.625237595119	530.54312572417
1545	1545	344.796396619456	129.217497416799	670.932682489295	538.201323192033
1546	1546	345.589106611197	147.435220070804	675.823012980108	524.005876724529
1547	1547	337.588161812288	123.298983373103	665.263019951743	531.035878031614
1548	1548	348.559022711982	135.809205746305	673.15769195751	539.657879869197
1549	1549	340.649453375182	156.981024476802	671.741178993772	469.865736396308
1550	1550	343.488314906065	128.652369469777	671.689799616011	521.198340945033
1551	1551	346.464912524646	110.301745574591	676.631160232321	548.765334313358
1552	1552	338.426270532054	145.312039708905	673.898255133632	509.691647622657
1553	1553	344.580152751891	143.459375045182	670.164316359332	528.6350453017
1554	1554	345.443600913017	131.607232373556	674.237142068222	515.498794313697
1555	1555	347.464239002723	141.601248403813	672.601278441738	531.364684130333
1556	1556	345.674470161509	131.016103919855	672.486268099509	521.069625524523
1557	1557	339.367401020474	134.280544458525	675.042398098378	500.996499552696
1558	1558	345.658652818615	133.512781085103	665.503243105082	491.47301977965
1559	1559	342.675556351963	139.115194598461	669.031789960706	525.826879473787
1560	1560	344.386121540334	145.986279583868	673.859952982267	551.633643626352
1561	1561	342.036961247929	113.297760576827	669.83872173073	507.073422164491
1562	1562	338.571692728906	114.916367563076	671.235475584432	501.567356987315
1563	1563	341.125620397091	125.39993505427	672.812557703465	523.043111253638
1564	1564	348.80488838306	117.64663813526	672.338103445145	507.129820076074
1565	1565	346.778917512445	157.713576638256	673.984047287641	541.364368635566
1566	1566	345.357481728999	112.10515178763	671.421983929593	527.15918504311
1567	1567	345.364641004826	144.789927050693	678.221288456773	528.032048649783
1568	1568	344.968511383511	109.037185165561	664.261455152223	521.68687314549
1569	1569	348.986262004871	147.120845725193	675.853297110588	519.973900943854
1570	1570	339.531128454369	108.881851852265	678.426230478678	498.911654019012
1571	1571	342.822061108291	138.540657492416	670.382465270391	541.062595704989
1572	1572	340.872419249543	161.805642525619	676.652768737145	544.265904354914
1573	1573	338.765823494313	123.385613273306	667.792914916213	512.37474220655
1574	1574	343.706486962143	124.346053195119	673.407105630679	520.455587447588
1575	1575	342.181536523023	138.353698414662	675.654043212995	547.389644377668
1576	1576	344.819215837531	104.199209265341	667.693881258628	531.279768330455
1577	1577	340.020737640797	142.674259141145	673.532773142271	535.818256507051
1578	1578	341.261012552634	128.980497740275	667.553591788735	516.958036744567
1579	1579	347.028316465147	126.699867677441	669.066917102483	520.912422114255
1580	1580	344.083670674925	126.529503602129	675.018569982693	545.783112079968
1581	1581	344.9363450962	126.474193910087	671.991019329367	536.756178253688
1582	1582	341.545859032862	135.242760133835	674.780565904047	564.576839298656
1583	1583	347.61418637293	139.565459505599	667.670986497221	557.512035075813
1584	1584	342.876370392317	135.254650084083	672.691460257202	509.012293612132
1585	1585	342.586881035735	126.70095753242	672.399781597446	551.659425106888
1586	1586	348.349546385475	175.970158439579	672.396480812352	485.853361543241
1587	1587	343.312738821162	122.355940514073	672.076947576909	520.838138121219
1588	1588	349.528867989944	155.995043425035	668.995366027654	529.116634765289
1589	1589	345.459818807771	138.169831660598	669.837341096305	528.222952561924
1590	1590	343.986586210503	124.122701763721	668.580994114812	536.205413641818
1591	1591	342.284055902831	136.606559942828	667.109768645768	510.665691138362
1592	1592	349.310273925435	119.76266419938	673.379849449091	531.47295434388
1593	1593	348.160106782377	123.906988167223	670.546455461923	523.937765794872
1594	1594	343.845378916413	116.149873455596	675.575193215507	544.831172080092
1595	1595	343.069085316055	93.7380046510475	671.653776042102	515.155008587455
1596	1596	340.456307498905	129.491033603808	667.125371616581	516.293245405396
1597	1597	338.930139333606	130.031960967066	671.516358053839	531.857067821666
1598	1598	341.515232344415	137.229981229423	675.16633598929	522.48623326091
1599	1599	342.865080132864	132.421249966856	672.794028356166	529.195109847501
1600	1600	342.762733681676	139.12666452995	674.478867483916	520.191323858937
1601	1601	345.197675753871	131.58557376344	670.215594920055	521.095682578719
1602	1602	348.609627617073	137.097602370953	668.979818210371	509.815990180166
1603	1603	346.43749363413	153.299066066612	675.647842404526	480.639232051601
1604	1604	346.583825934547	131.307006244878	668.532372809434	526.524009838386
1605	1605	342.596540977282	108.604079746197	668.872492754718	519.175782480142
1606	1606	345.751209689355	130.704519829134	671.980993252311	559.86356990779
1607	1607	341.419027971098	134.824678548852	669.726550697483	513.091781323622
1608	1608	345.297379178794	147.511496385494	669.449729344463	536.033148297397
1609	1609	345.610390777182	145.415031728645	668.718126420377	519.50687977015
1610	1610	344.901971214792	138.474420643241	673.256126804692	539.01745023614
1611	1611	339.617283658783	120.06508337243	672.146112594389	506.9989854865
1612	1612	338.039540960164	103.797610108009	666.371591246929	516.551748977117
1613	1613	345.034267996083	123.479525596579	671.612169436089	544.013196349544
1614	1614	350.558396666444	146.41877828229	669.461352976986	508.22177178959
1615	1615	352.36726213078	143.187809656971	674.169044047638	543.219676536479
1616	1616	345.840518498771	126.677304454609	674.635035976558	506.786467266738
1617	1617	342.267957942137	158.747844040928	671.156891105882	513.312450952673
1618	1618	338.112085772162	120.855710413372	672.631836814199	529.311521310797
1619	1619	344.780012504812	128.002479603405	671.409992503594	511.153007975045
1620	1620	341.624187038412	105.499621380524	676.792735443936	493.587115857903
1621	1621	338.201965513633	144.28163401673	673.98552442148	518.783062796023
1622	1622	342.385823676388	137.022558250522	678.352946397615	530.000928873017
1623	1623	342.736800597045	121.691927065776	674.408140964949	511.782980829229
1624	1624	345.532971417475	138.638767923815	670.56919089747	505.818548842996
1625	1625	344.072256851803	132.793741784148	674.342902901091	496.783874015743
1626	1626	340.449607432904	146.218782566177	672.535056913966	515.355438241441
1627	1627	341.626823655032	138.488157741207	673.621909715481	501.451392108791
1628	1628	344.894648366126	151.512352242777	676.570160356943	537.524274964598
1629	1629	341.699541253694	126.490767410213	677.467461189401	531.77001606965
1630	1630	341.586094958398	185.547321530584	672.232909198885	487.075042517867
1631	1631	346.822132657627	103.761552794473	668.002682139832	526.394194905057
1632	1632	340.076107800303	150.275322665472	678.108868205618	535.440463239383
1633	1633	342.565099771079	134.853851292967	669.984344143932	526.632310242881
1634	1634	346.68305540723	116.307027704442	674.761705897253	540.475331691673
1635	1635	343.949070139586	124.250129210718	673.889751657087	507.485932924869
1636	1636	347.518604357623	126.902910235075	669.906029818046	509.938120352008
1637	1637	347.387109487589	110.854647999384	668.490460572225	525.935433487068
1638	1638	339.435238986102	167.353331090619	675.988556064233	529.700511043263
1639	1639	341.631314786764	135.927912594915	669.733589217741	507.336930457367
1640	1640	341.767781093595	119.950086693868	669.54810509701	516.129657757415
1641	1641	343.228932568067	147.880991543205	672.287673928158	537.923222981015
1642	1642	344.673350238276	149.515291243871	671.335453619251	539.826018681081
1643	1643	346.251613415918	150.46871743728	679.387509795623	541.998963371913
1644	1644	344.738544319831	108.029207952717	670.331478820686	512.059516860066
1645	1645	341.392132215819	125.139629609764	668.07851284319	529.520909078227
1646	1646	343.933229875204	118.722592303116	676.661171406571	529.995234558714
1647	1647	344.562489235903	101.536870969414	673.919107016245	508.260027904632
1648	1648	340.008930929397	144.047803497284	670.246037052345	500.60651994579
1649	1649	340.72183050188	131.994086296725	671.496094354736	483.462185534942
1650	1650	341.755885433139	162.901294862144	672.691547287835	511.174163277749
1651	1651	345.706683587614	121.652145807713	668.891678758659	521.960416613642
1652	1652	339.960267133023	130.614364004036	672.087013946419	554.618368250466
1653	1653	343.088138224076	118.529420674572	664.339685596036	535.001379491478
1654	1654	341.29351603093	128.315796320184	675.006460333856	511.493233538777
1655	1655	346.137543991093	145.349947868942	670.722459569849	520.551388728781
1656	1656	344.26318448381	144.561732220103	669.495179191373	531.291533914404
1657	1657	351.62360696163	148.639432285029	673.58768959336	506.341061631259
1658	1658	343.857789608296	117.798953335675	666.739561441428	529.553992283965
1659	1659	343.414658396987	148.146056760398	673.309028763146	551.270468935507
1660	1660	342.473353043891	122.797607108141	672.875706322552	547.890190036046
1661	1661	344.619548496661	152.326930701657	674.257567167086	515.457354865459
1662	1662	343.949407027043	122.986945006457	673.991180106032	506.862633133
1663	1663	345.151119324944	145.596708149096	672.283623898555	502.142014143577
1664	1664	344.561695203946	119.18839221728	670.835199824008	503.22948086917
1665	1665	343.043610588636	133.317228917313	667.12364646397	519.070915297304
1666	1666	343.984181571787	125.732445464993	676.028379720395	552.669644062853
1667	1667	338.779796924392	117.419391200012	670.119505901817	544.683807613314
1668	1668	340.980181028626	94.5142254403042	674.680072849808	503.088435384904
1669	1669	343.304056583705	120.828211125191	668.700745768896	512.806254401348
1670	1670	342.470456954189	158.568140982256	669.758848736297	506.150277157315
1671	1671	343.959411472129	124.199448804175	669.464814560303	520.326606201204
1672	1672	341.004331307401	138.164794871319	671.224807506951	538.590647593904
1673	1673	346.53103278253	165.659430174084	674.872750113798	505.19801367386
1674	1674	345.465654074376	136.40340661172	667.75920717473	562.00365871796
1675	1675	345.116523025956	137.756374161221	673.760762798845	525.66149503252
1676	1676	347.322411655648	142.537593746356	669.308973126745	523.599299739907
1677	1677	336.640833797207	136.281189047301	678.380278779971	524.177429279284
1678	1678	338.046990656875	140.361417640754	672.405929162381	538.303153748907
1679	1679	343.767498098344	130.789244623086	670.010349880517	494.191563974176
1680	1680	338.363732534148	148.249331302462	668.916017554634	507.141334562977
1681	1681	344.104595141547	137.947385328765	674.865645295497	544.223534640123
1682	1682	345.673428051116	142.848866864733	673.952227972757	539.059358047625
1683	1683	344.560253088236	145.842828506581	669.144769650915	500.898743000057
1684	1684	346.425800024283	140.396375647327	674.800601375971	517.773565139084
1685	1685	345.175074029126	109.413328270271	670.917701866413	530.723692843032
1686	1686	344.599409859629	124.539581782847	676.862554065537	525.595917105597
1687	1687	343.940680417853	106.302080076866	674.055991555012	526.932969737101
1688	1688	342.892409646446	140.174757115901	669.56373452754	545.573549561096
1689	1689	346.316358028675	139.698855827255	677.124535814626	500.167234343404
1690	1690	343.682200885376	88.2558161362308	667.434502322146	518.493481251181
1691	1691	342.262993924641	119.227218470295	670.735628254005	534.360864847173
1692	1692	346.78558634886	143.844695450343	673.263143992606	514.799044775458
1693	1693	342.489123507991	123.617505751774	673.682861296582	536.453324605194
1694	1694	340.987779019132	104.442863322975	674.315849447	538.748273986251
1695	1695	339.001230469097	157.506643123987	669.105293630844	516.816170938947
1696	1696	340.408112184682	112.391699222178	670.868859722318	520.863957868248
1697	1697	342.306532135745	154.134877409449	672.591870977635	536.665638392485
1698	1698	339.593124090595	129.041195154918	674.180900564884	489.253887158925
1699	1699	348.769198649382	109.921810032682	670.829071368232	506.000159502535
1700	1700	346.691178676151	129.36424078619	671.442417868255	528.920512904389
1701	1701	347.205406525964	136.069912959411	668.339866361275	512.571724121869
1702	1702	346.211696945212	132.829008520201	676.696836276444	515.32538089529
1703	1703	342.572887907401	141.516181028496	671.493496571806	487.046757254552
1704	1704	346.513108890499	127.139208286964	672.271487197249	505.689412384916
1705	1705	341.734009046674	123.159388482664	672.895668428433	490.171918349709
1706	1706	340.365416809628	115.27847097662	672.202487979082	533.294145947515
1707	1707	340.424208831914	152.935255315756	671.729970595628	521.755339895759
1708	1708	338.857540007497	151.107565671298	671.385566986251	568.466933848304
1709	1709	342.972313271979	156.168363435519	669.970468926841	540.677575045294
1710	1710	341.75477425157	114.796885174108	667.032569455952	542.000738097658
1711	1711	344.153058168169	124.007415649066	662.057419718463	511.098388432909
1712	1712	347.85366599471	114.127874845506	672.201152493414	515.96471803684
1713	1713	338.989243602176	139.679462859109	672.8272528106	534.719954109419
1714	1714	346.705784434829	142.088978567387	673.650604036946	515.74642796982
1715	1715	350.429359234189	108.18115333753	669.980176982417	508.74318764272
1716	1716	344.970787640273	126.586623087225	673.915588717074	522.550119523298
1717	1717	338.081131537933	142.808774754008	671.083509841644	510.191295727952
1718	1718	340.278376301316	134.830738026476	669.341971570073	499.620539688263
1719	1719	348.811410693515	135.082275194623	671.4191660222	546.523953121425
1720	1720	341.59185825961	127.687039314037	666.09098163536	525.376765499992
1721	1721	343.066364650678	139.346786994791	670.997328964409	535.962841727532
1722	1722	342.119343881229	119.430098661331	675.21126687261	537.146189033981
1723	1723	347.672375131963	136.663045785686	679.631208563544	519.494973972827
1724	1724	346.119541347325	130.984398274201	676.539279925911	543.024186616217
1725	1725	342.895220187807	114.800073907562	675.393053956806	499.991766950031
1726	1726	347.844690957248	151.573656966832	673.777384597555	526.887144848737
1727	1727	340.152531638762	151.799020872135	675.019820217538	524.241535629402
1728	1728	347.753249411187	162.458403011492	676.410864385959	513.723030969124
1729	1729	350.462498988828	128.237859878905	673.276395894054	532.177539817283
1730	1730	345.067034261064	132.535985581783	673.549581010063	516.114542278661
1731	1731	344.797410163897	124.09060688979	670.547287957583	513.329361475949
1732	1732	343.837997882328	141.381218380793	670.762379509208	545.175906482113
1733	1733	339.5374817317	94.1842648687379	675.576186818956	514.909308169761
1734	1734	339.354534296946	158.379830814922	674.644599455308	516.674403332815
1735	1735	344.150853230752	125.421121116705	675.042829949346	528.567587693761
1736	1736	344.838772421554	161.747831979341	674.551398867779	521.874370578452
1737	1737	340.272022588016	86.8401359401958	673.237765780244	536.29618034245
1738	1738	339.443027505371	132.670879290728	671.630528108331	512.39529658162
1739	1739	342.028301079843	140.68749503986	670.479704665713	524.940892420473
1740	1740	343.026240658358	88.7151688843683	672.356920094614	539.04297192181
1741	1741	339.812262226302	128.962046188162	674.144624804367	533.747707403394
1742	1742	344.346899940124	132.353502858486	667.396035232751	524.927912115519
1743	1743	345.79273850465	124.41948379471	672.294133180736	528.51307951484
1744	1744	348.500848129937	168.162556439899	669.879084701699	524.64990585544
1745	1745	341.624901658964	139.285481949423	672.709977735016	551.112085085265
1746	1746	344.37067843096	125.187250740902	674.107852882451	555.416762926303
1747	1747	345.965478472277	146.916884754906	669.748693173718	532.701452311172
1748	1748	341.262060598656	146.723479144673	671.400080601557	530.738052353255
1749	1749	343.275689274588	139.756971516134	674.93178787074	522.967715947631
1750	1750	344.430447969965	129.862309842416	665.918106808523	522.28303567849
1751	1751	346.61109438836	132.338106530484	671.320776218236	525.985036365892
1752	1752	342.813704913236	119.270942796409	671.724132448333	509.257614115883
1753	1753	348.718683713616	141.249964348684	671.581265614567	533.592993478236
1754	1754	343.092387068015	99.7620171107513	670.446117101338	525.185607754877
1755	1755	345.134749056573	153.93718835709	674.159820111086	538.947587148317
1756	1756	345.288409053919	127.105222221222	672.083528499032	526.974731620195
1757	1757	344.113053852865	128.49973969785	669.373871075533	497.618771897256
1758	1758	342.112507246721	155.846155476689	672.825896558079	520.922129454847
1759	1759	347.259885118576	130.525917898176	669.306075508239	518.327301608186
1760	1760	340.827119645121	121.329620031354	670.993149708731	516.781544142563
1761	1761	347.825431443979	145.39213918406	667.533197730053	501.494781412745
1762	1762	339.815898580812	123.050581252774	673.807978610427	525.602330003091
1763	1763	343.353373332932	141.126573721791	671.272268136585	531.204391019015
1764	1764	341.208394820286	135.626045750926	670.189543442216	481.442624827282
1765	1765	339.771483731942	148.807502204604	671.044872386887	523.206998544629
1766	1766	340.60549531541	117.885210540997	670.505962578065	534.205170569786
1767	1767	345.623256359827	100.933653244772	668.9242111113	550.67530932762
1768	1768	344.908797482151	135.669366034317	674.608535032742	523.126173725505
1769	1769	347.959348459506	107.803459436855	669.756905708256	523.68815925507
1770	1770	340.732804999808	109.250506727831	668.875001589905	531.451028263254
1771	1771	341.953251548029	140.528356646225	673.534958631675	512.159061065879
1772	1772	344.558721472946	138.677645638857	672.665231000921	503.399016069917
1773	1773	340.749581063235	112.71751591357	671.584050392693	503.230677949915
1774	1774	347.700030209205	148.251905371182	674.215572894249	507.570902046013
1775	1775	344.22429685998	155.832446757938	672.950788723733	514.850944512286
1776	1776	346.824020286173	97.5312466263054	670.956984579451	510.913263639224
1777	1777	348.013792887184	125.507722090318	672.987276682694	528.697306976832
1778	1778	340.6375350956	153.166669339064	669.821852177236	486.425467185197
1779	1779	342.286284937959	154.153585390877	673.295144819017	503.900562340134
1780	1780	342.556441512598	115.601925732584	670.804726978304	543.015501512543
1781	1781	346.89225864014	146.295734209515	668.632719216596	513.811917425784
1782	1782	344.520379266541	136.273040330533	671.834775544505	511.915412737983
1783	1783	346.35264778744	95.0632641660323	667.765881145876	499.435186246572
1784	1784	340.295636964065	149.109818640987	668.460560521372	524.169082996399
1785	1785	345.985796920612	170.796209380734	672.845766208513	514.76203425015
1786	1786	346.05912251365	115.883923220243	673.486584126058	508.806998306967
1787	1787	344.908986778143	129.659794761336	670.146563284605	541.339131267757
1788	1788	344.720101300784	134.486060635643	671.631472340899	530.674076603332
1789	1789	342.191304714493	136.507062450404	674.703699261547	518.046822406325
1790	1790	344.894480103875	145.838867762653	674.062498839152	533.882806766308
1791	1791	340.934402473892	97.3436404420251	674.62870484192	511.972010376908
1792	1792	343.967628939146	132.098125725469	668.170426900652	505.099080365439
1793	1793	345.266939242696	160.884178201875	670.12407547577	492.213971745445
1794	1794	350.805992634914	145.749057004845	672.509533043864	527.730260246406
1795	1795	342.872122455823	140.837285813961	674.427358663717	557.755288711652
1796	1796	342.786355031113	115.066308140431	676.976935644785	518.795716543597
1797	1797	342.015115327263	128.545235454885	670.577789889958	554.516193167119
1798	1798	340.322550323438	96.5441890537803	674.388722632574	474.143145443062
1799	1799	346.997321177546	132.302919235479	674.791541475519	514.526928343918
1800	1800	339.994386580441	100.355559081233	668.428143495142	506.602094620372
1801	1801	343.544328623488	152.522357348031	671.770679598567	528.709854657469
1802	1802	346.775676631658	103.085320386636	670.758694983512	528.637655639432
1803	1803	341.036341554037	143.260797093783	675.432461763217	497.690404202267
1804	1804	337.517155535615	158.607016312789	670.616777894007	526.757920012106
1805	1805	346.137506114765	168.103950892679	668.998617683095	527.794128137874
1806	1806	336.233762469429	159.840259080305	670.934966617749	548.863272193491
1807	1807	346.175139894311	97.4952079849644	676.899370321739	523.80451779523
1808	1808	344.772647796962	135.303043990609	676.38833385625	546.686467711814
1809	1809	345.988461723909	121.765244153619	673.714454808104	529.937957251114
1810	1810	341.692732312108	154.850654459629	668.671710222197	500.846409977007
1811	1811	345.569814820876	140.475635433338	668.59682926937	504.727724709544
1812	1812	343.197705656626	116.844092796295	667.101792217529	500.282942021059
1813	1813	346.257193211766	151.297370746637	678.420402705272	500.084926048626
1814	1814	347.012392214228	142.182000262671	670.119494367252	531.478876124925
1815	1815	345.857424029808	137.037295948206	672.879217952582	526.05611305406
1816	1816	345.669412084315	132.351541786217	675.280614138715	545.899044755792
1817	1817	343.080098772855	115.121446192982	671.697823921472	492.583301549871
1818	1818	338.819807124239	148.641611530194	670.393464548391	529.778773019725
1819	1819	343.181638545081	141.22470499132	667.644413571032	514.615632840517
1820	1820	341.935161165748	156.411274678049	675.45890011441	508.513420979829
1821	1821	343.571973423709	120.061262004049	673.880248900076	514.525045262357
1822	1822	344.068699093715	147.070427558546	667.174235298179	523.342823696303
1823	1823	341.751431984796	125.427142160224	669.581915770195	520.973454125676
1824	1824	347.097256267292	119.860715607126	672.227099350761	515.861845820325
1825	1825	342.370236067488	147.644351631663	672.112387967191	507.279093532321
1826	1826	342.938278408625	138.462415417389	669.381141361142	499.036118972314
1827	1827	344.129579603694	139.9989668505	672.012439864212	487.41592959933
1828	1828	346.913643073057	128.653606565197	672.525847382182	522.163000620518
1829	1829	341.597857551853	137.929330758797	669.576933293591	527.4376038428
1830	1830	344.958228531705	117.827766652772	671.490024682557	526.767376789487
1831	1831	343.761319969003	135.45726011085	673.292354389232	508.859208523006
1832	1832	341.559961209473	128.334631257146	668.431520820145	508.93612237531
1833	1833	346.184755456534	148.765942342398	675.696419909353	514.771274872388
1834	1834	343.680633230635	151.843624963682	669.675886375324	508.29844501046
1835	1835	349.583707247207	134.880364914914	663.473277857285	524.859932299333
1836	1836	341.232856393252	111.432709290992	676.014614959377	514.431086029586
1837	1837	345.252609725061	125.315442669425	670.92762407678	544.779429792269
1838	1838	346.454520712369	152.780318030418	671.003746003733	525.741741021003
1839	1839	347.267897325678	121.048554793135	673.884601639731	535.251569836986
1840	1840	340.899429390746	122.147806267473	675.472337988659	517.18509990641
1841	1841	345.329006292242	131.256031237177	672.326600554382	533.780524908279
1842	1842	343.588004291167	132.582876011863	675.231915696149	519.249066906468
1843	1843	342.033053972923	129.128064992909	673.851407166101	513.810127198093
1844	1844	338.139183648423	134.424915358029	672.798115510187	529.770622867357
1845	1845	346.150407715862	114.349923526432	672.080798134417	523.396461642984
1846	1846	338.185164848533	135.22734699058	669.504899803954	538.753488783228
1847	1847	344.218044390274	131.890099417126	677.019193861487	534.408037559657
1848	1848	340.803618310197	151.83886611762	669.521395254281	525.086249768026
1849	1849	343.788150800019	144.528579838956	672.715022528588	533.849567175976
1850	1850	346.47077940687	160.794697067538	669.208901674626	525.839084630339
1851	1851	347.863072513451	107.468399980668	673.291951880055	517.167259147662
1852	1852	340.764561071092	127.521820495757	673.189618844519	537.751426541371
1853	1853	341.211126304994	147.374825259937	672.168859507053	495.060975488274
1854	1854	347.094154513628	126.348436443579	674.654282654903	542.488457405223
1855	1855	340.969357703018	99.7894261471216	675.58515888844	537.74751143448
1856	1856	349.851468729883	116.401078625413	672.174050727445	543.831452537438
1857	1857	345.771194394218	123.130780724487	673.528529663916	533.533216467779
1858	1858	351.443911503642	137.152558491863	672.519001306756	534.474723244685
1859	1859	339.285974023962	143.891872284475	674.774141245354	544.802107913735
1860	1860	341.002243577935	107.986192350495	667.449044206769	487.938556914897
1861	1861	350.754812883794	137.952075125376	675.407144798712	501.493440547725
1862	1862	349.680398712533	140.779811206898	673.908817865751	544.243817877176
1863	1863	346.258005563866	128.335147502697	671.581083032847	529.726653988532
1864	1864	341.857915084834	131.032019897257	671.627866588267	533.221921722573
1865	1865	346.254451809237	133.068127296543	671.84124891609	493.381394341877
1866	1866	344.438399178536	117.461132339016	670.313539535941	500.060278462539
1867	1867	345.499048422498	141.632627924104	668.166185377536	531.876018835022
1868	1868	344.27631912254	131.444780771479	672.062003155082	527.357082868434
1869	1869	347.058085809538	128.040269320284	673.232016648068	547.40418547399
1870	1870	341.869342385462	94.2006743859173	673.736336885578	542.738584027007
1871	1871	345.461737549996	132.15227255026	666.556287081037	506.819081499704
1872	1872	338.381492486044	146.55019169807	667.892274931074	522.016159494554
1873	1873	342.150438294412	111.512583836948	669.837802275417	527.604365221876
1874	1874	342.959767982702	112.395962248694	668.11647121319	527.59506673802
1875	1875	340.635487457437	117.215671636895	672.689776651817	504.876648059607
1876	1876	345.605100137144	166.729318729078	672.86329212548	503.294992647185
1877	1877	348.439099552201	141.906854411342	673.395573649784	512.73980096769
1878	1878	344.734367161796	114.895071758303	666.398826109133	519.502405765399
1879	1879	349.055327531418	96.8833154816638	672.789620356589	500.744013867642
1880	1880	340.970172528533	147.595171055397	673.531208664376	523.381334012831
1881	1881	345.332461875517	120.522282446812	669.491804646654	519.715859314815
1882	1882	348.029215503551	116.379033342766	672.368380921389	546.158323354225
1883	1883	345.301671386208	112.060142844725	672.357831422279	502.568492092295
1884	1884	345.19710062198	115.468961647953	674.651465271535	484.951895565386
1885	1885	346.62232561728	129.756477994516	672.605565825246	571.39380139542
1886	1886	348.487353653135	132.391239690696	669.546267536643	530.795764004013
1887	1887	343.923583007629	128.937365291819	671.0209295018	532.748295165726
1888	1888	345.218581161252	162.594298818457	671.536479279758	497.801545794675
1889	1889	342.899248893495	155.137923029998	672.102033498232	530.551852770026
1890	1890	341.239719672439	141.835740738936	673.104663016283	547.643085980755
1891	1891	347.656026577943	124.565032259353	671.108335616361	546.814856745528
1892	1892	344.108296612752	140.17325060786	676.136419736863	504.28250332705
1893	1893	342.494922247032	128.342823298536	668.912753582101	537.477120739676
1894	1894	341.482276985794	141.275906469653	672.268526573639	527.797839327102
1895	1895	342.812155142245	152.497588940275	669.260703683057	531.170306573136
1896	1896	347.119409424508	124.333436672606	671.300864623895	523.616914221764
1897	1897	340.486609122373	133.064631418137	671.05243614674	539.495808595582
1898	1898	346.523265088733	137.574147599969	670.818423364568	543.710134968688
1899	1899	341.163253058045	133.445135596735	676.165851934747	524.322673697663
1900	1900	345.55912277038	129.535551128427	675.306646635483	518.834340326357
1901	1901	346.381996586485	134.039581018012	671.926613764583	522.25704479315
1902	1902	349.281700206737	131.292518487135	667.386637808555	523.39544216882
1903	1903	340.598353676064	126.035177929131	667.887172047019	478.334754007937
1904	1904	344.074337155058	128.594703725766	667.255956444002	494.911989433505
1905	1905	348.206936600662	130.413966268201	672.723606411716	526.843916149614
1906	1906	345.652377703091	105.504630201068	671.173335107718	506.427634641871
1907	1907	350.479823176344	132.633116339839	672.929935877817	548.062154650092
1908	1908	344.373453562244	123.564556495836	671.879632617901	504.810090167828
1909	1909	346.856680549855	143.322545725745	672.709675836815	517.94363121622
1910	1910	349.553550604343	120.839285739088	675.063941721132	517.568110918374
1911	1911	344.879140269817	93.6075497765433	674.168490806367	517.899434731934
1912	1912	353.285065847406	169.355700136695	671.647297976389	538.799787203481
1913	1913	338.74114433322	139.779453776985	673.325461243168	533.999457732825
1914	1914	340.598418234108	144.438708004745	672.066992976683	531.598660804653
1915	1915	341.998643581447	147.559178569794	667.05120094764	504.642361460051
1916	1916	341.978886311166	127.498911921641	675.431123630285	524.397407131876
1917	1917	344.618675964353	120.142084228954	673.017981495	509.065410786915
1918	1918	342.319842960412	120.267136615079	671.504796861421	512.859367178341
1919	1919	343.333017133956	119.346115543316	675.224425258592	531.561277071121
1920	1920	344.144355288211	167.52459026273	671.577514118786	519.933059227988
1921	1921	345.698306721534	134.043880898988	675.880880126417	524.425807740922
1922	1922	340.070955611359	149.709803313837	670.547540517362	515.924379485284
1923	1923	341.706023253289	134.131607216999	666.998587333542	533.686407535664
1924	1924	342.987466159858	152.58196684371	670.197354024328	544.911098340122
1925	1925	346.239745891302	125.784297436674	670.679863945085	518.11551889313
1926	1926	341.538588823573	108.705476704187	676.844225615707	524.326399485859
1927	1927	337.753875621124	91.1755805623054	669.097463449709	534.052296116967
1928	1928	345.051240128572	136.530531388949	671.853530631815	513.078268919521
1929	1929	340.012352035329	109.205867979597	667.578672152255	506.251560134671
1930	1930	344.822492392202	147.468741688035	669.487180046277	517.52322472328
1931	1931	344.050208054473	149.87272176866	674.179772821718	528.30190993541
1932	1932	343.088769278595	146.749728594391	669.76616167606	520.204632530778
1933	1933	346.600427494825	146.220590574039	672.974100206399	515.782677192241
1934	1934	345.142150060169	124.289838585148	670.657996635026	516.190897341159
1935	1935	341.742694043382	125.396592797187	671.918904055566	532.805796910182
1936	1936	340.427624340986	118.87397290281	672.072309045799	542.553190578911
1937	1937	347.144371144621	120.846194052902	671.238086120427	524.174878813304
1938	1938	345.374315059565	166.297133041123	670.870697689805	504.522039697346
1939	1939	341.1215012265	113.959729925092	671.018199389634	539.934914192325
1940	1940	341.033631334619	143.150903841031	670.212050805952	548.57734573166
1941	1941	340.586735763641	122.755072959424	679.492862131268	530.016458306085
1942	1942	341.916238309792	128.503562705394	671.967961816951	531.776965062616
1943	1943	339.811635396792	106.314314802624	674.055952665787	524.693435116832
1944	1944	342.768559049324	141.972432489393	668.578689497017	530.772227350652
1945	1945	340.07687743966	138.443364904257	677.584162029475	510.246935448982
1946	1946	345.157650779971	142.242590794438	665.654780455369	519.248916850319
1947	1947	345.755847021849	134.339669720007	672.495447519186	504.356220908658
1948	1948	344.657259342976	140.607308138805	670.447599057652	553.577987358436
1949	1949	343.207201097778	111.422690183027	673.864287940148	543.766993850866
1950	1950	341.647891564625	143.565202924659	676.735256520428	533.843501278296
1951	1951	342.081048421345	116.287028495977	675.276907518851	498.962499101065
1952	1952	344.119873031029	119.670106604208	675.101661628928	532.154658912009
1953	1953	343.535978006809	145.954550283143	668.798212807033	511.011262543727
1954	1954	347.662384818786	144.131032974702	674.610610165026	521.28665627939
1955	1955	340.257330741147	139.073766865627	674.4544873599	508.924993063515
1956	1956	349.742450362512	112.645924841773	670.186279865048	538.596670284657
1957	1957	339.900805502941	120.684215828525	673.55221728217	511.115159248313
1958	1958	345.568030526014	112.802178067308	673.414062348669	525.435475745307
1959	1959	341.355018043889	129.45144024476	671.30542843009	534.387537138261
1960	1960	340.008199347096	132.330430910848	672.098216183954	522.222864011475
1961	1961	342.238342565196	137.304003831351	669.154504033846	529.657552381021
1962	1962	346.775900639836	118.338726183219	670.790382228462	525.494655157351
1963	1963	342.167504055218	106.894948439334	669.946836578501	536.043118426936
1964	1964	343.830273860009	106.205932434507	679.411228254181	534.18219174212
1965	1965	341.476236524204	111.613428072881	669.623151821401	557.526301401745
1966	1966	343.007934466375	122.857632796556	673.655365864564	516.471676872575
1967	1967	339.330857981541	158.0223868252	669.580333341079	530.057630116464
1968	1968	347.129111208764	119.657389093505	673.729258010591	515.02424853994
1969	1969	344.532335371195	126.166837964582	672.997408497397	521.265859901177
1970	1970	341.86751884457	148.803391667817	678.51867363382	547.385840967011
1971	1971	347.568094127496	107.669567797291	671.494426445213	553.586822956467
1972	1972	342.018019289229	135.277797572329	672.412089294459	527.134601097622
1973	1973	351.782493693881	100.457328311903	668.996563253479	549.948572637107
1974	1974	338.441650529954	131.925443075219	672.462827754677	513.652114707016
1975	1975	342.954281621585	121.966054535217	669.304508800064	528.421780803941
1976	1976	341.246365473404	139.770264959485	673.769447702491	518.477453894667
1977	1977	345.59412835176	154.396813948157	670.647914401968	521.34716314709
1978	1978	341.261955351087	115.223684437945	666.051316857934	537.636633878459
1979	1979	346.959089349283	132.914674495303	668.038789330906	549.379916889586
1980	1980	344.182602496088	152.942362352232	673.823736547365	513.060558023412
1981	1981	341.435939343436	158.636903861897	673.610406400131	520.366071087591
1982	1982	347.133611742897	126.191331273374	676.567671061158	521.967354422591
1983	1983	349.852933727172	152.661172831805	672.723607727977	534.136648196169
1984	1984	342.671738484832	108.66240547947	672.634142934333	502.484322706396
1985	1985	340.857932943595	131.976191761477	669.945904748493	484.550956863658
1986	1986	340.580333771486	116.001665391786	665.356693495681	533.5635767545
1987	1987	344.965266485391	124.088111243261	672.350822917554	525.606424795488
1988	1988	343.223293817497	123.538533958046	677.265109734582	540.31430318743
1989	1989	347.800178348755	131.868113618356	674.92111645425	530.393765579717
1990	1990	343.534958689503	160.23572760314	670.378343767072	516.135091803885
1991	1991	348.215798857994	111.135833372681	671.061412163102	522.198887960654
1992	1992	341.111268630548	152.941327901389	671.183141093215	504.070781406916
1993	1993	338.583042550883	141.125475228885	672.171940495782	521.79387781682
1994	1994	345.610333779034	124.188957195829	671.519746972564	522.661915748425
1995	1995	345.779419871183	168.486185382476	669.535779579163	520.010932875418
1996	1996	351.146840194385	127.059687563117	673.333287953961	521.115786992899
1997	1997	339.926858899736	140.658234015256	669.643549926424	514.068980436509
1998	1998	342.633362318908	144.087278634207	674.836811054363	499.177928443893
1999	1999	341.834644185183	146.442582525124	671.964213553784	526.041979989114
[truncated: 3,001 more rows]
