# Supplementary material for: Hypothetical Outcome Plots Outperform Error Bars and Violin Plots for Inferences about Reliability of Variable Ordering
Source: PLoS One. 2015 Nov 16;10(11):e0142444. doi: 10.1371/journal.pone.0142444 (PMC4646698; doi:10.1371/journal.pone.0142444)
Supplement: S4 File — All experiment interface and visualization stimuli code is available as a zipped file. (ZIP) [file pone.0142444.s004.zip › experiment_code/data/one/46.js]

var results = [[340.294551328211, 340.678369490223, 339.805476269399, 342.306248760543, 339.817888240354, 348.664906283057, 342.189100302717, 341.521331383411, 342.070580828886, 346.4070490654, 345.597565457863, 340.783722712007, 346.876738184661, 342.864465409561, 344.522521873468, 342.457329443164, 342.084306110867, 343.479768599304, 344.460747572517, 349.339829488066, 342.253570013642, 341.662203561507, 349.110422142904, 342.982569616293, 343.431816547294, 342.850142104748, 345.868456080943, 341.479319850743, 347.691898765185, 341.514515190093, 338.900434397328, 334.193246488135, 344.790638348411, 345.516482173022, 341.914875973475, 346.350999459929, 343.4257277083, 345.480039573624, 349.235949513636, 344.993954475912, 346.793245245675, 345.78657634049, 340.254573219278, 344.077065073353, 346.65090947042, 339.955699502872, 346.708823583507, 346.082078100269, 342.712272321453, 343.342883322111, 347.588979529654, 346.384184681029, 341.472606320835, 340.057706687448, 341.157587529678, 349.392004748887, 343.249242602993, 345.509855811099, 345.450580559557, 343.813551569692, 340.919659143789, 341.89183794249, 345.572255502697, 343.669142071758, 343.245839084097, 343.096731426237, 344.576494045155, 352.129142792787, 343.837488550353, 346.11459366329, 346.622117706422, 344.100519154316, 338.429554956287, 343.697848904993, 345.464542635696, 345.05337164844, 341.926468149213, 342.713693445146, 344.745390004052, 347.837158874184, 345.18617708729, 346.013534571654, 346.648001187188, 345.728787583376, 343.529937463104, 340.199592955752, 342.695042677325, 338.587263621695, 342.055714674267, 342.097584369273, 344.134138922188, 340.902178289497, 347.685393984897, 345.720502739955, 345.857222562304, 343.847305540873, 337.806682670002, 343.289235147292, 347.528420547127, 341.262231968733, 346.050820850436, 348.646760234736, 339.447917444493, 339.763160302231, 342.457771170397, 343.839457241742, 346.037192358143, 339.0447192795, 348.659853982338, 341.757293452561, 342.892835503122, 346.728476899466, 346.492422971057, 343.909537234907, 340.898243541084, 337.553457052096, 335.017485323051, 347.501514076927, 341.591309274564, 347.057564449306, 342.026291295422, 343.724280449462, 342.781924122317, 340.817773829872, 341.997357417222, 343.231556218294, 341.441178527143, 349.984500010458, 341.674395622622, 342.422262082905, 343.212228978062, 349.284388707394, 347.00689862544, 341.516769359876, 347.633629205748, 340.710113663848, 341.914571329103, 346.832878564497, 342.233321670238, 345.785323713915, 343.436321038436, 343.401147972381, 344.182513327405, 344.670544726023, 348.378662242789, 345.506941273765, 341.888918323776, 351.622210055883, 345.74998494857, 346.474963736724, 344.993004113269, 342.186268683451, 342.180638570222, 342.787553713646, 342.939148054919, 339.336662845005, 347.036868050103, 342.571160465278, 345.062061038842, 345.902702774329, 342.627245185598, 345.774533533415, 344.154749368558, 348.258705912358, 344.428602766197, 344.689818411883, 338.421949827809, 347.189104033203, 343.971335496614, 342.755734500492, 345.888453001096, 349.967596408692, 344.459296568352, 350.771224273852, 341.874868395467, 342.999094177111, 348.254521761511, 343.372126741512, 344.382170768013, 340.330937671797, 340.552806623268, 348.331073453272, 346.733173183025, 341.465852412093, 339.949883431492, 345.850242963064, 343.004078557863, 342.059359573141, 342.458530399618, 348.28349716369, 345.834342431487, 347.657687617041, 344.077227281091, 342.062192275083, 337.154324784404, 344.896249727229, 347.618454623829, 341.82298257104, 348.128169546233, 342.096240218664, 344.657953745058, 342.106904474414, 349.133503053045, 344.938430560486, 343.394929774597, 345.987182570474, 334.269605585367, 345.337227251248, 341.875824333402, 340.89964866027, 344.832710342679, 337.970191769352, 347.497748256126, 342.730309958915, 339.800809040279, 347.683453548396, 346.472449548887, 340.895464648125, 343.785698577704, 343.926292032597, 347.062991142808, 350.840640751758, 342.274765547975, 347.034154910905, 349.326634847736, 347.893129312685, 342.145454231346, 344.122280798398, 341.791002090306, 345.345507259588, 341.233814373529, 339.76875466765, 347.123889912188, 340.675850796274, 344.889407593782, 345.976578502905, 340.875550624252, 342.318260072317, 338.728286375535, 340.991725012456, 343.918933792718, 346.550670410857, 342.935051820518, 346.581633235517, 339.738407158981, 345.958158899315, 343.043288137689, 341.139262922793, 343.176237116124, 345.700079717134, 345.124494450361, 345.469186803997, 339.67172379179, 341.001896165745, 347.627177282819, 349.156785953046, 345.722870324654, 342.748763383443, 341.346738832918, 346.128847261852, 340.14176801032, 344.723085901879, 345.99759954376, 344.350669221358, 340.534198410696, 349.004680756716, 340.416855980582, 345.636579777309, 346.35633638686, 343.045827586243, 342.410465155309, 342.072265112804, 342.972716646408, 339.96204509018, 344.679815785476, 343.688947426967, 342.978419874621, 346.1914822827, 340.240221782741, 341.467536499683, 344.882479519943, 342.898419666223, 340.155755032977, 340.513608001333, 343.822293706228, 344.135967241442, 341.884011026796, 344.672627793266, 344.744199959691, 345.138176642399, 342.617124926943, 335.027037248194, 346.429053281447, 345.65439090695, 344.586198255471, 346.717998797792, 342.705222903443, 341.809929349191, 347.361028386439, 340.92434256444, 341.11851697761, 344.139553007388, 349.855017083839, 346.888547850533, 341.295157647588, 341.938333222203, 344.787732140452, 347.636635753145, 340.741509262957, 349.542622421039, 337.531039723233, 345.271179927102, 346.038508600939, 340.909817014206, 339.669216063409, 344.05989873553, 345.20931926619, 338.293571913882, 343.924542617639, 347.393409127633, 347.381635553397, 345.700836484072, 344.564904819809, 344.030879185103, 341.550017662192, 345.790060523856, 344.620645351635, 344.080809990714, 345.875514935583, 342.795388103153, 346.979316609954, 346.853703833144, 341.451002824322, 348.514950374351, 340.558110322968, 338.895225558338, 343.622348832699, 344.519353479703, 344.104034375316, 351.192122297593, 343.355878401749, 342.837655193109, 342.850893044783, 344.06859561135, 348.108704421336, 344.708579582112, 347.592996507373, 347.464847809833, 337.535631008168, 349.093921942086, 348.361582631346, 342.126344088209, 346.077356344801, 336.648795417476, 342.687490686763, 350.057118411702, 350.266117030577, 340.719366412064, 343.570539786622, 347.02477894225, 342.849305960919, 339.747833070545, 345.339062386281, 346.342570953516, 347.888253219766, 342.84297580594, 347.657193842839, 345.260918599585, 347.36625189671, 344.771254565798, 339.365740388714, 340.106720530445, 347.025623965566, 345.69843772913, 340.449191570499, 343.922681543378, 342.059155597402, 346.791558333951, 341.00622138299, 348.636856691682, 350.129765443663, 340.048857885886, 345.234786775522, 336.059690424781, 341.843480931364, 345.73759987114, 342.820628620619, 347.111956602066, 345.38032789031, 344.812343341407, 347.543301935003, 343.878627064099, 350.546658890824, 340.76515330209, 344.893443264179, 344.038027525552, 346.454962745865, 343.335972171936, 343.82948911744, 343.077050775795, 346.59352917819, 346.093923758954, 348.548472995915, 345.51602117925, 346.979306310142, 342.436840150993, 341.920376127175, 341.434913655198, 347.876984276349, 349.078910008772, 348.004991071621, 339.356840303007, 343.584792936146, 343.941484404546, 346.155671218945, 340.425037810331, 344.893774049871, 343.040131857786, 341.734531733266, 338.549168172144, 344.583864456997, 350.63950324926, 347.708694930021, 338.830888651573, 339.535500145464, 345.192358154688, 344.631660178997, 344.106128560272, 344.621346525748, 340.076799787772, 347.466131677597, 342.371545871052, 343.797991317597, 349.211954201418, 345.374459037993, 342.877248177432, 343.795084440317, 345.270890378077, 345.375732911131, 342.489545436497, 344.181791841777, 343.75079782335, 341.211355910718, 341.803229432062, 343.633796824038, 349.03271835508, 344.425939135273, 345.889224072043, 339.211710711169, 341.190741724061, 343.003546200055, 344.708979665289, 345.317265839115, 343.28645088851, 346.738142684414, 339.852050390266, 336.12972824428, 348.445675857181, 343.203332612237, 343.613114132488, 343.309831699802, 346.419113866188, 342.272698128425, 344.515677499263, 340.39357379885, 344.590924311772, 347.437296019927, 343.554718546389, 346.293884231272, 345.962312301504, 344.384697000572, 348.155535817242, 350.979022435126, 339.971740367195, 346.492501199055, 342.266171423335, 347.477341122385, 347.817450925722, 340.470299331438, 344.207736033422, 338.669233360811, 340.606436543875, 340.871478514565, 344.833058804723, 339.736297090171, 346.015394275059, 340.203013945275, 344.600629680287, 343.029441615406, 341.596774142967, 345.18722422627, 339.52487157912, 338.719877485212, 340.688187358365, 342.235495448187, 344.176725168423, 339.955310520179, 344.596628959845, 340.214536452382, 341.710736090349, 346.388364129174, 347.368571030963, 347.761545826365, 346.381587555922, 344.084552535476, 345.184905835399, 343.495445352282, 348.249598593613, 344.880212060129, 346.860256000604, 346.722550365965, 345.366796887021, 346.138007187885, 345.292221452964, 349.728055496712, 345.543371139615, 341.285377903148, 339.796352831273, 344.153294773511, 348.387054712111, 338.979053089986, 339.779101776891, 348.00426081351, 340.850020104322, 342.257164526675, 349.016393973267, 341.372897116502, 342.711659504697, 344.386633379862, 346.821847055045, 339.62669677, 340.66022469645, 349.094040265191, 343.124965057838, 338.472823893946, 338.920681169918, 343.047128173827, 346.587053584848, 338.605326568631, 339.496596129894, 345.218850652935, 344.955400150032, 340.986408221024, 347.432352213333, 345.872589644281, 345.428736652838, 341.314475609276, 344.658995377605, 348.321761002282, 346.665009598606, 346.305891391597, 343.237816987047, 342.546824938884, 345.57459717349, 349.429733145126, 345.643357928717, 340.385235514931, 346.50147872791, 342.834093169139, 345.608454719132, 339.155079159279, 341.036772680432, 344.832078779707, 341.893486309123, 340.49161936294, 346.261650890621, 343.242135912723, 346.107151166, 343.572932785098, 341.808876838823, 345.87877150966, 347.958169411776, 343.84732567428, 342.279601848147, 340.446294757501, 347.633949245466, 342.830028197758, 344.126610653845, 343.996029278217, 337.499377704444, 349.289548199918, 348.328014810046, 344.464923989179, 340.094174409974, 347.142492075385, 345.644047704643, 342.021670448077, 344.292103222231, 342.049915803363, 344.687800466303, 341.950477891704, 343.902502645754, 344.997425004815, 342.309517637655, 348.218340107121, 342.764538099603, 344.224322010518, 347.768377750751, 341.571290934527, 342.429524327664, 349.683609667915, 344.545851843019, 336.807107735294, 346.227709300637, 346.466708650828, 344.664191170935, 348.883760305938, 341.176131542812, 346.10879649846, 342.827382762664, 343.903324532074, 346.800098826233, 345.381265834502, 345.948855651731, 349.749296595825, 345.621178868151, 341.245134132895, 341.251201174377, 342.226073581458, 343.731637538975, 341.299388602368, 342.408681297597, 345.474580403972, 344.851493203436, 342.940548783332, 342.266654196067, 343.715808544318, 342.509653347507, 349.726994580243, 343.623120557747, 347.928094280079, 341.267271627347, 339.360603194487, 347.027752074232, 344.633780836416, 348.631565903048, 336.843099852041, 345.135622041819, 346.022709309495, 347.4594052705, 347.755324174415, 340.0048137267, 342.5064040149, 344.84282545049, 347.873590923654, 344.780007176908, 343.269668562236, 343.327443671196, 340.943455931952, 343.462108273522, 344.223399133361, 338.550458362992, 339.850623769234, 346.932883952894, 340.733011213839, 347.700544570039, 344.757438250237, 344.142866593892, 345.063526801308, 344.99923918967, 343.823593033126, 341.668505133936, 343.410720436206, 343.996493971532, 341.489141161922, 345.396007636601, 341.600466562774, 344.677766068, 345.155644181761, 344.597640714255, 341.691767666002, 345.795795461143, 345.714012614145, 344.635303403049, 345.66218982286, 343.91745114174, 347.934631193777, 346.442423551349, 341.4869031799, 337.942182744309, 338.273183551843, 346.378748174557, 344.051743336828, 347.08312544249, 343.818357402905, 343.815267724627, 345.913072877759, 343.434960358612, 347.150306961484, 344.819439607337, 339.082407337968, 343.612021535543, 346.200534267637, 345.008641493211, 342.454241033828, 342.756003886995, 342.284367057909, 343.202005616705, 344.513529735475, 345.594370501444, 348.263984760333, 345.498559457368, 342.29330201693, 339.57410641206, 343.874648388843, 342.333690900906, 343.750394321405, 341.514032204136, 348.9877289452, 346.505089912574, 340.162586342518, 337.855113504043, 343.631892889925, 346.012419544439, 339.79541064291, 337.466404859545, 345.259416430697, 345.847991297549, 345.759338535352, 345.512006107334, 338.705326659651, 347.476038182215, 342.258145215483, 345.586978813507, 349.752228570864, 345.625782975961, 345.874614065465, 339.394763322285, 341.23781522384, 345.097005703166, 345.437705979861, 345.503171849323, 341.708484389724, 345.6461796487, 343.620980339522, 338.616337817731, 341.533189939063, 338.403892718054, 339.787766659718, 344.934159812367, 346.131131487372, 346.935303462533, 348.69898264441, 344.272948364643, 347.25524241195, 345.728075285492, 346.157932215096, 347.169774786507, 346.420222604197, 343.693874946206, 351.104000550542, 343.373400645105, 345.018562830003, 342.676555482704, 339.551279886558, 344.342713836459, 346.557738014164, 335.040140463588, 339.17885055981, 343.694030801698, 349.982181791592, 348.386566073982, 345.874724592361, 344.404040852626, 344.786466612163, 338.792718909754, 340.248282317097, 346.892607701961, 343.461652948119, 343.416872943831, 342.926374654286, 349.180573276225, 344.430905684922, 341.567964060909, 341.679302029779, 344.759129327964, 340.480361044715, 344.890280341484, 340.37363116412, 343.168061850728, 337.411743633408, 345.752428797523, 344.542338234214, 347.197937310265, 346.698930071901, 346.01886654984, 345.59295990317, 342.546447490286, 344.848705241655, 344.644346627635, 345.978503456361, 339.069098074182, 343.496674776682, 343.793715023184, 344.237473839775, 344.577912021839, 336.633332765724, 351.300350668628, 348.58155594518, 344.259655719233, 345.947157960479, 343.896838536345, 337.890746174757, 345.014950374313, 344.530000339553, 345.644758374116, 343.512014343775, 344.525571242627, 343.62232573477, 344.909842015026, 342.750039389031, 342.626890692597, 348.812541264808, 348.097143514908, 349.438902951755, 346.285931694673, 344.571072914513, 342.760548705696, 349.279511036822, 343.202211991016, 341.252144781517, 347.357820365926, 341.64059533328, 344.719064452885, 348.130198278617, 343.436203469002, 338.850746133092, 339.668640527517, 345.500947351922, 343.365185626847, 346.364868381077, 351.529705134232, 345.755620903365, 346.144348847829, 345.797773572408, 341.582972124481, 339.717707683316, 344.539546180767, 346.789718591875, 344.53145993444, 341.634143453616, 350.658760036183, 344.565957647765, 346.70402218706, 347.045373930631, 341.624949080797, 345.309062548706, 343.970640090457, 347.084132361531, 348.169449432424, 344.012146173893, 337.614907514889, 343.832695296935, 343.370172246119, 347.265742689719, 348.017008204299, 346.947529910701, 347.729947254851, 348.644408480715, 348.523777852577, 343.260423856581, 347.715051571826, 343.52542087715, 341.267854831522, 342.197590632195, 341.877921845202, 347.538646593704, 341.848300549003, 343.989613708073, 343.609001775225, 345.839679089272, 341.298364732597, 348.71458504446, 338.681340358241, 340.750928211451, 342.142979116482, 345.037708769167, 341.824676298876, 345.768492713926, 339.481959958493, 340.124369745193, 341.392599783818, 341.505401517519, 343.494690166518, 342.264602532118, 340.846134797874, 342.344196906651, 342.973188241946, 346.277128592636, 342.190317201546, 344.051751522734, 346.429588474567, 343.507252587286, 343.985706660514, 341.276373652945, 342.288075782583, 346.445624237289, 347.596536330742, 341.265724727877, 342.391892376662, 342.900956703987, 347.125161532984, 344.066090881034, 337.699121724735, 344.884399552012, 341.795023136849, 347.500879474484, 346.423107188861, 342.612782818317, 338.597852871339, 343.790517666448, 341.164815264867, 348.938775012394, 345.306118592915, 344.628390767767, 340.645805386914, 349.848088706384, 348.088142173173, 343.954081750672, 338.972571147661, 335.14286021789, 343.508908589164, 344.873303079826, 343.672639468604, 338.044223921364, 343.131291831137, 344.003377148966, 340.251872852769, 339.647875830905, 346.167253760679, 342.366740891075, 346.091446337292, 346.22218750622, 347.52514573199, 346.53979006126, 343.718230018442, 344.750797576962, 346.316279807469, 340.10207209701, 345.811393616624, 343.213421557013, 343.168621115731, 342.972776690451, 345.969194860297, 342.968500487531, 345.107195639421, 346.550561802768, 344.077334111638, 341.155415558344, 346.71556846057, 344.254257001548, 347.256358167454, 344.253213737035, 344.239514617345, 344.983357864172, 343.162303326077, 345.422928999854, 346.061933013646, 344.571651522468, 345.847843005721, 341.429175181138, 342.16251237735, 346.475257089706, 350.934947087824, 348.403859330236, 342.206018223534, 343.20761635243, 339.213154476846, 348.460854982132, 345.042238895027, 338.166800663899, 339.662140225534, 349.073310883822, 345.175053889085, 344.713392808764, 345.06785535749, 343.74632461542, 339.514871221243, 346.049099671554, 348.488446964698, 348.301363326223, 346.268931886372, 340.924688366618, 344.067926637381, 346.006852858015, 348.227929584309, 344.34332887081, 340.842408187108, 344.411129100904, 344.045446394219, 347.551313307853, 346.21795181057, 350.693560200819, 347.619885041515, 341.689246061581, 342.591214155739, 344.498826150953, 343.774473766337, 344.248159076311, 346.06218374369, 342.852897536757, 343.11986087073, 344.937842270264, 347.764697608023, 344.148684991599, 341.23073238096, 347.331843522402, 343.35165908458, 342.563744027123, 342.315359150856, 347.714868314647, 336.442771171075, 341.83281995117, 341.700838429519, 345.206116154636, 345.863025710682, 341.707598192441, 343.904873294747, 346.378977341407, 345.617227905589, 348.422246292421, 347.483945776892, 342.74097328887, 341.421568563472, 347.276187156186, 343.389724670076, 346.371172684005, 344.439258022053, 341.657497060566, 342.040724706665, 343.600908344943, 344.484175932197, 341.24042453321, 344.863879245528, 345.449209612421, 342.939424486612, 342.325669120426, 347.356829887887, 345.988219289853, 346.746878339337, 342.777682325939, 348.933794351507, 341.388740828929, 340.955708281169, 344.286191222569, 343.039494699632, 346.660495855872, 343.06624286626, 337.09065055172, 341.770179221581, 344.274258417746, 348.070924802626, 341.328961286866, 342.474901141049, 341.920470013595, 347.650720522264, 342.945997621225, 344.363701422378, 340.495498539213, 343.14568109491, 341.004161496416, 344.937772376228, 343.594328922512, 338.904993587637, 340.19116786293, 339.633011370845, 337.614244370215, 346.835654820384, 342.789057420248, 342.101377197607, 342.58885120416, 340.489398273794, 346.204060389284, 348.57455024004, 341.456217222215, 340.907214939925, 347.276485945834, 343.02353867524, 344.019475583932, 350.023495751702, 339.88211572658, 339.274489120892, 341.215577233412, 352.466325060729, 348.354705580932, 338.334693048909, 346.027941427315, 346.230441402935, 344.820148471948, 347.815515646891, 342.815971688064, 347.826806743209, 347.831892351107, 347.345675955819, 339.170644229421, 347.126457013023, 342.854309717365, 345.676063822901, 337.349589202255, 343.744552585826, 342.954390137578, 343.874118129769, 340.758614513372, 345.069836423941, 345.427110979132, 341.135971839545, 344.946948862655, 349.081548628376, 346.302611925344, 341.083907947496, 343.249899341585, 342.021622416294, 345.799096969905, 352.699627380581, 342.331523315822, 348.385975361549, 346.097598344299, 344.044438396493, 346.394073255792, 341.628377206913, 340.51571842242, 344.529508434492, 347.403346901417, 346.539158082179, 352.276255849657, 345.773718359184, 342.765313445929, 346.143563928667, 342.795814469553, 348.321069043147, 344.033075030782, 349.58046568586, 344.69900068462, 341.686690135902, 341.926743114997, 345.022333321816, 346.197719697554, 343.293194940544, 341.182969182775, 345.622437526359, 346.372108244095, 339.175370163087, 341.182192430358, 349.776236458954, 344.476293922094, 345.147669899706, 345.496696997379, 338.330716875943, 345.838927861385, 344.55247985799, 346.155933828879, 353.121209951191, 347.286584324066, 347.471804800769, 341.959399717416, 345.675430496377, 345.467064912042, 346.570541856663, 341.950584743652, 342.289909201778, 339.786732801861, 349.943829946634, 344.600356427174, 340.534272534812, 341.36249175261, 342.046253148727, 342.605053725495, 346.614992421725, 341.523973868358, 342.752572841305, 342.960132932463, 344.898591625195, 339.872864267394, 343.963996872794, 340.943453006426, 343.631006566462, 339.845579284914, 346.554196665095, 343.375318588238, 348.301536904413, 346.927521715, 338.126103406681, 347.310336326362, 345.359886877245, 345.675087543108, 345.800730166326, 343.209798193132, 343.41016224445, 341.787614757581, 343.813430168876, 348.542179721466, 340.835415964448, 345.632595053168, 343.851875514686, 343.80785828954, 341.327846068477, 344.633265658619, 343.252042110983, 343.970117274382, 342.24096878227, 344.972370754651, 341.26120490541, 350.545350586323, 346.706812645528, 346.279805148022, 345.244182797279, 346.570879097702, 344.038486725675, 339.110773209491, 343.60872467978, 345.500022728553, 341.537652151931, 344.952756807917, 350.376692251776, 346.863654302389, 340.996330091541, 341.729265474092, 341.652985960985, 347.084778212602, 344.770714050702, 340.146095794033, 343.216148776, 342.860897704729, 340.616864656807, 340.106319249641, 345.847064935088, 343.231796107909, 347.104472564479, 340.389981823247, 337.17549903309, 345.581956336154, 342.608608427886, 340.061481680171, 342.783404862656, 345.382216689751, 348.186561404568, 338.780009138324, 342.052583120125, 342.341033824953, 345.01907137735, 346.912392714665, 343.293013403261, 347.252954925472, 352.873250798808, 341.859816315762, 341.845790930396, 347.961531745765, 349.655187104017, 338.536674652686, 340.524637653396, 343.363577338321, 345.645214626673, 339.557355833618, 349.396957736503, 339.411438839838, 343.856400375295, 352.086386666572, 341.230501395852, 345.650923259076, 342.601718254336, 345.237243664791, 345.039972146774, 345.096328339682, 339.812365196736, 345.108175081097, 345.978839381205, 346.38542097172, 343.542463893516, 344.563332251157, 342.375106629582, 343.670043327333, 347.023545892803, 346.292354186754, 343.933340872447, 345.642537967341, 342.986840751929, 340.21555990352, 346.699027252968, 343.055828951302, 345.826811132281, 343.452055726971, 341.831829101713, 339.140588818613, 347.235396822454, 345.029036489497, 345.924055081927, 341.799832478406, 339.005031152972, 346.175189056046, 344.763692559964, 347.436063941919, 342.220924910663, 341.148155470534, 345.485824986794, 344.127688198027, 340.285750478945, 343.179722112762, 347.535674395371, 342.493651966682, 343.123383519621, 347.392522317943, 345.277222420285, 347.823428154806, 344.778071094538, 348.692760330647, 345.541934134099, 340.058335910896, 341.991245572687, 345.8348028129, 343.054322004918, 347.537952221617, 342.535652389504, 344.126078357424, 342.236197686317, 343.768093269394, 341.442031472555, 343.117450970623, 342.551748314196, 344.242368208124, 340.198431428151, 342.623799236271, 338.732924111664, 337.806268014959, 349.169248155218, 346.899077073338, 345.52154685212, 343.967395157641, 346.781210373174, 345.712521115219, 338.808723762179, 342.438178143418, 345.87376011908, 346.428085416614, 347.224130133828, 344.563977350907, 339.819724116438, 345.798578680299, 343.694060029774, 340.623680625417, 341.133888861006, 340.788619267223, 342.566116092618, 342.986598743841, 338.10794507239, 343.369286402197, 341.163640780508, 346.785868783332, 351.451447651162, 345.255450105999, 347.451304605776, 344.545806953817, 343.339560523663, 342.737661681885, 341.052103510842, 341.205160928392, 340.918358548157, 343.716129274416, 343.883847364464, 351.273310023488, 347.482020328373, 338.435031696781, 349.518980238287, 343.965317312811, 338.642735434417, 344.777309226135, 345.367476050627, 340.052177705448, 345.780236182789, 342.099401700416, 339.324399103671, 344.778913510991, 346.21240366687, 348.01852913404, 344.795236737321, 342.239567045242, 338.694396991865, 339.490101031671, 344.57716928845, 345.3499716449, 339.908657649508, 342.842308784083, 348.265379350343, 338.831243688518, 345.455229438953, 343.543775471284, 347.851500871791, 343.165934843066, 351.81642935769, 344.822218581739, 346.912836490239, 342.954585757633, 342.857916977692, 342.64287246894, 343.470400647582, 341.981767614279, 346.833716642045, 346.695600423836, 341.605701120511, 346.429861535504, 346.519017145271, 342.904678769679, 342.943839072075, 346.270554626199, 338.165495008189, 339.163287372795, 343.017578643525, 345.351241002307, 345.44644827712, 344.585704835879, 344.732080413605, 340.78662902189, 342.353799523025, 345.590612984739, 345.852576981811, 346.461891919405, 346.742183216419, 343.039794014044, 347.837913857061, 344.946389948726, 337.897590802567, 347.581506835367, 343.722800250628, 343.70449318195, 346.810771247208, 343.596775807186, 343.224791330798, 344.051074241802, 346.596455002383, 348.698494838517, 343.378121092581, 344.49182559159, 345.074192258554, 343.477781839066, 347.642445454335, 342.12188652524, 344.26629133783, 343.987177647749, 347.775832097793, 344.32794126072, 338.616587782404, 342.495363614152, 341.537352464324, 341.349496948956, 343.911882372004, 343.09832257385, 341.408296137914, 344.281938670207, 344.024388840606, 343.015989714755, 345.959913289094, 339.896717244681, 340.630071915019, 349.546710346737, 345.229046846259, 344.969012235607, 338.588424733387, 346.857855995623, 345.461061071889, 345.012329106743, 347.212486807293, 346.861375623496, 347.518553027647, 345.627950346028, 340.335616092024, 345.740493577112, 340.396729788347, 342.325675606269, 338.640392292275, 344.893370738487, 341.081342259026, 345.099869713735, 350.961399121106, 347.091225152714, 340.741882545472, 344.586054646097, 343.699147066557, 343.546500384967, 347.519366225008, 341.92383382655, 339.898194961169, 347.375792844339, 343.199472650761, 339.315621072699, 342.497112470824, 345.457706396429, 345.814120157569, 345.545621417676, 338.09396187171, 345.661617632044, 342.569377547958, 345.144067124074, 342.586776692582, 344.839890490185, 346.568446319425, 347.05966611975, 344.92069643703, 341.091238262223, 343.177955182932, 343.744704043903, 342.875621265897, 345.429294330403, 342.292469050942, 343.724122598311, 342.205124293347, 343.640790845658, 345.398388740091, 345.453394024135, 341.31011513847, 345.298483366653, 342.054874778414, 346.400022663229, 346.519376121309, 346.670039039635, 344.549277905726, 347.088466495505, 347.476442724912, 334.940449965575, 341.013880434142, 344.972405887258, 341.880430124724, 344.118247066421, 344.241678593647, 338.309136172294, 344.136082056582, 341.874957791981, 342.463005721867, 347.695329912316, 347.39914824914, 346.51366409094, 351.314150571171, 342.898211364668, 340.2863678062, 344.808601598689, 351.53776377926, 345.73543936163, 338.619651141517, 349.236812192379, 349.076011125153, 346.322025127671, 340.625155647637, 343.807574993731, 345.92991040545, 344.701802145335, 343.515142456574, 344.796396619456, 345.589106611197, 337.588161812288, 348.559022711982, 340.649453375182, 343.488314906065, 346.464912524646, 338.426270532054, 344.580152751891, 345.443600913017, 347.464239002723, 345.674470161509, 339.367401020474, 345.658652818615, 342.675556351963, 344.386121540334, 342.036961247929, 338.571692728906, 341.125620397091, 348.80488838306, 346.778917512445, 345.357481728999, 345.364641004826, 344.968511383511, 348.986262004871, 339.531128454369, 342.822061108291, 340.872419249543, 338.765823494313, 343.706486962143, 342.181536523023, 344.819215837531, 340.020737640797, 341.261012552634, 347.028316465147, 344.083670674925, 344.9363450962, 341.545859032862, 347.61418637293, 342.876370392317, 342.586881035735, 348.349546385475, 343.312738821162, 349.528867989944, 345.459818807771, 343.986586210503, 342.284055902831, 349.310273925435, 348.160106782377, 343.845378916413, 343.069085316055, 340.456307498905, 338.930139333606, 341.515232344415, 342.865080132864, 342.762733681676, 345.197675753871, 348.609627617073, 346.43749363413, 346.583825934547, 342.596540977282, 345.751209689355, 341.419027971098, 345.297379178794, 345.610390777182, 344.901971214792, 339.617283658783, 338.039540960164, 345.034267996083, 350.558396666444, 352.36726213078, 345.840518498771, 342.267957942137, 338.112085772162, 344.780012504812, 341.624187038412, 338.201965513633, 342.385823676388, 342.736800597045, 345.532971417475, 344.072256851803, 340.449607432904, 341.626823655032, 344.894648366126, 341.699541253694, 341.586094958398, 346.822132657627, 340.076107800303, 342.565099771079, 346.68305540723, 343.949070139586, 347.518604357623, 347.387109487589, 339.435238986102, 341.631314786764, 341.767781093595, 343.228932568067, 344.673350238276, 346.251613415918, 344.738544319831, 341.392132215819, 343.933229875204, 344.562489235903, 340.008930929397, 340.72183050188, 341.755885433139, 345.706683587614, 339.960267133023, 343.088138224076, 341.29351603093, 346.137543991093, 344.26318448381, 351.62360696163, 343.857789608296, 343.414658396987, 342.473353043891, 344.619548496661, 343.949407027043, 345.151119324944, 344.561695203946, 343.043610588636, 343.984181571787, 338.779796924392, 340.980181028626, 343.304056583705, 342.470456954189, 343.959411472129, 341.004331307401, 346.53103278253, 345.465654074376, 345.116523025956, 347.322411655648, 336.640833797207, 338.046990656875, 343.767498098344, 338.363732534148, 344.104595141547, 345.673428051116, 344.560253088236, 346.425800024283, 345.175074029126, 344.599409859629, 343.940680417853, 342.892409646446, 346.316358028675, 343.682200885376, 342.262993924641, 346.78558634886, 342.489123507991, 340.987779019132, 339.001230469097, 340.408112184682, 342.306532135745, 339.593124090595, 348.769198649382, 346.691178676151, 347.205406525964, 346.211696945212, 342.572887907401, 346.513108890499, 341.734009046674, 340.365416809628, 340.424208831914, 338.857540007497, 342.972313271979, 341.75477425157, 344.153058168169, 347.85366599471, 338.989243602176, 346.705784434829, 350.429359234189, 344.970787640273, 338.081131537933, 340.278376301316, 348.811410693515, 341.59185825961, 343.066364650678, 342.119343881229, 347.672375131963, 346.119541347325, 342.895220187807, 347.844690957248, 340.152531638762, 347.753249411187, 350.462498988828, 345.067034261064, 344.797410163897, 343.837997882328, 339.5374817317, 339.354534296946, 344.150853230752, 344.838772421554, 340.272022588016, 339.443027505371, 342.028301079843, 343.026240658358, 339.812262226302, 344.346899940124, 345.79273850465, 348.500848129937, 341.624901658964, 344.37067843096, 345.965478472277, 341.262060598656, 343.275689274588, 344.430447969965, 346.61109438836, 342.813704913236, 348.718683713616, 343.092387068015, 345.134749056573, 345.288409053919, 344.113053852865, 342.112507246721, 347.259885118576, 340.827119645121, 347.825431443979, 339.815898580812, 343.353373332932, 341.208394820286, 339.771483731942, 340.60549531541, 345.623256359827, 344.908797482151, 347.959348459506, 340.732804999808, 341.953251548029, 344.558721472946, 340.749581063235, 347.700030209205, 344.22429685998, 346.824020286173, 348.013792887184, 340.6375350956, 342.286284937959, 342.556441512598, 346.89225864014, 344.520379266541, 346.35264778744, 340.295636964065, 345.985796920612, 346.05912251365, 344.908986778143, 344.720101300784, 342.191304714493, 344.894480103875, 340.934402473892, 343.967628939146, 345.266939242696, 350.805992634914, 342.872122455823, 342.786355031113, 342.015115327263, 340.322550323438, 346.997321177546, 339.994386580441, 343.544328623488, 346.775676631658, 341.036341554037, 337.517155535615, 346.137506114765, 336.233762469429, 346.175139894311, 344.772647796962, 345.988461723909, 341.692732312108, 345.569814820876, 343.197705656626, 346.257193211766, 347.012392214228, 345.857424029808, 345.669412084315, 343.080098772855, 338.819807124239, 343.181638545081, 341.935161165748, 343.571973423709, 344.068699093715, 341.751431984796, 347.097256267292, 342.370236067488, 342.938278408625, 344.129579603694, 346.913643073057, 341.597857551853, 344.958228531705, 343.761319969003, 341.559961209473, 346.184755456534, 343.680633230635, 349.583707247207, 341.232856393252, 345.252609725061, 346.454520712369, 347.267897325678, 340.899429390746, 345.329006292242, 343.588004291167, 342.033053972923, 338.139183648423, 346.150407715862, 338.185164848533, 344.218044390274, 340.803618310197, 343.788150800019, 346.47077940687, 347.863072513451, 340.764561071092, 341.211126304994, 347.094154513628, 340.969357703018, 349.851468729883, 345.771194394218, 351.443911503642, 339.285974023962, 341.002243577935, 350.754812883794, 349.680398712533, 346.258005563866, 341.857915084834, 346.254451809237, 344.438399178536, 345.499048422498, 344.27631912254, 347.058085809538, 341.869342385462, 345.461737549996, 338.381492486044, 342.150438294412, 342.959767982702, 340.635487457437, 345.605100137144, 348.439099552201, 344.734367161796, 349.055327531418, 340.970172528533, 345.332461875517, 348.029215503551, 345.301671386208, 345.19710062198, 346.62232561728, 348.487353653135, 343.923583007629, 345.218581161252, 342.899248893495, 341.239719672439, 347.656026577943, 344.108296612752, 342.494922247032, 341.482276985794, 342.812155142245, 347.119409424508, 340.486609122373, 346.523265088733, 341.163253058045, 345.55912277038, 346.381996586485, 349.281700206737, 340.598353676064, 344.074337155058, 348.206936600662, 345.652377703091, 350.479823176344, 344.373453562244, 346.856680549855, 349.553550604343, 344.879140269817, 353.285065847406, 338.74114433322, 340.598418234108, 341.998643581447, 341.978886311166, 344.618675964353, 342.319842960412, 343.333017133956, 344.144355288211, 345.698306721534, 340.070955611359, 341.706023253289, 342.987466159858, 346.239745891302, 341.538588823573, 337.753875621124, 345.051240128572, 340.012352035329, 344.822492392202, 344.050208054473, 343.088769278595, 346.600427494825, 345.142150060169, 341.742694043382, 340.427624340986, 347.144371144621, 345.374315059565, 341.1215012265, 341.033631334619, 340.586735763641, 341.916238309792, 339.811635396792, 342.768559049324, 340.07687743966, 345.157650779971, 345.755847021849, 344.657259342976, 343.207201097778, 341.647891564625, 342.081048421345, 344.119873031029, 343.535978006809, 347.662384818786, 340.257330741147, 349.742450362512, 339.900805502941, 345.568030526014, 341.355018043889, 340.008199347096, 342.238342565196, 346.775900639836, 342.167504055218, 343.830273860009, 341.476236524204, 343.007934466375, 339.330857981541, 347.129111208764, 344.532335371195, 341.86751884457, 347.568094127496, 342.018019289229, 351.782493693881, 338.441650529954, 342.954281621585, 341.246365473404, 345.59412835176, 341.261955351087, 346.959089349283, 344.182602496088, 341.435939343436, 347.133611742897, 349.852933727172, 342.671738484832, 340.857932943595, 340.580333771486, 344.965266485391, 343.223293817497, 347.800178348755, 343.534958689503, 348.215798857994, 341.111268630548, 338.583042550883, 345.610333779034, 345.779419871183, 351.146840194385, 339.926858899736, 342.633362318908, 341.834644185183, 343.699195027978, 344.939935328897, 342.565135033867, 346.684284629416, 344.577802215483, 341.045869110752, 347.750286220179, 342.305501354054, 346.504909434419, 341.614789263977, 346.032612478358, 342.318067604903, 336.45251027264, 347.293477289398, 343.867540312414, 344.724241696456, 344.23589469217, 348.641929841306, 343.621864115695, 345.240245137069, 344.481534397157, 341.157851160559, 343.042829674227, 345.054430735777, 340.333255936516, 341.083176304265, 342.273030103437, 345.264850152357, 341.484957702656, 342.994190147276, 342.720104336681, 342.098268360454, 345.077900499193, 340.75257997522, 343.986683410432, 339.943429615161, 341.747131954236, 340.237772073806, 342.821726531805, 344.870977645582, 340.729133091403, 337.730569750424, 343.442895299428, 344.589210131346, 343.582358609017, 347.107670470643, 347.998200314225, 344.083106760336, 340.613550051088, 347.576332805717, 338.734762136755, 340.254358809374, 336.768456775456, 341.860824830006, 344.64115866213, 341.986338296515, 349.372421359965, 345.797651114614, 340.524549989434, 344.588806172462, 346.309011993167, 338.97801521294, 341.921985036688, 344.697071659543, 339.274969915114, 343.453817167083, 339.456812245222, 341.266959915305, 348.575483257809, 343.525908598998, 342.331192938396, 348.06480348817, 346.823699214814, 341.467348408369, 341.077427876628, 345.403052471021, 344.412122784749, 344.817964502709, 347.589273195519, 342.562418977701, 347.193591188787, 344.02315840514, 341.139984556019, 342.466733031895, 343.067546581666, 340.335318276183, 340.666631480856, 353.389470867993, 346.417337292395, 342.893275862803, 345.969484028504, 346.846795752684, 344.803037948337, 344.024191691816, 348.447898690408, 343.644622654275, 339.468597019521, 346.520876313805, 341.389080885155, 346.351846651061, 343.506691361792, 343.391909716239, 349.676364417323, 346.299681119812, 341.996199399124, 345.124056881799, 344.390884522333, 346.747677275013, 344.626110378799, 343.610273812369, 344.424667763524, 340.374308956412, 345.548195976573, 348.265325388198, 343.565562452607, 344.614756670053, 344.400915400316, 346.826868420975, 343.514252675967, 342.288322503287, 346.115894748496, 347.453747176901, 341.659634018189, 341.750304999549, 338.508392463051, 345.227423509501, 344.405265221723, 342.104011273813, 348.621375288349, 344.455676472387, 344.134645888112, 341.138231579175, 344.732437082545, 346.971905446215, 346.671707928551, 342.426480485938, 347.43208259424, 348.822609639111, 349.177176673587, 344.075989201563, 343.247293492023, 343.38652634182, 346.3791532144, 350.453761194074, 346.062100505845, 344.826774640547, 345.783900767426, 347.545743115942, 345.230242976327, 347.569548830124, 341.309818241163, 341.764140013794, 345.702088177202, 343.453028438034, 347.778004868436, 345.591108083527, 344.714900124591, 349.666469903702, 344.278327985142, 344.864881715701, 339.962129949504, 341.321767465054, 342.895136420699, 344.285753292172, 347.872269731332, 345.251492232594, 345.10755264031, 341.775093796486, 345.976814278036, 346.573314777598, 344.346500872871, 339.634828720541, 345.499400664542, 346.972218475575, 341.630235381429, 339.563536163452, 349.083733906192, 343.939386746838, 343.62937891516, 344.47140251761, 341.739553121955, 343.004401835064, 342.566014944815, 345.491106279991, 344.848967101014, 344.514254044069, 342.214271618352, 344.126317883939, 346.409391565473, 345.390999285033, 348.60862514363, 340.380142141085, 344.221467132764, 339.052793062888, 347.635373669547, 341.645156464337, 344.059097862103, 346.221371143606, 343.59660771535, 348.28172133319, 347.180556311706, 342.702276467552, 350.215362268052, 339.251498015021, 341.007920483386, 341.372108209029, 342.73945924355, 347.566821825639, 347.283713461371, 346.106433211612, 338.532305518914, 345.563636129479, 347.044760700292, 340.084107416551, 340.743991966049, 350.602779445568, 343.222045118598, 343.594903346696, 343.404956315322, 341.974842987832, 344.696627118627, 342.552501258079, 341.27660920764, 341.649131793435, 337.210724634687, 343.741265338361, 342.828415129113, 346.137287392289, 337.936592280634, 341.035663555422, 346.282957368064, 346.96153163993, 347.814073670648, 345.145938342768, 345.456345490733, 344.030287903101, 343.098578182883, 342.170984907375, 345.170432322323, 341.859844335546, 344.222911825207, 344.206332191013, 347.816938015494, 341.957540711499, 343.252251472425, 343.921450040363, 347.247510820405, 349.549166846607, 339.796798828259, 349.62797119386, 341.422210918327, 339.495918607233, 337.366022726224, 339.634290733716, 343.186082686085, 346.475051796627, 348.14993696442, 344.399205486364, 342.871026850911, 342.208096658365, 343.495167304922, 347.649920672511, 343.736057280584, 344.986160092238, 343.713008921154, 340.693429953365, 343.805132066103, 345.836166740615, 337.001173940079, 340.496742509251, 338.423415983441, 343.462405555028, 346.239073518619, 339.70328577504, 350.24520549601, 343.729004379138, 344.993489384653, 347.880396041471, 342.185041681285, 345.889579147246, 340.688478035115, 345.406605614674, 344.764974727053, 343.846294617132, 340.757344690674, 346.915416917026, 345.279822906309, 344.257824578803, 342.349910418763, 344.034378918038, 340.633689099315, 346.802006550318, 343.61473420188, 342.49544485832, 342.243603012447, 349.114431559896, 344.884270406937, 337.88589121498, 339.3800075795, 342.799680482148, 345.038223894975, 349.529497505483, 342.806983123444, 339.624399942746, 345.701448830668, 336.955954241079, 338.994278098594, 345.033179390617, 342.203856665114, 352.249612135439, 345.817311738391, 337.518757384324, 343.71551943087, 346.960132870835, 342.716265888057, 345.562605940684, 339.723530852772, 342.212397490161, 343.291639651617, 341.687349940816, 343.597355426851, 344.606905317411, 343.013382256847, 341.483525706414, 348.519736410507, 337.968092754075, 341.925458203755, 348.836740130129, 345.663387268063, 336.586910380411, 341.587453460347, 347.310883383182, 348.271426044112, 344.4715571453, 347.149725298768, 347.027367896684, 347.669391519544, 343.766183360349, 342.296049974085, 349.306572731016, 342.662973860766, 342.969927480025, 343.337685025478, 344.350851893834, 345.11228017021, 343.7651433755, 341.588085323929, 344.127269380157, 341.74392243417, 343.628568023024, 341.749867049373, 345.067961302372, 345.282075375393, 339.285754558942, 343.881627758252, 344.547651401254, 348.06074847496, 342.191541050834, 342.772615713358, 341.286553170302, 345.135872518522, 343.541700177881, 345.722840340645, 343.219970543373, 343.985109768878, 338.000031877363, 348.202999671963, 348.809925187832, 342.166276650475, 345.744296683192, 341.115587861263, 351.483098939039, 346.95159282395, 348.831255758902, 338.531048060495, 344.426489372064, 342.378962698323, 348.557121437343, 346.733494471872, 345.070572640559, 343.637231072375, 345.217011594774, 347.335376591312, 348.488610706596, 346.097209419426, 342.465849060451, 342.440830659816, 344.675536383079, 343.471246527328, 344.776991811333, 340.687115759021, 344.377591153482, 349.323497434867, 341.152434055729, 342.628751953719, 343.871104657127, 340.818048880257, 340.564212240864, 345.027147338441, 337.600105681359, 345.130110523658, 350.831240694009, 342.290526139978, 339.430262934275, 343.417580723199, 342.596218464789, 350.010118635893, 348.232912828257, 337.975710113863, 342.464152493662, 347.727319611934, 343.484815758028, 342.428475219113, 348.099073685132, 342.935979592343, 346.110621327533, 342.42658871882, 346.536514342739, 344.18220700447, 341.504594220848, 347.652423587807, 349.992888807422, 349.389079329938, 338.118303877619, 342.94932299392, 346.27712969144, 344.527097294899, 340.990380694698, 345.75281758925, 341.23158101708, 342.112725776893, 342.401579573489, 345.302969595571, 344.838871196849, 342.898370335875, 340.412425874127, 340.282642680772, 342.569179086838, 344.527188602556, 346.610212259395, 345.305664252506, 345.730088392837, 348.382007015191, 341.212405281606, 345.349364472588, 344.129199427454, 340.971872884646, 345.903770388221, 347.367963640382, 341.616291986295, 345.843218661099, 343.239539054794, 342.587527401399, 343.872942037994, 339.943615202149, 347.169757631006, 346.542543817639, 345.484880981307, 343.874381783063, 341.960775467221, 346.233452037305, 345.600751766998, 339.38233243967, 343.763360343654, 345.755675903089, 348.941706430294, 346.97504562078, 347.765686565872, 341.242316487714, 344.216692480444, 346.701553248151, 351.427999704831, 346.625653794542, 342.053131881585, 343.660417748826, 347.027685128107, 341.090227151973, 343.074324230116, 346.235700692391, 345.635126429443, 343.132394389481, 345.005745427782, 345.912343042453, 347.236410387245, 347.146142630323, 341.629081745586, 342.752720134881, 345.94054334845, 346.049284174597, 336.946470276328, 345.939140622649, 343.634182171135, 348.037361272424, 346.209907182817, 345.31945040054, 344.855335415133, 343.403329241256, 346.9883026596, 343.947230162502, 343.442078153895, 346.887113159586, 343.819434974895, 345.288489468413, 342.815489171817, 342.214305960532, 345.227692935168, 346.240522340276, 340.765514867715, 345.270900819917, 344.674290520614, 342.519501352308, 343.571845593825, 344.97024085784, 344.546638918533, 346.11669746062, 342.20455964232, 346.557011786352, 342.137996883845, 342.516050440864, 341.72942956645, 337.155124866984, 344.691417927395, 337.25705240623, 350.030816729448, 341.688002440596, 343.79228117087, 339.830423121022, 345.770282946178, 351.887520496662, 346.417577581328, 350.320414870506, 338.972588256766, 350.656765864115, 342.572084541969, 341.979769383214, 344.550377342554, 348.986165100505, 349.074530807955, 341.693299274613, 341.296373732473, 341.791773009767, 349.179509285484, 345.091489885295, 340.200271930691, 341.369703199453, 341.147675623306, 345.171668968506, 346.497348089387, 343.75482666957, 340.550101907754, 338.693429547515, 344.598419054112, 343.550659988843, 344.100477412735, 340.582442617222, 340.145975985639, 348.590889669113, 346.274425044018, 342.936837284641, 344.976833361292, 344.722796344178, 349.781291245532, 339.87358299464, 350.960663048592, 344.396095345664, 341.182983348514, 347.072349649366, 345.737839198908, 345.940598931106, 345.037803841102, 342.662364744486, 341.209099535087, 337.750152493562, 341.325289226632, 340.100627134975, 345.097078751754, 345.750789851398, 342.074064175982, 339.744289799219, 347.030641253609, 347.501807405966, 339.019171087533, 342.975870599953, 341.473660075415, 344.719183648482, 345.659235899041, 345.695636773914, 346.37157453841, 341.683179704342, 344.212203609044, 344.579521481299, 341.849016941489, 346.577416845611, 340.280738474306, 340.094988919183, 337.911038117554, 344.234328367135, 350.265151032773, 344.703547010319, 344.493109332619, 341.65847935453, 344.589623025311, 338.779496806859, 343.84588022644, 343.395946481591, 349.046306301522, 342.93716240293, 348.015506940981, 347.750150685838, 340.155340709876, 342.694481815854, 347.312185392018, 347.573169360753, 345.028934282437, 343.386877532454, 342.862433685628, 339.63928886261, 342.000468966811, 340.751750287805, 343.560134053978, 345.412165723613, 342.10856207087, 338.818297188487, 348.300915645001, 344.607675409908, 348.376672683188, 345.01401737393, 342.748824986828, 342.30668162871, 348.459240959235, 343.997758049525, 344.880078193439, 348.155733466529, 344.555293753292, 345.841229218405, 342.809567336382, 344.277200636811, 343.325508180532, 347.565814391484, 343.966347778195, 345.798284130939, 342.567116973434, 344.664295993182, 345.591728525, 340.561860501454, 346.72708940896, 341.588652950594, 343.419854495424, 343.404142017621, 339.252697019711, 339.530528819988, 341.964959505261, 345.391899349279, 342.057948346561, 347.980930713868, 339.389857121667, 343.563527176946, 341.991611514439, 346.993420628851, 346.141707691707, 340.774362697757, 339.479527351481, 344.717264550859, 345.305716147226, 345.615209196998, 342.491204816861, 346.779456738273, 343.639293986188, 343.321973239067, 344.466453377161, 343.49234793955, 343.574313425525, 342.248052785429, 346.862135164787, 341.762973996725, 342.477541710553, 346.699036865844, 345.905179131587, 343.333163048421, 343.964756925279, 343.094451912854, 337.704553961555, 343.722758958476, 347.230854297917, 338.190833191444, 339.608834720775, 342.969981094879, 346.683500317903, 346.264601844171, 345.018529251511, 345.034283382407, 344.240954120581, 343.391282708964, 341.47144666686, 342.466728451095, 343.320742640315, 343.822129021476, 347.571796150489, 345.97734523323, 347.999453642364, 343.891459846709, 347.18601078642, 339.863510899773, 342.235473440377, 343.966955264821, 344.942609880137, 345.7085584899, 346.132120260927, 348.062492604177, 337.135723125185, 338.410193677102, 344.460767321994, 341.889917742, 336.888491041018, 342.528796978622, 347.901412599047, 348.050555319647, 343.857279316599, 341.482589630531, 347.175965602937, 344.624117089787, 346.965183701288, 344.414734560856, 344.317685837101, 345.619875024764, 347.941050709588, 335.638450442546, 342.56024861196, 345.064251116007, 342.991488752115, 346.251488927047, 347.566356978107, 344.055405760337, 342.663898447043, 340.30399751986, 343.595490946449, 339.853623821614, 344.13121352097, 345.742918563723, 342.760429386901, 347.386711670088, 342.452438360605, 343.608094744532, 348.693693986064, 345.116498557065, 346.395873821513, 340.151086306596, 342.693433394597, 339.967579813336, 343.940366692114, 339.921687063106, 341.372951593339, 341.364890436026, 346.83304464707, 342.47627741709, 343.420562689626, 339.391727198017, 342.872503650941, 334.063515038373, 339.082906585659, 346.626240054029, 342.556288955295, 342.973399019146, 344.30636486735, 338.645035568719, 344.39362705158, 345.767854718629, 339.139453055928, 341.669567989826, 339.179706239738, 341.839585594961, 341.807136702954, 341.869585784411, 343.572172917661, 343.707044889341, 345.637915400433, 342.130342106044, 339.854177742885, 355.314301849676, 341.872622132599, 341.770355864898, 347.088334674305, 340.91000706386, 345.947799483276, 340.682434759937, 344.179681387116, 344.158327941583, 342.319864343807, 345.901788792983, 346.307562214081, 340.54996690891, 337.698235692305, 343.491996535367, 344.341084377347, 341.507514298608, 337.500064927792, 342.525298246632, 341.888753943612, 343.134088684007, 342.900734190927, 345.251715244136, 338.728213890562, 339.285597959569, 346.779210139046, 343.580878631674, 343.708883661177, 344.392233864344, 335.894128297144, 347.320620171195, 341.201196357313, 347.940306964502, 344.298125912784, 340.362110104839, 344.469112206013, 342.37121861225, 343.8557811066, 347.091923124209, 343.231862811399, 342.565528983985, 345.103106116353, 345.220480497837, 346.561751042195, 342.744936249078, 345.328873377224, 346.742389300062, 341.82161561797, 342.438780035415, 345.541702136354, 344.067014049263, 346.875406391175, 348.846968704387, 346.723643366274, 344.498134548896, 346.513534577172, 341.125580527187, 349.006325365791, 344.029987409664, 347.68125257285, 343.487574545013, 343.721453362886, 344.437947347483, 345.949541427437, 349.776416079629, 345.220034289072, 336.036249492762, 347.497007410251, 347.091005645093, 344.249544892461, 339.722839529017, 339.440706663258, 349.492235570064, 344.569000970589, 339.724876684902, 353.378135952654, 349.410100887038, 347.135615624125, 344.688664799279, 348.096052619168, 343.974449479503, 347.789348180305, 343.133023504917, 339.694186836335, 345.407039275395, 347.619583715936, 346.243316936216, 347.684018839159, 345.037104011999, 343.113217288362, 343.704566120126, 342.176243659889, 343.911785576027, 348.612914533826, 343.657797597102, 341.4566754506, 345.82920933445, 345.416546824822, 347.055184577572, 346.77232315916, 341.638699318025, 342.421189987163, 342.960459198128, 345.973305066873, 341.061197089074, 343.453078157449, 345.400950046627, 345.057247821004, 345.255998856602, 344.138484084738, 343.593054137618, 343.105798174285, 341.470570774069, 343.938993705798, 342.246060384412, 348.566471901214, 343.628932228185, 341.039960473544, 340.736938963357, 346.402479538497, 344.068047089882, 341.447005485589, 343.702413276886, 342.461329995177, 344.501894732712, 343.661641117969, 344.518166946516, 342.419645346662, 342.48778970466, 338.592556964735, 347.419085458554, 347.224038055598, 346.57860045366, 339.676142262413, 341.165626838003, 344.723741276895, 344.07712323037, 339.084292389357, 342.342367470434, 342.22802431739, 342.459641842151, 342.492473401512, 342.577092692095, 342.71457598931, 341.400342527164, 340.082997115858, 345.415224721189, 343.969717285691, 341.427838981399, 346.271980150547, 346.07537261028, 346.077465161229, 341.924073804655, 342.365998997197, 344.529890760941, 345.215648283115, 343.895649091148, 344.192036729006, 337.460336281972, 347.520915994505, 344.903485474631, 340.685214030476, 343.840745215072, 344.055060330963, 345.90016200054, 344.157839192878, 342.446929622041, 342.604398753199, 343.852943295433, 341.356896288294, 340.251480643897, 345.37695414483, 342.890221159695, 339.370964137839, 340.198618562719, 342.430384410811, 346.807057716892, 346.583887880775, 345.335967317288, 344.074852551611, 345.606929902981, 343.701331042068, 345.43597700369, 344.909922071464, 340.428756887033, 341.879562338508, 345.07934824741, 345.3837656615, 346.843859954328, 342.097712315348, 335.083718032063, 337.306995494955, 339.153015208154, 347.635211090732, 342.596134760712, 347.530582503123, 344.268573522335, 339.365659058312, 347.978586238387, 342.530840611981, 343.389846092786, 344.103072141152, 345.848363327938, 345.946169378199, 345.127751402417, 340.500094989643, 346.029730701468, 348.504343826886, 343.339267805732, 343.467588836683, 342.632644016308, 353.063830489663, 343.866920241686, 344.431367903587, 350.293851986967, 345.63704023683, 343.835013393704, 346.731923427838, 344.190341796874, 342.879773123198, 348.507433512009, 345.671102973378, 343.640192200347, 347.496195169045, 342.206444982871, 340.947763948616, 340.03010125805, 341.895552082588, 347.105227453457, 346.335319432435, 343.254066451857, 341.928212839502, 350.358636312515, 345.92489604339, 345.93778543232, 348.948328612661, 346.961195857804, 345.457312303098, 341.914316727729, 348.941944918437, 343.757955522069, 343.849303596614, 339.377770988815, 345.398535658033, 342.740227998757, 344.530466103856, 347.218550656338, 349.307610155069, 345.523016967058, 342.809141422915, 343.50863475143, 340.303556152334, 346.349547794555, 339.571091442691, 345.17314126411, 346.019231395268, 345.239392172933, 346.809361280624, 343.618410271684, 342.406308399515, 342.056534763382, 349.184223673967, 341.847358487023, 344.243461655886, 342.383781010042, 344.674833247013, 345.769324887793, 345.1050312476, 341.90389270332, 340.000005006406, 345.624929627017, 343.324091135542, 341.942117702378, 343.453463008303, 344.149005755721, 344.605836180906, 346.830061275535, 348.662807707838, 344.051996979842, 343.995009784354, 341.641112872042, 342.763227922984, 342.569004702711, 344.258445960434, 346.191647600391, 340.596357753611, 350.611427358102, 344.656911869259, 341.014013559079, 346.195198980442, 344.214575258743, 337.287701150483, 344.05163252083, 343.221224774065, 339.237941300823, 338.574521083812, 344.242965121492, 345.941840337467, 346.393119862631, 339.591945126475, 345.318182003293, 348.276041633155, 341.982119526391, 345.0002701617, 342.707590807474, 342.630221142105, 339.578296037382, 340.202013601814, 340.963814902925, 344.597215995461, 340.723804823039, 344.633591163608, 340.832928402852, 346.328316166523, 344.633812176195, 341.256039388914, 341.956875014149, 343.412874650923, 342.767063353265, 347.656100141843, 343.45404712187, 344.379306419067, 346.018915393877, 343.199120797839, 340.089820814463, 343.148988674495, 342.672541667216, 348.451893203005, 345.426911914758, 339.563287245581, 346.994757040078, 341.940172393709, 347.478408612916, 345.595668319601, 347.204736262843, 341.034060785747, 345.026116718747, 341.431024326767, 344.968895239603, 340.788527803169, 341.993261633516, 345.328977642856, 342.381060573318, 346.519209600398, 346.576586004229, 345.526344486314, 346.401025256995, 346.316679856401, 342.130990679717, 346.680255315891, 346.493312931915, 343.944728839637, 344.574716738821, 344.305717858637, 342.902428571088, 345.38699972012, 340.519628892122, 344.645576775207, 346.439231864118, 343.669276327105, 346.800915212208, 344.898304432864, 343.553968046715, 345.088347466513, 340.449261202211, 344.347888980963, 344.181091954416, 346.129852016081, 339.559357023178, 342.759270625737, 348.632893880345, 348.125417834041, 344.919919874782, 344.091154513217, 344.693720037016, 343.628803234785, 341.403746080709, 346.082859554339, 345.56988542694, 345.48737401569, 340.375493606725, 343.444502907809, 343.663316604439, 347.252624589054, 347.815311312229, 345.13314504476, 345.572184980298, 346.479780916216, 348.611092700407, 340.199335977404, 344.415910656106, 345.458585464439, 347.390058380012, 337.435519349938, 347.735710404806, 345.362558220298, 341.133751844507, 343.193571550994, 345.510618404579, 343.765229382709, 343.762419612664, 344.589244733623, 347.514780411356, 348.077714212094, 342.333749580558, 342.723478178721, 341.007735469383, 346.082971208821, 342.523584420254, 340.062243416334, 340.674292006736, 341.033545893229, 337.39174551638, 338.045359381994, 341.979823155556, 347.138337981756, 339.549141526675, 343.84118076848, 344.295010081918, 349.090778794368, 335.086330396641, 342.752136752063, 344.725212756937, 338.521696150785, 341.230522509064, 351.194552625573, 344.33200767327, 342.887675924898, 349.767221753128, 346.005096616737, 346.382794980806, 341.465033883956, 344.895200501551, 345.320225412879, 340.760938560596, 344.186296814699, 343.287083358269, 344.858302924235, 343.090079485755, 344.992072111927, 342.502365477239, 342.852852566702, 343.31369887141, 339.724685602073, 345.759367742993, 344.297495918066, 336.940131535549, 338.934897669218, 339.79816117502, 343.153757340358, 343.330505193205, 339.344637824804, 346.687770623167, 341.842576717676, 345.400188274535, 340.477446544376, 343.312009216927, 342.45720352371, 341.94180914388, 338.863362450199, 346.335632064992, 342.986915945431, 344.049734071799, 346.812100931592, 345.813709900039, 343.993626523649, 337.875225025823, 344.848293140318, 346.405038473725, 346.005230421653, 340.881198508585, 335.916343676423, 342.106581920782, 344.483763663448, 339.72559528427, 342.532569272838, 343.618575033894, 347.574398828471, 346.202268632799, 342.278267032193, 346.56393497119, 347.462862142174, 342.065152901367, 346.343154290596, 337.259076507699, 342.5666794069, 347.433611452246, 345.830153947565, 342.829192729814, 342.953173089879, 342.751953780157, 341.776176281569, 342.660254163653, 348.795612818865, 342.902531462505, 340.948736856387, 342.519860512815, 343.332961615068, 344.248084927538, 344.489630447711, 340.903821583346, 342.875984463931, 347.702692291057, 343.498040432253, 344.750950758064, 340.36778345768, 345.281230440152, 342.449284587151, 342.627503783559, 344.483259096329, 344.394321411369, 346.209721216986, 344.976196064753, 344.879305825759, 341.215661885084, 339.836774583854, 348.202715456328, 347.862581057975, 342.712100727295, 341.295038168701, 341.027570032405, 349.099303108753, 345.682823634638, 340.130039979316, 343.040024780187, 349.295508185689, 342.890652865952, 344.958366670215, 340.100825924853, 342.961925707908, 343.576433939196, 342.164634702568, 346.497747235974, 342.134640569758, 343.438035761936, 343.710773342145, 345.705896758554, 348.650191555748, 343.604935063242, 348.301403714202, 352.568229675807, 344.106319321872, 341.925271283249, 347.807901136075, 343.233114491846, 340.764762039596, 347.933978431153, 343.683105213533, 342.22685201221, 342.725816255615, 343.695629915934, 343.427330514846, 342.005981671736, 346.286785622332, 346.090809680126, 344.18368564085, 345.70690881642, 341.691758649877, 341.80435572647, 343.561181925257, 346.103427426434, 342.711653934679, 344.691461053085, 348.936334361883, 350.345956463224, 347.256668295104, 346.18053136655, 343.887483160369, 344.167698147933, 346.181936722654, 345.651818122648, 343.623650971036, 337.299351915794, 345.927558535616, 347.110267173963, 339.548866503044, 343.357687675475, 343.131749745085, 344.862724086486, 344.716960633649, 347.405500753857, 342.596874184699, 346.338470022242, 337.739529196224, 345.995144174182, 341.577498998936, 347.303270100285, 344.247524795747, 348.428390837944, 344.877517917344, 345.404161789687, 343.926605208494, 346.883304548476, 347.786231184162, 344.53335415706, 344.41875786664, 344.197644010644, 342.989332823513, 343.698599230613, 336.899466854753, 343.366158542979, 333.144654102587, 346.066426746713, 348.023906672851, 339.872310976656, 346.973512686002, 337.209621537709, 343.055503911224, 343.482339617752, 348.387214204052, 341.917744540824, 341.064914444347, 348.194030354355, 341.323405203147, 341.058502030844, 342.416249720073, 340.4687789623, 345.67526480105, 343.459207658863, 340.147940958404, 347.696554126485, 345.372138086858, 348.604302487066, 340.381225985778, 344.518093383368, 344.281553935701, 344.810968366017, 345.311078415828, 340.893631046122, 340.453215681092, 345.179207595239, 344.875733039355, 344.994070147566, 353.187568439377, 345.909794118053, 341.775753475185, 345.151870028884, 344.35142467868, 343.777236692435, 338.386415354046, 341.566670722667, 346.838618507931, 345.891571599291, 344.105115322397, 340.790067243707, 340.556293630417, 349.029757770658, 339.256886945632, 342.97981163955, 346.788357292741, 341.882760048708, 349.260126829244, 338.113367720191, 345.223905675746, 342.011343732164, 346.982602152551, 343.28735808911, 342.819443484808, 341.893127588509, 345.194724367787, 344.857914960213, 341.901694980117, 345.609668515545, 346.147386941664, 345.578851638197, 346.099476283231, 342.0331509009, 341.113363044354, 346.429539839841, 344.121897140591, 346.46930988103, 338.230494880018, 345.633958078768, 347.255675346419, 346.178599795004, 343.208574736246, 339.488205412395, 344.702878471886, 345.226076333857, 343.739837670125, 343.957824068179, 341.663116532558, 342.813087083834, 343.456152392247, 342.231699906887, 347.334438987651, 343.257593380745, 340.532236759029, 339.230481911289, 341.629702922943, 340.201680684457, 346.776305559134, 344.021614569361, 341.901230874798, 342.381952747161, 344.656270732637, 345.052611450844, 342.675385094646, 345.369632493343, 344.456354116545, 340.525028847716, 343.518546044389, 345.685496846173, 344.612545393436, 345.334249119561, 340.444888402067, 344.904779533213, 343.212343198986, 345.464861343354, 341.463632614273, 341.279160097151, 346.507716394231, 348.115719621747, 347.209090622604, 340.995234734073, 344.491105831111, 342.801320246256, 343.848074388636, 343.093196258148, 340.750274707343, 341.428885602839, 346.756464318737, 347.49161612155, 345.0360865809, 342.265184768717, 342.375436657151, 341.197337292698, 345.579046161354, 345.997981650043, 347.76389248323, 343.442951137307, 346.183388506587, 342.664257939141, 342.747820878898, 350.26322750744, 345.257600529837, 346.975058118673, 343.435479967904, 345.717264136652, 345.02119723901, 343.885249677404, 345.012169148366, 346.906338077775, 339.666874827817, 343.211976188677, 347.139082878489, 348.158925808788, 345.394986271917, 347.475672335683, 344.089481656599, 345.30578510841, 344.027192020387, 345.174061757082, 347.911578489362, 341.051410439508, 346.957399991255, 344.203499046631, 345.087767710605, 345.174034322329, 344.867749526594, 343.162760186866, 341.556339138511, 343.801126400275, 342.639481416083, 339.659832758519, 342.484538063361, 339.718877420772, 344.966194135113, 341.645256390464, 343.319469565673, 341.366810735098, 343.294035336921, 342.332198265363, 349.429305973787, 346.560632395413, 345.584978352234, 344.348322545056, 343.24060878028, 344.50471683749, 344.98663705707, 347.567586923943, 347.205059294035, 345.700265214868, 350.050591202958, 340.452280669115, 343.589182353222, 341.302806950191, 337.55803957596, 343.017108500743, 343.926836872653, 337.915685322301, 341.253103702811, 346.720501129373, 343.004742104617, 342.424652227769, 335.550061151271, 345.406242591735, 339.349250542799, 344.413393534574, 341.478687328811, 351.182654665126, 343.412959164819, 344.588262276636, 344.103946491527, 337.342342914172, 343.447939132279, 347.925572667751, 344.751597910737, 340.672355565761, 345.714829805124, 346.05243916984, 339.975822950597, 345.120365636683, 342.508502269067, 343.791510959174, 351.099106079579, 339.543974878533, 345.424597003323, 342.13636884966, 346.63373209586, 348.803199370998, 341.635150391099, 345.775188634516, 340.828376951523, 351.294275735523, 344.849442906078, 339.553599994052, 341.665541546777, 341.360552966391, 346.756886286827, 348.225227078577, 342.832290165092, 340.291921934815, 343.651628699392, 343.544097280479, 343.286652478944, 344.956558740643, 345.639509869366, 341.434218351331, 341.469448230453, 338.7349162163, 343.800067759788, 341.534995842598, 343.938786905155, 344.726212560843, 342.483953698569, 341.363900243649, 346.120366316374, 339.939595382785, 340.060106101446, 346.970398968224, 341.058727027261, 341.982944721291, 347.384703186456, 340.896594805441, 344.690318761465, 344.821945777442, 343.627838938107, 340.756715422802, 344.941684674763, 342.655675460103, 348.088316857372, 346.454571911555, 345.201865276354, 342.706656979812, 343.16533163628, 345.003424958935, 346.419646091362, 344.541211512348, 345.041891117554, 340.903897858384, 347.604245028523, 346.802055900383, 344.799596032497, 344.311785361986, 344.179515364411, 350.638064628687, 342.477019484106, 347.146536915924, 334.431302517847, 341.217012515746, 351.455998637613, 341.966017837386, 348.071592484859, 343.037159926674, 344.578029021331, 343.843269657483, 347.442072652913, 342.242665012507, 338.84958724618, 346.448440408165, 342.14940499502, 342.660857574627, 347.918787534778, 343.441749618313, 348.294167492267, 347.279494582474, 347.104268288549, 353.92984157451, 345.866007704524, 343.359959745106, 341.805527863501, 344.786269204867, 345.971845012339, 342.029894347072, 341.679578067063, 339.828982790818, 346.568296048771, 346.462183739027, 346.538813807572, 341.468681424188, 342.317352839391, 349.444769356795, 349.051323938067, 349.694994073917, 339.866814335467, 349.95128237905, 339.973955540204, 346.153628949149, 340.116441474594, 349.18063317603, 343.30320002163, 342.800059595443, 347.676120471775, 347.979208888259, 346.565935008099, 339.004540526118, 348.493124899064, 340.093078386705, 344.447440892385, 341.490988660775, 346.235913077266, 349.779399279043, 345.83895018323, 341.847570351086, 339.703634014411, 343.838191775764, 343.316005913072, 344.501784972874, 342.794026891565, 340.695918502713, 343.549493041848, 348.424219815482, 342.903453581324, 343.358249475149, 342.008703285847, 343.009790309705, 349.813438187824, 341.154538979635, 343.134656807088, 344.749056547147, 341.323907457628, 346.716023058866, 340.546089981924, 340.548477951436, 350.179320433838, 341.516296018944, 343.070173605542, 346.607710764881, 341.400365858968, 340.847933603011, 347.407310970603, 343.620766001394, 341.98085770615, 341.308812068856, 342.321235807511, 335.691612059886, 340.563650799411, 340.29351632165, 348.876710401208, 350.127275206971, 340.274268718422, 348.930392910688, 343.693607044241, 346.551544534543, 342.823332726962, 342.699045746905, 340.910544508783, 348.138659323864, 343.38430565072, 342.197214950718, 348.99100991924, 343.500546420564, 346.649423112283, 343.337722779377, 343.256077605766, 348.321776906751, 343.250018921115, 342.317943555189, 344.340937786023, 346.514513635291, 348.750779503372, 347.882681579927, 337.499622054069, 343.4904402005, 342.053600203005, 343.525149325593, 345.221809900521, 338.372354277487, 339.414762126714, 350.222672049693, 344.136866927587, 344.287616962754, 345.333513503059, 342.435567536706, 345.258283601741, 344.512169358122, 339.408314405322, 345.239411517172, 339.680781584797, 340.589610194356, 338.051740400305, 345.471440415703, 345.348712697958, 350.935862606429, 346.339697100486, 343.025344461729, 344.154689912112, 342.88415346419, 340.252688507849, 343.450348304587, 350.072203517227, 343.786227461386, 345.327025771457, 344.393085043859, 344.871041291707, 341.422875375425, 340.332728622671, 344.090193396618, 345.750605564056, 347.405617511154, 348.24239245325, 345.672198357729, 344.294023597809, 344.672656334886, 343.506243256054, 344.49393086081, 343.332220657371, 348.106101753957, 345.60889895726, 343.025499766426, 341.85656905217, 342.27773408837, 344.899340659144, 338.047262394362, 344.029926291382, 342.225417869054, 342.056968932008, 352.923002641175, 347.371660761372, 343.012777495185, 348.445960079857, 340.775703131245, 339.872016872082, 341.319796935483, 348.753782132453, 343.817254195756, 348.563761175512, 344.103589644614, 341.470806053371, 343.867163435989, 342.569695989982, 337.205919853282, 345.28498197314, 341.790669659021, 339.986747039365, 345.231810868592, 342.331321842535, 351.448113353951, 343.844992488265, 342.671517925932, 339.481367317193, 348.655514172982, 342.989393493294, 344.294412289906, 343.677647650547, 346.507430618968, 344.027682614077, 341.738163492127, 343.744764731488, 344.546874733249, 343.342348372279, 345.761971650322, 347.080402175301, 344.636277829279, 345.241615289895, 346.603393832877, 341.647228207168, 341.184723923739, 350.423395504438, 346.272606676549, 340.789605591861, 349.534592026841, 339.512719858487, 344.93543824273, 343.189370595856, 354.812368945983, 340.466384643807, 340.106793912082, 342.761187407111, 341.135554647555, 346.934196593998, 345.951251398159, 341.865407575971, 342.661945514382, 343.724564036957, 343.148153742951, 346.867237992136, 345.269452873265, 341.628038319225, 343.751178435929, 344.608933402091, 339.76123358547, 347.348410655851, 346.019120043921, 342.555930342982, 339.912479607947, 344.573703435387, 343.022083207237, 345.899478001508, 343.515411166306, 340.447113265494, 343.861708189623, 348.439627626825, 345.771096264735, 344.315331529151, 344.557800812811, 341.765158815616, 346.756032380895, 344.42063385191, 349.323751417351, 343.184680658036, 341.828881711308, 348.903531197154, 342.997121561026, 338.467968583788, 345.146042136064, 342.353829781442, 345.314584676838, 341.254838948272, 344.008986702717, 344.589254281945, 346.997319341811, 347.113490152383, 343.479023681966, 351.00535042342, 343.017813287138, 342.038470466829, 337.28401480945, 351.614509464677, 343.521354304144, 341.503425797718, 344.974475324597, 347.651377169915, 346.203006401878, 346.030773693559, 342.090278337884, 347.05989632497, 340.756110365982, 345.08018299559, 340.81496571769, 345.144905560476, 344.700602319369, 345.394040711559, 341.104373448388, 342.517510625957, 347.862580690517, 343.257924513035, 344.071119624012, 345.124761899376, 343.94918552981, 343.339716827816, 347.802375434985, 344.745131866181, 345.261117965614, 339.088277336904, 340.943347213989, 342.049802907711, 344.518965560344, 340.873413231103, 341.239192863912, 345.951470753684, 341.769971844368, 344.390525816272, 348.43274646258, 346.566513507976, 346.249517422311, 347.61030555192, 348.618118699359, 337.677764795473, 347.738057444675, 345.99004361229, 347.114917042664, 350.481613398359, 344.434970312884, 344.15200143648, 347.042427477589, 342.469511328621, 342.272835881865, 343.517299174629, 346.452864296291, 347.522873229743, 343.889481268858, 344.326607359778, 346.701638731227, 340.157775749779, 345.624724971863, 345.61223073105, 344.000624850626, 343.19109800324, 339.922640641996, 344.118988558306, 344.416085224172, 350.871373871801, 346.779744239738, 347.912218879632, 345.943273151112, 347.736290632555, 345.381435656517, 343.307703669553, 347.832526309677, 344.531039305766, 345.312154081127, 341.472660729265, 344.759503099047, 339.594977085421, 338.988624115912, 343.586519004939, 351.301106387137, 347.346681143371, 344.563691555445, 342.157758841731, 339.508840264225, 345.400382528258, 345.200456647932, 342.993173219796, 343.771984528936, 342.027399217443, 347.749293397078, 345.007211849794, 345.514003265875, 349.895404966511, 345.813777758076, 345.432186598837, 339.962448470985, 338.369514137233, 346.837345667318, 342.159813749984, 340.486396631465, 343.970121924398, 339.338089823358, 342.737081635761, 343.581724173066, 342.279730556432, 343.547251957587, 343.399786190151, 342.898651309051, 345.603207914574, 345.205674634739, 342.176863670112, 346.364083994801, 346.820239701649, 340.944158009632, 340.205255511935, 349.153241665165, 343.957651159667, 339.52604624027, 342.999621092188, 342.750922313965, 348.540455633218, 346.860646407912, 342.925985874983, 338.067750471584, 342.130385929694, 344.573168041752, 343.807789687038, 344.776472465885, 341.503427485235, 344.898505035804, 347.945070168973, 342.36709974737, 340.425495006414, 343.257011196053, 345.105954143586, 345.247792602058, 343.488291279042, 345.024806531226, 344.428681581034, 343.214788592136, 342.87537366456, 346.652811648962, 344.415323822069, 348.2705938204, 342.217622207567, 347.787024696449, 345.719310727239, 344.246147851311, 343.170491756471, 344.057588339236, 340.510248786541, 345.081233368514, 341.971827723478, 344.171757611742, 339.837148338821, 348.517468599603, 344.266717706894, 346.530661600598, 341.076261047848, 345.047743903149, 350.398264426817, 340.344952083807, 344.420082644091, 347.363222368718, 340.35257896491, 345.954664786924, 342.311939313546, 348.457222206095, 343.719887929945, 347.083145866794, 345.247589421678, 339.145373697746, 343.41672795903, 343.945270378288, 347.406855267446, 346.196318361409, 342.110453863208, 343.279516490534, 348.414079532367, 345.653013043661, 343.94908849149, 342.158293778294, 345.129958975212, 344.604522100678, 347.265851393419, 343.87932769733, 344.112047401701, 341.635913836976, 343.638047252004, 341.090173044688, 346.438703861154, 346.20427276065, 342.883476489783, 344.814673109289, 347.909380614211, 341.105274990674, 341.426478172651, 340.739760161749, 346.381811727426, 344.136369343683, 342.15847891349, 348.328220002383, 343.360666522552, 344.098509950629, 342.34460257394, 346.735761115355, 345.571392190956, 345.965857560192, 348.071335832549, 340.6057942354, 343.332862245317, 346.493679589138, 339.236321328696, 346.095559512096, 343.874685301622, 346.334219812319, 344.21474621781, 350.519984885154, 345.360479067779, 340.496925742619, 347.421150997359, 344.27853528769, 342.134906760007, 346.033153502838, 341.140396474924, 341.280588118936, 343.903855784989, 342.593687689676, 340.649471735373, 345.687548638617, 343.260560852233, 342.967030784932, 345.873903188209, 347.124219436925, 337.383577564281, 349.518695792268, 344.023949187765, 348.016935273159, 344.948004807968, 345.04624413617, 342.946759176636, 349.393309996393, 340.020456383058, 347.724460447251, 347.44735438857, 338.4701200969, 342.318367761639, 346.422119247303, 340.081105648953, 344.992992445843, 349.063422489029, 348.537782203954, 339.810139261427, 338.372546548751, 340.716633183563, 342.761869994832, 340.077109667666, 346.991258110529, 344.336518981144, 343.565948001084, 347.005730831578, 341.599511529949, 342.589882432765, 346.69620274094, 341.312177408382, 341.876968803782, 340.92371544596, 346.880625630348, 345.081971011511, 342.427734693141, 350.292182572654, 340.277580487507, 346.777479980079, 342.16089461745, 342.985344088709, 349.565635398659, 345.799352944607, 344.571807290812, 346.358743546991, 347.532234481126, 341.471277148565, 343.911566666259, 344.619804238998, 343.467340223628, 344.291258976532, 339.833168061233, 345.165438186323, 343.388306035582, 347.168201038881, 342.720147626624, 349.884399472928, 343.881140753194, 344.107932265444, 343.565273699755, 346.286968214957, 343.895402601605, 339.249079535573, 337.356761856487, 339.603309013048, 339.291624742144, 344.143013199208, 343.203229961045, 344.268648041825, 346.58543838332, 344.191390435922, 341.3901792129, 343.977022756783, 348.730463640593, 345.491798318324, 346.624053324822, 344.415631853503, 348.856046613086, 343.146010620985, 348.746775015701, 344.181492308295, 349.100549587755, 343.40690880883, 343.916194634612, 342.005836509048, 343.040778694876, 349.548900366169, 346.155702506974, 343.656611522863, 346.749455161173, 348.617417212955, 347.25584228672, 339.175726614263, 349.186126954134, 345.881238524163, 348.349021728918, 344.581753956419, 345.000619878591, 341.032679018426, 345.171310517822, 342.109249479891, 343.182782652942, 346.524968427665, 342.557718924762, 344.536254566356, 346.581408993629, 345.699000641392, 342.176235312919, 343.841021946655, 336.349372903708, 344.673327709523, 342.932723499811, 339.975762318763, 338.969145914267, 348.208455231966, 349.342768093668, 345.612038519012, 343.533962624404, 338.624507280233, 347.73948543561, 349.533335290491, 346.514887900109, 346.662229379565, 346.75768328514, 343.846524375334, 340.95667196975, 341.536311320758, 346.901618540418, 347.430718386119, 344.275857719172, 346.555317646689, 343.047911685012, 340.889362498493, 347.194076452091, 345.321158853608, 342.178054681036, 345.065544048538, 343.772947655579, 340.79200982667, 345.836196910135, 345.918929611303, 343.596083559194, 341.018567465834, 343.260459463728, 345.496046071063, 341.014515749349, 345.219283170864, 340.171145561125, 344.455493706915, 348.182359291671, 342.226402648878, 340.727955658129, 340.655807352585, 343.418805111933, 347.192768910574, 340.382365744128, 345.670390102503, 342.396339687106, 345.827322051303, 343.769365220428, 343.963000460557, 341.088470054852, 342.360683567659, 341.76185239369, 344.604340545348, 349.335613010752, 339.850612631695, 349.247140171462, 350.75200936996, 344.430729295726, 348.833632065662, 342.231313170742, 348.119922513628, 349.829630551659, 345.173355165106, 347.105846607995, 342.266832571635, 338.068031363843, 346.570236825593, 350.205477040538, 339.577521204367, 346.180582159236, 344.199150551109, 344.893628569442, 346.233787839496, 346.156485145172, 341.926798057075, 339.166745938342, 348.16522319068, 343.585751213454, 343.806834494241, 345.263625633842, 340.959785571559, 345.62207953869, 349.588231952492, 342.291637199828, 344.319221870212, 344.67132209425, 346.172890445345, 342.318940667124, 340.86721698841, 339.833281645014, 342.601683164517, 341.28682632667, 342.321159462711, 338.688248547401, 345.711125098216, 342.493021718643, 338.176389665656, 346.618178942257, 342.810889858203, 342.463088892784, 344.917407365622, 339.852231034732, 339.736575400639, 344.250204738703, 346.141557240374, 343.879226070883, 340.559461221887, 343.697367953262, 346.799478606797, 348.063650146683, 345.446925195289, 347.639633789802, 345.453377500563, 345.375694708866, 344.232217562996, 342.290485331498, 346.180850329257, 348.044723031435, 345.24412123657, 341.66467479098, 341.788226879714, 340.13016588721, 341.327935081049, 342.322111523825, 345.905498029988, 343.400509085352, 340.131144576239, 337.937251771693, 348.940818181055, 346.721646934383, 350.029101424676, 343.375843619078, 347.54427576771, 342.630902877826, 347.986755299221, 347.28444285882, 346.471709020033, 346.103092464118, 343.5543849554, 344.597194824037, 345.761284553735, 346.593384946267, 344.961129774165, 346.609676962305, 348.654283132428, 340.868225722763, 346.104680021326, 349.487830144951, 348.230817264468, 343.361491804263, 343.901675370385, 338.241544223577, 348.889048163916, 345.486488223951, 348.324555013348, 344.377926900066, 340.720462608406, 351.305714758299, 343.081169978165, 342.797457879975, 346.059571917065, 344.706639473717, 339.4141096764, 348.260511685586, 342.184940977695, 350.788247002999, 344.866702114048, 336.557800773821, 348.180733983365, 346.207690872183, 344.38785894843, 340.939652061724, 338.015661147954, 344.423122202907, 345.900032661566, 342.702163561914, 339.811815161144, 352.089362639796, 343.977046213261, 342.350384983567, 341.897167471483, 339.997690887668, 347.244706916627, 343.811296310135, 344.454809354549, 341.998941716178, 341.664749672127, 341.578288546336, 346.163803885842, 345.152334880467, 346.708690297959, 339.871219867637, 341.590807007139, 343.989998502653, 342.282332099701, 345.061376542178, 346.4129685259, 344.676119816106, 345.41762984615, 346.881623581209, 345.619037276423, 342.100990633429, 344.610653145434, 344.06791348072, 342.613940901957, 342.348604927321, 345.889336654299, 345.066416691926, 346.755863495035, 342.853339178777, 344.626119344906, 347.265251794188, 345.327383144308, 346.024240050393, 339.166536457526, 346.83453595627, 341.879980298682, 346.127737441437, 343.74188279018, 338.474855567904, 343.231634992702, 347.218679074228, 346.174510763554, 342.731893545747, 343.952804926087, 343.414200163257, 342.314517391374, 346.057265787433, 343.682180402747, 344.795494598714, 341.268661061445, 341.004337688637, 346.44122503039, 343.364782569627, 338.94689853357, 348.437781920704, 347.006721382512, 345.680125843309, 345.173227724533, 345.658321610599, 341.737131991098, 350.798577908693, 343.944760298752, 347.425241846099, 345.365347223163, 340.405961747706, 342.406086279967, 342.931243030217, 347.303860422577, 348.888865506893, 344.195310276857, 344.444031002387, 340.42911988191, 342.076442032882, 345.488128992637, 341.853704207981, 344.983181214047, 346.933388846428, 340.070984345159, 342.763530384887, 342.377546871177, 342.868176093227, 340.114496349103, 347.593308499358, 344.091585818284, 345.091056877777, 346.125892738431, 342.928090745554, 341.845086568812, 338.859981260578, 342.67612985288, 349.208481650839, 340.985962998211, 343.212446607983, 342.565437974944, 344.184397936463, 341.840116787127, 343.513685961128, 347.207987923732, 342.695129230039, 345.088372708425, 347.013665554351, 341.183100395071, 344.899437095655, 347.427538041063, 339.194028162325, 342.18837155369, 339.970260223254, 348.036956742139, 339.283372193681, 344.012947787675, 347.865507557703, 344.464511488316, 339.522376416359, 343.298077105445, 343.550853055226, 343.397218876761, 346.224622844548, 344.454429582971, 342.543448561887, 349.504152095574, 343.520951608461, 341.813368238575, 341.634167091821, 346.76136271917, 342.781148712836, 343.883144980586, 342.421728663731, 340.97670817738, 345.500016882308, 344.494226610007, 346.951686770343, 341.375189425333, 341.328834635908, 344.35332755687, 345.86184347089, 343.583949030971, 342.826732767883, 337.359450690391, 336.574686220301, 346.804381515522, 341.300040642453, 347.16938423231, 343.80376398793, 347.500614204728, 333.586016864467, 347.82530173453, 350.247417176217, 347.536225954443, 340.174668923212, 344.607816182655, 341.356419198568, 347.023431977431, 344.192849880706, 337.056155226785, 341.718272340744, 341.030850973604, 341.68841343616, 342.943557978145, 343.095177394177, 346.231764477594, 345.247208041148, 343.123711444881, 350.998024701455, 344.121985400036, 342.511797413042, 341.83443142888, 341.928923949995, 344.457165559874, 342.519106312211, 344.829904407174, 346.916901452086, 343.629201678745, 343.7506898594, 346.976095572348, 349.56650659966, 344.694311354322, 343.827961059238, 347.208643457642, 347.397078272338, 342.363480664926, 342.32778920704, 340.700076308378, 345.783103999934, 345.303402363425, 347.465995513753, 338.52289986703, 346.20417940906, 346.367433640985, 343.686269486692, 345.815781510929, 340.273437991428, 342.971619103114, 341.79723272222, 347.923222589865, 343.313238789206, 346.161956557473, 345.722034164675, 346.393096427152, 345.977229207399, 342.305220123902, 352.055190096223, 344.465248912646, 345.041369241471, 342.854942189518, 347.481543590503, 344.944151536023, 344.861167429135, 338.383272098771, 348.471054648692, 346.167868865705, 343.758691719838, 346.134741166586, 348.358369818383, 343.688913500263, 342.871933555889, 348.898590734337, 341.498268736616, 346.818649850566, 344.797496730423, 341.824858687067, 345.559215962296, 338.391918002355, 341.607588583238, 344.404666989823, 342.846042478216, 342.769038434383, 344.068616384742, 342.125212042603, 338.848052600616, 346.278822885006, 341.366238549681, 345.006511398625, 349.468909751938, 350.042733666438, 343.668470762219, 344.519978789534, 340.097992604438, 341.732143368054, 346.941736841797, 350.493820326597, 348.05039846812, 345.946729621709, 343.490996810303, 344.703509361726, 346.940795216493, 346.012019701852, 343.347688660299, 341.342222247566, 342.33781079685, 339.91134130634, 341.768854061613, 345.722453228126, 344.639548163501, 348.845368697646, 345.352896155596, 344.5397476286, 345.726658655652, 345.60609210304, 344.875681551773, 341.389186080154, 344.037952304565, 345.881304229363, 345.549640808199, 346.845881166666, 340.444253536938, 349.02727284037, 339.971139562601, 343.038755829553, 340.643508033644, 343.687496191143, 339.280794566339, 346.646641702178, 345.6852401738, 343.549572804758, 344.729252490413, 346.392215163377, 341.082343215185, 343.016614668697, 350.127038344183, 344.298788286521, 345.4905197754, 337.919897924592, 344.566955914082, 343.834589013708, 346.455337190739, 346.348169726568, 342.353945239167, 343.607114034306, 344.840384530622, 349.082084861315, 341.011499104418, 345.318438530874, 347.68390978159, 348.696664936636, 348.832747928653, 345.528746161937, 346.852125237088, 341.617319139315, 345.632938908134, 349.560926135407, 342.972547191341, 344.011544435098, 340.440745458968, 340.884954220994, 345.255955574407, 345.831951639114, 344.712512322003, 340.580108786775, 342.984327597245, 347.072472632251, 345.061196900168, 344.953834231909, 341.710664149185, 342.973054816703, 343.648709911734, 341.713207685361, 342.177920140506, 342.475329188855, 342.408229846005, 347.998742085685, 346.118801762163, 339.714852352552, 344.953305661736, 343.481502802359, 341.642851531088, 345.050657652906, 349.005937817853, 341.505347715317, 341.675135023836, 347.079953913745, 341.825387456444, 342.558234030918, 335.105797631251, 347.784701854534, 345.914193227722, 340.657495183848, 346.381192439875, 342.616125388745, 345.528202241448, 342.351514170149, 346.383020398518, 343.803900482372, 337.103047393865, 345.076231905048, 338.663240988817, 344.212634196399, 337.757344205233, 342.617690066703, 343.989798491998, 343.245541140798, 338.104937736957, 338.296226277943, 341.794282202951, 347.39040748874, 341.96374269491, 340.733028730368, 347.619748369587, 342.900043970978, 348.30651857175, 342.143383985229, 343.294062976377, 335.760571148856, 341.634162672699, 345.566120825913, 346.61686347728, 346.26896083102, 346.460210181267, 346.417182903229, 340.126301046817, 339.503763903047, 343.439251926713, 341.709042818869, 345.837202947791, 342.194012694091, 342.606390358776, 344.694567445103, 347.574423425664, 342.794099566598, 340.818812079061, 341.154203019253, 342.729698200275, 345.850987063087, 343.274819613247, 343.439794225002, 340.874877919484, 342.738207067007, 344.986219379404, 341.494165019272, 345.959736153367, 348.501396906859, 338.7420470843, 346.153486977967, 341.572168896112, 344.994984248475, 348.708331902914, 340.93794935877, 343.024957717283, 342.310625474505, 345.496273592948, 349.339725131849, 346.964974509522, 344.755214139573, 343.330853467748, 343.676963171159, 343.770302771978, 347.300208388509, 344.077042650273, 342.997544292457, 341.321038062453, 342.747229849926, 348.197196209906, 344.698724427441, 346.317126035783, 339.590026681368, 346.918250479593, 342.764661886281, 344.613572175039, 350.514545405418, 340.005103270429, 344.641262819428, 344.438510432788, 341.355848409945, 352.334387831792, 341.697320724029, 345.078954730174, 340.092235980756, 341.483352744725, 342.460086866962, 339.273437050541, 340.298583488606, 341.028052269182, 343.9974162586, 346.575079174698, 344.262476009465, 344.969693494401, 343.714823118047, 344.48321774935, 338.219092239635, 342.939151011155, 342.594308125177, 340.48379166807, 343.133741975282, 340.702251624274, 340.577826822944, 345.39738497898, 348.621531717786, 344.10896458199, 342.893346283938, 335.902775097982, 344.653654037681, 342.23948160418, 344.799980567926, 346.04938436468, 348.402144513176, 342.433070095494, 343.120615639135, 344.121437579255, 344.636314745547, 344.286223567174, 341.882504380555, 341.713584476703, 343.482032493352, 344.426174480021, 342.999459161021, 340.89020369633, 342.189661376152, 339.440478234273, 341.635403243106, 346.870430463768, 347.509985254149, 348.201044738534, 345.790846503722, 342.806934050408, 343.842494189121, 344.062816399764, 346.661465274031, 344.354976108542, 344.276945114794, 346.727291579754, 348.041675708941, 342.369460749176, 342.512433504092, 337.856255945036, 341.971373282162, 343.808630201212, 347.273629371744, 343.912638270571, 340.580615973892, 341.856521210472, 341.058132315723, 342.510970603944, 346.462714788573, 346.59710839035, 340.601443571508, 350.496844810746, 342.157468274702, 340.29352092501, 344.355405923795, 342.167435411843, 345.380199468628, 339.595483819423, 342.001137291308, 337.737504721296, 343.788680523948, 342.802872012049, 345.452716320386, 343.921001901266, 343.314921051404, 344.215489098057, 336.665187716554, 340.922171542959, 343.151817092234, 348.06742321609, 341.967484115145, 344.614695560948, 341.221641893151, 341.350919744099, 349.187219461911, 343.990681792049, 345.830151161677, 345.690412026128, 343.005671141216, 347.90914021089, 344.586829035029, 343.447439677103, 344.324633194092, 342.818239162528, 349.12298918572, 346.922968078528, 345.335893863537, 342.573328588486, 342.443629569637, 344.012337941812, 343.482685708423, 344.01586136167, 344.135926875026, 345.292600973324, 344.300489990825, 348.856598296164, 348.236136321049, 342.295450286473, 344.654944500186, 347.988049592319, 345.803173934609, 344.778720502427, 340.532606317307, 347.328661846727],[135.943376879217, 140.733031959124, 128.373102397326, 108.319211104442, 172.926422963539, 154.069927492344, 100.2983043842, 128.17858757508, 129.639457563997, 149.597054669377, 153.124792582994, 119.011217812467, 123.52445749426, 143.702596574995, 149.385419846345, 127.661688168199, 126.550022015062, 114.522502746249, 113.118530071005, 119.994187469507, 151.849557939566, 93.8358561962532, 179.654986632122, 141.387082524268, 106.983802068569, 164.440817931654, 137.499797541427, 119.679806277594, 103.803656191813, 151.090157672843, 123.94779686908, 124.297078459177, 123.702427141261, 128.84051451181, 145.148248125662, 150.471078642938, 144.919540964068, 130.224894784507, 128.676968955388, 107.134213173357, 144.516120591728, 104.548346255134, 153.076990555453, 126.980040013584, 130.565187134964, 97.682299000657, 133.013645364998, 113.915633538256, 146.376186261482, 161.950901544727, 147.792668194719, 157.601371757008, 115.08216960553, 142.83428284161, 141.251902116932, 123.940550064756, 117.054290158117, 163.853298252175, 122.834082420353, 129.472107926259, 122.363762437768, 119.154493289685, 127.770201782425, 99.7377402094493, 102.089802817593, 110.335898199694, 123.891117715855, 167.193759014247, 118.631048780488, 103.535844877913, 157.057169629934, 108.593131373031, 112.605240430961, 106.5357231138, 121.64753022372, 180.868877183516, 110.155463753211, 117.999905418987, 165.44809594637, 87.3390357771747, 134.376598214347, 128.386883579441, 125.294691769486, 114.337680780075, 106.238179346064, 175.078672596894, 145.837583328042, 141.701366739835, 133.114583289438, 128.318297474051, 110.613211872923, 153.054418797441, 127.141082243949, 123.709950353052, 134.935710828543, 127.495727184846, 137.030009125535, 142.450120518055, 117.466256447918, 132.236300903488, 138.876204347538, 118.364373690265, 121.486806551498, 150.371680844305, 152.919325565833, 128.870144393415, 148.790163208558, 133.88652671224, 110.432437115121, 114.719627733729, 123.020045923939, 111.182092711255, 125.513680704857, 146.240466996944, 154.672629551988, 131.823859700345, 146.041167544241, 132.048567486415, 125.978725769544, 129.585199865979, 129.332517380883, 136.796439173583, 149.202166390095, 147.960510030208, 145.073552799966, 117.464573667185, 125.826372835375, 125.521016889821, 107.059998711389, 140.840703864136, 167.12472195359, 116.09108366984, 124.312474661158, 161.995626476461, 126.490307631883, 161.257557496788, 135.551973224425, 127.827783614123, 159.012152764896, 132.502757803984, 130.604426538021, 113.695427643693, 142.889797214513, 148.215724522145, 157.704014647323, 117.00368008897, 122.124593914627, 131.911818797579, 130.515102533622, 133.025715516616, 122.940045553643, 110.65285757041, 119.118900516372, 124.547420703525, 131.334897670455, 115.532604861225, 94.7720692203862, 165.096047206027, 152.54866781445, 157.071817394097, 109.040892721475, 116.684049300485, 141.544500468329, 151.679597488852, 155.30481851321, 137.999396693756, 143.871856479307, 131.823389626293, 167.52165054571, 126.719842504082, 118.88788419896, 82.1582605369367, 131.252710889732, 148.112440117963, 91.6938530587826, 114.68347429146, 128.4760648601, 145.425192406574, 152.780227452938, 123.358348752981, 110.002170367777, 121.016694900631, 129.714379596245, 148.65361518542, 119.656454427984, 95.5986068571771, 124.200988727743, 149.67350173952, 147.716928056906, 97.4218673738175, 115.177522496034, 137.580144406183, 126.979728811857, 133.964637517342, 125.744748069273, 135.986796811934, 140.453987964072, 134.772548433932, 150.813842524368, 132.691688699269, 141.668833721799, 139.788367334423, 136.675056078033, 135.971940255566, 134.592528389567, 124.307066136459, 150.63512434305, 133.07012242166, 107.879900288709, 112.340591397922, 120.937002445683, 111.814469176963, 137.441692044172, 135.344380777266, 145.118165397993, 100.514806201414, 152.739851645909, 134.372693589435, 164.757193660833, 119.338550065163, 130.287896578353, 163.227534873881, 139.970163308068, 138.467706599287, 125.583040959752, 109.154784966792, 132.788139032059, 115.01811372697, 110.656883179244, 119.366345389175, 126.545069714336, 123.733398009624, 109.533226938217, 121.225051398271, 155.216347106813, 146.135550510271, 130.719640971147, 135.753113468787, 140.825557863722, 129.035159314108, 109.111893135493, 122.011788814474, 150.587167549962, 98.6999834982622, 112.563058724955, 136.138674263375, 167.229554957249, 126.352957991723, 157.843011174205, 130.745758473876, 156.055241886395, 133.404368533722, 187.106447722485, 137.586215566874, 101.534694348501, 134.153815699053, 123.506282253384, 170.63165267447, 133.205854059483, 111.071046184769, 132.226292422383, 155.415822429736, 134.552303747893, 132.751821811661, 138.733993611623, 151.955909847331, 103.825975377887, 144.828357030072, 130.321776260208, 133.052824649694, 128.822194935321, 140.97857560141, 112.715231107633, 122.586834205088, 132.999375760424, 156.084617032432, 126.000304993219, 132.988357973682, 117.028495414836, 166.47570815871, 145.082115773314, 129.37366137694, 137.133112097199, 145.75647255599, 144.042382389427, 144.150353294303, 138.767240983802, 143.397869618533, 125.242142019172, 127.226502645718, 141.42983558305, 134.948252956367, 148.990850219029, 96.653993091332, 148.827776569585, 141.76172733223, 124.170685842501, 145.520842462028, 139.621023849534, 138.301982487279, 122.776485124906, 141.078107419595, 113.524352085842, 98.2975720374398, 159.660404879064, 118.006793915867, 139.677186578561, 132.220146289515, 110.267278925997, 124.865977471011, 138.136710623259, 139.873886764514, 153.339454926895, 126.396500937939, 124.551707087259, 140.551724075792, 115.018171645866, 124.748343616154, 114.200025978218, 133.710951213055, 121.080981272378, 115.104350047254, 118.149369844126, 113.853308918968, 132.0965188895, 147.199546952749, 153.619189872617, 121.008418896062, 128.097943873268, 160.434237258307, 124.494474214172, 113.328854938017, 139.498185688769, 97.450083442331, 145.410829155016, 163.321661779372, 171.169560393359, 128.804529337737, 139.88874424786, 152.286433046311, 122.540842442659, 120.033356766215, 111.517948203844, 152.636163269245, 121.698434134589, 118.109270875678, 91.371222724287, 147.723483516189, 117.368792690999, 94.3664473534554, 132.283599270919, 102.165815159393, 119.682300613535, 125.177958714692, 132.657603855319, 139.076447429026, 154.756564926723, 113.134637548372, 139.378780931293, 127.549578352444, 113.208087256696, 135.688203134596, 108.76794349283, 139.23351090434, 119.177859499952, 131.824796736358, 159.616226335697, 98.1424145878017, 155.524802733072, 125.392843259693, 124.202206729923, 106.075796882827, 128.27664528182, 165.685183103107, 131.086977123368, 129.818875825411, 145.960570411878, 129.553261191696, 110.526453470499, 142.949245944512, 149.313624045998, 132.984287305855, 156.046637985359, 141.355382432683, 136.47166240763, 125.297007898417, 133.600103076429, 134.426751441476, 128.548680215375, 163.813515078295, 135.387856943879, 131.685298057979, 119.605655825226, 103.851984410768, 121.864337343295, 126.04083940524, 118.509567252333, 142.601130446583, 102.578033395906, 137.00258132082, 130.923201445162, 110.155903442585, 124.336627925768, 149.485465615803, 99.6426355819961, 123.641933982537, 140.190857936832, 143.133994040733, 137.109574978584, 130.248763790138, 132.206891251201, 122.92832513974, 132.763523676109, 135.634276504491, 119.571837541789, 111.295371901407, 126.805810162542, 110.603833429136, 118.143847302781, 132.482801779064, 153.09315447241, 155.154200818691, 113.256632749346, 127.850110616256, 126.373659585855, 147.159394991567, 140.084592888578, 127.747773825127, 137.118734964684, 127.74027144687, 108.324482576694, 166.709182268625, 165.887000922268, 147.623453010548, 136.999503027435, 158.799184763937, 136.554944776925, 150.97924818549, 151.370404428112, 100.059755799297, 128.832852750635, 157.500299790434, 109.298706510892, 124.332360742507, 110.598347847158, 160.89684761606, 129.539566479132, 110.097796746482, 125.950650530096, 132.307898528522, 120.918982472411, 122.448089674474, 121.029773273233, 112.841473817184, 149.80138638748, 118.116016642063, 127.411458301962, 163.716315554823, 121.054894045989, 105.486328407991, 148.816483733136, 127.196226108562, 136.421422581188, 114.381909159495, 114.407810290821, 154.843983499418, 133.946891297293, 123.236502903048, 136.799309392184, 145.773369073426, 110.856817461333, 140.095286643002, 134.988283148015, 119.866324415258, 146.858084975792, 138.787646479527, 103.446302897, 107.152817331238, 96.6623671568602, 123.444812442779, 106.631221331067, 142.139240060429, 136.207431675175, 148.766805422741, 132.468535642042, 155.389609159319, 134.045745993841, 159.827326313919, 134.278370531448, 129.172801376631, 136.473479563632, 112.175955434652, 136.794202575843, 141.899444154862, 139.034313075617, 106.41702232683, 125.102631506567, 105.972596142129, 126.980932839172, 146.977055019745, 152.383581501944, 122.120227716085, 107.914658070535, 123.072403026336, 131.226263896761, 144.500521004238, 128.75524553266, 127.889511554882, 126.342856560266, 107.247574377422, 111.887369656416, 134.087822745766, 128.924415521532, 164.050201269827, 115.010021505848, 142.286805311294, 141.502107304518, 161.550205223649, 140.129045108677, 127.388994216326, 146.108004504188, 130.294324409715, 136.534599884328, 154.079013228486, 135.652130213319, 125.155338845083, 148.961306434062, 150.862658031792, 118.275256260271, 125.240578404076, 173.430595887752, 138.260336495674, 89.040318188402, 120.194590687443, 128.229192073263, 135.830572895872, 138.150415831486, 142.095443606968, 111.872094096413, 150.915809458133, 107.104096021709, 103.091737314115, 131.416627806974, 124.422390067883, 118.549779298134, 107.225637365147, 128.328607444483, 141.595972885438, 137.764154665432, 149.64462934941, 165.364563565429, 136.613346039102, 136.843054687049, 155.637293232657, 133.355126614102, 107.939024580468, 95.5558492248189, 108.933820123147, 129.038786731363, 125.684009948644, 127.085255693303, 126.503853283607, 140.505503946887, 120.315112561105, 104.487288554699, 129.418153241165, 97.2172538749917, 154.913304003306, 118.863599126956, 129.20926189172, 149.297558795495, 139.918178787959, 160.175299607062, 158.99662434379, 121.650728499852, 151.275834222381, 145.181740077444, 150.914218676018, 129.348676299907, 127.648978502486, 130.167113836357, 134.619921678355, 143.678355042845, 105.16978066563, 132.049983535185, 132.290395170321, 139.252048881977, 157.683482620079, 153.448274760007, 110.626097016398, 143.37153775882, 160.589430900568, 133.272799871683, 144.742786100969, 122.159486443296, 118.812838568515, 132.234860698092, 155.792047044192, 119.165449147008, 104.432773730066, 173.870861435184, 144.253423485192, 110.193414893925, 152.325259953533, 117.598250626588, 137.209929862075, 125.871646050052, 136.837447257115, 162.405311288621, 140.597647399391, 130.791245352681, 93.1773659834229, 139.128499022054, 143.614754116012, 144.277599732548, 161.70021866557, 130.087647165268, 136.440435366671, 136.088421582126, 108.0991087307, 134.166024945999, 138.985272600173, 132.265150298433, 131.228960861963, 112.142894386868, 140.691588662584, 126.017874058973, 108.501849516366, 114.063700174132, 160.696539738938, 148.554789628939, 124.368339761066, 144.90992391823, 118.065090284003, 134.198714754128, 68.768610716314, 126.668578052261, 125.107554523912, 122.67678784878, 124.062132676785, 126.85679226156, 162.041634191574, 126.507453610896, 136.31814614324, 131.171045817971, 132.831127244313, 175.488305617581, 137.889350888237, 108.903305462553, 136.106253246037, 127.357645816174, 117.353154385594, 119.419275401657, 146.58093161511, 101.773917936011, 129.578611867821, 129.868402891937, 129.09772998332, 139.442161587114, 154.164051930268, 133.811287381433, 133.3665814847, 122.29689043441, 129.190460497195, 155.540080434061, 71.4401990722558, 120.565112675277, 143.235014596722, 127.049240566802, 116.134539865101, 121.448671788914, 122.840252805838, 146.830237172387, 141.373241108617, 133.390453028677, 96.9108824292997, 121.981186296377, 132.363943115902, 146.044015154875, 108.929731252462, 147.448345365142, 157.854250611198, 167.988516256183, 110.344338501244, 145.372387450127, 156.941067330807, 97.7681528360266, 155.105261958837, 141.541654432471, 196.245016475222, 158.164155351186, 123.406074292543, 106.185550291688, 106.630469859822, 121.803339979865, 138.477307513779, 122.723788341992, 125.243170833166, 116.120108456293, 137.222784223908, 107.884424151439, 107.724269817186, 139.6411380779, 122.612148217501, 162.563160579689, 141.456494162901, 116.270674814831, 122.666769334141, 129.337682803319, 101.163857193808, 128.145682456407, 133.757980576723, 151.202419487238, 128.819969456788, 122.067046989408, 133.995763370041, 155.73242204955, 116.57178529102, 160.579658982827, 143.943329554449, 159.015872014307, 155.599186267504, 140.833898175216, 135.246413930775, 100.465985597571, 183.244511707929, 140.343002272121, 112.727414805523, 133.548680080578, 158.812454779688, 133.931717409495, 151.711340585175, 141.675300575109, 109.592279977096, 162.298459435502, 136.187465765688, 99.8638800440854, 152.728793672971, 100.664905632119, 158.604014225629, 137.01753989934, 143.948737322226, 133.724784010393, 130.011783425678, 124.123496240146, 106.769791293459, 122.832238803903, 144.170284806081, 145.652550083796, 117.078231897824, 110.801412463351, 129.679432063424, 124.46326428486, 129.825803753503, 108.413415065983, 147.242914457294, 151.318783305046, 134.275575898204, 120.696555929091, 121.696933754777, 123.598936995342, 118.460531300601, 156.364969805762, 144.774886382338, 122.86978478138, 128.512095883534, 150.056345056082, 140.173540819877, 102.295068281045, 131.009814686016, 107.194734227158, 143.627954250612, 158.487595827414, 144.358911069835, 152.039195910997, 97.131235556193, 127.069062860915, 131.400752736001, 122.423417335263, 156.720923014611, 121.49614243268, 93.6587164822888, 112.567047986755, 103.12157122895, 126.469053131905, 163.091122696977, 125.785134104912, 133.905542623251, 107.853934945921, 127.321300994722, 106.328582339439, 108.743604087117, 117.401585693266, 139.510654436714, 153.738596590268, 113.316458023273, 114.506530813284, 148.255805773001, 117.748470058369, 93.7847976916793, 107.36194983546, 144.338326280289, 146.239966046809, 125.96502452414, 126.144576032393, 149.309951710934, 100.941883537524, 119.322376239523, 119.967104956145, 138.423017819449, 158.270671602105, 150.805989738309, 126.29239549279, 123.46876728553, 110.437729645328, 137.82788339662, 159.796061687639, 127.4240251715, 160.760725453658, 149.297306371476, 134.074908341137, 131.100379844982, 123.352776692679, 127.903812983508, 140.952177306606, 140.751399197007, 122.791133425554, 142.696907433664, 123.373432852829, 145.857981446771, 153.216290916678, 109.642805970699, 139.380759354355, 132.497069305032, 93.3804825107528, 164.482575268775, 154.017162817921, 146.042786846199, 141.399671065116, 137.849565026515, 145.39481098554, 135.270671654387, 139.821316347115, 134.207705984373, 144.164266036951, 131.722739656717, 124.663073166543, 127.26035179863, 98.467062690921, 114.31898459978, 115.995985284089, 121.723380899094, 128.708138587781, 123.230027121226, 148.97901953315, 151.397657823234, 91.4519019505171, 116.753990289918, 115.178708114193, 146.573629515032, 148.451469419565, 127.110816297182, 133.691364048031, 103.527224322785, 144.077967041296, 134.674634927979, 110.461011133952, 135.869372174003, 121.774720859575, 139.460810455255, 118.267208477466, 119.405554960401, 134.197994686227, 104.25926826193, 133.598377929004, 151.647897030368, 118.337941300701, 136.097411866127, 153.942997698564, 141.561447086276, 132.60084709933, 136.506404535233, 92.1157057582705, 101.789821311954, 150.571262473799, 118.686310994885, 145.146734066182, 110.873170116849, 109.578239840539, 139.017016988974, 150.303850066026, 133.469308225693, 136.594777760715, 123.196292907687, 133.871545940156, 149.847819920753, 140.313182873027, 147.186522905084, 120.372879441404, 158.241668774, 143.065882402448, 129.262375966394, 150.875092074285, 124.746183998194, 129.460588990012, 140.795815057644, 117.263902338782, 138.383883884833, 113.445443312951, 108.080023393986, 149.487199199561, 115.753066890488, 119.889688450901, 141.564413058115, 121.457810292129, 116.293848520483, 106.397319303381, 170.663435842693, 128.04654361333, 96.1993575344453, 125.941162627797, 149.937560824203, 128.833969938738, 134.017263047911, 124.092447674621, 124.606120157872, 130.422772636451, 123.077428755755, 144.110676933852, 157.894117420563, 151.10593281159, 130.60072629973, 153.126318572722, 125.31437796198, 144.16976929672, 154.616930047343, 133.91454877849, 148.027819541031, 136.88422487621, 134.105353163236, 128.358676110748, 118.414268929468, 155.370020615822, 139.360380367129, 127.158826989428, 109.516035656889, 118.870036438634, 167.340005193611, 119.571801767088, 127.496701561636, 128.253520992585, 115.276954044663, 119.920794848405, 112.080272719187, 123.432680003669, 102.219281564545, 141.85790727772, 136.349844566215, 121.422699652582, 141.089729816107, 115.335515057878, 123.391693124423, 139.765692483927, 139.551457074849, 118.714448996043, 153.736041848616, 100.996552303412, 101.768505725292, 132.503454299567, 94.6125300402101, 133.020049675062, 126.39877599824, 174.972387156588, 138.471869035262, 117.913281661026, 148.731515900599, 114.284852241821, 147.857078186364, 133.774311841075, 132.53370415829, 119.815556433805, 144.572607467039, 135.89186398914, 125.704333627369, 116.468824397344, 130.463717445036, 156.345062268679, 146.348394479754, 140.027722143355, 139.000170452871, 124.343379150993, 153.908206291296, 152.490343418557, 114.181131142667, 105.639235328442, 138.476750757789, 113.830322883008, 102.722789901142, 111.745163438791, 138.877831906826, 144.140266321044, 118.19756075491, 113.345422527691, 134.462348304029, 120.28392348428, 149.66810016544, 107.449413741356, 139.634718045096, 98.8203182470225, 122.225211959246, 96.1804916942974, 130.953037403581, 120.275293113572, 146.456184359329, 145.454044543691, 115.327728489444, 110.337486316844, 139.18858301431, 122.928005074741, 108.729836195541, 105.249208556166, 132.663274606574, 150.327583086912, 118.743867926441, 145.876860311222, 140.03160760656, 121.542165362306, 105.575991168827, 138.579639004643, 141.672734324356, 72.5126958952171, 123.872236300061, 111.412452113399, 134.776393620329, 133.476648358438, 113.833486414209, 126.740043451281, 129.056051191193, 158.389863771107, 128.96434176645, 137.63209638979, 164.072053889417, 130.881572615753, 127.173745756667, 134.479803175725, 147.248593809013, 153.602949524996, 122.397548225567, 148.429841810491, 137.538636498339, 172.899734116311, 129.572261885641, 114.216847284604, 141.65799100737, 131.729499820796, 79.9595153253728, 120.359565624235, 141.628406737405, 156.081714974854, 146.543639977611, 123.53678408, 101.514986300785, 120.413395538708, 101.67593536167, 132.223831671154, 117.486591286584, 130.074409717585, 150.015445363608, 117.380163548896, 122.912409633167, 137.190783955335, 152.188962410899, 128.139159121029, 96.3971335822409, 126.548871369272, 109.379748838372, 96.4840377969421, 124.084287707779, 91.0981076346, 123.266505038266, 140.419333085444, 139.572227212853, 152.507643563976, 137.240385835063, 138.167253906434, 128.837744534709, 125.318448231006, 134.801453010333, 124.74980017847, 114.345559907467, 164.057418860684, 128.730922669967, 131.107341213078, 130.106482963123, 120.75274230132, 118.442853696609, 134.629595195312, 111.386833249668, 129.870726943813, 116.25257755146, 130.568151615389, 141.442902831275, 125.72280682151, 136.583907248467, 154.151291507519, 125.378446245959, 142.040326815573, 107.681940097617, 138.507228207765, 142.371658014603, 135.487980840933, 96.6243449691071, 118.948953408799, 130.504006738591, 164.058201162893, 133.368351808354, 128.775149855975, 133.918577037136, 98.3227781196796, 135.237922783836, 140.176971151514, 131.323101579261, 135.749509918669, 112.750687091056, 150.019768445453, 144.285103513435, 103.244436554933, 134.369126083738, 141.878765875007, 133.244966949463, 115.824977982683, 165.161204234325, 107.825117113959, 148.52839927597, 112.859732474099, 135.443347653646, 135.329628065525, 133.96962241853, 143.964198785659, 148.407209822893, 170.807958966217, 107.291020548458, 127.397607541362, 113.663142333059, 109.137652627714, 147.222912938133, 136.623809637551, 147.560076013012, 147.442904517969, 140.212248050491, 111.789241949678, 125.48639516049, 146.405921159391, 128.711286320984, 134.700546896334, 122.775048326839, 123.933243662002, 130.404736521191, 100.939379952393, 141.473553374165, 121.869475291627, 134.018141490883, 135.413869115045, 141.184615277742, 129.183674080694, 127.837236462523, 164.009761941275, 120.918619152696, 129.814755399194, 127.208837513936, 112.640424455998, 147.887488020951, 156.778606457395, 132.775007334582, 118.827263170128, 138.459006177544, 131.950225611936, 102.887819966567, 149.316133708849, 157.62553959346, 136.998335082425, 174.679878435111, 141.378204649877, 122.836443943564, 132.647152454742, 150.582128268773, 130.163483840981, 124.681679387233, 108.382271355795, 116.86165201801, 112.817565885921, 130.552718766854, 148.844018734065, 107.749951811589, 119.756565250031, 147.109158761258, 140.091038254698, 141.487821297763, 99.4154465961693, 114.556735595309, 137.631453642136, 104.689993816371, 121.211361250229, 157.735724944832, 126.774219901926, 150.014529925103, 128.6060320311, 138.574531408287, 142.009884918102, 103.485444432477, 116.595873357177, 131.728148040658, 164.266273677138, 107.68969742989, 136.531846590604, 142.713890962096, 136.487391923231, 158.35227012845, 108.49335502018, 98.0503967502508, 114.89974745028, 135.08429330494, 141.953924606004, 96.6368403885326, 106.037165676545, 117.135397914231, 119.529742072404, 116.443042787726, 136.948265887324, 127.357360032994, 104.225944262403, 117.888123526138, 84.4433413915332, 139.484929950633, 119.736630402554, 154.982929642641, 141.930028103962, 131.518196441053, 143.331189194533, 138.402722450027, 155.756908944489, 117.842666150008, 149.068454394265, 111.276569020889, 129.053091767915, 144.790488213626, 147.559893919563, 138.864119229108, 150.521159875178, 133.745045567211, 130.426377895872, 130.642172222482, 125.822803738234, 126.626780914354, 139.7205873826, 144.875713587931, 112.276545640435, 114.74743843607, 134.20725134857, 160.386436438677, 142.151980938655, 120.209208230889, 107.97330046687, 113.980681936176, 133.141994520823, 126.119310399543, 126.44062074683, 108.84599899234, 114.252164839029, 146.047757497585, 147.889644729072, 138.014237414947, 128.513608146981, 126.015084872349, 122.082791840397, 133.27218678788, 137.871054485286, 136.800506271302, 89.7939935716311, 132.618968791222, 152.913740522886, 124.97064971207, 115.343081154641, 109.305364055152, 117.395342877468, 154.417830893098, 137.436306195792, 131.774892915704, 102.744621210182, 118.56573345986, 133.336993262863, 135.540293924345, 150.924650879701, 155.025187114471, 154.23314076736, 145.404687844451, 122.228817153539, 149.921402348975, 140.88709432661, 128.2298347512, 93.6937418801804, 143.349880394663, 135.421551702593, 120.339901637079, 137.637117501401, 122.17480739688, 123.475647272467, 129.32546563751, 143.336185787927, 132.020487682247, 148.089270456186, 128.884317371691, 154.893555738305, 126.470605235833, 138.266858462323, 135.534821134622, 110.232853798428, 135.01474749661, 175.088487916477, 152.927127666493, 133.110625767601, 126.480229284032, 119.72576642399, 133.930545176825, 138.280652981873, 119.634443377093, 134.048508159008, 118.271575600013, 122.980844164384, 143.450472714794, 149.696577190581, 95.323602364392, 123.167133565901, 149.286333587779, 138.425334771302, 118.778758411253, 127.725187601081, 120.293361376813, 128.815467386404, 134.902425005258, 130.269582152128, 130.190410863531, 126.148240015599, 147.286851821086, 117.695283699211, 129.970262297454, 129.195608491467, 139.566252978122, 154.64221607315, 140.707971727975, 132.447847953898, 141.97943622068, 104.999757607256, 136.145434445034, 141.114292919202, 149.013987330455, 139.782798663549, 150.12627046666, 104.108314313129, 122.529211939485, 117.121987309153, 153.618696761696, 142.529346515873, 124.275578655057, 123.634940807172, 150.669614083004, 161.322126326058, 130.359036048236, 168.962324729899, 149.395224066232, 130.844655257503, 146.486549689515, 93.5802789655826, 110.822230914865, 123.992644431717, 130.757682062505, 163.849120331058, 98.4128634884798, 145.411819771634, 135.899727910155, 138.328050992125, 128.957554695387, 130.924374850346, 116.699495422623, 134.104842081649, 125.211772269735, 151.113571668911, 107.614447352009, 155.126890240617, 158.40320701421, 144.287654703109, 120.852843050109, 114.924567407058, 125.534303722362, 135.218418316365, 143.961155059903, 154.232292822181, 141.489151365934, 126.994957285247, 129.584061051772, 119.468105693982, 119.634773250086, 130.599644642642, 133.656045060391, 136.468394410954, 129.186357219747, 112.13828643427, 120.039649724061, 129.180434238097, 117.474429839184, 133.780904399294, 118.798937923581, 126.719173497549, 123.853473111037, 145.607957347907, 137.368850901975, 149.55596232718, 137.458964133588, 147.456631514848, 135.626301404341, 85.6595981951228, 128.170471557404, 129.315470928471, 107.649965198486, 119.269564441974, 130.956858459919, 134.078202946322, 137.197944583131, 160.573460488376, 136.137685061522, 123.360214908323, 157.670450768542, 119.952362881316, 131.684116467631, 132.130764384865, 129.236317623501, 100.361516027462, 154.112075045165, 129.895747580046, 136.704329730506, 130.377213773034, 154.195223855594, 143.518848321947, 152.288624573039, 132.651888272285, 116.984378717034, 117.701969895016, 133.818666764788, 157.233243480683, 121.284821153166, 124.426131835587, 123.64927672774, 111.046323975967, 140.428486818406, 124.400259620422, 138.738367729155, 155.344842079592, 126.701768414705, 114.035235023368, 127.677548019108, 140.171781850726, 156.295674739165, 124.857619477169, 124.771228161477, 98.8345315634764, 131.651659877626, 124.097403048596, 131.639086899026, 127.03623587665, 118.911737293308, 139.328271371752, 161.019560346465, 129.327256352071, 119.917734387273, 130.827804858245, 139.361231434844, 101.943874157095, 124.686399688542, 120.781484067963, 138.80076960417, 123.382178901248, 137.363770221572, 146.126656255102, 135.973541558496, 140.127621016273, 119.856885072992, 164.286573275554, 124.938197801946, 141.460610775191, 150.741688203489, 125.859430750713, 124.785630496137, 125.630844452939, 135.621944237959, 154.487651272132, 123.56292401565, 143.158574730017, 141.275743665272, 143.281441138016, 132.791172416877, 141.750865694231, 94.890254558261, 149.430264403763, 136.162868312899, 159.709211092839, 142.41857136626, 108.254074089645, 156.159666551208, 108.978006395687, 122.514528317622, 129.124296623985, 132.283227972296, 122.891500014518, 110.205308262266, 86.7072205749577, 158.990787575907, 128.961660744609, 112.839002219084, 114.44096141494, 153.558643509811, 120.412769662199, 112.813225945543, 139.123289713463, 160.611301319523, 126.210114015831, 163.32291800534, 115.681460981939, 125.53262589583, 118.609314821536, 129.173738132986, 124.977168286404, 137.723653447236, 120.577897580444, 152.12337662063, 143.760925285568, 143.073443431794, 136.339891662966, 139.993432335725, 135.324940916362, 123.409637487743, 143.354320092962, 131.98893069667, 153.42844287516, 113.670709230466, 129.217497416799, 147.435220070804, 123.298983373103, 135.809205746305, 156.981024476802, 128.652369469777, 110.301745574591, 145.312039708905, 143.459375045182, 131.607232373556, 141.601248403813, 131.016103919855, 134.280544458525, 133.512781085103, 139.115194598461, 145.986279583868, 113.297760576827, 114.916367563076, 125.39993505427, 117.64663813526, 157.713576638256, 112.10515178763, 144.789927050693, 109.037185165561, 147.120845725193, 108.881851852265, 138.540657492416, 161.805642525619, 123.385613273306, 124.346053195119, 138.353698414662, 104.199209265341, 142.674259141145, 128.980497740275, 126.699867677441, 126.529503602129, 126.474193910087, 135.242760133835, 139.565459505599, 135.254650084083, 126.70095753242, 175.970158439579, 122.355940514073, 155.995043425035, 138.169831660598, 124.122701763721, 136.606559942828, 119.76266419938, 123.906988167223, 116.149873455596, 93.7380046510475, 129.491033603808, 130.031960967066, 137.229981229423, 132.421249966856, 139.12666452995, 131.58557376344, 137.097602370953, 153.299066066612, 131.307006244878, 108.604079746197, 130.704519829134, 134.824678548852, 147.511496385494, 145.415031728645, 138.474420643241, 120.06508337243, 103.797610108009, 123.479525596579, 146.41877828229, 143.187809656971, 126.677304454609, 158.747844040928, 120.855710413372, 128.002479603405, 105.499621380524, 144.28163401673, 137.022558250522, 121.691927065776, 138.638767923815, 132.793741784148, 146.218782566177, 138.488157741207, 151.512352242777, 126.490767410213, 185.547321530584, 103.761552794473, 150.275322665472, 134.853851292967, 116.307027704442, 124.250129210718, 126.902910235075, 110.854647999384, 167.353331090619, 135.927912594915, 119.950086693868, 147.880991543205, 149.515291243871, 150.46871743728, 108.029207952717, 125.139629609764, 118.722592303116, 101.536870969414, 144.047803497284, 131.994086296725, 162.901294862144, 121.652145807713, 130.614364004036, 118.529420674572, 128.315796320184, 145.349947868942, 144.561732220103, 148.639432285029, 117.798953335675, 148.146056760398, 122.797607108141, 152.326930701657, 122.986945006457, 145.596708149096, 119.18839221728, 133.317228917313, 125.732445464993, 117.419391200012, 94.5142254403042, 120.828211125191, 158.568140982256, 124.199448804175, 138.164794871319, 165.659430174084, 136.40340661172, 137.756374161221, 142.537593746356, 136.281189047301, 140.361417640754, 130.789244623086, 148.249331302462, 137.947385328765, 142.848866864733, 145.842828506581, 140.396375647327, 109.413328270271, 124.539581782847, 106.302080076866, 140.174757115901, 139.698855827255, 88.2558161362308, 119.227218470295, 143.844695450343, 123.617505751774, 104.442863322975, 157.506643123987, 112.391699222178, 154.134877409449, 129.041195154918, 109.921810032682, 129.36424078619, 136.069912959411, 132.829008520201, 141.516181028496, 127.139208286964, 123.159388482664, 115.27847097662, 152.935255315756, 151.107565671298, 156.168363435519, 114.796885174108, 124.007415649066, 114.127874845506, 139.679462859109, 142.088978567387, 108.18115333753, 126.586623087225, 142.808774754008, 134.830738026476, 135.082275194623, 127.687039314037, 139.346786994791, 119.430098661331, 136.663045785686, 130.984398274201, 114.800073907562, 151.573656966832, 151.799020872135, 162.458403011492, 128.237859878905, 132.535985581783, 124.09060688979, 141.381218380793, 94.1842648687379, 158.379830814922, 125.421121116705, 161.747831979341, 86.8401359401958, 132.670879290728, 140.68749503986, 88.7151688843683, 128.962046188162, 132.353502858486, 124.41948379471, 168.162556439899, 139.285481949423, 125.187250740902, 146.916884754906, 146.723479144673, 139.756971516134, 129.862309842416, 132.338106530484, 119.270942796409, 141.249964348684, 99.7620171107513, 153.93718835709, 127.105222221222, 128.49973969785, 155.846155476689, 130.525917898176, 121.329620031354, 145.39213918406, 123.050581252774, 141.126573721791, 135.626045750926, 148.807502204604, 117.885210540997, 100.933653244772, 135.669366034317, 107.803459436855, 109.250506727831, 140.528356646225, 138.677645638857, 112.71751591357, 148.251905371182, 155.832446757938, 97.5312466263054, 125.507722090318, 153.166669339064, 154.153585390877, 115.601925732584, 146.295734209515, 136.273040330533, 95.0632641660323, 149.109818640987, 170.796209380734, 115.883923220243, 129.659794761336, 134.486060635643, 136.507062450404, 145.838867762653, 97.3436404420251, 132.098125725469, 160.884178201875, 145.749057004845, 140.837285813961, 115.066308140431, 128.545235454885, 96.5441890537803, 132.302919235479, 100.355559081233, 152.522357348031, 103.085320386636, 143.260797093783, 158.607016312789, 168.103950892679, 159.840259080305, 97.4952079849644, 135.303043990609, 121.765244153619, 154.850654459629, 140.475635433338, 116.844092796295, 151.297370746637, 142.182000262671, 137.037295948206, 132.351541786217, 115.121446192982, 148.641611530194, 141.22470499132, 156.411274678049, 120.061262004049, 147.070427558546, 125.427142160224, 119.860715607126, 147.644351631663, 138.462415417389, 139.9989668505, 128.653606565197, 137.929330758797, 117.827766652772, 135.45726011085, 128.334631257146, 148.765942342398, 151.843624963682, 134.880364914914, 111.432709290992, 125.315442669425, 152.780318030418, 121.048554793135, 122.147806267473, 131.256031237177, 132.582876011863, 129.128064992909, 134.424915358029, 114.349923526432, 135.22734699058, 131.890099417126, 151.83886611762, 144.528579838956, 160.794697067538, 107.468399980668, 127.521820495757, 147.374825259937, 126.348436443579, 99.7894261471216, 116.401078625413, 123.130780724487, 137.152558491863, 143.891872284475, 107.986192350495, 137.952075125376, 140.779811206898, 128.335147502697, 131.032019897257, 133.068127296543, 117.461132339016, 141.632627924104, 131.444780771479, 128.040269320284, 94.2006743859173, 132.15227255026, 146.55019169807, 111.512583836948, 112.395962248694, 117.215671636895, 166.729318729078, 141.906854411342, 114.895071758303, 96.8833154816638, 147.595171055397, 120.522282446812, 116.379033342766, 112.060142844725, 115.468961647953, 129.756477994516, 132.391239690696, 128.937365291819, 162.594298818457, 155.137923029998, 141.835740738936, 124.565032259353, 140.17325060786, 128.342823298536, 141.275906469653, 152.497588940275, 124.333436672606, 133.064631418137, 137.574147599969, 133.445135596735, 129.535551128427, 134.039581018012, 131.292518487135, 126.035177929131, 128.594703725766, 130.413966268201, 105.504630201068, 132.633116339839, 123.564556495836, 143.322545725745, 120.839285739088, 93.6075497765433, 169.355700136695, 139.779453776985, 144.438708004745, 147.559178569794, 127.498911921641, 120.142084228954, 120.267136615079, 119.346115543316, 167.52459026273, 134.043880898988, 149.709803313837, 134.131607216999, 152.58196684371, 125.784297436674, 108.705476704187, 91.1755805623054, 136.530531388949, 109.205867979597, 147.468741688035, 149.87272176866, 146.749728594391, 146.220590574039, 124.289838585148, 125.396592797187, 118.87397290281, 120.846194052902, 166.297133041123, 113.959729925092, 143.150903841031, 122.755072959424, 128.503562705394, 106.314314802624, 141.972432489393, 138.443364904257, 142.242590794438, 134.339669720007, 140.607308138805, 111.422690183027, 143.565202924659, 116.287028495977, 119.670106604208, 145.954550283143, 144.131032974702, 139.073766865627, 112.645924841773, 120.684215828525, 112.802178067308, 129.45144024476, 132.330430910848, 137.304003831351, 118.338726183219, 106.894948439334, 106.205932434507, 111.613428072881, 122.857632796556, 158.0223868252, 119.657389093505, 126.166837964582, 148.803391667817, 107.669567797291, 135.277797572329, 100.457328311903, 131.925443075219, 121.966054535217, 139.770264959485, 154.396813948157, 115.223684437945, 132.914674495303, 152.942362352232, 158.636903861897, 126.191331273374, 152.661172831805, 108.66240547947, 131.976191761477, 116.001665391786, 124.088111243261, 123.538533958046, 131.868113618356, 160.23572760314, 111.135833372681, 152.941327901389, 141.125475228885, 124.188957195829, 168.486185382476, 127.059687563117, 140.658234015256, 144.087278634207, 146.442582525124, 121.994810501836, 132.228056705783, 123.224979273866, 130.84692578607, 114.676257452085, 152.965570422463, 110.054492863557, 140.66241838597, 110.668504506932, 149.743109524987, 102.882706306682, 115.517090141387, 150.428657955326, 146.733380497154, 116.93484330036, 104.430255583237, 130.298201767845, 141.979263836124, 112.063957981105, 109.283357725871, 121.769442388945, 132.559199732138, 124.556097933463, 110.869158936362, 118.476852938601, 160.729619987818, 106.496338766468, 134.022955920033, 134.318825058629, 144.167602479305, 129.746016997835, 126.022333557185, 146.272007907452, 139.26956328288, 135.483392173091, 161.865067175654, 124.899179156764, 137.420544934355, 147.414153735971, 126.344830299077, 161.402268860892, 104.904485142185, 111.618853373568, 139.879941864589, 136.483756599062, 155.087060861373, 122.572660087652, 115.283533119793, 142.723733529276, 119.326995592763, 125.737729355508, 116.446129567259, 129.444144052665, 125.27607679997, 121.462615268934, 115.726416923033, 125.886806756951, 136.90220205484, 145.490559691368, 135.035253752259, 151.486379956403, 141.581792747832, 138.400409500114, 147.154511056355, 138.160683752993, 127.846206393078, 119.196894378933, 101.879531176958, 108.294250341466, 121.938410827031, 128.613659639672, 142.271274880235, 139.877621601318, 151.340182672396, 122.392944126796, 86.5291159861517, 120.74130372393, 170.491471848618, 152.700306261942, 134.477934752718, 157.66192305223, 99.6235715073864, 85.4733943303804, 81.1264596845456, 130.783438084702, 118.988335728755, 102.077407286717, 124.623972855325, 140.208629017148, 135.568986034392, 154.264103369799, 135.342636314394, 140.748863072349, 157.672188170823, 145.455648949003, 134.213146860565, 145.558699458642, 105.704993290701, 114.684899950677, 151.238487797581, 121.429160387904, 129.004287402483, 136.000635046677, 142.670364050408, 168.541486523358, 121.127648770206, 129.051071160023, 120.789370573373, 132.193140143331, 95.2100496220964, 136.013420679525, 130.221953146645, 144.988418948587, 114.215532955426, 102.930408374177, 171.589838421567, 115.526753739987, 108.628111481196, 108.274995132084, 136.513839306532, 102.628558206506, 147.161864114014, 116.865327283303, 119.722536604511, 143.531693142694, 118.838116563696, 111.839399362982, 120.017187648389, 143.807223044509, 143.527824732929, 142.744606220067, 118.706299608064, 110.268391890962, 110.798410349545, 147.13847359419, 122.270321476122, 151.568583095892, 158.10387798077, 125.326341388118, 131.322341049871, 140.801114602927, 110.820499638867, 122.364076800571, 131.204866453147, 136.476275775526, 139.084293667909, 95.2935965512938, 121.214414772193, 108.683371993282, 142.926557376088, 151.272686857925, 127.630368008867, 152.708126488462, 144.846090841127, 138.854788549478, 124.283929574663, 139.645636197746, 151.858097530596, 139.674159805726, 133.266336822452, 137.30071669571, 131.935877469144, 119.583461530451, 121.379553277124, 152.245894317832, 143.937686082281, 110.747935708529, 142.706161503994, 105.791574077052, 125.177048238891, 131.41332459336, 124.713982968097, 123.883596061275, 128.688160257593, 125.088278863446, 112.946993129821, 135.943232410495, 118.921093458371, 127.146793548336, 145.261478140789, 109.715669143049, 115.712581535997, 125.790821814955, 127.287036577551, 144.017227015909, 127.691975016979, 159.449999922217, 160.882969644766, 119.731078273683, 133.666929044634, 119.818798917454, 146.813647585324, 138.329995462116, 132.351902848483, 119.859537922315, 109.901588456423, 116.547388847346, 147.393688372566, 112.335866219858, 124.643602476767, 125.453193182405, 138.297505452411, 108.051101545406, 135.020419033678, 95.7524066584349, 138.904919301751, 129.920790453463, 111.199821794691, 121.578533784765, 117.091448269508, 108.015475840004, 110.341237946852, 117.718239366691, 161.422271228811, 115.627464221353, 124.434118435622, 133.281594097157, 132.384151387699, 96.1821069049807, 130.151920376848, 124.408191596609, 103.919128430638, 137.355432111213, 146.94398882098, 167.531166806371, 144.375163186046, 134.931268594882, 138.838808591729, 122.963998859337, 158.239079843126, 135.756780644865, 151.328681007404, 136.896131708032, 122.262702303667, 132.633598547282, 150.632236797701, 107.32906841578, 113.430206250589, 135.058142221629, 132.991056820689, 154.594293918956, 141.604040808226, 146.603163288958, 118.988539198605, 120.52200879783, 166.061593879115, 143.886907686032, 114.405581516554, 125.634420977169, 116.165857979483, 101.865769305921, 114.736540793319, 130.725516143005, 116.600904337015, 140.325684489999, 145.192882055906, 143.588563781048, 156.006829684389, 137.662158522751, 117.870674044929, 138.682288077164, 144.616236107394, 141.019637235849, 151.535810438991, 119.803842961011, 134.371598380753, 128.73062571634, 130.383261160913, 154.534893115185, 133.507597566405, 128.940850644921, 133.307312652953, 140.941318974213, 125.144278449515, 159.409764462578, 126.000138760515, 119.028296143433, 144.954175645608, 138.742781206315, 102.316690853116, 129.288562390804, 110.138517046157, 132.87124121241, 154.895509340824, 171.149091537787, 134.168126695296, 161.426718596552, 150.664339062498, 99.5313360100302, 140.427801465087, 89.1002648338089, 130.00332910141, 125.019895462035, 107.57782027139, 131.335492486067, 129.286354406782, 127.200096473141, 109.181129305546, 107.436222538069, 120.691357645053, 146.95882370404, 130.722878319335, 116.692633901177, 136.421180101334, 125.003415882587, 104.945827777152, 130.712961240939, 135.635706160325, 141.226241762445, 123.53960029426, 108.627350050056, 131.760374783596, 121.065057358936, 121.378907874836, 111.799308931712, 134.321661386904, 133.934733169579, 144.357928074108, 132.451930731858, 134.91977483978, 119.238009110151, 132.680350733699, 147.247141029523, 119.043423446031, 115.06107664152, 135.937583393854, 131.632463489651, 126.569494154702, 148.148121629722, 136.614055110913, 164.425173517733, 127.536030485899, 147.600502242385, 131.6329843664, 134.523684681407, 110.404384385488, 97.6328682224215, 125.104429171927, 93.7291439245358, 133.241666412749, 138.227291101616, 127.653153954685, 152.648417173101, 102.382504821059, 138.503708650688, 132.846982213018, 142.676006589195, 129.68601235523, 78.1354061023593, 137.809606603749, 93.9013879348712, 122.185041512882, 174.376345789182, 138.47828737235, 100.125683412197, 119.900875719668, 135.904698864806, 122.021330563552, 162.580656787401, 139.130955702992, 110.228489483802, 95.2691713450391, 133.849122827876, 135.090540461126, 132.266912298076, 146.921191933418, 114.831215169041, 121.696797397428, 147.584565770891, 115.77624907053, 129.220562155652, 130.924481557767, 118.453784210232, 125.86805565097, 137.586892399969, 137.679503832876, 119.094125786752, 151.432831151363, 141.812432981459, 147.671293606605, 117.78834700599, 119.17943881957, 114.307417973695, 114.097781833669, 102.010731118966, 135.433728001529, 105.565990948762, 111.769779246513, 119.301015540582, 125.788995681887, 140.541295016991, 113.295338445856, 116.088712307407, 133.579225732315, 118.585602184665, 105.049299023792, 84.8843001068105, 116.249855490238, 109.928123727946, 146.473813152503, 135.716772643841, 138.825615258263, 131.141242926294, 100.086293847031, 131.563279527303, 127.403390733406, 145.701925710701, 135.238028767307, 132.579155457412, 125.046897792522, 131.553749802533, 112.112241256468, 126.195041538176, 122.57640967479, 126.287915367335, 138.315735122943, 122.556043547929, 137.341430619813, 137.744807594068, 141.681316760192, 165.811486061025, 126.579012673439, 156.226460420505, 133.774083331231, 118.331383436154, 155.952867830197, 144.957620295319, 121.439298766837, 95.0516634347874, 150.082435115297, 140.632915735188, 104.767231829995, 114.632870489962, 131.005606445828, 140.282077845873, 141.458543435306, 139.422486222839, 101.873855119444, 128.163886741033, 120.062426299665, 143.926802872204, 123.48553671021, 97.1198062755736, 152.545161900282, 134.17312779325, 119.09793086071, 124.215593807153, 118.61943391451, 134.649844010087, 131.138778675313, 141.026183747464, 100.755737629354, 130.183366603712, 140.154410044011, 107.235220933885, 92.2586325325377, 143.596961685595, 117.75869052475, 102.876102909752, 130.253669323882, 139.973581490341, 146.935284149765, 131.703997689071, 146.483312103463, 135.023113151568, 144.983993451658, 143.349978466159, 99.7455542671021, 136.015959594854, 122.031602577347, 129.269818835553, 129.154849084172, 170.2730685476, 131.29968126493, 134.934385624643, 153.142741731302, 131.902865286193, 113.00138368884, 108.204257001938, 132.461614711989, 158.034505311885, 129.60511413864, 101.436389925808, 107.438709057072, 131.381897496941, 138.91790567732, 147.898771460021, 132.099537981682, 123.184482960029, 99.8870299341164, 146.480243122336, 136.529974696795, 123.71808319098, 120.508620386234, 130.302359638731, 120.487063698459, 118.46051298243, 156.367307201775, 151.765882094477, 115.432445020746, 124.56149031343, 114.213916055702, 150.731807800189, 127.153704398745, 138.371768263575, 136.699280562397, 126.574238606212, 151.352915504533, 121.169963089017, 89.649241123338, 152.782952249662, 138.535938278568, 128.850410415493, 136.90188513629, 127.524050972786, 142.726465097078, 126.453560523085, 118.738942447314, 109.640358496723, 105.032673826138, 158.170983204964, 147.080534218465, 126.973811644951, 131.265180420293, 175.069692275996, 104.651637789481, 144.375788641227, 146.553464775061, 100.470911113344, 144.523448256288, 119.588721973152, 149.420630870777, 128.670569330242, 146.319141077098, 151.715759925362, 132.956149518322, 146.115065683204, 151.703884194158, 115.946017851805, 129.642530765696, 164.536585777524, 109.23282418719, 154.930009135273, 131.662570803931, 143.052150533544, 148.434533354754, 161.234652779201, 128.031782576989, 113.607280073846, 130.275221729237, 134.489659310103, 119.011830617198, 109.429262233861, 117.29239782693, 123.642374939749, 139.250780297912, 136.891236733924, 154.477040043681, 156.271845554257, 139.17697375931, 150.345685660792, 123.501731378788, 112.241235445531, 142.369627985218, 147.791816650074, 143.69840579906, 139.706056569386, 150.07416875787, 140.246851344916, 119.756174075929, 108.053363093651, 141.06118196452, 138.999448171056, 116.45682288674, 187.834727337234, 114.559242204515, 136.45154824257, 125.526642145685, 133.069427642802, 93.0355719426281, 128.309192236686, 178.803194458001, 135.292429075178, 146.23034545945, 122.38697935327, 149.850516568183, 159.820605684776, 100.960877255678, 145.15147870864, 109.948825666735, 112.403470096814, 147.652626475977, 108.913360162125, 83.390162124603, 116.183371823097, 115.069787917807, 127.377553664177, 175.040773679312, 153.14681679433, 98.9724460076141, 112.181826425042, 128.771734723753, 136.519887821747, 118.563614974493, 140.818332676804, 146.316660030974, 143.009655417129, 144.951515338793, 128.253064987217, 151.03089350239, 132.147550265223, 110.140150372167, 112.200849790527, 117.72431495204, 153.695042744565, 151.260409958711, 139.464889894201, 117.977409358856, 151.227590196839, 163.630872092346, 132.578918963199, 148.953085252673, 133.879723550268, 145.214096050667, 132.572975631765, 117.859607185675, 102.390262769779, 130.251785425896, 128.940058794498, 167.449600894521, 143.615271408141, 136.99819416604, 134.880595609863, 126.156705143024, 163.96247493205, 147.0650502556, 101.211632623038, 101.048909457401, 141.700582252004, 115.970100529607, 152.285707799633, 156.502340082315, 139.123696404874, 130.111898277618, 134.989030467423, 122.13027871713, 143.096449013151, 153.323362978421, 137.857932767456, 130.248529238492, 138.89033241037, 141.957462783906, 115.70297696346, 137.347728664592, 117.560647156917, 132.561626384285, 152.22150258225, 83.487639599914, 137.828230438528, 141.819405398158, 119.682664169096, 126.616983355673, 126.832390102857, 134.630124131053, 136.128859680988, 108.82987422385, 146.104983134608, 141.650107513919, 130.384389669179, 108.972262365461, 141.907176332768, 157.8382072992, 99.1151035221258, 86.5315129623796, 136.114016637349, 127.233871625798, 160.522124384359, 124.81697085621, 144.41677226837, 85.6627278255124, 144.30506013723, 155.550031808123, 138.742126191568, 150.673805756936, 110.398246378104, 132.295821727455, 144.237606952251, 121.910464036363, 146.510386580267, 138.953053004244, 121.620163219743, 161.31417027934, 141.344732280703, 130.88378844075, 120.523198068871, 130.295858938728, 111.648849793231, 95.3156465912623, 146.649658242643, 139.576394109465, 133.495034655205, 133.707320387271, 140.661467279039, 132.94189229983, 113.982990002285, 126.885136686669, 127.637296313573, 132.007578159184, 140.381061103368, 157.374043430557, 134.069303372848, 162.962616009501, 99.9135453083118, 102.850365638858, 97.582111784947, 136.247332592013, 142.056702117055, 152.626586370687, 142.4633847213, 85.0514623629361, 103.62828915836, 114.166853815437, 145.126275877584, 132.707310770728, 142.523715862321, 127.396733769193, 119.145966032951, 136.454975183963, 159.978571069046, 114.883692001218, 142.889038097213, 141.371201919035, 121.789226269831, 139.124972641904, 144.104682740945, 118.968067836124, 126.514024851784, 135.671603033077, 113.371099751352, 154.164461552737, 144.790275830385, 139.07706142064, 127.457563027214, 148.762002051576, 138.294515819183, 142.966564724564, 134.476421515941, 109.730737745046, 125.936091175436, 102.422478115932, 128.030563260789, 126.268516746058, 138.636913273222, 124.022654257624, 138.523739638064, 129.622153042635, 145.940431001637, 139.212747026617, 115.225272395539, 115.769179125721, 110.255809194463, 112.516719874789, 138.283197194471, 127.011577430562, 141.865792350027, 135.505811123459, 132.198301779437, 119.857078755824, 136.0019305451, 144.271853648637, 124.907722877035, 131.00088850979, 96.8254938787371, 134.28783081959, 126.326378044741, 126.089426914506, 119.707669988142, 135.562831768003, 134.918145341772, 149.830318946114, 133.360368327021, 157.838771630244, 141.815584538847, 119.082938590201, 125.956646029076, 140.752904458899, 121.498449399957, 109.84542804697, 120.273668022155, 134.204852925499, 139.537119767899, 128.362368199207, 158.646748399694, 162.83141763102, 147.82891865879, 151.741118007103, 127.242468529625, 105.083287527235, 125.32549996622, 122.071531836856, 151.527924536715, 125.745982023416, 130.545416760918, 139.817871443444, 164.713236117363, 143.654176630344, 118.197132284013, 142.961643419549, 134.643683516132, 110.379847403723, 99.8751539425542, 140.665221830329, 130.739782860633, 117.193830989434, 136.53825659452, 133.891177331961, 126.799361265737, 115.078721515865, 146.64470480847, 130.375804415084, 105.452802605005, 144.172890858831, 142.989351781968, 105.244070179384, 131.087565569055, 145.937193602366, 131.179845494417, 135.226768149869, 128.682687680154, 88.7385798081845, 143.594482602648, 143.307586786081, 156.721528858801, 109.886495406, 150.477313830111, 145.786486515097, 145.057451391487, 131.807227617195, 135.808342182811, 95.629410383915, 169.515023214939, 146.33688272015, 136.826779077327, 167.028959393936, 110.019198834605, 151.763208124, 149.526379065553, 163.411635538112, 112.934334100069, 140.906541653399, 134.504695793243, 131.325590530544, 136.548761852843, 148.188314414081, 121.901234231168, 126.63717941495, 111.414025919997, 104.084516232223, 124.929907741954, 153.973646176102, 146.825942773605, 112.068955402473, 115.219019371509, 145.904117612317, 144.84106904128, 140.598055173481, 161.575198777763, 116.295980341655, 132.347887225857, 135.982430161591, 139.096203088735, 114.929080150548, 127.470479044918, 139.614324721032, 165.921642374198, 112.589562323801, 146.200143666154, 141.459006922548, 126.940243774491, 135.120799934515, 136.965043318017, 129.216679332898, 139.4262122272, 146.29071565713, 119.051372495783, 117.069221796239, 149.511269987786, 138.752692880666, 154.674630610394, 108.885813513874, 136.8538942987, 137.426317375892, 103.762423975, 135.198590063559, 113.223972323332, 124.586073496455, 107.946989997465, 139.112073875988, 115.448529944726, 120.277444264947, 136.209840009757, 143.710346908195, 161.512547917687, 110.857608972263, 135.060604154745, 122.351131689998, 61.0542428065794, 153.284383168433, 125.846969368086, 124.975320204155, 99.5204794587603, 121.487866541173, 163.707282865162, 139.292652308808, 134.721467613299, 126.99095733488, 112.543244043753, 128.104109902925, 92.8331838187551, 109.481757735406, 122.433887068145, 134.750236308696, 148.56791981571, 150.273923744126, 108.623405106526, 136.764397242072, 127.931103828607, 120.066444446148, 128.530933698557, 128.962639063629, 129.386807515177, 109.639038312786, 116.054684893316, 103.663840947642, 133.247492447573, 114.110567427691, 86.7497009180075, 113.101065750041, 142.422716613547, 146.448605827639, 110.95938838944, 140.925079576965, 152.580143163468, 160.044176410235, 113.840999229077, 149.35475268906, 128.292014127433, 100.032253646808, 135.545557361937, 135.748808701975, 155.584870112186, 112.394520750171, 134.591555949464, 123.397205957537, 117.553625950212, 128.033212058892, 146.389197334134, 125.206000502108, 107.233515943656, 115.20279044718, 136.404181483648, 129.181849280965, 131.797396810468, 141.793923161486, 143.66465123246, 133.739546847047, 127.090516441674, 128.202291332484, 125.365601549074, 147.164680684089, 117.622619301193, 119.635055307341, 93.8030884357878, 171.745199833966, 135.567712691652, 119.253192446477, 115.080234617127, 123.14985779926, 119.989416265503, 125.97150453648, 143.796034360472, 129.50415893732, 109.06982796744, 123.077215180198, 124.519740184554, 119.205153020342, 125.725260652368, 125.553265311719, 144.081822186729, 116.248090741344, 136.722783918445, 121.713767075192, 102.573605607074, 145.055631812461, 133.090920180442, 117.248387563357, 102.444768670402, 106.734947432387, 124.813213724824, 117.978376464217, 139.684355517473, 103.040177332099, 145.414466300961, 144.96271103333, 142.940400906689, 147.898614984663, 137.274547636551, 103.866954413099, 146.578358045246, 111.971460325649, 133.442882534411, 135.036153546291, 139.822552195849, 113.965416002592, 116.80169365242, 117.990012073505, 166.600400798692, 136.815311788409, 122.201974943548, 134.299720620272, 122.089494023919, 141.691974037517, 134.374388228983, 96.7730383177038, 98.7231299966548, 127.271741976315, 138.032182936962, 127.599582611494, 117.913296395808, 145.063719585608, 139.636226013948, 153.324363807664, 126.457057806698, 132.528193080165, 119.3198297732, 150.893617898419, 114.839399856367, 145.715465566006, 151.472837956167, 115.042391490838, 137.904155654467, 119.07610958707, 145.69234637581, 116.222390771933, 144.790190412477, 122.813104485827, 130.877812466061, 106.243144451085, 103.9527536162, 156.114383100077, 95.3738911732072, 118.403676524323, 123.932431728037, 120.331653551241, 144.323454087941, 114.568879805741, 130.995044337415, 138.187203955303, 168.02241038476, 123.01677861405, 132.862152867521, 163.503563773817, 142.879607443133, 162.559250828259, 152.666948586167, 120.048614752183, 137.583865393288, 159.340666823431, 128.03921362275, 148.172389471559, 115.994001858148, 147.180131558112, 128.22184763362, 107.929848250264, 152.801709067065, 147.096257703009, 141.563293684037, 115.698803258041, 132.75644758297, 124.221213731563, 128.764391570078, 108.205180684526, 136.297747057318, 97.5255642317308, 169.815439437234, 132.010763444284, 157.422278797812, 118.630191799924, 115.670239880845, 149.645758080473, 119.33178075607, 143.524484944484, 110.460242880869, 127.755921643574, 146.633001742985, 107.857800821921, 120.100580461949, 149.458099783816, 136.823997195371, 131.692867757954, 147.103200573564, 136.273071550616, 124.260653297838, 146.869364765677, 119.430661979414, 135.664429356087, 113.839981970882, 136.675577175137, 134.089150673638, 120.772561323657, 104.658443936692, 140.077622583921, 147.141318182899, 139.42358488818, 138.586477986808, 129.64214675519, 123.526948655435, 132.658051759368, 151.042801433464, 130.98939892922, 151.38180122095, 98.9007092766192, 126.270534807048, 171.313271283826, 154.991451746305, 146.731826828274, 158.017920577979, 124.526468348167, 153.984092284849, 137.219565894698, 156.261691776982, 117.431221824319, 135.653381671709, 125.109366574213, 137.748542770598, 125.1284121413, 124.898337711415, 117.10833780043, 152.186159556386, 137.189310957693, 116.983331692174, 154.330314444445, 156.187263365444, 142.103637650547, 124.909865446635, 135.571406133867, 114.10103944062, 135.087562079653, 122.89125635041, 145.95906996751, 124.601746512619, 152.331289410969, 133.492423453749, 113.25885783207, 146.320734105608, 123.504997296006, 155.158765543346, 155.24623265317, 102.32714574123, 126.157458716421, 114.294042435767, 111.916146846868, 138.404458076564, 127.442191812141, 131.899901481722, 120.53345762623, 141.774465558366, 122.366247256416, 161.655187571198, 148.400149270361, 158.193184745944, 119.450268327259, 144.191246913287, 135.46643545501, 127.115136344113, 164.918939669595, 147.326602464059, 135.811843414754, 97.3539625415394, 160.168068181472, 126.833186267308, 115.241266576846, 113.086758153134, 144.189770888562, 134.021181377656, 118.922927015802, 121.903746233626, 140.081139076507, 137.655540612977, 127.165164849571, 113.658526217532, 138.951879834152, 139.119686490673, 147.396112969015, 91.7504522082343, 137.483002331818, 108.435742928849, 106.279775233037, 146.20755879458, 126.578212726649, 148.991824252627, 136.110385562023, 130.420048574952, 150.037418429372, 119.695583141243, 142.636807829427, 142.901413816415, 122.991601592071, 140.91568071937, 132.736091323334, 116.812777342992, 122.040987659788, 141.416003266445, 129.604373956696, 145.800122125966, 142.059431743464, 104.250627124943, 141.110282619646, 119.358906180855, 145.269777081824, 140.473840307272, 131.08363254926, 148.323463781564, 129.363361749809, 118.713306827341, 115.195457465166, 89.6330225477578, 109.718828588426, 155.349851336082, 101.79128955732, 100.511189081736, 105.660214716877, 136.294659125381, 107.858895569163, 133.494945797328, 113.484634080735, 115.942455946592, 135.415673267998, 125.139328707548, 126.0688543795, 142.825819342514, 143.101304195539, 121.333506047149, 169.765439487032, 134.441403716011, 144.597960294506, 91.8264376806912, 147.633219180486, 138.523679282685, 134.380681793531, 153.510147649867, 129.396443807475, 146.115303480469, 130.490633391903, 118.450561484321, 155.067519436771, 134.784378585275, 151.402380925415, 110.265144894692, 121.806608534657, 119.858850415069, 99.4636896772795, 146.834566857903, 121.988375871014, 143.433388934923, 138.531075985176, 115.416459317691, 141.355801471223, 146.878392206963, 100.583756138445, 126.218756786789, 99.0768640923234, 125.242066232411, 119.93454354391, 116.317336201914, 100.952039586081, 155.366017905073, 112.693645498332, 119.207580388057, 128.135314680846, 156.80035872028, 112.989408783155, 108.240963384312, 115.447699210223, 120.335233644503, 98.0326340862831, 120.227358884061, 118.36598732178, 145.893398748448, 145.357179344703, 131.759987836727, 120.559861888982, 108.069923584655, 151.272702065243, 139.123614352519, 125.107728296059, 146.346368156399, 118.704788131424, 132.64573636684, 146.839087968761, 136.274235511301, 135.791773278384, 132.435022127461, 114.828470125171, 139.370908015585, 114.054844853752, 129.601051735738, 134.476149941577, 119.320957668576, 133.164939521164, 117.964373849071, 140.667475231108, 133.992612090976, 110.802519428178, 122.929694034632, 135.393003684825, 161.123738299495, 136.94353685741, 143.165185936866, 135.13353410665, 110.839333933356, 134.900922811596, 122.164901720319, 156.431253232861, 140.990292423876, 148.144709294999, 128.503458636697, 117.833415054063, 149.830266964463, 107.950312478866, 135.753368121642, 83.5374864332824, 142.547956184313, 153.421334697493, 118.681950514254, 137.953609423465, 150.414958140992, 155.752066553682, 107.73005823544, 151.465200301048, 128.66430274386, 137.582044045903, 163.673491064912, 128.260362694842, 124.392371392701, 133.61889607749, 155.398919338962, 148.245471922902, 140.21154576048, 100.00063606909, 114.108983625963, 126.201832445778, 125.980942752375, 142.608873332998, 101.769143912717, 145.3554515271, 101.911468510918, 137.090458530347, 137.124183243516, 144.323978899281, 144.715892388779, 138.274116507886, 122.302273503084, 135.566319531348, 132.216627332447, 138.593121042993, 109.729048255492, 113.902355087439, 115.214993441547, 94.3439003434115, 120.657907343307, 138.790710414074, 99.9188183936817, 102.104224153468, 138.983667328426, 112.758943588097, 131.80430855828, 112.488595403965, 143.779480729208, 133.303653813533, 123.573473078219, 121.974456157997, 152.400698210531, 103.135631314345, 142.318179936597, 152.723413682027, 122.512188640047, 113.408974532846, 123.308924210481, 106.628347580995, 139.705456912428, 117.300844446744, 142.43325428841, 129.947517216988, 161.124301252935, 167.483259008135, 145.172120956049, 146.24844237078, 117.020648287066, 116.58514635186, 149.544207202669, 129.342946293411, 144.677195365122, 119.544061715509, 127.193383841148, 119.109138682703, 147.693061257017, 118.81392352592, 151.652163926666, 144.584978903897, 108.222338063404, 143.326817162943, 108.680844516332, 139.031658709651, 133.033613135356, 141.537011118171, 138.94832177595, 156.220219409322, 157.769402139092, 142.191755437645, 121.487712740532, 149.056545615711, 130.329415653714, 165.07150984256, 121.118387758166, 147.926710759604, 136.297183319086, 136.746683104467, 106.859755366181, 144.582661370603, 152.507833453637, 134.270868379359, 130.30274047841, 126.33496189111, 137.215597222789, 114.82074159261, 95.2719492555749, 103.683765071, 113.518955512907, 138.711084255506, 135.965041411904, 106.956315619337, 133.969835491315, 127.266640724597, 120.058763455116, 116.214931659021, 115.363963791398, 160.90104371241, 122.588474593545, 133.534706210314, 126.625554487377, 153.229027604579, 158.998185858649, 144.439964700446, 151.828216776135, 117.324225689616, 125.650065297105, 113.023666112176, 126.892284566, 103.268804478033, 97.0380992733487, 101.929505395203, 109.81511448008, 135.907433303214, 118.401593507643, 93.9344858963453, 151.887134236407, 120.073076890411, 129.295096264904, 127.761217322374, 149.100001189164, 135.489999335267, 132.750040985055, 139.28811239847, 150.774582981092, 139.523916686966, 115.350154718779, 143.280388582567, 121.60478826597, 140.702574978616, 137.645252884505, 184.856946986534, 131.777951268055, 135.129562501611, 148.131234882784, 102.787633486666, 145.40941659895, 150.242510135441, 133.894214888591, 119.779242328143, 111.314452445028, 144.066486768651, 133.92073288726, 137.295681793391, 144.074285191683, 125.966884081744, 124.422695189465, 131.161435309661, 102.921240509036, 122.915909963634, 109.931171582015, 121.50180928449, 126.591633423713, 130.779641476017, 133.254681727609, 151.42726743442, 137.060708262011, 100.177941222089, 146.47659949906, 121.051738524229, 111.174853106156, 157.551457481905, 140.351155548601, 134.991474790598, 113.302528911828, 117.71667452285, 145.565888200878, 147.136204843958, 133.541792230922, 143.337187333614, 150.795542482343, 127.068227747913, 109.882636916604, 118.798504682663, 96.9572517796623, 102.509949089052, 138.059593846939, 108.714925139812, 137.411484368278, 104.947666539545, 117.534219099555, 123.625460977157, 160.38602740579, 132.266231565912, 104.73142105584, 134.683026618547, 138.090414442846, 143.754939259315, 118.788363599623, 123.195915672709, 100.805484902458, 128.47436655698, 110.163011713716, 149.404133562336, 128.633265881182, 140.197452603835, 141.540933367821, 116.20972940689, 143.706454317722, 122.410818612852, 146.630469280527, 128.161350010649, 83.0183845793967, 126.622518920881, 121.650075142442, 119.118364059965, 143.565959477675, 114.25998208088, 130.651720196479, 134.458786923242, 123.893668461885, 119.086032981457, 122.894121942174, 125.518815575739, 131.901931815414, 150.247175367841, 117.988218855216, 141.602119027957, 127.486619159035, 110.20285435502, 120.5120355648, 122.921976520621, 157.417755537718, 146.437835549631, 71.0085378395433, 133.068512642456, 97.9691622482676, 116.22572799563, 132.797471248087, 134.486961295935, 90.3402558305328, 115.161271144836, 154.75016651248, 129.733926124786, 152.222414738283, 127.723703897461, 111.075276556411, 127.160959776008, 118.801946724288, 156.751737294777, 164.971472163269, 153.540110122607, 98.4372177587775, 158.889237442779, 134.751906573328, 142.835859280045, 154.592258583446, 109.381612262018, 131.095521064823, 123.301149137874, 135.552288259939, 124.299611158941, 124.112271501039, 112.925699688397, 155.155744594505, 119.08574959144, 117.591234413302, 131.001172224283, 169.555770371687, 133.630985014306, 128.536559712823, 113.474543943252, 131.862094874937, 132.826087774255, 148.673573503907, 127.404652799026, 117.208445599851, 137.540899789811, 107.380495772515, 126.77836754398, 139.709701975269, 149.544683658046, 108.454937106537, 147.113839497438, 140.912221111523, 132.260031388327, 112.060542769893, 144.516729791455, 147.841201538138, 124.524905406314, 148.653308910697, 130.720748843099, 131.576317005218, 165.732943080975, 150.55116864962, 127.01939416181, 99.1744645095681, 99.9048515863191, 145.958933882457, 122.228892608512, 157.714745813607, 130.368790206888, 132.770132492273, 161.260289392522, 129.092206766009, 148.096530375661, 132.524600406407, 103.74905885519, 134.92393169545, 95.3394325823362, 121.005527234789, 134.486377665342, 96.3610988179456, 91.7929826208813, 124.702722843307, 130.460084227681, 127.789463348264, 124.300437610177, 134.620089137445, 116.446864977573, 142.539681625896, 155.451681914217, 143.428502093221, 89.8018720907625, 143.696614203772, 147.426296514758, 156.932690501294, 119.463947278149, 140.774283690533, 121.578102665695, 124.11658986715, 134.717461713982, 137.465463620371, 113.112610861452, 110.255892097778, 157.522470391244, 168.844493905019, 133.139694764542, 138.775550044429, 121.144530519788, 129.43053595249, 131.307076847929, 142.308218762631, 156.206582682009, 118.145736314906, 126.480961534938, 134.712703512698, 164.176290443312, 135.614991646774, 132.398983020925, 116.577794377446, 113.757862826175, 122.437970673035, 133.954037738848, 152.173304497604, 105.312825996676, 154.899793821151, 143.380370856006, 131.163566629715, 119.14851141576, 141.642617257233, 127.663231507715, 122.422195999642, 148.356968549872, 134.795154888833, 128.988814987739, 137.288299601488, 134.257789001247, 161.860894224505, 132.265503062733, 132.416821381163, 143.785427870345, 119.576636688154, 160.52731738136, 128.244216398423, 153.64419971027, 105.2297170909, 140.165489267032, 159.952876452483, 143.306349104185, 129.309728640183, 141.263442858453, 159.449493315909, 124.492870273767, 142.674893677738, 158.93104421117, 128.76482283896, 113.375514919275, 114.113732805303, 118.63455837782, 114.260809580665, 136.963642147675, 109.609651616757, 90.3171584863696, 124.39837422888, 119.834016052367, 141.538549740646, 107.081097350976, 118.839158727822, 136.165321488094, 147.707699392871, 122.390995355845, 120.871426281888, 136.812972719334, 141.414174443696, 143.097131793016, 143.846802545531, 122.051658858689, 113.598680829423, 151.620809035546, 133.220897053855, 159.38195356578, 138.979483945558, 121.332625518518, 159.929305003306, 120.226295993218, 120.105408738986, 115.404658927579, 129.951316617502, 124.098476509112, 136.014695475855, 151.144072630561, 126.906919192001, 90.9914455700359, 121.234836672758, 130.314387388416, 116.8596548324, 132.212698376075, 107.836472090438, 141.721895125643, 127.844591182855, 146.318981164081, 146.462123575175, 98.0732064797739, 119.020373540318, 103.05732329727, 157.058175918001, 141.908053049352, 135.380067053844, 119.537789612782, 120.908057856992, 118.451895105258, 148.007591141775, 172.995568242393, 114.01952418803, 132.582104850461, 125.906350655579, 119.000037770469, 159.285409502933, 117.44604596, 130.487911732262, 129.374448552718, 122.385961861153, 140.33072150152, 123.44027922191, 123.055935849734, 115.602598518723, 130.323479328615, 142.499731248412, 138.064654746347, 134.333699206013, 139.238782115164, 144.845318737733, 151.500109964313, 132.28546269852, 134.423767769333, 137.349727932471, 117.290536966971, 106.654997667239, 138.041600127655, 128.89411804102, 143.7736822723, 123.630757477473, 122.801404183836, 146.187170337143, 121.018097863323, 129.434297585452, 161.962194577208, 140.477471981491, 121.405391919902, 133.527400934529, 130.571689561268, 125.350302182951, 123.019386024404, 123.972591922112, 160.567021534365, 121.344827317156, 162.055229680884, 117.191395037924, 108.950067982799, 158.725232550846, 137.497987264191, 130.587320481366, 147.766033188798, 127.647230570994, 144.178007920931, 127.884767415712, 152.511318464549, 118.706176571857, 142.219829793954, 109.743413701733, 133.460110447529, 160.450915899741, 118.307532930802, 146.994237317305, 150.292745719425, 121.525215962309, 90.9985408920353, 119.234081392549, 134.949832622137, 171.18546447448, 108.985013079774, 147.644209806285, 153.567892341374, 163.5618935053, 141.012624930854, 125.600941318949, 140.005842194421, 136.982586034309, 138.902016400607, 129.504106834409, 120.07649580078, 101.805061846372, 144.896622038847, 130.370012215488, 142.397807989627, 104.686913339304, 141.207202361858, 138.06386384667, 135.416407905127, 144.031391305302, 127.834124125192, 122.102512537418, 138.703583467587, 130.219026571915, 148.997877400581, 114.731180210684, 132.250555680537, 111.096278994505, 138.573909402982, 116.347513587274, 140.664617736277, 136.543374679646, 170.578420965018, 135.471772576921, 137.766372404156, 109.681239949774, 122.439994703736, 134.991144674931, 112.59333558641, 126.47781875667, 123.750956988722, 111.311194806707, 124.798898347364, 87.0379508390034, 98.7470289406797, 136.070255729869, 116.506710304645, 114.50542984202, 139.348122459793, 130.957904648561, 129.843770284671, 128.272355230476, 123.181054844344, 160.650570466927, 124.998604124946, 154.415145306998, 132.265252047605, 141.774075000411, 146.180767581579, 134.384406704587, 144.109012862449, 144.27074279026, 147.431309176143, 117.232148859295, 124.412162537453, 91.3837158901919, 141.091949496542, 112.562521320188, 136.143851064098, 122.946177813195, 138.710428591916, 160.520685665373, 146.757445305982, 125.398876564512, 123.450872898887, 142.048092735846, 127.292391422178, 127.377400890157, 131.660170880828, 132.270147411775, 116.680745973249, 95.5060699422301, 126.145766240722, 136.421528781168, 117.391889206349, 146.056719345667, 122.481943754666, 120.010282720916, 141.516805930072, 126.131283192647, 141.778767417158, 135.844617277143, 133.634243237622, 157.63567079938, 129.70397399154, 138.084268000167, 138.057587809765, 110.339132778585, 147.708163626003, 140.180857481463, 125.732004717819, 122.136284572482, 119.466949673674, 131.466143907369, 153.680858310275, 144.100269025433, 153.355781806586, 158.709455607368, 122.736330926241, 148.859559521799, 144.591768526686, 111.42673547416, 106.299071419285, 143.854173548135, 147.084468881812, 117.525030345034, 124.448699299774, 130.485897944896, 120.712855551621, 157.870843857141, 124.929491026027, 126.451204940892, 125.152357645784, 129.625062717838, 154.348722824799, 130.014998667004, 138.435015617515, 135.079456032349, 132.389490159892, 150.932321909894, 122.362958952164, 121.183708516926, 121.952034706635, 124.989956126136, 150.543312752538, 132.233984592669, 138.355623271579, 142.721498720313, 137.752448661206, 143.967398118119, 120.002269004288, 154.618217012716, 121.299874046293, 140.104443341969, 130.244127789944, 116.583160002824, 147.075242295207, 98.9065743804284, 133.251890749589, 116.034266521444, 141.617719536318, 121.73008927142, 111.109535084141, 141.322970902947, 118.680097117405, 140.361066102449, 130.548952403967, 132.001243242488, 131.965339613931, 147.033396598878, 118.559498066918, 133.312283048843, 153.855556825061, 122.801326088004, 119.029623514966, 106.537079997547, 152.92783205055, 122.977038514472, 138.944328600432, 122.362405918116, 142.798525289567, 133.763777123343, 141.559431254831, 132.892026262318, 156.804644301425, 159.047686237421, 111.287045644251, 142.193010422918, 139.932146818024, 112.272532543069, 125.357472067528, 138.428066496168, 170.650169892468, 118.992369758385, 144.372164253649, 119.508558516199, 127.45338452256, 138.515391015154, 122.93414975074, 140.892446660299, 146.267356026329, 122.677867992568, 134.578227229781, 122.370667177523, 127.773690220377, 138.650251015178, 134.875341017304, 116.426844585588, 127.883429218589, 156.884289367467, 119.578282021882, 136.187654913674, 145.008036427647, 126.725598633476, 117.689993904563, 148.696658683245, 169.696210153187, 130.476784782028, 141.367067671581, 131.175988160281, 155.629200596377, 160.00257376215, 120.80253683631, 140.53396385484, 136.506395582353, 142.700734287821, 154.074168243165, 129.350472021873, 142.681993164162, 99.2611930212613, 127.738892703292, 144.834881316416, 130.869303459706, 115.262623916202, 108.595661099533, 146.268153239347, 134.933448385179, 131.153485525896, 128.858602064081, 108.981707824448, 136.324164287202, 126.654576162811, 152.201283610664, 113.414815527478, 95.857777901407, 105.142859800552, 119.429073399918, 132.747324948753, 122.624685714723, 123.170649815533, 125.899686969394, 99.4129369216537, 143.428619321665, 151.955677428628, 138.336044505199, 127.340396720719, 121.050770697687, 131.016722273987, 110.390504437032, 112.118780390073, 144.079741412719, 121.172450398817, 147.029020416591, 119.575367712681, 131.385821430548, 137.201963831727, 113.489703968984, 127.016205343961, 152.994547006048, 140.361980919623, 145.091772428521, 152.350652478481, 133.911880752778, 167.419456769782, 146.439277552801, 115.841584245657, 136.681655306918, 157.726563004279, 134.254209129877, 135.462133037588, 136.313819564876, 123.511160766211, 150.358358548067, 96.1564277830195, 139.132683421855, 135.927585579779, 145.030225390716, 121.130656397533, 131.193614955231, 108.142495816693, 134.11337278166, 132.199167451315, 104.268021431737, 124.288683246427, 122.525364303589, 171.25424347125, 121.784148029625, 120.910002947445, 136.687594540855, 129.103067869439, 117.38492561827, 131.593650344648, 123.792008539073, 175.045265510378, 132.9908160072, 136.408726069018, 125.45952507396, 127.552365773602, 122.859789766246, 131.597901628993, 134.490413712524, 144.749413563336, 134.961434030544, 146.505103568293, 105.906365087191, 140.394391187663, 145.970531870396, 109.894702569842, 126.611886252958, 117.733874418787, 124.153651493864, 122.319890034561, 125.928213350482, 110.817329716216, 142.923330620079, 125.509246377891, 137.522422013096, 125.098736303102, 157.899313111903, 131.293887314328, 102.834401350061, 138.626148041071, 100.30132547912, 146.516394304444, 129.999172074678, 121.099500191135, 145.899179762756, 134.654887478852, 126.75378305604, 145.70099298421, 141.702289036535, 129.798420848707, 153.80180341964, 121.168183328818, 152.826900354763, 145.66022902375, 122.367146668337, 124.474060478566, 138.66108721569, 121.896734678797, 127.304985651739, 124.954004598403, 151.613746348631, 137.502557893856, 127.752846074215, 159.867659787718, 135.629762799567, 113.041346041488, 140.274243083999, 148.307476167149, 105.8877634859, 131.948775838162, 116.411052635877, 123.878309531393, 138.626992109011, 135.684186716206, 107.381429632361, 135.927722625662, 129.755525439409, 127.423837811619, 120.714464995247, 132.98239943442, 127.294078133542, 178.934316340548, 102.449091273932, 140.063323484769, 151.680992290979, 138.124024545535, 156.810668487234, 139.253159338927, 122.552932542632, 147.194905708719, 122.959848209581, 153.368615143146, 136.662035315321, 114.038682014789, 162.138885663308, 135.316197536681, 139.757221879724, 115.097984766205, 143.794897963748, 122.430514583984, 129.078686650156, 137.018972444415, 140.390225064244, 133.908082967829, 130.325186494509, 122.831673601098, 133.346018056451, 142.113098519535, 125.416524759572, 143.883314677566, 138.265050369253, 136.236178255459, 136.81565276022, 125.239799957333, 157.423911930407, 121.771746936702, 114.542800641255, 130.033305831876, 145.050333443841, 133.789629020903, 115.548535559572, 126.301539561262, 116.065062330783, 127.204472909358, 125.273128578996, 128.716058233526, 142.95306578807, 112.117964624007, 160.793574350638, 136.914511902163, 122.614092062335, 145.848938729226, 142.221078814446, 115.482604155794, 109.149642727099, 126.123193404161, 116.850221117679, 118.561079186427, 161.762703095397, 143.405347541746, 121.951323064411, 151.464481296284, 129.116930784211, 113.225131020825, 118.552416271089, 123.121459391851, 125.301175318688, 137.383038822819, 111.822581466306, 109.754534624998, 107.747152791312, 145.071425714217, 107.361861701724, 105.378124555344, 111.69456061095, 139.53574607317, 146.5839115858, 125.877365982898, 131.052275263186, 135.286698098435, 149.509164202389, 139.868172187734, 132.637067169698, 137.70158094742, 140.221937148915, 172.495376511341, 151.264338149432, 110.162039514888, 129.465883337311, 139.614813969623, 128.887629346877, 139.569691777279, 134.256745389934, 114.283788605793, 108.570281988385, 90.1040378131615, 135.131894990039, 99.8728426995942, 132.39256358824, 116.311535391977, 138.232993162786, 145.086145097425, 101.118006578424, 112.143603346345, 113.93350718811, 153.627090063051, 109.098456748919, 121.824061873876, 155.328077004038, 110.838642856734, 115.223044986869, 141.944820695192, 149.250246143376, 106.270910615948, 134.297316303553, 148.337004046948, 142.807444689159, 125.435041182315, 123.207380646071, 131.201157552176, 129.287465607018, 124.035175413769, 183.778494028369, 106.029594205687, 113.442969533612, 149.005877181637, 153.575548316336, 115.764688467767, 124.181912932638, 134.888748543796, 110.40660637588, 104.471308707911, 126.270870832416, 130.31163298835, 124.025049150763, 105.270297253145, 134.053358686084, 126.21765749723, 123.217230071037, 105.003068927724, 139.516017812785, 110.789609095841, 119.6970853574, 126.40913790972, 121.447596180706, 113.570109644766, 156.348104164184, 127.766509123259, 116.060888633038, 113.706674894265, 138.650989743598, 92.2858581851937, 126.781921160256, 119.432402257622, 111.166790218175, 135.129593359265, 143.285643102809, 120.023064860453, 162.866414364048, 122.679090042087, 102.638868895424, 155.216357784245, 157.235653898342, 102.246014690702, 155.540841814043, 153.61240557243, 158.506885608722, 155.502569767145, 151.689619651215, 138.786901280378, 129.840207498675, 120.512849213581, 141.473704992426, 101.127446850862, 115.043355847104, 105.857067842288, 165.058561308358, 140.03460428185, 116.202260044109, 132.246195098539, 112.637626984722, 115.14389174308, 141.691596946643, 116.284221707053, 105.805193817848, 129.551836251265, 146.693333466196, 110.056222219736, 130.880116353685, 113.087057133093, 115.356450382716, 142.706746516156, 151.483480599587, 107.066199071447, 127.079562532654, 157.772493283757, 152.131199877026, 99.5912345594921, 147.522010737115, 132.7750136705, 140.807571375726, 99.9740787289822, 135.905555556879, 118.627047674389, 126.651883520433, 113.164404182765, 136.419898323762, 132.709205824643, 126.98438689097, 121.074537195311, 114.160680721962, 112.217049100718, 149.55948746168, 100.094303014026, 141.265628342659, 145.476921656573, 131.607748262382, 133.3659574794, 144.873221167647, 129.306121996353, 139.834976419655, 111.123970751233, 117.432604292502, 141.320797746845, 134.32333593537, 138.862088974165, 128.669989867574, 129.419003187662, 156.083759448787, 86.9512891659561, 96.3998419387072, 132.217168071193, 128.709597194692, 164.303832425905, 122.744810543792, 128.524818459022, 135.242334921049, 111.32131943222, 128.847252737787, 142.842487516895, 163.908753123247, 143.395205390572, 97.8537106474287, 134.071576660137, 170.760165546848, 127.795878262641, 133.840533238692, 147.170344656531, 117.480294880371, 135.926390665275, 172.468634956416, 161.701693350849, 126.897010050608, 99.2661724192712, 132.775583020803, 132.401499096025, 116.846933266299, 125.007520148016, 121.726033039354, 144.91402612823, 162.582628327248, 90.7401841907147, 123.288904120466, 146.30817176183, 138.521580406272, 149.894324907542, 145.994044700464, 120.664322312063, 139.061218946647, 146.519751080886, 111.443842003044, 127.772985450276, 108.599887776978, 122.765372120722, 117.515969500069, 122.803247759371, 125.970744151857, 116.155585576153, 133.971367951326, 110.554955234338, 122.891807232168, 125.451413910228, 136.473477899044, 126.023937245225, 143.110101133162, 131.433989405547, 126.490177964713, 121.517647798283, 129.772541757392, 132.667053706015, 139.282193808762, 149.693832392327, 127.099485425751, 144.096520367774, 122.252001803947, 144.90400652137, 120.62250719323, 130.033151872056, 140.643651681084, 122.270142807486, 129.908876425892, 107.243191095343, 127.632631779771, 139.692652561392, 124.200051484103, 122.72754144773, 144.09696040859, 97.5250230333918, 149.459241714246, 179.009115493876, 132.478582497, 151.804094678675, 113.259459697234, 125.466795258419, 139.868521470413, 151.489005767483, 125.047291752105, 92.6368191958696, 142.646284468895, 106.044965388438, 140.98019822577, 120.293828040673, 112.059988901882, 154.698319912476, 98.4067185747967, 117.208695093233, 134.861155431739, 117.436050875013, 96.8579150706809, 114.96323128653, 116.058439808543, 107.003191979674, 148.408384094454, 132.842934298327, 141.13803572234, 137.756762654385, 124.71367965614, 137.386665388528, 152.171501999257, 149.333555053716, 153.78919641104, 127.680749409761, 145.173029594017, 151.793052253545, 120.638534324946, 123.611832284629, 136.957228503273, 137.388433275732, 127.426354004013, 134.14347338146, 97.47402437886, 124.270754387998, 146.715965840621, 124.54968469002, 144.844988452977, 145.690200250827, 148.391218506671, 117.059438733828, 101.370026835659, 123.745761680041, 98.3342470989753, 141.114789882615, 131.625830264853, 128.283395917096, 132.064118215441, 134.865374654147, 141.893530472622, 134.779219844284, 135.761777085493, 133.482840257967, 140.859229470159, 97.391167308798, 148.628232434344, 145.284624921284, 133.669894102932, 133.896173528671, 140.081369433086, 154.311348285552, 115.210288378561, 137.900217901811, 127.350117328877, 116.334583985523, 142.636774256156, 149.545455960907, 121.685886127179, 148.465238820078, 114.9478628312, 141.670746020512, 140.632512212967, 98.468976309582, 146.518187803588, 130.306313574406, 135.148164015237, 143.012593315719, 151.471398613796, 141.586209096761, 107.30591148353, 135.650729542032, 135.456938479747, 136.188848781475, 124.007340309956, 122.98625306404, 136.397362523297, 164.008069966457, 112.094348474664, 141.955782006807, 126.754626901557, 162.300704777378, 104.165079324346, 156.352849884582, 138.375048662501, 148.410627456499, 159.000503056632, 123.700572437142, 156.917797961239, 175.894849217502, 114.387720606167, 130.187788292717, 114.501183509287, 110.384771465116, 131.32449379431, 102.320556165369, 99.9347075728247, 114.845121778822, 131.374116421693, 96.6701985105192, 134.616382904139, 141.217770059037, 191.584309360557, 153.333312304925, 135.632825280024, 113.632793209222, 132.211158927288, 132.093239253094, 123.109048677313, 122.46699384082, 150.678145776765, 133.7588075544, 165.689878561672, 118.834096927133, 111.62641157361, 141.233765576163, 146.756357415458, 129.161259753532, 162.601344822001, 117.468824588725, 123.051094193191, 130.655202187726, 122.212729825532, 106.196070996366, 144.795342633727, 124.413383132548, 119.825081408877, 129.508230575853, 121.346209811694, 97.3070297292423, 124.827040143038, 139.128734413967, 129.515051495723, 147.027824048291, 140.694057941836, 116.230376632623, 118.863038531648, 160.780114418145, 144.809997759557, 123.626927413889, 146.146119806983, 119.175495050774, 125.758893146133, 145.035650350905, 130.771310909842, 116.855949648811, 137.761264805944, 123.570421862686, 130.647372145325, 115.251078550894, 137.341062139871, 146.106026689774, 126.575186492131, 121.789708437658, 113.893204861301, 148.759884529148, 112.227136578947, 106.196577577767, 117.259190480902, 140.978493385047, 134.65342477989, 146.744849354772, 128.81493892356, 130.726511796414, 125.612799027726, 105.803392942785, 156.205355148827, 132.72942024502, 126.5142002284, 129.450044939953, 134.31570991667, 131.496619706672, 144.441941783416, 121.179812067471, 122.68488440863, 112.43077705223, 151.556088637506, 128.078352835263, 137.991185094231, 136.966200868668, 130.405887291862, 109.936088429391, 114.668029158794, 145.480175063258, 141.05299124822, 131.647672109222, 105.808781316477, 144.542575687263, 124.758856834208, 135.554702251074, 122.777508128119, 154.559106356979, 131.514196878114, 125.355444369581, 119.629276849276, 113.71534310751, 172.20592368091, 128.973688959954, 178.999136581277, 145.545045966657, 140.319982341952, 125.845087477167, 120.67639270302, 107.104933398633, 117.757246795608, 89.6370268810019, 140.669506231577, 135.322425746782, 127.074015725349, 115.651153235773, 135.032045815162, 143.875321393397, 133.450706504257, 136.222863379391, 138.053377874258, 138.759325519743, 132.980727916229, 131.44717353747, 146.06008450614, 108.440241559887, 130.499452688895, 133.79918105127, 112.213763399378, 105.519774113112, 120.723890881894, 127.539303938061, 114.826426235545, 140.500631490156, 149.773802537091, 114.624423878009, 122.140020481431, 138.738020097968, 138.748246049588, 144.091891999232, 113.970788881666, 123.485212714651, 116.288994084576, 126.092731535247, 136.700095741067, 129.014435236316, 155.20027632042, 132.149681616727, 137.052953848502, 122.294315218074, 146.19323548627, 119.771155019691, 127.567418715891, 126.413522438535, 163.421837378865, 150.767808758148, 108.242608662742, 114.667643541861, 118.51938408279, 153.925252067931, 115.738982650739, 120.961937321294, 140.991677174347, 184.806695166077, 144.416303436995, 155.028021011159, 128.094680197224, 127.314968974567, 140.709200307538, 114.874419932184, 128.938300889796, 149.362830075895, 117.674716046304, 145.394315528141, 124.228549466618, 119.089948975909, 160.761948832327, 104.639123984003, 135.259369711245, 121.996399811834, 140.62842535274, 151.039122481181, 108.749611481383, 124.825025733123, 126.786141394355, 89.1276016979813, 122.726940816431, 142.357938995087, 146.977555676182, 137.508345349402, 106.653378073854, 114.697810823606, 155.809108929545, 104.759794704836, 142.887729171294, 118.170437293353, 132.002730309963, 160.741346753158, 126.415183842102, 130.016099443842, 131.691296640136, 125.828406818523, 162.139812985697, 112.062211273148, 130.334600155947, 128.608408280587, 120.875625279832, 128.746219106763, 141.718845665842, 158.914992165496, 138.945367411632, 129.52311321822, 133.61814772904, 146.341785462679, 121.567905474016, 118.923827509919, 152.848707502854, 136.360994666188, 129.110146265063, 147.178196714902, 168.883927607424, 114.230251120645, 133.717652238571, 136.953651517246, 125.953060590693, 133.282943647443, 112.357240988663, 122.162256142428, 128.369164547584, 127.829056585573, 145.438518430546, 130.855023993342, 114.568343410511, 109.404374152897, 146.926947032701, 134.788722386105, 165.290526147813, 112.74083733651, 140.961487024076, 125.518372794552, 147.10746517111, 106.226762953583, 105.088195179574, 154.767456941565, 142.720221007564, 129.223239710121, 108.998414409375, 132.856280477756, 145.694593146404, 122.683533853359, 146.074019137646, 116.150795246282, 123.500449130415, 143.573549095858, 129.37050180316, 145.577775355848, 119.171026582199, 129.418094036082, 139.853776278516, 139.496670891719, 155.829895045986, 114.378162180443, 108.570423398555, 153.218073268729, 151.268174988981, 142.890048671692, 113.770653649123, 120.583435384464, 138.928819884174, 133.788392403841, 146.320882771343, 132.02562613401, 138.654076072345, 122.817186517123, 142.614867069168, 139.579409609766, 166.641065878081, 104.206131641405, 139.030257093851, 133.883321332986, 106.379682828462, 141.023488625313, 127.961826272065, 133.555431765009, 115.500180490273, 121.726184300776, 99.1046767432962, 156.759926197683, 121.702235434805, 137.706409621861, 140.218895546687, 145.491247808589, 76.5703961904877, 144.342240674273, 111.298064923683, 143.764966212593, 128.802906608085, 127.901227077263, 158.199896663906, 138.167400949048, 148.697439396609, 130.336329553773, 154.742915011968, 150.250537382934, 117.483570982835, 139.528883365658, 134.948202589693, 142.854804108864, 102.365782010642, 98.1437435427612, 122.965410445321, 129.092197712344, 112.514883352908, 152.134414145996, 130.656792225775, 135.113608546357, 108.52146315704, 94.8982061085733, 118.241444642853, 164.65821534872, 111.29385333004, 99.1504671662326, 133.778507258486, 126.863501579284, 166.837924542999, 140.171046635575, 104.559965029501, 154.574431380542, 130.593346740209, 121.007132995088, 78.7899381176995, 129.885062477612, 121.842791101215, 139.333242196567, 164.822065510961, 107.187292882332, 123.39812265362, 140.360981511728, 116.477246960649, 114.907611896976, 144.484782109912, 112.419992088986, 136.679726404401, 145.495978830329, 139.929291484065, 151.623974620878, 158.932483432592, 117.436321830211, 145.586798339749, 133.947238798589, 122.083655070906, 143.645621992194, 134.564944433577, 129.511765128194, 147.52028454485, 169.518436592926, 132.815847503576, 122.179107995592, 113.461179109871, 141.996982925403, 144.925586606638, 135.200760944313, 154.825360142512, 118.300356354352, 93.0744443841599, 126.49443263879, 138.4893663695, 100.428556759798],[671.089223969982, 677.233025514666, 673.025172993148, 670.254733042799, 670.322073160037, 674.823002274647, 670.483421530871, 676.299222119056, 671.308986003016, 668.821389876315, 670.682746176399, 673.037759319223, 677.194618307339, 675.977957172422, 662.898822258758, 672.815399744578, 675.534480401256, 672.875671728123, 676.689693361197, 669.984393332935, 667.351537627395, 667.356537769402, 673.036006499589, 671.211394943159, 672.634601065584, 672.275084632818, 672.769249298261, 671.318749232415, 670.243295817284, 670.106219323349, 667.931404937047, 675.843136352842, 672.58703443785, 667.493561044144, 670.613971400193, 671.040545858735, 673.08523649149, 671.441511988991, 670.943454677325, 675.508036317678, 672.191144042243, 674.801834062086, 671.572820689206, 673.140310448056, 669.405532505267, 667.001204450746, 670.129258602512, 671.554542851192, 670.750009408351, 669.923919466252, 672.614597298544, 671.395489000896, 677.959946193982, 674.737851805686, 676.59795927949, 675.163753276469, 669.443329501135, 666.436108387446, 671.883722031413, 670.997330235686, 671.124475259593, 673.36084793349, 665.905327827931, 671.225267055835, 674.319794754531, 671.561290594969, 669.171429349471, 672.560020692105, 675.892133917754, 670.672370819973, 672.899786350233, 674.429924717754, 672.315235320054, 669.558951032727, 675.185255709674, 672.901461927419, 675.743645839961, 671.071426465779, 675.915071026635, 672.716769820118, 670.30248965266, 674.352837170099, 671.460945663481, 674.025277250252, 677.459141815214, 675.021994036574, 673.646305930009, 671.5756317763, 666.769801240454, 671.722310524053, 674.258997610621, 675.680852006821, 673.664578582361, 670.306921886016, 671.787591689991, 670.903258080557, 671.013155087953, 670.000077055818, 669.12025125016, 666.158686928929, 670.323130162704, 667.754001125597, 672.611940485672, 667.706133132306, 677.229827815391, 671.568571104848, 673.859042773807, 673.692362559328, 674.044119029626, 675.04308423983, 677.680680464519, 671.102860451426, 672.720153787859, 668.184348515776, 666.088654697053, 666.513107962713, 671.855760097072, 666.757667954576, 674.31492048191, 669.633374827266, 673.143161882525, 668.934809084817, 670.283142446145, 670.997630313212, 673.643803562309, 675.446997565321, 670.950335795484, 671.579142918976, 675.569149488052, 671.439122110703, 671.819614062297, 674.521652751275, 672.145127248382, 675.863419716734, 674.927796084541, 671.639588845353, 672.374577667151, 672.476052463998, 673.37576344875, 674.448162540129, 672.815825299181, 674.022226451426, 674.909345010042, 667.00044204299, 669.13031578251, 673.180054103364, 677.005176984305, 669.048053928097, 680.255151485169, 678.168096622127, 674.815727990707, 674.866295222908, 670.187633347058, 669.104124020607, 665.057372951501, 673.467975533903, 673.00630310067, 671.295478138892, 669.594855341677, 671.244595479857, 669.86831830444, 675.519244597546, 669.198812836401, 681.895406009395, 664.200268534259, 670.861178334936, 675.74433449376, 668.151134963459, 670.342017835991, 671.592193015552, 666.447684941, 677.350288925333, 671.613281416897, 676.825460457127, 673.101862025898, 671.144742848019, 671.528661200072, 672.532255019909, 671.733374480572, 674.28460233144, 675.263721948561, 674.257771803026, 669.049587268245, 676.250569798236, 670.550604551902, 670.738247366529, 665.72602794526, 668.372433827493, 674.594100732049, 668.369586017167, 676.924735770731, 669.015275977961, 667.327744688129, 669.842453949032, 674.542147337775, 668.362886123318, 675.776544102197, 670.568709284703, 671.109641394453, 669.583183351054, 674.309614950791, 669.89149866396, 673.164045221894, 676.431016802673, 673.78744805004, 668.79304137636, 668.981996793585, 669.626547480571, 670.002987309141, 673.658979547772, 673.366654833538, 671.760452332501, 672.401403419851, 673.335149267504, 664.120237503051, 670.416363250309, 671.460107971916, 666.198968091959, 674.777830503567, 672.519310195698, 669.948496161003, 676.97370170576, 668.232582002033, 663.066774857067, 675.718473550515, 672.844346648026, 675.633118535375, 668.464050164485, 667.060103808701, 669.168305324465, 671.469685323401, 672.506885724613, 674.487874756458, 673.62325577703, 675.336259367522, 676.258107842669, 674.09437785976, 664.473074301853, 673.519150001719, 676.687881623023, 670.264058426156, 668.411236867364, 672.763947313983, 672.058399567814, 673.993732604405, 669.677173364181, 671.14309309034, 668.095632860064, 675.495140005472, 669.070566162429, 674.137696334953, 680.437106716297, 668.321938493806, 673.337382450247, 676.893973741397, 673.028609225575, 668.443321131665, 669.561534263725, 675.341809294976, 669.433608597884, 672.378308989409, 671.161445980886, 671.625846642653, 671.084909734405, 673.429319865524, 672.094857833101, 677.060756386339, 670.832539024068, 667.096869236387, 673.175070397879, 673.05023752546, 667.265178901893, 676.752744832047, 672.554534647861, 668.528692826148, 673.791578895387, 670.825725135131, 670.338805770217, 668.635451051693, 668.209875314918, 671.548278693781, 672.920840531835, 663.793078713039, 671.928200900215, 670.947031291671, 671.63186985821, 671.333313430533, 671.630506152926, 670.965859021571, 671.792711515455, 673.192433513676, 671.388482172959, 668.601777439864, 670.01845702752, 668.638466944961, 673.076499487207, 671.221470799015, 667.22194875102, 672.829061890036, 670.898927390771, 672.054958417936, 673.350893379422, 673.459679311702, 671.807705304679, 669.987870114364, 674.107752247794, 672.277702323497, 675.896648197747, 673.943600696788, 672.781350426415, 671.246372118114, 670.478421503619, 669.385783552912, 674.363492211459, 673.52344671666, 673.606544894458, 672.873612493744, 671.786232702505, 670.853689326709, 670.739713200127, 670.572291734699, 673.300554182276, 667.931960292273, 676.999532152729, 671.749066569457, 676.605957122515, 671.996545277237, 669.660998414621, 673.919649514401, 672.634041479707, 672.909889882693, 673.848122777019, 670.64331793874, 675.56329121914, 669.085612058009, 669.151845232589, 674.898714149689, 673.959012680474, 672.810491195946, 675.434659961675, 672.520746451319, 671.669121657021, 668.727023954659, 675.765393832013, 669.358447843838, 667.935160698008, 670.651733000399, 669.773715031556, 672.721087736868, 671.815842502405, 673.772508512112, 668.001831735768, 670.66502139352, 671.836735445355, 670.857769099345, 674.638399640994, 671.126400926235, 672.420621032879, 673.812942950811, 673.977196109573, 669.075965587256, 672.845322385247, 671.506789601164, 669.095420016036, 672.510694500757, 674.834412708007, 667.60639386474, 670.507952438366, 675.370492174792, 671.496559656045, 669.512885343464, 665.541207140714, 668.866244220899, 672.839717454282, 672.592631200652, 670.214382313095, 669.440862911094, 669.988794489185, 669.844039698243, 668.411526062899, 671.681994867988, 670.72419150643, 668.660558553308, 678.640238414725, 670.918858054928, 675.824250464219, 669.406355649814, 668.561937821987, 676.695721299377, 674.11739530274, 674.39256572398, 669.21296986275, 673.337482351868, 667.719133626326, 673.220499721765, 667.938984826058, 667.590708748656, 671.350507193521, 672.566734681844, 672.595628772603, 671.703748784455, 671.296144913542, 672.099777745126, 671.657763114749, 671.076092962286, 675.337494060702, 671.428413440031, 671.036619023962, 672.834289009189, 679.518646221564, 667.632328338259, 669.389492416789, 677.772138735042, 666.179066027262, 664.443667387979, 673.743560750049, 673.721425377041, 668.980246409464, 670.255180351486, 669.133316055325, 671.830288967487, 674.031244686453, 670.540328003601, 673.403779094638, 679.017662886063, 670.120847622939, 672.496256584195, 669.185266243538, 673.258448638868, 670.047242885535, 674.908291552344, 678.011623711328, 671.671138194389, 670.086913504524, 663.926121754926, 671.377094364934, 670.734227392132, 674.724295854016, 675.824246835905, 674.607995871426, 666.923673918442, 674.163806032032, 670.057649779977, 675.172065146187, 672.784378422723, 668.896503846765, 675.861605357663, 672.647348714369, 669.628178616089, 671.469449736683, 678.380413035842, 671.147764388602, 674.651180684384, 668.212323165215, 666.98220610823, 676.841575928373, 667.387443380254, 668.186721798374, 669.085269095529, 674.790048404984, 675.259556001879, 672.805294074221, 667.710013751914, 673.080017962717, 675.720486099551, 666.124867305087, 670.994815719385, 668.058955336474, 673.535318446375, 673.664528928137, 668.736223722716, 668.596617558746, 673.198099553484, 668.702210322095, 675.400150846337, 668.713894781001, 668.948925575553, 674.184875906561, 671.303887654587, 672.434144296562, 673.355461462728, 671.49781542149, 674.087801812784, 669.123813850968, 671.174467300591, 671.919430764272, 673.56797951866, 672.347184822789, 666.755902249726, 674.928560618954, 672.242887115409, 676.668682051203, 669.863327724324, 669.102569975066, 669.361704054534, 670.762151507271, 673.802041716185, 672.509670433548, 674.98865259722, 668.613218277325, 673.718905098845, 671.757196428526, 674.336326877653, 671.473701979652, 674.464665700613, 670.93043030118, 673.597171563068, 670.697561674764, 667.932477657412, 673.127516031553, 670.513895883107, 676.030896566494, 674.226412054613, 671.002018987193, 672.037506974698, 673.040286226684, 676.09374271822, 671.598958036838, 667.254939572114, 671.447905286841, 667.730978718723, 671.904285874102, 670.1187383756, 670.67643548861, 671.707003138745, 675.81300284199, 673.290297631154, 673.113300692384, 671.732384669582, 668.537897460566, 665.699274708508, 667.288586434743, 669.051832864409, 675.195846223591, 672.630368535846, 673.954562209906, 664.680428462534, 675.677318058938, 674.332137730124, 668.794736656166, 673.867177250355, 672.17517686191, 674.162725880111, 673.022906834971, 672.548713078946, 679.706839181951, 667.599659552945, 666.984585742482, 669.037875106976, 672.916206100918, 668.278580590474, 673.538334612254, 672.065848599221, 675.0414416203, 672.803234270177, 673.649193984407, 671.759300417766, 669.515080951251, 673.732747172151, 672.487238224275, 670.089552989875, 668.134645284488, 667.58480040335, 674.785913297873, 673.339147688975, 674.114769919213, 669.487220136083, 674.793011708332, 675.942445239457, 672.726711409658, 670.12507633648, 667.680383676632, 670.361603741586, 677.985052084209, 672.472310526054, 673.20063752406, 670.52515050857, 670.053585822261, 670.240522366382, 672.776074161795, 669.413669319124, 672.095425368154, 673.777348485334, 671.630676029554, 669.235522364883, 673.862624047225, 675.36248052963, 671.941138908706, 674.91216086439, 672.752140528956, 672.805221787898, 670.525205182627, 676.493109568651, 664.307038218614, 665.293020225891, 671.778246521364, 675.086290954711, 677.492319263057, 672.521579353085, 668.805772708606, 669.969432359312, 669.9583810017, 671.125760774623, 667.905719461585, 675.057182168532, 670.516247689334, 674.949808662157, 678.223326731409, 667.613661485585, 673.359464817076, 666.87478649683, 677.201881969739, 668.30340623364, 671.925774589064, 678.694078537492, 673.600141577535, 673.378796806084, 671.57140941084, 674.256248810255, 675.088834352306, 678.019136375952, 677.412173928348, 673.159868301882, 675.456394700708, 671.186883512059, 667.366301952504, 670.327258617095, 672.125057868162, 675.116955158491, 673.86819287274, 674.231236940085, 670.024952544949, 668.790719527359, 667.742520466803, 670.153644074911, 675.644791273901, 675.594207557076, 669.033040687907, 673.171732976723, 676.730385400556, 669.262498629993, 674.375393079982, 673.296607828419, 670.855369386418, 673.257687136641, 675.34904563712, 674.791088667702, 672.300733983047, 672.52692919502, 677.056984123599, 672.219150041021, 673.276439654818, 669.084369159229, 678.478956931911, 670.613343416708, 668.531677063039, 667.625994548462, 668.089591205411, 666.730988323091, 669.920296992078, 669.634424190523, 673.588175141258, 671.423855780745, 668.915989249153, 670.131849792045, 673.748420020852, 675.503889085901, 669.997610782775, 673.231748033847, 672.71306487236, 672.91520457554, 676.177046169058, 667.653685469626, 669.891538568085, 668.929822354266, 672.508419107813, 670.252347580332, 667.379115491509, 672.239245677696, 673.034100779857, 671.878576139405, 675.086745225918, 674.176289820644, 666.894482645141, 680.332554333287, 674.640212412862, 671.861133504988, 670.217528719466, 673.118812224623, 670.285110091726, 672.254830136965, 672.337726658865, 670.063399784074, 670.45562071757, 678.028605997169, 671.260973803979, 668.812426734494, 676.971539201759, 675.301689763745, 672.770620371151, 670.152618217634, 676.895020147619, 673.323393848445, 666.033480718527, 677.45625463991, 675.930698246458, 674.866113589187, 669.280806295014, 674.013318587992, 672.809804756108, 668.907203543753, 671.985667495615, 673.041922725673, 672.464411212782, 676.341090800403, 672.77078640939, 675.158890074677, 668.762324762284, 669.035655147858, 669.762375189173, 673.186136706563, 671.34938482554, 672.808430860141, 673.37401812448, 669.673296323887, 671.171987782019, 673.647612225842, 671.75388810414, 676.692300914963, 672.577511173971, 670.236836840784, 667.571850254105, 672.251961007893, 676.045544774462, 677.229209790966, 671.921634364004, 676.839657089586, 672.493384748464, 667.383017226999, 674.809961505541, 672.09049752431, 676.665096423539, 672.535897355155, 670.338465656081, 677.680964886201, 666.855001053517, 673.001596159271, 668.887830197624, 672.479654388867, 666.808277659342, 674.7911561785, 671.06567491163, 674.166820797914, 671.338327613581, 678.208793738272, 669.602234818454, 669.163498053337, 670.700950573448, 671.504952601427, 670.852619925415, 672.372787421513, 674.688034043895, 671.767454339992, 669.661064611365, 669.964960035914, 669.886077861042, 670.596460046956, 670.956631097855, 675.88913709327, 666.263913924893, 672.090130584091, 669.053997240742, 671.017268948633, 671.454441311044, 668.653814411576, 666.786820674416, 673.787434802272, 675.275968166174, 666.368196833556, 676.871360396312, 671.92013162774, 673.407974761153, 673.053853811872, 668.468453457114, 667.860660700927, 672.045776675986, 671.085551616396, 674.676296276474, 678.584156982151, 675.775609776874, 670.528637999865, 674.002989402565, 678.244243833302, 667.253378042523, 672.701049885119, 671.626167438013, 673.736248558591, 669.405827625158, 667.637421631133, 672.885833813874, 670.193951800828, 672.409136012044, 669.840406718657, 672.559248974737, 675.067768735719, 668.356841638735, 670.202352836536, 671.539101551092, 666.615998220411, 678.499896224629, 671.734263101726, 668.693873540947, 669.119255671041, 672.878179775384, 677.791998407034, 670.568396003066, 671.521389090946, 673.529488414375, 670.180184067638, 668.478632527705, 665.412621680145, 673.195484298931, 674.324106667469, 671.185775292954, 675.235622725259, 667.048941671857, 668.308579944064, 662.862461142974, 669.153786668301, 672.557625626796, 665.450078298173, 679.983750578187, 671.791671145004, 671.043931655013, 671.980965544686, 671.355976355304, 668.223616855687, 672.071452454394, 669.995953647092, 672.95675490446, 666.676986889838, 669.336401302696, 672.489979353884, 670.954975509858, 674.536090037633, 671.22145720717, 668.841867811709, 674.752297784598, 672.242308463324, 668.831105005966, 673.454746710693, 668.584469397038, 672.759924457262, 667.497829691155, 672.429970332353, 674.55096432936, 671.872350463036, 670.279834123931, 675.708561611445, 675.319947000769, 675.397501531051, 668.350228074859, 672.186062281653, 667.365525895474, 674.59881580959, 673.575030594713, 670.980819604766, 670.646089708726, 673.517546432575, 678.068372637516, 669.165377971196, 677.267716117355, 668.259325505143, 673.957948857348, 672.672410214773, 678.222183825906, 673.041491142855, 674.08024446209, 672.813057650703, 672.93316122037, 672.338343889817, 668.896119331647, 666.532948253716, 676.704748802501, 673.057064892928, 667.050735984616, 672.394109180363, 667.368353037215, 668.121105123821, 678.691734919649, 674.469909634392, 667.601407280032, 670.842415588871, 675.925136783383, 675.874282809963, 667.759921306143, 673.060340160092, 671.479867846839, 674.589178119902, 667.906261924949, 667.676274604653, 669.598174571772, 669.132625771986, 670.264905467638, 671.530548446749, 670.853010572028, 675.655934375181, 668.7082860118, 670.131396393826, 669.210404682913, 671.406274795754, 670.413489485983, 672.329951379093, 678.891081035321, 674.242883810285, 674.341990508004, 672.485566133542, 669.810727939602, 676.697072233437, 665.246413629858, 673.35972704549, 673.235475374449, 670.885128312942, 667.946196139114, 671.630626853669, 672.670629695173, 672.7647202782, 673.075972513097, 672.811065519152, 670.09461634896, 673.92729642365, 670.18649007387, 675.070171019744, 668.214825017764, 672.091386021945, 668.632863715474, 665.882461188308, 671.871193527124, 672.191188794785, 674.942458633844, 667.96543488519, 672.022990063349, 670.871489329491, 677.49250190263, 674.410065842193, 670.126530971065, 676.533004612436, 672.118120685156, 674.694986294892, 676.611970341758, 671.447255070937, 670.396061313978, 671.355142192975, 673.171474930038, 672.324080488581, 672.067318922157, 670.872677085048, 675.313505305807, 669.731116955974, 675.436236456581, 672.64446830859, 676.697132219614, 674.051608279445, 667.546140682517, 670.766969339036, 672.638602607145, 673.627219887137, 672.766639216571, 670.789424452808, 672.037387169781, 671.432052416559, 669.883904042334, 675.15398440974, 666.639775177734, 670.826183343247, 676.232537263872, 673.451099625122, 668.676955329784, 677.132812663969, 673.589432484396, 669.439005920524, 669.608635005409, 673.377602156167, 674.163647926499, 665.178887323501, 679.344334912866, 671.850288812374, 674.03570228421, 674.391758621878, 666.690385206864, 666.149720787537, 669.116168730509, 669.502396991383, 667.157826414338, 674.737718053102, 674.431571845518, 672.633681499713, 678.108329667619, 674.347595027108, 673.559454902362, 670.627902402111, 669.842431267895, 672.970571790581, 673.031195944544, 670.533222042112, 672.341390080453, 677.086080920099, 670.944536924537, 673.380696996672, 672.650088331435, 671.338567461845, 671.980209624003, 674.332361489688, 669.385088161056, 671.250876851454, 675.37162745738, 673.743057093986, 671.656316197926, 677.823663942559, 674.841140476703, 677.25833815518, 671.176346335137, 669.316287207591, 668.723168914241, 675.464419767343, 676.180410883603, 671.552718299236, 680.314958215486, 674.096871300502, 675.321285076232, 668.460727909808, 672.54265841089, 677.720379507967, 670.188743836616, 674.85375935492, 670.942797434956, 674.307282631697, 668.207806154484, 671.190185240373, 675.084737851148, 669.003028385315, 673.446649439185, 668.015926669489, 673.038409807345, 670.694727162975, 670.617320796946, 675.391327600475, 675.460374688457, 671.972970413986, 673.393312775541, 667.044959854573, 669.667182722509, 676.856412840959, 672.448812694518, 674.078889063125, 668.631577042044, 668.823317958327, 672.673850551446, 671.581531432074, 668.863907652063, 673.358541537031, 674.850384357395, 669.045592041105, 673.418879962519, 672.689766156462, 670.006285828879, 668.286648972013, 669.524772535402, 670.826658306784, 671.72085090761, 671.792025164717, 670.178518466947, 670.548465606627, 671.93428249833, 677.790805283995, 669.271950160464, 671.593169638492, 674.327703926571, 671.115646130576, 674.626621230393, 674.172413978729, 671.828817421, 668.985242991599, 673.497883712626, 671.63196241334, 670.242917155548, 678.086513322273, 675.013784677267, 673.684783840595, 673.74208455706, 672.958722319431, 672.28130615293, 668.589057236058, 674.001311876995, 673.892461492556, 672.414006419833, 662.51801674831, 673.390654389086, 671.543136142194, 669.542374467131, 667.346353869086, 670.620417919185, 670.315202866364, 672.36820698879, 671.766115933617, 668.080074130832, 666.07044325486, 672.548556000757, 669.244818927792, 672.521188256355, 667.720186015752, 674.145582708141, 672.246399723593, 672.239443317092, 676.008495786049, 673.177308124614, 666.43722853973, 668.926285553584, 670.087892435627, 674.531949137034, 668.601835618534, 671.693091812329, 669.14380645619, 675.837806564078, 677.060983003775, 675.064426135204, 670.081440970452, 675.919510369643, 672.246967076957, 667.912469616179, 671.298020587117, 666.932847360677, 670.701296589821, 678.359169511252, 674.030889010403, 674.20310420215, 665.780784700617, 672.519585557883, 669.498557864232, 668.056367304027, 673.00099560288, 676.848612054698, 670.002983505293, 671.123306335558, 667.824701439414, 671.292915468876, 667.897376626211, 662.807375153823, 667.592658338128, 677.015240032935, 668.73620362741, 673.558989466146, 675.863453197884, 669.166149390153, 668.739840782533, 672.510713659928, 671.342915616985, 675.578404887125, 674.194468276891, 674.18006637025, 669.767539227276, 671.593032219683, 672.614998805535, 668.58866533012, 671.266940967097, 677.925748441409, 670.65997112668, 674.483675346288, 676.51231317246, 671.895690234097, 668.221796623953, 674.627678463099, 671.217710012463, 666.455664709765, 675.35353469388, 672.399625706189, 674.968913710001, 672.112946029478, 668.070806751045, 675.327521900943, 673.915421038268, 673.069085723285, 673.58847288282, 674.63082960033, 668.99724014557, 674.063040158677, 670.428710181167, 667.467484456837, 670.454666313463, 672.412771663296, 667.183779328571, 665.233911996925, 672.650070508902, 670.875926764348, 670.771190457614, 674.236795750805, 674.735791322415, 669.302481177903, 674.711164185784, 670.698273506544, 669.463854201306, 669.671416124781, 669.557252201017, 675.218276293803, 670.867877217734, 672.467271594401, 671.784082266864, 669.209607477074, 674.353467308553, 675.579643689323, 675.192858768069, 666.002084639491, 671.084639052389, 674.561582755566, 677.867704911966, 671.321963123022, 674.733495977261, 671.785018904996, 674.257454506042, 669.557702547428, 674.117602842374, 669.074344768623, 669.714366131959, 669.993609117565, 672.540351382901, 665.329727587075, 668.13158636871, 672.7535844504, 677.814810076594, 670.37186015734, 668.124012832482, 678.410863673041, 669.026107556329, 673.969518286958, 669.505678963891, 673.518757053968, 671.800392137486, 670.258487916757, 674.991711482766, 675.032303116357, 671.336124096049, 674.578610520947, 670.559056271308, 672.539256443916, 675.178670989345, 672.585758353549, 669.721787127341, 673.409025541593, 667.941101248724, 674.42404815041, 670.188319757342, 674.168143351888, 673.349433191964, 671.375211551371, 666.882795503997, 671.954944631269, 670.756297521768, 671.168433028373, 673.622237574409, 669.975017200818, 677.705893459502, 675.18134119019, 663.828943460908, 672.539579384515, 670.586142524175, 668.554751924891, 668.573266426542, 673.167549795855, 673.776911406885, 674.640237926195, 670.206189993124, 670.621151897288, 666.867732230023, 672.345551697758, 668.381608833721, 669.60429464643, 670.407793245368, 673.572525679802, 675.243969029113, 674.450872553172, 664.525057911497, 670.367808437085, 673.139407515727, 668.565570437562, 669.004187200557, 671.357718378459, 675.475353561413, 671.562474137761, 670.812096244307, 667.019184640386, 674.425951751888, 667.765031103483, 675.47402353964, 672.649180381591, 676.559926383501, 669.87958874545, 672.05820035454, 671.577253979635, 670.319692964553, 671.514414273413, 674.390981769448, 670.164557559307, 676.559181776608, 672.882496246559, 675.760511064767, 668.336517713706, 668.796641662631, 674.881544015389, 667.990276558887, 668.809739944594, 676.658801670158, 668.462308043346, 677.530911584056, 670.960955311988, 673.309936824276, 670.348816717743, 671.35386714621, 672.4445611008, 670.345975279472, 668.788632961865, 667.854673713488, 674.287549101514, 670.217408276859, 670.383944892895, 673.506901022655, 671.01065509247, 669.548461553963, 667.928827022852, 666.382103662897, 667.694132525581, 674.188627623581, 671.935802625948, 674.639694068857, 672.819707783256, 671.808856104237, 675.192245850979, 668.593517113284, 676.072072028799, 673.533379624652, 676.498495223432, 673.073328595327, 673.963064093361, 672.329577157802, 668.038356224793, 676.875571122543, 673.877287287909, 673.192950104238, 671.598663986978, 676.554875455802, 668.911088162815, 670.978450686292, 670.54998995838, 672.39682277523, 670.461346125059, 675.518765875144, 673.650184934851, 672.309218537517, 672.043365833023, 677.091542079543, 667.814461546679, 669.888638255393, 674.072575261399, 675.919880239397, 671.888803263654, 670.519451909689, 667.996686314529, 676.093866670861, 672.558107813234, 667.360076108215, 674.403753786859, 669.458308114808, 673.013287891441, 670.446508391285, 674.153408531036, 668.165616435738, 672.371370877062, 676.68175942301, 674.168128061898, 672.171819025762, 670.606698397712, 668.875783412311, 675.28416129796, 673.403372364432, 671.292357615623, 669.041472597863, 669.390339641449, 672.154089488377, 671.605330719278, 667.256671067402, 675.244098499507, 671.727161312, 668.714186819887, 668.681246165274, 672.264910077046, 673.953903265058, 668.738546868923, 668.249878368896, 667.266126917678, 671.110324384066, 669.731483381463, 673.250861468702, 671.341602255236, 673.373076582851, 671.148019969934, 673.383600776572, 674.235521247942, 674.747609241916, 676.247386910313, 670.166493532152, 668.631096307364, 667.928020148343, 669.768731551971, 672.055292658271, 674.199045313662, 669.510855419948, 669.535916841515, 671.111739360929, 669.634228113976, 674.882108588812, 671.56271666392, 676.044385596593, 679.320919270383, 676.550024064799, 672.047199200721, 673.727497741887, 673.044959922654, 670.457149240691, 678.990558817274, 677.113077403826, 673.302743531185, 666.033216263945, 672.506087431614, 664.202942235677, 666.857675581932, 672.002736661522, 676.306303631836, 669.280563431166, 667.374387395631, 673.540598163922, 675.116488206088, 672.184252462031, 666.958609456941, 673.643615431972, 673.184286766042, 666.596400197238, 665.940768451632, 672.644019678808, 674.841660715969, 673.173777798809, 669.298126714533, 669.564344554222, 675.043284129128, 675.403027751106, 673.694926437366, 672.263152551945, 673.669716421864, 673.968812235663, 668.999090256278, 669.908780230878, 676.748551755301, 671.238593373372, 672.580909853544, 672.677750278108, 671.988709552287, 668.215943188551, 668.617453516399, 667.061323391603, 667.473018475311, 665.337028659061, 670.366481729156, 677.253178378433, 673.140413081268, 667.940202850001, 674.751446722536, 672.377749522977, 673.780637299901, 673.509706297065, 672.460514947486, 669.913644531233, 666.292406074468, 670.826769357893, 669.447645468439, 670.078290440513, 673.235220284332, 676.573514335963, 678.009572412506, 673.741247148689, 671.894996955411, 666.399135957826, 675.215041824015, 671.148877656925, 671.236865618308, 673.038687150164, 672.450232717171, 676.338852644036, 668.271464316757, 669.858244501796, 667.71717534359, 676.109208428208, 676.700519067492, 675.223334760689, 675.76671376168, 669.86537545716, 667.436592257118, 676.696664993358, 671.043171728729, 667.32022638435, 668.567324413022, 666.949366880071, 677.018952598424, 673.297851879931, 672.314707116965, 669.075558444067, 670.779237416832, 670.365410707532, 668.251159551454, 669.887230896003, 664.707641602426, 675.169517250294, 668.560968198903, 672.428932788906, 670.602674395478, 671.861377048815, 673.264417726336, 668.692370369213, 671.767906022923, 677.329468086167, 669.467535446219, 668.523668443552, 676.496014129688, 680.533869964285, 672.391974002384, 674.260389542918, 669.166298326887, 676.114829197745, 667.96435187073, 674.240104454361, 674.772035123718, 667.251018390012, 673.733463711068, 670.221321356889, 669.917645195061, 671.784258730589, 670.625237595119, 670.932682489295, 675.823012980108, 665.263019951743, 673.15769195751, 671.741178993772, 671.689799616011, 676.631160232321, 673.898255133632, 670.164316359332, 674.237142068222, 672.601278441738, 672.486268099509, 675.042398098378, 665.503243105082, 669.031789960706, 673.859952982267, 669.83872173073, 671.235475584432, 672.812557703465, 672.338103445145, 673.984047287641, 671.421983929593, 678.221288456773, 664.261455152223, 675.853297110588, 678.426230478678, 670.382465270391, 676.652768737145, 667.792914916213, 673.407105630679, 675.654043212995, 667.693881258628, 673.532773142271, 667.553591788735, 669.066917102483, 675.018569982693, 671.991019329367, 674.780565904047, 667.670986497221, 672.691460257202, 672.399781597446, 672.396480812352, 672.076947576909, 668.995366027654, 669.837341096305, 668.580994114812, 667.109768645768, 673.379849449091, 670.546455461923, 675.575193215507, 671.653776042102, 667.125371616581, 671.516358053839, 675.16633598929, 672.794028356166, 674.478867483916, 670.215594920055, 668.979818210371, 675.647842404526, 668.532372809434, 668.872492754718, 671.980993252311, 669.726550697483, 669.449729344463, 668.718126420377, 673.256126804692, 672.146112594389, 666.371591246929, 671.612169436089, 669.461352976986, 674.169044047638, 674.635035976558, 671.156891105882, 672.631836814199, 671.409992503594, 676.792735443936, 673.98552442148, 678.352946397615, 674.408140964949, 670.56919089747, 674.342902901091, 672.535056913966, 673.621909715481, 676.570160356943, 677.467461189401, 672.232909198885, 668.002682139832, 678.108868205618, 669.984344143932, 674.761705897253, 673.889751657087, 669.906029818046, 668.490460572225, 675.988556064233, 669.733589217741, 669.54810509701, 672.287673928158, 671.335453619251, 679.387509795623, 670.331478820686, 668.07851284319, 676.661171406571, 673.919107016245, 670.246037052345, 671.496094354736, 672.691547287835, 668.891678758659, 672.087013946419, 664.339685596036, 675.006460333856, 670.722459569849, 669.495179191373, 673.58768959336, 666.739561441428, 673.309028763146, 672.875706322552, 674.257567167086, 673.991180106032, 672.283623898555, 670.835199824008, 667.12364646397, 676.028379720395, 670.119505901817, 674.680072849808, 668.700745768896, 669.758848736297, 669.464814560303, 671.224807506951, 674.872750113798, 667.75920717473, 673.760762798845, 669.308973126745, 678.380278779971, 672.405929162381, 670.010349880517, 668.916017554634, 674.865645295497, 673.952227972757, 669.144769650915, 674.800601375971, 670.917701866413, 676.862554065537, 674.055991555012, 669.56373452754, 677.124535814626, 667.434502322146, 670.735628254005, 673.263143992606, 673.682861296582, 674.315849447, 669.105293630844, 670.868859722318, 672.591870977635, 674.180900564884, 670.829071368232, 671.442417868255, 668.339866361275, 676.696836276444, 671.493496571806, 672.271487197249, 672.895668428433, 672.202487979082, 671.729970595628, 671.385566986251, 669.970468926841, 667.032569455952, 662.057419718463, 672.201152493414, 672.8272528106, 673.650604036946, 669.980176982417, 673.915588717074, 671.083509841644, 669.341971570073, 671.4191660222, 666.09098163536, 670.997328964409, 675.21126687261, 679.631208563544, 676.539279925911, 675.393053956806, 673.777384597555, 675.019820217538, 676.410864385959, 673.276395894054, 673.549581010063, 670.547287957583, 670.762379509208, 675.576186818956, 674.644599455308, 675.042829949346, 674.551398867779, 673.237765780244, 671.630528108331, 670.479704665713, 672.356920094614, 674.144624804367, 667.396035232751, 672.294133180736, 669.879084701699, 672.709977735016, 674.107852882451, 669.748693173718, 671.400080601557, 674.93178787074, 665.918106808523, 671.320776218236, 671.724132448333, 671.581265614567, 670.446117101338, 674.159820111086, 672.083528499032, 669.373871075533, 672.825896558079, 669.306075508239, 670.993149708731, 667.533197730053, 673.807978610427, 671.272268136585, 670.189543442216, 671.044872386887, 670.505962578065, 668.9242111113, 674.608535032742, 669.756905708256, 668.875001589905, 673.534958631675, 672.665231000921, 671.584050392693, 674.215572894249, 672.950788723733, 670.956984579451, 672.987276682694, 669.821852177236, 673.295144819017, 670.804726978304, 668.632719216596, 671.834775544505, 667.765881145876, 668.460560521372, 672.845766208513, 673.486584126058, 670.146563284605, 671.631472340899, 674.703699261547, 674.062498839152, 674.62870484192, 668.170426900652, 670.12407547577, 672.509533043864, 674.427358663717, 676.976935644785, 670.577789889958, 674.388722632574, 674.791541475519, 668.428143495142, 671.770679598567, 670.758694983512, 675.432461763217, 670.616777894007, 668.998617683095, 670.934966617749, 676.899370321739, 676.38833385625, 673.714454808104, 668.671710222197, 668.59682926937, 667.101792217529, 678.420402705272, 670.119494367252, 672.879217952582, 675.280614138715, 671.697823921472, 670.393464548391, 667.644413571032, 675.45890011441, 673.880248900076, 667.174235298179, 669.581915770195, 672.227099350761, 672.112387967191, 669.381141361142, 672.012439864212, 672.525847382182, 669.576933293591, 671.490024682557, 673.292354389232, 668.431520820145, 675.696419909353, 669.675886375324, 663.473277857285, 676.014614959377, 670.92762407678, 671.003746003733, 673.884601639731, 675.472337988659, 672.326600554382, 675.231915696149, 673.851407166101, 672.798115510187, 672.080798134417, 669.504899803954, 677.019193861487, 669.521395254281, 672.715022528588, 669.208901674626, 673.291951880055, 673.189618844519, 672.168859507053, 674.654282654903, 675.58515888844, 672.174050727445, 673.528529663916, 672.519001306756, 674.774141245354, 667.449044206769, 675.407144798712, 673.908817865751, 671.581083032847, 671.627866588267, 671.84124891609, 670.313539535941, 668.166185377536, 672.062003155082, 673.232016648068, 673.736336885578, 666.556287081037, 667.892274931074, 669.837802275417, 668.11647121319, 672.689776651817, 672.86329212548, 673.395573649784, 666.398826109133, 672.789620356589, 673.531208664376, 669.491804646654, 672.368380921389, 672.357831422279, 674.651465271535, 672.605565825246, 669.546267536643, 671.0209295018, 671.536479279758, 672.102033498232, 673.104663016283, 671.108335616361, 676.136419736863, 668.912753582101, 672.268526573639, 669.260703683057, 671.300864623895, 671.05243614674, 670.818423364568, 676.165851934747, 675.306646635483, 671.926613764583, 667.386637808555, 667.887172047019, 667.255956444002, 672.723606411716, 671.173335107718, 672.929935877817, 671.879632617901, 672.709675836815, 675.063941721132, 674.168490806367, 671.647297976389, 673.325461243168, 672.066992976683, 667.05120094764, 675.431123630285, 673.017981495, 671.504796861421, 675.224425258592, 671.577514118786, 675.880880126417, 670.547540517362, 666.998587333542, 670.197354024328, 670.679863945085, 676.844225615707, 669.097463449709, 671.853530631815, 667.578672152255, 669.487180046277, 674.179772821718, 669.76616167606, 672.974100206399, 670.657996635026, 671.918904055566, 672.072309045799, 671.238086120427, 670.870697689805, 671.018199389634, 670.212050805952, 679.492862131268, 671.967961816951, 674.055952665787, 668.578689497017, 677.584162029475, 665.654780455369, 672.495447519186, 670.447599057652, 673.864287940148, 676.735256520428, 675.276907518851, 675.101661628928, 668.798212807033, 674.610610165026, 674.4544873599, 670.186279865048, 673.55221728217, 673.414062348669, 671.30542843009, 672.098216183954, 669.154504033846, 670.790382228462, 669.946836578501, 679.411228254181, 669.623151821401, 673.655365864564, 669.580333341079, 673.729258010591, 672.997408497397, 678.51867363382, 671.494426445213, 672.412089294459, 668.996563253479, 672.462827754677, 669.304508800064, 673.769447702491, 670.647914401968, 666.051316857934, 668.038789330906, 673.823736547365, 673.610406400131, 676.567671061158, 672.723607727977, 672.634142934333, 669.945904748493, 665.356693495681, 672.350822917554, 677.265109734582, 674.92111645425, 670.378343767072, 671.061412163102, 671.183141093215, 672.171940495782, 671.519746972564, 669.535779579163, 673.333287953961, 669.643549926424, 674.836811054363, 671.964213553784, 669.522105334893, 670.531509142682, 676.022780184834, 676.6162036194, 669.308289514487, 666.912292549861, 670.072545835333, 670.375273059067, 669.986326974669, 678.037595381487, 671.226434878209, 671.097408031603, 670.205419386037, 666.059483564806, 667.664948185933, 671.224794428392, 667.960209245919, 671.550839000007, 676.478861474683, 669.173044192857, 671.924088824485, 677.668721632623, 666.406128018702, 676.739118083116, 668.598557424839, 673.369837582699, 666.532574202056, 674.043581436577, 670.19596923163, 671.981493628574, 669.305869339189, 672.499845148525, 674.099634743087, 667.524005257223, 678.986676277809, 675.366791360921, 675.823711119004, 675.11786932081, 673.144472021114, 678.436127028882, 677.144297467448, 668.634950280315, 671.375365260444, 666.763293303205, 676.095744702803, 673.933541199558, 672.508151349056, 671.239365709409, 673.015274724876, 669.551787281594, 674.366734506034, 670.546967848733, 672.213567612834, 672.25982245669, 672.271725176827, 673.116463623053, 673.666147913881, 675.72469002881, 679.766491494279, 670.752135765167, 674.378489268124, 675.36871689535, 673.711725230053, 665.612770857346, 666.004544599932, 670.449897798918, 672.260604645818, 669.152010419595, 674.506764100495, 667.493647454902, 678.009738612289, 671.027450111826, 668.93243083535, 676.763129331754, 674.596851388056, 671.94813846278, 672.656046594742, 668.041976883341, 672.298343649743, 673.229069359444, 674.52551601404, 676.719721554527, 673.166907837004, 671.417756573392, 671.81955191058, 671.13197008404, 671.251790895914, 664.811263212639, 667.345157498905, 670.414406189624, 673.379329621295, 666.034126610451, 670.654121106008, 670.168154953553, 673.579511112971, 672.400299053023, 668.067614324696, 672.402402140954, 672.531206354666, 673.135011038615, 671.814853049714, 674.139340256397, 668.015622586262, 674.377512702877, 674.251849371876, 671.135050780981, 670.864300295845, 676.918480326132, 673.822982791459, 669.216283484828, 675.310518195289, 665.430894975148, 671.656190086583, 675.211440592933, 669.699445652497, 669.874839722595, 671.168368370558, 674.515952040831, 671.343309248936, 671.169657522371, 677.952113307901, 671.820327506054, 671.338596064191, 669.383150990142, 672.257131263507, 673.961876913034, 673.471889288842, 674.880455056657, 671.851376943053, 668.143574265205, 672.499231272985, 673.54067434159, 668.073301899363, 672.690321396471, 673.772131004434, 671.865749314425, 668.977255707759, 678.417133940538, 667.557439685142, 668.768183699731, 668.644678240672, 670.465633297487, 668.472861741626, 673.084799631455, 665.65785989584, 666.764961750858, 668.75402703053, 673.201089276474, 674.246859907468, 673.531368413374, 676.17537347811, 669.307352135287, 669.258498596821, 671.089775066693, 675.968463979681, 676.326594821976, 671.502417820981, 670.600922911011, 665.888530342271, 673.438926356565, 668.335229349162, 670.645925739832, 673.081812180773, 667.073710553488, 671.653667269056, 668.159686767899, 674.789836294522, 672.334442035143, 666.669214766592, 671.072993453659, 674.194477126896, 672.365800136871, 674.367975132296, 672.942259473065, 671.638294326227, 674.578245663035, 665.749739816593, 677.037359926515, 672.448417420472, 672.843976285009, 674.896038633406, 666.014249943096, 664.23398058684, 667.34555838515, 671.995225447824, 674.500315323602, 672.437564196281, 676.185081838603, 673.962755731438, 663.269025390235, 671.810271092109, 667.919018043745, 672.342667929652, 672.297007492841, 677.957906332433, 670.493408708546, 672.235427260305, 675.278711973591, 674.006747580057, 671.732956503087, 667.039343668114, 670.159009255896, 670.20468303191, 670.692595104538, 674.876036698902, 674.044643709467, 672.987235841691, 674.660929150373, 673.717448475514, 675.680703041601, 678.269471105956, 671.337458921693, 674.983861116669, 676.348618558493, 672.043037660504, 672.928153975739, 671.15044829325, 668.857116870074, 675.792268493933, 668.683940297652, 670.456734771939, 673.387024504273, 670.020032520634, 671.848815672354, 670.979252009002, 670.502298234381, 672.460543148312, 672.057246231188, 669.698746003785, 674.850382837456, 669.876129201258, 675.041725883285, 680.554576908117, 674.798349907451, 669.959081763043, 674.887270925161, 671.408991553119, 673.683181205453, 671.078552059106, 672.661759987574, 678.423413729254, 673.195147413159, 670.680481866112, 668.413724780692, 672.880022861985, 669.991269336482, 672.391732098006, 672.061037362786, 668.945972020557, 671.634675822496, 664.857420405491, 668.207770396824, 671.343552489217, 668.799249259487, 670.609070946869, 670.566712079054, 667.472724247892, 674.426931363788, 667.505726527556, 671.10870353563, 666.252537752364, 673.344082296476, 671.476109803163, 674.706927362367, 672.896033180741, 669.165576197748, 670.265146032015, 667.90864568645, 674.246054574725, 670.997575430503, 670.024814279323, 671.742668393619, 674.460430318709, 675.56529521282, 667.824986815972, 675.453798373434, 670.161765295237, 668.547909206268, 671.790226632009, 671.372661653524, 673.307097163951, 666.969066132665, 667.534998770599, 668.146136803878, 676.124073308405, 671.692702231653, 671.630478714033, 672.051523659693, 670.51369403501, 674.694090792716, 664.280486271786, 669.696938537141, 673.390195183458, 667.898265126166, 676.223838514429, 672.582076223022, 667.699007679664, 668.393815104774, 669.760692363771, 675.644345727962, 669.254570320341, 668.294806893334, 670.57208347135, 671.074384874606, 668.962211837693, 677.826696035066, 665.603405557591, 667.230537235394, 673.715351385556, 672.935551892571, 671.784855105609, 673.94662984995, 672.070474671023, 675.304531487987, 673.462429182715, 672.918042116101, 670.555396439634, 674.003082596222, 673.096616169225, 673.467936408608, 671.64759922469, 671.692715934069, 671.558250532415, 668.902092057574, 671.283795157865, 670.823159743203, 672.172817401396, 673.95757015339, 674.608871538186, 673.169422600646, 673.738298451032, 670.997647377062, 674.547260276021, 672.470291806319, 672.554355627575, 671.954207296882, 677.987909922452, 675.398213165773, 672.732753874698, 669.204457889128, 671.387956651432, 671.123893091237, 672.641323051648, 667.595132475888, 674.744879534778, 676.143567676955, 670.326800276196, 675.595246698219, 669.245675026601, 668.483878762524, 669.74248142782, 671.693844578645, 670.418492790054, 675.163215425331, 669.2970789621, 670.33393981903, 676.782437339708, 670.957296853631, 671.635430662549, 677.65660419324, 667.566623698718, 668.61198220799, 671.638042929326, 673.446439833247, 670.864287876936, 668.945002142765, 667.942373802216, 672.694422236447, 672.813316008588, 670.553334653169, 672.846137229309, 676.537194014118, 671.714611219217, 671.846298357116, 674.217317134756, 672.969634627141, 675.48287359823, 673.426242068996, 672.425492813188, 676.425611094003, 674.485612522553, 668.513093187064, 677.343330518573, 674.083799270497, 672.029735909797, 678.188944810874, 671.941209504827, 673.98438966804, 664.216942637794, 673.403586072127, 666.835185594557, 673.7154300108, 673.648828407332, 672.735815078403, 673.312250883932, 671.074162730542, 667.638684359381, 669.382424962757, 674.896039364898, 672.162842369215, 666.832074043118, 670.157656310493, 673.414385750549, 668.922141405158, 667.757273767645, 673.34753129317, 670.203436061267, 669.837429266587, 672.070763993262, 676.769457735282, 675.013185308617, 670.792903451869, 675.257727330697, 674.189177469647, 676.59418303724, 668.91747754351, 672.833833238407, 673.443162138201, 675.97570167193, 671.309755762537, 668.148157463762, 669.023393715673, 667.455853842878, 675.396500707764, 671.656191445236, 668.521209080516, 674.232249929615, 673.482918353642, 669.049486352757, 671.645850944247, 671.168493530609, 670.791392389273, 669.895147213303, 672.973823239504, 675.784993445266, 674.5519146077, 672.660661607736, 668.969069575352, 672.505270329542, 675.040453723872, 671.7575857989, 671.429103493685, 671.171716962393, 671.140686142352, 675.861585713027, 668.684227224955, 672.989329882679, 673.966448059496, 669.951960299921, 671.123352699117, 669.540476646945, 672.028742739512, 668.895935345024, 675.415989537097, 665.053342368843, 669.561909542538, 675.225836023511, 669.626425223493, 674.506837545148, 670.896864030712, 675.086675566708, 668.477697731032, 674.139228908305, 672.333164377654, 667.518334542069, 676.457968730726, 671.713974265017, 670.431759565794, 674.05784241634, 673.366589441996, 673.563459311907, 674.324450637125, 668.527080366388, 671.09058911659, 673.690387752978, 671.756189136387, 676.92076538685, 671.945420538744, 670.770407959196, 675.244151786051, 669.122859881718, 669.100178832753, 675.392867057306, 668.148007357252, 676.131041999158, 673.722225787827, 672.078207400849, 676.843581549775, 673.533063991628, 675.9165501734, 664.385346893872, 671.488708882201, 668.769570802642, 671.704771189997, 673.367869789335, 679.221487409044, 669.40119033426, 669.434620645697, 671.389255684502, 670.238055466776, 671.007408415777, 676.695518457761, 669.933259681145, 673.082752475943, 675.086398066276, 678.159318519285, 664.217795465067, 675.194220985618, 670.275097566107, 670.783172046447, 666.920068425774, 671.469906565968, 667.248197139931, 669.895851715545, 668.598235525799, 667.950378041049, 672.824166285827, 671.78512372147, 670.287849444861, 671.259865613147, 670.843693791756, 668.629927623355, 674.941248689963, 669.882542595385, 673.223144008853, 675.241574704546, 673.164376574171, 678.837872910407, 672.189551543807, 678.683261614954, 668.4780830515, 671.005205470144, 676.846640478745, 677.279915004578, 675.17964162938, 672.008261554776, 667.785885515707, 671.454687847973, 675.594017510226, 670.597042685718, 671.143137380173, 671.684417937909, 674.307527213658, 672.313639251613, 673.947973599999, 670.356855709947, 668.268859854734, 669.685034388005, 670.382190586368, 669.727230059707, 672.728341204936, 674.505814910286, 676.999582809895, 676.099818297808, 666.760276004918, 672.71812678111, 668.483611720856, 671.553326504702, 673.054197887555, 665.66227562441, 675.050065041411, 673.40281052869, 674.626491027099, 669.960601356616, 675.203515561377, 675.544485982586, 673.272892656018, 674.596397691777, 668.039443284763, 676.345588939403, 670.682074017673, 679.241602206993, 671.450556395881, 670.759776568239, 676.102444562889, 670.999297505098, 670.120860889208, 676.538733283449, 672.781057459898, 674.98559651127, 674.117424105967, 671.27778116835, 674.235568974403, 672.920977919708, 672.368908846977, 678.397239542775, 668.915047854003, 677.805088254114, 673.76641632476, 668.735245758366, 673.5838372204, 679.428734596115, 673.163463351691, 671.472944303454, 675.19001006223, 674.099380078909, 677.512280437156, 669.643562679322, 674.490399374726, 673.185287974295, 672.95205836186, 670.658278502594, 670.319758996205, 672.436183823958, 673.810101815597, 667.913120343058, 668.133118023628, 676.426189551901, 668.066744599111, 668.476032471197, 669.609854895139, 674.120029287063, 671.823594713866, 673.460592158468, 675.338173103815, 669.525962665841, 671.958581530015, 665.302451087576, 671.774334740823, 674.05042101528, 676.180328581987, 674.646987713157, 670.777467739547, 664.390737220952, 673.269399645033, 671.999343296945, 674.430156038704, 666.93021742932, 677.02899221366, 678.762431831855, 670.633906507124, 673.342287086008, 668.291659507161, 671.424545466164, 669.54482089721, 677.173431650556, 665.311157420491, 673.416563931703, 670.13135944943, 671.877755851582, 664.402198490301, 672.093631677321, 669.926739767926, 668.763434924802, 676.16378573808, 671.446327942873, 668.175463356072, 668.811054364629, 669.162345577496, 672.620649648523, 669.08655606343, 669.126867834453, 669.951326533372, 672.328281226086, 673.716512282815, 667.120856386955, 672.016866026419, 665.561014926186, 672.265417142, 669.755715009094, 672.746253856906, 672.53543767518, 674.629477993496, 671.783963045741, 667.827546363497, 669.667024718837, 672.232919385737, 672.75819918907, 670.76167340336, 664.078134157278, 668.842754576511, 672.235964084775, 673.559576684445, 665.411251146622, 673.963763771883, 674.906403942372, 671.498821362029, 675.651116562042, 670.054722043341, 674.844159479984, 676.200810211464, 672.795251375653, 670.193039628516, 668.833921003286, 667.099540089631, 668.251031652001, 668.602141075961, 677.387981625967, 668.76480894232, 669.245651041067, 670.994381413018, 666.190656464633, 672.087477199643, 670.610813235435, 671.396520002948, 678.298954220417, 673.539626104028, 668.254595858417, 675.688819908793, 670.250663941367, 671.918451992781, 672.862082368242, 671.581266330944, 672.819026649235, 671.052913366423, 676.447247525209, 670.430948589692, 673.288532446888, 673.393175548597, 674.063910983496, 670.49903444913, 670.801995762472, 668.242318413028, 676.498263087955, 669.147015506091, 673.922657571371, 669.980010231619, 671.260096634313, 675.23515543593, 670.765755131496, 664.849942721662, 673.722271538037, 669.171568472551, 673.643261768435, 667.999037564216, 671.961915080464, 677.496767569052, 669.977206481288, 670.5917958641, 673.725131025331, 670.52098720834, 665.438667001722, 669.084172306454, 674.581391458974, 670.939968075654, 674.556441760874, 668.051002686651, 672.833500131583, 668.525077908747, 672.523435395108, 675.525600738976, 671.640215513152, 679.350856618162, 671.116039908232, 675.306543528125, 675.335563005493, 672.197743261685, 673.237725434419, 672.077564666414, 668.79826508269, 669.238478166057, 676.281826610509, 671.172764139476, 668.532476728642, 672.623750947283, 671.041819371662, 675.5873359744, 675.526719369781, 671.067165257329, 671.029374426315, 668.163967773157, 669.106194733232, 670.314609203612, 676.47456957893, 677.145031536573, 676.148490309066, 668.24056924048, 670.425446672232, 679.054478141397, 670.844629904257, 669.393952714857, 670.195095409085, 670.178507247774, 673.283685837588, 671.58608043489, 675.202932316546, 673.133088116127, 671.873766464178, 679.90257030185, 671.749479387885, 673.017612143502, 676.789870767888, 673.202443275664, 675.643630473557, 670.760040312787, 673.438696445878, 677.419860148062, 673.210340147753, 676.463208240361, 668.520323203622, 668.539524931519, 673.721424270527, 665.823572427796, 671.358854156013, 675.173182616726, 675.737619379271, 670.322056498326, 661.874293822559, 670.095150930129, 669.178354744516, 672.192064935679, 671.146524070256, 674.395491478744, 673.296348680487, 672.940347885525, 675.572201589225, 673.056386237352, 666.208446314858, 671.903348615111, 666.663857285318, 671.722449083401, 666.391437107969, 668.53673093278, 661.788520148901, 676.067039423498, 675.853039870359, 675.836993580419, 669.349383095735, 667.772125943932, 671.1253238992, 666.516326915432, 669.297602542785, 678.144804112373, 665.72585945205, 666.272881971889, 671.389005768663, 675.208875748139, 675.151384303164, 672.976929173426, 679.623014408072, 675.809188476297, 674.425614066945, 667.925972452972, 669.776160963666, 674.472488945368, 673.243701945769, 672.953287750037, 672.789208905641, 671.139608366251, 668.116636446753, 677.580132170678, 676.14079650887, 674.181690106531, 668.709316721257, 679.887973301446, 674.270736409598, 670.600335862729, 672.839875692266, 670.83822086021, 674.975486798669, 669.904724049142, 677.682401980322, 671.718225083161, 672.285572336725, 672.531088839945, 669.002034783644, 677.565311116924, 672.557235332505, 671.595169744173, 674.999113477808, 672.322625159633, 670.552790085628, 669.695144306974, 676.119735230345, 669.460690894245, 674.282272488033, 671.709716639976, 667.186961400391, 672.085882949083, 674.907967892471, 671.049245774217, 674.41593716323, 674.121588932518, 675.834032019864, 670.3197468642, 673.094090077092, 667.47049868809, 666.611969745503, 666.131434787106, 672.919502849014, 674.345534939205, 676.471633846986, 668.283644267073, 671.712170338361, 670.820266756212, 677.984146684218, 677.243078978427, 670.536206377017, 672.336418846782, 672.548714903145, 673.40583123285, 666.150095334422, 673.306559890143, 673.554180642679, 667.244722289288, 675.059707262329, 678.473857049716, 674.365999272921, 677.253134241942, 674.802982408706, 670.159658801237, 670.298268879255, 666.560266440411, 668.8072431904, 668.355847260304, 671.822828103882, 669.813010332775, 676.403774483133, 674.161349297462, 673.987819816416, 671.899130090103, 675.244117025129, 670.217651788449, 669.707391534145, 669.259915797556, 672.828459865506, 674.498427538979, 671.140655129279, 670.778341817736, 673.986917981743, 667.389250537997, 671.10897104409, 667.321102815836, 671.036264033684, 674.27019447634, 675.492526950938, 672.427678297425, 671.215655531192, 676.129446948792, 670.50412066197, 673.422786517668, 668.920631336718, 667.585385828506, 669.952613347897, 665.817151821637, 672.435044230427, 669.455454545968, 670.493818552738, 671.529950153352, 671.517789921657, 672.221060364568, 669.750960575657, 674.497536174797, 671.882013424395, 677.413544593005, 670.158148493864, 674.318295249059, 673.423841973248, 672.098234720168, 671.327150323792, 675.363486466383, 670.772300286235, 667.821718182327, 671.249642888417, 669.641032291794, 670.89873578764, 676.014501023028, 674.12675638834, 671.014788038916, 671.22783711118, 669.347399290629, 669.333690966865, 677.468106816896, 667.956070217102, 676.293228689684, 667.846372075711, 671.513481663645, 671.528087804689, 677.591259041892, 672.516572703089, 671.467964224086, 671.472157686102, 676.091964191318, 670.934393852651, 675.221687243857, 671.626083828055, 665.77341341534, 674.345518972291, 670.935038844684, 674.151703564888, 667.001071389516, 670.831975924552, 679.300639760489, 674.827986351979, 672.032578787227, 669.919725795327, 670.352228038584, 669.678605581294, 670.405953876127, 669.99461000019, 674.137523229969, 670.138426722336, 673.308840105301, 671.55643416854, 671.359180054228, 676.501645318273, 669.244988759134, 676.858727914815, 671.524193999971, 671.06780704253, 672.448281976445, 672.83737830991, 666.484759001194, 669.4478875829, 679.534702261034, 675.135673371515, 669.86177774214, 672.523740471012, 671.557375049598, 666.144860059575, 674.274461786263, 672.15751907888, 664.452715334249, 672.692825434193, 670.496383043252, 670.768188458678, 676.362742787891, 677.723287755382, 673.372434573531, 671.621922362634, 671.100480073366, 672.191292219834, 676.270015760273, 666.876194934219, 678.898752060154, 673.85359006195, 671.248434207852, 670.117388139337, 673.17956551845, 668.691928643539, 674.881381563802, 673.006369914672, 671.313011879341, 672.691180204047, 675.155408392698, 671.696049240274, 671.690107444869, 670.300213325989, 672.358112323005, 673.607351873488, 669.911097055216, 669.368827343101, 672.347262636826, 669.592631604875, 677.879543488414, 672.175687436909, 672.653186491024, 677.830010551203, 668.041068594698, 667.833867506181, 670.409297772592, 670.591773979691, 676.146133758851, 672.770412524269, 673.137979279462, 672.48248917004, 670.098187784739, 674.213683399508, 677.317966417363, 671.450431886346, 670.012082772692, 666.756123819388, 675.093303272174, 673.096167810841, 670.705606385681, 673.125476857492, 674.146717700197, 669.198998679342, 672.992350295641, 674.840814513689, 665.634019448566, 669.100304676606, 674.763988192428, 669.845784809339, 671.335742251433, 669.180167971954, 669.345255348029, 670.078131721825, 669.064554618794, 676.598388965642, 669.812523653927, 673.473401489489, 673.165372503586, 667.653188708068, 669.126075029624, 673.845240985502, 669.701012302662, 674.231475289802, 671.581454092609, 674.327351815811, 673.514306119518, 671.853284266717, 678.767473350158, 671.590716799441, 668.23411272443, 672.881071632903, 668.802370749651, 668.374566333187, 668.649762148062, 671.567516183756, 673.635733359087, 672.142498672773, 676.322802984409, 673.205893218596, 675.837719660005, 668.492864999715, 673.448178781494, 675.868863562492, 668.318738456869, 668.498518787736, 670.547385772766, 671.791869834146, 674.119956719077, 674.686888137236, 671.507751666751, 673.824268419541, 671.224110617844, 669.042109517107, 671.623317923086, 671.760048663811, 669.823060599535, 674.460954329951, 669.389544252906, 671.531607811132, 674.108399249983, 674.874906680094, 674.747752446937, 672.977657276236, 667.448595340495, 671.165460539965, 668.378538499762, 668.722389827857, 672.315349241401, 674.082669229621, 672.440566432407, 670.742939532252, 672.984373666658, 670.353838336159, 677.488852301909, 668.271526108754, 670.270169730688, 671.336583312221, 669.894717166288, 667.00304208141, 673.80813784581, 676.302086417051, 669.493631924948, 670.961467681881, 672.922664015643, 676.537440142635, 672.152474830293, 669.555040684339, 672.363863439274, 670.527065206144, 667.670267522326, 675.988611763588, 673.88316090117, 671.491763830139, 671.806415340689, 671.346746184202, 672.280662070436, 677.330415858645, 675.824120051913, 671.248439829179, 673.923042552442, 673.790093555393, 670.982444940663, 669.397731104297, 670.177379565483, 675.056796890792, 670.622211920819, 666.100993488314, 678.224596200354, 672.153032025228, 668.347482293143, 670.081764292058, 674.496048554175, 669.544096398674, 673.381241797264, 670.797785969718, 670.351917929012, 670.931640828725, 670.721499731573, 668.031478924174, 678.62202610394, 672.402531806079, 670.768519915797, 670.025302099577, 674.418033703389, 670.367091958145, 673.987689679074, 672.271822249506, 677.989073739584, 672.564420905601, 670.598664138835, 678.343220933154, 668.967833252676, 672.926450642715, 677.377366566848, 674.259059176302, 669.00824316789, 672.692275975438, 676.452810196724, 672.291682055678, 675.413241179357, 674.674594292086, 667.638412477056, 672.348083987368, 669.172733344006, 672.168876711083, 671.478193427478, 666.376637903313, 674.82268270386, 673.515747053476, 671.809537996063, 673.837659818869, 671.603568543708, 668.622580175852, 674.909991786833, 677.219411255663, 678.120175826888, 672.859018183055, 671.933098633657, 673.834229490676, 676.604542391547, 670.122381385537, 676.751951184634, 671.657227804938, 671.401505260819, 673.423772778335, 670.727664410356, 670.903414006769, 674.479145369789, 670.77526758465, 670.660472416203, 671.167053984125, 663.001711046873, 670.328751026861, 669.15350898372, 674.715664827599, 674.448412897819, 672.555652014535, 673.653886798013, 671.074266032472, 673.290872628819, 671.37990247034, 671.746756428697, 672.671714347833, 672.656985526872, 673.240947553747, 666.762287020508, 671.840679314436, 672.453267784162, 676.666250337699, 675.42403192452, 670.567589952345, 669.906021864387, 666.852285073194, 671.938340929461, 678.609712420076, 671.027353905696, 668.936827457658, 668.166291854668, 669.444337337718, 672.73667843018, 671.392567089731, 672.912621990959, 671.683270456195, 669.863909577702, 674.821574185893, 670.05312855448, 672.695773498779, 671.142541352216, 671.339005069196, 669.137829587377, 671.802204486007, 671.769403946889, 674.363156095184, 671.422305325953, 671.869449503968, 671.829576562821, 669.392111227234, 672.241672257303, 676.696156673058, 673.439770510482, 670.256613926168, 672.506175139919, 673.312771214612, 669.768526658134, 676.267178998868, 671.792542175529, 668.33937482226, 671.665428978125, 675.397129156141, 672.085501702184, 675.648212302972, 671.07256289467, 671.22920037643, 672.074755294148, 671.570337520771, 668.717351593137, 674.474596146557, 675.116452167823, 675.028213305299, 672.805374256498, 669.636601423999, 666.916738484912, 666.880405911392, 673.114233612156, 666.099958780986, 673.797754078857, 674.679460146886, 675.042883683725, 670.636073134613, 675.077770729372, 670.051764451902, 675.728869971386, 674.639018804656, 669.089382145773, 666.809430140437, 670.252500123545, 669.698790721454, 672.678027378447, 672.772790134403, 671.054121951347, 667.532083936482, 672.157559013667, 676.907496884135, 671.068386319841, 675.835119384081, 668.153772379409, 674.168721730239, 669.931744779995, 672.458985795667, 671.392815280043, 671.053769202748, 670.801522938583, 670.138529613974, 672.685720378711, 677.319298697649, 673.41180327197, 675.405735404291, 670.766407274821, 678.837571548174, 672.2544916207, 676.059907204752, 669.952202007801, 669.526881980203, 666.824773122489, 673.170875808155, 672.080201979683, 665.542310107091, 673.218351123176, 670.651766484224, 667.880000287782, 672.841537622281, 670.569172546376, 668.532855475728, 671.570428912809, 671.516215424068, 670.975427259761, 673.87374001487, 679.176572867404, 673.645766364371, 672.632884724539, 668.375458843158, 673.508415925931, 674.218988494144, 674.58961776872, 678.907619766005, 670.403389271677, 664.798977965784, 671.173264147802, 673.0996213706, 667.78532399425, 675.385102947624, 670.434852408036, 671.502716864295, 670.711125380559, 674.181476546241, 673.653264803778, 677.685897977756, 669.116448633922, 675.499063672526, 674.62259207128, 667.71251563128, 675.305623983372, 675.958649814577, 675.682558248375, 669.707160227488, 670.005207128314, 671.916672777956, 671.779684634904, 670.669410939535, 674.932622368637, 672.500736198299, 672.399813068681, 672.404567962714, 674.712710705857, 663.176440848717, 669.975334054039, 667.811125216237, 669.148150183669, 670.182449327049, 670.351758329067, 669.626830705549, 672.768068949797, 671.384980479755, 672.274169348562, 673.62143431167, 669.940061461512, 672.140657144092, 678.392446270191, 677.333675839513, 674.371849357219, 668.245684838638, 672.843420493654, 670.900908128328, 669.440388442588, 674.709430986859, 668.064414868747, 674.087342476597, 678.169902650533, 674.741872914351, 674.309848887653, 672.410876702207, 670.132790720697, 674.570279287199, 669.40871153364, 675.432928844197, 675.119755031798, 672.343748849301, 667.769110249214, 673.103413652387, 666.072759052487, 666.895893903315, 674.566142921266, 672.443425634096, 675.100596975355, 672.900470197727, 673.057836165597, 668.711913543109, 675.522249373618, 667.716832293154, 669.963286809815, 676.228621531917, 670.839022902848, 671.048731324816, 671.924692619375, 668.504721742754, 671.229918448238, 668.961565532076, 669.329693287504, 674.078758384502, 670.509471502654, 671.162368301495, 670.892873366922, 675.973067931217, 673.502763959589, 675.836670347161, 674.761058186468, 673.648243485946, 670.992633573751, 674.674166343211, 678.703039464798, 673.517915183511, 670.04709800771, 670.979299617534, 672.598941447059, 671.245005304326, 671.487734253894, 671.679350443124, 672.769618956566, 677.542105233848, 675.975343479264, 674.633287127129, 671.77780880937, 674.876149332216, 672.876397966167, 669.823030439121, 669.595681869527, 673.59217819822, 672.463512265832, 674.251910400126, 673.388302291213, 673.290290004543, 670.401774675645, 668.785600807036, 671.40263671689, 666.581602301248, 672.469801143191, 673.980443130632, 669.176607592502, 669.132789307225, 673.929754551157, 669.928054395762, 676.689359775416, 672.59032373553, 670.242594788462, 675.876066783059, 671.383078431484, 671.748940928534, 666.870293091114, 669.512304283201, 669.692134219592, 670.495190306012, 670.110141181509, 668.557043697209, 666.011488714808, 676.4982605231, 674.263508059156, 666.266507831025, 678.107757308781, 666.083725036639, 672.083645628266, 671.784881262267, 670.723172958258, 668.822175564426, 670.313521431234, 672.335012554097, 671.514182047288, 670.913218531592, 675.111520650867, 670.347531988719, 671.440882405841, 670.274230121375, 675.776012102575, 674.04213608524, 670.26415181589, 671.764938416749, 674.733288607369, 667.000472310495, 672.03605538017, 668.826679783335, 674.571844238412, 668.837645416026, 668.617488447153, 674.18650995911, 673.358378902568, 669.964541005626, 680.386642941676, 671.677333330474, 675.388278771923, 672.179085082637, 676.035728477851, 668.122606107225, 670.763179532798, 676.774467399579, 669.131526959266, 672.675156247897, 666.314995694944, 676.847948248168, 670.594195999527, 676.605910965828, 674.532709526678, 672.245882925739, 668.608778534135, 672.540777964703, 666.441452398874, 677.834503738633, 669.983237672591, 669.469877492384, 669.010486385267, 674.200267704428, 674.865202924298, 675.785346585314, 668.781217632001, 674.379977356456, 675.487429728262, 675.547864575728, 674.692337133626, 671.394178098478, 669.495888521711, 669.778093222449, 671.942260635603, 674.934305751892, 674.882658905244, 672.191688483472, 674.673918005105, 666.255687140995, 667.820779201889, 672.095455287252, 674.104700962683, 678.182570531965, 669.009438509664, 672.288680701211, 677.341788459909, 673.453306488487, 669.761879683055, 671.31945464407, 672.648215637339, 669.189276293719, 675.151615132083, 671.824884921844, 667.577650898533, 672.792229946903, 669.370296332871, 672.30154035794, 669.420444655725, 672.164033571199, 673.556025515461, 673.778180645845, 674.840971342742, 669.217646755183, 672.81928059717, 672.572053110749, 667.365305100797, 672.362746857714, 665.325329365714, 667.876606879842, 672.832270993885, 668.490545924046, 677.843678091859, 671.125606939743, 675.779429014807, 666.319039908115, 675.120461567814, 670.553352637224, 670.95448683866, 673.575397056688, 674.913601629141, 671.812203328097, 666.689660043067, 671.13638181494, 670.10538613919, 674.343036084526, 673.331688073358, 673.67495027746, 666.211398924234, 672.266994171349, 671.158118476169, 674.56493479387, 674.233189506601, 674.757627140975, 672.029893820132, 670.832857982557, 675.720781565117, 671.868822304942, 667.271197074722, 668.794579437583, 670.824894909229, 677.537361406748, 669.050908699741, 673.897930368118, 674.677108316374, 672.472151758949, 669.71109610897, 672.081941949366, 671.976357376784, 672.670550809603, 666.959615942259, 667.823021143453, 671.59017297535, 674.694732187328, 664.887470498923, 670.129730229937, 666.626866899403, 664.810250778667, 674.016600631307, 675.368740771476, 673.804528909874, 674.251759564169, 671.544651830262, 680.108858966171, 674.486074061168, 672.291257885085, 669.807473807784, 673.578354201402, 673.141613664458, 665.241187051188, 666.559237245584, 670.813796485618, 673.595997987455, 669.40992594492, 676.312922455324, 673.346218031169, 665.787106402646, 668.565490686857, 667.722849685868, 670.400112177304, 669.842226815613, 671.422984226274, 671.566145209256, 665.862322439171, 673.438449202344, 676.435781033823, 672.958876711603, 669.678420189031, 669.564029999177, 669.766602656618, 668.312954610099, 675.383696376573, 673.554509092397, 672.618490001648, 671.247174511738, 673.245101349563, 670.515304253711, 671.016620885783, 674.291497885272, 677.548788421365, 672.493652738462, 674.570023618986, 671.827897470783, 674.78668842641, 667.685099753287, 672.722050625087, 669.091419388476, 674.200707050462, 673.950317816492, 673.17836030422, 676.482047769323, 673.814025493642, 668.378503743734, 671.757753883578, 672.307146075195, 671.178879540613, 670.743551222113, 669.814039542566, 669.193807880398, 675.798902643554, 671.94887776442, 670.331260678794, 673.910101810573, 674.04436358661, 665.572116311511, 672.676664074357, 673.952696609676, 671.504272969944, 670.177288600026, 677.060786194076, 671.826186675235, 671.268027599672, 678.529742193143, 675.065899660936, 672.25866295156, 674.347374104156, 670.526617635673, 668.08024221568, 667.149038336311, 678.372611388936, 674.673486069858, 672.869570735589, 671.829779558964, 671.582622409301, 669.383978542751, 676.481086186844, 669.763348464884, 670.468786549384, 671.722589499215, 673.680030535894, 672.402520927024, 674.741094417051, 671.173297085763, 672.826327315233, 673.732619410761, 673.82195630349, 669.222445727597, 674.964760405413, 673.854082620199, 673.97271973993, 678.071210563963, 674.976446892865, 674.187231604755, 670.732157721204, 671.695277468283, 666.256216609691, 675.080220626759, 675.528299164852, 670.387144085167, 671.874434862209, 672.186194932905, 667.049757491814, 672.640046097869, 668.230363262558, 670.60400694031, 670.64797989012, 668.806644366672, 674.536455535054, 673.843105460179, 669.897154544957, 665.14016250087, 671.393933930665, 668.450588380675, 667.702734316368, 668.535115665716, 672.333863293273, 670.200034619857, 664.218787301832, 668.1368836036, 665.907313236135, 674.184520871404, 669.81156965342, 673.229273730194, 671.761557424631, 672.795363226268, 673.557760585607, 672.334601062998, 673.17084059516, 673.000911750006, 669.799595868674, 672.302610970455, 673.509105474803, 674.382339460164, 670.554639984559, 673.168451459021, 674.038025366982, 673.81243230567, 669.293003798688, 669.021016108004, 672.264235198677, 668.814424115504, 673.064498241229, 671.352897684847, 674.51300188372, 669.264865777891, 670.222877814044, 675.226326064828, 669.621595749212, 676.990278029774, 668.011608882641, 669.407295904897, 672.50676413622, 672.167487567743, 673.694259873589, 671.220810809304, 671.538568038834, 676.869655063558, 670.110567605586, 672.800574690889, 678.978870890848, 670.143943614034, 674.336792033046, 670.751407391502, 671.479450544239, 673.652298528759, 673.268654134651, 667.579337315334, 677.38919797673, 672.98139861164, 673.027302740387, 673.024369981433, 673.88598357161, 668.019659934155, 675.955060078965, 675.781907937238, 674.058661514322, 671.660646105814, 673.346192793124, 669.462552300718, 672.123820512022, 673.165631751815, 674.044938746873, 666.871655254231, 670.505733483976, 668.38268392284, 672.781294850862, 672.944206355396, 679.42315804485, 672.275678080484, 675.277311171286, 669.270535667899, 667.364043859634, 675.262440059561, 671.496021513774, 672.050601946965, 665.533452656927, 673.153358357861, 670.569728138265, 673.1604360224, 676.431088986587, 672.236046370416, 670.138462599717, 668.773818990895, 674.19696374716, 666.630412761047, 674.018411578346, 673.264163254871, 666.895831268047, 672.294418589694, 669.996929508126, 673.588857452989, 669.542844035973, 671.444551893412, 675.942951685424, 668.332154887126, 671.399557722744, 674.74123896815, 672.268639719379, 673.888996248742, 674.286766946296, 671.861835697724, 670.753036544716, 670.755660759593, 666.570364512913, 673.906391166579, 668.401240595616, 671.388411582206, 672.041314453751, 666.809780341903, 670.397339682998, 671.397455216338, 672.841531001334, 672.09410616424, 672.880740969733, 672.102502272826, 674.058423108828, 675.229962420524, 673.872139681277, 678.749388577976, 668.551630203802, 669.425935571932, 673.317984876219, 672.44834890958, 669.932907065469, 669.791453891266, 671.05370475473, 674.275825732613, 670.306219760638, 673.954421225699, 670.362651164111, 676.002341467797, 673.631699886877, 672.911043190019, 677.720510219197, 668.105097032003, 672.633461425692, 681.149897035612, 674.153463695834, 670.566649768961, 673.017544223362, 672.117169873786, 671.739523333811, 668.826839562904, 673.277826117602, 671.06267888613, 666.225918922442, 675.395038408185, 668.79647700534, 673.806232252004, 667.761814374847, 672.705896915125, 670.340642109445, 670.527665004647, 671.088680863882, 677.874848884292, 674.0090295476, 674.351277217497, 672.407943884006, 672.935032389333, 671.423771344241, 672.596451198267, 671.655555588245, 675.041583191579, 675.460556522649, 670.03288016703, 671.929473012925, 676.449411999714, 664.80722403891, 674.378190909952, 675.708125628367, 671.462977885035, 673.079347218691, 670.978895456189, 673.453101509651, 675.707225835911, 668.589658676838, 668.61098477743, 674.739102325891, 669.814308979306, 675.672958549413, 668.973088139396, 675.289029880907, 669.901302188186, 670.036451183331, 675.74490004423, 674.808441085924, 673.581819516427, 673.002226643516, 669.299621729473, 669.051351265, 669.55306468507, 675.474638435694, 671.332042190443, 672.24331243746, 669.866752138214, 670.797474672789, 674.258981304664, 677.111516899095, 669.281562098813, 670.347764014106, 675.492895069879, 665.248609070003, 669.890697710286, 672.443047128219, 670.07679160005, 664.026426343799, 675.718980451271, 670.852966236942, 668.334074630191, 673.733011603844, 673.645224060567, 673.596267005888, 668.753131072598, 672.94199448752, 674.714177793648, 673.440699965732, 671.649070636031, 675.181376628279, 664.731960632741, 673.008992519372, 674.843063426694, 671.698968625236, 670.53124269954, 673.786607468461, 670.416002943149, 673.017516854504, 676.22276824517, 670.689255681925, 672.604045550204, 667.666309554703, 666.792871958124, 669.459647966823, 674.608292627551, 674.440495049518, 672.175526496163, 672.774525731802, 670.45943659504, 677.131817353675, 672.934614715759, 673.601659884798, 671.237651183671, 677.174244851876, 672.702887110112, 665.753324851769, 671.052316366237, 670.376741487416, 674.43641629889, 675.147769256515, 667.691436348475, 672.03524250943, 669.660445430186, 668.247869541306, 674.375842186789, 674.25854034206, 672.293036411319, 671.648873637702, 672.565285849903, 672.157312828598, 673.042329067094, 673.133644312329, 671.805058218397, 670.544175312023, 669.333606467653, 672.235003835706, 670.687423243703, 667.520262704626, 670.405428765438, 674.604294627842, 665.680670021734, 667.997593782737, 672.847856073183, 667.433495948838, 667.429507087739, 669.458105829132, 670.543628642415, 673.386594970064, 672.774962982204, 671.743965505225, 676.921286185909, 678.352465680386, 672.969137283826, 675.033883663516, 671.861840447762, 672.316249254229, 675.037118985986, 666.482404193554, 673.256653409797, 673.196879809923, 668.483402173739, 675.776646810378, 672.543294528581, 671.22185534363, 670.390683750971, 672.44959782033, 676.078909490244, 671.213885138946, 673.068735506017, 679.487808446889, 668.933803434534, 664.747989850611, 674.340543863631, 673.039866892909, 676.463056594401, 668.408166971109, 669.16514402113, 669.551219174173, 667.033722657417, 667.219283648233, 671.066318344875, 671.302024208134, 668.660247280081, 668.0904657055, 669.42892555685, 671.62906300704, 668.291805068514, 673.459173829404, 670.420196831397, 669.469974008127, 672.154788532443, 667.873199405615, 672.484289932247, 677.939682805078, 677.257288298086, 669.744333017935, 670.338430899787, 671.699073816294, 668.084183268587, 676.783204583063, 670.770602678129, 668.775151658136, 671.316096868702, 673.086712118915, 674.045141474067, 674.581448154468, 670.776282793955, 673.541444643849, 671.3033465726, 665.2857112642, 670.128962944961, 674.754303208535, 670.42045495617, 675.693694616283, 672.066273155615, 675.684133448157, 670.878939828502, 674.419833572566, 673.285921465757, 670.98957102294, 665.043249163307, 672.662706966904, 674.158157496046, 671.400954196427, 672.237091008035, 668.232877332517, 675.367566840095, 674.930465113496, 672.083777432132, 661.202983612627, 672.408382356358, 670.427359867586, 682.410708505491, 669.987982411903, 673.220451722788, 673.998492600803, 677.097050546671, 672.833589543454, 676.289159855343, 673.468523437139, 674.221454769857, 672.0031958848, 670.583352090509, 667.800274634894, 672.137425508606, 668.062072100697, 665.134772988128, 673.669109356865, 669.769754411179, 663.993561829824, 668.932724176747, 670.238037905385, 672.452614407155, 671.402778148172, 670.278567823625, 673.996245221147, 665.949726558225, 668.860462892242, 671.444805775952, 671.325434483529, 674.66148385264, 672.829821668738, 667.087301302274, 670.632452410326, 669.103578813368, 673.513350540741, 670.215006832845, 670.955803282988, 672.905703367742, 669.767452172737, 670.866746962163, 678.561524218676, 670.960988563879, 670.094337321614, 676.342585148304, 676.119057646955, 676.089880199328, 672.786457394519, 669.035380992346, 672.4027600298, 671.42618634734, 669.377305252836, 671.266019198826, 672.845194233401, 672.318807444559, 670.597673278247, 673.620517606264, 672.755275542319, 670.287648373267, 676.701299341929, 675.000541017345, 676.479479431727, 677.238076539209, 672.158420537866, 671.665466222559, 676.40094720908, 669.511422533239, 671.47823350265, 672.465688370912, 668.799785219071, 671.468125896758, 675.306208978001, 674.488383439981, 673.132831748636, 672.547888889116, 671.295096122668, 675.13479229174, 674.283556964874, 672.180413031159, 673.099546810222, 672.070155142442, 669.185233947473, 673.163071025086, 670.307788476751, 671.602740102204, 673.048785281512, 668.692226891713, 670.233617256383, 673.975705488286, 672.605584830141, 674.43970651437, 674.406560877519, 673.312606301858, 678.189390842261, 673.382100422982, 671.629031444459, 672.746852578612, 672.927032521018, 673.142960668755, 667.87474488572, 674.297517965436, 671.591253415575, 674.584877207428, 678.200367653832, 672.991082828285, 668.570926943583, 668.449401255579, 664.326320795553, 677.975975932525, 673.900986155246, 674.333215199401, 670.099737903581, 668.202293378286, 673.936655933883, 672.290961947939, 673.438885778661, 673.368987932807, 669.586639783287, 671.808054878737, 670.923767734998, 672.624503972425, 670.786929987135, 669.517121737115, 670.562482329112, 670.327372891751, 677.824380343316, 667.775760361077, 675.063154239763, 667.202472479953, 671.11432197169, 668.79335049843, 676.33775800507, 672.819232756151, 674.155477780749, 672.05453675632, 670.583242261994, 670.724639727115, 673.024971651883, 671.936703693689, 674.936128257826, 664.881887198206, 672.540330513221, 669.936448261423, 678.073141072119, 674.496463026977, 665.062329844508, 667.865981577065, 675.238165949967, 672.883872315517, 672.461063730467, 674.044431522177, 671.975887361272, 674.216280096801, 666.402675690018, 670.139023835157, 672.9558230319, 666.371945560187, 673.827146654916, 672.773328938408, 669.91332501332, 669.43268835954, 675.563952236502, 669.860145867922, 672.292238461829, 672.747272547775, 670.742909032792, 674.359683800051, 668.46997471216, 672.827785385458, 670.86783954666, 669.854560129464, 666.69702496391, 670.335084911058, 672.96557173059, 668.100915354995, 676.583160197912, 677.9539355723, 673.836586853656, 674.004583113755, 671.101043830224, 675.028899263735, 676.808760756946, 667.996163174512, 676.854311860893, 671.496536469736, 670.362454885464, 669.698900906145, 675.567941185357, 672.291159731752, 674.846914236917, 673.412467245249, 671.954127446713, 671.926671112683, 669.605080254302, 675.580781834802, 670.957774193398, 667.100684876036, 674.907351999162, 670.132259550636, 673.37701480979, 674.473266086817, 673.282461378048, 673.618029385132, 671.161993582691, 672.062416026064, 674.350326716823, 674.857712484932, 671.35478427699, 674.292932813058, 670.918408029532, 671.017545838993, 673.596607682994, 674.853512822969, 668.230309567229, 669.767842996837, 672.062798957185, 675.305281019823, 673.657106248195, 667.567343785613, 669.943913518876, 671.993420192296, 670.704801940705, 673.777721906769, 670.604932553054, 667.631361952098, 669.875214267307, 669.191577914344, 672.443695958021, 668.600550602667, 670.473659968801, 667.419677815458, 663.608767842731, 672.889470109779, 675.940557203311, 671.900386062549, 670.0162341687, 667.349918411764, 674.997798027455, 669.369248808219, 669.263609233448, 672.858613238645, 675.44068122976, 674.314193619583, 668.352823888286, 673.251635628228, 673.365288353518, 673.951715596257, 673.839060334588, 671.167296858053, 675.489785444362, 672.127604299503, 672.833965393067, 674.726753460151, 671.419505054636, 665.867436499102, 666.308483051357, 673.742593457973, 668.852388324197, 678.808771818363, 668.898311007815, 670.925704643403, 669.342848405511, 671.186648546612, 677.513938704713, 668.843586183443, 674.11248424489, 672.807163616058, 671.123001145077, 671.752120295526, 676.494796259588, 677.411196242945, 671.565321132923, 676.354665865123, 670.657178340272, 669.852051978169, 668.614386441762, 671.617165236569, 671.247219077129, 673.9392337142, 677.560871665604, 669.247160309921, 671.326855585321, 673.957937732496, 675.699147302228, 672.577784904955, 671.208653689911, 672.810489849065, 670.404351277564, 670.098929895985, 671.082408145136, 667.958363845416, 670.546131622962, 671.498051336504, 673.762253843615, 673.015743439751, 675.351702257615, 670.951165069185, 673.208905887986, 668.171705935052, 673.695962233225, 676.811276607082, 669.002545878734, 679.046091348815, 666.23679045356, 668.005206212226, 667.994521648876, 673.805115486076, 672.260501499119, 672.319420882863, 670.122109982733, 672.278686852188, 671.302859996556, 675.364164094, 674.338477159499, 673.916188901171, 668.141622796651, 671.113450116471, 678.12576438214, 672.55836806332, 671.494346148972, 670.166437989798, 669.417684006338, 667.34186621572, 669.829195438177, 671.47507904726, 675.905898783617, 674.223431445814, 672.373482275775, 671.497296291377, 666.445949712761, 670.761207645352, 667.233476643169, 671.472311769282, 674.950860320257, 674.710534671072, 675.817951038819, 668.889341205709, 671.095377136608, 672.350765967195, 671.971384772793, 672.129751839462, 672.426069134825, 668.006730607292, 666.743240157841, 678.976073672752, 671.800804753683, 673.519881220128, 673.934513629389, 674.887209166183, 669.031988229999, 662.870868464099, 666.983190764499, 673.975774143811, 675.634047485645, 673.586754937206, 672.928897938282, 671.627438005326, 670.465279785229, 673.097272105581, 668.373413930522, 673.430203688348, 666.701681472729, 671.658643810318, 669.300234944823, 670.791550518962, 670.878270302852, 668.695926253976, 671.526472250382, 673.678788125472, 673.605338585, 670.213326639667, 668.456995565086, 673.258266732834, 668.614762391573, 670.717480169598, 671.306489172319, 672.269208222639, 671.79561002423, 668.567715650168, 669.538447186855, 673.473258838074, 675.138169004192, 671.324178572645, 669.946425775277, 672.775927909796, 672.169986472755, 669.977473610447, 671.040228503367, 670.926465324615, 670.542091770978, 669.94814226862, 673.932573766891, 670.343796503879, 674.851889348804, 673.146107885417, 674.177736680785, 673.561222981015, 672.659781039443, 673.228366452785, 672.019981937637, 673.457935629857, 675.8195776838, 673.114766314352, 664.533514839504, 672.246667056962, 670.283701338554, 677.512918830565, 670.945329561283, 670.125479557436, 668.523925746631, 671.656634769128, 671.478227224249, 667.084110297054, 670.505089477448, 669.749264160942, 671.650321418837, 672.246006902295, 672.980556779719, 669.450609136936, 678.844192192696, 666.567069190876, 673.617094701085, 677.930586996899, 672.130262935849, 670.891630562507, 668.013740286182, 671.720809636496, 677.811857656296, 678.906999449958, 678.749121189707, 673.45713396238, 670.965146659298, 672.766400454488, 670.563160726365, 667.006214233568, 673.471739267075, 674.244040604301, 668.166722776828, 671.384303666869, 670.33369706412, 672.589885369992, 673.430553534633, 676.688595510388, 672.680358340088, 671.416319897254, 668.497810924135, 673.953698165914, 670.309476777179, 672.79508797141, 671.076723625805, 671.336938881542, 673.475039129392, 674.392672310241, 673.109937396018, 668.07825049137, 669.268214988779, 670.948369839067, 667.193080340285, 669.863533075298, 673.389533612154, 673.045501929878, 672.196384236354, 664.768911159105, 677.954050161223, 673.794826728972, 670.922659238042, 678.0480428848, 671.238249683652, 675.047905202965, 673.507533148292, 669.831836560175, 672.30010669572, 672.11370531773, 671.368290087001, 670.207288680102, 672.383833444078, 668.61576799811, 671.873610964693, 675.800711303722, 674.623756706957, 675.266217411131, 668.55048662243, 668.964519543249, 664.987465879731, 668.152021389031, 672.072747508744, 675.859131680931, 670.612914713325, 670.312504899753, 676.80554316519, 673.365009365777, 672.536017085993, 673.440163728024, 670.106796941813, 673.796235476681, 672.720583038853, 669.908841449959, 674.958890833441, 666.200570124064, 674.038837706202, 672.034031914507, 671.025032893031, 666.987155773831, 671.378143518947, 672.450244262829, 677.46657737608, 671.732461158918, 671.128043184145, 670.946995521616, 673.244452159847, 670.862652733881, 670.927118885248, 672.201890708538, 673.355773141448, 674.502899375327, 677.671380203228, 672.244329543478, 670.754177661523, 674.222313297246, 668.793660905172, 669.788196784593, 672.415829230852, 668.935259363406, 674.388626585046, 672.662181638679, 673.450089683269, 668.384530887776, 673.824893025989, 669.505905067329, 667.558724744625, 672.940205051479, 676.942844460155, 673.06574057342, 669.381141464288, 669.436097155703, 670.958642173945, 668.557773152029, 673.007650184638, 672.010075773354, 676.270973593608, 670.392349151963, 671.165635751755, 667.986380727483, 673.923754176169, 671.038206442298, 664.922309376524, 671.750045917795, 668.263390504781, 671.645794846798, 671.738511264978, 668.834996751383, 665.764045455799, 666.248887398478, 673.507981421685, 668.532297278451, 673.196797028955, 669.973310537493, 672.280373038545, 675.420538281335, 671.97025604412, 671.429629648473, 670.958098598293, 677.393165562253, 673.785306616699, 674.953773691227, 673.946985707839, 672.920242886348, 674.219293055414, 668.495619775145, 677.926605010569, 672.930526567238, 676.297300858626, 669.530644188334, 671.079736947743, 667.882146590965, 678.864222004579, 670.916036870054, 671.545099738872, 676.159049377436, 676.820454442154, 673.583457515399, 670.537661163158, 668.281620781294, 675.388984325909, 672.181371015173, 670.202912163524, 675.804890002813, 670.839999568628, 664.844088561921, 668.111299340629, 674.754589619785, 670.674988201983, 671.878599564121, 667.111853986659, 673.42224448026, 668.759319103379, 666.436371908684, 672.914148154539, 673.654882143974, 671.145171104526, 668.664091369076, 674.468181800017, 674.631645496424, 671.147829502283, 671.872871876473, 673.410134878229, 668.86597401692, 671.195874130033, 673.571601361194, 671.869411887473, 672.993967261866, 670.451013534214, 673.117091221597, 671.261990597455, 677.055180909997, 673.297778362442, 671.257200881056, 674.583906734168, 671.92693780856, 672.282936956671, 673.815681864356, 670.86626977583, 672.739469148143, 672.11980160396, 676.57505870611, 675.731507543195, 679.045337953571, 668.936681141107, 676.265229920749, 671.482532036031, 673.213721284015, 670.449063287307, 675.050978502563, 672.30122621412, 669.315696805147, 671.390894633206, 673.923541518502, 674.508811023544, 676.355493698478, 668.293917866593, 668.852850421554, 674.219971706783, 671.638277901144, 676.056063063605, 671.325120004441, 670.46005283389, 671.979299077325, 669.441887250919, 673.346743973393, 673.889817451268, 664.781009767233, 671.009367491536, 671.185394480984, 668.958698431104, 669.408259270329, 667.36181934738, 669.93312072767, 677.281980321843, 669.980408611405, 674.031059571836, 671.068535158022, 670.408459755328, 673.495103429243, 664.219608657441, 675.570594989219, 673.869876129992, 672.553452560183, 673.672871233718, 665.541073959368, 672.631189870124, 672.220235760724, 670.423992055972, 666.467700945212, 677.421633991767, 673.937341919601, 675.794999319729, 675.394534394681, 671.952187893521, 670.677654084506, 674.543990177536, 673.840475498373, 669.48345445526, 669.472922600935, 667.531331155708, 674.686654739725, 678.477579754049, 673.274786560361, 664.59353062954, 671.884044622764, 663.514369750447, 670.293627017038, 671.496320615938, 670.404183223012, 673.525185064574, 674.555767983076, 668.860589227972, 671.453078009124, 667.92637301756, 674.427293222266, 672.75336838103, 671.817443626581, 672.441487256161, 671.580560876199, 669.538681589318, 674.726759629959, 671.973385840676, 668.812269815926, 670.681303237137, 669.770688945256, 671.38668454269, 670.170367554372, 669.299428183493, 678.773346093619, 678.101341777409, 668.095957275337, 670.303587120064, 671.181588792707, 670.07343827228, 670.367710573467, 671.744130676736, 668.058009797545, 674.314511503674, 670.952624092967, 665.633087154972, 670.134886611777, 668.979309389822, 672.351028159916, 670.094346011709, 669.600652493487, 677.298871771185, 669.128658992457, 673.754657425792, 671.954903362628, 668.443870958385, 674.896296074803, 673.000647833476, 663.93482289697, 674.042233089085, 669.973542140564, 676.793846494307, 672.897441608056, 670.790565306303, 674.216823448063, 676.297426782638, 670.330521909199, 670.792611206734, 669.667318821038, 671.006751661693, 675.665655047864, 674.579107870183, 671.577133375248, 669.433881758164, 671.440567070857, 669.411282481324, 670.256780002368, 671.798826181315, 674.847842177091, 673.305358554802, 667.322824786246, 672.959890350387, 676.904535908106, 674.539718887759, 672.053069735275, 672.121507034899, 665.511356309623, 676.132079354103, 667.52402772254, 667.897730768538, 672.230545914863, 675.442159761057, 672.643788297879, 673.938044821034, 674.48364287502, 671.16396488483, 669.611748567025, 664.327836995397, 663.997342006146, 675.237739119992, 668.508386251063, 672.209150036766, 671.093935307711, 668.556597067707, 674.963304281033, 671.244877643594, 678.520655127614, 674.879535186442, 676.459379011783, 672.56916869065, 677.207605515709, 673.290768291385, 675.109223582849, 669.616880177195, 670.306347677693, 674.302211839383, 670.38766113352, 672.832720539183, 673.759960674918, 673.106095305882, 673.128384326326, 671.066258839066, 667.130063791754, 675.690951440146, 671.658389421719, 671.053743488776, 676.540801487404, 671.530480632601, 674.748657690982, 668.936891002617, 670.744719607757, 668.317077551432, 672.655718665833, 674.723870357138, 672.359854874591, 669.322472542471, 670.561364097982, 674.116439408662, 675.394877360301, 666.259514443586, 667.276759598718, 674.368279154092, 663.439315704478, 673.429380889911, 668.946181419514, 673.087046582661, 673.042883240075, 669.683684571203, 665.45803958053, 674.498373279982, 676.894067121154, 674.738657308164, 675.938152923032, 669.329676813557, 674.687338884929, 673.99428684677, 676.12452271158, 667.938563154842, 671.215709065581, 677.642700844946, 673.402000089998, 671.098029009563, 669.578579582942, 675.506232486778, 675.90078904691, 672.532861678082, 667.877357183494, 672.246282145688, 669.321604242151, 670.265440884022, 671.012747037246, 674.047031807046, 665.826228438809, 673.071016481598, 669.961342171691],[495.621329795795, 533.629619307494, 555.954142125172, 519.139390417607, 481.729745473144, 519.562274331044, 531.220558252152, 511.690528885306, 516.640799028398, 489.853010251411, 529.14041033446, 534.419972909865, 533.68287119987, 521.992414436547, 509.655115556671, 532.654580345942, 496.351416436203, 496.952688150522, 511.457759050154, 538.048293071061, 511.651073784445, 519.563252831494, 519.815192946273, 536.495749662747, 520.844793272435, 544.039573737491, 513.537322155936, 527.98304860612, 537.077695376722, 536.506174366238, 495.230082446217, 547.78980398506, 520.856457906158, 528.576485017472, 514.41105459491, 507.17155196453, 507.301032265296, 520.835483007252, 535.579299825619, 518.129125058396, 516.779166811135, 513.819271104857, 537.837744171152, 491.351406283249, 561.522709685079, 525.409783930429, 526.797330358854, 509.330438021171, 520.047214257329, 498.051897514299, 519.525290034589, 541.17544247177, 521.921812874013, 541.646081362931, 517.947802406248, 510.960270170069, 532.893051395071, 516.567138279954, 521.306701422624, 552.40609832135, 516.162156841065, 528.112182391676, 537.744381109234, 528.468835307557, 525.890795999097, 533.347190804605, 526.980880452345, 545.981371826666, 514.346676987339, 510.686643318331, 513.725931017919, 545.941693904262, 506.167219279941, 524.654671613076, 523.532691324683, 535.869357509377, 519.248250816056, 532.30376573603, 527.35450228563, 494.495603956451, 519.659444251145, 545.875170278575, 489.174055849188, 523.636436101026, 524.134045556066, 506.169951059305, 522.078437197188, 536.556327511302, 515.873516043587, 539.2713987609, 506.839848861869, 526.937155885734, 524.585552536914, 534.85059891085, 512.113250727319, 569.928344395548, 506.348701870331, 536.188560836018, 495.208418404123, 512.458937413239, 531.199109405232, 520.409040805446, 516.299810330474, 515.515664087642, 534.756772683384, 514.345083359693, 509.342392972196, 501.411059444468, 532.37209891554, 510.095641746704, 510.233628518433, 503.961671978303, 520.182069250586, 530.516783223845, 503.553747595084, 532.395602248148, 529.584510483222, 561.218568846501, 522.788954988026, 540.071945119881, 536.443986134076, 537.717475060445, 536.994571859194, 500.906469472144, 503.674860149659, 494.030180329341, 500.270756672503, 526.642803239245, 524.433557578349, 520.142773357289, 515.191871805656, 518.584751265701, 516.185212713207, 542.29220499666, 512.103462438064, 522.523832651073, 530.316932715316, 534.339663377003, 505.369211396225, 530.899353948607, 497.425841719416, 528.047170875743, 535.003573613095, 488.242448800455, 533.049223597075, 545.96186679594, 540.537633929501, 546.612249469163, 519.29019251797, 537.260178505901, 529.100965803962, 523.916364372707, 510.27050118813, 495.14140542382, 506.615467308888, 508.891244014633, 531.450067940677, 519.564006069907, 532.4869937393, 525.591280840924, 504.859422911527, 532.331452733722, 499.509742947845, 521.851215871739, 507.102533175754, 518.798128951476, 529.646630020133, 480.555053224338, 519.407222646902, 539.162132329698, 525.55995279422, 514.640913110846, 515.226021168437, 557.62740687117, 516.953012064732, 513.517842079563, 512.343782101551, 502.191878486317, 481.638181820553, 545.519891284685, 535.92852271654, 531.716126321556, 509.288077184486, 497.666065081272, 549.268576947827, 535.206221890243, 525.785983475702, 526.41545009141, 539.672775538504, 508.327897345475, 561.119144781184, 505.0085508577, 529.39973158856, 526.508215026872, 537.172377811143, 525.510041608042, 554.957973366976, 524.431667699273, 511.839717819951, 518.663871714796, 490.092272707963, 520.67306587877, 490.023762418557, 544.784981632475, 491.776021759901, 525.230981328646, 533.604571912106, 520.23560928381, 556.212794164896, 511.521607857694, 516.903282230122, 502.136963846343, 547.270483907975, 526.458307978843, 562.345889271305, 510.037460530448, 546.106929962845, 521.361524929129, 521.995108650145, 526.49092868512, 528.117140117595, 530.783937120313, 531.028539398179, 510.669660021098, 549.74262639782, 554.434598327623, 544.321883029423, 503.974347019969, 539.976160804444, 548.783164832792, 525.289363246484, 539.1585146751, 511.024489862818, 526.849934609568, 502.677311225806, 497.673151391385, 537.694812268653, 528.321753754031, 505.974827514948, 533.247462938358, 511.46654104737, 536.803643870149, 512.483366754649, 538.197637299637, 517.630596733549, 521.14278731945, 524.771846828091, 547.799711236001, 525.799701943935, 504.13133198457, 543.072969875779, 533.46556018041, 517.228548918916, 543.704878639011, 527.896831597866, 515.391374477613, 503.786427578249, 520.558508267191, 544.106455495019, 527.705179741425, 503.789723506925, 542.582571058575, 535.871520472647, 518.364510016302, 540.030352934725, 504.416227750565, 536.082642651597, 528.238445807724, 529.808301744449, 520.590661732044, 537.160972867755, 528.904336271457, 525.114232164575, 513.196324897125, 535.590311823349, 525.406537465102, 556.738181054156, 501.080460869996, 507.112245554717, 506.494541205851, 531.116267958227, 530.119226920751, 521.71720760607, 533.271343867147, 494.350020230039, 537.612131230039, 517.223317034748, 509.427565020937, 518.700607823019, 538.025416422216, 505.084596916443, 498.376656864508, 517.492325162831, 518.970211455385, 515.698803366728, 526.445045334464, 511.361166749992, 529.860019754074, 515.881994998067, 518.869101761922, 510.823047856401, 508.914583177989, 521.637477533427, 496.693523540753, 519.114474189278, 521.688672247569, 520.741358715036, 525.252677737757, 500.855693206899, 518.01980025631, 524.185965761917, 516.861819231419, 540.945386965579, 528.157377669554, 517.575223226969, 515.257604968614, 546.24240785172, 522.218246504708, 517.464205706362, 552.687939000813, 527.308787503793, 535.600249101417, 481.710306870576, 535.272195511746, 519.511000335054, 501.187184697754, 513.863779830284, 530.782592796595, 532.622002190416, 555.366881777728, 528.326825333752, 519.563018168407, 526.377357151944, 521.974746435404, 526.385573410249, 566.864227460274, 558.554824345153, 533.157971067604, 506.563307594324, 499.579367865041, 526.502553534723, 500.49758004572, 520.105038485055, 538.242333072045, 507.310303365251, 539.523847286308, 504.268164683258, 532.692273305478, 527.84699961459, 507.300537859799, 527.328723065957, 521.076225501517, 507.547251563127, 511.324481444876, 520.614194014009, 527.193602114563, 543.825479551155, 506.654693297408, 537.739871348298, 510.474209739969, 511.962792505907, 494.318853991584, 537.411315890783, 532.153472238192, 519.491685754487, 530.742048375292, 498.254277056262, 543.045273761724, 540.004426458147, 534.087119958609, 535.784059247362, 549.481779254231, 516.422093618836, 569.837334269256, 514.091235742225, 523.521421761017, 503.633474815227, 536.080437935438, 514.338456228756, 511.707987641128, 535.664903066893, 536.83429994331, 529.34065454953, 534.497766235284, 528.052844774472, 524.441663322021, 555.883417580985, 514.392865225146, 540.6825196785, 520.301749512237, 493.648685316097, 542.870515478725, 528.867192003651, 521.684661294512, 515.671602062298, 518.184466476612, 543.00257720499, 533.904955812468, 515.448826569187, 548.165950441772, 512.960727855923, 558.878575765646, 516.498649938489, 535.744962830987, 526.627878215604, 527.816145071611, 538.207089565161, 543.778322513629, 531.939392949383, 512.348011425169, 520.844045871636, 513.165546769929, 529.152665947403, 523.351255593442, 509.190537971892, 542.181083636451, 530.614415080571, 528.889336732893, 526.741826776016, 539.543280481678, 538.5329196844, 510.489867389816, 505.658300124638, 526.07976431313, 543.861120850431, 525.572244605128, 552.288078353047, 514.127455483796, 494.182093217168, 517.196359025715, 540.895299039217, 520.029773801544, 543.213877104968, 480.911942230936, 516.771096110735, 488.45935236241, 516.644922260589, 545.735884272809, 515.888857798002, 498.202060886386, 509.822923985346, 518.648273377785, 513.278071757119, 513.14811210919, 527.527038452397, 524.924712401621, 523.181929055319, 505.269974411117, 535.072476391681, 535.813565307142, 555.137940443259, 501.62018198138, 527.787971377688, 500.498569186698, 529.577068805601, 552.180083037693, 485.866057891989, 529.154322084194, 500.681172629205, 512.684271405198, 547.66471517651, 517.516254077284, 524.376459423839, 512.740214691615, 529.665981835141, 520.214900887319, 556.443409557852, 507.003453117661, 547.752063854927, 530.376515841288, 526.167787156244, 518.561490689722, 542.417696824029, 556.906868890493, 532.981585739165, 528.704753759042, 547.574290610826, 542.041248221967, 489.169339280097, 529.230541783177, 535.302010104646, 548.993757693396, 529.139116966683, 522.330200428511, 553.999748850366, 507.670079358414, 534.301134284498, 525.281019982343, 532.546111150449, 540.08639615634, 533.502658978963, 491.809168116515, 501.512961307703, 501.046904119047, 524.87286926283, 533.209018223224, 548.517741180374, 502.671717546, 553.00264596082, 558.041139518586, 525.218570610115, 508.986286491899, 544.876884358307, 515.299178254135, 519.19677270658, 516.832117338839, 507.598208851972, 531.593813320566, 509.209911701779, 540.41066912337, 527.466512957423, 506.821282747368, 509.749170479688, 520.101838938018, 512.628315542573, 567.717898125472, 501.442741586241, 551.892239371413, 530.739070874513, 512.863255611345, 530.194878938206, 535.680894199175, 502.055783724231, 493.583671073076, 518.198239116489, 530.532688218357, 514.841511401012, 537.078520866734, 555.606932775405, 547.723078261044, 521.343738990382, 526.438316873138, 513.302129661222, 521.114373821645, 513.853117965407, 498.32013406775, 521.437837678414, 528.870665598516, 548.197715813844, 522.033400710264, 539.416219836051, 516.324796230564, 507.882853026532, 548.210741931146, 522.120365515372, 535.902188861979, 547.915881661721, 520.563010790099, 520.394867683527, 535.122320011061, 545.354136184537, 529.548336530629, 543.810664586037, 514.951048315609, 533.786322899087, 511.629476822504, 509.646434656559, 517.914134916513, 524.985869052317, 517.970720239222, 522.84761925649, 514.659791797237, 537.774645859522, 521.6816369934, 539.334499580822, 521.564943035003, 530.029158067756, 487.726963649078, 531.274009719059, 532.47671719258, 497.702512817531, 507.39588301996, 535.002027832039, 534.008192677132, 515.89795771164, 543.992834184058, 529.246758927142, 516.617291903561, 514.89586495332, 529.836974789867, 534.440612346229, 532.283906378075, 487.415302702878, 524.524775540202, 519.650083662207, 520.348985888159, 512.970974582393, 504.707811564949, 522.479303770088, 496.128256587346, 530.873812235323, 524.793561095393, 553.952028926264, 549.941907979466, 510.370911085654, 507.303779277972, 524.774236672906, 510.071831602384, 505.670863576285, 535.953939468281, 531.77092046101, 525.709281144398, 516.624073074307, 530.465960037228, 526.274054182776, 535.88039763619, 501.634940655095, 543.99689618957, 507.275846044836, 538.46792395946, 543.990084195283, 497.604287537368, 505.233929390099, 521.844671974092, 509.399980848191, 522.22910853036, 516.11637577758, 519.352810819347, 519.228889820075, 513.922723987311, 546.652920574942, 533.834015318247, 550.013731198568, 513.047875983216, 550.462362488879, 514.190670990915, 531.72662803982, 524.233959060084, 558.558846327233, 528.958062627144, 545.197627769768, 548.085852716313, 548.392725276745, 511.787319966365, 531.491693144691, 524.253861837347, 509.644066916894, 521.043111584781, 522.475194074495, 558.354666781726, 484.088664147851, 549.073238252662, 516.959577873109, 515.353726309922, 529.315386998437, 521.072015874691, 518.232735799667, 491.189624141949, 531.849429796638, 531.911117184682, 517.164046341916, 541.286365371684, 537.063101637937, 549.172971395771, 524.74954463664, 542.268215711685, 529.488383396823, 528.24968398469, 537.93361399556, 559.558144851843, 537.400879031233, 558.512908350735, 543.470072346927, 517.718107427263, 501.304097747898, 511.487245577618, 546.14842176696, 520.53442287341, 518.54871257255, 511.171143428801, 522.287287841873, 558.207136132976, 530.568075233051, 502.116965062111, 507.095753773128, 519.427632778086, 512.611512271948, 519.912747706458, 508.576583722776, 501.057738511787, 530.652607672852, 541.031287544953, 530.220449637096, 534.372586302237, 537.463158488344, 534.765354637864, 538.823612383095, 521.487932008518, 477.728553177646, 509.277807757554, 503.473336505985, 531.886780326902, 524.777637810878, 510.482947716749, 530.697106195932, 516.183583923175, 512.442687482767, 518.496817507502, 508.681358281067, 522.896038078209, 514.898409095278, 552.200590042702, 502.73617019754, 521.606605853262, 547.850681009585, 529.585808864512, 515.105597930836, 517.385631123411, 505.149887896425, 500.209939887375, 502.5547750893, 507.032231004033, 507.601191732319, 536.925595096319, 530.251003990752, 517.041821786644, 524.796876479497, 505.157734199456, 520.561039208615, 502.652059267847, 508.037085314785, 536.938012534054, 499.457050025778, 510.100310898252, 505.051349803756, 502.887685410617, 523.214279286469, 534.339320225929, 549.561065544076, 511.018708278277, 533.162906437717, 521.324583653825, 522.591802810077, 471.912317311536, 555.550955599434, 524.860586960139, 534.216926490939, 516.222304748744, 554.443020590532, 535.256307212385, 547.656483556356, 504.495519833637, 514.59735199617, 524.889288628323, 515.812363609349, 512.550278360978, 500.515328905744, 515.706267525957, 525.868760065038, 522.046029778565, 515.593851170193, 536.760867642827, 540.885277185067, 506.831097654767, 525.38411561467, 526.629164621141, 492.751881195922, 533.552725511236, 518.93886317389, 502.682884794915, 507.157814293146, 511.713701357683, 533.449132775128, 523.04903309424, 503.084004314523, 524.945992734347, 537.796962220029, 491.775302119554, 529.25712817185, 543.697649889969, 503.216247954832, 520.42262885927, 554.872358118293, 515.128155874043, 509.696125764532, 513.449226119737, 511.124003757889, 521.255454251536, 537.328924634023, 532.934164097202, 527.383431337448, 522.569778102004, 498.773620287398, 483.650006920967, 497.179142515871, 508.870914845914, 543.059469224716, 517.860824231907, 525.820308040846, 503.875405486911, 496.199997945885, 515.706004502365, 511.125808115228, 507.293229075396, 537.277307599204, 496.013251747177, 506.534683133965, 525.201599453078, 504.057100307079, 534.384337296984, 507.300908862579, 526.338977105072, 525.907004732936, 530.186276644182, 517.788047170468, 528.056912796761, 514.759019116031, 502.179001909166, 532.139951633424, 537.793068389455, 538.104481511005, 539.475820244417, 520.138935286365, 540.105722691246, 513.201163196272, 530.338362301185, 515.718099005242, 532.27579231335, 530.568158790684, 512.307574129991, 534.479388752315, 536.498820988709, 498.436165489485, 516.435139164762, 531.893038278598, 505.863999786194, 527.104691909205, 504.254874955342, 547.577249899526, 505.679696920308, 516.793682899958, 519.096140436264, 502.298320728798, 525.264481084242, 541.415477301639, 513.473410698367, 509.784795739918, 514.467756650882, 530.483859188443, 508.242062949542, 521.118858056323, 525.231188946112, 517.916333995754, 506.942916539653, 529.440370921017, 529.923527726977, 544.024950413932, 517.620925673951, 532.029630389542, 491.610414558394, 538.083371489754, 531.551980560221, 495.86150967294, 497.316210302266, 525.24524360717, 539.642285071915, 520.976592121398, 496.32008785076, 499.839372748642, 519.015825225983, 522.343528870358, 518.259871754283, 489.592952129548, 478.178023534016, 533.786003515298, 544.87785474497, 517.245158301704, 542.305134152479, 520.339862614777, 523.591342486383, 510.150841070925, 532.453776233528, 541.263839785368, 526.586574281274, 528.903917888287, 525.318139980835, 546.61921539384, 534.146471969524, 522.921804191932, 542.88272838476, 546.347507129061, 522.043612546624, 523.905065262929, 505.815421764549, 548.679987676972, 493.754601942693, 536.049969921615, 517.653226667271, 522.353129617106, 527.422606775599, 516.961485353326, 530.783935542373, 521.06506983484, 517.04726328955, 521.766324074797, 541.352884720421, 530.476816463903, 498.274930004939, 531.277123445567, 519.091967466455, 519.367772032112, 514.079909356266, 521.882893240765, 538.471599936633, 537.681627663769, 552.029946213987, 500.120767590348, 523.113805451326, 530.233624477269, 525.145096330997, 507.223489492095, 529.610408483743, 498.982415107977, 515.433428844144, 493.70318383571, 507.805470214332, 546.631496779549, 518.272706879159, 509.4342957817, 530.585487760663, 532.114292670252, 514.263147055503, 520.074973843168, 515.933912574497, 530.890636830463, 505.977396889033, 534.191915332521, 496.272791654507, 542.452563063003, 509.71369253273, 530.467211887881, 521.278366077234, 519.474303637772, 504.560303349212, 527.245776760538, 514.940167277916, 503.729931777592, 511.874590492204, 541.495267037815, 511.431159668244, 522.789827140009, 504.898264079795, 529.89539735646, 513.157597840754, 529.222783951533, 497.542132444611, 526.351190808685, 547.421126431596, 510.079323076107, 504.504480199724, 499.284205212924, 543.157793881285, 509.148238653631, 522.350895352721, 514.740087045102, 529.698524873345, 504.91483812196, 548.617111585408, 509.935514321324, 528.220042334174, 526.736746740544, 516.101045574735, 525.755423182511, 544.713592928171, 493.414969010511, 528.518671449975, 551.149560438272, 508.967409961494, 499.191389169982, 514.842611826702, 512.598078687173, 537.187455552615, 529.238868199388, 549.649736065216, 500.777812451556, 532.009608894492, 522.871341317742, 510.910196690261, 536.81743741338, 518.13391434279, 513.577357979362, 518.055191205341, 510.412106612197, 539.703296934087, 556.244428649877, 511.712098830078, 541.372044215054, 519.297841633089, 544.98021566405, 509.022595939268, 501.918471989936, 525.404229236559, 535.211937230493, 504.085616466615, 505.912378126345, 505.925018509234, 525.196489611687, 485.455781271778, 558.12419257368, 530.685249781421, 525.067749055442, 519.979371513009, 530.659467349979, 544.822749434388, 527.827131179099, 523.980273776393, 515.594036296117, 502.999818258794, 535.197153944557, 550.026594970499, 509.986574806746, 524.446158143427, 528.532874686535, 547.085055181402, 504.731310348164, 563.93892964416, 537.858624317052, 508.800571250044, 530.245680339172, 541.440538067135, 504.613467616652, 526.263007233215, 506.794136269043, 508.109160388757, 502.846347843258, 499.908861087205, 535.874611786822, 555.152389842783, 515.002791763828, 497.543073208062, 531.787348748874, 526.086706181186, 520.440599466654, 516.965411032854, 530.557398632387, 553.08632097032, 503.577154572813, 497.959050450031, 525.959346025738, 541.279859821575, 532.739722113249, 522.016046914, 533.725858551093, 520.789322089547, 541.837400077578, 545.999889368686, 501.529730057803, 524.419078281381, 524.976015547059, 498.597652185726, 495.587268576081, 505.901782477382, 512.643232548579, 521.940588530351, 508.319690789478, 529.549161365102, 518.316975527458, 535.36159551642, 521.983647425991, 522.47670415961, 512.704606005027, 528.088877945738, 516.325197208662, 511.415708563768, 498.253993354662, 510.822013096661, 498.770305655431, 537.003836222594, 493.602261042822, 557.174749143849, 510.564419971965, 543.056370110789, 547.246968299434, 542.465769201486, 536.461173201038, 514.334844038086, 514.181247092614, 502.107028207638, 535.912425055754, 530.847706819186, 539.592734653808, 508.115408844384, 506.938639760773, 525.844627915714, 517.434621129551, 521.442307561878, 540.67880698239, 538.458486963612, 537.209790111211, 493.404866709904, 499.529782050122, 540.895356606744, 543.292982607371, 517.341753706792, 494.520566827214, 489.039133875651, 519.615192313563, 512.730909235548, 549.179538086592, 506.514076487158, 499.578255861172, 519.219394936255, 529.944176198282, 532.812091564514, 538.255823604691, 534.194342490792, 517.439312956218, 514.137426572784, 527.605050284927, 545.762503760093, 514.511380104792, 511.282253347277, 496.581005131745, 536.095165078944, 504.733025201789, 499.02851013488, 500.894492523617, 517.489161029935, 548.027544016881, 525.85472641443, 564.080834909857, 528.806441433068, 508.12340536957, 508.49520741923, 518.187746710218, 526.281567883144, 511.93013500261, 514.726588434355, 526.745787426093, 527.821214834732, 488.494039190158, 550.259388732325, 519.601058240314, 510.060195075369, 516.99933058798, 515.299824127569, 503.247949772161, 507.668755342523, 508.914911760582, 526.606299099752, 515.636691596015, 484.469362524377, 538.76274099686, 542.744184067146, 521.920278951463, 495.375949801275, 515.306329638545, 540.371429887395, 521.836052409282, 514.134549292518, 507.297397047569, 531.429462405393, 550.792918980627, 501.802034830887, 558.806815213928, 512.830624673678, 505.122774826668, 480.85421147236, 507.346752179554, 533.401952292703, 531.595689906446, 505.944304459474, 537.861962567099, 546.25266865168, 520.945088763584, 532.571730847085, 509.466671435433, 508.752593891216, 533.907349492348, 527.235545525035, 479.086670428735, 543.3440692387, 539.911911891763, 557.608557921194, 532.970615163193, 493.095832269716, 504.089849937656, 526.268133679016, 500.57350660095, 518.81096647399, 542.493389960361, 521.763230574619, 543.563689065354, 514.984741468117, 541.807318969648, 512.714262502919, 529.360188820085, 535.411159237007, 525.555012380348, 527.0692121807, 514.608382990985, 568.475007131428, 522.558888438396, 482.113254646812, 549.435866467416, 528.838783991892, 568.540609562298, 515.175610413151, 532.962828954697, 517.903419189574, 519.856529777424, 518.369858051945, 525.806691976532, 491.464173523062, 534.252191926006, 515.229494946641, 551.10362166466, 527.014158846947, 506.52749353857, 508.925526563147, 536.809267702193, 522.063121751553, 519.757145853683, 543.51661115546, 492.057063058545, 492.953307552347, 502.865741474318, 494.295174833507, 530.818582780451, 520.748317610287, 517.126846521684, 507.411502037605, 511.542122690418, 503.232264117611, 534.238989300963, 539.78765970653, 538.61694548637, 524.203789834627, 519.709252913794, 509.972914394596, 510.868736633996, 510.737675806116, 508.53884701481, 526.854879931198, 490.590235455553, 535.29370891104, 494.115850209638, 524.882989196099, 520.107034611066, 501.719488806137, 521.961274694572, 525.339465403179, 528.5967782285, 514.895015688556, 543.94258643872, 514.560463843951, 522.215490465848, 544.860368904963, 548.251796268988, 513.122172636393, 554.457808217008, 518.632324956154, 498.389058079095, 522.916920665662, 537.470233924896, 526.882093345486, 515.276747184156, 511.66267999985, 547.707689174435, 529.604066485164, 519.040579018687, 521.202850705645, 535.554257812759, 552.210035366857, 530.295449621472, 533.34694933471, 515.365029307705, 538.552182553846, 536.551553499741, 552.307640998327, 513.011160491221, 494.430592762866, 526.090523300835, 522.477393258359, 549.830908333703, 547.977806128508, 507.218742513887, 520.142156847489, 509.018594393862, 539.486331938804, 522.817697235369, 541.237151055551, 543.033091778495, 528.380962954897, 537.741044651698, 495.611841000294, 517.019219884229, 509.571811275868, 521.814600985172, 533.567633069086, 512.759387011122, 515.936427639697, 516.911829505528, 518.677896534265, 525.653096418029, 538.324234757116, 545.079675241647, 522.605869630341, 524.26772866814, 519.605836082311, 503.376788271068, 501.777520845852, 506.034205323924, 515.740365474566, 517.109167258745, 518.242380664152, 544.981115369635, 542.775160901203, 515.916242832986, 554.658965118015, 540.016432615359, 504.300941605103, 505.369544242263, 527.150665429842, 513.892880276869, 534.803663777625, 490.03319240512, 511.090099975365, 520.930966673228, 512.746927006009, 506.783366048284, 522.784833644912, 544.890239299446, 489.906827347029, 549.382822634887, 551.325583866619, 515.28294804749, 491.359205933065, 549.490750786849, 543.138262765856, 487.508479850188, 520.923086104991, 530.749187520768, 542.058310206533, 533.623522669639, 514.440834979623, 526.261966596291, 533.431534114575, 525.920639625494, 497.159871799162, 516.326418188432, 519.786385990637, 545.490324506357, 526.550774306065, 517.762752558449, 538.015362000461, 500.878159050865, 532.085027402803, 523.681061141486, 543.080576357014, 509.848506315124, 504.504872757748, 562.373721927713, 521.157279505179, 515.802848247247, 519.279473862475, 496.286882508891, 571.155175340325, 519.591409863407, 521.349673084153, 510.87392965509, 514.864252760214, 535.24243676724, 501.716797139025, 509.708005307084, 511.161372625146, 532.3363725127, 549.96537010736, 525.921469211316, 549.466675816682, 534.312701346186, 511.22451007721, 508.872937545039, 514.590283608668, 553.804767477716, 524.242103854278, 504.052985757713, 499.22693199724, 521.316393217585, 534.196805785444, 553.714807320204, 540.636735654663, 499.907923902095, 496.534537767147, 513.339329238209, 517.285129256024, 529.251466748315, 535.656284762863, 517.616657803324, 538.720406285081, 538.722602347027, 522.794878924979, 502.989844795628, 541.923878557191, 530.487762516912, 534.598429167914, 520.842667147339, 520.548847025211, 527.738299214849, 506.557564924939, 523.421331834172, 526.154009935184, 519.517609740294, 545.079021396318, 547.221160180738, 534.615301001279, 511.219402888643, 506.653039290543, 526.197088991888, 521.08040910982, 496.131777145659, 502.973980057146, 543.340113050289, 514.413053586526, 528.994528079868, 559.979309895803, 550.650649887853, 505.043749037255, 481.762659802232, 532.853194134356, 521.800131474984, 531.990631259663, 542.202051854398, 531.932059649424, 498.053891012117, 518.502294681738, 517.722986109339, 523.634834587267, 524.746652044057, 550.863296918539, 521.967696611442, 534.371777788109, 542.984466400212, 540.824768805259, 504.618979614158, 515.470074883401, 541.405372798016, 525.940394546552, 534.610521993219, 518.083951323466, 498.180876230003, 536.098124711375, 524.040865496043, 543.223828814938, 499.692805551379, 520.895539917479, 500.456959801363, 523.736769082128, 506.243305946038, 537.111883656544, 504.485420668472, 528.823007021199, 503.769070979139, 519.022224814612, 543.47508879972, 506.664001406883, 519.550820853214, 501.209308440744, 519.18400214865, 520.891936470815, 529.809357244839, 524.992121166541, 501.244726579464, 568.933602322429, 532.792542044764, 508.034319850188, 505.756482407171, 518.804194466851, 518.628157996213, 541.592740910821, 517.143135864309, 542.024336948541, 503.863052247056, 530.365236577745, 518.479744081909, 511.835064221862, 540.289145526842, 505.271644941413, 514.698120402016, 525.772221259399, 519.696340919951, 541.014179598711, 503.933142520338, 500.068243344698, 522.622783541583, 520.807308719822, 510.667193834904, 520.331440769944, 505.692833365994, 529.343321180803, 533.036078771408, 510.06691994551, 531.347154541028, 503.954065918282, 520.4224206117, 531.268225764052, 521.68366822099, 493.663666100792, 533.173343325985, 554.142124287557, 509.946084434529, 490.992194441012, 509.342758100464, 515.88420927769, 520.347353167411, 535.495108246935, 545.323041957569, 523.97895378273, 507.066012178047, 518.999072726014, 530.145605222173, 515.242738838437, 504.657993144545, 527.745682391291, 510.628643958017, 514.215875495117, 484.756919499931, 532.205945524698, 544.65880569273, 510.337857304499, 503.401125732288, 490.450438672769, 501.668943105492, 516.000581228989, 528.165682360115, 515.327186464817, 546.32865116575, 528.266224804959, 529.791182072024, 546.68814916074, 523.23142646492, 527.461205185123, 516.271723566867, 528.914945983751, 496.397266235222, 531.413662918495, 566.406719625855, 552.18242092074, 542.07423858259, 503.861022470165, 488.901756235691, 534.529462607877, 519.598085881601, 530.54312572417, 538.201323192033, 524.005876724529, 531.035878031614, 539.657879869197, 469.865736396308, 521.198340945033, 548.765334313358, 509.691647622657, 528.6350453017, 515.498794313697, 531.364684130333, 521.069625524523, 500.996499552696, 491.47301977965, 525.826879473787, 551.633643626352, 507.073422164491, 501.567356987315, 523.043111253638, 507.129820076074, 541.364368635566, 527.15918504311, 528.032048649783, 521.68687314549, 519.973900943854, 498.911654019012, 541.062595704989, 544.265904354914, 512.37474220655, 520.455587447588, 547.389644377668, 531.279768330455, 535.818256507051, 516.958036744567, 520.912422114255, 545.783112079968, 536.756178253688, 564.576839298656, 557.512035075813, 509.012293612132, 551.659425106888, 485.853361543241, 520.838138121219, 529.116634765289, 528.222952561924, 536.205413641818, 510.665691138362, 531.47295434388, 523.937765794872, 544.831172080092, 515.155008587455, 516.293245405396, 531.857067821666, 522.48623326091, 529.195109847501, 520.191323858937, 521.095682578719, 509.815990180166, 480.639232051601, 526.524009838386, 519.175782480142, 559.86356990779, 513.091781323622, 536.033148297397, 519.50687977015, 539.01745023614, 506.9989854865, 516.551748977117, 544.013196349544, 508.22177178959, 543.219676536479, 506.786467266738, 513.312450952673, 529.311521310797, 511.153007975045, 493.587115857903, 518.783062796023, 530.000928873017, 511.782980829229, 505.818548842996, 496.783874015743, 515.355438241441, 501.451392108791, 537.524274964598, 531.77001606965, 487.075042517867, 526.394194905057, 535.440463239383, 526.632310242881, 540.475331691673, 507.485932924869, 509.938120352008, 525.935433487068, 529.700511043263, 507.336930457367, 516.129657757415, 537.923222981015, 539.826018681081, 541.998963371913, 512.059516860066, 529.520909078227, 529.995234558714, 508.260027904632, 500.60651994579, 483.462185534942, 511.174163277749, 521.960416613642, 554.618368250466, 535.001379491478, 511.493233538777, 520.551388728781, 531.291533914404, 506.341061631259, 529.553992283965, 551.270468935507, 547.890190036046, 515.457354865459, 506.862633133, 502.142014143577, 503.22948086917, 519.070915297304, 552.669644062853, 544.683807613314, 503.088435384904, 512.806254401348, 506.150277157315, 520.326606201204, 538.590647593904, 505.19801367386, 562.00365871796, 525.66149503252, 523.599299739907, 524.177429279284, 538.303153748907, 494.191563974176, 507.141334562977, 544.223534640123, 539.059358047625, 500.898743000057, 517.773565139084, 530.723692843032, 525.595917105597, 526.932969737101, 545.573549561096, 500.167234343404, 518.493481251181, 534.360864847173, 514.799044775458, 536.453324605194, 538.748273986251, 516.816170938947, 520.863957868248, 536.665638392485, 489.253887158925, 506.000159502535, 528.920512904389, 512.571724121869, 515.32538089529, 487.046757254552, 505.689412384916, 490.171918349709, 533.294145947515, 521.755339895759, 568.466933848304, 540.677575045294, 542.000738097658, 511.098388432909, 515.96471803684, 534.719954109419, 515.74642796982, 508.74318764272, 522.550119523298, 510.191295727952, 499.620539688263, 546.523953121425, 525.376765499992, 535.962841727532, 537.146189033981, 519.494973972827, 543.024186616217, 499.991766950031, 526.887144848737, 524.241535629402, 513.723030969124, 532.177539817283, 516.114542278661, 513.329361475949, 545.175906482113, 514.909308169761, 516.674403332815, 528.567587693761, 521.874370578452, 536.29618034245, 512.39529658162, 524.940892420473, 539.04297192181, 533.747707403394, 524.927912115519, 528.51307951484, 524.64990585544, 551.112085085265, 555.416762926303, 532.701452311172, 530.738052353255, 522.967715947631, 522.28303567849, 525.985036365892, 509.257614115883, 533.592993478236, 525.185607754877, 538.947587148317, 526.974731620195, 497.618771897256, 520.922129454847, 518.327301608186, 516.781544142563, 501.494781412745, 525.602330003091, 531.204391019015, 481.442624827282, 523.206998544629, 534.205170569786, 550.67530932762, 523.126173725505, 523.68815925507, 531.451028263254, 512.159061065879, 503.399016069917, 503.230677949915, 507.570902046013, 514.850944512286, 510.913263639224, 528.697306976832, 486.425467185197, 503.900562340134, 543.015501512543, 513.811917425784, 511.915412737983, 499.435186246572, 524.169082996399, 514.76203425015, 508.806998306967, 541.339131267757, 530.674076603332, 518.046822406325, 533.882806766308, 511.972010376908, 505.099080365439, 492.213971745445, 527.730260246406, 557.755288711652, 518.795716543597, 554.516193167119, 474.143145443062, 514.526928343918, 506.602094620372, 528.709854657469, 528.637655639432, 497.690404202267, 526.757920012106, 527.794128137874, 548.863272193491, 523.80451779523, 546.686467711814, 529.937957251114, 500.846409977007, 504.727724709544, 500.282942021059, 500.084926048626, 531.478876124925, 526.05611305406, 545.899044755792, 492.583301549871, 529.778773019725, 514.615632840517, 508.513420979829, 514.525045262357, 523.342823696303, 520.973454125676, 515.861845820325, 507.279093532321, 499.036118972314, 487.41592959933, 522.163000620518, 527.4376038428, 526.767376789487, 508.859208523006, 508.93612237531, 514.771274872388, 508.29844501046, 524.859932299333, 514.431086029586, 544.779429792269, 525.741741021003, 535.251569836986, 517.18509990641, 533.780524908279, 519.249066906468, 513.810127198093, 529.770622867357, 523.396461642984, 538.753488783228, 534.408037559657, 525.086249768026, 533.849567175976, 525.839084630339, 517.167259147662, 537.751426541371, 495.060975488274, 542.488457405223, 537.74751143448, 543.831452537438, 533.533216467779, 534.474723244685, 544.802107913735, 487.938556914897, 501.493440547725, 544.243817877176, 529.726653988532, 533.221921722573, 493.381394341877, 500.060278462539, 531.876018835022, 527.357082868434, 547.40418547399, 542.738584027007, 506.819081499704, 522.016159494554, 527.604365221876, 527.59506673802, 504.876648059607, 503.294992647185, 512.73980096769, 519.502405765399, 500.744013867642, 523.381334012831, 519.715859314815, 546.158323354225, 502.568492092295, 484.951895565386, 571.39380139542, 530.795764004013, 532.748295165726, 497.801545794675, 530.551852770026, 547.643085980755, 546.814856745528, 504.28250332705, 537.477120739676, 527.797839327102, 531.170306573136, 523.616914221764, 539.495808595582, 543.710134968688, 524.322673697663, 518.834340326357, 522.25704479315, 523.39544216882, 478.334754007937, 494.911989433505, 526.843916149614, 506.427634641871, 548.062154650092, 504.810090167828, 517.94363121622, 517.568110918374, 517.899434731934, 538.799787203481, 533.999457732825, 531.598660804653, 504.642361460051, 524.397407131876, 509.065410786915, 512.859367178341, 531.561277071121, 519.933059227988, 524.425807740922, 515.924379485284, 533.686407535664, 544.911098340122, 518.11551889313, 524.326399485859, 534.052296116967, 513.078268919521, 506.251560134671, 517.52322472328, 528.30190993541, 520.204632530778, 515.782677192241, 516.190897341159, 532.805796910182, 542.553190578911, 524.174878813304, 504.522039697346, 539.934914192325, 548.57734573166, 530.016458306085, 531.776965062616, 524.693435116832, 530.772227350652, 510.246935448982, 519.248916850319, 504.356220908658, 553.577987358436, 543.766993850866, 533.843501278296, 498.962499101065, 532.154658912009, 511.011262543727, 521.28665627939, 508.924993063515, 538.596670284657, 511.115159248313, 525.435475745307, 534.387537138261, 522.222864011475, 529.657552381021, 525.494655157351, 536.043118426936, 534.18219174212, 557.526301401745, 516.471676872575, 530.057630116464, 515.02424853994, 521.265859901177, 547.385840967011, 553.586822956467, 527.134601097622, 549.948572637107, 513.652114707016, 528.421780803941, 518.477453894667, 521.34716314709, 537.636633878459, 549.379916889586, 513.060558023412, 520.366071087591, 521.967354422591, 534.136648196169, 502.484322706396, 484.550956863658, 533.5635767545, 525.606424795488, 540.31430318743, 530.393765579717, 516.135091803885, 522.198887960654, 504.070781406916, 521.79387781682, 522.661915748425, 520.010932875418, 521.115786992899, 514.068980436509, 499.177928443893, 526.041979989114, 522.151903899983, 539.53419718198, 526.466352449326, 519.974863022782, 527.497125808692, 512.545306678802, 529.857842563334, 519.649113338927, 521.901664188345, 534.610729587913, 523.339368060509, 509.77586351453, 491.293297165735, 527.804908319696, 512.769867858821, 515.4699418024, 513.349933909126, 552.468714349798, 538.746923263421, 501.941400050082, 535.970403713549, 530.012574885624, 560.363277006486, 541.912827845333, 531.391592207453, 545.277637516145, 534.455601567346, 509.813789906504, 533.252617614211, 519.795563279421, 505.918353722385, 526.135029630652, 522.902619595013, 511.140873484324, 487.349693432367, 529.818753492727, 510.942650002422, 534.800321417112, 540.849189349167, 514.258829331895, 522.639463201904, 528.095786321501, 518.28106561845, 510.41207015734, 505.306125050355, 487.290290888078, 505.667971578458, 508.295783355458, 559.763062916703, 534.959567279969, 516.536083974886, 524.734105535355, 533.331807246261, 515.794567415093, 519.802353891294, 518.015225964995, 505.396570390101, 515.901722408693, 494.118396510566, 512.426492606105, 529.926727445912, 499.949117938521, 531.891610402766, 521.074140419124, 519.682070674567, 567.527520128144, 530.507205313382, 543.455093607616, 520.829064364438, 517.997487908954, 511.749204422489, 525.30022516366, 519.567763458041, 532.679595189503, 530.545272654306, 543.38974385091, 514.544728257296, 524.49700130319, 513.66237422663, 533.209200698611, 545.430499930156, 523.017962534799, 534.071232152443, 503.171897619719, 490.038521092599, 539.000249983587, 553.1153099217, 517.454870203214, 524.633982319828, 506.015189086396, 533.529881953145, 496.778591435779, 517.091953198195, 520.134416757736, 540.159858277241, 520.360338829115, 526.098702298213, 548.718839824076, 511.394817648155, 521.678807402668, 535.593793807114, 539.56294216841, 518.691586221363, 537.064652668236, 511.069672206252, 493.172388001312, 531.017680433647, 519.987701600946, 537.377578265002, 485.212537836895, 534.674140902607, 510.62257608996, 545.16329451452, 482.555391339049, 484.076134369093, 530.816249546553, 540.105851824974, 508.77167503629, 516.680871266924, 532.809666430953, 498.094694938272, 507.0302837985, 515.351166687359, 492.609036105485, 531.967597003907, 527.727411770867, 525.159938589574, 546.194393804685, 536.502718844025, 517.288137388357, 528.555067807171, 463.046683073081, 508.843520921361, 530.049358450835, 519.92462324481, 513.931421685238, 519.15917867217, 522.299998813414, 566.956830766801, 530.433162446811, 507.811088251262, 501.082576381632, 512.518239288504, 538.365640279758, 527.521312538341, 500.676390094348, 530.088319839892, 526.579357551796, 490.053319423383, 547.34737061727, 523.222489893545, 523.370314492486, 500.172854180118, 527.934099200263, 519.274866318878, 518.881495287818, 516.394172291554, 505.016840599474, 533.290331761815, 545.131818685051, 548.067036244078, 542.775411111709, 542.549301551668, 532.844613665631, 529.257000341555, 545.207606149754, 505.57842623246, 505.92797722612, 518.54508178452, 490.713625613869, 517.783908753637, 522.181958762953, 533.528878936044, 524.909112948294, 532.428199556271, 560.326756923014, 524.394969829089, 563.266967321345, 534.418960547473, 557.025620894501, 522.135893542628, 516.282048409679, 527.215038736127, 489.618410613443, 529.108694927009, 503.226903916019, 512.859849486687, 512.142939160491, 539.086099610494, 508.180352713322, 532.192461055432, 492.610499348715, 524.395714858785, 538.91100567733, 507.692413233875, 510.82751034285, 500.856550536944, 524.58741873613, 519.778369110266, 496.859542988582, 498.742269924575, 517.839267188552, 522.007108312661, 525.881307314926, 518.44763367498, 520.562949101127, 537.24494372155, 509.829114795587, 535.617507955358, 468.92393842491, 500.824440685191, 516.907978568153, 538.656280335005, 515.187350902143, 534.644605502627, 522.679829154533, 529.865634432409, 525.440153777544, 522.747782092106, 537.880101199664, 554.737184113004, 522.548460043858, 517.830840470362, 494.730131852576, 545.515831524067, 529.88328942937, 524.315115326924, 538.668623811635, 536.167598364012, 534.936174972653, 518.361745711029, 521.79216163639, 493.559048108959, 524.474161063028, 521.118699175971, 553.098181275652, 510.67915227979, 503.747799690174, 548.625942519961, 520.003037774006, 513.857514948701, 568.539992971426, 537.884335621875, 527.455079950321, 501.448511600238, 503.407573159895, 531.204606380761, 515.921288957893, 543.095865463332, 519.952175489012, 538.882072134452, 555.588492153467, 532.065607567624, 521.397442426601, 529.565384706352, 506.544644150888, 503.069811264425, 510.294635695845, 530.472729353991, 525.118111734978, 525.535550323437, 518.954980312896, 531.638402537241, 520.983411075833, 497.633426361195, 520.032585797111, 527.181478299891, 503.035117101293, 535.955489102915, 522.548807838982, 565.288320596356, 527.267872000101, 563.073289545276, 532.424350534509, 519.055134685769, 545.966834259984, 524.445402706238, 542.280264667378, 540.400762359336, 495.72176229691, 553.179432990458, 492.613244359208, 524.390680299351, 518.113507261179, 527.319026841879, 521.956189939806, 542.204194562477, 512.361927636744, 531.560535424035, 517.609124557167, 516.031495952741, 506.563694045292, 527.151974819329, 566.318758898118, 538.526029200607, 558.683732711328, 509.648043889787, 527.225947242239, 514.94018193257, 527.027049000959, 524.453975222286, 515.72245073406, 526.783686126871, 513.021789623313, 511.355491532422, 536.144768909959, 483.396879805803, 530.72275387457, 522.291247773647, 493.976660627977, 518.857821994274, 516.986380184852, 520.537399229754, 511.337562084788, 512.791705799626, 526.003937576751, 523.782793111786, 502.494924083663, 525.682035331002, 541.818883701499, 512.029614246981, 536.661291980213, 511.264038901427, 512.228252526294, 502.647460527509, 525.699831857632, 520.558257012292, 510.767442208674, 539.831328157491, 540.219255151575, 530.995438583247, 506.069626527541, 536.204509442526, 514.744816259307, 507.370120045531, 545.758095808291, 533.477167611981, 512.503245808443, 524.358070389114, 512.575083704447, 524.973303890785, 491.474608219263, 528.698796245433, 533.137598072608, 533.816869142902, 527.038153276628, 521.10461719411, 513.508778442937, 554.487750992241, 483.334454939879, 520.732437334083, 523.871295192253, 542.681863322213, 498.222383184814, 505.878270291426, 534.961543962988, 533.379646198868, 512.633919895261, 513.186475544708, 517.87470385794, 545.577300011737, 546.818762640991, 504.118580702296, 530.812051050566, 519.133719591764, 521.262580976413, 517.627787149553, 518.091322517842, 527.111235885406, 542.368649111485, 528.541056895046, 536.695457145335, 520.828977638321, 515.526521624583, 492.891504597025, 531.430988197629, 549.172344248761, 552.901653683202, 540.77064937915, 530.298188026203, 527.309371974343, 540.4326678244, 495.52063117372, 514.458939128628, 533.564568268523, 539.204321140834, 505.539351837937, 506.253413027574, 529.595317685636, 528.119347442804, 531.571388658419, 527.522252323355, 545.92565140999, 494.246308186383, 538.438592512739, 532.704681038507, 508.038670508531, 516.707296539038, 515.830472483207, 525.147228275442, 494.003673991121, 534.414176111214, 535.374480069445, 496.672737870086, 486.22054247233, 510.165091776055, 534.407118141326, 515.651140521132, 514.348665328814, 517.77927736424, 527.097031605171, 498.89386660846, 537.691240481871, 541.512874003564, 531.731728818854, 537.439354223426, 529.602778037899, 554.008772281609, 512.604189378656, 520.435703559925, 559.474480543743, 523.841246649747, 526.532140515558, 506.604023347346, 527.064712758417, 534.49465993972, 509.021475870099, 545.594282093263, 529.188578408071, 533.71912897536, 525.172115464688, 514.860070796239, 532.107543622095, 536.577734429722, 546.050311883576, 515.578916092423, 507.163933861088, 527.062575630643, 510.93107493425, 545.874715868473, 541.987598200677, 503.818212905333, 549.089668022618, 518.866530298169, 523.333062212665, 510.019359190832, 500.254033016993, 548.552352282615, 497.125364589131, 490.85142829737, 489.135025250587, 498.800776521979, 517.004370552705, 510.940603201866, 504.006139684741, 517.914792064404, 486.324288257809, 503.062661107689, 506.931666949428, 520.511491299935, 555.694565777885, 520.307150091952, 520.639405246648, 493.795705391466, 536.909839781121, 524.703428756663, 537.285128667294, 534.1398249447, 497.734242954689, 525.76750336831, 528.897377149277, 518.669697226395, 540.795330019196, 495.529149298954, 488.132683224529, 537.652392088946, 517.349045766395, 507.638879561888, 527.296812215891, 526.656832360139, 544.4820068954, 505.749153663689, 513.66427671116, 518.798686205788, 496.552589512379, 539.251909010321, 501.833572796475, 534.376995219303, 536.222756849743, 518.227828943216, 491.0928482604, 492.383983772206, 514.311698366676, 514.219237266753, 507.231270135335, 528.054720843155, 526.447837971035, 517.806366777641, 519.593821708443, 535.68891013186, 539.554053364628, 540.834061068274, 494.286940164367, 513.43478357512, 532.754580160369, 470.096253503249, 526.365232923147, 523.212421329094, 520.142239021783, 556.669718139645, 502.841730436333, 512.251628464585, 534.675647489405, 525.47943735086, 511.094187841192, 525.353839065373, 551.273374519219, 486.617749717436, 528.871763470008, 542.116582230083, 521.770016781789, 543.469437587324, 502.667709520396, 530.813705294808, 534.381637739547, 534.482038374367, 491.453264699121, 491.739503390998, 553.646623483004, 546.727119558829, 529.064091282134, 507.031950974817, 526.667612251954, 519.286337438863, 487.679330415213, 539.83760647127, 528.248816852207, 552.126065682585, 514.530033318414, 508.045283628244, 527.990343614319, 507.244206009097, 531.121399364271, 531.455020662737, 479.408437536766, 495.319286051692, 494.496816043816, 512.347393015804, 535.300229642688, 504.874622365692, 541.462683629638, 535.952537213395, 495.888211459493, 525.890408601274, 526.816154573949, 522.897478646607, 509.512898169276, 511.854451984116, 518.600185222495, 485.888179145306, 506.201861577132, 520.435485406851, 531.66297914624, 516.802056186814, 537.985302926348, 516.607689848457, 509.14144790165, 541.900449379025, 538.559237631267, 558.942295082717, 517.452285025109, 509.112426684706, 547.736363900879, 517.945097536835, 520.484959394611, 511.837281970947, 526.625328213588, 527.709773204811, 519.346428388503, 535.057194930157, 510.447841435074, 542.585521490211, 540.225318057952, 545.629393130782, 515.517579678525, 532.205832795299, 523.062437668086, 479.152983714544, 525.48634746517, 515.958583851792, 499.044546773875, 528.578053132954, 495.045891738635, 517.189100217388, 482.589981052715, 505.088102374916, 521.928216426195, 529.028995550606, 542.02328307187, 534.627807960153, 507.198646293167, 514.058495386038, 529.388135487478, 500.775192854698, 505.6590357645, 488.77841033133, 537.146202618888, 537.049241108422, 517.465157051071, 526.772546543306, 531.729823395139, 524.455427691213, 551.889156707925, 511.151388213123, 558.431631464193, 553.637171332588, 503.697626924382, 511.652876134282, 532.186809257765, 510.681852310326, 527.245913319044, 537.142052986378, 553.069232117583, 524.909934383409, 514.667787887538, 521.110574549158, 524.082176897898, 533.652907745738, 495.324730299643, 504.450923063612, 497.150891442725, 528.546184450136, 553.019149395911, 521.461254274824, 529.860771232201, 519.502161619129, 559.250086365349, 555.688729701057, 508.031691561875, 525.053228718871, 488.145912031685, 518.038293821058, 514.666322386187, 522.606725382245, 520.826337403073, 515.139443531344, 521.212814845485, 546.380135350458, 488.541790037201, 492.815212834642, 529.980907824607, 527.79055803943, 519.510062298511, 509.178076026972, 527.950736157966, 525.906614417673, 538.888329786673, 516.903570295372, 528.988594242805, 526.542634339695, 503.792261962168, 505.996968726721, 520.127663180894, 507.31581817586, 526.703656277585, 537.733059283022, 549.868265133173, 524.530485200984, 510.180875586083, 509.479018186981, 507.304879753963, 529.565548016973, 511.532730714141, 515.897764127177, 499.522259175648, 506.788316882512, 490.725132953056, 547.071025249112, 546.136076127931, 506.880265865789, 487.002719697219, 500.300822216226, 521.422082146146, 537.405996128756, 520.755912196365, 521.201289551448, 516.736384747143, 507.499345072787, 506.963435545898, 542.392725413699, 525.816384018322, 525.800292161162, 518.191012747006, 549.298476312391, 513.812995000823, 532.582493992377, 521.906633800701, 527.28248425448, 492.274604950781, 526.992747843107, 520.87604931338, 529.411847114035, 506.583958555016, 543.884874088665, 543.832164384024, 502.089461991258, 529.622639156477, 539.988869201034, 521.838649250787, 503.378696849412, 531.834225194427, 524.15034470765, 517.532124725034, 530.926197386989, 520.941403119417, 532.412065869092, 511.206917260508, 520.103390981549, 521.628596716838, 544.657822906016, 525.828796369665, 517.419655091453, 526.889126666118, 513.020422065031, 566.796584972472, 503.390854616768, 543.366582168466, 482.37391764604, 539.538392004881, 528.241277722558, 546.367674985959, 517.63585758823, 533.443549047303, 514.230045954587, 526.536949399797, 530.674675551128, 543.754725879446, 515.613465215079, 498.02365960482, 531.684123220198, 524.801303336842, 512.295265951168, 542.050736579822, 553.497571224621, 536.077843266256, 506.74635070109, 518.863379091151, 523.135636028321, 542.238150472683, 486.29432629883, 502.971790679644, 500.308699017652, 547.526672677388, 526.164400933033, 501.30505206434, 483.0218981317, 512.389147827393, 559.830660045757, 505.205589261546, 519.051029826244, 528.829938738064, 480.690018673984, 529.337814398717, 509.755026124371, 533.458768061222, 525.135343453346, 528.776346790916, 515.037094175937, 531.02122772924, 496.392582386706, 513.688739266121, 535.282657465889, 524.101650153126, 546.003622129682, 535.688357725369, 514.475930948727, 537.460248836755, 508.938908471496, 543.803117898788, 513.458346288753, 521.457037197675, 524.213386898002, 532.782403586912, 503.302383332236, 536.046925698004, 507.708933904837, 490.10273631819, 538.192130860965, 512.683335719938, 503.484290315895, 527.191753032745, 540.559193266329, 564.375189022436, 531.976157774287, 526.594123446979, 529.004699507296, 530.819477618846, 513.350413879936, 533.717072818886, 526.233778498857, 523.047561406546, 531.811365176072, 517.448353448277, 528.298096073313, 501.654781943278, 536.355017758619, 492.90685800397, 523.148022488852, 546.621546248345, 539.64073683165, 535.416336368047, 527.922962975737, 500.983507859739, 552.528667910871, 558.020891895116, 527.984570279985, 517.63138817054, 491.021204855408, 549.47747619021, 538.622679916937, 503.339249737889, 545.083746522659, 518.072975813076, 516.782100979084, 530.747332581769, 514.433325175993, 557.187510466811, 521.826383645146, 504.727175932457, 541.557398893094, 527.187406524901, 508.587587358021, 563.955034184205, 520.002873168278, 513.081541778402, 541.525789948488, 517.924165712674, 538.665504460622, 542.621308096149, 548.467723475068, 518.228034674306, 520.181198173242, 521.281705390051, 525.816927383774, 522.596468061514, 538.752524788978, 537.133605171413, 502.714841733709, 518.449153208207, 558.787933964139, 494.493075418888, 544.217883468521, 512.312540105155, 538.11904548343, 509.474187232365, 521.433483234553, 518.771990586326, 534.415527168571, 510.209834456551, 519.873183041107, 506.174070579839, 527.002844777389, 520.154322964208, 530.324105545258, 507.226962398894, 511.677382171488, 527.006196685937, 515.003432200729, 516.161564674494, 495.245411040586, 509.788745819668, 537.341374368386, 547.286920347441, 529.949808985266, 526.669265565092, 524.112077606817, 495.632575478524, 594.719646406301, 506.560151670183, 543.842568615774, 552.923701261515, 506.118799828013, 526.805147331571, 545.249981632674, 539.396851262821, 520.482331466347, 513.485055832216, 496.013515921653, 515.053683330621, 484.523196326411, 537.464832235041, 543.588965202804, 538.857065794581, 530.406856731005, 516.683342082537, 509.190944831487, 494.592039598647, 512.612636078859, 496.217125544382, 544.560048537417, 518.373917432998, 522.226699662559, 513.079438045966, 540.741454739405, 504.52091553107, 534.671847897212, 502.940046465581, 537.114864613618, 528.249704005079, 540.26991286897, 498.674179436635, 536.97727473178, 548.15383302619, 548.979640507075, 500.419504859215, 520.854119336643, 548.122467800376, 517.480245831658, 521.605019050469, 529.81610629419, 507.148898605615, 502.705969345767, 511.055715232976, 512.327305372612, 524.353650712704, 516.821736292227, 522.763351811018, 533.223134658905, 519.731672586724, 517.518805154251, 495.814173108726, 539.95292403771, 523.230748599531, 515.707727273853, 515.270901010303, 513.467377787774, 515.853119567848, 563.652493917221, 511.427830984428, 502.939181675658, 515.647211175913, 521.56655713333, 531.003789999764, 500.970782824364, 508.303928393578, 500.710617529233, 521.528776635486, 546.26925279066, 533.708182463255, 532.036992314491, 504.534961900571, 514.286735465304, 526.506344480318, 522.990726770535, 505.29992506645, 552.780736813799, 518.440146056413, 500.12786088372, 544.113557502876, 502.072773293969, 487.716422327148, 533.961517673249, 508.385870469981, 517.540860888437, 508.731404086972, 523.617652738181, 548.14803892993, 552.211170198809, 497.934386880693, 541.487319872921, 516.521062109667, 518.286792492434, 511.14665983774, 509.867277088188, 528.961943505196, 539.434596479354, 503.082235329194, 541.799608483401, 544.825769053244, 536.451488427697, 498.078207672387, 533.768630193056, 506.14412462705, 527.662370818284, 503.390916935432, 543.325962947603, 508.125591600216, 507.908991479793, 521.290676983836, 540.373958941814, 494.714527743962, 495.396861465992, 515.125230527392, 512.450508777109, 506.156172820408, 520.632888722114, 533.026979296923, 487.023650330334, 513.04201963114, 522.037885237782, 501.423335578395, 550.90474942892, 512.373941194905, 523.257977847118, 528.480050463328, 502.024659618893, 541.598629817414, 524.477077750906, 528.976325208223, 522.546714471642, 534.883767546327, 540.936586945463, 520.809097711512, 538.674108104449, 522.527671770912, 517.381416147809, 511.120221496814, 542.823147684749, 500.44842296572, 552.904643666896, 537.671440542017, 521.360864242336, 521.731371427111, 539.043443937893, 536.161184585147, 496.54512663872, 560.935461596412, 552.236329639108, 529.872086400678, 543.715387323939, 519.001169413908, 512.571312902155, 517.527022927856, 531.550113889031, 518.481110308328, 530.136403430271, 547.974279446461, 509.471731900068, 525.428095635878, 517.90082918358, 537.893455865079, 533.786647694129, 532.051383327476, 515.241961254435, 532.174262494277, 508.130316145034, 521.139743402939, 539.981314483667, 531.111123799914, 517.732284211586, 531.631109064038, 491.036934768518, 515.6638378317, 530.835633430583, 521.045114349458, 509.742542483569, 504.788731382029, 500.983879379104, 539.839965812236, 495.043763424063, 534.431586676523, 496.157437568276, 533.274585629344, 540.290640527132, 544.502145331972, 535.516595409483, 505.79345627201, 485.373459560967, 516.808120019903, 508.936665447397, 500.509858379973, 527.714182423946, 528.681682336885, 522.661931088684, 521.373420739194, 536.4352500746, 540.528046061328, 514.038505721627, 499.947366015975, 528.690993662667, 494.505982166118, 520.948197366491, 529.399694532443, 510.102240394287, 520.941749977951, 550.494932157581, 497.788140408887, 539.217036662223, 509.076208895465, 517.896999926293, 539.871835465065, 534.555878011316, 523.663939839629, 539.264363314251, 523.554462663075, 543.32386552016, 527.249486497183, 527.122770445001, 531.435920459376, 542.820447288819, 515.499258289765, 522.987669952547, 470.76412273106, 512.336988595237, 515.403916831173, 501.264847464538, 536.784350079222, 518.789251597915, 530.269259129095, 490.621073885861, 515.252334791286, 526.527191443604, 522.774505596368, 497.511067401911, 523.872881703409, 535.098721636025, 518.689604652756, 554.71559368207, 475.144784454958, 539.084260196176, 524.912393209483, 548.216503178505, 524.464023744094, 546.741504304801, 548.486894030242, 513.826715765308, 515.090060003592, 519.674189693932, 517.382985759083, 499.436495297298, 519.018663570992, 515.003309337499, 532.627696768619, 515.041432331114, 525.054628887097, 539.255096107273, 520.515600451835, 520.993096100121, 530.853509581417, 499.550351674917, 495.606197007942, 514.424363414507, 496.613377002644, 541.756473956193, 530.262307032354, 521.613952546127, 539.507523228978, 551.294686862251, 537.965448904521, 528.13002953724, 517.24251873204, 502.142325713575, 534.501164101793, 507.584655920677, 532.145282544449, 520.693314643176, 516.404730167983, 518.534080043421, 523.163517816328, 514.995776310917, 516.852366257634, 509.197567685018, 525.028039083865, 531.301612861779, 529.789844545741, 530.271944503663, 526.054163628979, 545.446129524912, 530.267625124937, 539.038228491026, 521.29612057823, 516.635495630693, 542.219764782416, 526.248352911258, 528.885071378928, 523.841398477469, 550.588561484004, 500.160122863738, 524.123028163973, 561.312506781332, 509.357668059705, 518.713010070598, 539.106653019268, 534.133304245362, 485.954791454615, 530.355676613211, 539.53151294275, 529.582901669542, 531.417162684148, 500.176800618973, 518.858622354312, 517.43892697814, 497.454598008369, 538.093821644104, 537.999220521386, 531.910121576348, 517.966379999711, 496.659631042143, 491.125389491583, 525.402141415659, 566.622264821923, 540.470515991738, 526.828698809263, 511.004172873342, 511.634199821754, 519.436556265841, 507.52875640775, 532.094597490025, 516.279579100171, 516.039427964446, 505.509735586142, 494.883780407387, 527.082330493025, 506.543278568968, 539.187728027153, 512.852351425472, 503.056066516825, 550.116882645636, 526.879404422303, 571.733967639625, 525.972329173337, 524.198128229615, 505.400091967947, 485.103356742663, 509.752192796101, 527.030284573778, 547.613945941167, 532.168425935542, 525.507641493233, 501.049449406264, 505.413260746622, 531.179161466742, 510.24897201329, 521.375603655221, 516.358173755147, 525.423535344197, 522.846053317185, 539.035738455939, 536.202312585562, 536.339193948666, 501.56046367928, 525.970794608536, 525.255061516893, 538.859826875079, 545.513879705664, 517.149992197047, 522.834433177846, 547.614025699201, 534.105037144438, 540.52010359546, 493.653950072502, 526.857159298283, 500.812438046392, 532.416562529871, 486.505779447545, 519.726165227685, 506.393328457366, 522.792074143312, 528.776015112486, 528.422804986459, 520.868762963197, 494.088634603706, 506.316240175559, 529.241096103872, 536.52041413436, 543.67395646797, 528.256291551765, 504.903552303666, 506.735417554893, 507.965855715591, 542.854585474844, 506.441118924918, 517.102307697502, 545.534298746555, 532.066756140073, 531.012232419042, 539.899976739808, 515.563499853665, 527.550854354253, 531.78283195326, 527.971159072092, 547.177248663982, 504.740840153271, 523.91609143608, 546.08621083643, 493.932819538325, 547.135334852599, 535.349702954821, 505.432215535709, 510.134054937093, 518.877158537228, 533.117995190978, 535.44904765767, 553.563452940484, 536.067878768691, 554.811181634244, 530.091912377406, 531.569089626975, 525.240997902073, 513.996473161595, 511.627458799539, 541.579268751408, 523.958259258108, 516.418466679655, 536.946559599852, 532.648292490049, 522.686545129972, 533.503932765652, 511.054585551336, 521.999348708172, 535.946264702037, 496.096913242751, 497.089554309254, 553.702807871239, 537.296609079983, 536.789051866733, 550.828667561295, 498.977500331426, 540.705420620768, 538.747867269974, 527.799423661683, 557.307553012364, 497.224665266009, 502.259800070926, 499.185349952743, 521.158696747997, 513.90737728611, 525.761690328531, 495.108751985688, 548.503353829663, 509.559269807076, 563.26073198711, 517.871955886865, 521.158172606789, 508.995100498103, 561.608407656768, 508.899527567841, 487.181743983576, 518.494786637294, 521.298280393261, 530.864567554183, 521.970506844567, 554.139124236962, 528.92381096355, 526.749937321187, 520.702905179021, 527.042518919512, 509.839188782414, 534.818835018875, 520.684776532037, 509.785314269832, 524.723817075983, 504.872528029686, 543.903771029971, 513.324459676895, 550.434461749661, 512.929376803679, 522.760249154443, 549.322261429624, 556.0839814373, 511.313070750059, 535.849091690003, 542.977433783706, 511.370616517867, 515.040064351149, 551.540205261443, 510.547023395957, 525.106354589291, 507.302639386346, 558.838795182192, 505.491202566711, 501.058190685939, 510.041348468713, 525.156760859862, 537.928384661043, 529.992087081726, 542.566817725202, 524.793334943068, 499.267626808396, 521.544810456406, 535.955278582514, 546.56640968657, 516.685202032519, 521.794894492544, 523.702833510149, 535.839878307274, 528.785709888333, 514.508635584636, 496.033275129423, 479.768818622559, 522.812508873516, 518.366834750968, 548.892031094815, 532.375521247631, 535.300339497794, 504.125774616058, 531.273651327238, 542.543702778943, 550.198383058229, 541.998334311893, 522.859278345405, 524.669848086225, 520.261817358613, 537.13873783195, 513.219042845633, 500.008762284081, 511.786308684341, 495.470829449141, 526.407232956779, 484.550007648839, 558.85542398017, 526.4618560292, 531.32529169047, 498.634452684116, 511.334421644653, 551.164000949335, 521.782774686791, 491.607081198655, 536.707295722298, 542.839426730859, 526.802305602519, 509.721958056984, 541.093198583215, 519.254326723374, 490.881503322913, 512.291699782826, 532.721391694123, 526.387589367221, 525.285888307226, 546.159447014901, 513.350429214202, 498.091400386601, 539.807130659463, 517.683113823819, 511.028630920142, 520.892480353307, 542.074640507005, 517.61229730603, 551.099908603382, 514.186532272584, 539.051359552328, 532.935422345406, 532.186440765436, 523.334761877308, 490.623919697604, 506.763004078193, 516.242308183805, 509.227451602767, 489.640807101967, 530.582388248456, 516.159951125383, 533.126664257933, 537.697359508369, 528.087839146359, 573.76130488145, 539.398007161907, 524.624111049136, 539.43242279792, 534.341812054886, 533.016036698176, 531.500236885972, 522.67515026332, 535.34898080597, 511.945331359626, 522.109913662234, 550.609576023779, 544.560066733299, 498.967154760562, 511.266699482834, 524.036138419297, 492.165517266842, 528.014963854946, 507.729855969161, 546.410404763086, 491.494940914788, 500.591643822433, 544.447779252106, 518.861936000146, 501.016866961437, 497.140187703508, 512.89557074847, 516.22510275427, 537.388308136095, 518.788394373587, 526.812536213629, 527.854192248093, 546.465297506837, 538.718696512518, 513.669325863618, 511.488644076317, 543.227997758624, 504.702346019772, 538.987139721535, 522.001211055778, 498.309872730243, 538.380376166173, 529.12593266291, 554.572617264402, 515.578253530256, 532.3551618156, 500.1723063863, 505.158929980721, 501.904062421856, 517.66963350154, 530.077256841411, 533.04657314398, 517.755709264383, 505.918746453599, 548.526092412658, 527.183955282661, 561.408314064362, 539.583008750604, 514.203115447286, 537.948820636938, 496.881064268867, 535.046055547376, 528.526077745038, 511.510331552542, 528.34519824094, 534.516435682172, 538.398649382973, 518.237371638183, 529.286623375078, 516.756448329717, 515.700140485283, 508.210696705815, 540.971000867412, 524.387173702998, 549.046612102401, 522.658555255489, 511.715557560995, 523.156864586477, 516.065159346156, 502.517640948602, 533.474235241168, 529.023531087753, 555.727399252749, 484.343178033663, 551.428101779888, 554.376075930201, 506.827907959325, 514.539870897487, 516.705252017698, 510.485591950192, 533.765097424774, 520.108416041515, 545.586281535976, 542.310225149709, 525.862717713436, 521.064456103239, 510.312038903521, 495.798080938822, 531.490522916804, 539.168860061353, 520.650682531094, 525.384609948875, 534.369173962794, 530.448927502984, 552.220854162743, 524.953511135899, 529.98761764429, 533.7154084376, 493.45228441655, 535.691970486376, 522.516726123263, 526.628328453907, 517.183160214287, 525.21480952129, 519.832656060756, 557.808144984098, 550.579152491616, 523.673542494349, 481.146978568119, 498.08417218808, 531.775026876892, 527.545776724987, 530.135484865744, 525.549096445167, 524.544202008678, 531.725866753081, 520.799803989735, 493.267725782056, 489.733532024952, 515.425180168894, 500.164453310201, 518.822487470371, 536.324577504232, 501.432837207562, 510.079042280683, 531.709191594916, 543.257221176795, 513.208789664869, 526.243917526907, 537.793181360541, 525.296380958511, 512.362615975921, 522.018975410386, 519.650789141299, 541.266391997424, 506.600512274899, 542.318434773195, 521.50818555013, 531.714824239394, 511.480770925405, 492.108744673735, 519.371843542975, 525.664174873535, 534.356383831668, 553.485394928605, 511.871328228131, 561.749667450641, 539.972499049597, 512.608513401166, 532.377776152726, 539.385134429525, 515.191569414358, 524.027216731583, 506.948990943112, 527.684091496809, 531.617202197902, 531.263379359727, 526.020279708346, 515.593533341825, 518.623893254367, 512.923341836241, 532.132641054925, 513.04313157526, 535.248551441722, 538.997165675168, 525.937863293136, 516.380842194402, 520.146434696093, 503.783761245806, 495.56300903727, 533.438341396092, 518.19779939263, 544.197808062967, 516.980215088517, 517.678041632045, 534.636355661118, 555.85535876907, 547.358491410979, 518.989182691566, 526.335974832802, 511.846625704192, 506.914216401686, 530.210922102943, 484.798095305744, 526.297372213899, 512.169027239066, 548.936634955726, 513.287784229727, 495.176996510208, 490.730550437648, 507.370438832687, 515.074789396927, 491.325200249106, 498.76816382267, 528.812215377026, 534.533095519775, 504.005158769153, 536.502591518243, 515.181046741254, 520.368838303249, 511.458040699171, 533.847385331042, 512.109586780111, 514.933984477096, 548.451392467581, 506.763745956462, 514.232755276648, 533.151050953218, 537.424352585235, 515.008043024745, 527.097482037189, 530.187409938961, 509.512177483508, 534.862585016199, 492.070474103654, 540.83099961656, 507.280266269057, 540.64189241051, 521.889014988721, 541.629472946443, 498.337896902601, 517.873762973451, 502.263864668042, 521.983908506401, 522.506225712691, 540.707674716487, 543.680407329977, 499.271763635774, 523.247034109301, 536.225281987749, 495.459659809146, 505.55058511135, 526.312129734951, 512.051362759804, 512.860216869844, 526.909347451978, 507.948119109225, 513.766667877848, 545.449708272055, 521.797987214145, 520.226414276086, 535.201989379405, 516.43246886302, 537.343748844671, 523.513135942908, 533.119498754297, 509.923519156016, 523.506732664639, 539.665036155033, 523.489786067586, 515.985437426025, 519.889368010162, 511.170841737747, 523.149851675628, 530.885746002324, 532.615231184776, 516.002221712044, 501.158666538142, 506.026145877256, 500.103748041747, 533.124739833754, 511.44311113928, 521.497444372216, 534.209907065013, 504.498604188187, 560.681580289897, 516.807281164135, 516.62103100632, 529.783037409832, 516.789030345045, 496.222658493772, 533.779658739627, 509.024819787721, 538.62425646617, 520.22427724278, 516.766416329924, 533.747600578031, 548.884777066435, 514.485109671345, 534.287470478781, 529.03954844164, 558.783207375795, 556.017489126894, 503.513069286881, 497.020023660333, 514.837625540101, 542.717180926688, 545.346093049441, 508.426398483996, 518.709367002364, 512.965515277269, 529.790887655133, 557.401775157753, 527.006007454575, 549.408480706415, 546.796729813174, 520.271765105578, 518.882189634063, 526.214999473122, 495.181350174993, 526.387613904363, 551.097736251956, 507.195065283027, 505.074663684345, 516.547421026154, 545.715128998761, 510.58340315858, 501.261566347613, 517.246946319183, 566.309225298358, 512.086493848926, 496.957815024882, 517.862617936671, 525.523450414014, 523.104935996557, 505.07842375445, 521.983243757689, 539.52719892615, 529.740300507942, 505.941575002292, 535.362313788658, 546.811489385037, 490.001467394153, 518.684641481082, 520.464552558085, 548.693066198965, 536.764842935066, 515.225262475484, 543.194052127797, 529.695910365479, 538.923689296721, 558.358680751482, 521.305467778579, 514.772652352528, 503.100470804, 509.892418023852, 533.732498420227, 522.821112083908, 522.500770273555, 484.604643318914, 537.088142872843, 557.103335760307, 491.563844234734, 540.737772544161, 502.61137792386, 504.70992495514, 514.927213137385, 521.344910602699, 519.322381859431, 481.666996251676, 524.176741959105, 536.067762771695, 495.665055029518, 532.713737970578, 509.327781356385, 523.356680217473, 555.639692752366, 529.452397618445, 504.323055028836, 524.942409526179, 515.727786919752, 537.586799213334, 532.518039802419, 508.808845589027, 507.292450203121, 560.36428347504, 501.139264475329, 503.805378937201, 534.27998916126, 530.275731492818, 541.422399725076, 523.249875068821, 495.865240985503, 516.756050222799, 517.025263262463, 536.785783716513, 518.04958034871, 519.740186031665, 492.394648009894, 519.304806937014, 509.198428366189, 528.968426698981, 504.799462723116, 513.592483265119, 542.342368236485, 542.616045961471, 544.377353789113, 533.902695842619, 522.086227020848, 530.942951168195, 540.565579278153, 513.081345180362, 515.294002552179, 510.214889268338, 540.015041459667, 490.492034233063, 520.701654294586, 497.966711677402, 542.67804741703, 563.016835842713, 508.825379356654, 531.046513454791, 524.296659483323, 534.812937834311, 502.490947981247, 544.194453164775, 550.334228713666, 534.193200760718, 507.525468654713, 522.009003816553, 524.216505253637, 525.802251254818, 525.719708474113, 522.521083608854, 503.932782576541, 494.044326932321, 531.292535813992, 525.063653863, 543.114869230213, 550.479517809993, 529.337997767291, 526.055616715219, 512.003011611312, 525.810488443655, 536.192345068321, 535.490241278042, 532.736723508543, 553.689294886349, 531.739325208631, 506.750250069422, 534.620014971549, 523.407160167471, 532.332853758055, 560.602344469862, 535.989189997345, 534.036405691505, 523.101059607552, 514.032957367673, 535.977336024377, 511.629164215388, 539.952677201718, 512.823001233963, 484.260522715334, 543.988423512071, 538.200777770452, 519.033649453197, 509.187553319577, 507.164402499112, 499.283137665155, 515.404249915994, 546.757689441879, 515.081848315103, 528.255571695837, 503.17767319092, 523.757269254838, 534.017118373684, 532.329682867494, 503.660388599139, 531.515538656004, 517.472986743072, 530.842277228525, 526.318786353905, 487.277770825221, 531.368723598898, 513.877371239185, 506.050545942728, 530.702179282959, 523.817945615714, 510.35049326915, 536.256530567861, 539.439973276782, 510.711540996895, 511.494682938955, 538.962854572637, 537.017451110777, 537.001644971672, 537.217957879105, 542.692968101206, 540.281404671617, 532.445845655235, 508.544112714164, 532.357178431877, 525.426382724119, 508.514175854654, 528.833174027456, 512.516645506669, 534.27143613671, 502.761838647823, 528.943886288722, 527.173010916878, 562.0664270467, 520.804723516957, 537.149343602786, 538.416682717418, 538.070384536493, 521.994972246606, 522.903359987436, 525.361094308438, 553.772208427722, 495.596956914747, 528.43129514109, 526.254934505132, 512.243509366031, 515.61122708859, 508.948482268553, 510.223115346639, 533.416131573713, 538.30486414075, 547.528608603533, 509.915914271943, 540.168449466091, 521.79609796771, 511.148526368559, 542.129919550589, 536.215465910351, 506.784419346806, 515.805403497229, 533.927952839919, 517.658729254729, 543.039251074257, 525.98784553668, 533.936646969047, 545.189667042628, 515.449046124555, 513.433206747155, 520.475435984346, 528.27328639969, 516.420423361145, 535.717920767803, 539.849791786513, 501.966352660921, 511.597344406141, 497.881670759106, 565.390048341367, 509.973259803097, 532.848084227313, 535.755506918903, 525.394573015813, 526.971373447251, 502.067097548402, 521.490731395878, 521.027168565369, 512.357900096763, 547.759374475285, 527.893002907385, 520.691498787476, 501.789120805757, 529.67417294529, 521.740215209709, 525.019463376667, 491.405790720011, 489.076870731491, 548.681268166243, 510.598934517292, 504.943089539915, 531.850295498978, 500.99798392469, 531.617554415121, 493.436106710123, 498.912726998754, 519.429108670864, 516.591660475717, 543.337224434149, 518.591609814989, 485.936729955186, 543.623383284971, 555.485031023378, 508.080975508359, 543.686136421519, 555.680198337412, 505.934583699406, 525.177438025727, 518.943737450024, 514.937312314317, 519.41454623117, 507.135228399704, 544.19033943406, 542.990904382506, 516.396812530531, 548.382176334513, 541.41169378954, 521.570208925354, 526.855522754071, 528.172902765394, 532.642516422275, 507.002719292135, 529.512503360935, 527.02381327399, 507.893471809468, 516.592070858185, 535.259421850065, 499.697848038141, 486.174845374867, 533.112509806056, 512.505743468445, 544.55539527202, 528.614514107394, 513.649011586051, 499.418667488822, 559.647692160229, 505.356334168594, 513.653452201953, 525.781358588293, 518.711095792547, 544.368272843228, 532.217262279755, 517.01228483824, 510.554409293948, 506.777987542667, 518.67392254142, 526.23707183016, 528.751264062935, 521.063575624389, 537.36341339551, 526.13154444718, 507.557385406176, 531.701986188553, 520.046609623927, 527.617447933564, 549.230385459358, 541.591355661475, 535.771720284371, 538.337664176093, 534.810947547112, 492.460571592839, 513.354653663344, 500.048727332245, 536.897446684211, 527.303149105962, 527.112255816025, 514.259504582211, 511.451843174729, 531.271070858716, 517.519033384722, 534.91436477627, 541.083609809684, 538.718787236282, 504.720142522533, 515.854638283977, 514.257044962143, 536.851971604211, 514.074285115849, 509.345655940755, 533.605716333012, 522.449944689543, 529.925811032435, 504.162190410372, 535.206218563187, 503.410495158666, 553.633453717243, 536.205143570932, 527.505843938169, 519.527338749818, 529.89015835365, 533.339625926031, 548.891371947916, 528.911327359787, 549.200834472592, 513.290619293568, 503.984606063861, 528.796823072678, 521.95098533008, 536.121301113171, 552.59180146953, 524.37140063824, 541.401235592908, 536.387450497187, 533.284604902176, 532.895443403898, 522.979501467927, 499.34024907816, 505.26437871176, 505.646947542577, 539.345517572613, 533.494105912038, 541.683011004082, 519.49130057863, 521.040219386153, 531.330845223144, 552.318194520191, 539.808179450243, 540.056474748262, 488.502657584333, 501.883731553069, 472.271237759503, 522.417901537124, 506.025469872935, 506.979248728967, 512.805805794634, 517.613931091768, 511.972968881203, 532.8641526774, 516.998988770731, 532.61786447798, 515.93285858676, 516.771566019853, 526.711836871278, 542.041141567224, 518.847447429404, 528.983882192764, 533.378747688415, 508.389896292687, 523.525440850727, 522.769553525501, 526.688297425283, 512.310641086388, 523.535779832003, 533.548679926845, 529.430746057903, 532.53189753781, 499.810449754271, 543.398065325464, 510.594423068785, 510.637972985927, 509.95346822314, 503.969602428081, 554.530405273581, 536.050365448049, 541.336334476416, 549.586708720714, 532.312475653181, 522.724664101628, 531.212481283937, 567.890105198228, 537.874468529948, 519.924175995461, 537.143750614573, 526.863767296774, 527.03558571817, 531.484686947584, 520.884353512671, 533.613687103449, 543.940666718435, 521.623319618161, 540.947238894647, 525.097941412092, 520.430663120394, 540.246898559253, 518.605373033228, 528.908185621827, 504.857161454955, 486.645838522819, 522.234279373193, 567.388198494488, 508.349817924846, 516.125679574355, 501.599888377196, 571.969938021505, 549.77318495201, 556.029797293639, 513.07124146456, 543.596343075284, 532.092188393589, 485.720832118714, 511.855597408104, 540.688373356562, 516.076794901348, 512.871003768174, 546.904048062242, 563.146371921008, 514.407620472252, 525.999745298335, 524.129048697173, 519.179164775766, 539.315502462873, 535.320782767688, 566.29211482422, 538.914700468897, 515.804119367931, 537.451343025625, 502.148681225854, 530.170262604167, 528.543007203006, 524.144314981507, 533.241882108538, 499.829768832701, 518.853998872491, 524.411540716914, 548.903535263668, 538.995346272268, 530.375401932034, 524.113682055967, 515.686034362011, 536.322870817356, 539.354595346987, 522.533095510405, 492.319319559537, 525.168593766883, 498.065434299461, 530.413858667628, 516.307172711223, 531.503088592196, 515.999148210779, 539.451381265043, 547.75683942279, 557.659246616257, 510.7387250123, 551.265515553801, 505.075290341069, 509.380045467669, 518.417753220347, 510.717464335422, 507.418553082122, 494.967575766853, 508.325148155634, 509.098298004843, 502.06455488758, 554.229107199512, 536.971280722693, 523.274259648339, 518.373769981878, 541.476584769397, 493.816322901308, 535.406889992305, 543.509203414866, 542.135762053917, 498.071409573217, 516.288645179372, 489.039383758934, 519.375348926993, 526.692833562231, 509.568735393721, 548.388269792242, 521.938327939936, 513.896498514683, 537.826641447239, 524.69375725475, 532.432040858041, 521.446782664784, 504.882138301025, 533.227161299717, 519.372162337528, 512.844138226772, 530.321000779676, 525.228783844346, 526.254359250619, 531.735564549844, 526.283293608752, 525.102283011041, 507.273388406225, 493.281104003226, 501.95852189933, 494.787740685374, 516.727835245431, 538.480112238684, 493.549577880752, 520.70157552639, 530.03866502722, 514.820373054763, 511.939817826604, 511.420677559183, 504.150847248232, 527.707802077671, 530.487763911009, 525.308273621077, 537.470005623474, 521.591994416746, 541.762734124704, 538.811444530433, 536.27092383039, 535.333328485987, 507.791117583685, 529.431099365337, 554.090407887531, 512.133018421475, 551.948139726535, 522.096504666623, 501.593261122829, 513.887096280568, 503.068705947313, 495.662300404815, 551.95822538236, 507.819654465558, 512.792280054946, 524.468785167138, 518.804200263316, 495.247841234136, 511.643734116514, 520.897694525384, 520.229825205604, 529.843568848322, 511.761233274915, 513.836344288105, 542.019372849745, 556.90265780554, 493.377119129981, 483.674100325025, 508.816019027284, 527.573853977791, 507.065150230088, 516.101725504102, 529.518272157576, 517.234329241371, 514.692165019767, 551.736481087131, 517.246119256643, 513.626347259161, 528.414907777875, 533.981424408984, 518.913317424196, 509.243341027923, 553.753950587005, 514.462625357048, 521.939971421614, 513.499660810092, 506.130131859521, 497.112024989206, 519.214254808184, 525.92376072157, 503.342485119958, 494.736208289136, 527.696047945334, 528.279543222197, 504.947249982119, 540.694989649582, 497.912082586878, 542.349699046792, 527.955292262578, 518.208800304221, 520.497193810994, 509.089632612455, 501.432978691161, 531.273604706716, 527.947183708761, 518.064368531347, 540.98663240322, 534.224131552017, 512.953484536936, 536.810456141265, 526.005898350619, 508.178650589276, 537.099312331352, 488.382340935128, 521.014320046288, 515.567332856121, 493.102765609741, 516.35783499871, 532.105062199494, 508.454029061238, 519.715759832, 526.156543855497, 498.965077271132, 570.944600582628, 528.605488156328, 520.370000866941, 539.676657938223, 521.514518224609, 516.522137096466, 533.317103701365, 499.941891263113, 531.260834905212, 550.863388578966, 512.598175672755, 522.576342028462, 554.057647227022, 508.740223890606, 530.038978947758, 547.006141670516, 526.180330980169, 528.974879363902, 525.70262345242, 496.378345722485, 541.99621804083, 480.60131198315, 546.319241312986, 532.676364243529, 523.166555607032, 530.641709219189, 514.804064876377, 543.246924874658, 525.662799033616, 548.749640833909, 559.131963481173, 544.163836779016, 505.315354906718, 542.494434469152, 482.879800381249, 539.200761843226, 527.944818760128, 503.54912223689, 526.957328673799, 553.951756347246, 511.105095641866, 543.735278889117, 512.607890538566, 502.515856190726, 537.704204497286, 525.636859256034, 534.103941221451, 542.928758641954, 548.192609750236, 503.530200366831, 527.68512551837, 539.667024958013, 517.429526894401, 516.218381864106, 516.037801241336, 515.705992033833, 481.097710395312, 510.871843874945, 491.788849503562, 500.750820807125, 531.217397232738, 504.839791559037, 544.119901042422, 528.144039064152, 512.355096362987, 547.599874273035, 513.695835600903, 520.740547323769, 521.683534141244, 497.526543763361, 510.552703849021, 495.779537428534, 545.990615799516, 502.998412009683, 500.108239668171, 506.982818927311, 506.804351326075, 535.00549685808, 511.75772076293, 487.015098309151, 507.496931737, 522.119473588172, 520.033218004958, 525.07385557984, 516.318196186302, 540.294222055437, 518.351362592703, 524.681994998462, 507.074609132281, 524.057815198662, 538.225167341069, 555.846443797098, 515.32956559307, 531.166034692431, 507.94652432669, 514.894776280779, 516.256537412598, 529.873380027112, 515.735573982329, 517.942168719776, 520.938158500545, 528.97168191906, 521.611876503657, 531.705954312448, 525.13023906856, 522.517411441699, 489.61679556044, 550.53235119841, 513.043138630421, 518.009559396025, 543.122350704185, 530.736031460559, 523.606919149007, 514.535042884393, 520.892235659002, 538.004359613714, 541.220616534062, 530.355139733805, 532.421871679464, 509.560291998994, 518.065407755009, 527.193477922311, 540.396423696014, 541.535082510046, 480.700299886624, 540.064954438898, 549.258864440953, 544.325659544407, 550.318819259725, 540.712855963665, 505.9387218089, 513.466000459004, 538.52286857681, 523.830970375614, 536.111027771392, 506.76024073522, 503.147092468529, 505.557646028328, 516.263011904057, 512.75395729565, 513.242874186386, 529.543921923252, 499.182827673141, 527.698356022992, 522.02882902426, 516.093228671671, 537.101114330711, 504.685644490083, 547.710126835949, 519.930991770823, 541.677732889979, 515.047941044623, 500.572396405829, 530.148654505656, 524.368123631292, 526.369909003427, 523.64611329725, 523.833069934088, 518.726061216671, 533.382294775103, 521.861640402818, 530.976154130757, 526.201122397669, 557.017855004895, 526.161210319512, 516.915397674656, 513.459272653163, 507.402797817442, 544.037018954779, 509.054614535476, 511.52040156627, 508.876631771747, 520.563376397842, 513.474695694914, 522.161190328021, 536.908631995133, 552.682720712367, 550.685049872708, 535.565854174922, 518.327501395503, 532.658486000883, 521.67804821454, 526.764037394337, 508.370771857499, 534.272264514509, 504.439096742782, 514.28414749858, 508.683308367852, 491.179655850259, 504.834066762826, 541.560263449735, 542.162104941738, 521.771613487773, 502.223386359726, 537.816862892165, 477.139218835792, 511.455615948457, 526.551875516847, 536.514555254458, 521.037826553839, 543.766916415937, 484.566695802207, 538.386767022774, 547.501081301156, 538.175187629617, 501.893876430718, 518.135833819353, 502.322102356281, 521.035909620971, 557.718677717528, 540.353546274479, 515.188512320419, 495.250525269892, 516.27743027501, 524.469413906763, 504.786137611577, 518.690230788992, 508.779150793266, 486.729612730909, 507.889584025441, 546.254727003576, 524.22803339586, 530.60903265817, 526.047142966134, 511.103231309329, 542.793447458626, 521.436317726148, 518.25352131868, 518.306456317686, 511.352667950801, 518.033960421821, 505.911431201459, 530.622431666118, 519.405599700385, 531.780712588391, 496.654891583698, 545.288039631525, 526.703993613878, 510.199899429046, 522.820176244081, 485.782935870878, 514.036247781996, 546.495649372766, 527.930044946288, 507.080136201415, 500.30266015974, 525.697925067938, 507.22986160032, 500.210389740349, 529.341551094356, 508.524128130663, 513.260625322039, 514.007201020117, 501.357295872269, 539.859972203272, 530.381691207567, 505.631769799973, 522.918647554863, 531.974216462794, 484.209765879774, 510.184110750152, 525.840352613688, 507.967604377551, 530.594563100238, 518.342442128388, 521.595464181412, 508.073355444756, 525.965223164984, 537.620110994741, 526.948523101145, 526.608850035, 544.932400725359, 529.830522492141, 535.008348331968, 530.965256925581, 496.582828919505, 555.702684830309, 527.327692530002, 528.924817229238, 507.542451429938, 514.029375461977, 494.553326093706, 496.458619638252, 527.520815648347, 490.576516167356, 514.91567825669, 499.510204118241, 517.71343374686, 528.097600979266, 561.74281892963, 522.050277656048, 524.119659231053, 517.326034847198, 520.830563254225, 552.94104276084, 517.314706717214, 505.073199609371, 542.722071452909, 489.198331307367, 543.229756690687, 520.234222062994, 517.86919288859, 539.546708625874, 511.12995091756, 513.858390624911, 528.156404270166, 527.173073401451, 539.092701075647, 509.215773651406, 530.232944413204, 536.861463923665, 530.010404230645, 532.591721520789, 508.957975862676, 532.826084966859, 530.940838527433, 533.178865871654, 515.126060082986, 551.091436182603, 536.53067930932, 520.902593430945, 517.12735560451, 531.630359762926, 504.199519490073, 543.950598500854, 516.386981136063, 553.005799891024, 520.060198695684, 519.812217910299, 535.026028995663, 524.020507471847, 530.569942795477, 511.055183855043, 533.483299209681, 529.938449419438, 513.23968718345, 566.754246587048, 516.310989845127, 543.394699335367, 518.24332501561, 520.605889060379, 514.862738708067, 508.833998214986, 566.565874684845, 526.364069279155, 500.234234763393, 515.344703546972, 549.367350181165, 529.159707156861, 533.686855178807, 539.022647069167, 512.134992417688, 555.25256261372, 522.952734624206, 525.167360261629, 518.787144169947, 488.549628624442, 518.516781931003, 535.121784167967, 535.913706407521, 520.236932143307, 536.886410856707, 534.605219674034, 488.640654274942, 523.507344030645, 517.502759320514, 507.856706492571, 525.529534939123, 529.144969154074, 511.208642536417, 529.311650636881, 521.076149787527, 515.709024321337, 531.438677523693, 549.284063104269, 504.641585874664, 518.75209181903, 519.562329473802, 540.583451953255, 516.649870819707, 538.20083358703, 554.186713848128, 529.256975141197, 529.874756483775, 509.561924586097, 528.121586188688, 510.538894923011, 508.519860115595, 525.752795792457, 526.467249063837, 510.083546911301, 532.435632004888, 535.046569797003, 544.73549443023, 513.179781623345, 535.293081389424, 529.241312098269, 513.856486067514, 547.057965419902, 538.075928774616, 525.915848675074, 531.606279983756, 504.441044591558, 538.67432534489, 524.759282903591, 516.786259709746, 525.008863505411, 524.766769574842, 533.988652322749, 509.878594199211, 541.299224110782, 523.802911377389, 507.083349876486, 513.30481601444, 493.055819028675, 515.468403627945, 531.498155887753, 538.494666727329, 511.036218181564, 528.06035061983, 519.084483738616, 575.172833197165, 546.1560619416, 517.137196439201, 524.07753087867, 505.858465134889, 521.009249171863, 514.798831826085, 488.551479339662, 524.914039994567, 500.169268830597, 534.384647849179, 540.601618356888, 520.29379531665, 511.938390405178, 503.637960511663, 535.401196023082, 532.924248235689, 518.986592570287, 510.245382219943, 511.880775314481, 510.239654710185, 519.310034722771, 502.980519264036, 519.710487620659, 498.596895765047, 536.325508540915, 501.457682736826, 512.870630222212, 514.397966610506, 509.600572400576, 529.947772162477, 509.90302318178, 531.283494391127, 529.342278424405, 495.718115175663, 506.938878272642, 544.508318242265, 533.022880098926, 510.011599420499, 535.759678326992, 505.567006851274, 517.344988865409, 541.107001844894, 510.170381851632, 541.634829033126, 532.021918523205, 526.779274432901, 558.647821080304, 497.939837164514, 526.788438254369, 507.294251670419, 496.979924579833, 511.181802898816, 519.569728751397, 525.984401044765, 520.500740557084, 526.312646313957, 549.654164697087, 528.813684109202, 528.735254684201, 517.18625788442, 489.448186416202, 530.32235841905, 506.1163099095, 521.163142405013, 517.263339931866, 526.970307043521, 495.539963375507, 535.330924487335, 523.638678424347, 559.738053956325, 516.855812178395, 516.331896870331, 521.81622093795, 539.919704764785, 555.343724053172, 502.221742161051, 508.943685097269, 518.833444965779, 507.502121555483, 502.618392472119, 489.273509821215, 532.168939183748, 531.704252902976, 542.689619131762, 507.989748332553, 544.586460408874, 548.453326571708, 519.388508623131, 522.693319829495, 493.711322279958, 512.865160777368, 526.437063788704, 537.143864352445, 537.149795726529, 515.824261513103, 501.956856148037, 511.484652162392, 536.493878724723, 519.319594253108, 510.284216017435, 540.911183250663, 549.751724063552, 512.216253256923, 498.58505453104, 532.936301928624, 489.881642312029, 523.677570527161, 519.102891838869, 507.873917251876, 540.572107781698, 511.981928147731, 507.91042727465, 552.568174773697, 515.138074529711, 510.794011108128, 536.73472932411, 511.297229619157, 540.66313371388, 525.594588906653, 544.37746406473, 543.823205942955, 527.871295430952, 504.273785348801, 524.789167095647, 521.263911098093, 529.929475833486, 524.481444376674, 525.024534990977, 522.284595476527, 536.65874165437, 522.018501060958, 521.252979063589, 540.450683415741, 535.784352960467, 518.485539821091, 520.108879297881, 535.116659236528, 511.816199932507, 540.384400206749, 523.051760840128, 533.425563709691, 541.081628086261, 519.983342613909, 501.566555283619, 538.916113668388, 509.720460210706, 507.839669773059, 526.720900009661, 519.769268953515, 501.043083401461, 522.261584360975, 506.000168631751, 527.86384495372, 507.566443714324, 519.579049731979, 509.542893313969, 522.929161830124, 530.296815043645, 515.815477423617, 523.018476707889, 545.028344855533, 521.980075395715, 517.277560088366, 512.657701412427, 507.259216036221, 540.862634189294, 520.85591921823, 541.006823930541, 524.853831410394, 524.663974666261, 523.116993910741, 545.645437157772, 507.818781350432]];
