# Supplementary material for: Hypothetical Outcome Plots Outperform Error Bars and Violin Plots for Inferences about Reliability of Variable Ordering
Source: PLoS One. 2015 Nov 16;10(11):e0142444. doi: 10.1371/journal.pone.0142444 (PMC4646698; doi:10.1371/journal.pone.0142444)
Supplement: S4 File — All experiment interface and visualization stimuli code is available as a zipped file. (ZIP) [file pone.0142444.s004.zip › experiment_code/data/one/47.csv]

	sample_num	task1	task2	task3	task4
1	1	348.282054809665	132.426209706693	665.272089557164	512.706242200943
2	2	336.840289426489	137.060515798539	670.846712755808	533.152709675469
3	3	347.490998925881	130.60681101637	655.701474751599	519.278514400518
4	4	342.388821612931	132.200880616274	681.975068379083	528.024381051277
5	5	342.509594811347	122.639000883983	697.398102616064	528.201327315697
6	6	344.148139276526	136.363400383623	655.974847864986	528.911991913426
7	7	340.13867478943	134.633941699146	675.407301187594	517.711637794256
8	8	345.599262175737	131.715590500651	696.973744100824	550.404327783431
9	9	339.433050275184	134.101439685361	682.23669070073	539.458181017253
10	10	345.516543281744	129.937398121073	679.951043390022	521.074523844523
11	11	343.029629316484	129.165901797018	658.4100963649	517.977816187208
12	12	338.782067556376	130.614437031722	676.372688431891	546.561487839546
13	13	346.155833350956	132.619158546649	704.174507303132	511.778062991472
14	14	339.970511058078	130.478333195054	650.287622657881	520.045155716138
15	15	340.195324956687	133.304928270489	672.700015428636	515.867134639406
16	16	343.585177157	130.909081598303	671.40576535937	535.464706252988
17	17	345.326127663681	132.649532199964	658.377554055239	527.914310359571
18	18	344.914666865633	124.989699563454	663.849860204973	526.904260169642
19	19	347.190884822761	130.107886712139	666.297041524808	524.179351451865
20	20	340.262532267901	128.290371835193	661.356876134485	532.224237061712
21	21	348.32823363081	133.147809141091	667.522085921236	499.428955564066
22	22	336.828256973143	127.645521582583	663.618453585411	526.896333081015
23	23	345.130241649682	130.105183649179	641.731652249898	504.281184270334
24	24	347.520362207706	138.571789786656	661.18054396237	515.110717304696
25	25	343.908102373302	124.828333967222	685.50591297049	523.866240136332
26	26	342.464334515784	131.79280848383	662.64066412822	545.597088028702
27	27	348.286110685982	131.923238977806	654.649094420307	505.226798190987
28	28	345.187203246552	127.810458103906	662.66995590234	519.231398980981
29	29	345.206796575419	131.953769980186	655.850361814787	525.399694540926
30	30	342.124325222758	132.498439624901	693.394075812218	507.859606407044
31	31	340.902668932546	130.177910679555	667.099662618047	524.226777214139
32	32	342.56271636717	131.382589671581	688.860371831827	520.312339430412
33	33	349.504133095608	127.761841557299	689.699309587925	529.394255433457
34	34	339.427837617117	132.155878587108	668.587772065618	536.055758983279
35	35	348.49246433961	128.889636686999	678.204717565972	520.943499744961
36	36	343.926645746256	131.946193359734	668.529664629831	530.478699428704
37	37	344.260929252734	128.409596432457	685.21639483194	520.727189549145
38	38	345.193138157655	133.17606353513	682.334464831198	518.080966516325
39	39	346.498239186562	133.318454326521	698.702812529456	538.801131590833
40	40	342.483914321789	125.10370799988	658.658235793652	534.77211838967
41	41	342.155639422188	137.659595987732	669.91374367798	528.232326892846
42	42	342.365971738396	132.923845447892	695.790878010351	532.613472985151
43	43	340.887229508584	133.27015382693	683.718902183191	517.616117437246
44	44	341.602800622742	133.46000641816	675.32615369361	547.320821441861
45	45	344.668139641477	127.048843423935	667.589752971562	532.837241285823
46	46	343.313054836576	128.104069266326	664.946868944138	528.711345029961
47	47	344.406185895817	124.190284048313	677.429102875105	526.854130093298
48	48	346.200919292005	128.39742186281	672.556425569529	557.963805214448
49	49	346.18918529075	135.952072509144	651.877925144893	523.339937504728
50	50	344.79461268274	126.52937011484	666.800269513213	509.379501297891
51	51	346.363888321579	132.930098980581	669.278754420143	529.826176497119
52	52	343.641855332364	127.278898814869	646.418235228942	472.366713259664
53	53	345.71996844594	130.203811413246	682.604000108796	506.357762637725
54	54	348.436466948764	133.281768265119	678.897385752896	502.11783639033
55	55	341.058368875775	130.674615733033	652.601812235678	492.575264752999
56	56	344.523690060962	131.129531340219	686.763110798093	529.666406360713
57	57	349.041538731914	129.25965267871	659.074745263153	507.324527275117
58	58	341.69630291578	136.114797465686	672.797882629	523.878180804172
59	59	344.751917959529	131.507337483442	681.064762435018	537.267778205781
60	60	346.427950158108	128.046769843222	680.08970485402	513.967879177268
61	61	343.278848975134	129.599931724389	655.301270012205	510.650689893544
62	62	344.628984067205	130.443194243853	670.043038253636	503.131500031392
63	63	342.013103984226	133.134478636253	671.725151476739	505.324840669895
64	64	342.554770765254	128.98632976513	682.147908787619	526.943396820108
65	65	342.590942589952	127.510217332249	686.668867193894	522.263142864833
66	66	347.346160640276	135.381220826296	667.134906114707	516.099524267446
67	67	343.653039543578	131.740453788963	679.087513849993	530.502359278927
68	68	341.300140418595	126.425430130678	681.151280903284	538.950702501864
69	69	345.701285253679	133.639866250372	675.264720311317	521.873399917959
70	70	345.703913748602	130.291296016072	670.321374304424	540.188748234272
71	71	352.114023930856	123.121554766792	669.735808560456	537.301575411345
72	72	350.65396518503	130.576261973933	664.489344863841	508.417865371474
73	73	344.655657228335	130.587957699733	634.492776125889	534.953165993792
74	74	344.382225752675	134.580775093126	696.444081262044	537.919143040945
75	75	340.130061980575	126.865445269378	670.441427856976	510.411618448782
76	76	341.199903054177	129.93009301949	659.291596873051	521.121439456673
77	77	346.666617249268	129.88848220727	660.653878025881	527.320754134703
78	78	343.36726551697	133.210064995107	658.655119448951	514.228848523874
79	79	346.442187180884	134.491049716637	665.62767140514	539.424230810117
80	80	347.397980749786	131.226028159486	649.651341116761	548.208484105023
81	81	339.171161181308	132.611232482114	683.908150387483	523.082256537331
82	82	341.188135572049	131.088715683083	675.436496527409	548.97906965653
83	83	340.918706380674	129.913768061446	633.851246361268	538.73865807945
84	84	340.050984229933	129.061195583633	687.577029296176	528.6956568565
85	85	347.216277807236	133.629428844058	675.87465806735	521.500276381307
86	86	339.973704862897	129.469862618385	695.979122454296	523.12118543403
87	87	347.831507334787	129.967553960937	666.507235871542	521.704874070655
88	88	347.702132622471	126.958862368171	693.365600045357	486.577701051256
89	89	343.136372338286	128.819269977528	680.193106108039	552.756855973667
90	90	340.919027361061	134.188470128673	699.586744054386	529.019409422084
91	91	344.778894277461	133.420044351955	671.506380805006	488.038187795891
92	92	344.126699932861	131.448250841493	689.788150346626	516.562584359828
93	93	341.288753065701	127.956186445744	692.389654709608	545.996651077009
94	94	341.222987419438	128.148637411458	696.390345134442	541.524588734129
95	95	346.809202865949	129.391892066627	684.702400583045	541.389252748586
96	96	344.850334210633	136.831417524214	692.630163852171	540.930599749726
97	97	343.049259877249	135.438388171877	673.934081076461	506.881792331582
98	98	342.560945681185	126.935039399415	690.768350502462	522.113061796036
99	99	343.116225662429	129.608255498433	686.666132867438	522.132480789482
100	100	343.625023876092	138.677790578201	710.288379731339	518.066753683592
101	101	345.699795206165	132.867834055946	664.757188354003	494.784990778435
102	102	343.420345342649	125.535267939947	639.827280208538	532.75314806365
103	103	345.535118182309	132.344520140158	673.927207217511	529.600763615661
104	104	343.114014072508	132.234640548916	664.526079719991	531.178719782293
105	105	342.245737371457	126.851165546086	690.999379398983	537.474765467678
106	106	344.790465818192	135.521349657303	659.994363406487	510.517769648742
107	107	342.909253342188	133.203171796119	662.639564188285	511.16979756573
108	108	344.54091311542	128.525713022634	695.225905659927	520.73584830084
109	109	346.944702947708	127.170645439373	664.783394745659	529.11759632435
110	110	347.079836749246	132.308010365048	702.531916763403	493.379249629478
111	111	342.905435679532	132.705145239436	677.251258912832	490.12902797502
112	112	345.460834501396	133.788422016991	694.178677879324	509.456373987874
113	113	345.739410453308	127.240185990505	653.218367228883	503.346356958664
114	114	344.400981815589	131.812270796196	657.490275676822	529.96595335395
115	115	338.073512070671	130.46058454315	688.232620130869	531.345023267571
116	116	338.613802219209	129.070864823732	687.826150467084	512.479361136864
117	117	345.941246606129	133.535719117714	663.213359957318	520.197067624191
118	118	349.012684143723	130.276702941567	647.491615600333	537.877939673774
119	119	339.416456674684	127.011810541232	669.284307274755	525.542887694747
120	120	344.823334816141	127.294680004363	634.806239891692	506.618876200021
121	121	343.152855171854	125.624040949879	687.200920187088	526.403211681434
122	122	344.353080385361	131.800838307714	675.427024284522	532.636723541351
123	123	347.584256312904	131.995739278883	699.015756728705	519.429262793048
124	124	345.724498470553	131.008745318933	641.89375054575	534.677800438615
125	125	341.07847791456	129.449586873238	687.029369541909	534.314028769138
126	126	343.733809068696	128.160207587432	660.985717372851	514.040176082991
127	127	344.492968504663	130.662237890162	652.949827395485	555.884649951969
128	128	341.6066923034	138.802018685538	676.493169311512	539.768399920064
129	129	344.431798723422	130.952737799356	691.882683906012	523.548024038034
130	130	340.200077759971	130.329737450722	682.229240056271	521.206156053726
131	131	344.19087301076	133.021332303399	672.032603682704	514.13427230833
132	132	346.095076535578	138.186598049742	694.806780645572	522.413585626525
133	133	344.58075926861	131.572974430355	661.099976191315	517.840133614918
134	134	338.291665834059	128.910596137589	682.056859463053	527.961285764696
135	135	353.673268887139	130.719936707751	676.375488731342	503.690196347499
136	136	346.37138601216	135.519587899117	671.063354079903	532.013876401146
137	137	340.101881144559	126.088548568436	667.958590331607	516.563269457982
138	138	351.68120825154	127.095444101187	655.209103675408	543.940515054441
139	139	348.837038249109	126.605228254882	674.487953317612	500.630035631404
140	140	339.98488971703	131.888775089129	695.175675202469	506.451022779389
141	141	348.647180528029	129.722806390273	697.724505019025	509.080400681743
142	142	344.217072536534	131.074340975407	702.283896901724	526.125045480215
143	143	347.660745878738	132.020397732849	680.927867993651	566.410295714664
144	144	343.09189690496	133.86294816947	672.115855769975	500.504551507889
145	145	344.505730420412	132.129308972393	634.492309488668	505.947121593898
146	146	344.616654672141	135.153000036128	679.579392279686	531.416547228879
147	147	342.76402980945	135.168728601119	670.88709975706	530.805957962487
148	148	343.966928281483	132.01008479711	647.647782507318	524.859788943439
149	149	342.885860534857	131.249919057968	647.103138188746	546.181152634275
150	150	346.607263290969	129.387849653213	659.45888562632	517.443497078718
151	151	346.386636604939	128.169957442806	679.379289166059	529.773489498597
152	152	336.91201129884	134.213886417552	673.320767611927	521.94789789179
153	153	340.650870273337	132.306650945681	713.071462520592	539.188601049122
154	154	346.450784227189	131.991089964604	662.745793474229	542.370281174304
155	155	347.492924450993	131.893190584009	688.442823713292	519.468328113108
156	156	345.265068392172	128.93030150785	679.288054404298	529.487087051202
157	157	345.822382846535	128.556187412108	669.775040589348	521.639265032187
158	158	345.803056934512	129.922366471172	645.991351432405	525.029802590584
159	159	340.906282394214	130.685019520625	675.176461020363	512.647197767013
160	160	341.759878937856	130.063943087174	689.732900336675	499.974794064921
161	161	342.492814054227	131.929298732393	672.300574613768	531.387519151574
162	162	345.628363413357	132.499953774669	695.796078222472	533.442309864969
163	163	345.984576185602	133.843500852911	659.307912433239	503.446198467546
164	164	346.935481551615	133.605130176455	663.23895046603	549.040244774803
165	165	339.856899161403	131.348863356582	703.249960884532	530.182727758864
166	166	340.13357985609	127.804265204008	660.135656340392	547.011214360397
167	167	346.281990957739	131.684406428639	689.762525456559	520.854767191221
168	168	347.778124494886	126.047991385026	673.591411658737	526.002147716673
169	169	342.426678149301	130.935787079816	673.982884739018	530.154548091683
170	170	344.837852101204	138.981382947811	693.645338757305	513.196617173854
171	171	345.634584263827	130.947995253245	656.393149959333	498.045606594585
172	172	350.233761372985	134.872514258214	654.7201924271	542.604669966299
173	173	347.058945505911	129.219082521599	651.226560015212	527.128843277911
174	174	343.20190285461	128.764022439628	681.891261437259	546.98898390433
175	175	343.72116273601	126.852632039159	664.193872526276	510.444926342711
176	176	336.327935825407	139.514652043831	683.386352092954	503.867661974241
177	177	345.835320729593	131.182199837762	642.64116964743	473.113075869738
178	178	344.624960742358	125.769511319337	668.10913023421	507.7169185422
179	179	341.396156026338	132.831577479231	688.595478519095	529.138025021491
180	180	340.144022671086	134.112285216834	694.3274379765	500.983701053709
181	181	341.911683655641	129.156050023045	689.169948248914	556.148477528052
182	182	339.296631157444	131.661275918588	641.070475175408	529.135431535685
183	183	349.854001818053	134.134127913717	652.780040350172	508.745699616188
184	184	344.803501598738	129.492506016737	694.096692135809	497.691104336517
185	185	345.037633548734	125.888229162617	685.238066029522	550.445941735765
186	186	341.555157949316	128.621205002281	686.907856902262	501.585622074302
187	187	345.281629321669	133.325622013715	675.242568424422	527.53590567907
188	188	342.002673749901	134.408998137892	666.72394226576	510.447773351495
189	189	346.870957807338	130.00961576428	691.969155351299	553.401060294684
190	190	346.322140696536	131.694858970367	684.846235674499	520.995511125395
191	191	341.941005746443	133.001983991708	690.462831622436	495.697894688174
192	192	345.966290389253	132.837871023492	655.770899823448	503.638158486837
193	193	342.79143371264	129.6854204867	647.229386091655	525.256935492116
194	194	342.815144543441	131.417212040709	721.006348071819	537.352589427455
195	195	339.671781177957	132.635925349581	682.027593197043	534.574953586542
196	196	346.035541370933	131.372256708251	664.343219878034	512.171050845322
197	197	345.693494622839	132.867528544981	650.404717121861	513.779257363566
198	198	346.818021585626	132.779065801068	665.687311812228	525.265515545051
199	199	346.192374529035	132.167125173322	691.580334035721	527.980037163529
200	200	344.200778082035	126.968666204677	656.453802585385	522.026022878475
201	201	344.341954427675	137.420066822532	633.939163016726	513.165075600837
202	202	343.647558792296	134.833494861333	726.854017778781	515.06250889493
203	203	340.994631656111	128.944834960819	692.808554263564	548.005490238171
204	204	334.701036252279	127.636423941501	691.774474629547	504.47439005928
205	205	343.934146107886	127.956993822307	672.562670265513	530.288353182346
206	206	346.56735977894	137.148630120206	675.62824280406	530.98945754069
207	207	347.40744864531	134.033253893657	664.66719521891	533.447042585707
208	208	343.879230169281	129.77409217749	670.604984365022	541.558121358945
209	209	339.408439139426	131.120098901768	688.397316031565	513.946391028202
210	210	346.790330138196	130.394503405888	688.767654751185	481.45738771658
211	211	342.466121296779	135.070839875581	708.682949779666	535.217877651805
212	212	338.921267314715	133.805368477253	648.58857839774	527.73157376805
213	213	343.141994606643	131.214090785586	686.06717050516	530.966190630737
214	214	345.475892617523	129.840298512678	686.155473671288	501.897856080348
215	215	337.584290720142	130.006047025649	671.179603669354	514.915497874418
216	216	346.963816488955	134.782791098506	661.546650787377	528.989044358969
217	217	343.375865478858	128.961870160076	700.050735439274	501.339049289253
218	218	340.67648783878	128.325977936201	694.363166009197	494.113273911568
219	219	342.612259769634	134.007927322804	676.952796958981	525.528570385795
220	220	338.813825644477	129.844157074317	700.066301687703	512.166758795168
221	221	343.432052969846	132.757119241253	665.538626518063	538.730010469119
222	222	345.451899481061	132.579182155127	664.639327122766	538.027279207633
223	223	344.46444796163	129.190568338832	708.709487091837	540.914751565408
224	224	348.333656909203	125.761382638145	657.500134854529	518.170966774913
225	225	342.474961982071	127.152750919043	664.937309423132	522.264942811175
226	226	343.098825982998	137.149698471532	676.580943566254	515.379920555078
227	227	341.858083336835	127.943412176901	662.023992341918	517.713136340502
228	228	341.508284984817	132.663628646525	687.174545186417	502.187327458775
229	229	344.810260888998	131.978658863387	685.522661217046	506.959015079729
230	230	343.123473577493	132.159016164985	673.781894596321	519.213728424342
231	231	340.067001435514	128.505861802363	693.170403417619	544.191531836861
232	232	340.020553576135	134.361203773668	673.26324390917	553.612025257746
233	233	338.798674028139	131.336658382444	680.934072553041	517.503026867831
234	234	346.213216304033	132.304675712363	685.541546016804	520.383589377742
235	235	342.077572088505	129.783474765109	663.470093006254	507.694591100556
236	236	342.206851106402	135.224300364387	675.616123214956	490.418604341637
237	237	346.57026442765	136.366941957013	657.856349230161	516.878425945166
238	238	339.656898980858	132.288228963596	619.735268689692	528.051407714779
239	239	343.34470794565	131.581824216514	669.984673898255	529.932641130781
240	240	345.350935845946	127.981605704582	683.957972432537	513.410038762357
241	241	339.773753719149	131.246100921226	665.485942060916	504.937507998564
242	242	348.651745569404	131.110117492455	663.541653630987	543.546842895523
243	243	344.111635995887	129.790736021509	666.972913829929	520.580799985728
244	244	346.925986626541	133.876331980816	664.482496900882	541.956070603922
245	245	342.024513122532	129.667526182645	670.273045396659	534.855865773866
246	246	343.245041439518	124.189315807942	654.53301106045	492.586477841654
247	247	345.096299005558	129.400008336564	659.483128909435	521.657876742727
248	248	346.584048489524	125.494091616623	678.453127017604	531.259454491288
249	249	342.983567671439	128.084373121303	689.159817161672	525.895000827343
250	250	349.083948366047	134.747905328327	673.893462842895	527.373093813338
251	251	342.046165911922	124.915870467573	696.940725739191	509.267878393044
252	252	345.387225935748	130.637197588552	665.13201036414	519.204637393994
253	253	344.2383346246	133.475599774937	670.203969154865	518.874977281341
254	254	345.529941746933	134.180525871951	649.189630270329	485.123130623494
255	255	339.429992377027	134.018959833822	657.714366512112	518.033194223258
256	256	342.899428552604	132.977346009972	662.867835129051	558.248041854958
257	257	345.476227337951	130.250561061462	698.199569041729	528.386998610707
258	258	340.142751793516	129.172859890366	693.820458339415	524.706866283132
259	259	339.094154260095	135.381367082852	656.146287388759	485.260677876703
260	260	345.61308478704	130.19248094509	651.383807965519	529.095355004096
261	261	346.713114428827	130.812980994866	664.739717265202	528.868411136963
262	262	343.360198522183	122.378085938178	658.283183366326	547.262878847293
263	263	345.038121065803	125.789329678121	679.900138771985	520.217416808929
264	264	345.241147069222	126.150615655953	685.412742880572	535.781295053417
265	265	347.245075944822	136.166729139075	656.024374560874	531.531255135991
266	266	345.79538418675	125.155879819601	664.822799751449	556.196345209891
267	267	346.94751136743	130.024960046022	647.828408589915	528.279069602258
268	268	342.130656900656	126.543822944644	646.095962112107	543.730699992772
269	269	341.57370220799	127.072922531449	656.725337370697	510.683687742344
270	270	350.085081763293	127.533481972346	681.509715909541	505.922702127833
271	271	342.196720205035	131.028646913694	665.502997571028	518.501284344
272	272	339.052678187515	124.644237150971	663.221806404859	506.074688520365
273	273	347.272771342722	125.373659646913	668.866934844604	533.78035927456
274	274	345.130512345361	124.209878534815	671.996256344007	523.966873867991
275	275	336.336611836645	133.106565503396	643.029294334314	484.332401994825
276	276	345.255964339442	132.98752887586	667.224590850755	526.606410545357
277	277	343.822970956079	131.636594515954	681.492186163374	514.716625198587
278	278	349.562808543634	132.791900188554	678.981622698442	525.514080810875
279	279	345.042869554849	131.425981820099	670.963688719006	521.137530248453
280	280	348.137809405475	125.344354338074	669.610797655894	545.500303508898
281	281	345.897780227532	130.144046215276	665.45160365794	539.794506734772
282	282	341.325601279152	128.368177506763	658.299344516829	486.17538972152
283	283	343.920076392135	132.747803283602	691.551046486739	536.821559615272
284	284	340.011228985626	124.878427598298	685.521022211197	526.590900002222
285	285	344.611082239442	124.959993338917	669.92676024747	524.462659665676
286	286	341.044109731658	128.51305674653	672.684394305878	517.046147019954
287	287	340.199575865663	131.021478547158	701.344683483987	553.922193509579
288	288	341.582742018968	131.498254990405	659.558782200405	521.867307167723
289	289	342.549446652229	128.047925745358	699.573846144084	547.5294078279
290	290	343.821032825765	126.38566166946	657.175377592869	535.534068248887
291	291	343.846519639211	129.169997189487	683.737102441533	520.808764573816
292	292	343.747879486041	131.610902012506	655.561877592593	512.897993392219
293	293	338.592368337327	136.421701229189	701.883958411392	529.390922842405
294	294	341.094021449196	127.073333008708	658.501517675659	533.811352156986
295	295	349.543989972917	132.668155614833	692.951850172567	498.646756044923
296	296	340.345013664212	133.838580431708	654.91603244704	541.157910083774
297	297	345.203364568732	129.497138478944	654.396217696098	509.506265900304
298	298	341.027723845585	131.938818185845	672.256789743716	506.817804365188
299	299	343.811128688255	133.206766002754	675.745094297838	527.539995713186
300	300	346.525362144691	130.992909131639	673.743881160444	500.713507439853
301	301	341.026751583299	132.327524355405	666.523105196651	534.009498731109
302	302	347.778999609893	125.525707637352	662.909479425566	508.09731515669
303	303	347.578587593664	130.196684660036	642.435758531211	506.099746538218
304	304	346.647321289774	132.402806593819	673.628266573429	530.754638698241
305	305	343.882699958351	134.958032553813	670.578413776309	503.188257179041
306	306	346.980112778202	130.602347068853	689.074525557518	530.750453893529
307	307	347.127462911642	130.464394864099	638.58127664409	521.089480549423
308	308	342.673524996291	134.436146386026	695.58776142791	531.626201653401
309	309	341.652117169285	132.426833710724	687.824760179168	495.810684187615
310	310	352.004701401265	133.146072977479	654.121030496685	557.346112300503
311	311	340.385584545944	127.368631829695	657.385390046899	529.279887136405
312	312	343.596145381467	127.170396269835	651.888243060507	509.12895118781
313	313	345.413753162871	130.15890576749	676.992997481895	536.867321811521
314	314	346.503852816775	139.220732625502	664.404264678606	530.334939769571
315	315	337.278673877305	130.507969345225	702.351010301726	530.417303465198
316	316	347.403213701519	135.36848415748	648.563527987518	530.464999659018
317	317	349.334976908995	127.875843766905	685.004141831279	504.440455101978
318	318	348.64831339821	131.160602250887	673.870911657608	512.375948582526
319	319	343.583680719648	132.134008475038	670.623183555795	522.58938041231
320	320	343.000699046996	128.622094240812	691.253051744106	512.609276749932
321	321	345.059502005593	132.9634289744	679.740259588433	513.766396176951
322	322	343.05235913911	131.364565403803	651.375293858586	511.25707468685
323	323	346.195955408231	123.63609805431	660.124231439686	540.974972799746
324	324	342.158252453162	129.409695793102	667.334008501127	501.639097620733
325	325	346.722603623072	126.990416321395	642.588402407555	503.517725799042
326	326	337.590900812471	131.321598435243	685.810695503359	514.50558131721
327	327	346.600466068842	131.699046271032	653.462813055923	515.34393387862
328	328	342.208437068725	130.675521762411	657.776951955659	521.064062103924
329	329	338.67545153265	132.988345112806	663.549519962801	537.172915038836
330	330	347.41301294832	128.307082245969	687.380438320579	537.284261407982
331	331	344.744480581144	128.513941284534	682.49363208135	531.762739134617
332	332	346.5816894899	128.337884989125	631.402382034258	515.332626542309
333	333	349.491239801564	136.756460706422	665.518875563761	506.041756561578
334	334	337.483856547644	132.500817360765	663.024870245282	519.999625655575
335	335	341.619692402683	129.457025083218	637.537713073738	548.909750132924
336	336	344.761614714661	136.033179890851	643.755392676784	540.914339153688
337	337	343.270137950237	130.468973905508	680.438170980456	522.797261498415
338	338	341.763788973997	127.401853606077	699.504218755009	501.856224966609
339	339	346.043494543574	130.312115235809	635.226040919505	511.594834838446
340	340	342.407278676433	128.819380952905	676.097852775639	518.673765593546
341	341	343.938539109727	133.268238601184	667.871214507538	535.442672357563
342	342	348.286686908033	136.536925854051	707.833648425093	537.416872318389
343	343	345.00709655598	131.826524450858	671.578228346652	535.241351490667
344	344	348.398977598211	128.477971809241	672.355959827284	501.412343552905
345	345	347.129007878006	129.369619782771	656.940548753575	522.067655821705
346	346	348.73505890129	128.78358112296	661.27746660379	515.410893434678
347	347	345.744462246412	128.018181249841	692.578627732583	510.851118284465
348	348	339.309131465592	131.847106830182	671.185619306304	511.792905213712
349	349	344.634687476286	132.862010337463	676.853249185091	535.869620697343
350	350	344.932701649673	130.192345054365	664.090821872357	524.697777216856
351	351	346.597187685847	133.234199294282	665.480174019654	511.493299737687
352	352	342.563766928342	133.92879678309	666.333624776436	512.42472521652
353	353	344.796989773167	130.269908821874	692.662568858642	512.689049392213
354	354	342.986075545696	134.042503032646	691.21997255453	501.529734402563
355	355	343.193101300383	133.50552694314	649.632144510455	521.496666385772
356	356	347.053313218871	128.65813126471	665.721995652443	498.401244169034
357	357	347.922384522734	128.910732465279	644.94119266877	519.919606250082
358	358	345.777602255808	127.221566609223	707.793124283995	535.51175159466
359	359	338.075577994717	131.808570682287	658.452778225292	510.665523112854
360	360	344.654730483174	130.284926797528	648.475831745174	534.782182227764
361	361	342.076121737538	130.299045000011	679.568265018026	546.779956769236
362	362	343.108678381079	128.071328108117	683.152680333083	556.080880404746
363	363	344.721541900493	135.846059636182	642.80179420377	537.524087480595
364	364	339.576879881226	132.668569219753	676.744505809981	519.84869026274
365	365	343.976854576042	133.353594880112	684.141286420445	525.48761821859
366	366	342.791339483489	128.701972478452	638.798196135588	523.305747956616
367	367	346.992114936006	128.611637548615	656.542361905827	535.418339459512
368	368	343.452809481911	132.365726386753	673.234687743895	507.823808763588
369	369	341.789943212587	125.722157326532	653.222934390712	534.678464611778
370	370	341.395136284903	136.06232924753	659.080511754955	514.500627785067
371	371	348.14881731968	132.760502793616	698.491984727725	520.298960182471
372	372	338.462850520016	129.005774462458	648.873625157881	508.299433386841
373	373	343.253165383208	128.405742545338	682.880133087812	513.013211133935
374	374	342.285761813403	133.481618386914	665.571056279788	545.184797580278
375	375	340.453014179541	123.064420115566	652.189121939287	502.478407982486
376	376	344.012054756397	129.193242102439	662.42665654742	501.241832258635
377	377	343.081164872369	134.292749444014	679.450902681615	522.437640563858
378	378	342.761335086193	128.329100035559	673.500754428944	533.658595728302
379	379	348.139678205906	128.735901642445	652.973973363075	535.64567934603
380	380	336.670542586665	129.797174632731	700.137143085696	489.315644458835
381	381	338.075449357067	133.15353176158	671.748179651989	499.853435266523
382	382	345.164632280221	132.134825472267	663.165969021645	525.34439591637
383	383	342.914842182382	132.118508996853	694.86626035559	539.085133830637
384	384	349.685364212537	124.661584887951	705.209559714986	513.596172440188
385	385	348.613241407459	131.195078570933	689.481744621178	541.816116368019
386	386	344.055773411439	127.659172343614	664.63571732106	518.301067043787
387	387	340.336636665971	127.414659931751	651.481632374164	538.876080596765
388	388	346.425498531495	136.324278603194	703.483807173621	534.564305428228
389	389	341.957239350481	124.81421850838	675.839547569395	534.381950861689
390	390	345.199620983507	131.920084794447	654.319519847219	512.101136047431
391	391	338.729399931702	131.729612412967	657.403928331673	536.804106367201
392	392	348.743866715467	129.226777383934	692.72636062033	518.832885853379
393	393	337.282924616923	126.017664265735	658.961393238938	542.003076686302
394	394	349.185560946402	135.644326863728	683.008787791491	585.161782119259
395	395	344.703821780205	130.851348639521	686.509484662768	524.637559380493
396	396	345.40920520566	131.303418930757	691.167930029968	532.029977551794
397	397	344.064106257335	132.856226124447	666.020117644991	520.539821922044
398	398	340.462660558766	127.535816200704	688.224090627826	483.099442693577
399	399	352.571214671875	129.536835320396	653.904683313691	498.379020345402
400	400	346.148149697099	126.849020750888	711.719710706615	523.232461871872
401	401	347.225034035706	129.084744360385	679.69621363592	528.348334732214
402	402	342.052752314639	129.08385589997	682.023611284087	523.453585050635
403	403	342.847656784392	129.984468723382	677.941341847192	499.887903212229
404	404	345.412253278646	132.091212179831	662.515460198388	499.083025665982
405	405	344.352919742004	131.083086479528	648.284848875728	549.851387065874
406	406	340.935414875269	132.025836199769	645.084133108745	533.23788823583
407	407	335.470172548467	132.200807155135	711.980944129512	512.546870769281
408	408	339.474974155123	128.859336383239	696.66415714045	544.208500816481
409	409	346.928454748556	128.572614987884	673.453112535491	522.481432815562
410	410	338.818483289895	130.717190533824	657.722453092381	524.677716149766
411	411	342.081360501245	127.33029247538	658.009113739274	498.283354119257
412	412	345.059481666289	131.044957301084	689.96988878868	500.238671145242
413	413	340.303250016545	129.659016844253	671.051355921944	505.305232711387
414	414	345.325260584498	131.926176225895	662.132204228517	506.164519505936
415	415	347.567562250883	129.693170373939	649.319300122297	516.125566767251
416	416	340.157088970071	128.586313212324	707.973599741292	525.414629923905
417	417	345.137426842717	133.774862947742	692.440871686173	532.981694582732
418	418	343.757200322009	137.587010546434	658.952217154454	529.199021758825
419	419	345.405880729641	132.969756767469	677.854980499039	529.84310225794
420	420	346.695711865738	140.375058629209	681.488020788739	494.686079084884
421	421	343.118101841484	134.318344008086	651.865483515498	542.8212605149
422	422	342.96934723358	129.006483574386	682.494465697343	525.219401310018
423	423	347.268582087127	128.55430685283	657.128286048136	536.724580831238
424	424	339.497797052611	130.583678014691	685.711343792121	550.312794983416
425	425	345.595319025742	129.50349189351	685.471145775515	506.517919632816
426	426	348.08101199175	130.845216782809	666.794220274762	528.892316893381
427	427	348.24839978865	131.336059059046	683.004500615274	509.047797889825
428	428	340.534078224791	132.639394376749	680.939226515107	527.459287904093
429	429	343.195029347024	129.784964047655	646.773093178668	516.649066870459
430	430	347.646763033647	129.91158265016	682.412980827405	549.486773562067
431	431	342.771215408059	139.09308277826	661.694135294811	526.373328945665
432	432	341.301068354239	129.345790978107	664.19976449653	547.217149881062
433	433	347.321793951775	132.741949541079	667.346890647936	529.950374172242
434	434	345.440345252252	135.854532822594	673.125654596202	521.234158217197
435	435	342.106688083974	126.178579968822	666.110801648519	508.311610775131
436	436	345.599631351099	132.693015602446	661.794617110726	534.989372693903
437	437	345.30026837893	128.66412361726	689.789475330326	539.239909997658
438	438	346.245057398477	131.918066516122	658.214694803176	535.644798415682
439	439	345.143489176151	137.642996857863	661.125273315917	516.38487165192
440	440	349.554770507395	132.676373263425	688.537521089913	494.126862575012
441	441	342.480326703942	132.172368223581	701.794764813584	533.503133060966
442	442	344.62947274886	135.90278255077	672.643555292494	520.686551933087
443	443	340.453099837906	131.873019500183	696.241072221113	541.720364432947
444	444	343.108904401559	130.235724792888	709.881521144281	502.444500259371
445	445	342.708127350194	130.706612644842	701.054694984946	489.647795958017
446	446	343.266363415445	135.49263430949	654.75234228492	560.918585783082
447	447	340.799509780978	131.592389530498	659.848198510131	514.047914815954
448	448	344.372092433939	130.077112685353	674.583875133377	551.590008002431
449	449	344.508266121587	131.183992902253	665.909184114473	522.2340826138
450	450	347.092782998779	127.616311874367	687.160699371827	470.875269293256
451	451	350.144369558131	126.644036710916	660.548999862722	511.965757333501
452	452	341.016259498044	132.784492849494	664.165926830043	516.239555457031
453	453	344.753027143611	129.559981488536	658.068530942031	496.091359153391
454	454	339.148004020053	128.186776922952	658.858475523299	529.82891935861
455	455	345.504519977251	127.675726305058	667.910095437149	534.239501887645
456	456	340.651185113447	129.493732863321	663.196675008572	491.730561380088
457	457	344.677302381168	128.594065116084	674.864391785009	524.02418654778
458	458	346.039882760837	132.720627767823	694.3297461001	560.549912931986
459	459	342.47105253315	126.379243656996	678.973360987302	528.949238697849
460	460	348.187879397823	130.298662244818	653.529657615067	523.681570268632
461	461	342.114118352988	126.175853947607	655.147982856259	511.256131122808
462	462	345.316692029642	132.3071148576	660.127866232779	521.034157800982
463	463	347.920041438272	129.114691727871	666.6292983851	529.311642958162
464	464	346.86371314372	128.268935548523	725.262273026894	530.976321776954
465	465	341.531192613882	131.662286414371	671.8188384169	522.161370169987
466	466	347.508598596233	129.404826625697	684.045260606795	516.0862802674
467	467	345.166558693529	129.149715743369	643.390146000975	532.341666311194
468	468	344.651516695499	126.473663974174	679.550622769465	535.636184311252
469	469	349.205154163858	131.042723635965	675.722100252287	516.06728648586
470	470	341.605514444909	127.577031435071	694.409064883963	500.607301734482
471	471	341.99524804045	129.186570609834	665.8358918518	527.993354912969
472	472	347.152591321673	131.997238230775	687.840252521331	517.315491483157
473	473	345.351196379574	127.012265444158	707.390062750885	509.941821781157
474	474	344.956279576847	134.633115626361	688.53128256456	526.344952098561
475	475	345.873768447046	131.80139371868	657.846465882538	504.65686305778
476	476	347.925675167502	133.690386771139	672.879401625494	520.775579761639
477	477	343.623667408229	131.309690922959	675.529047344647	519.814063689391
478	478	339.082378469355	129.366591190867	679.857010091821	509.849661300436
479	479	348.34708043923	130.984741250019	658.117616017788	523.47169158587
480	480	346.041291555791	138.2593771214	674.519861386725	533.797476594128
481	481	342.920342400456	127.077485534246	670.729550118729	504.002566672461
482	482	349.111875814337	130.416744406041	691.773965839528	522.12792149215
483	483	344.511441883737	133.566812536659	677.40674613989	530.684511999984
484	484	344.787365917087	129.21144779863	685.799183831416	546.71433029157
485	485	338.04725181198	126.642186381946	673.822985095355	505.383506726974
486	486	345.837672180948	131.054781697227	701.694364987647	507.761434900324
487	487	351.347045168812	127.109031165629	674.882005609193	536.186406023149
488	488	344.153443481722	135.118806940284	683.92425499906	520.263673588949
489	489	344.489640235451	136.942747695618	703.898773110831	516.384134557416
490	490	343.289653502369	133.542335005055	658.530535536585	518.064777132595
491	491	344.312664290144	124.293378435269	669.63235938786	511.935189075747
492	492	345.832759127822	125.044919555723	649.692208090527	507.835112767497
493	493	349.201668913283	130.903214971702	663.489887601106	524.950622953561
494	494	344.591905150867	126.671660134611	662.812566086444	530.297212969665
495	495	344.470002488882	131.945133132786	640.069591624307	510.303723884462
496	496	342.336025035329	131.846009672164	663.70974295124	506.550205807575
497	497	345.728996596114	129.270774735153	665.669250048632	547.725002246227
498	498	347.355874694115	128.247417031611	704.994744543008	527.524548010503
499	499	342.571516925016	137.350399190094	683.546025340817	533.036751299753
500	500	342.141673121545	132.30933240253	661.943183142579	507.580652951953
501	501	347.395677995458	128.781046043958	666.497077512497	498.118586104678
502	502	345.802289435424	135.481300094614	648.633097357592	500.996274350091
503	503	338.043937053872	134.790101610254	664.71072499727	539.671624714773
504	504	343.440585845484	120.433275703781	692.646165477306	511.914079474671
505	505	341.923455186246	129.987702140221	670.595034527495	533.303855087055
506	506	346.423836439473	131.847588114217	676.593204465321	540.120945412239
507	507	343.02753371572	130.132157238223	658.4184824781	542.130764533185
508	508	343.962887437281	130.601630205768	636.879539261484	535.669431497839
509	509	338.052237317125	131.27157460517	713.989952479151	535.18818841299
510	510	342.65457138086	133.678748415774	665.480518683521	532.578916668804
511	511	342.397900864817	133.34217368777	667.195640808095	511.713325836835
512	512	346.044423947733	124.935941139336	704.750780051895	510.11328399894
513	513	347.979718016801	129.212021729508	664.086290319571	519.646348746913
514	514	346.663687786688	127.946243695917	666.888631898547	532.328908025711
515	515	347.616246702809	128.38635546227	716.691357551924	532.479595488948
516	516	345.709594079493	127.45067677693	629.570272951444	544.754956776381
517	517	341.385718041471	125.439801317156	663.026841832741	540.619924411329
518	518	352.513798080632	130.809930359068	671.88280971149	524.77868468572
519	519	344.206890728426	132.466774309926	695.817664113326	504.592650142427
520	520	348.426599789022	126.773498698307	683.723613065748	509.326323290679
521	521	345.50456354669	131.371214665196	690.998212278907	512.256975185938
522	522	351.197412815646	131.189294507437	701.789013394982	509.80723676076
523	523	342.773997864426	127.677465193977	679.406245499161	497.67771062069
524	524	341.76644708956	130.423709000329	674.168377265126	522.196761147299
525	525	346.346235618785	126.892045199982	687.017664158838	553.911861433947
526	526	348.843276020437	131.392921413877	672.455727868076	533.8266501936
527	527	345.850430404346	130.044750398098	682.062443011136	503.13606288017
528	528	340.998515819009	124.101480918703	649.414716550675	507.233517601464
529	529	343.440134962441	126.733821450208	670.309138770881	554.347432409521
530	530	339.922880991544	131.133360522023	687.517895133227	518.840767689434
531	531	345.141827654593	133.49556037323	681.081909150371	493.288372405081
532	532	341.319699593278	128.54811020212	657.602798859302	568.14361829578
533	533	337.47670562672	128.705211754241	646.254406702538	535.035531112966
534	534	343.609199980944	131.762791586765	669.988029830153	538.398836461795
535	535	347.074037581278	132.664312857815	666.66575617236	505.666000552545
536	536	338.188224996598	125.780167437508	680.390215132466	528.416837274497
537	537	344.641148905453	130.6295291444	656.776939190316	498.534186857276
538	538	337.45279394119	131.522834812578	650.672746573316	529.857943625568
539	539	343.561435134696	129.712815869947	671.739794257705	506.701444739798
540	540	340.100375749579	130.848943087109	675.376386735208	539.104735649863
541	541	342.020682521839	133.518118690564	692.177028214744	551.112544052294
542	542	343.94889560282	133.33479243245	661.372987445027	539.14836158564
543	543	347.321350405183	133.487261019487	675.670545070032	516.661968181834
544	544	346.645963768617	130.623928435953	705.233609756572	507.340205039243
545	545	344.616975035615	130.133282564681	667.127396300056	531.650972199097
546	546	346.138618590374	125.86189118627	674.418174725527	520.820423125023
547	547	346.073780090362	127.702712645184	681.538909684557	561.967220601915
548	548	341.108602392169	129.871913782666	657.493745265739	500.00665926694
549	549	341.686709600967	129.161060619569	703.087862076944	500.335139516625
550	550	340.731008495829	128.6058364793	690.781111470429	535.808142734131
551	551	342.957556661252	133.69000328502	676.401251338771	522.863469212689
552	552	344.379706149458	129.365360522426	714.04337358465	500.455719286523
553	553	342.859133523302	136.150222101301	652.243860561405	526.44434810421
554	554	348.508874341655	132.598676048249	671.285365680893	556.465737023737
555	555	345.864124969752	126.378686537305	670.138319274734	522.315570155084
556	556	341.298447008792	129.028839527323	656.860809342023	551.888241477773
557	557	343.535808518435	136.131644301346	659.189355232311	531.021076636678
558	558	340.058170596117	130.561639061278	683.476953373775	545.427466467742
559	559	342.876312428025	132.313039936491	693.197200727819	525.070721389233
560	560	340.059150159573	131.635038632218	700.409566637726	532.464603392586
561	561	344.201233086228	130.911293229781	674.335354641215	507.553002776418
562	562	345.555378330809	136.127811606208	677.078244483792	489.756259253095
563	563	342.624232522773	134.840461070964	658.875496724817	527.01505788528
564	564	339.382366212087	128.817606015414	669.753583354063	536.297735575659
565	565	347.268858368852	130.001855085087	650.117038332791	522.108945768284
566	566	350.285048349081	124.835944028621	698.638993010863	528.796766269357
567	567	338.034787989454	133.217953878839	657.90685624141	534.708054422358
568	568	339.531819282888	127.084323002921	672.326455896353	557.166458889258
569	569	345.212215099324	127.108348207674	673.748193158451	536.761303585644
570	570	344.461545382459	134.01325039358	678.505022219155	519.479177800656
571	571	345.963042263647	129.959194264267	644.989520474018	504.397954017208
572	572	343.171387655825	128.103045177563	684.464943557851	560.638732741721
573	573	345.070180555641	133.642737510221	690.595312417349	513.823561628454
574	574	339.433722935765	127.095392847842	668.104060606391	525.886068471559
575	575	344.643016020075	132.271914889845	692.352687753739	524.732949564004
576	576	345.871638844826	124.098125048776	699.825622372508	518.878326930076
577	577	342.348368862968	132.62189478303	667.227336787792	530.4557228336
578	578	344.829567850768	129.767422109544	678.472649343228	546.125543217529
579	579	346.460783037729	132.278473193378	697.325796873978	478.477221460765
580	580	341.247800519906	125.080697711557	677.914927141575	535.696889004523
581	581	345.802878336975	132.213287854231	677.656327744265	477.788553175388
582	582	339.547925182083	133.804781332659	678.71823461373	525.303294866
583	583	344.140120628627	133.470779236038	665.857502751103	514.705139252261
584	584	350.736001520471	131.215929162603	653.300485313203	520.309889886044
585	585	347.058585813869	126.94267983085	665.349874246294	501.857828837535
586	586	338.13975993035	130.134928390267	650.807023242346	528.108315182908
587	587	347.814581014808	128.107964965943	682.129371956849	554.558233999864
588	588	340.842761838657	131.293331636371	658.255894100936	529.569131846756
589	589	344.409811388431	129.059382269091	687.439892275827	540.910258530438
590	590	342.62884660489	129.791172536141	651.393388939178	515.552000517684
591	591	347.978136919288	127.214153532714	672.053570927947	506.809690678288
592	592	347.15337466894	124.891304147869	641.115805214456	534.129044285866
593	593	347.650809589263	132.568758431816	669.258189137333	568.977776339249
594	594	345.279719053117	132.688467067604	666.05774206051	541.426479849944
595	595	344.704527113115	132.237431586037	660.368587344601	529.120944955139
596	596	347.065591089117	134.147277597209	693.671332524861	519.000519133956
597	597	346.167395690027	129.33709691254	674.108776426815	565.856233152363
598	598	348.683424548546	136.55495216291	683.148603343055	510.611598030342
599	599	340.90313906932	129.307276082943	649.130760052286	520.345734756611
600	600	348.897443713821	131.238459318696	702.647858053915	501.689069788041
601	601	341.388640355726	128.81427808741	659.416609778635	541.318619840723
602	602	341.119433997471	129.484569638162	673.349333543267	514.393561556853
603	603	343.106326502563	131.409003794286	654.485618930363	538.506968393506
604	604	339.741209292835	130.861316892132	698.053866199652	552.229176444405
605	605	351.397785729016	127.486660857452	703.024125745945	518.528226363733
606	606	348.173542363393	131.121332278524	641.012547985393	537.93015255361
607	607	348.701419811578	133.39133554456	658.50981723835	522.540310283799
608	608	344.86061593836	126.201728777129	662.519958446073	527.429071664473
609	609	341.909621078907	128.808767691132	667.104181747446	528.082168496402
610	610	344.325638675912	127.941230840828	659.121366969141	527.409706221754
611	611	341.108843499108	132.31921559643	689.748207521791	530.087416737744
612	612	345.564117841708	127.035589943199	656.5429551868	503.527505413702
613	613	342.325835005372	134.672189504561	690.320539030172	541.832399083714
614	614	342.568876107833	133.137240607681	689.506968682838	485.412263289659
615	615	343.565746879462	130.461414293871	671.910455392136	533.910557998659
616	616	346.617231799519	127.708634636736	692.588587843935	533.796880491282
617	617	342.382892339824	129.986693930486	639.017654622489	527.894731347291
618	618	344.924609102867	130.943786760967	707.545917867383	486.618987109873
619	619	334.843050607063	125.973031065642	674.288815769019	518.90702050692
620	620	347.688942722002	136.452066646179	676.713417036011	521.957546531469
621	621	346.612563711703	126.597548905014	677.063685675568	534.599475524708
622	622	343.236923595772	134.369271159977	663.672012500755	547.419639602645
623	623	340.238715325072	129.532009698155	673.155388645508	515.617770640187
624	624	339.617676370098	134.033311088267	693.586543500199	523.731524110762
625	625	346.41572525606	132.163891782552	642.241570874626	533.680835381812
626	626	342.468868846395	133.751390632672	676.55231861104	532.764999949448
627	627	341.324923613226	131.710248081359	674.291672631423	507.440015325737
628	628	343.45685206512	132.396623215778	669.017651633685	523.229772765768
629	629	339.734225408911	131.75570581202	675.975495900966	536.795664874354
630	630	350.038955950901	133.598056130061	687.385611521666	527.880264669515
631	631	345.377394838886	131.172201062694	674.779436807357	535.013715469121
632	632	346.450088065335	128.138046781099	644.973039903953	511.310803371364
633	633	345.680098076272	134.906115025624	667.113008843471	513.497709494472
634	634	348.512108732711	133.082559330498	679.714349438679	517.405080318952
635	635	347.107278064098	134.484323646449	673.661165954979	515.620673248246
636	636	341.281450727727	129.607175813616	676.058909641523	532.638235482809
637	637	341.926922332741	124.227122632213	651.96947564853	506.03939977904
638	638	340.038145555629	132.735026907287	650.26052859127	527.523123391747
639	639	350.212209277681	127.777349093115	686.338373976524	508.609848064921
640	640	342.887380101064	137.780800704141	674.271937357647	523.399812899527
641	641	346.146166184665	127.9387922231	675.735719119912	511.90870741534
642	642	345.500342220864	136.200321333755	671.771434060345	556.485272130697
643	643	344.212916405217	130.28917189922	678.350292135357	522.905912961883
644	644	344.786586742166	137.484315103764	674.967184899317	560.894949328632
645	645	339.650669659827	136.153296053519	686.008561169235	535.139790955596
646	646	340.154895382412	133.623303705242	652.756525697453	517.609540458089
647	647	342.716663545317	132.534186222532	690.947546882682	501.836239728591
648	648	342.627074708286	132.326940143148	687.336429720331	498.601469901396
649	649	345.788766889113	131.186224224483	657.876430558271	548.788991098312
650	650	349.882133001832	130.525598099874	676.539403227727	520.324090291279
651	651	342.512130649322	127.585839435205	672.922291709789	521.751324653754
652	652	343.629716972636	133.388242086989	681.923197736968	520.548699111433
653	653	344.806581161561	130.773890514647	659.569211666541	528.414411176858
654	654	344.784291721301	133.037701255585	677.818717361076	538.140815378817
655	655	342.930747532668	127.974636225249	674.730794120555	547.44979452066
656	656	343.917198198878	130.459524964428	666.94163606017	515.44581235772
657	657	343.294982834249	134.355389546761	684.226985422096	514.486784389186
658	658	338.104357360177	132.332104490953	645.671662662815	514.62276098375
659	659	349.804818639887	128.171332728998	678.107807651499	548.552615771375
660	660	343.985735634964	129.923057761072	670.438095275998	531.896386022983
661	661	343.4014679943	134.618052351422	665.089351641833	516.792759566836
662	662	336.496392477727	135.589785827371	702.008526784134	531.222876006859
663	663	349.146737699636	127.932601501543	665.660177731356	518.398189230492
664	664	343.542331750435	131.199232648081	636.858368665126	539.399041839357
665	665	340.938108969866	127.724272698988	702.934088191201	518.963507774215
666	666	346.345052824471	134.504744051038	694.527056406886	516.233116214094
667	667	341.507051228805	130.320100650024	662.97569349008	506.119094733733
668	668	341.593260629777	135.363508727667	653.970505066314	540.833290999711
669	669	344.246738134708	129.599472754911	684.503878221058	522.880942846227
670	670	340.349166298216	137.716015752189	663.911807649483	488.110484136864
671	671	343.417264446144	135.318360470848	696.139580823822	509.382021804024
672	672	345.438445943356	130.117162659116	676.069410169328	539.584214747358
673	673	343.867465261207	131.920509257905	672.584769491245	526.174825922078
674	674	341.080971744429	131.201851801748	698.882906122745	510.030997979812
675	675	345.796705553298	128.613286129924	674.358687124006	532.166948533937
676	676	336.703418019942	127.405879527124	663.498591254699	544.415056757022
677	677	342.874748473373	128.261825018348	650.311837344111	518.612432949615
678	678	348.440643139116	128.993577515733	651.47655321262	502.882997643623
679	679	343.529169984497	130.884996480934	675.079324324092	545.267401689958
680	680	342.434226712786	133.574832195353	674.962722905461	532.067968398325
681	681	346.060891204719	130.174123472051	682.599816429442	505.427461581952
682	682	338.16762678111	127.323369423023	674.238173123748	510.938134158352
683	683	346.298363939564	129.122191783528	682.65776976952	527.254704519619
684	684	341.772334681419	134.05517666815	655.279118796148	542.527449976178
685	685	340.327818840774	130.967964729038	637.193451143859	514.509831551478
686	686	341.017005584815	129.74844589508	644.190811869235	537.723407656629
687	687	342.67509052011	133.033200444758	663.357758050723	542.132756121302
688	688	346.061472761845	133.849762854415	662.667819152683	516.943778964063
689	689	346.55093849628	129.701439761858	692.298097694281	527.484175306242
690	690	344.239604008291	131.80246349932	668.437864361332	534.765137114284
691	691	344.602479251571	130.55766991783	683.050951315623	521.852412603902
692	692	341.386245630445	128.460198592991	687.821884921021	509.572159443936
693	693	339.769092467211	129.913865425177	672.14888680767	553.33246241235
694	694	345.439621356293	135.596724044283	680.287205720425	533.969668262559
695	695	346.879720122947	129.654231348324	665.509391012039	490.899691370078
696	696	342.158939678168	132.609505470324	657.087265728765	483.598742208007
697	697	347.207567366881	135.363818247078	680.617570040056	523.913781010192
698	698	344.675131700519	133.144304382116	665.47223092414	487.119113182176
699	699	346.010112558661	126.804779226353	671.209375130282	516.194458719574
700	700	347.93724264992	131.936149296714	692.440748460991	528.611341501809
701	701	343.941630548505	127.75843120942	691.676089023051	521.615294809063
702	702	341.473409587607	128.89873851905	668.226137285573	544.176615454098
703	703	339.673147857849	133.218780810477	659.593042109141	503.482034010353
704	704	346.411385131841	130.535950251019	677.812646433208	541.829975331263
705	705	341.678013337269	134.328317740642	690.194409991264	531.152968744692
706	706	351.173039796935	130.038600541053	683.050946452054	543.979173682049
707	707	349.196558499263	129.598854971705	677.066520564934	525.885681515115
708	708	346.115376561	135.394270296663	668.733372177573	538.674443696195
709	709	348.728273100402	135.138263036451	675.583035316364	509.768876609684
710	710	346.72364109423	134.149808073098	703.731918785655	502.943938151713
711	711	341.272708227202	125.708753881259	669.872852809458	541.318407450569
712	712	346.879822661984	134.232091124925	660.855804372372	505.535534157725
713	713	343.31254277849	129.983774961779	666.168153298481	511.758257983676
714	714	341.711320395182	127.969572964908	674.974799136104	544.870047269518
715	715	341.712195933432	129.715839282669	693.044997485056	488.550557152685
716	716	338.859248684101	130.709843767089	666.901379450356	534.618607228807
717	717	349.23471721479	131.182279827861	676.988668357148	540.26205083527
718	718	345.651529356668	136.719484233085	684.531223101125	506.958876931385
719	719	346.530998711923	131.613771103729	672.061392498289	548.119388261786
720	720	343.627216653551	135.55788401787	655.85384610701	538.929109640308
721	721	347.6381610026	131.933762027351	660.140129684837	555.241001656172
722	722	345.069782138601	133.51266129777	660.307514503635	513.191767129754
723	723	344.051566354404	129.66614187485	690.043101792854	518.08611737881
724	724	346.250482205473	131.941965638094	656.05261476735	537.730755558314
725	725	344.771865808269	131.358438860662	678.536701652568	518.278457540807
726	726	346.810311894203	128.138083132254	676.95657197399	549.976154983813
727	727	345.820772119212	130.272119087689	660.694864519969	499.63402303036
728	728	338.502309006483	132.639162764022	659.082441962686	486.091780991301
729	729	346.755691302592	129.506562300487	682.570846645773	516.270498224534
730	730	346.275652016154	131.840753569223	669.685449810602	514.249903085829
731	731	346.301618216759	130.166004407215	697.450490672438	563.981328201018
732	732	347.475879497918	131.585923859455	650.033518927862	542.550886515025
733	733	344.385231482828	137.774895473718	671.352647447749	554.796901131702
734	734	342.846839159745	132.872286949471	685.319483805356	541.471205550925
735	735	338.686762587544	125.233038193597	660.855682092369	503.061989179248
736	736	346.633998861524	132.101123681094	718.621030145726	537.201368830344
737	737	343.214653187708	135.900851419565	677.169887913526	535.366670556399
738	738	341.361609256554	128.138874561199	657.200499481452	534.25722386643
739	739	344.226478349811	127.003531893307	655.228753591897	540.699629906037
740	740	340.327218415886	132.365825521854	682.193543713242	507.965848239208
741	741	338.702415827883	135.403504373002	665.977483435047	523.240970819046
742	742	345.85401307306	127.448924304044	642.221639460526	513.265759444635
743	743	339.861561497231	127.327325277211	693.62808982052	521.833389840655
744	744	342.799676273768	134.557756912092	673.387301994544	515.213878526311
745	745	344.302274798572	138.757097160882	681.032891887055	523.504439490998
746	746	345.629258057124	131.197291689538	684.205767305006	540.682559535521
747	747	340.207155711864	130.41265522943	651.057180799436	529.917690456029
748	748	338.080747612176	133.460079800738	671.077867319326	496.861306955199
749	749	347.511164979644	134.79451383211	638.66315441022	514.13336246198
750	750	342.504256560512	128.447162820879	664.67326089411	526.339821910904
751	751	338.137340343661	127.965213644896	690.565396756685	499.010524972663
752	752	339.118694516426	133.059918820369	685.890674258187	524.499440226548
753	753	345.326444685848	131.080719916867	649.733181001503	517.893295181091
754	754	342.477767793345	134.335746627112	663.256190126676	510.716948353488
755	755	341.265497569373	134.103647961897	699.361217364868	521.401639460742
756	756	341.894497654911	136.633134549386	677.050848767049	579.094181451485
757	757	343.20589140864	133.820906835576	686.919445452705	513.300963291608
758	758	346.290262395944	130.637967134557	662.480720591754	545.282586547202
759	759	342.566941039517	130.900669038858	663.816946464119	531.332609069841
760	760	339.914260575131	125.906785253424	669.341240939487	517.019374565043
761	761	340.260853378298	131.456922380878	667.461850776439	539.411472398249
762	762	344.487951676935	129.93761831224	691.089756742243	513.948841279914
763	763	345.377551696984	130.863758594499	686.334957488756	542.05087319943
764	764	345.955332970576	131.340587946759	665.127439710325	515.304561262762
765	765	342.132913404081	130.604985981163	672.992245091598	525.999006864669
766	766	348.988689687163	124.655400463366	648.785545513783	528.200097478002
767	767	345.188135188077	133.242020492829	666.678949580186	511.803467782779
768	768	350.590008825915	134.442467247811	678.107406313518	520.926537945222
769	769	344.025123607261	128.661103534203	675.802627849857	520.881093272403
770	770	344.777264247017	124.001187314922	675.616722799167	524.294271795287
771	771	344.304068397453	129.128334579278	671.526728488444	521.92931647079
772	772	339.405107450893	130.743709227163	674.863401078882	501.822546782084
773	773	340.072857919598	129.942078943645	692.579670676166	528.497912948532
774	774	340.943141870324	126.722695609421	673.302252675155	504.135847252497
775	775	342.053248362332	131.808927919686	658.682764792184	542.138036591413
776	776	338.607475804653	131.638049972783	696.915620228722	522.568100144557
777	777	347.391267565963	134.556410663481	662.127536831764	517.232721056883
778	778	345.803211511135	123.259064039041	667.210567687239	521.252414409187
779	779	345.192038588173	131.053580510201	667.540497326127	523.184524269881
780	780	339.661694577993	130.841677631305	655.565349564475	541.658604361709
781	781	345.790961683737	127.448357892236	642.331791917778	535.464983974512
782	782	338.257304231943	126.950781237204	689.05038213733	502.539617710102
783	783	347.589633048617	134.87518116043	664.287501088543	538.638963361128
784	784	346.829147931199	131.153595261331	719.716639337929	506.254951679104
785	785	344.569086099749	129.081328573061	693.953299326984	523.919841198913
786	786	349.130272671094	135.596657150847	685.722774964194	548.537592520625
787	787	345.934619157133	126.824612719948	713.296309468533	509.506113880431
788	788	342.324564760247	131.026940385107	683.005132425894	532.750894130596
789	789	341.990448047324	130.4711445525	669.190760321701	509.266567683229
790	790	341.458300114486	127.919809611096	667.086852534832	505.184190551076
791	791	344.559856343518	127.699967791771	659.266377342353	504.484942270144
792	792	347.491680648635	125.330305506347	655.824407015713	529.818670593132
793	793	341.660986225128	129.681889743914	658.859295156812	524.916733734313
794	794	343.540679728456	134.030189509204	704.089501231799	500.164085270649
795	795	343.183912492749	130.039474327247	670.893404514804	506.732993035164
796	796	343.996987624307	128.736388741572	649.688530530106	525.768535554158
797	797	344.414419862379	131.662187981667	667.120805749166	520.744359323267
798	798	344.549058641852	131.661379611423	641.003572546003	529.424163585744
799	799	338.330255427214	138.740173741159	696.534339067807	522.94483139378
800	800	346.591575663941	133.542687966753	676.83343630272	497.421178065833
801	801	343.761801574052	132.644656249703	668.96643747933	500.710226567167
802	802	348.604279814478	128.72402262325	669.83632898667	515.049915203952
803	803	342.738225658182	128.63888528739	682.164475504445	485.443569579056
804	804	346.128565820709	131.747867747933	684.64326157953	506.63370644448
805	805	346.776401492315	128.80475708173	689.925511945529	542.768318290917
806	806	342.981494976137	128.737236686851	701.602985352158	518.744175372421
807	807	348.56678098801	125.930748195483	678.946772482056	544.111529949512
808	808	343.046843817592	131.886083744725	635.489293889698	518.451880143795
809	809	343.472400528901	128.304022659255	652.405788188174	521.697874366607
810	810	339.302174904071	131.649166133166	663.015489283593	553.314915880605
811	811	337.469132496276	131.405229922474	678.061415583844	533.283558309809
812	812	346.287070701413	131.06040851143	681.029570500571	486.724038117912
813	813	343.571986654438	135.492133564312	651.395615185977	541.181133619761
814	814	343.70984514284	135.988699455752	678.317013847664	525.22885565802
815	815	345.448591468223	130.032505807789	680.00455913401	538.760070717611
816	816	343.924292080515	130.881700844804	678.581639125474	520.792959740117
817	817	345.648195903374	132.631592182282	694.207256694019	525.976522075325
818	818	348.136078428024	132.01744158677	682.838933887598	506.586608462855
819	819	343.233053464761	125.715331207743	685.469627262941	538.065337665151
820	820	349.63670084131	124.585922802634	648.370873877976	518.066501070402
821	821	348.047233140988	128.810337051374	648.393622904189	530.035631970127
822	822	343.489766724973	130.794542306565	683.037989174706	512.656983327725
823	823	345.525067940927	127.228737230877	695.983710944747	517.369078183618
824	824	343.465062799495	136.092967094619	713.272972991038	521.85547014964
825	825	341.456834491311	135.46662380712	676.880687131244	524.969105912788
826	826	345.013115094153	131.659681544008	681.585838652401	539.391932220028
827	827	340.318566169153	127.250770894989	644.315629669911	546.587651796209
828	828	341.086908529914	131.976915029256	685.257330108835	515.650752083514
829	829	341.031800114895	127.53332718619	649.105351409102	531.95766949533
830	830	343.214053583025	127.165944715997	680.380586113952	518.631235870897
831	831	345.295688543676	129.59008115564	656.62056624518	519.660038784801
832	832	344.406450238532	133.09554645874	662.042886897781	527.31156804272
833	833	340.64316098058	131.058238390377	660.872812702334	504.897150326272
834	834	344.943297472809	128.271705281053	670.549741242539	536.876502759444
835	835	342.651199813978	135.608784694683	647.016092630396	543.590789030686
836	836	346.044328405015	131.168509464839	645.521367071321	527.005922182163
837	837	346.692671040279	132.827260517439	691.704024131003	493.48967772449
838	838	345.174871504756	133.737269822459	661.842925391301	525.325540493004
839	839	345.023626984598	127.059445253278	658.011228810245	502.008372669342
840	840	343.823672072628	132.379429864772	645.362491339969	531.185246424126
841	841	340.269116835381	131.05727266871	671.860378153779	507.704371057869
842	842	341.694548678219	132.235669247026	649.461690324083	523.34520554055
843	843	341.531092037738	132.904857214224	685.093329508876	520.638858877693
844	844	344.452493554764	128.791852835951	671.03109184898	524.011978086047
845	845	345.929543841756	131.879490178212	638.224287192536	491.520427027304
846	846	345.440649049318	127.752123869608	682.858828208248	530.372483820309
847	847	338.920276084084	132.383544805258	709.132406549476	536.885975868438
848	848	345.566904760295	127.321088731691	642.296356166969	514.196052596651
849	849	346.016175014404	131.282655231353	653.021506106319	520.819137190876
850	850	343.915833167184	132.96493574103	680.476159778174	511.412336570388
851	851	342.03606138487	133.919126926821	684.390743687036	498.137533161751
852	852	343.820332133069	124.568369813428	678.368244912163	544.101464712158
853	853	345.931280217398	129.864808395484	679.04900601663	529.417561107338
854	854	340.718038483038	124.153695514308	703.047881198916	510.529202258372
855	855	342.81962465067	131.332463811091	654.794586130765	519.034986819607
856	856	343.450775394663	143.438494789676	670.261984695767	535.762439877649
857	857	337.556535556493	129.55903590335	695.623776527726	528.325215811375
858	858	343.956191722344	129.809538205932	643.380835726115	519.766817399205
859	859	343.430159456985	125.808857948267	674.1624211649	549.778847079271
860	860	345.385947568318	124.916272355436	668.056085934887	529.634192710333
861	861	346.158928139291	131.986951161902	677.397390043899	529.573756888275
862	862	340.44468825797	131.711184469928	669.305722277228	543.985461917865
863	863	343.756129798115	130.778099238699	667.602732902294	505.537114255147
864	864	339.261987683292	128.190564372786	668.501520467583	519.562007681926
865	865	342.178377781893	128.036434081362	653.761413936884	522.401934899106
866	866	347.931374352085	134.180595072105	686.913775390786	495.384272320643
867	867	350.004116202446	128.221476224625	687.212720157537	499.569434662441
868	868	345.137122530724	136.009605444145	687.195839213065	545.365128882765
869	869	346.274435339511	135.329813632541	662.903719818789	498.026172627972
870	870	345.931270714871	134.056131282505	648.500937724781	539.473849997794
871	871	340.974258154999	131.844070597361	647.02002504614	481.011004361845
872	872	345.633084505995	132.300518833938	635.373809600082	533.212306079902
873	873	344.658343536883	135.776003506713	643.550807905823	505.918555699955
874	874	345.959406728823	125.661739703168	680.606929732646	526.887879866386
875	875	344.95645506421	131.299713512514	673.188416949831	552.215856642659
876	876	342.906734058119	133.608690592176	696.21318784597	524.405912570921
877	877	340.380930222885	127.478980326389	673.346572086961	498.150035604059
878	878	340.067965722894	131.360114465476	664.544613571895	514.279065363378
879	879	338.315259984021	136.279614396271	657.039625391572	524.516623861233
880	880	342.466275980366	130.81080153285	676.448009839487	530.606635440291
881	881	344.216625671317	130.198021356598	648.165847286942	518.990614089307
882	882	341.493739410555	131.094394654582	671.366945799316	519.011997509776
883	883	346.680459623401	129.704708770579	655.434101769286	490.259683399563
884	884	339.009495799865	129.608447487818	658.083598741907	517.673993370609
885	885	343.273563573822	125.347624171257	671.721900540817	518.462697550468
886	886	347.602558798255	133.943806367203	696.402021411546	530.38372822634
887	887	346.297020320955	128.267045306527	633.30814535838	510.424448518582
888	888	340.712647060083	127.369245436518	654.737897411212	546.81938748158
889	889	338.221070913033	133.751110107916	654.213173187334	546.695415620395
890	890	342.736227863001	133.068139127056	686.901592155719	534.284232371938
891	891	344.884412435531	129.796396879424	651.048835270751	535.603794538198
892	892	347.674212292948	124.621671518015	700.169829219322	544.320233929396
893	893	348.122273239481	123.268537633372	676.19707768516	517.578303558107
894	894	341.533311456859	128.822731525532	658.692215800939	532.885807792547
895	895	345.553411440064	128.047558189614	691.335393722334	530.164451151275
896	896	349.683861082215	133.124368301609	631.729105378931	526.807134680031
897	897	337.235820424062	126.263228388513	679.113032596636	535.536355344772
898	898	342.944361288328	129.72484425271	672.632668993407	556.060814982656
899	899	345.213887981021	126.920466840211	662.071165708959	539.44282656285
900	900	346.384919419405	134.209681564557	665.325570146257	544.476428161193
901	901	341.50571508262	130.397004364182	682.593951164112	530.569769046415
902	902	342.303666243098	131.265384246715	685.371207483094	503.054830312607
903	903	340.133710443692	132.316106337634	677.854573136457	515.742614676513
904	904	348.670786126224	132.770141574162	663.808680906631	530.177530045305
905	905	344.661827435433	130.598971617824	679.188258664092	540.746241416431
906	906	344.895863968615	126.590042465091	671.250686830156	511.188795996168
907	907	350.22387992099	131.562989372268	653.224713423851	514.516222501162
908	908	347.006809522444	131.989285265898	648.83856318018	518.976844674666
909	909	343.115878189359	136.545333140229	662.47321248254	541.481585762847
910	910	345.875868001081	134.887905927011	666.417646265641	508.741145763953
911	911	345.251726871929	130.616423191243	693.779875475281	515.0034872639
912	912	340.81051851743	137.011734043354	658.291808009528	528.818457322269
913	913	345.184942567437	132.844665489353	662.660628531407	523.183867050766
914	914	346.083940986836	133.583976344589	685.786529546792	522.659195339846
915	915	344.800372606935	129.315553770385	647.022237483916	527.173638779255
916	916	339.021943099333	130.890813256018	658.244781503453	509.699253451117
917	917	344.499655948431	131.637971774026	660.650340483643	533.826947917672
918	918	347.108027053997	128.872708139929	699.420219966988	527.348000754861
919	919	338.883039029954	126.76355675049	643.885813898669	512.976846930037
920	920	345.441941159553	131.709450203093	672.742246894206	521.870469135666
921	921	342.99899552991	126.615116518686	694.817342009898	523.034262137594
922	922	342.305804902158	130.098936469858	677.630293333776	558.533232856953
923	923	345.952801281289	135.034374078402	701.114566216019	521.163585158936
924	924	345.286574317783	123.869577916343	696.137573949874	520.333032962582
925	925	345.28015708515	132.826655075289	641.188581382633	541.306264170034
926	926	343.01980483272	128.683342837239	686.183885443454	496.912165664333
927	927	342.428134467889	127.182602258976	656.595213859623	508.629126537398
928	928	348.061528665887	134.372420289388	683.889213500634	537.631044339622
929	929	341.214471485346	131.052866195015	682.42667725745	533.399450604313
930	930	346.477204551415	134.941824261698	679.958889553051	506.662615574515
931	931	347.370230289253	127.445547223709	682.876843313905	520.639772402321
932	932	343.569697602501	132.550801578937	668.999699408401	555.989665094686
933	933	345.746519928538	130.493656786299	667.664597822991	511.269507086922
934	934	343.56886599413	132.755237998959	680.535917992826	521.474053054086
935	935	342.023898862633	132.977546907753	668.493425014717	532.752106157927
936	936	342.121534787761	130.059539813643	685.518023677242	516.621488105166
937	937	349.11017927408	130.079505527969	669.175575874582	528.915197740647
938	938	345.654094858778	128.750722064185	713.948666355629	542.300420599774
939	939	342.493412243062	132.624737666011	688.944270653216	525.725765019092
940	940	342.207036351389	131.542829134532	655.721682665263	526.572976183417
941	941	343.918820624211	131.287876950457	700.264351596429	513.499007879441
942	942	342.741923353046	134.591879744206	651.961112483762	502.37887859629
943	943	343.02038178018	133.581279907208	689.277043119485	541.135502436113
944	944	346.026762603579	129.139563302828	639.726544484499	486.231454816661
945	945	344.072339234391	136.460720962252	667.83113154086	542.662748157094
946	946	342.440404503363	133.036002218562	669.895357247344	507.864190193276
947	947	345.150322846689	129.23605777184	669.914324038509	520.785641999475
948	948	339.688768136152	131.36620104999	677.678783884165	514.91470466818
949	949	347.674878819989	126.340956411578	649.805620831937	521.479296110337
950	950	346.089829938613	130.321778373308	687.101372120051	524.041315452067
951	951	339.389766608012	126.516712909349	681.067366522115	514.821765071615
952	952	342.819923120278	130.796063358154	673.817027335834	528.048259362242
953	953	344.80296144268	131.901027880031	662.690578442826	526.235968580321
954	954	342.69203554927	129.80761941475	665.440517090342	523.724367826852
955	955	341.030592203497	131.050473807324	669.462745322992	486.361910534222
956	956	342.62284934927	126.382480360648	682.984112876351	506.676648672109
957	957	342.122959251835	127.28529945537	673.083635942885	526.330382747979
958	958	343.707683911737	133.834587054863	695.549913836835	538.543164763048
959	959	339.294323932375	124.90704380182	662.154444644833	522.812084400889
960	960	345.482162151704	127.965162528578	635.125568977183	507.568364389603
961	961	342.630170241163	130.15568411246	666.982789625663	515.767497621446
962	962	343.593395452167	130.136922227707	644.384222899827	517.649709461844
963	963	341.651052326762	133.88486685729	667.889745895197	498.369828723539
964	964	343.800772518237	132.850287760333	672.01536140234	503.864901181646
965	965	344.417468219819	130.648061170118	682.930026927299	529.752338213159
966	966	344.320039277258	131.192525407467	664.059558964416	517.569862182177
967	967	340.361129107348	135.732374092876	679.341045842015	541.888106827156
968	968	343.180542339269	129.789064094206	636.607895355101	536.016416657832
969	969	343.887132354329	129.153922757779	650.93733649218	519.68401819136
970	970	345.262483334812	133.032887547783	652.103691412222	509.51206590192
971	971	338.373185337699	133.890988660173	685.552924311123	522.788502518114
972	972	346.172160353498	136.339215301858	680.21992354448	511.473628580876
973	973	340.455137001585	133.353138525422	663.893196419628	530.857902219884
974	974	341.670658658318	130.409015391958	684.715129961203	546.01912626847
975	975	347.195916209651	133.959398488096	691.858173892151	542.090876260482
976	976	345.499567588786	127.937923816363	653.254810973087	522.342441736122
977	977	339.984016186263	128.63130316335	695.46635413457	508.170918973656
978	978	344.640404868621	135.314366179236	713.734071094469	531.858854151362
979	979	339.032018179182	129.482471155381	665.63901147148	537.556916686932
980	980	347.079372657077	126.011993745182	688.209193615111	513.475894250659
981	981	351.907106063046	130.817279765501	690.36089343275	538.863138381419
982	982	343.613513678981	126.269335843269	681.171807732586	509.389925840249
983	983	346.487321383434	129.245711202769	674.002351383647	534.928737670178
984	984	339.727415275221	130.896051835362	683.875490273052	529.274467861545
985	985	344.668569245615	135.242280397103	688.393429647323	493.987922753718
986	986	345.682970453621	133.140213810342	673.024627627755	511.888771477615
987	987	341.153136132953	132.911379255034	705.544329876326	507.903800269351
988	988	343.791527172607	132.435910954819	658.500538005321	545.92755766596
989	989	344.304093699527	128.676312388612	638.143550373583	476.183653105743
990	990	342.732725193252	127.420523909806	671.388235810008	494.0888768428
991	991	339.178684687822	130.150319729726	668.771560957036	520.102698776707
992	992	345.313727106267	130.828996998829	682.614602892666	530.543143683033
993	993	348.267878075227	127.900576108478	680.540108694257	540.931788508813
994	994	343.365147995845	130.902238275629	668.096031788687	503.598044166192
995	995	343.582662456272	132.945598642421	665.808065147732	527.020538553572
996	996	344.64404258094	128.761212585123	678.953624309456	544.420985058635
997	997	343.189173501765	133.228204876245	666.502880137672	518.616816954466
998	998	350.207768031357	126.749893241042	662.152355840173	550.024290381487
999	999	343.564169452187	133.972252718515	684.33898998353	498.916486339527
1000	1000	341.344899385509	128.882377820022	698.933581601855	516.100630731902
1001	1001	343.327394768372	128.991983641185	704.427382680488	559.977160654098
1002	1002	342.189199052809	134.717170527008	645.117798552666	494.784101030472
1003	1003	343.841251245085	135.641852500775	664.387191020133	520.406750574996
1004	1004	347.012937066579	128.669575020827	619.590092657508	485.449942023002
1005	1005	342.197835121084	126.176771450459	649.473446476526	523.444288030291
1006	1006	346.637354312595	132.367393333831	641.664196237998	525.170832213509
1007	1007	343.807606087488	130.939708785472	678.068507978952	518.746734646965
1008	1008	347.03554237346	126.512642657034	687.500548693703	538.647482467731
1009	1009	343.908224733612	130.268185247791	675.602415145002	494.726606560525
1010	1010	338.767991364722	133.588295617892	667.643509050645	523.103556905403
1011	1011	343.991834073577	128.424689255877	671.877502438534	535.420290784489
1012	1012	343.993650113342	133.446316382745	662.072095382671	506.343847394705
1013	1013	348.475394893261	130.044190570142	700.585854946768	524.513618268496
1014	1014	348.471210071186	131.068688672257	686.241087602235	535.500200831392
1015	1015	345.479727686706	130.644098367593	662.805854616378	508.209842897302
1016	1016	347.357812282806	134.173607508968	665.818974878394	499.199763418844
1017	1017	340.263474209164	127.339949959377	670.819680238658	507.87632549404
1018	1018	346.4459269079	132.685913965329	661.734497883116	505.743519387529
1019	1019	347.140190289479	128.182069440321	698.782629849927	514.551199207883
1020	1020	344.034238655439	126.522464296554	676.421348093412	571.361591108009
1021	1021	342.755032699866	133.249878133539	672.021615267578	511.543641049393
1022	1022	343.51699902004	130.059793092294	684.363996350677	547.967849723909
1023	1023	343.046574487483	132.299827786577	683.368319965531	478.76364635045
1024	1024	344.674539457354	129.6837561498	666.209341324297	520.611016208305
1025	1025	348.175073833019	133.284766752195	653.552473833601	547.416003014291
1026	1026	339.995602610122	126.903213645212	697.601765323222	541.46922305655
1027	1027	341.516057937053	134.955139223604	669.610581045619	498.717254208162
1028	1028	345.699884930515	130.156815375261	671.454373735884	541.041958401687
1029	1029	342.872644098269	125.987091232608	687.396992551013	505.368602398771
1030	1030	339.360139406275	128.739309740417	686.539354708182	505.841121679064
1031	1031	342.837752303761	131.899111012231	674.437172008941	521.902777880891
1032	1032	346.708410895696	133.537362853904	660.704781933956	540.254733172195
1033	1033	347.205414838441	134.201025502131	680.287296414494	519.059871700144
1034	1034	342.961089821213	130.564824442049	667.729366150875	527.616372825894
1035	1035	343.717738961311	131.737986839891	666.371404745061	503.794548787158
1036	1036	346.354681184331	133.952280629845	693.559698812111	498.976091052864
1037	1037	342.42883623852	132.520514416202	688.484179815322	490.132475553182
1038	1038	343.41036259348	135.224643644955	660.923327650612	526.459875060523
1039	1039	345.249007729689	134.384098523651	690.66844885204	487.10042287492
1040	1040	347.013634782841	134.50531735836	673.886831485528	525.099979547392
1041	1041	344.616393552667	127.944384751815	659.750929946949	543.172610808938
1042	1042	345.929596013012	133.336949351058	650.739462091532	501.113840889084
1043	1043	346.844297344973	130.756444967414	644.21377992017	518.322775452461
1044	1044	343.231413932178	131.729713510922	694.777820401802	527.270758056621
1045	1045	347.747279896138	135.263605666771	670.637957827555	527.210108612256
1046	1046	343.885032490646	133.25717848897	673.949025652196	518.552779218916
1047	1047	344.142163166606	135.111737632616	658.409426180014	562.449653581747
1048	1048	342.036209455155	126.182011263676	644.5044762709	528.381048815178
1049	1049	345.247747482948	127.628073464191	672.983357543731	514.231505234568
1050	1050	344.684109509778	131.37073114463	683.006447690057	515.136703139462
1051	1051	343.953700350263	127.294794556261	670.423149461226	494.926802158304
1052	1052	344.251219956039	130.509915579935	641.657995068662	546.285653740252
1053	1053	343.911144394309	129.322321784272	670.159057963527	505.653430189388
1054	1054	347.65528295436	128.310706423965	677.340969148539	537.42986792505
1055	1055	347.14826064563	132.133338028712	667.296171147801	525.574508755446
1056	1056	346.580886977727	127.13561106424	673.015703968209	550.215163083539
1057	1057	342.51793354834	127.642903269372	641.519433277212	538.791688364506
1058	1058	336.79803817354	132.264339247571	683.397887155159	504.141563089404
1059	1059	343.819548370419	133.199340370654	670.76410771426	519.567666080287
1060	1060	341.300798187539	129.782034353704	712.355867567481	509.50693120272
1061	1061	343.581563480706	134.29099007609	675.813692029664	506.995742437425
1062	1062	345.285398693925	134.193014617371	667.582250364506	527.246906427431
1063	1063	344.599976831636	135.843743013837	680.941227228517	535.803980885709
1064	1064	339.611693953464	133.907416007824	661.266106088512	518.342333075833
1065	1065	347.98074104965	129.664816861336	676.711221347695	530.721502392211
1066	1066	338.713821749601	137.980566278394	698.606925557932	540.813596869574
1067	1067	348.039380579104	135.214083857027	694.4032237299	528.283659186192
1068	1068	344.136991927675	131.559361617318	684.454899052358	514.26675641171
1069	1069	346.297661710126	134.785835369424	663.126100639862	517.958707814615
1070	1070	346.447405263999	129.369533186343	684.233796986838	533.36920020738
1071	1071	344.067063038427	129.370330451354	647.194456557109	536.851116863321
1072	1072	344.075337362872	129.727873639249	658.088520777273	540.485020603381
1073	1073	346.009078705907	131.24573381002	697.973923850205	515.483015245094
1074	1074	341.54409615446	132.895593369971	654.294347951466	512.848122956404
1075	1075	340.082540975642	126.164625131126	637.311015384025	522.799505293639
1076	1076	342.289153054837	129.560281361836	687.807140227549	536.937901730137
1077	1077	336.65743984714	130.815413327237	672.928636015991	526.573336999408
1078	1078	343.794316562491	133.783911853204	664.738774059751	513.425334056794
1079	1079	351.956426533426	135.009011694102	669.253014316387	524.512066888447
1080	1080	338.986827954588	128.840276008093	658.973434343692	536.930039142082
1081	1081	340.699268864538	134.99823151363	665.536690350832	538.818221478409
1082	1082	342.20321611372	133.214732114336	673.257211714633	504.509932421923
1083	1083	348.716795441576	131.997597233852	631.677745534123	516.895916151232
1084	1084	335.190338289679	132.066643717039	639.875007620044	553.123494986808
1085	1085	343.016054445972	129.296081180424	654.588124389106	542.01111439988
1086	1086	338.228979795926	131.48087132822	672.906025337802	511.990384294815
1087	1087	343.66064568412	131.442202932784	660.190444918977	493.402740936728
1088	1088	341.484956654327	131.217884360795	646.456068613634	538.441251691791
1089	1089	347.036932355564	128.422569369472	658.10738707048	507.142309326335
1090	1090	343.106146274407	130.243314340275	670.616844662722	528.014177499323
1091	1091	345.610990609221	130.013357004506	702.488318234434	566.359692598431
1092	1092	347.46165351913	135.819652246789	706.5001063526	502.754045570856
1093	1093	345.901199217843	133.444724494273	659.857133573962	519.137883149106
1094	1094	341.383008963911	128.186156567661	682.938793248261	536.246988437601
1095	1095	339.60407652845	131.452391027615	683.140381869402	535.896109989564
1096	1096	346.647914445106	133.059124177042	684.586886454115	507.357856805872
1097	1097	341.0192893052	132.579671102246	659.415728605053	509.818457745136
1098	1098	341.006692616567	125.348415252412	656.496718899638	482.306931788376
1099	1099	343.059900132521	130.628051593431	661.85632003023	512.529259385243
1100	1100	347.212718712633	135.359624285957	671.2145170641	531.605209799453
1101	1101	349.405705899161	129.419057264842	659.239251545959	513.917912132858
1102	1102	349.523791578234	129.646126371361	672.830384753659	512.745252441379
1103	1103	344.351866626847	131.547767552611	655.699705655526	505.411362083536
1104	1104	346.282594177856	130.066974447661	667.831847735168	513.208531916193
1105	1105	343.820310554208	135.866739674006	659.265817322865	507.671068405645
1106	1106	346.094832181461	129.531190013859	672.161726553286	514.442609884216
1107	1107	341.932707921328	132.850027156975	678.673270118719	530.410458014561
1108	1108	342.780397761908	129.584004534297	678.381495615874	518.179894734978
1109	1109	345.165355699769	130.193482605473	650.374065899918	509.320719747579
1110	1110	339.999693466828	131.685167360628	683.652807296538	516.55955745239
1111	1111	343.669398627572	127.962223844631	689.454504624644	492.357454693204
1112	1112	348.884574470616	133.023568071251	680.924081825806	536.994599272859
1113	1113	337.753801595259	135.593749730909	684.185576121841	535.243167057409
1114	1114	344.535387756451	132.779326835431	675.492684347849	512.217845293472
1115	1115	346.057147602368	131.942833558053	676.460850641499	465.760884066715
1116	1116	349.885939000443	127.705027849682	677.636188962958	491.962933904841
1117	1117	347.952830531955	128.268595237382	653.484031223019	544.406726372183
1118	1118	340.746843887754	138.102234825185	668.486755485749	515.696409491282
1119	1119	343.770795395896	131.211233462824	647.268746225419	546.016735884652
1120	1120	343.0070785067	125.983307822295	694.805578187944	551.744637915092
1121	1121	342.341721839672	129.041970325953	700.130195352691	512.184123622407
1122	1122	344.716183509041	135.501023160074	674.285163222299	516.404816707043
1123	1123	348.367102768427	129.1980095817	685.253434715925	549.693051938142
1124	1124	344.084428027731	120.373001559885	660.937471284632	525.230550503175
1125	1125	344.415383429932	131.141271248476	693.131207191394	555.525190644602
1126	1126	343.274414387471	130.425404677815	653.061865815097	495.580985699121
1127	1127	342.537837936559	127.316033112675	673.255557220319	517.280041294732
1128	1128	341.291144637873	128.216450558139	653.132133001669	555.147566455764
1129	1129	347.279572279971	134.951023250661	678.889546016506	503.745453764341
1130	1130	348.1875639277	131.144192621075	665.003642610245	536.161301252059
1131	1131	344.517499438372	133.538626297136	650.340763038022	520.069299292353
1132	1132	346.981408481669	131.547297682071	666.116339603266	548.749715421934
1133	1133	341.358371681031	126.544696508324	657.982276765645	538.415516042596
1134	1134	339.971258161805	130.179314027577	635.852631321637	522.850929945737
1135	1135	344.055487769218	124.403197081465	685.886060666203	530.885685712466
1136	1136	347.203690436171	128.448535420112	690.298786094505	477.219077751583
1137	1137	343.912177691348	134.884712926369	672.15224811267	520.51508796317
1138	1138	345.656055959727	128.051722083471	680.031204622807	525.508817766061
1139	1139	347.707156910978	130.87821907899	652.82138430377	553.114298532167
1140	1140	341.617599772974	131.138024502239	710.703086487603	535.038206660992
1141	1141	344.414323236417	136.965997559473	635.330774569508	526.509372645527
1142	1142	340.420422390596	128.100488222354	676.420794515316	525.962456737892
1143	1143	345.584450319613	132.929004972412	659.425696062272	567.738830455835
1144	1144	343.029426153406	135.33453041008	658.691363185352	517.432582309511
1145	1145	342.425999875581	135.057447228256	702.898577713696	551.154320785825
1146	1146	340.61030786226	130.129606265617	642.272733338526	561.278544576752
1147	1147	340.917403786565	131.508120585806	716.7803826016	565.432878433623
1148	1148	346.919901123735	130.896984154169	669.383695841103	509.405643165777
1149	1149	344.179002793971	132.717215134334	653.894129951055	503.517514222425
1150	1150	346.560663036117	125.261228191219	677.851948176612	523.707319791706
1151	1151	341.818998065315	132.047908869986	674.442753538601	519.080603238943
1152	1152	345.338353116351	133.697062169769	675.07520987728	513.887642817214
1153	1153	346.858047772626	131.34420768805	666.386741574818	528.161819759753
1154	1154	343.738491873872	129.86254445446	700.296128048037	541.4560779538
1155	1155	349.811519994729	130.828900959897	650.090146306424	509.672644222432
1156	1156	345.382327659739	132.628997278786	676.83146394983	530.293053734818
1157	1157	341.698117224639	128.449370670427	669.638528108226	534.607556153514
1158	1158	342.932349101807	127.264795424155	671.226563949336	537.652627633147
1159	1159	346.716704766506	125.708835849845	703.678142116236	519.124185147919
1160	1160	337.536073951539	134.874687392232	674.558605948017	519.818477684168
1161	1161	345.759328870437	128.061074723978	691.748853258576	518.521840778758
1162	1162	345.316363856323	124.729221674674	665.574406870468	536.051726214495
1163	1163	348.772051861453	131.065015106052	682.170764147801	525.028409285467
1164	1164	344.946500915131	131.858501867517	654.829566026635	540.657844329247
1165	1165	347.747789345788	129.021598347715	669.057989160064	533.562039965398
1166	1166	342.557119072961	134.807085971127	660.770379283642	509.876063165495
1167	1167	339.206582742973	131.30310894853	687.462251607308	505.477944641751
1168	1168	346.495296457453	128.458175345946	668.756460360703	544.882556869561
1169	1169	340.885418167184	135.484031706305	657.792563616402	533.60168919383
1170	1170	341.540513384955	131.554483248273	654.057597977005	481.570156989282
1171	1171	347.902407620569	134.939981045646	661.733233190623	549.360407716872
1172	1172	341.767035100233	124.946225036036	647.274426614487	524.695558000722
1173	1173	343.147186748448	133.859394611987	662.707172173923	536.867199553532
1174	1174	341.730879223608	131.98683336342	653.310793704837	526.375173523019
1175	1175	344.789771557364	123.983815029658	675.76389918695	506.309134212732
1176	1176	340.992160828674	129.717738344866	691.593395480725	526.673313212625
1177	1177	352.530482418813	133.944546601527	672.294417311855	492.175824114702
1178	1178	346.755935460158	128.494649458948	668.999454749276	566.214044094751
1179	1179	343.271611075168	134.108973103884	659.675938138196	534.865297959086
1180	1180	342.750974359361	130.704961336714	663.033230686276	502.979840995829
1181	1181	344.702935738136	135.491176781899	640.911700819718	549.596847014164
1182	1182	347.292816241389	132.461553706366	671.703092177834	518.378540699227
1183	1183	344.727953284126	132.877220749597	672.230819191668	520.6494074733
1184	1184	340.74171494687	132.709489144072	687.158385661691	520.931207588628
1185	1185	343.278750169401	130.459317351625	677.098121265091	559.21240508385
1186	1186	341.561284836289	133.327074765927	692.321296616815	526.401408915662
1187	1187	343.82488615314	133.884186471137	669.838726091323	513.779218920877
1188	1188	344.59864412282	133.865353225761	674.621716295039	530.28356686289
1189	1189	340.916044447521	133.003376771665	679.73230701412	529.884320358313
1190	1190	344.737846791762	134.965374719238	689.462270237951	513.507972263732
1191	1191	345.525318284147	137.836295504663	666.436104212033	513.561410681582
1192	1192	346.286636625942	133.791233228959	633.666858676504	480.685356880069
1193	1193	339.655557341035	131.634001009648	709.191647057423	514.358154905087
1194	1194	346.97286682758	130.402991565637	692.754814312066	540.727677962197
1195	1195	342.377068210132	127.130207715573	703.586484619274	541.704838269494
1196	1196	340.431805035954	137.44721133486	677.129460651426	559.144754651924
1197	1197	345.357681271291	129.922274096177	673.339757088314	519.421873263518
1198	1198	346.300700543024	129.761801194723	672.733440619155	502.040746786337
1199	1199	342.616491878463	128.790581175393	665.496667242178	522.800006973836
1200	1200	344.894560957912	129.177820954338	648.624894800725	531.778522075716
1201	1201	346.693833852842	131.365960701816	674.937860683193	499.194445770245
1202	1202	346.011809916207	128.696476726805	660.892003298	537.095278369679
1203	1203	344.071833880388	132.280680859176	670.401492151189	541.137043099618
1204	1204	344.642474064174	133.724841794143	674.548291452101	541.00835006122
1205	1205	348.289573114507	127.782002698786	661.801465910638	541.24111694297
1206	1206	342.553455018343	132.359429326419	662.028594126607	482.412153772369
1207	1207	345.456894463956	131.041202053622	663.030744336468	494.566616882942
1208	1208	339.982791713194	129.792145822403	695.950028646014	512.725988299218
1209	1209	340.137158008994	131.500017072635	655.194888849138	509.673929618283
1210	1210	347.051523731693	128.385649642281	675.861839995464	537.798482840598
1211	1211	343.424530018471	133.418181815196	683.247341652238	537.552306587783
1212	1212	341.26727993085	130.687775960031	667.796549356032	527.31552258922
1213	1213	340.669592267826	130.639182866853	659.095793946085	521.268399791527
1214	1214	345.084024854746	131.788118558423	645.582754169306	508.666375910573
1215	1215	346.92627543266	125.743645314901	690.083536542216	542.431082524004
1216	1216	346.111817207539	131.673955038187	669.455869427715	502.140614075877
1217	1217	341.209015981678	129.236966142995	663.184707787803	523.432696827421
1218	1218	345.815634951458	132.9169295849	645.665128525213	521.571755888521
1219	1219	346.615756780249	131.009820394136	689.600866245794	525.756494440227
1220	1220	348.01719120279	132.441888705374	697.5812915703	530.054328747339
1221	1221	345.97300834175	128.868858844435	679.062834552445	543.402538453655
1222	1222	344.596013139615	125.503116199868	646.202607643313	528.629803804735
1223	1223	339.870252540454	129.49634483226	663.748981846317	503.459152836618
1224	1224	341.85370776998	131.636016069772	664.305769477252	492.790062857766
1225	1225	349.099382775856	132.496976623703	676.772988488672	502.862828938533
1226	1226	339.729715281083	131.976594483331	684.164332419217	538.81723461589
1227	1227	342.807729009641	129.544199033578	678.492874251982	523.309424882981
1228	1228	344.211079688362	131.218358994428	676.884216059804	541.477996891918
1229	1229	344.72300716781	128.379351056089	653.547015935098	533.72225780282
1230	1230	338.684934104827	132.318173429375	650.434776997019	535.646489949647
1231	1231	345.015066863499	127.967201216416	685.334493483755	523.911360027788
1232	1232	344.373317139996	133.948517293792	685.582944824662	500.055872256494
1233	1233	345.261119710193	129.526541301819	656.78708094789	522.403697578909
1234	1234	342.191133663598	134.295186942927	669.226766616132	530.062862674548
1235	1235	343.458119190679	129.174408188889	679.895334289831	548.005335194592
1236	1236	344.156758043775	126.273246230969	651.506258891401	511.398762353833
1237	1237	350.323701372139	134.461891618763	701.240494126901	519.501887564636
1238	1238	347.03298582907	128.720445083972	671.474932590867	485.07659819447
1239	1239	344.69598342137	123.941224246316	680.277057679319	515.464795331339
1240	1240	342.445476096925	136.310573596994	673.846675672877	501.857193144551
1241	1241	348.700545792637	129.568471335857	675.076852290139	523.162642210666
1242	1242	343.299356119425	129.661559362843	656.730680356949	525.628748788632
1243	1243	341.144678774374	130.200300968163	651.331373781352	532.784074454141
1244	1244	345.377525672586	131.308042831335	662.120497461654	498.678662069413
1245	1245	344.314553241745	134.623652930555	665.519977643496	508.853466440552
1246	1246	349.075289859519	137.419433185451	694.846624306085	509.645826473765
1247	1247	347.04782720566	135.008359282726	675.018639773723	557.452568748533
1248	1248	343.024514947631	133.180562472713	693.271504539612	515.432535896831
1249	1249	343.280608771862	132.282173288229	662.814794104323	529.311413258823
1250	1250	340.504605318976	133.416472714511	678.494413856248	514.729385840379
1251	1251	340.843370300884	132.313612224452	688.515316786964	501.133699438678
1252	1252	345.769375052399	129.952094660294	697.236820350163	524.205642712157
1253	1253	346.282472934551	131.015532531829	661.610757217664	515.422930136449
1254	1254	346.225803455642	130.538495806392	674.942416465433	555.980193962001
1255	1255	345.551028790403	129.939991619533	674.893464531301	516.34688347508
1256	1256	347.821849309888	131.618028063154	690.59350989476	511.247561664593
1257	1257	342.7678579546	130.107222332191	698.810631842653	492.669724912792
1258	1258	337.556957945519	129.527731110927	655.131113937862	514.941490651487
1259	1259	346.261766482975	132.297345226895	688.679784910065	541.83169621164
1260	1260	344.05453348093	137.670656479738	680.615091299748	536.871138066114
1261	1261	343.644115831988	134.148217987295	669.506934728785	547.449817824357
1262	1262	340.390028650973	130.674832496286	659.851789896504	536.41764058431
1263	1263	344.204214148037	136.164467155505	674.780003119993	550.151088146752
1264	1264	343.822144400578	125.869010253297	696.050221628595	526.227571594857
1265	1265	339.099695433357	126.151027031629	659.992148159622	527.407078938846
1266	1266	344.57284236465	129.34009104797	665.628200757286	518.884765049797
1267	1267	348.331744875876	130.171726382428	672.540689030968	512.67406671049
1268	1268	341.940743976794	134.07121059388	662.466523712686	514.986426721884
1269	1269	338.340908213592	133.262144770375	654.998630575481	515.954416213794
1270	1270	341.847695972499	128.621097226089	681.344899700592	525.627143007251
1271	1271	338.462367132354	126.999746268714	652.755588050845	524.245216175412
1272	1272	339.745065989356	130.68306197413	651.259759684346	528.462968786506
1273	1273	346.344560952598	126.373719902702	682.722043935156	544.56407240874
1274	1274	347.687868337977	132.353815297302	664.849724365343	542.156385337931
1275	1275	347.725266962448	131.562787904725	662.521346140689	519.222689782984
1276	1276	342.955529609473	127.000500060016	658.702498620402	495.060853583417
1277	1277	342.676796175806	131.885745377276	683.128441531159	535.109132221354
1278	1278	344.046582882472	128.426665669036	665.072754542123	510.735592695458
1279	1279	338.775080720598	132.394458947642	680.275775738435	522.336051112474
1280	1280	340.167628003437	129.628909284814	673.101626972587	514.801373790535
1281	1281	350.707481314879	131.583739488669	649.1076545703	533.664769972556
1282	1282	341.107548633351	132.201633626213	668.244984807527	493.236490597744
1283	1283	343.354747300789	137.226206565683	668.305405876792	521.188727952099
1284	1284	348.438181111768	129.931982604805	656.76062464941	537.504455825377
1285	1285	341.883790236119	124.473146271911	647.573796824675	530.629558314264
1286	1286	343.402062269218	130.462290594548	674.143926397201	546.151401992246
1287	1287	341.545153324919	134.415105851874	670.419242614954	542.008902894736
1288	1288	344.024329389212	130.923387107453	683.496467037958	553.857677721745
1289	1289	345.310470381452	131.316759959773	665.365926573429	544.720869888128
1290	1290	345.174586505661	128.836735639969	697.440343875097	518.501512786147
1291	1291	341.985790810578	127.163852991485	667.061729089037	552.615771920056
1292	1292	339.726374612318	132.487248298865	702.566913313115	514.988351042382
1293	1293	342.458005686015	127.418821649376	648.505724942004	529.20302623966
1294	1294	345.844825936839	127.78799304062	665.894639113148	546.772469620484
1295	1295	345.299567668202	134.695733537919	672.506081554291	532.517255039674
1296	1296	345.538260172898	132.031350217186	684.146198095763	530.124643970429
1297	1297	342.790170087253	129.407990927749	656.542418457484	538.750484545507
1298	1298	340.152228088272	136.572284534378	693.954693896114	559.470538183173
1299	1299	341.958773700856	129.23018186738	681.095141889523	505.347705209562
1300	1300	344.364351484775	128.81266887068	704.307423622191	526.283423935132
1301	1301	347.304025126995	130.42737756026	670.370538263363	508.63430005179
1302	1302	343.415900798449	134.918886096263	660.319665246766	518.798576149695
1303	1303	348.367413144021	127.748043121482	674.035982443528	527.753164454487
1304	1304	348.521264061145	126.567696886557	649.738096015149	526.281676741591
1305	1305	347.112459969732	129.130997448831	665.871723491716	537.587414180238
1306	1306	339.580679762971	130.653507872412	660.408031379017	544.364615689043
1307	1307	342.609799163751	132.549714419175	703.757431458178	514.615159427469
1308	1308	344.473894867804	129.750833396203	679.648181889024	513.057260056192
1309	1309	341.29546199596	133.129803288477	682.859781261251	500.468724903328
1310	1310	346.285842218691	130.383066035851	685.395340493861	500.87283406911
1311	1311	343.819424501531	130.584573894088	679.360289300858	524.223527218223
1312	1312	346.262771003286	130.049498691511	679.462241942605	544.081377709978
1313	1313	342.560676262643	127.832654949258	686.020993843521	556.661009113881
1314	1314	346.508137388214	137.368959085893	672.721602543413	539.408875895821
1315	1315	351.759844259416	131.432183102058	691.424272427546	533.567156959495
1316	1316	344.142214444144	126.651469708235	681.974269891027	517.580112784869
1317	1317	337.924756511714	130.945725726685	667.133816202253	533.928606155285
1318	1318	342.025784839284	133.556227073842	678.061941560671	519.895031827192
1319	1319	339.450258518551	126.486851037205	702.717284734312	540.956416207399
1320	1320	341.595298411807	129.221985020435	669.644273921917	551.159796516141
1321	1321	346.362215173564	131.931421027108	648.201358094693	510.293152539987
1322	1322	346.549481746647	133.551932853597	678.481528627205	520.452188633168
1323	1323	346.587254021389	132.280213527236	648.421566160077	503.231023524381
1324	1324	340.591896733919	133.345360475328	683.379353042425	543.043584361947
1325	1325	345.763155163169	130.330735322835	647.806732498256	541.406256653469
1326	1326	342.376572903745	128.774893592633	682.942520633282	520.003857570881
1327	1327	340.723509664717	130.793886725192	682.607553344126	514.941235246316
1328	1328	346.527377524566	133.574448607777	699.848125872767	534.635490387116
1329	1329	343.41569368438	130.490237653068	702.782922470985	518.074209053986
1330	1330	341.765128256672	128.488563687911	639.261794136881	526.657260843972
1331	1331	340.751464105298	126.209223390636	667.067996688	525.091829592831
1332	1332	336.612899300051	135.597860376844	684.266931016062	524.92919975182
1333	1333	344.802394537404	126.02049727456	685.736925454893	520.843965824917
1334	1334	337.277580328965	128.615820105918	660.134974591246	533.278881524711
1335	1335	343.335140566701	125.811157102552	682.351158096836	515.834828335987
1336	1336	345.802248530622	132.377361145727	653.145470438576	508.890796123857
1337	1337	341.739124697769	136.360627439321	683.29968114318	543.717232576007
1338	1338	341.368603380958	129.817464936084	659.915178910319	536.922301533849
1339	1339	342.127648318026	132.804491929294	704.273412669287	507.785006392553
1340	1340	342.410017470378	128.201557610339	648.369943708537	521.610120575893
1341	1341	342.944020831658	132.685158329037	651.786579665716	532.245264222823
1342	1342	342.99691908611	127.838929823422	693.002910649755	508.559206908135
1343	1343	343.732097188069	133.501034419341	665.565279270944	510.409658083358
1344	1344	342.92256799169	130.380068894687	673.995970995055	528.477524058561
1345	1345	345.444386599746	130.095716465868	686.467711122289	530.149149170593
1346	1346	344.301169187927	131.645124635538	651.159350891967	534.72980326516
1347	1347	341.044461509526	134.101392380718	694.381886630068	543.419865200193
1348	1348	340.624662542	129.80485514956	697.47452128848	492.691243947043
1349	1349	351.786757754913	132.796461200307	661.353944223346	523.971002905372
1350	1350	344.237460389393	125.003156454268	671.915169698564	531.267031164859
1351	1351	343.222788544662	128.779971813595	650.712201955439	544.18011249755
1352	1352	343.425594728956	134.192566304008	693.206981472752	521.423011230396
1353	1353	346.021741133165	130.241228012911	675.656669693432	522.821151557989
1354	1354	347.330705922248	135.671610311008	670.774063170748	522.645066468073
1355	1355	352.795607856687	131.908738850839	672.979520273123	519.305651196988
1356	1356	340.767258878726	125.859297400841	687.999395175481	514.958738637337
1357	1357	343.33431227294	130.014818628985	678.572559321218	521.984960841789
1358	1358	347.133434559301	129.845479386248	689.62212745675	519.342463610598
1359	1359	345.556869978154	130.931243995297	678.782847463642	508.935428941269
1360	1360	342.820801952688	130.721324566884	660.022012429874	531.606464843513
1361	1361	343.987945331005	134.062519884574	692.727298345035	527.644182576381
1362	1362	345.089654039229	128.470591756275	677.109855610506	518.882157604571
1363	1363	337.626137305137	128.309323510084	684.400740463328	519.332813073153
1364	1364	344.149685483377	129.828322772576	671.448615361072	506.757036062361
1365	1365	348.12866011013	135.004912145642	701.657071586869	553.971961166205
1366	1366	345.257812197229	132.814620622222	629.11870875461	512.790027597522
1367	1367	337.174734834083	127.173325770943	694.271266101689	540.023478209099
1368	1368	343.212147158795	133.59492111748	684.593137727734	514.902244327351
1369	1369	347.407382881544	133.314755422459	688.276437907445	529.118725350957
1370	1370	344.674199042858	134.231344788238	663.309787148327	536.011415924209
1371	1371	342.767583336061	131.214969041931	681.23071417866	526.790270740558
1372	1372	345.004183316488	134.068300496765	690.426167456062	531.009051508492
1373	1373	343.212553973214	129.964452994529	684.343040377584	519.293052199891
1374	1374	342.453186685112	126.310264336269	691.127744923683	523.933445983673
1375	1375	350.234534699644	130.21070923467	676.332836266263	515.487674380626
1376	1376	338.793689953093	131.253138663845	633.060806952528	544.285267932724
1377	1377	340.595118961502	131.151050850213	698.62756803547	537.053300348133
1378	1378	341.510629864888	131.519018674748	668.502700637624	531.836453406937
1379	1379	337.869094323551	130.397314380991	675.708298637676	515.968744860036
1380	1380	345.039913129986	137.034880030173	632.546641796913	526.391788649008
1381	1381	344.635869400992	133.437796309214	673.589587001567	529.311984019937
1382	1382	340.849959065316	132.881933241123	645.388747877739	537.450733879444
1383	1383	340.835276185353	130.968523889925	682.38056333043	528.029690055711
1384	1384	341.147632712948	126.576818482104	652.854776981724	551.184213646455
1385	1385	342.948834572721	125.280970489234	697.034693535383	554.735987266348
1386	1386	343.847534034124	127.830689018268	670.623337709794	527.299958337713
1387	1387	347.269056245498	137.974484687386	669.87462161982	523.187354355368
1388	1388	345.750985571098	133.213869921435	723.362387724754	557.491026551198
1389	1389	342.902401051647	129.993516097515	686.872502286927	518.74569592872
1390	1390	340.72136551875	130.037639794421	675.311385543724	510.366738996152
1391	1391	341.439237485078	129.796711812111	677.165979894286	511.123393051731
1392	1392	343.995757214247	138.395893878032	707.895892086892	505.751138915766
1393	1393	344.687658914908	133.811700219656	663.682138192195	501.307017892031
1394	1394	345.082212272413	134.20778162283	683.852675500296	535.454362512598
1395	1395	340.954342020738	129.007495380453	668.784590636478	517.007424517397
1396	1396	339.634208625865	126.826222622825	705.470720306743	503.729435448952
1397	1397	342.986747733031	130.948513693561	664.321996721099	546.832847784268
1398	1398	345.213325018562	128.864183543836	679.374835979318	543.480146910425
1399	1399	347.336775772623	135.036303925164	644.346712101193	509.440613384608
1400	1400	343.916428339784	128.700990077591	685.144814524752	500.387433863162
1401	1401	345.293146291537	128.823154152042	664.676562668226	488.067992325905
1402	1402	341.722460468114	133.534398521431	637.584657115917	527.428182893382
1403	1403	343.148676630793	131.443101272111	642.806981340915	529.64023382618
1404	1404	343.421834078439	126.69229908243	681.889481717535	511.310583239813
1405	1405	345.534203839681	130.625220091042	687.620418114966	527.046001807677
1406	1406	348.190966179117	126.869785324034	663.332474202515	508.687791273904
1407	1407	341.781961716224	135.712388831953	671.201989843837	571.123719938651
1408	1408	346.985634332412	132.524406280184	683.706232351825	516.363169678315
1409	1409	342.777553244251	125.886375333779	681.649576044104	529.527901452129
1410	1410	347.769973421218	128.193018681008	692.93311443128	551.968681681699
1411	1411	342.219515829416	130.085107763075	695.611905460258	487.802360877516
1412	1412	339.921133308906	125.438564622939	692.364141466836	533.164423087355
1413	1413	339.507979987873	131.580170745353	681.066142538665	488.347136718306
1414	1414	346.51782945161	131.499797579049	666.905808825503	537.39902330979
1415	1415	347.980380169724	133.454390753463	646.238081712304	555.537306192074
1416	1416	344.183066410418	135.71777334655	662.560936031619	519.162612450344
1417	1417	342.703944768125	132.474040035797	679.307009760964	512.193878652202
1418	1418	342.78770349353	131.407519920266	661.566138637948	527.296500551967
1419	1419	341.855804686518	133.849536486934	655.581938015603	505.48657627016
1420	1420	344.279054685081	128.21522862867	642.838288856706	534.507429613841
1421	1421	342.853616202218	133.078905071071	695.951509875535	516.48179811252
1422	1422	340.928568509604	132.37736807987	695.088232228377	522.162635838084
1423	1423	340.220800511365	128.430814453969	640.129434347623	516.099063034685
1424	1424	346.52888858433	131.357587978129	665.766466663511	541.028496401022
1425	1425	346.792592000419	131.865530398643	669.00925702642	502.80779521694
1426	1426	344.652926027342	131.606118657112	664.726951587328	509.285026462721
1427	1427	339.776035065693	128.250709259957	685.557447556392	503.536700698687
1428	1428	347.789963543211	131.245253019767	657.379920939876	500.844542033127
1429	1429	346.523335676277	137.927366618515	676.196749197197	506.170927324328
1430	1430	346.994089372269	125.872129743678	680.377920579664	518.71275754477
1431	1431	345.758889024469	127.225282406434	651.92873437573	493.158719122435
1432	1432	345.384384277938	131.051083111322	653.340352621999	505.373228882726
1433	1433	344.148891677906	131.641781945708	665.502387135689	521.756191392375
1434	1434	344.278910124518	131.518308311248	684.535980571045	502.533054064588
1435	1435	343.256829979189	133.608508358437	690.648574750781	512.521300976465
1436	1436	339.715785256019	130.396204793694	652.500538331806	492.242398240264
1437	1437	341.563021530048	128.541020153447	680.98476075848	498.153042755
1438	1438	346.723968957639	130.913712425155	666.726750701034	541.914552073519
1439	1439	339.137242284195	127.018735015645	674.945098636036	521.588600449186
1440	1440	344.354172184078	126.391997572671	643.29489555003	518.550308935594
1441	1441	338.305970144173	130.733392903609	683.468661168791	526.399546738374
1442	1442	344.793899553112	130.41840153049	668.341951426522	516.203162746839
1443	1443	346.616109859919	129.678301611778	691.649639935758	525.559645069747
1444	1444	337.829101393823	133.447290720204	698.07485858887	533.55893454132
1445	1445	346.263721896532	127.028158580218	687.18344064941	493.332960120865
1446	1446	350.817287655013	132.19414164292	682.112965082605	518.600162899577
1447	1447	343.543304197955	131.37005844158	713.394528880496	540.845782267639
1448	1448	345.536540135063	135.275935412034	657.888915951627	525.185554632163
1449	1449	344.00962174517	132.390792831211	680.239665014374	513.128043619968
1450	1450	347.728428009086	134.624974687568	697.353059404881	519.038499744611
1451	1451	338.666630867	124.205301014116	670.848257629981	516.821975735887
1452	1452	346.3776790358	136.003254927092	644.569363261664	515.47776131626
1453	1453	346.697378817192	130.862742749426	678.356463434034	532.642891818668
1454	1454	343.809203903834	132.552187171321	692.608429916818	512.494708682374
1455	1455	352.066677423721	138.300007157191	695.919547545552	515.00751561149
1456	1456	344.188830587532	134.493534030804	637.474049235301	498.917421469669
1457	1457	346.776736122294	132.582241848572	656.272410448043	543.066479473779
1458	1458	343.878169527138	125.236061624998	650.350885354265	543.265728633936
1459	1459	342.336467560415	126.167673902314	669.296008379403	511.105553326165
1460	1460	347.127711270345	128.90158403746	685.741740669497	534.186377230116
1461	1461	344.056008194983	132.751492305509	647.758371633643	509.001092606187
1462	1462	341.169559402073	131.512501274025	680.342471961078	506.920770159877
1463	1463	342.004593550247	128.539331720858	664.378616754001	524.928405087425
1464	1464	342.217954924893	127.523535330742	697.662775498474	518.240807784943
1465	1465	349.049722672303	132.302284019783	717.859164005276	513.712386802284
1466	1466	343.464672710921	129.784870769053	671.686695339314	563.159207631717
1467	1467	343.38520463569	134.619163666186	663.627210335531	545.687150625012
1468	1468	339.877935858061	133.474608455939	660.567226037811	548.634314993589
1469	1469	340.93064776859	129.234841186928	672.86878266774	517.241696746286
1470	1470	346.121105953612	132.089377162843	692.563259722902	530.348010232577
1471	1471	347.773077007446	126.787417802877	680.14979082754	498.508954382671
1472	1472	348.403849089887	132.580587453906	686.877621304939	506.212877769755
1473	1473	342.724769496464	135.693818494705	697.200754237426	536.823246231386
1474	1474	347.869244755896	132.968634767999	692.027077379047	550.057826762561
1475	1475	345.174244627686	137.61469057799	681.68591356564	516.675249678473
1476	1476	342.456766943549	129.539684067217	691.771477311201	521.291836625269
1477	1477	343.283881300718	126.642666979605	669.518387434876	505.444733026304
1478	1478	344.347154577895	136.267970276411	679.397655826241	547.978770834851
1479	1479	345.245814057981	128.582865538887	664.231457477866	494.50903465431
1480	1480	338.666957416545	127.707761983015	640.278700686211	547.047146588946
1481	1481	342.9768029389	136.408944914493	660.604654989817	526.043565790428
1482	1482	346.961971201636	129.574127039033	657.107965643035	520.586641404439
1483	1483	342.253049572495	130.441962927432	696.8603601112	532.960408797308
1484	1484	344.279528919273	134.823027754212	669.852505836698	537.612682251907
1485	1485	346.504460873149	134.5182810845	646.479449796763	502.168461157765
1486	1486	346.159209808803	132.638141008104	666.010196674374	498.837980825936
1487	1487	342.876990827577	127.012193096785	666.854652055596	519.819072333752
1488	1488	344.213899311946	132.52452755271	680.931142807028	526.07709742463
1489	1489	341.503888847408	131.617128764655	678.09541887028	524.9131235288
1490	1490	342.411904616309	130.091042326525	646.663192099113	487.968680228593
1491	1491	344.707086270308	133.41804457373	668.929222314319	528.376505200397
1492	1492	337.075389700686	132.852344371205	658.10054647904	469.858694249007
1493	1493	343.48148470847	128.766389118325	688.171797661642	467.695967700959
1494	1494	345.506130915266	131.981010874802	666.733580788882	534.700928017407
1495	1495	345.868957508284	134.181288951876	679.674266996003	511.390312054685
1496	1496	341.828162934338	129.69257642743	636.609070380789	500.054682580339
1497	1497	348.816550932548	125.658565802076	663.922362569984	504.725346433211
1498	1498	343.310465221657	135.091885427629	650.789949629203	527.11548776958
1499	1499	344.031843100641	130.753372415591	659.059626151204	499.295005541252
1500	1500	349.178357283359	133.06859562271	660.22132643602	504.72789020627
1501	1501	340.027235569682	132.855076094897	669.320846511958	533.260736662657
1502	1502	348.092445556336	127.02542425747	648.447708023212	524.276829540309
1503	1503	349.318413004159	133.977845191755	691.782592972889	518.167612723313
1504	1504	342.238937528194	131.298919012932	689.013496990063	508.100922605406
1505	1505	341.96961374821	131.241924673393	691.009596273945	514.959902913769
1506	1506	339.698981143848	127.600462482171	684.505723235135	524.052742845503
1507	1507	348.256616762787	134.480430339812	655.468243875337	515.709743099648
1508	1508	339.948528414757	135.809713699151	685.927534549148	535.667921696579
1509	1509	342.374077972997	133.561415251115	716.715311414477	530.112930074101
1510	1510	340.998163083198	129.023161503319	665.626053223161	535.832473778856
1511	1511	340.055642783738	129.715903971769	699.986470906877	509.699802572772
1512	1512	343.457971771311	132.214001100388	693.403824850733	518.030977218905
1513	1513	342.434169531243	126.533435955838	684.214351384157	512.275686102447
1514	1514	347.920875256423	128.882283686004	692.192704782281	522.234263417481
1515	1515	346.895319817581	131.153324053999	673.676772855742	523.065107226048
1516	1516	344.53880193455	132.385864403548	697.885126987484	522.794295310661
1517	1517	345.677004308772	130.145699599578	660.080449282455	499.06197509484
1518	1518	341.745505073422	131.612838081616	662.556911163203	524.166160160179
1519	1519	338.922522649771	132.466504483682	668.744848149925	512.069602081372
1520	1520	348.984195565718	131.830263466581	663.302570631695	493.483637115186
1521	1521	345.190522036326	131.509697644075	675.8472884765	499.087606094605
1522	1522	344.889215897149	129.983005034887	655.160305220683	503.718382455692
1523	1523	343.908052214585	134.405931059648	668.528427704171	501.832288902718
1524	1524	342.49638577118	133.334360106949	655.852312562119	516.391417608026
1525	1525	343.994477606859	129.550217735249	673.267577055655	520.574204459466
1526	1526	344.388350212298	131.809093496817	665.54505658007	516.71472359764
1527	1527	343.06660081346	130.431065471646	664.5862159653	541.638070077958
1528	1528	345.240810327907	131.616360703992	690.499056330507	474.987158270732
1529	1529	344.911788164388	131.758643295927	664.295118079573	540.241447803207
1530	1530	345.472256316458	131.225944212706	680.193942935155	512.149125046887
1531	1531	345.870873140454	135.791923822491	691.97724184848	519.512663404878
1532	1532	339.412990445027	125.177405526049	695.201825210004	521.403686189249
1533	1533	346.323487327896	133.080090537942	674.598331479507	536.800246909627
1534	1534	340.872653730814	130.15058982596	658.332756264564	523.125615316975
1535	1535	343.324602522213	133.116578772646	642.0022675616	524.56887637091
1536	1536	344.477340896695	129.096532409572	670.888599057045	540.518323027701
1537	1537	344.576487312376	132.170724339278	667.718369519845	499.869392877475
1538	1538	341.591533160259	127.866029220042	651.263366379948	537.305832106731
1539	1539	352.225882426397	132.9157440814	682.36440857511	519.195360471342
1540	1540	346.120536844736	130.498062918423	686.711001252741	518.760689225173
1541	1541	347.656387268585	125.467051960576	693.69090295613	514.198723515174
1542	1542	343.605372901157	133.535729706108	668.957941675855	549.176475997826
1543	1543	345.200086490618	131.432506237496	667.637926813976	536.686897340918
1544	1544	344.450597693371	133.092196186247	692.420973164136	522.673316384526
1545	1545	344.200896992221	130.885027173969	670.985366945016	531.942633453977
1546	1546	343.568219273856	127.928473612339	684.239232605727	484.534245452865
1547	1547	350.483504699241	126.329080197283	687.445156941559	504.606313995746
1548	1548	346.158512539352	133.709499526356	670.957878343708	506.734105492489
1549	1549	346.810633499465	129.244809353182	666.764744120048	517.385358701501
1550	1550	344.32778303987	134.544589289323	701.654921834019	494.29429699065
1551	1551	347.055822114583	125.22973654028	666.780130530594	519.699274878943
1552	1552	337.95421245835	131.373549594593	669.783056637487	554.765724142611
1553	1553	348.006645440267	129.085951916178	668.888135034194	529.884168870568
1554	1554	345.720866439332	132.240777223729	659.420707542354	527.71100350955
1555	1555	343.029788594838	124.800700443223	669.618769401813	521.281818522837
1556	1556	343.212100699692	127.126419730868	682.877456921075	522.01343058788
1557	1557	338.968239834196	128.306676737078	668.118561223181	529.119133973319
1558	1558	341.032721188932	134.520113743416	662.669312278769	511.451109031573
1559	1559	348.5739373429	132.259777113412	677.043868263522	516.803147117507
1560	1560	344.761296173448	131.213330074562	690.859269154277	537.672717979408
1561	1561	343.36229847404	128.268304087403	642.820513548158	492.25708628064
1562	1562	342.01307473202	131.934655607213	683.089277338572	535.145256476129
1563	1563	342.926265330366	128.89296419	668.898029763759	515.715135780842
1564	1564	345.426795726477	129.917943008051	661.846595221859	512.279817768419
1565	1565	342.578579357775	133.994328005503	696.802610128898	511.458493910464
1566	1566	341.415518567957	128.770248055457	658.846978628245	525.764349211702
1567	1567	346.149684562861	132.013528383013	660.561917798096	498.265119650614
1568	1568	340.017666887681	131.22172094608	655.729054624289	516.902000532229
1569	1569	345.846746744313	134.561413863273	672.619311241362	507.492882357749
1570	1570	339.420455924131	136.125011511993	646.942415329109	515.587137895808
1571	1571	344.936362037703	129.361846875762	668.735445337512	524.820286285597
1572	1572	341.745235014549	129.29989115054	682.739802427209	534.940835206123
1573	1573	346.511487084787	134.766101698151	677.552132084984	519.478755142384
1574	1574	346.787857787092	135.34222894929	637.768450599378	519.670935553778
1575	1575	345.153773181408	130.887649586277	672.237273605338	535.416169746839
1576	1576	337.832078290712	134.317457111288	648.980007881167	532.687183831244
1577	1577	344.463026229302	132.384818403619	678.064838344592	521.801394884698
1578	1578	343.873955988482	128.831713064855	649.18245122227	532.482730732018
1579	1579	343.856289959006	128.321360924491	685.470206600182	537.446304811484
1580	1580	337.757269316935	130.069929107548	677.067497720115	554.286706359673
1581	1581	343.794466088332	127.94915006557	677.923422171916	503.974688856642
1582	1582	342.110046422675	136.857748714654	668.24260750494	552.831929376777
1583	1583	347.77975924918	127.405559714798	675.484637323152	519.929156925711
1584	1584	345.946152692223	129.352748169379	693.085676654754	521.497524526384
1585	1585	342.691851802124	132.497092944658	651.977148519263	507.003439883354
1586	1586	345.51337872418	130.029443849008	676.995345343782	524.381370642192
1587	1587	344.375789030355	132.602418866008	695.487510245113	518.070550502048
1588	1588	346.995752932957	126.344889936551	679.267496211695	534.869109910283
1589	1589	342.461563607908	134.687292047555	661.104753755604	548.678785720545
1590	1590	347.191737836456	131.22718535561	678.633088074895	524.446648437959
1591	1591	341.840393576477	132.55813735477	670.650252446875	517.733767235203
1592	1592	341.297719211374	130.508771044021	671.653839960858	514.050766508789
1593	1593	339.936909145889	130.206890861153	667.768861006969	535.445554831474
1594	1594	339.895093216003	133.008885873981	641.094054701339	544.063181032388
1595	1595	344.977601556907	130.623521417466	656.838771654619	531.391683595297
1596	1596	341.175318104708	129.923527200012	694.302017261241	510.377661778127
1597	1597	345.732473913381	127.433244030896	667.456230128484	507.421536711197
1598	1598	348.197605671125	128.602133295968	696.60942537811	509.977369005767
1599	1599	339.430830145764	131.063600362808	693.251797599912	512.96694101117
1600	1600	341.256178641044	131.151418680745	672.686887227629	522.03862539645
1601	1601	345.440465050306	128.70583301042	655.397207372878	524.850970425102
1602	1602	343.883456981413	134.205421078543	689.014731471785	495.219356851015
1603	1603	345.288934695307	130.728387739881	680.22014004589	546.371460572746
1604	1604	345.419911642624	130.593293367098	708.636731774817	506.96604020731
1605	1605	340.912002865364	126.844315409377	674.807428929389	519.484942947588
1606	1606	346.273500673032	135.405904775281	670.055954952943	513.296097591457
1607	1607	345.409386741324	125.944209942988	706.006164433356	497.765242291279
1608	1608	342.589972926355	131.324332829552	665.114545170865	558.844275283288
1609	1609	342.283613604919	129.628513977751	650.005031278209	533.174140404276
1610	1610	344.469941604912	125.879106974286	660.177728923069	520.713470350932
1611	1611	347.992988471697	124.906492161009	677.758798059873	512.877685431132
1612	1612	347.248590911097	131.110360494146	682.466766718909	526.119713215632
1613	1613	339.212611189804	133.967838193072	698.151292863065	527.896146083111
1614	1614	346.175683625276	133.605710205798	686.364901293575	522.94033370208
1615	1615	349.494972348207	128.102808526593	701.967615648547	525.727294680478
1616	1616	347.137924565461	126.050253230213	643.666808874705	540.218401548526
1617	1617	352.963991150464	130.241030608204	657.274485623291	531.183408757929
1618	1618	345.563551093948	133.192503010064	665.204182784399	539.21494783532
1619	1619	342.580825270758	133.204785634971	707.983863475229	492.200214351662
1620	1620	342.520624235534	130.868670087105	668.88025175309	533.472574833689
1621	1621	348.724617461202	136.210266931279	683.861128097609	561.567591652833
1622	1622	345.544537827716	128.96780137342	672.975543618348	517.910998316848
1623	1623	345.724097509131	132.311793071176	670.715429081674	531.959857000261
1624	1624	344.825269252958	134.511767041465	658.080727442145	518.760679064801
1625	1625	343.114599478149	131.891514732668	691.897782221248	549.597878464365
1626	1626	345.232019688673	133.009087218127	667.235936575372	547.106487443745
1627	1627	344.038650372753	134.084036796305	663.545961937454	501.506264031088
1628	1628	339.039539646817	136.348956345823	700.050514573926	519.481263851884
1629	1629	344.157780630996	133.922598803324	651.657163350857	524.199323606034
1630	1630	343.46628965828	133.142487442748	656.55472966786	545.23906173202
1631	1631	347.692013631873	134.733369620275	643.587528188342	496.982766566922
1632	1632	343.686061654537	131.281202891218	648.780199709081	539.627994680153
1633	1633	344.487240211807	131.47489827448	666.903298589606	521.781912816521
1634	1634	339.315589462988	131.141135211643	643.444159991521	541.219042205037
1635	1635	342.632358517135	133.895902487932	674.208029019394	512.698612353142
1636	1636	345.942628831104	136.758284218254	665.975788683995	523.08961964271
1637	1637	342.092648371794	129.868164972408	653.605939169474	519.911361819729
1638	1638	341.301688031307	136.304625843395	651.050637043783	514.942512948269
1639	1639	344.095888409887	131.108904282803	664.988214792689	549.383348757426
1640	1640	343.683380316967	134.938805642771	656.598716109676	521.957784121186
1641	1641	344.791834609055	125.293894002641	682.572381191581	508.533183245508
1642	1642	347.121529810287	128.346784401002	675.822432428751	532.794149630859
1643	1643	347.890617683596	131.890052778961	663.838634857346	558.188018207675
1644	1644	343.605575513568	136.483597596857	669.539700918595	524.420241603152
1645	1645	343.295152667083	135.234426934216	660.347798738751	548.233164346877
1646	1646	348.85753753788	131.946990514783	647.904446151199	508.917099037439
1647	1647	343.32835235205	128.679237032588	667.099072423104	505.623254904525
1648	1648	346.382128607303	130.775899889355	685.841963323582	532.247895606757
1649	1649	346.442706405695	135.502485839073	691.497212571057	534.900200013971
1650	1650	341.313937395727	130.28389164944	662.205260171194	484.815326725685
1651	1651	346.970304451329	131.400448241906	667.145611140759	527.042433039338
1652	1652	343.880271735886	130.873272474107	667.098665428103	533.395565015987
1653	1653	341.089822690554	132.109215896962	662.094290281347	513.994238671506
1654	1654	342.582832803299	132.099664910755	654.134077485454	511.306775818516
1655	1655	342.724622391775	128.395062777706	642.405929524175	554.065986433502
1656	1656	345.037363076871	130.893012080058	639.965997753642	529.840581267394
1657	1657	343.641002020623	126.828173449984	689.971747855274	532.70660979787
1658	1658	336.490393197452	127.976546531134	670.325872367768	504.576555696892
1659	1659	343.424715877171	129.672222976532	718.499139408961	505.968918268514
1660	1660	345.01374691967	130.759606797927	666.056404089978	527.794635927163
1661	1661	337.08653463961	131.461861138529	684.709853737015	520.098561481122
1662	1662	340.487830686757	131.684296976664	669.977456321745	517.862360434789
1663	1663	344.926598238642	128.341452471108	662.588567460968	520.568190534736
1664	1664	342.986267179614	129.231950975771	668.20256309623	506.252171082224
1665	1665	344.852403841363	128.360952627442	675.640626184186	508.01656949289
1666	1666	348.872196647038	128.451875861929	627.818981427012	539.478748230351
1667	1667	349.988544735703	130.610906102767	672.297826085482	513.570228297
1668	1668	340.851192091647	128.814300001194	670.987926741169	515.369232469536
1669	1669	343.227296637225	131.349316238373	687.188890875557	520.038950910538
1670	1670	347.165218136611	133.181221373581	678.833789106606	524.858345881604
1671	1671	343.300136974768	127.009204121715	668.597140800087	503.351315824789
1672	1672	344.304793233924	129.255866114271	669.649968065948	551.51414292625
1673	1673	347.327190044225	128.189397901883	676.22959663383	550.058384751396
1674	1674	344.772556628569	123.377284153687	682.200866009293	526.660801974736
1675	1675	346.225369305442	134.754327007811	688.262436297752	505.842766984874
1676	1676	343.252033969117	136.031890435882	679.625981203606	526.164145233588
1677	1677	339.320735445928	126.1417592425	696.914677290415	525.004831065538
1678	1678	351.133142631535	135.469589706442	675.238026799266	524.183701669347
1679	1679	345.407397482203	128.314536406776	684.12391396113	560.913523605946
1680	1680	343.147534659766	130.280540910977	651.31999909699	530.371318366322
1681	1681	348.935126373638	130.348374569543	671.583984293992	526.36256887029
1682	1682	342.749037635075	125.311290181406	669.505285674536	549.152882502259
1683	1683	339.852522502001	130.585676237403	674.326700508641	540.844550441609
1684	1684	343.841089562727	129.764920746126	669.620250919199	542.396597081135
1685	1685	344.387603905032	132.108070945418	671.377058516028	528.754938637985
1686	1686	342.025418146885	133.817009263676	708.62693232647	486.190566796598
1687	1687	349.308354673741	125.200472227498	687.197116171531	506.408040636933
1688	1688	341.730073568543	134.312914538529	671.945714759499	522.509538957084
1689	1689	342.27846725685	135.086507240129	637.874177763473	540.557626313549
1690	1690	339.832094078103	127.999561107839	665.561611780177	508.898080119067
1691	1691	346.839952570723	131.372818766362	657.648829507276	548.522820918972
1692	1692	343.592802367493	129.788576035916	661.992980184119	523.30594795934
1693	1693	342.827796028365	131.428427242137	657.507780814195	508.954420480325
1694	1694	343.529210157799	136.282506293375	647.9973342828	513.107265152606
1695	1695	345.687988738358	131.371764940661	668.906255343766	509.485737274422
1696	1696	334.884727755551	134.792784022461	692.838339471009	515.840310417744
1697	1697	346.175232181048	131.317859685541	681.183694549878	534.585029393897
1698	1698	341.811512798275	129.479113167788	648.814631535678	560.545340117445
1699	1699	346.130656923104	130.291156352894	690.023591450999	546.332232230104
1700	1700	341.52679049657	132.183158841245	692.381992585735	513.684024058157
1701	1701	339.765763116704	130.46212869302	689.413325572029	546.135772537759
1702	1702	345.254528003666	136.742940195332	671.330391671561	501.541852601966
1703	1703	337.477569675924	129.327361806224	699.359849194925	534.178646002168
1704	1704	347.460487934445	133.438175538013	698.934572146006	500.874010699654
1705	1705	339.518978313148	126.343536790277	678.042238262606	506.379626015121
1706	1706	347.719918046181	130.138852821601	669.857378840755	540.462822666583
1707	1707	344.314203634134	131.841422553879	689.845782891168	525.704793913102
1708	1708	346.541700069441	135.533076385466	671.28379650772	532.197736017853
1709	1709	342.05351080624	129.401594318023	661.712832991588	535.8461248872
1710	1710	345.495913985086	131.329320292427	678.864470495668	518.823614258486
1711	1711	337.0753115932	125.276763089603	675.99511984188	506.899958226923
1712	1712	343.802740642565	127.312869450201	695.815604800795	525.877587487382
1713	1713	344.025922078101	133.369048151396	646.620636463731	524.565927508128
1714	1714	344.352837112913	129.685046454245	686.309863906685	502.257482760173
1715	1715	342.552373116938	132.61048998592	684.150668821099	521.27369743378
1716	1716	344.005517450581	131.310193185673	711.276201451305	539.283752389919
1717	1717	342.336355422031	127.256649701191	649.570978687992	546.874684359413
1718	1718	342.101960123465	131.819776304513	671.826395571015	499.806551161837
1719	1719	340.488865091229	133.520015177341	691.958022373187	541.57756701085
1720	1720	341.060046484094	133.851258999639	665.300328976966	529.984133930555
1721	1721	343.148326129741	130.418232029779	667.984367950382	520.869907623222
1722	1722	344.247563473718	128.718407655385	674.522854821599	522.07376479501
1723	1723	341.941685448722	130.837440345383	665.637462864373	536.7238258326
1724	1724	348.071300257234	133.67976014893	646.905117724418	510.208296682945
1725	1725	340.410089582671	133.765001538641	693.074624699122	552.47468592378
1726	1726	345.206798507603	135.454973902352	677.483358749679	548.32309527799
1727	1727	341.634694240351	129.737850628586	648.743037506484	532.052774525455
1728	1728	347.316888997784	133.064251213571	682.477315693169	508.995872589935
1729	1729	337.499232018558	128.931004878246	648.223585098073	543.965221125731
1730	1730	343.044889438508	127.882533292437	688.209461512678	523.007555486914
1731	1731	343.657475611952	128.913394350874	682.37222334685	548.794376314725
1732	1732	345.932484243549	128.055942338519	692.995849072161	505.05914029807
1733	1733	350.346638394599	126.471706489154	660.168778725223	511.758818501447
1734	1734	337.933386465916	138.144295614939	638.948001384513	520.938134070277
1735	1735	343.420899330947	133.476062699213	675.372822330254	511.659806055022
1736	1736	344.633165952474	127.188080226533	647.542725481637	509.565339225171
1737	1737	344.663962902032	130.219521268462	663.496369953482	506.186665766432
1738	1738	341.878906931254	133.738039248956	679.660155773533	533.279496803947
1739	1739	346.321812447762	127.80488539438	683.761925250925	516.952801446843
1740	1740	349.644527236418	133.367052756575	652.562016511134	505.414153388401
1741	1741	346.027955084665	132.367906798692	653.6820025175	557.463589405333
1742	1742	347.478475447651	135.783574001844	658.509469443919	514.8766976836
1743	1743	343.025341908482	133.895760595958	676.887181532669	485.293708727434
1744	1744	350.385547230331	130.572948041166	646.610707449393	486.318090446051
1745	1745	341.870510548715	127.783750325249	662.91585206433	529.125152921725
1746	1746	344.142580122428	131.115476557966	694.075155690224	515.576175609393
1747	1747	343.396683052421	129.923914760464	692.305371709823	529.097688065074
1748	1748	342.889915200022	133.392006166181	701.367044146406	539.289046424424
1749	1749	341.903774371724	130.298906929907	676.752416631466	501.703630944538
1750	1750	340.314399194925	135.162842862402	626.430544606792	523.853016272089
1751	1751	348.901236811336	128.934445268692	667.847008439841	542.762859579073
1752	1752	347.535966478375	128.068447281984	671.478736097011	522.432134564152
1753	1753	340.88322188209	130.958327142122	672.456440260142	497.515219959521
1754	1754	343.518506498809	135.394777548015	681.274355352048	529.608485821801
1755	1755	344.843584290921	123.990214911285	666.399474378692	530.818697697795
1756	1756	342.643207084017	135.110707831366	655.404586164862	505.580249068949
1757	1757	346.820086246053	126.713190639988	703.19014458675	524.997367687919
1758	1758	341.96348712173	133.037970099461	689.612077931526	507.834158230509
1759	1759	343.423086545182	127.339625782378	650.625940191073	499.632544888318
1760	1760	343.900257744372	132.608333426569	703.797364271523	528.044876067313
1761	1761	339.252565831191	129.491511299636	675.97415915916	507.932836643913
1762	1762	350.199214834042	130.785249550242	652.393510535612	515.942917307512
1763	1763	342.070940442688	135.3439818927	675.131832008443	512.135448146075
1764	1764	346.988333789306	129.351110665893	705.730567915209	526.193679936317
1765	1765	344.252776948124	128.167353129611	653.123583248846	554.663592859757
1766	1766	343.040915674239	134.23873424995	674.086992104274	529.539064307003
1767	1767	336.783555352584	129.556592723727	675.092099136531	523.89621197791
1768	1768	339.98303922369	122.280392761643	657.698153192276	511.42632824812
1769	1769	342.946219116448	132.69860354946	646.723980501604	487.302615930444
1770	1770	337.457582088947	132.401279165965	679.33515548889	564.735525420678
1771	1771	341.726439486339	130.243584393768	668.13180165797	525.059671236423
1772	1772	341.517604541587	130.312735541417	688.808744326115	522.955311269586
1773	1773	340.199384157891	124.658625974743	670.619752004541	526.611827041257
1774	1774	338.407666869061	127.916348537107	692.898139847551	513.395051898084
1775	1775	344.540704326775	124.496302662278	661.839073784326	512.76582655255
1776	1776	342.159751592926	132.790588608986	672.668602131113	521.681825028082
1777	1777	349.309332380838	131.439385802819	671.871356863177	531.704036233924
1778	1778	343.643426155	129.781677181293	672.337808355333	541.092502999341
1779	1779	341.757054987036	128.587516243749	690.770793345454	507.867642817177
1780	1780	344.373009740467	133.102425614845	706.080085289618	530.734411914297
1781	1781	343.493159290324	129.59586981882	696.856019040236	531.905729549433
1782	1782	342.537255714168	134.174294073507	681.334848320037	513.292739943903
1783	1783	343.928174920867	129.090903784683	653.291900471999	511.514156027407
1784	1784	346.951218143678	129.132127876754	690.427314589454	524.273624693119
1785	1785	345.930078209676	125.593229460636	672.872891966251	489.65982232812
1786	1786	344.776223102242	125.9913519463	671.130299927527	529.39365512584
1787	1787	346.273688420756	129.964915969978	697.741194516697	505.415141869562
1788	1788	347.273031588859	125.418391392846	694.078994241788	522.535303785084
1789	1789	343.741749763904	132.652713173196	689.239776217205	506.858755429983
1790	1790	352.234192091816	132.658207964556	670.84492447205	540.74210610561
1791	1791	344.732073246768	127.426582222943	689.076257701166	524.557539633927
1792	1792	346.216785328676	125.933766419556	659.311060998318	535.89975099792
1793	1793	347.663242705852	129.634360535206	674.711167132054	521.103428239986
1794	1794	338.676899561066	130.520436423614	678.642563108546	537.90395373861
1795	1795	348.830889090375	125.547497643001	676.473149447655	525.030899562124
1796	1796	343.623366539363	129.219321709881	673.760752344086	514.823615467696
1797	1797	340.284461107823	128.979155209347	686.580072265883	500.617596021736
1798	1798	345.452157937468	127.425523156308	687.361011393914	538.52687187386
1799	1799	348.849212462949	135.846284180681	687.004271239081	486.356699617508
1800	1800	344.391551283732	130.898079390008	670.485680084066	520.53992321295
1801	1801	349.098379156602	132.662634669693	652.511233849106	543.825513401922
1802	1802	344.714765029432	134.654997831025	632.165833644374	533.671681163132
1803	1803	343.476264186407	129.029811888851	653.632801904152	544.259238239961
1804	1804	346.808704367041	131.84018358885	665.536434953876	553.768461099008
1805	1805	343.552186966708	128.215707560421	661.783374208398	532.904102567384
1806	1806	339.030929114243	136.181517599623	657.797116563989	544.104751218069
1807	1807	348.276171018227	130.543837653131	684.822044085731	535.485195079519
1808	1808	342.702069278712	131.820314903861	687.783498966123	525.495244692672
1809	1809	343.073042687044	124.267134478773	664.100709509239	523.743341060394
1810	1810	339.267840166676	127.851340623313	662.238506229232	522.780858221494
1811	1811	340.545095693519	134.698594969292	655.64852175687	503.07287043949
1812	1812	343.235431927091	130.431952957503	649.38485941193	486.432667903126
1813	1813	338.761253912114	128.800695254329	654.743287243411	496.963719875766
1814	1814	343.442182115437	131.422986600873	688.166501826397	492.525631111659
1815	1815	346.434516400276	133.413568519732	664.922858015381	520.282079648518
1816	1816	340.885760457943	133.583088737592	678.696056481175	504.014246710228
1817	1817	342.482764154999	126.309485941999	687.530837676501	532.643567153194
1818	1818	349.170238522643	133.146819456657	679.092422082039	529.319793130092
1819	1819	341.341149539372	130.707839744687	663.151676006232	537.416350445812
1820	1820	344.77945404654	132.798197760006	705.068312580576	505.139625418165
1821	1821	342.799515215255	129.515093072401	677.73255752937	532.068376938843
1822	1822	341.506066796038	132.855806681936	681.951151422717	516.031884317989
1823	1823	346.275165014196	131.607075125478	681.548047030225	507.591250260523
1824	1824	345.469951522298	132.497648081285	682.816983031199	522.834227023357
1825	1825	346.606275455492	132.834973734877	683.915750315303	506.117049840574
1826	1826	349.352389283618	127.888286333381	661.913520976927	511.238840980736
1827	1827	346.138752625725	127.910849359071	666.293047867971	525.807406736611
1828	1828	349.262871128888	133.034449506916	684.267014868771	514.66515052339
1829	1829	348.403466683341	132.364571285067	667.185550699968	534.788356828304
1830	1830	345.115693796122	129.466454725116	698.326927843481	523.603673239063
1831	1831	344.862198864083	128.051438354393	669.457285620325	518.634873153137
1832	1832	341.721140621993	138.75659245694	644.57494219322	531.390788722034
1833	1833	347.055154437652	135.49120137867	655.820307907962	510.317787201554
1834	1834	344.363336223885	132.625532373204	701.116994022265	531.409669472836
1835	1835	346.906605165504	128.054116944702	672.75258564167	510.311562414141
1836	1836	340.595870396796	134.925148319081	658.06584236408	535.492057530502
1837	1837	346.579266113697	135.517871120402	658.245688054017	545.090365967969
1838	1838	342.336964510207	131.82382605948	647.888965838627	539.551260705133
1839	1839	343.123785175296	131.916421321784	697.449539171341	532.653315751522
1840	1840	342.260372104122	132.329093467174	674.358567837189	534.936167206044
1841	1841	343.436746874385	130.342363997831	688.448371848038	541.9906513606
1842	1842	342.64455818989	126.681114234675	667.628345287698	520.359644509291
1843	1843	342.219270201345	141.82644698327	639.717104350489	492.721776172599
1844	1844	339.914375095504	132.442672644521	670.727077711846	536.107060378948
1845	1845	341.483095146323	122.725159468729	671.387868875545	484.801706383972
1846	1846	343.425958212778	132.226932022986	670.761041954127	524.442645499212
1847	1847	343.348703972079	133.044879967245	695.966746288363	504.305095366752
1848	1848	341.892707890481	130.736412908225	648.053573867893	530.590020327381
1849	1849	347.383489312679	132.882633861032	695.194571853534	527.459383336098
1850	1850	346.862078284773	131.321548304081	666.095904037281	523.570299746652
1851	1851	342.082971334437	130.825902666555	674.881086757091	496.075898949121
1852	1852	341.426077846017	133.818185937472	691.093760322393	524.799787340581
1853	1853	347.551517447036	136.247793923462	661.723779245712	528.395647595119
1854	1854	345.522256852266	133.187080810176	642.964230097736	551.044747575702
1855	1855	341.812052329983	131.875534234979	650.19426072461	509.766568531966
1856	1856	343.672628030264	133.202375628837	684.466003682712	508.205960435278
1857	1857	340.569634813888	128.970754566671	697.933548581191	514.815280020879
1858	1858	342.016233145372	131.518682390808	658.733441881972	510.067830251885
1859	1859	343.525503374715	130.802489532083	663.383816094478	542.903758707661
1860	1860	343.382726368145	126.539814761254	701.592076116267	508.087422407777
1861	1861	346.903844748738	127.936658321516	670.092100338868	513.126181628386
1862	1862	342.095104055328	132.866770166543	686.66464341191	494.095506558558
1863	1863	346.641647522743	136.812149049035	657.19366186733	542.35348710514
1864	1864	343.922739010664	133.28048315458	668.355047962844	521.265655591514
1865	1865	344.241421877633	130.632816836897	658.436037198907	538.200498734321
1866	1866	345.036116460407	131.360290750215	668.792758278078	523.825025691746
1867	1867	344.089184747954	133.53202608239	671.269379941472	531.316310970524
1868	1868	349.33393981989	129.024068525557	675.562213124703	538.104282223852
1869	1869	350.083315942045	130.937401685963	660.06290102611	532.070186645343
1870	1870	343.95021031673	133.9792932202	668.792484620517	523.559185137808
1871	1871	343.795986582533	137.854790795494	708.618352142121	527.548726683164
1872	1872	346.554971480985	130.70307547538	682.638696716081	519.446050941581
1873	1873	340.872756057168	137.649358517782	673.080110346844	521.548663926399
1874	1874	345.372986193692	138.00788061371	656.337166964747	525.90665439343
1875	1875	343.320244160094	134.681531370495	628.970993814919	538.210029847886
1876	1876	347.38634840604	128.671044319044	675.226019531424	545.270021364653
1877	1877	351.008501145021	131.344746373941	659.198541585251	500.118395005821
1878	1878	347.051329157114	128.261277431507	669.569582105325	527.515630304957
1879	1879	344.099343139649	135.315374246766	680.781222106372	538.615822782585
1880	1880	343.285632168275	138.268541117268	660.261800144593	491.533297693861
1881	1881	346.967582836647	133.897538234485	689.029223931519	504.960697160626
1882	1882	347.58736489708	134.155076210217	672.301453965119	521.008399036465
1883	1883	343.253681685853	132.796072425908	674.393212419502	534.346121427331
1884	1884	344.531259500249	130.088035028749	665.365571071497	499.712021368622
1885	1885	345.672342106302	129.699022941584	686.895202320993	518.325884999575
1886	1886	342.299034662779	130.199228937175	639.63441359376	522.246984521749
1887	1887	346.894640763128	128.549523363728	656.084695024476	511.842718195143
1888	1888	349.38330273936	133.800150795305	648.158914558312	500.906088195493
1889	1889	344.919876189647	128.423127638423	657.556613094496	508.439023538263
1890	1890	345.428566951263	128.170653871795	657.319584750293	488.709226541852
1891	1891	349.173884748851	133.016002830497	664.66337558533	498.953373160842
1892	1892	344.146289054995	131.081172839077	665.14764027726	515.254845917692
1893	1893	341.634397113008	135.329451159691	686.435258181495	520.972213177169
1894	1894	352.838571808537	129.318166494718	669.313253570928	515.97506401272
1895	1895	351.515368512984	136.361163100748	647.640341128717	547.643133832812
1896	1896	343.46617010645	126.368696737048	657.241431772644	493.209486075773
1897	1897	338.153784276882	132.39219358468	685.19033200864	520.447823999802
1898	1898	339.995253309886	133.046304505234	677.910411745745	528.917708104459
1899	1899	342.755273807112	124.884568139283	677.178906489501	522.245860385826
1900	1900	346.02591414175	130.582070255838	649.544198931032	552.099470368218
1901	1901	340.413797377478	126.714446366938	684.305433848811	519.39179606427
1902	1902	352.985317647949	131.895779670742	664.659239142626	512.961081813212
1903	1903	346.552926850049	128.524477592208	657.021760859268	505.955509697871
1904	1904	346.23504651193	128.75759264993	668.945802662304	535.162619728035
1905	1905	343.768224406099	130.540381739615	663.140072412633	541.861080505621
1906	1906	343.755817104007	127.35756555684	637.465241394459	531.083063130426
1907	1907	344.448619805896	125.137811237331	675.74039831986	535.744725942026
1908	1908	342.519981213844	135.901528951339	692.859043093003	540.396945119208
1909	1909	343.655461449145	134.580956537116	644.098989257584	530.273144929054
1910	1910	346.156445403986	124.741032803342	670.524341245182	493.181520993247
1911	1911	344.344792971468	132.545470683036	691.365535059625	526.737031729635
1912	1912	348.268853138701	131.104255982874	662.45217058564	533.596036097583
1913	1913	340.834669349269	130.148579011647	673.743738472084	533.984158041635
1914	1914	342.870667877735	133.231433852217	677.350196186636	515.811040259815
1915	1915	341.588557538962	128.601606458355	664.604923295239	509.227586117142
1916	1916	343.933586385592	133.768920899314	707.642831384428	500.352289544157
1917	1917	343.41849462588	128.756339358299	654.63630910817	521.210989786628
1918	1918	343.855214595704	130.240321298703	671.829889133744	490.445027994753
1919	1919	342.147989600455	129.406796198277	677.440637124125	543.778576360857
1920	1920	343.336197129209	123.244632399707	657.633759951537	499.068131209772
1921	1921	339.922268210703	136.469166265526	652.10693472544	550.194962833315
1922	1922	344.951910463858	132.416851232473	693.226578676294	506.860791945221
1923	1923	346.295580248646	132.419015120288	648.161591973495	503.901502093911
1924	1924	342.82434008561	127.580542983442	688.525659951518	516.893637766032
1925	1925	337.886808597013	136.244643363321	679.289444080036	552.477089169062
1926	1926	344.580861105394	132.81790137264	657.543886839014	511.245709426313
1927	1927	345.589156091368	131.825059626681	671.109177029715	492.400465120607
1928	1928	346.980964873499	132.469811442804	687.434529115162	501.129809320149
1929	1929	345.899156859437	131.869963699869	687.097267711403	520.447977125881
1930	1930	340.432342621269	131.351761964444	685.469082263684	510.462914046444
1931	1931	344.714987633539	127.032141641808	674.617759367018	516.407498596851
1932	1932	340.871933990166	135.931175539125	660.783452443474	540.346096900988
1933	1933	345.498659289229	133.193178665392	676.346308926738	553.626301201717
1934	1934	342.811793432597	133.316853961291	684.139307644414	528.037539029581
1935	1935	341.180960723703	129.942789374611	663.757291310911	539.986905782352
1936	1936	348.46585563859	134.620904631072	657.922469430637	541.775308517213
1937	1937	345.794045127068	135.797717550299	655.681674742542	520.881419184089
1938	1938	343.809826604259	130.564591115338	679.765961715126	544.490376906118
1939	1939	343.230153228453	127.943496651324	659.818520395155	516.99700795764
1940	1940	341.748220042261	132.433789777554	673.154193226794	513.830683513569
1941	1941	350.832940981755	127.615682086438	666.675541304517	513.694235706464
1942	1942	347.431637898831	128.582793641109	706.356117771038	512.056865506342
1943	1943	348.16242588913	133.273897858364	677.827610823147	531.712587908992
1944	1944	343.707989857585	131.542025096686	637.731872525786	516.993254943312
1945	1945	348.339401200305	129.352695602503	676.165553057262	502.528618728273
1946	1946	342.815142522647	133.280223351029	646.173358100181	508.076557704283
1947	1947	342.647815886952	136.145594430358	669.943881233942	494.998346516042
1948	1948	342.289264941152	131.696371108748	685.759947827357	526.283796936762
1949	1949	340.752175891677	131.349923097694	668.251138600094	527.789647271365
1950	1950	344.69800061204	132.320358155955	674.160474469018	504.302446886541
1951	1951	341.902466634092	132.605934875221	710.340395032334	534.944676473092
1952	1952	343.290771127893	128.529592828623	661.714787928434	521.489957128646
1953	1953	344.747727779166	134.10212141801	643.397010095931	533.876053032927
1954	1954	342.412185449573	126.884574167427	643.344396498583	543.012384027709
1955	1955	351.470966072615	131.159760313661	695.343535866224	516.459125797807
1956	1956	347.340663549255	130.985872302	659.604164569691	510.395254543791
1957	1957	340.468876231015	133.203591117035	684.41997103513	527.426381899354
1958	1958	346.291501691261	132.48239221913	666.61268139612	532.120868276431
1959	1959	342.321895056989	130.873298885472	639.523465072646	507.558885916448
1960	1960	341.619295189209	134.081307361921	663.263688026887	523.751909490138
1961	1961	339.661064287924	135.582643780994	659.986794862159	514.655950707884
1962	1962	347.639978363041	129.789377906665	652.718199543575	533.241567365021
1963	1963	340.835266955497	133.962920280375	666.477176874732	531.525368926135
1964	1964	350.156461395244	133.038350018529	694.581699484525	520.860721246097
1965	1965	343.937757254422	127.696528038159	682.744889788959	512.898229052847
1966	1966	342.93583151561	129.733060928894	659.946473142672	497.915247863108
1967	1967	344.663397301966	133.483713912231	623.854378146903	507.017729441507
1968	1968	338.920057043779	133.712540977153	708.6292741122	511.850505534604
1969	1969	349.082857563401	131.327468482996	680.840973187346	520.806739617928
1970	1970	344.585546706711	134.954881371452	669.181838961177	526.959605140541
1971	1971	345.727515804415	126.190476672997	655.733371233353	502.615075554902
1972	1972	344.162222143369	130.770144204001	696.24122800991	535.24230024987
1973	1973	343.33538417545	127.496778920302	698.815620738875	511.300447780729
1974	1974	338.913930248457	134.531299549946	665.179916116745	530.486386369284
1975	1975	344.059302062856	133.468735084998	641.078611380161	531.720937132533
1976	1976	346.958156934386	134.010526019335	672.468318674906	507.843575353576
1977	1977	341.920408234607	129.396620051485	665.628834719162	508.685887502102
1978	1978	348.074470437767	129.499879284697	670.873008727202	537.806755865393
1979	1979	346.662028566561	131.360970877259	671.302959374896	536.396857060027
1980	1980	341.927238698957	128.549766576786	653.580802137982	543.890884483713
1981	1981	346.889998476595	128.287690229578	678.657423047302	558.426890586616
1982	1982	340.231243635685	132.638580180721	679.34082458007	540.772014898463
1983	1983	344.226154764578	132.80961701857	662.531010931299	526.952826147631
1984	1984	339.774748708273	131.087678050586	665.42706989064	531.547045506764
1985	1985	341.484324832562	126.267182091325	670.804282323318	547.6642841505
1986	1986	343.042512054209	128.037966046078	684.653157900506	533.300234733471
1987	1987	342.63284858534	131.302012429211	665.5344399185	539.985582600909
1988	1988	343.778100254351	132.696782809902	690.581098867452	524.036739152079
1989	1989	347.109965385885	132.706352519989	680.623316950146	555.007743761986
1990	1990	342.27751434383	126.933267486579	675.145674841793	536.909847840563
1991	1991	346.492698090505	135.519148494406	705.784479240039	524.097969788163
1992	1992	346.910274402513	129.862067520206	695.852062141082	538.530836957604
1993	1993	341.445658360625	130.427007914286	699.057323759998	534.193074885648
1994	1994	350.263320309049	128.619943713858	687.376512893165	529.263392722177
1995	1995	347.631020905071	134.884245405829	675.091030358787	518.210067685263
1996	1996	343.382793827786	130.074990067616	691.39283171627	521.505737133879
1997	1997	346.849441641036	132.932524952962	631.085922437215	515.235143054885
1998	1998	343.309974024939	136.594284864921	668.751542803546	520.709169951814
1999	1999	344.04717734309	131.519810610965	667.483684347542	544.20812834025
[truncated: 3,001 more rows]
