# Supplementary material for: Hypothetical Outcome Plots Outperform Error Bars and Violin Plots for Inferences about Reliability of Variable Ordering
Source: PLoS One. 2015 Nov 16;10(11):e0142444. doi: 10.1371/journal.pone.0142444 (PMC4646698; doi:10.1371/journal.pone.0142444)
Supplement: S4 File — All experiment interface and visualization stimuli code is available as a zipped file. (ZIP) [file pone.0142444.s004.zip › experiment_code/data/one/47.js]

var results = [[348.282054809665, 336.840289426489, 347.490998925881, 342.388821612931, 342.509594811347, 344.148139276526, 340.13867478943, 345.599262175737, 339.433050275184, 345.516543281744, 343.029629316484, 338.782067556376, 346.155833350956, 339.970511058078, 340.195324956687, 343.585177157, 345.326127663681, 344.914666865633, 347.190884822761, 340.262532267901, 348.32823363081, 336.828256973143, 345.130241649682, 347.520362207706, 343.908102373302, 342.464334515784, 348.286110685982, 345.187203246552, 345.206796575419, 342.124325222758, 340.902668932546, 342.56271636717, 349.504133095608, 339.427837617117, 348.49246433961, 343.926645746256, 344.260929252734, 345.193138157655, 346.498239186562, 342.483914321789, 342.155639422188, 342.365971738396, 340.887229508584, 341.602800622742, 344.668139641477, 343.313054836576, 344.406185895817, 346.200919292005, 346.18918529075, 344.79461268274, 346.363888321579, 343.641855332364, 345.71996844594, 348.436466948764, 341.058368875775, 344.523690060962, 349.041538731914, 341.69630291578, 344.751917959529, 346.427950158108, 343.278848975134, 344.628984067205, 342.013103984226, 342.554770765254, 342.590942589952, 347.346160640276, 343.653039543578, 341.300140418595, 345.701285253679, 345.703913748602, 352.114023930856, 350.65396518503, 344.655657228335, 344.382225752675, 340.130061980575, 341.199903054177, 346.666617249268, 343.36726551697, 346.442187180884, 347.397980749786, 339.171161181308, 341.188135572049, 340.918706380674, 340.050984229933, 347.216277807236, 339.973704862897, 347.831507334787, 347.702132622471, 343.136372338286, 340.919027361061, 344.778894277461, 344.126699932861, 341.288753065701, 341.222987419438, 346.809202865949, 344.850334210633, 343.049259877249, 342.560945681185, 343.116225662429, 343.625023876092, 345.699795206165, 343.420345342649, 345.535118182309, 343.114014072508, 342.245737371457, 344.790465818192, 342.909253342188, 344.54091311542, 346.944702947708, 347.079836749246, 342.905435679532, 345.460834501396, 345.739410453308, 344.400981815589, 338.073512070671, 338.613802219209, 345.941246606129, 349.012684143723, 339.416456674684, 344.823334816141, 343.152855171854, 344.353080385361, 347.584256312904, 345.724498470553, 341.07847791456, 343.733809068696, 344.492968504663, 341.6066923034, 344.431798723422, 340.200077759971, 344.19087301076, 346.095076535578, 344.58075926861, 338.291665834059, 353.673268887139, 346.37138601216, 340.101881144559, 351.68120825154, 348.837038249109, 339.98488971703, 348.647180528029, 344.217072536534, 347.660745878738, 343.09189690496, 344.505730420412, 344.616654672141, 342.76402980945, 343.966928281483, 342.885860534857, 346.607263290969, 346.386636604939, 336.91201129884, 340.650870273337, 346.450784227189, 347.492924450993, 345.265068392172, 345.822382846535, 345.803056934512, 340.906282394214, 341.759878937856, 342.492814054227, 345.628363413357, 345.984576185602, 346.935481551615, 339.856899161403, 340.13357985609, 346.281990957739, 347.778124494886, 342.426678149301, 344.837852101204, 345.634584263827, 350.233761372985, 347.058945505911, 343.20190285461, 343.72116273601, 336.327935825407, 345.835320729593, 344.624960742358, 341.396156026338, 340.144022671086, 341.911683655641, 339.296631157444, 349.854001818053, 344.803501598738, 345.037633548734, 341.555157949316, 345.281629321669, 342.002673749901, 346.870957807338, 346.322140696536, 341.941005746443, 345.966290389253, 342.79143371264, 342.815144543441, 339.671781177957, 346.035541370933, 345.693494622839, 346.818021585626, 346.192374529035, 344.200778082035, 344.341954427675, 343.647558792296, 340.994631656111, 334.701036252279, 343.934146107886, 346.56735977894, 347.40744864531, 343.879230169281, 339.408439139426, 346.790330138196, 342.466121296779, 338.921267314715, 343.141994606643, 345.475892617523, 337.584290720142, 346.963816488955, 343.375865478858, 340.67648783878, 342.612259769634, 338.813825644477, 343.432052969846, 345.451899481061, 344.46444796163, 348.333656909203, 342.474961982071, 343.098825982998, 341.858083336835, 341.508284984817, 344.810260888998, 343.123473577493, 340.067001435514, 340.020553576135, 338.798674028139, 346.213216304033, 342.077572088505, 342.206851106402, 346.57026442765, 339.656898980858, 343.34470794565, 345.350935845946, 339.773753719149, 348.651745569404, 344.111635995887, 346.925986626541, 342.024513122532, 343.245041439518, 345.096299005558, 346.584048489524, 342.983567671439, 349.083948366047, 342.046165911922, 345.387225935748, 344.2383346246, 345.529941746933, 339.429992377027, 342.899428552604, 345.476227337951, 340.142751793516, 339.094154260095, 345.61308478704, 346.713114428827, 343.360198522183, 345.038121065803, 345.241147069222, 347.245075944822, 345.79538418675, 346.94751136743, 342.130656900656, 341.57370220799, 350.085081763293, 342.196720205035, 339.052678187515, 347.272771342722, 345.130512345361, 336.336611836645, 345.255964339442, 343.822970956079, 349.562808543634, 345.042869554849, 348.137809405475, 345.897780227532, 341.325601279152, 343.920076392135, 340.011228985626, 344.611082239442, 341.044109731658, 340.199575865663, 341.582742018968, 342.549446652229, 343.821032825765, 343.846519639211, 343.747879486041, 338.592368337327, 341.094021449196, 349.543989972917, 340.345013664212, 345.203364568732, 341.027723845585, 343.811128688255, 346.525362144691, 341.026751583299, 347.778999609893, 347.578587593664, 346.647321289774, 343.882699958351, 346.980112778202, 347.127462911642, 342.673524996291, 341.652117169285, 352.004701401265, 340.385584545944, 343.596145381467, 345.413753162871, 346.503852816775, 337.278673877305, 347.403213701519, 349.334976908995, 348.64831339821, 343.583680719648, 343.000699046996, 345.059502005593, 343.05235913911, 346.195955408231, 342.158252453162, 346.722603623072, 337.590900812471, 346.600466068842, 342.208437068725, 338.67545153265, 347.41301294832, 344.744480581144, 346.5816894899, 349.491239801564, 337.483856547644, 341.619692402683, 344.761614714661, 343.270137950237, 341.763788973997, 346.043494543574, 342.407278676433, 343.938539109727, 348.286686908033, 345.00709655598, 348.398977598211, 347.129007878006, 348.73505890129, 345.744462246412, 339.309131465592, 344.634687476286, 344.932701649673, 346.597187685847, 342.563766928342, 344.796989773167, 342.986075545696, 343.193101300383, 347.053313218871, 347.922384522734, 345.777602255808, 338.075577994717, 344.654730483174, 342.076121737538, 343.108678381079, 344.721541900493, 339.576879881226, 343.976854576042, 342.791339483489, 346.992114936006, 343.452809481911, 341.789943212587, 341.395136284903, 348.14881731968, 338.462850520016, 343.253165383208, 342.285761813403, 340.453014179541, 344.012054756397, 343.081164872369, 342.761335086193, 348.139678205906, 336.670542586665, 338.075449357067, 345.164632280221, 342.914842182382, 349.685364212537, 348.613241407459, 344.055773411439, 340.336636665971, 346.425498531495, 341.957239350481, 345.199620983507, 338.729399931702, 348.743866715467, 337.282924616923, 349.185560946402, 344.703821780205, 345.40920520566, 344.064106257335, 340.462660558766, 352.571214671875, 346.148149697099, 347.225034035706, 342.052752314639, 342.847656784392, 345.412253278646, 344.352919742004, 340.935414875269, 335.470172548467, 339.474974155123, 346.928454748556, 338.818483289895, 342.081360501245, 345.059481666289, 340.303250016545, 345.325260584498, 347.567562250883, 340.157088970071, 345.137426842717, 343.757200322009, 345.405880729641, 346.695711865738, 343.118101841484, 342.96934723358, 347.268582087127, 339.497797052611, 345.595319025742, 348.08101199175, 348.24839978865, 340.534078224791, 343.195029347024, 347.646763033647, 342.771215408059, 341.301068354239, 347.321793951775, 345.440345252252, 342.106688083974, 345.599631351099, 345.30026837893, 346.245057398477, 345.143489176151, 349.554770507395, 342.480326703942, 344.62947274886, 340.453099837906, 343.108904401559, 342.708127350194, 343.266363415445, 340.799509780978, 344.372092433939, 344.508266121587, 347.092782998779, 350.144369558131, 341.016259498044, 344.753027143611, 339.148004020053, 345.504519977251, 340.651185113447, 344.677302381168, 346.039882760837, 342.47105253315, 348.187879397823, 342.114118352988, 345.316692029642, 347.920041438272, 346.86371314372, 341.531192613882, 347.508598596233, 345.166558693529, 344.651516695499, 349.205154163858, 341.605514444909, 341.99524804045, 347.152591321673, 345.351196379574, 344.956279576847, 345.873768447046, 347.925675167502, 343.623667408229, 339.082378469355, 348.34708043923, 346.041291555791, 342.920342400456, 349.111875814337, 344.511441883737, 344.787365917087, 338.04725181198, 345.837672180948, 351.347045168812, 344.153443481722, 344.489640235451, 343.289653502369, 344.312664290144, 345.832759127822, 349.201668913283, 344.591905150867, 344.470002488882, 342.336025035329, 345.728996596114, 347.355874694115, 342.571516925016, 342.141673121545, 347.395677995458, 345.802289435424, 338.043937053872, 343.440585845484, 341.923455186246, 346.423836439473, 343.02753371572, 343.962887437281, 338.052237317125, 342.65457138086, 342.397900864817, 346.044423947733, 347.979718016801, 346.663687786688, 347.616246702809, 345.709594079493, 341.385718041471, 352.513798080632, 344.206890728426, 348.426599789022, 345.50456354669, 351.197412815646, 342.773997864426, 341.76644708956, 346.346235618785, 348.843276020437, 345.850430404346, 340.998515819009, 343.440134962441, 339.922880991544, 345.141827654593, 341.319699593278, 337.47670562672, 343.609199980944, 347.074037581278, 338.188224996598, 344.641148905453, 337.45279394119, 343.561435134696, 340.100375749579, 342.020682521839, 343.94889560282, 347.321350405183, 346.645963768617, 344.616975035615, 346.138618590374, 346.073780090362, 341.108602392169, 341.686709600967, 340.731008495829, 342.957556661252, 344.379706149458, 342.859133523302, 348.508874341655, 345.864124969752, 341.298447008792, 343.535808518435, 340.058170596117, 342.876312428025, 340.059150159573, 344.201233086228, 345.555378330809, 342.624232522773, 339.382366212087, 347.268858368852, 350.285048349081, 338.034787989454, 339.531819282888, 345.212215099324, 344.461545382459, 345.963042263647, 343.171387655825, 345.070180555641, 339.433722935765, 344.643016020075, 345.871638844826, 342.348368862968, 344.829567850768, 346.460783037729, 341.247800519906, 345.802878336975, 339.547925182083, 344.140120628627, 350.736001520471, 347.058585813869, 338.13975993035, 347.814581014808, 340.842761838657, 344.409811388431, 342.62884660489, 347.978136919288, 347.15337466894, 347.650809589263, 345.279719053117, 344.704527113115, 347.065591089117, 346.167395690027, 348.683424548546, 340.90313906932, 348.897443713821, 341.388640355726, 341.119433997471, 343.106326502563, 339.741209292835, 351.397785729016, 348.173542363393, 348.701419811578, 344.86061593836, 341.909621078907, 344.325638675912, 341.108843499108, 345.564117841708, 342.325835005372, 342.568876107833, 343.565746879462, 346.617231799519, 342.382892339824, 344.924609102867, 334.843050607063, 347.688942722002, 346.612563711703, 343.236923595772, 340.238715325072, 339.617676370098, 346.41572525606, 342.468868846395, 341.324923613226, 343.45685206512, 339.734225408911, 350.038955950901, 345.377394838886, 346.450088065335, 345.680098076272, 348.512108732711, 347.107278064098, 341.281450727727, 341.926922332741, 340.038145555629, 350.212209277681, 342.887380101064, 346.146166184665, 345.500342220864, 344.212916405217, 344.786586742166, 339.650669659827, 340.154895382412, 342.716663545317, 342.627074708286, 345.788766889113, 349.882133001832, 342.512130649322, 343.629716972636, 344.806581161561, 344.784291721301, 342.930747532668, 343.917198198878, 343.294982834249, 338.104357360177, 349.804818639887, 343.985735634964, 343.4014679943, 336.496392477727, 349.146737699636, 343.542331750435, 340.938108969866, 346.345052824471, 341.507051228805, 341.593260629777, 344.246738134708, 340.349166298216, 343.417264446144, 345.438445943356, 343.867465261207, 341.080971744429, 345.796705553298, 336.703418019942, 342.874748473373, 348.440643139116, 343.529169984497, 342.434226712786, 346.060891204719, 338.16762678111, 346.298363939564, 341.772334681419, 340.327818840774, 341.017005584815, 342.67509052011, 346.061472761845, 346.55093849628, 344.239604008291, 344.602479251571, 341.386245630445, 339.769092467211, 345.439621356293, 346.879720122947, 342.158939678168, 347.207567366881, 344.675131700519, 346.010112558661, 347.93724264992, 343.941630548505, 341.473409587607, 339.673147857849, 346.411385131841, 341.678013337269, 351.173039796935, 349.196558499263, 346.115376561, 348.728273100402, 346.72364109423, 341.272708227202, 346.879822661984, 343.31254277849, 341.711320395182, 341.712195933432, 338.859248684101, 349.23471721479, 345.651529356668, 346.530998711923, 343.627216653551, 347.6381610026, 345.069782138601, 344.051566354404, 346.250482205473, 344.771865808269, 346.810311894203, 345.820772119212, 338.502309006483, 346.755691302592, 346.275652016154, 346.301618216759, 347.475879497918, 344.385231482828, 342.846839159745, 338.686762587544, 346.633998861524, 343.214653187708, 341.361609256554, 344.226478349811, 340.327218415886, 338.702415827883, 345.85401307306, 339.861561497231, 342.799676273768, 344.302274798572, 345.629258057124, 340.207155711864, 338.080747612176, 347.511164979644, 342.504256560512, 338.137340343661, 339.118694516426, 345.326444685848, 342.477767793345, 341.265497569373, 341.894497654911, 343.20589140864, 346.290262395944, 342.566941039517, 339.914260575131, 340.260853378298, 344.487951676935, 345.377551696984, 345.955332970576, 342.132913404081, 348.988689687163, 345.188135188077, 350.590008825915, 344.025123607261, 344.777264247017, 344.304068397453, 339.405107450893, 340.072857919598, 340.943141870324, 342.053248362332, 338.607475804653, 347.391267565963, 345.803211511135, 345.192038588173, 339.661694577993, 345.790961683737, 338.257304231943, 347.589633048617, 346.829147931199, 344.569086099749, 349.130272671094, 345.934619157133, 342.324564760247, 341.990448047324, 341.458300114486, 344.559856343518, 347.491680648635, 341.660986225128, 343.540679728456, 343.183912492749, 343.996987624307, 344.414419862379, 344.549058641852, 338.330255427214, 346.591575663941, 343.761801574052, 348.604279814478, 342.738225658182, 346.128565820709, 346.776401492315, 342.981494976137, 348.56678098801, 343.046843817592, 343.472400528901, 339.302174904071, 337.469132496276, 346.287070701413, 343.571986654438, 343.70984514284, 345.448591468223, 343.924292080515, 345.648195903374, 348.136078428024, 343.233053464761, 349.63670084131, 348.047233140988, 343.489766724973, 345.525067940927, 343.465062799495, 341.456834491311, 345.013115094153, 340.318566169153, 341.086908529914, 341.031800114895, 343.214053583025, 345.295688543676, 344.406450238532, 340.64316098058, 344.943297472809, 342.651199813978, 346.044328405015, 346.692671040279, 345.174871504756, 345.023626984598, 343.823672072628, 340.269116835381, 341.694548678219, 341.531092037738, 344.452493554764, 345.929543841756, 345.440649049318, 338.920276084084, 345.566904760295, 346.016175014404, 343.915833167184, 342.03606138487, 343.820332133069, 345.931280217398, 340.718038483038, 342.81962465067, 343.450775394663, 337.556535556493, 343.956191722344, 343.430159456985, 345.385947568318, 346.158928139291, 340.44468825797, 343.756129798115, 339.261987683292, 342.178377781893, 347.931374352085, 350.004116202446, 345.137122530724, 346.274435339511, 345.931270714871, 340.974258154999, 345.633084505995, 344.658343536883, 345.959406728823, 344.95645506421, 342.906734058119, 340.380930222885, 340.067965722894, 338.315259984021, 342.466275980366, 344.216625671317, 341.493739410555, 346.680459623401, 339.009495799865, 343.273563573822, 347.602558798255, 346.297020320955, 340.712647060083, 338.221070913033, 342.736227863001, 344.884412435531, 347.674212292948, 348.122273239481, 341.533311456859, 345.553411440064, 349.683861082215, 337.235820424062, 342.944361288328, 345.213887981021, 346.384919419405, 341.50571508262, 342.303666243098, 340.133710443692, 348.670786126224, 344.661827435433, 344.895863968615, 350.22387992099, 347.006809522444, 343.115878189359, 345.875868001081, 345.251726871929, 340.81051851743, 345.184942567437, 346.083940986836, 344.800372606935, 339.021943099333, 344.499655948431, 347.108027053997, 338.883039029954, 345.441941159553, 342.99899552991, 342.305804902158, 345.952801281289, 345.286574317783, 345.28015708515, 343.01980483272, 342.428134467889, 348.061528665887, 341.214471485346, 346.477204551415, 347.370230289253, 343.569697602501, 345.746519928538, 343.56886599413, 342.023898862633, 342.121534787761, 349.11017927408, 345.654094858778, 342.493412243062, 342.207036351389, 343.918820624211, 342.741923353046, 343.02038178018, 346.026762603579, 344.072339234391, 342.440404503363, 345.150322846689, 339.688768136152, 347.674878819989, 346.089829938613, 339.389766608012, 342.819923120278, 344.80296144268, 342.69203554927, 341.030592203497, 342.62284934927, 342.122959251835, 343.707683911737, 339.294323932375, 345.482162151704, 342.630170241163, 343.593395452167, 341.651052326762, 343.800772518237, 344.417468219819, 344.320039277258, 340.361129107348, 343.180542339269, 343.887132354329, 345.262483334812, 338.373185337699, 346.172160353498, 340.455137001585, 341.670658658318, 347.195916209651, 345.499567588786, 339.984016186263, 344.640404868621, 339.032018179182, 347.079372657077, 351.907106063046, 343.613513678981, 346.487321383434, 339.727415275221, 344.668569245615, 345.682970453621, 341.153136132953, 343.791527172607, 344.304093699527, 342.732725193252, 339.178684687822, 345.313727106267, 348.267878075227, 343.365147995845, 343.582662456272, 344.64404258094, 343.189173501765, 350.207768031357, 343.564169452187, 341.344899385509, 343.327394768372, 342.189199052809, 343.841251245085, 347.012937066579, 342.197835121084, 346.637354312595, 343.807606087488, 347.03554237346, 343.908224733612, 338.767991364722, 343.991834073577, 343.993650113342, 348.475394893261, 348.471210071186, 345.479727686706, 347.357812282806, 340.263474209164, 346.4459269079, 347.140190289479, 344.034238655439, 342.755032699866, 343.51699902004, 343.046574487483, 344.674539457354, 348.175073833019, 339.995602610122, 341.516057937053, 345.699884930515, 342.872644098269, 339.360139406275, 342.837752303761, 346.708410895696, 347.205414838441, 342.961089821213, 343.717738961311, 346.354681184331, 342.42883623852, 343.41036259348, 345.249007729689, 347.013634782841, 344.616393552667, 345.929596013012, 346.844297344973, 343.231413932178, 347.747279896138, 343.885032490646, 344.142163166606, 342.036209455155, 345.247747482948, 344.684109509778, 343.953700350263, 344.251219956039, 343.911144394309, 347.65528295436, 347.14826064563, 346.580886977727, 342.51793354834, 336.79803817354, 343.819548370419, 341.300798187539, 343.581563480706, 345.285398693925, 344.599976831636, 339.611693953464, 347.98074104965, 338.713821749601, 348.039380579104, 344.136991927675, 346.297661710126, 346.447405263999, 344.067063038427, 344.075337362872, 346.009078705907, 341.54409615446, 340.082540975642, 342.289153054837, 336.65743984714, 343.794316562491, 351.956426533426, 338.986827954588, 340.699268864538, 342.20321611372, 348.716795441576, 335.190338289679, 343.016054445972, 338.228979795926, 343.66064568412, 341.484956654327, 347.036932355564, 343.106146274407, 345.610990609221, 347.46165351913, 345.901199217843, 341.383008963911, 339.60407652845, 346.647914445106, 341.0192893052, 341.006692616567, 343.059900132521, 347.212718712633, 349.405705899161, 349.523791578234, 344.351866626847, 346.282594177856, 343.820310554208, 346.094832181461, 341.932707921328, 342.780397761908, 345.165355699769, 339.999693466828, 343.669398627572, 348.884574470616, 337.753801595259, 344.535387756451, 346.057147602368, 349.885939000443, 347.952830531955, 340.746843887754, 343.770795395896, 343.0070785067, 342.341721839672, 344.716183509041, 348.367102768427, 344.084428027731, 344.415383429932, 343.274414387471, 342.537837936559, 341.291144637873, 347.279572279971, 348.1875639277, 344.517499438372, 346.981408481669, 341.358371681031, 339.971258161805, 344.055487769218, 347.203690436171, 343.912177691348, 345.656055959727, 347.707156910978, 341.617599772974, 344.414323236417, 340.420422390596, 345.584450319613, 343.029426153406, 342.425999875581, 340.61030786226, 340.917403786565, 346.919901123735, 344.179002793971, 346.560663036117, 341.818998065315, 345.338353116351, 346.858047772626, 343.738491873872, 349.811519994729, 345.382327659739, 341.698117224639, 342.932349101807, 346.716704766506, 337.536073951539, 345.759328870437, 345.316363856323, 348.772051861453, 344.946500915131, 347.747789345788, 342.557119072961, 339.206582742973, 346.495296457453, 340.885418167184, 341.540513384955, 347.902407620569, 341.767035100233, 343.147186748448, 341.730879223608, 344.789771557364, 340.992160828674, 352.530482418813, 346.755935460158, 343.271611075168, 342.750974359361, 344.702935738136, 347.292816241389, 344.727953284126, 340.74171494687, 343.278750169401, 341.561284836289, 343.82488615314, 344.59864412282, 340.916044447521, 344.737846791762, 345.525318284147, 346.286636625942, 339.655557341035, 346.97286682758, 342.377068210132, 340.431805035954, 345.357681271291, 346.300700543024, 342.616491878463, 344.894560957912, 346.693833852842, 346.011809916207, 344.071833880388, 344.642474064174, 348.289573114507, 342.553455018343, 345.456894463956, 339.982791713194, 340.137158008994, 347.051523731693, 343.424530018471, 341.26727993085, 340.669592267826, 345.084024854746, 346.92627543266, 346.111817207539, 341.209015981678, 345.815634951458, 346.615756780249, 348.01719120279, 345.97300834175, 344.596013139615, 339.870252540454, 341.85370776998, 349.099382775856, 339.729715281083, 342.807729009641, 344.211079688362, 344.72300716781, 338.684934104827, 345.015066863499, 344.373317139996, 345.261119710193, 342.191133663598, 343.458119190679, 344.156758043775, 350.323701372139, 347.03298582907, 344.69598342137, 342.445476096925, 348.700545792637, 343.299356119425, 341.144678774374, 345.377525672586, 344.314553241745, 349.075289859519, 347.04782720566, 343.024514947631, 343.280608771862, 340.504605318976, 340.843370300884, 345.769375052399, 346.282472934551, 346.225803455642, 345.551028790403, 347.821849309888, 342.7678579546, 337.556957945519, 346.261766482975, 344.05453348093, 343.644115831988, 340.390028650973, 344.204214148037, 343.822144400578, 339.099695433357, 344.57284236465, 348.331744875876, 341.940743976794, 338.340908213592, 341.847695972499, 338.462367132354, 339.745065989356, 346.344560952598, 347.687868337977, 347.725266962448, 342.955529609473, 342.676796175806, 344.046582882472, 338.775080720598, 340.167628003437, 350.707481314879, 341.107548633351, 343.354747300789, 348.438181111768, 341.883790236119, 343.402062269218, 341.545153324919, 344.024329389212, 345.310470381452, 345.174586505661, 341.985790810578, 339.726374612318, 342.458005686015, 345.844825936839, 345.299567668202, 345.538260172898, 342.790170087253, 340.152228088272, 341.958773700856, 344.364351484775, 347.304025126995, 343.415900798449, 348.367413144021, 348.521264061145, 347.112459969732, 339.580679762971, 342.609799163751, 344.473894867804, 341.29546199596, 346.285842218691, 343.819424501531, 346.262771003286, 342.560676262643, 346.508137388214, 351.759844259416, 344.142214444144, 337.924756511714, 342.025784839284, 339.450258518551, 341.595298411807, 346.362215173564, 346.549481746647, 346.587254021389, 340.591896733919, 345.763155163169, 342.376572903745, 340.723509664717, 346.527377524566, 343.41569368438, 341.765128256672, 340.751464105298, 336.612899300051, 344.802394537404, 337.277580328965, 343.335140566701, 345.802248530622, 341.739124697769, 341.368603380958, 342.127648318026, 342.410017470378, 342.944020831658, 342.99691908611, 343.732097188069, 342.92256799169, 345.444386599746, 344.301169187927, 341.044461509526, 340.624662542, 351.786757754913, 344.237460389393, 343.222788544662, 343.425594728956, 346.021741133165, 347.330705922248, 352.795607856687, 340.767258878726, 343.33431227294, 347.133434559301, 345.556869978154, 342.820801952688, 343.987945331005, 345.089654039229, 337.626137305137, 344.149685483377, 348.12866011013, 345.257812197229, 337.174734834083, 343.212147158795, 347.407382881544, 344.674199042858, 342.767583336061, 345.004183316488, 343.212553973214, 342.453186685112, 350.234534699644, 338.793689953093, 340.595118961502, 341.510629864888, 337.869094323551, 345.039913129986, 344.635869400992, 340.849959065316, 340.835276185353, 341.147632712948, 342.948834572721, 343.847534034124, 347.269056245498, 345.750985571098, 342.902401051647, 340.72136551875, 341.439237485078, 343.995757214247, 344.687658914908, 345.082212272413, 340.954342020738, 339.634208625865, 342.986747733031, 345.213325018562, 347.336775772623, 343.916428339784, 345.293146291537, 341.722460468114, 343.148676630793, 343.421834078439, 345.534203839681, 348.190966179117, 341.781961716224, 346.985634332412, 342.777553244251, 347.769973421218, 342.219515829416, 339.921133308906, 339.507979987873, 346.51782945161, 347.980380169724, 344.183066410418, 342.703944768125, 342.78770349353, 341.855804686518, 344.279054685081, 342.853616202218, 340.928568509604, 340.220800511365, 346.52888858433, 346.792592000419, 344.652926027342, 339.776035065693, 347.789963543211, 346.523335676277, 346.994089372269, 345.758889024469, 345.384384277938, 344.148891677906, 344.278910124518, 343.256829979189, 339.715785256019, 341.563021530048, 346.723968957639, 339.137242284195, 344.354172184078, 338.305970144173, 344.793899553112, 346.616109859919, 337.829101393823, 346.263721896532, 350.817287655013, 343.543304197955, 345.536540135063, 344.00962174517, 347.728428009086, 338.666630867, 346.3776790358, 346.697378817192, 343.809203903834, 352.066677423721, 344.188830587532, 346.776736122294, 343.878169527138, 342.336467560415, 347.127711270345, 344.056008194983, 341.169559402073, 342.004593550247, 342.217954924893, 349.049722672303, 343.464672710921, 343.38520463569, 339.877935858061, 340.93064776859, 346.121105953612, 347.773077007446, 348.403849089887, 342.724769496464, 347.869244755896, 345.174244627686, 342.456766943549, 343.283881300718, 344.347154577895, 345.245814057981, 338.666957416545, 342.9768029389, 346.961971201636, 342.253049572495, 344.279528919273, 346.504460873149, 346.159209808803, 342.876990827577, 344.213899311946, 341.503888847408, 342.411904616309, 344.707086270308, 337.075389700686, 343.48148470847, 345.506130915266, 345.868957508284, 341.828162934338, 348.816550932548, 343.310465221657, 344.031843100641, 349.178357283359, 340.027235569682, 348.092445556336, 349.318413004159, 342.238937528194, 341.96961374821, 339.698981143848, 348.256616762787, 339.948528414757, 342.374077972997, 340.998163083198, 340.055642783738, 343.457971771311, 342.434169531243, 347.920875256423, 346.895319817581, 344.53880193455, 345.677004308772, 341.745505073422, 338.922522649771, 348.984195565718, 345.190522036326, 344.889215897149, 343.908052214585, 342.49638577118, 343.994477606859, 344.388350212298, 343.06660081346, 345.240810327907, 344.911788164388, 345.472256316458, 345.870873140454, 339.412990445027, 346.323487327896, 340.872653730814, 343.324602522213, 344.477340896695, 344.576487312376, 341.591533160259, 352.225882426397, 346.120536844736, 347.656387268585, 343.605372901157, 345.200086490618, 344.450597693371, 344.200896992221, 343.568219273856, 350.483504699241, 346.158512539352, 346.810633499465, 344.32778303987, 347.055822114583, 337.95421245835, 348.006645440267, 345.720866439332, 343.029788594838, 343.212100699692, 338.968239834196, 341.032721188932, 348.5739373429, 344.761296173448, 343.36229847404, 342.01307473202, 342.926265330366, 345.426795726477, 342.578579357775, 341.415518567957, 346.149684562861, 340.017666887681, 345.846746744313, 339.420455924131, 344.936362037703, 341.745235014549, 346.511487084787, 346.787857787092, 345.153773181408, 337.832078290712, 344.463026229302, 343.873955988482, 343.856289959006, 337.757269316935, 343.794466088332, 342.110046422675, 347.77975924918, 345.946152692223, 342.691851802124, 345.51337872418, 344.375789030355, 346.995752932957, 342.461563607908, 347.191737836456, 341.840393576477, 341.297719211374, 339.936909145889, 339.895093216003, 344.977601556907, 341.175318104708, 345.732473913381, 348.197605671125, 339.430830145764, 341.256178641044, 345.440465050306, 343.883456981413, 345.288934695307, 345.419911642624, 340.912002865364, 346.273500673032, 345.409386741324, 342.589972926355, 342.283613604919, 344.469941604912, 347.992988471697, 347.248590911097, 339.212611189804, 346.175683625276, 349.494972348207, 347.137924565461, 352.963991150464, 345.563551093948, 342.580825270758, 342.520624235534, 348.724617461202, 345.544537827716, 345.724097509131, 344.825269252958, 343.114599478149, 345.232019688673, 344.038650372753, 339.039539646817, 344.157780630996, 343.46628965828, 347.692013631873, 343.686061654537, 344.487240211807, 339.315589462988, 342.632358517135, 345.942628831104, 342.092648371794, 341.301688031307, 344.095888409887, 343.683380316967, 344.791834609055, 347.121529810287, 347.890617683596, 343.605575513568, 343.295152667083, 348.85753753788, 343.32835235205, 346.382128607303, 346.442706405695, 341.313937395727, 346.970304451329, 343.880271735886, 341.089822690554, 342.582832803299, 342.724622391775, 345.037363076871, 343.641002020623, 336.490393197452, 343.424715877171, 345.01374691967, 337.08653463961, 340.487830686757, 344.926598238642, 342.986267179614, 344.852403841363, 348.872196647038, 349.988544735703, 340.851192091647, 343.227296637225, 347.165218136611, 343.300136974768, 344.304793233924, 347.327190044225, 344.772556628569, 346.225369305442, 343.252033969117, 339.320735445928, 351.133142631535, 345.407397482203, 343.147534659766, 348.935126373638, 342.749037635075, 339.852522502001, 343.841089562727, 344.387603905032, 342.025418146885, 349.308354673741, 341.730073568543, 342.27846725685, 339.832094078103, 346.839952570723, 343.592802367493, 342.827796028365, 343.529210157799, 345.687988738358, 334.884727755551, 346.175232181048, 341.811512798275, 346.130656923104, 341.52679049657, 339.765763116704, 345.254528003666, 337.477569675924, 347.460487934445, 339.518978313148, 347.719918046181, 344.314203634134, 346.541700069441, 342.05351080624, 345.495913985086, 337.0753115932, 343.802740642565, 344.025922078101, 344.352837112913, 342.552373116938, 344.005517450581, 342.336355422031, 342.101960123465, 340.488865091229, 341.060046484094, 343.148326129741, 344.247563473718, 341.941685448722, 348.071300257234, 340.410089582671, 345.206798507603, 341.634694240351, 347.316888997784, 337.499232018558, 343.044889438508, 343.657475611952, 345.932484243549, 350.346638394599, 337.933386465916, 343.420899330947, 344.633165952474, 344.663962902032, 341.878906931254, 346.321812447762, 349.644527236418, 346.027955084665, 347.478475447651, 343.025341908482, 350.385547230331, 341.870510548715, 344.142580122428, 343.396683052421, 342.889915200022, 341.903774371724, 340.314399194925, 348.901236811336, 347.535966478375, 340.88322188209, 343.518506498809, 344.843584290921, 342.643207084017, 346.820086246053, 341.96348712173, 343.423086545182, 343.900257744372, 339.252565831191, 350.199214834042, 342.070940442688, 346.988333789306, 344.252776948124, 343.040915674239, 336.783555352584, 339.98303922369, 342.946219116448, 337.457582088947, 341.726439486339, 341.517604541587, 340.199384157891, 338.407666869061, 344.540704326775, 342.159751592926, 349.309332380838, 343.643426155, 341.757054987036, 344.373009740467, 343.493159290324, 342.537255714168, 343.928174920867, 346.951218143678, 345.930078209676, 344.776223102242, 346.273688420756, 347.273031588859, 343.741749763904, 352.234192091816, 344.732073246768, 346.216785328676, 347.663242705852, 338.676899561066, 348.830889090375, 343.623366539363, 340.284461107823, 345.452157937468, 348.849212462949, 344.391551283732, 349.098379156602, 344.714765029432, 343.476264186407, 346.808704367041, 343.552186966708, 339.030929114243, 348.276171018227, 342.702069278712, 343.073042687044, 339.267840166676, 340.545095693519, 343.235431927091, 338.761253912114, 343.442182115437, 346.434516400276, 340.885760457943, 342.482764154999, 349.170238522643, 341.341149539372, 344.77945404654, 342.799515215255, 341.506066796038, 346.275165014196, 345.469951522298, 346.606275455492, 349.352389283618, 346.138752625725, 349.262871128888, 348.403466683341, 345.115693796122, 344.862198864083, 341.721140621993, 347.055154437652, 344.363336223885, 346.906605165504, 340.595870396796, 346.579266113697, 342.336964510207, 343.123785175296, 342.260372104122, 343.436746874385, 342.64455818989, 342.219270201345, 339.914375095504, 341.483095146323, 343.425958212778, 343.348703972079, 341.892707890481, 347.383489312679, 346.862078284773, 342.082971334437, 341.426077846017, 347.551517447036, 345.522256852266, 341.812052329983, 343.672628030264, 340.569634813888, 342.016233145372, 343.525503374715, 343.382726368145, 346.903844748738, 342.095104055328, 346.641647522743, 343.922739010664, 344.241421877633, 345.036116460407, 344.089184747954, 349.33393981989, 350.083315942045, 343.95021031673, 343.795986582533, 346.554971480985, 340.872756057168, 345.372986193692, 343.320244160094, 347.38634840604, 351.008501145021, 347.051329157114, 344.099343139649, 343.285632168275, 346.967582836647, 347.58736489708, 343.253681685853, 344.531259500249, 345.672342106302, 342.299034662779, 346.894640763128, 349.38330273936, 344.919876189647, 345.428566951263, 349.173884748851, 344.146289054995, 341.634397113008, 352.838571808537, 351.515368512984, 343.46617010645, 338.153784276882, 339.995253309886, 342.755273807112, 346.02591414175, 340.413797377478, 352.985317647949, 346.552926850049, 346.23504651193, 343.768224406099, 343.755817104007, 344.448619805896, 342.519981213844, 343.655461449145, 346.156445403986, 344.344792971468, 348.268853138701, 340.834669349269, 342.870667877735, 341.588557538962, 343.933586385592, 343.41849462588, 343.855214595704, 342.147989600455, 343.336197129209, 339.922268210703, 344.951910463858, 346.295580248646, 342.82434008561, 337.886808597013, 344.580861105394, 345.589156091368, 346.980964873499, 345.899156859437, 340.432342621269, 344.714987633539, 340.871933990166, 345.498659289229, 342.811793432597, 341.180960723703, 348.46585563859, 345.794045127068, 343.809826604259, 343.230153228453, 341.748220042261, 350.832940981755, 347.431637898831, 348.16242588913, 343.707989857585, 348.339401200305, 342.815142522647, 342.647815886952, 342.289264941152, 340.752175891677, 344.69800061204, 341.902466634092, 343.290771127893, 344.747727779166, 342.412185449573, 351.470966072615, 347.340663549255, 340.468876231015, 346.291501691261, 342.321895056989, 341.619295189209, 339.661064287924, 347.639978363041, 340.835266955497, 350.156461395244, 343.937757254422, 342.93583151561, 344.663397301966, 338.920057043779, 349.082857563401, 344.585546706711, 345.727515804415, 344.162222143369, 343.33538417545, 338.913930248457, 344.059302062856, 346.958156934386, 341.920408234607, 348.074470437767, 346.662028566561, 341.927238698957, 346.889998476595, 340.231243635685, 344.226154764578, 339.774748708273, 341.484324832562, 343.042512054209, 342.63284858534, 343.778100254351, 347.109965385885, 342.27751434383, 346.492698090505, 346.910274402513, 341.445658360625, 350.263320309049, 347.631020905071, 343.382793827786, 346.849441641036, 343.309974024939, 344.04717734309, 344.847298227327, 341.821514885532, 345.061531662457, 345.952823659564, 344.878229490019, 341.036612889413, 340.232561707194, 345.593350342965, 343.866623864279, 346.536545915142, 341.984465294128, 336.628922070791, 345.570841941, 348.029709080484, 345.359304231777, 345.976010349401, 340.455873857363, 347.226848981413, 339.698707923625, 343.662439173294, 346.811653941482, 340.110295330152, 343.141940534013, 339.269698190315, 345.564979549767, 342.647408420739, 348.625508962064, 345.156454880589, 343.111071978284, 347.215766009315, 340.787983345196, 341.834000869519, 337.714489285565, 344.431570935902, 347.163515906987, 348.68078406366, 344.369553225609, 340.493271090404, 345.16314464876, 346.266427760588, 344.38633029717, 344.768362403044, 345.45580430007, 343.175993477069, 343.580212756118, 341.99722916146, 342.786174866483, 346.814276467219, 346.07578944811, 346.278246443673, 347.332178133999, 345.642928019247, 341.447959952512, 343.742637582046, 342.385960467268, 345.084315345925, 346.15875026426, 342.658631213434, 349.34779087163, 341.893644652591, 342.299653022698, 345.508279989308, 339.924056676192, 347.60997339468, 347.250302780877, 345.68516850798, 344.64359616543, 348.174558845712, 343.679196877553, 337.864678106005, 346.477999451231, 342.034752924474, 343.001202563423, 342.418545557903, 349.678302139131, 347.263291440638, 346.346542550872, 342.94634184772, 343.256506439005, 342.566890483087, 337.377124065257, 343.787060081893, 342.80115028327, 344.956237600717, 345.129793001431, 344.174326999365, 345.742530355317, 333.848853391926, 344.042174392701, 346.442146780413, 345.435441352288, 347.133349403548, 349.500819312057, 347.49322355015, 344.650241513742, 341.186514559381, 343.029787438449, 340.497887313895, 343.617600948799, 348.456028475797, 344.489228462019, 344.962985719487, 347.070055234204, 344.694542849228, 346.508377903893, 342.881963614295, 344.682033833169, 346.823208496251, 342.375012768154, 348.378839689715, 345.506355617546, 343.828836922147, 348.462886268388, 339.476633031415, 346.194410928388, 348.867533357844, 344.901995594188, 346.860883213457, 343.39400930554, 346.173902791679, 346.617842852059, 343.304011432781, 345.56496324244, 344.581129134261, 349.068851724927, 344.989742584832, 346.244415553414, 348.000322887442, 342.130724934004, 344.936886679813, 342.900087050038, 343.28840211023, 348.506792521989, 341.041627202518, 346.689830954771, 344.388109151297, 344.467689783383, 344.53825525053, 345.944584519539, 343.229056362414, 348.298759194389, 343.795256519165, 338.591930193721, 344.414193361706, 344.489609864111, 340.607613868668, 350.121899689248, 340.30220432349, 346.990754153226, 346.678716094958, 342.544032181969, 342.227390291658, 345.347491515639, 344.1285460506, 340.926425321038, 345.34104443705, 349.017198471239, 344.679994082766, 343.557038181278, 345.072917663527, 346.381545470362, 346.101914192097, 343.18214674532, 344.713170749151, 342.293654311823, 344.207243481471, 339.82922320228, 345.995171806154, 344.539018907799, 345.07437025739, 341.096707689268, 341.856663704095, 345.267994862357, 339.331774964785, 343.843757400636, 342.995218064846, 346.958890188169, 345.401149495517, 344.108369063379, 342.881572785112, 343.080122971458, 339.772646539316, 342.463784594977, 342.912749031907, 348.378909499337, 345.014860444753, 347.777633023721, 344.548236442401, 345.658717438432, 345.037859502059, 343.16029368904, 346.92795220998, 349.080063266541, 340.449469963114, 343.713175508904, 343.720381983797, 344.537786663923, 345.926952777734, 349.554977960893, 348.857438052196, 342.888790097105, 346.408555872878, 346.019667400279, 340.851771769443, 341.599069390783, 343.916951791008, 342.699907759758, 345.725018583786, 346.498122755773, 344.289888212665, 346.855575222823, 344.436445286413, 342.965287158351, 348.014077376021, 345.612019384295, 345.510486648939, 341.503306779962, 347.541828056995, 343.068691453637, 342.22143369201, 343.951294206908, 346.857887668655, 342.693948131703, 342.997187896419, 352.260253046729, 345.586796665153, 341.825881236008, 348.513319384694, 341.552613895711, 343.075332328941, 337.416932534128, 338.168933761937, 348.245775636369, 345.438245450405, 348.175212089146, 343.430774191724, 339.26933757677, 342.160558346176, 347.187339705168, 343.547148321403, 341.165635395258, 344.65823297266, 340.703085773439, 345.228220732339, 346.321382570369, 347.924131568886, 343.1273380826, 337.184812393858, 343.829722860195, 341.268406270654, 348.182507529545, 344.751089439253, 343.52069382128, 345.643567170412, 344.634864163783, 349.216478048197, 341.712447957897, 343.404840339543, 344.136851380691, 343.48150965666, 340.272866917858, 337.104802545083, 346.721935748357, 343.532898476024, 345.619743837695, 343.987600278056, 351.686709950258, 343.037495869089, 344.443001806724, 345.761905977177, 340.542574450706, 346.377548691442, 341.716752452037, 346.753629673058, 343.392940949116, 340.968074126848, 342.279389493189, 346.744151003634, 345.989164115451, 343.014861839214, 342.579067541469, 346.626502851462, 346.015510291297, 345.495605219131, 346.743792268137, 347.61942295326, 343.307584618195, 342.162840625136, 345.365851481251, 341.115840136957, 343.72093468174, 344.488750723426, 345.221762762846, 348.298495871721, 342.143619058082, 340.719554084001, 344.336500275808, 345.790598042794, 343.667918494723, 349.022868024742, 346.468057629337, 345.268898621163, 344.317061846223, 344.404377147485, 343.093479216065, 346.22475604863, 339.84564551927, 347.577127644772, 346.786614086048, 348.114780644039, 344.933913956195, 345.187034953964, 340.935205278798, 345.00179040612, 339.610308246219, 340.706793391165, 351.019393731843, 348.891113274788, 342.164083758889, 348.305639591314, 337.290352771492, 341.901183267171, 343.471342095002, 346.174710962459, 340.600547459539, 347.87460401418, 336.100771278822, 339.56875238666, 342.38867288113, 346.336295300435, 345.636162175637, 346.455949931683, 347.389507122524, 342.32748501023, 344.939868012192, 344.745548972118, 343.443339277304, 343.857034138821, 341.492867465147, 348.13427398629, 346.04643283584, 342.737398462929, 345.027974150533, 342.86666374066, 342.255786370227, 337.452793275679, 344.802673647802, 341.619331775625, 344.371832862253, 346.796555014913, 340.678184308038, 340.92064858562, 347.340444078996, 342.141269350073, 343.102178774378, 348.623469049955, 348.917316201127, 342.169030593597, 339.369566109993, 340.744087560433, 342.087989369862, 346.162305578974, 344.325451028469, 345.071166971364, 345.075596067658, 342.626950067911, 341.962147697216, 344.996018430015, 342.461967557349, 345.219164010581, 341.053775838199, 345.083499332062, 346.350601845523, 340.908625457799, 342.306919609508, 343.532132152373, 344.250614752155, 346.585943053045, 343.416884046884, 344.141417732296, 344.024445448878, 343.71323135403, 348.33259436834, 348.555489334945, 345.434161602832, 339.459262514791, 341.376882352158, 337.743832933422, 346.215250334374, 344.447277574923, 344.624074463205, 345.735392030936, 341.30505220629, 344.536685333858, 345.170519826345, 344.068697540465, 344.327393431068, 342.885341246959, 343.15088050779, 342.570020767661, 341.349286639144, 342.846912831056, 344.570495585074, 347.676618765027, 346.727718510738, 347.857045074675, 344.954374282225, 346.145128909879, 348.160635703442, 343.95326639184, 342.744994506367, 346.091655002525, 344.848963230152, 348.509356100021, 346.128205459077, 338.614006268779, 348.719064966643, 347.827211361284, 342.234395981634, 342.40591937998, 337.047844058121, 347.438998081378, 347.218088477579, 344.276665503219, 346.742916472715, 342.588315376965, 346.254645723098, 345.001085610959, 343.165316713188, 346.466015987404, 342.177596794348, 342.671724256414, 340.577815313965, 347.036866400883, 347.756500278217, 342.813075682322, 348.588129020751, 340.927182712783, 351.399955808951, 344.4975324311, 343.255805859988, 336.890291140587, 342.532233811321, 338.064757017369, 342.889019495785, 347.952927395587, 338.737170989622, 352.347180080917, 349.382631846605, 345.349434052805, 346.668678395055, 343.009781077359, 345.526167683963, 341.222375549453, 343.70036861969, 345.558489702171, 344.408514503844, 346.143541383697, 344.378050094941, 348.553844369759, 344.868626950587, 346.01897416151, 344.609208188634, 345.108833982336, 342.18949120566, 344.89219985612, 344.001727472168, 341.925667431245, 344.363869628799, 345.624708974434, 343.869863414351, 346.892252319035, 343.319222549494, 342.962762518098, 338.577638105626, 341.74090761994, 345.318161576442, 341.26380858354, 344.34954819274, 337.431863738461, 350.90908979385, 345.566126145555, 344.464353652778, 339.595722416673, 349.753327463698, 341.186295491918, 342.978717857328, 344.311258655928, 344.163219375083, 341.026232881237, 340.392290356326, 345.371318584827, 351.066288214164, 346.505268348707, 345.516358220222, 345.158635528248, 346.874184390007, 337.35311109986, 341.481389867376, 344.811161682724, 346.485227775068, 340.364185738799, 347.423141889133, 341.161947478659, 340.750724334706, 345.52344608474, 343.393146724931, 342.482349212395, 345.860530022483, 341.677799287536, 342.977234383146, 345.894497715874, 344.57091867749, 340.891154810441, 342.556932657977, 345.944286676649, 343.958681445371, 341.902961714482, 344.403887601488, 351.014997776718, 343.246107611959, 341.417309346914, 344.586259491385, 342.514336682525, 341.599151521953, 340.210746726214, 347.19462974604, 347.601523586822, 342.748450083835, 349.322286402288, 344.660497029128, 342.426318498149, 342.242716966566, 343.762268368654, 346.853944115515, 347.42661495218, 343.626593882998, 343.756301339051, 341.543092768219, 344.142067008727, 337.26464905748, 343.32851262874, 344.826713069408, 339.372482907569, 350.627717540139, 341.660305645419, 344.482149570119, 346.944937308558, 341.678590967573, 345.601877491251, 343.375136407113, 344.033291343237, 345.530243235797, 347.092033083694, 340.164253748894, 342.440491518252, 345.530023857425, 348.06841030276, 343.04839377975, 345.712007813667, 347.316680359896, 347.750994828818, 345.215757847359, 345.167783753995, 348.843899142472, 341.893444371204, 345.752587330652, 348.763834050117, 345.336378308853, 343.021356900405, 343.331906396056, 344.714925072099, 347.526103184904, 343.63130682727, 348.114469409572, 341.432115083992, 342.75087260315, 345.441629448997, 340.483093975653, 346.097524557345, 347.291827482149, 344.808683352022, 346.451292839809, 345.892817148887, 344.439300977438, 343.8570140014, 343.809273276212, 342.609857009027, 344.626219594049, 344.168501796517, 342.853309239202, 350.639593278566, 343.496602572121, 346.983292917059, 343.641901820355, 344.052939520849, 342.795425733113, 341.023291730111, 349.463435608172, 341.696156199563, 340.201109390259, 343.490602913295, 340.4539729708, 345.379745488144, 345.358765785656, 345.319762487857, 343.487764858759, 334.515284027085, 347.099701683566, 340.934016743579, 345.628517022098, 339.748190508816, 342.662525894463, 346.079567729139, 340.991262115425, 342.417828283816, 341.035284160226, 340.696687804059, 347.014024298441, 344.811208246366, 339.333463675671, 340.717372106839, 344.741960250594, 343.636602731312, 345.952677490421, 345.998622280922, 347.24486287256, 342.640118970665, 347.374870282402, 344.908199448243, 341.526660559686, 342.525947344735, 348.063468256259, 349.692137482143, 344.161684424211, 338.886092390019, 347.739838969177, 337.553621518958, 344.045556676058, 343.348730235211, 347.093550009104, 347.116164250169, 341.581898965297, 338.852200599766, 347.666936580984, 339.027983314732, 345.773475100701, 346.226691432278, 342.134967764298, 344.598113493061, 345.902996304093, 349.643914288199, 348.282657869576, 340.628508607543, 349.174797863722, 340.359430443754, 346.200096293935, 343.252723662494, 344.589113602921, 342.773961724532, 345.181116620526, 343.583392016317, 344.823538275455, 344.870600039143, 339.929592616865, 348.804637055453, 342.878746642312, 347.260059806871, 346.930063857089, 346.866187121683, 343.129174925535, 346.902612758942, 341.707579403386, 345.036250574895, 342.504305527482, 346.078747943369, 351.043437475171, 345.194938537182, 345.183779485697, 343.301619627899, 345.552003736293, 341.378238300701, 342.95954011082, 344.191717025897, 338.397504360838, 341.767804477188, 343.296086139005, 346.777227160489, 342.203292530379, 347.418848253423, 341.252027278875, 348.923121261896, 344.186889205841, 339.015882275238, 339.671895364854, 346.660355308042, 345.397773234504, 343.572141648915, 346.868778096599, 345.300053319602, 339.743372854579, 344.701031276227, 341.256338924719, 342.669982688735, 341.781707804984, 344.004401048025, 338.381300116247, 342.648979756747, 346.98718695242, 344.837082601078, 345.058840894455, 343.130546809108, 342.251553192743, 344.911671612144, 350.064199143623, 343.908891111279, 343.555200872018, 341.982642367026, 341.307288717237, 348.815497684978, 342.137193776859, 343.978877367728, 341.900151272482, 343.165580747067, 342.24888203041, 343.858203816058, 345.364633924121, 342.745946844756, 347.59073442889, 342.361763158479, 345.036023304748, 348.767124690977, 342.037304424936, 339.693987963697, 346.128946823922, 341.587861927269, 339.73323984571, 339.968258043993, 345.498516394997, 341.513338519021, 344.528207712262, 344.374968387673, 341.622479313244, 339.74071952859, 345.483411641427, 339.305125411663, 346.478168882611, 346.981550203508, 343.584800877269, 344.492944154129, 344.266921112248, 346.195280211521, 346.117856917531, 340.302740357545, 343.926096407384, 344.663058394903, 342.787606401221, 341.658265759123, 348.556423976914, 342.475198400767, 350.091853563046, 349.538384618039, 341.845534273743, 339.412341563282, 348.261517240693, 345.752052288208, 339.366503515282, 340.910830351148, 339.734138209147, 348.179876662134, 337.65269669714, 344.420798068367, 343.11319312999, 342.90442086915, 340.92425172057, 347.703816903331, 341.011105659082, 345.584354819014, 340.047744527286, 349.504965458413, 344.406848073196, 344.182420374523, 348.445097507702, 346.596205417791, 343.463572698875, 344.145896355222, 340.813835337132, 342.313976292869, 339.020992597581, 343.030403379439, 347.123896256555, 344.881936942789, 342.159352293734, 336.385534735456, 338.61420300176, 351.112706793261, 349.634963810836, 344.568710873195, 340.703756269137, 342.381270844172, 339.698794724433, 342.751246921731, 344.596663233895, 342.302521451301, 347.665707794718, 343.202365376461, 343.891402099084, 343.226848181126, 346.158491787857, 342.00101098662, 344.612970520249, 345.88274059011, 344.685554400861, 335.932447385305, 348.347727656358, 338.931785652758, 342.76086500233, 342.202579070846, 345.729352965095, 346.610274874154, 342.172941623764, 343.33252049353, 347.009428139659, 346.5571135831, 342.28285838133, 345.081172703141, 347.928816837903, 344.565302492867, 345.442387579611, 344.476665268181, 347.898649784837, 342.638302916291, 343.76984235524, 347.686693055919, 353.913860639146, 347.508196335792, 345.205468648344, 342.575540878158, 342.660403831656, 342.826564347639, 342.277003464038, 346.262287546464, 341.754487395553, 349.38324459689, 350.383583819662, 346.4797840571, 336.571568447253, 345.361105779721, 341.682766137148, 337.956436422516, 339.764772994938, 339.783464605508, 348.54641531852, 341.0043941042, 345.536469040027, 345.887177126568, 348.16704505051, 343.382200025383, 345.876206874662, 342.081285567076, 347.139664975203, 345.436125650972, 343.160397034759, 345.453931210055, 338.89408892217, 343.734032930628, 342.988012039685, 342.186706680745, 342.700326024527, 342.22266124887, 341.386950686155, 350.134772690121, 344.86107511168, 346.310645271954, 343.214177729033, 350.063724459878, 346.237543244395, 344.396775096386, 348.949413648325, 339.46679943052, 352.284556020917, 343.598912502331, 344.448865805394, 345.489908315129, 345.332303045728, 342.198988095059, 343.88756261567, 347.30236908636, 346.573035604728, 342.636001029386, 341.341156770695, 340.578833491697, 343.301344025823, 345.387914893999, 341.794099486732, 343.264299189068, 343.758177709304, 344.350570367422, 347.145442709474, 341.448493987448, 344.981186113984, 341.89962869547, 347.044789745508, 342.172299487998, 340.474793824558, 349.314483378017, 347.074912193271, 336.982445340392, 344.298759298771, 341.425930336499, 345.859837318089, 342.688757361889, 348.649981011795, 345.289875204541, 334.462668600068, 343.553698410062, 338.742482183754, 346.411318570816, 344.037095544293, 341.595290507075, 340.240532979564, 346.43420716517, 347.454964642776, 347.319458187057, 345.748729863078, 342.314914110695, 344.098338231022, 341.637159184364, 345.229995289851, 340.882363295261, 349.498293133146, 341.536093960572, 340.42525863274, 342.0935828466, 340.597741750196, 344.947694596921, 344.528535643206, 342.146135638484, 343.037067216812, 343.952649301299, 341.179588871447, 343.328423504604, 337.395477146856, 345.045503659931, 346.623740321626, 347.539207990379, 346.092310011436, 344.526967799824, 344.384990559274, 345.387436212681, 345.266904059115, 343.300456246947, 342.647066596563, 341.98290414837, 340.130760636182, 348.663468533951, 339.431400474243, 342.454627080405, 346.285437283587, 343.421596145598, 336.639334695945, 338.953951276258, 341.73667016296, 344.226853521051, 345.439646422646, 344.01574404413, 345.566348163818, 344.790469804425, 344.965293883571, 343.392776506106, 343.514938287018, 345.057179858413, 352.018536163216, 343.106143550383, 340.882037153736, 346.16552647937, 341.634967016221, 346.297754500999, 341.187005974668, 342.480830814568, 346.331244643827, 343.133239756713, 341.554202788025, 347.429955602123, 343.573452290988, 346.293180601375, 347.571382411735, 344.402192792281, 341.574193448235, 344.308384027261, 345.544686990557, 343.899585197277, 342.368731170726, 344.0851787045, 344.4390523462, 346.974674605751, 344.391734459019, 343.56616457937, 338.858245452764, 340.368018119229, 340.954766564806, 345.035183661381, 341.889822553718, 347.978676376814, 340.099708478548, 344.733525844984, 341.299425894897, 345.10932775468, 337.31748017576, 347.103644419296, 342.863057773003, 340.841671012134, 337.182473398034, 343.153101522277, 345.844542348202, 342.781842962559, 342.298746087481, 342.037019265614, 341.394528731679, 341.27228701661, 346.267017301052, 340.260334534946, 346.729639946834, 345.744429205844, 345.924498536922, 342.394801324788, 348.511230058418, 348.452469975222, 346.289461250898, 344.259848973208, 343.49858261938, 341.560731573738, 346.461883165351, 344.117402056427, 342.272352697601, 344.44986238975, 346.1346512964, 347.665435512547, 344.444549165875, 346.404499242289, 344.691943510205, 340.32889525358, 349.293764172385, 349.177431595762, 345.807070577139, 345.881263618288, 342.625443033112, 346.482734905687, 347.770464759887, 339.662259219334, 348.325753974233, 340.631479665279, 345.94857732343, 338.581793973502, 345.25792959925, 345.761885071954, 343.18282073978, 343.740662150065, 339.892505334029, 346.028319576379, 344.034843258814, 348.969777612682, 343.293351504229, 343.09101939549, 342.486764984071, 337.089231605899, 342.026796496255, 345.051457474636, 340.93783200709, 342.383914115055, 349.527213590866, 340.673247230994, 350.02836573249, 337.914204175917, 345.472852769591, 342.571395493325, 346.278836428617, 337.51887345647, 344.708950369294, 341.861029890179, 344.700424237138, 342.151680258729, 341.944827289699, 343.215827533698, 345.24334160782, 350.750733187875, 346.428242960138, 348.574139207861, 336.387821146932, 349.808484093283, 344.096774208738, 349.469651459762, 339.855836322884, 347.360293772878, 344.792427130777, 342.368759130844, 347.382551248138, 343.473880750445, 346.936233127605, 339.987602623541, 344.75830120623, 347.716733611159, 341.315354271227, 347.966536202791, 343.283518528073, 343.777515607782, 346.48365283357, 339.929829000236, 344.500555691278, 352.880806590943, 342.537302594397, 341.48554264172, 342.704366079781, 346.001745438113, 339.989698656833, 341.997749183389, 343.282854748358, 342.994793646181, 342.772650867773, 345.135008993806, 342.96597918328, 349.598710283163, 343.097235787487, 345.297407816208, 343.960867743471, 339.114086900508, 346.894259444221, 346.22290857542, 343.248071119964, 346.780474001513, 348.911992687657, 341.57440494577, 344.38913254634, 345.185687653026, 341.277229229184, 343.850272006646, 343.127917027686, 347.212293794534, 344.629634787903, 337.646575574637, 341.487242651576, 344.746420858355, 345.935792844259, 346.765794249263, 342.886723918189, 342.528447541568, 347.612113060593, 344.408619392414, 341.567139023596, 334.67754778334, 346.712605828948, 342.625202133018, 342.637760481542, 347.353877918383, 344.648250431724, 343.113380424486, 336.709295936625, 340.413733012281, 337.074765770736, 343.011233808351, 344.47748463464, 347.591449434232, 347.607887336562, 345.399054489877, 348.336043091868, 345.514940540347, 347.397783064313, 342.628380044173, 340.816361260974, 345.391771084601, 344.060509092666, 339.778364531353, 342.454751767755, 340.87102956769, 346.091669555256, 341.274389460573, 343.543343032666, 344.628623365552, 344.81895520446, 347.311965477456, 344.526042546945, 345.21612236123, 345.133700868641, 344.321328067005, 341.19256558577, 343.517108176589, 351.00270051715, 343.323208419865, 343.343020806738, 346.168982852503, 343.796178927918, 349.742251259214, 339.526933244429, 345.571075742383, 344.07807602792, 343.173238726128, 343.953396307092, 347.244819331237, 341.322874239777, 342.088462531213, 343.293164867846, 337.801882012752, 342.157921761405, 344.465584466269, 347.841250779557, 343.992587810913, 337.84061758969, 344.766449530796, 348.247394268723, 341.293597878958, 346.635498765314, 341.41446492448, 345.675774310327, 346.110227177177, 343.17951550253, 343.055986515907, 339.283033168299, 346.13774184518, 343.943341753764, 345.030551086413, 345.316549470869, 343.728361238831, 341.872646942124, 341.273442855365, 340.752662694056, 343.643043884287, 344.641588675947, 342.878676743339, 344.962454308793, 348.122395255197, 346.24321771284, 347.056467500087, 345.772824561909, 345.34039230328, 348.142202969525, 343.191974375969, 347.38775073935, 343.949919610493, 343.493522957266, 348.599321178961, 341.148627799299, 351.792456044894, 343.519258236878, 347.131340521027, 349.895333832432, 344.22586247673, 341.681619899138, 342.392816529963, 341.552927781443, 341.243204358272, 341.338002267121, 344.372663161644, 342.202182078772, 345.990542742745, 347.818710061763, 340.629508830752, 344.390383461466, 344.865332864204, 346.499849690033, 341.208359473495, 344.390356044112, 346.554879574512, 339.740650479063, 344.46485706695, 350.858204845879, 345.772696501671, 346.52283968237, 343.195275903791, 342.865229652915, 348.563437406001, 345.705716101667, 344.173265254328, 346.06983755977, 345.012138610641, 348.033848338477, 339.354034111573, 347.089794849277, 344.437059153375, 347.799093559453, 341.791013799523, 350.110519085923, 340.795421436288, 340.987584202875, 343.56774789618, 344.369396229152, 337.69354396425, 343.419414657998, 345.391096016111, 343.264118557258, 342.699847063582, 342.55615295192, 346.361821091385, 344.269192209162, 345.282215352543, 345.323652476479, 341.934381405555, 345.187779590258, 343.50549854853, 340.895041364243, 348.395995373661, 343.543736293091, 341.310821202342, 346.182772977447, 348.229142055306, 344.398550385132, 343.370474396104, 345.255361865068, 341.220298071863, 343.532573685076, 345.744710902615, 338.948860854211, 346.43617314097, 347.615069893725, 341.92286635499, 344.179562802367, 339.614814740006, 345.351269444295, 343.845223884121, 341.683532303206, 343.565034508144, 338.070473769629, 343.301175059915, 343.871635152034, 352.985495245248, 343.996558786996, 343.005467213211, 344.782844032063, 342.750845446928, 345.261410022151, 341.253637555304, 337.920424981598, 344.165058588253, 339.476165031701, 344.576590320498, 340.67806788667, 343.686608487677, 339.839714131919, 345.488251322792, 343.692231384907, 352.233847348677, 344.720112485881, 340.927243742714, 338.714418934101, 345.0050759426, 346.831309236235, 341.967011513992, 346.94720469058, 341.225530936481, 343.801990756588, 346.57908419271, 352.839005512078, 339.394347737209, 345.926247561923, 343.473367330837, 339.711938390919, 337.822711194433, 349.535423620769, 340.755992862564, 340.196208922976, 347.298707622265, 347.58689943355, 336.330558901105, 346.773081448387, 339.651711959471, 343.426870624595, 346.026297825082, 338.998834821024, 339.396978723122, 349.427039999435, 341.80510924256, 343.28916768831, 347.369128827903, 342.172199107852, 345.441858253823, 348.143685161488, 348.301814334274, 347.295078596876, 343.9604788069, 344.660060492787, 339.297622370555, 346.557772499661, 342.226000735439, 348.857343771919, 347.15491371725, 336.879721604798, 334.591248029968, 345.939763969423, 342.905157902336, 342.578300162703, 341.175604081442, 343.014564003211, 343.442584197361, 343.750459334267, 341.32861779284, 342.44499955447, 345.912483935998, 341.551241061841, 345.194238555627, 341.823821920255, 343.728459218894, 346.897947946546, 346.973359080697, 347.99510513811, 343.543382941755, 344.875198296827, 344.678899652333, 342.993039444088, 340.908486145607, 341.740920901834, 346.589964710052, 345.165063983368, 340.445051978356, 342.9131611131, 344.144334400174, 342.668454583752, 344.571130859729, 340.541281332356, 345.537824007911, 342.533104452964, 343.180432184366, 346.473996483461, 341.354525947297, 344.692543140366, 341.00106932717, 344.040895412027, 346.045878312959, 344.567520190531, 342.4033893883, 347.434175249138, 343.701058358969, 345.329741631957, 343.668636398919, 350.213038090892, 344.995792926149, 337.71494929183, 344.346293316291, 343.67297251151, 347.00162511532, 344.228274801865, 342.43449052879, 338.701763643904, 348.992681210099, 345.589222981506, 343.42352651237, 340.562247618688, 342.312310519193, 339.635496750247, 339.756536830527, 341.903087698089, 344.247266299548, 342.756319954304, 343.632590382468, 346.417562533079, 347.156070339282, 346.174806066922, 342.609587902194, 341.655490282125, 344.380291704746, 346.222508663611, 343.53262044056, 344.420491436611, 340.438281937421, 342.348774482703, 348.406181618731, 346.672324034492, 343.457676633438, 342.196221491273, 339.686245092081, 341.084145729239, 346.557386332606, 348.553886620539, 344.33445655247, 345.84658702316, 344.749983833297, 337.318111959601, 343.655532830322, 337.459496388381, 343.12009519893, 347.968124706137, 342.354671847465, 345.884822476589, 343.919527253726, 344.992509877185, 343.997705302353, 343.74448082181, 344.621167148025, 343.196548439146, 348.776456425101, 349.777378879016, 346.393396714599, 337.701304403275, 343.058737157114, 341.114657955745, 342.677427748409, 344.703544105304, 342.008451132025, 347.278763625651, 343.640641149108, 345.102303708879, 343.52739334032, 345.434309005238, 338.591431394371, 340.336620162525, 345.493472981954, 346.220197806015, 341.291289389703, 343.72361762521, 340.39472755233, 339.053109104369, 350.170583990519, 343.256596284539, 346.073801543511, 340.748967616949, 347.859385635259, 343.847387048197, 347.324402134817, 343.925348419515, 343.423822614997, 348.329768446054, 341.180916558928, 342.512833470661, 344.450763287056, 345.178293250063, 344.013314996947, 344.204751771645, 337.892443690558, 348.915913467112, 341.575552811968, 340.830785453956, 345.494523145725, 338.044990929351, 347.457437986631, 339.512398434342, 343.136402487364, 338.659114737408, 341.369895168134, 347.883675384973, 341.669797608369, 344.467935943324, 340.992009905269, 346.486605843103, 345.24760148349, 343.616753242379, 347.560794285785, 345.79388733058, 338.293559489013, 346.598953436529, 345.068059056612, 341.239530435587, 342.557551638187, 342.372314856202, 343.551161021491, 334.306264360322, 338.739902728501, 342.006854387466, 346.099035297865, 340.873033549901, 341.415252470551, 343.003161358105, 342.267823185026, 344.75241046145, 336.572271535794, 341.473000553474, 347.942067934021, 345.243364944934, 342.7669889083, 342.615309516489, 341.833457826472, 343.461300836412, 349.224949431891, 345.896530938466, 340.661045575276, 342.998978378664, 342.513444677786, 342.159875259621, 346.782949219679, 345.699701731273, 347.552707764096, 340.91312037113, 343.565694263118, 347.535313535685, 339.98229236795, 347.67372768136, 343.855753164933, 345.916504634091, 341.883356975787, 342.172558729298, 349.275299754334, 339.732680654254, 340.7657528858, 341.760930328955, 345.276617968296, 342.707019580577, 342.522525573849, 344.810748415713, 344.547630121437, 340.772193865087, 340.951978213566, 343.108030759339, 342.128462346893, 338.575114661618, 348.164999993884, 347.763323791156, 337.868342038555, 349.571430125069, 346.254882571587, 347.605374618509, 345.540413869845, 344.276293524835, 341.940423096441, 346.99203588284, 343.898951273383, 350.323644142656, 343.964153831142, 347.178518612828, 347.213247424716, 345.894290015395, 342.998752732522, 341.182566447001, 337.762227429181, 351.181341629007, 345.700115183588, 347.123079269352, 344.204015848507, 346.917621989185, 343.67733563616, 342.031374342314, 341.559037202899, 343.810160453109, 343.795623583847, 346.331109769794, 347.587409620964, 347.903287447156, 346.951947771261, 347.874705210589, 342.577867061384, 345.162712193094, 340.29257270694, 345.472333806273, 345.166298980881, 345.966546567703, 347.761287346206, 345.712829219489, 344.326878736745, 341.868987581811, 349.192151812053, 341.577306583612, 348.722900830602, 340.440819222611, 341.551688703114, 349.507508184431, 344.217882958523, 347.04982979617, 341.791535656894, 344.33249442875, 342.556013337331, 352.760047082198, 347.428104330665, 340.100751416122, 343.777732438147, 345.820902105152, 347.28941564694, 343.462047357204, 343.427218938484, 340.08727539424, 347.984270564831, 340.557662722056, 338.167866640643, 345.054504898125, 344.904636649141, 340.454145441549, 347.27649038286, 343.125650298454, 342.838206956844, 343.346970432639, 342.54730559692, 343.806720158526, 345.828427795308, 337.14564289405, 346.884615488548, 343.918372812936, 336.145637819344, 343.833163560357, 349.519728391604, 345.749017878587, 343.176672857687, 341.751040841358, 341.655734503311, 343.247166751308, 341.101992155438, 339.917885886879, 341.78590708392, 339.694016303877, 342.180105352839, 343.964735169724, 341.145746075137, 345.266354203746, 342.64752931829, 350.411675657498, 342.742473328754, 344.272714280099, 340.066602729083, 338.683403233066, 342.422091212119, 349.769046048633, 346.427045362996, 341.192818056847, 348.904836085324, 346.262732990074, 348.791959050141, 344.24166477794, 350.089523487424, 338.174979644433, 333.629930199891, 344.736468175917, 344.325860807108, 339.483313788664, 344.864066392103, 342.116563722732, 346.71013512388, 340.984451573905, 342.704777398386, 343.514432017531, 341.708820739373, 337.079457113827, 344.689792626733, 344.219553593823, 345.508213594608, 345.386440981387, 343.054331359347, 346.273436031909, 339.315433972304, 344.752331176206, 342.76070624828, 342.034424616808, 349.651736061322, 342.757970691548, 337.130333733174, 342.526715211394, 343.952711110497, 343.701225566032, 342.928317819028, 343.322996816758, 342.242387759267, 343.992408397553, 342.502728758147, 343.214889217188, 344.163688176843, 339.944125002305, 347.626754224057, 337.645655009716, 342.013839255419, 341.670187848683, 350.170426532166, 346.514929324932, 345.705363593841, 338.601457933129, 341.025968536941, 344.056404343901, 348.066636999627, 345.008032169093, 348.320186852881, 345.422770693562, 346.883453255698, 341.212010635165, 340.643398606893, 345.453103599164, 342.73182235695, 343.120098410219, 342.632964481644, 342.265197498585, 342.643225234661, 343.469409179259, 339.764831374375, 345.974500855062, 341.534203362585, 350.548675725943, 341.753660496977, 338.496211496404, 346.169145470021, 342.63037623845, 342.177868976565, 336.374132636972, 344.337857983911, 346.86313008886, 343.648193988649, 343.388629653258, 343.15408879236, 345.325608146717, 338.98556696953, 344.420204131935, 342.765801953721, 347.520690680002, 342.331894415078, 349.116841981116, 344.598766651214, 345.830636829121, 347.299701860834, 341.305864512123, 347.803966865853, 345.693215595511, 347.964618125916, 343.25021858873, 347.669528387698, 342.72434307239, 342.347845373396, 341.820065564198, 346.33210614393, 346.372308766786, 343.213284229863, 342.619234324661, 347.688753229554, 342.952087937813, 346.523059890788, 340.133386275563, 342.066670270134, 349.157388410151, 346.23595857659, 346.067443292493, 347.424598656328, 341.16670588386, 344.721687508558, 341.270303198449, 342.714278563972, 346.484726897298, 346.503314250808, 343.135096679819, 340.988031743628, 342.515400710227, 344.516893594098, 337.953882273451, 341.511750615526, 347.599062677914, 349.648420766194, 339.883963797042, 347.861833151323, 345.929614478901, 343.640911523976, 345.474881907549, 341.057363183112, 345.77322120693, 341.998348775464, 347.516911565983, 343.550322895706, 344.535984160796, 339.152009146586, 342.838422538805, 344.712228960552, 345.526895075665, 343.725433306905, 342.666970965968, 344.833575658009, 345.769042841834, 341.671836296697, 344.197528372134, 346.222631812949, 343.550642976984, 342.693681369607, 348.627956127618, 349.23433847696, 343.817112463698, 347.645400344868, 343.343737077723, 346.818594347716, 348.207897651876, 345.431250127563, 345.540024623455, 344.017796413327, 342.973047136273, 344.720917645631, 339.677885489182, 348.906582848271, 342.558435887121, 348.815433400948, 343.67473616219, 346.411082537294, 347.705001467869, 346.845608513173, 345.235296242709, 346.529108944544, 338.999264576448, 342.560955698025, 348.881180064878, 339.575259060188, 343.64363569766, 347.063175616084, 341.646650271094, 343.478328998291, 344.053963722729, 342.904094019458, 345.649652339264, 346.159438100853, 344.278801869328, 343.042032214972, 341.311086741049, 339.218627701168, 348.569091731407, 347.710728970793, 334.905248963423, 346.669547792472, 343.154670576089, 348.747763178954, 342.760783257892, 344.026415633359, 342.521993435249, 345.229893380987, 342.486549447257, 348.060965760529, 343.900338417127, 342.181768192776, 345.921349298181, 347.855766890675, 343.781125487794, 340.457652721705, 344.328634858441, 347.223493630808, 345.935254246013, 345.491855125086, 341.669483929947, 341.437397675403, 345.267713323726, 345.562973848202, 340.499183428983, 347.61029032403, 338.894561027208, 344.011397610508, 341.664311105428, 339.722030921941, 342.005777110731, 343.833534590847, 344.513343115485, 341.147113153731, 346.679782421358, 344.611048133198, 346.813352026505, 344.310202840614, 343.615377212724, 340.550756905751, 344.824451666354, 339.106024594515, 344.452507522227, 344.149989066221, 348.349826940571, 345.576037808111, 342.81625077921, 343.179394553222, 343.244875376162, 348.29186787054, 344.196635712765, 347.974356051599, 348.374036493671, 342.753830614244, 342.994855547725, 344.500304871313, 345.132525708345, 344.739981264759, 341.994701522587, 345.660433926381, 345.925660796754, 346.953727520882, 338.122676518171, 347.676132549754, 345.035588123039, 339.572201817422, 345.972738426639, 344.432177097947, 343.880968760939, 350.680579681451, 345.927678190581, 339.705107809033, 344.760869485807, 345.6280160051, 345.966480936352, 342.575100241878, 343.304964057206, 341.175606773586, 339.231040530876, 340.056641656117, 342.984308956788, 348.539624814047, 348.429592573115, 345.66690428792, 343.773848488092, 338.249826815985, 343.376312777055, 338.842960475644, 344.889609391866, 348.937984034601, 340.626112114532, 344.604485331191, 342.357264393169, 343.87335974125, 349.109363897155, 341.401764193354, 343.912463176545, 342.751710956079, 345.91467742697, 342.775983543312, 344.842759514351, 343.843488110257, 350.306668048148, 341.402793385631, 347.522829669199, 342.165492653471, 346.398781859254, 341.222005935317, 344.520803521175, 341.859781755403, 341.547883076686, 337.528369113146, 345.668462869275, 341.527584417101, 343.3573744096, 347.270076321048, 344.832676906541, 342.484502962784, 345.600061169443, 351.87090573879, 342.146669351242, 339.8373671078, 343.400086348725, 344.663958271658, 345.83810939638, 344.17847725378, 341.788142824241, 344.181193262462, 335.83255421533, 343.297006518017, 344.799362895011, 343.574918896668, 345.336354916463, 338.33011423396, 346.353404361225, 346.898148659823, 345.86446521247, 345.4034811595, 340.808845880382, 341.711028454729, 345.654414098569, 338.004190916548, 350.685700986835, 343.538455071951, 347.676335798458, 349.256047923793, 339.433428034293, 343.596602490386, 341.602035179352, 343.341756407767, 348.452034152922, 343.785078300876, 345.050823311802, 346.916038217035, 342.694286690879, 344.294020058773, 337.674773435633, 339.862717894423, 344.105235809086, 345.157647855226, 347.951965598387, 348.789733017373, 343.918051952447, 349.020129166352, 345.783470638036, 341.813147728671, 340.831505176753, 343.701354448714, 350.12613022448, 342.791201992032, 344.18697506271, 347.3510688514, 346.827781498672, 340.258437595635, 344.525639425098, 343.440380318567, 347.072948484878, 338.364327483295, 348.542064659096, 343.264923790819, 346.051108538263, 341.810988654779, 344.631739558628, 344.945046008313, 346.53001716169, 345.184045495232, 338.120395116234, 339.923782630937, 346.376353568844, 346.430612148189, 342.771421200106, 338.040232265165, 342.041816579984, 341.134199992394, 343.722917324431, 348.075507995202, 347.564116422094, 340.771811127583, 337.129230652395, 345.771756738388, 346.454307430017, 338.029817393651, 341.092913291708, 343.555293502673, 348.047612494246, 346.081326877104, 346.347724410308, 347.331477291938, 343.637426518621, 343.191741854694, 340.818648701207, 342.310141486618, 340.585603665646, 350.910451097134, 344.317518748325, 343.504842835842, 343.115641398247, 345.643699868405, 340.166767647787, 344.435296237347, 348.239741859611, 340.734779112814, 346.724333338123, 346.28355077493, 343.905829833981, 342.461320838149, 343.935554446068, 348.143230678006, 342.32889398992, 346.514058997179, 341.164874950517, 343.965823910202, 345.045948630939, 347.530449523985, 347.50059780208, 343.853541599562, 347.160788148144, 345.910893692705, 342.399386452462, 338.207204610597, 343.997896652555, 345.774793690263, 349.305153675934, 345.497157154048, 346.513955926204, 350.145035525419, 340.558101066257, 343.550708778651, 338.377659443879, 349.053076807826, 342.005064497443, 345.541411753886, 345.711737721332, 347.750848628718, 342.590608666544, 340.116183856955, 339.071580564162, 346.82400930172, 346.720090334422, 347.976754880461, 347.580545323351, 341.512656139884, 342.451483242809, 343.329439391487, 346.397356970978, 343.487193063755, 347.75246334064, 344.350726667962, 343.084199496464, 348.001903471336, 342.311907738526, 340.048795678753, 341.917447806183, 341.861356412401, 347.821039574466, 347.40770047361, 345.785649432398, 346.960504348118, 341.93668017941, 344.74548077002, 345.069614523349, 346.673160520261, 341.637386231265, 345.488675361509, 349.046232001259, 342.235350666175, 340.3947074052, 341.890070404515, 347.043453429089, 347.042458787687, 343.644744788775, 342.072108982285, 344.010158960844, 352.930872584447, 340.916825730102, 345.607116602866, 344.161757534629, 348.930128662396, 344.185735530039, 343.608449600652, 346.482424127703, 343.380064893041, 340.125581779613, 344.112001184495, 341.482334282634, 341.813094348821, 346.415846753374, 343.638843359297, 345.335315794053, 347.602474472808, 340.551989133662, 340.583397385332, 342.436085599436, 343.379634941027, 342.244000558619, 343.062375694778, 342.241930986421, 345.105143974765, 344.04635939145, 346.984452449034, 344.300849525357, 341.235360277364, 342.279356242098, 341.415785792691, 340.771615946861, 342.708074224886, 345.588206832993, 341.740200081995, 343.541630104484, 344.500491295547, 340.996742030422, 349.364786509426, 345.823579855768, 341.420558917902, 342.500809087823, 342.669583723137, 345.337991712873, 346.853605192851, 342.095217934585, 343.232411552197, 342.035451440225, 342.583126397146, 346.763020840677, 340.142519959991, 344.131321234891, 348.727592984057, 340.708935094219, 346.190922189606, 345.921538965005, 341.373534755824, 343.037945831473, 347.561556482811, 340.148387370315, 341.887281342821, 343.311514909443, 341.778501782931, 342.465468994806, 345.609325946208, 343.305212795497, 341.270815918118, 348.193397424695, 345.645553947566, 347.580521653108, 344.257781458351, 343.036489254148, 345.507671038408, 342.919321720539, 342.028742649091, 344.213034581378, 343.204300038047, 343.337317556493, 345.974274347151, 349.212614351079, 343.774999712254, 340.851314608804, 341.507118738182, 344.724118471067, 343.095720075021, 345.663795348736, 340.915421470026, 351.54258744293, 344.523944302399, 348.199234137839, 340.725567045571, 345.567215989005, 342.737739739215, 343.124065273451, 345.061437972811, 344.366476058292, 349.833942485316, 348.367741240857, 345.772466852779, 342.56497090503, 342.860469809062, 347.543209565861, 347.38585032264, 345.476202743811, 337.072000764503, 343.874849969868, 342.875451566168, 340.805427389222, 341.097043604182, 342.104452492347, 346.964515224084, 346.810494506692, 345.735464175298, 348.836431430828, 345.51660025094, 343.185311134046, 337.993563397099, 340.222660496666, 342.163707573052, 341.613982638751, 343.846613016013, 344.485894495191, 339.997356320118, 342.731230305267, 347.641943296373, 347.537881374013, 342.560536453635, 344.586182869052, 347.748485856883, 340.023057566042, 343.358105328714, 344.505203643491, 343.887212027699, 344.53601539211, 342.863606580726, 345.474355201898, 340.469731877121, 343.737051367721, 345.367199843014, 347.934939403286, 344.217078646545, 343.092472712257, 345.293927083044, 339.788819795877, 343.292791425857, 349.137438746547, 334.888424543997, 344.68371673559, 343.230660503849, 343.270272646085, 341.672284925228, 342.069942922715, 341.626746129555, 343.57473688085, 344.959562774777, 341.096191466152, 338.542293393521, 346.961167352197, 338.736671156234, 334.692679434243, 342.197688956221, 337.919687868466, 348.257097744003, 339.350213041076, 348.355380996725, 344.983259300262, 341.305351603269, 343.751373362692, 341.741683887836, 345.193550134233, 346.047602476949, 342.473795830063, 340.349966673048, 342.986420864042, 340.885028666486, 347.803572024964, 343.970786500203, 348.124104521804, 343.527810805967, 343.836869297411, 346.918119791241, 349.10241546481, 345.631438177875, 344.515742772744, 337.606065970743, 344.620392174129, 340.814319190878, 346.066660637089, 344.739072378708, 338.661563733174, 344.327229892106, 344.197292685268, 343.951882482462, 351.663657898113, 340.243492680355, 340.856025644911, 344.448065411644, 349.814414902518, 342.320706902024, 345.51038147469, 346.536153648684, 347.361896041451, 345.863682173628, 344.265067820699, 337.504293481598, 345.154763142602, 346.060818666524, 342.914671978713, 339.274849920535, 346.926934624856, 345.32016575229, 338.432602285836, 344.803367544905, 344.073911879527, 347.372490955372, 342.976401789697, 345.443972185896, 340.200843661399, 341.359778176405, 349.730876250705, 344.280103208051, 335.699869849404, 343.886732500815, 340.257537744462, 349.05336585811, 340.075950134373, 339.687013107186, 341.80956506717, 342.492798933466, 343.64245159981, 338.345819143754, 338.480302366152, 345.41142475778, 339.584918011231, 345.583419182773, 343.917375065317, 342.88990879091, 351.225986780667, 342.807435024475, 351.887060284839, 346.074336225933, 343.904305223328, 341.973774685949, 340.558224781099, 340.788305659873, 341.654816418844, 345.004135170886, 344.795213502011, 348.241686606764, 343.586580097968, 347.630377756839, 346.00322920098, 343.202754463406, 345.371651705408, 341.279298806832, 338.513651352164, 344.607066143032, 346.383939043248, 340.261539395747, 342.718671568075, 347.242442945479, 346.966445225719, 346.91495526619, 340.890720181115, 341.232656314796, 340.956026900524, 342.930696631531, 349.009815160319, 338.014070066973, 343.549614259583, 340.108807715769, 347.254072139099, 346.664993638592, 343.555732254133, 341.956344504617, 343.077183295604, 340.444332606351, 345.91026575132, 345.263335235422, 340.453586916591, 340.280994367657, 346.12346682081, 340.331667666233, 349.08905479198, 343.698868855021, 349.21548660832, 344.012164604874, 349.201421829577, 348.13498907873, 349.265950039064, 343.799546311106, 344.303399559058, 349.576526470115, 334.971991052702, 347.023203113779, 345.718215503187, 338.954865815727, 347.870225515016, 345.277292372895, 341.846403397479, 342.80738906236, 341.91866805231, 340.711834329411, 336.877006031103, 340.674216864932, 341.540448769521, 346.342861207608, 346.516995464874, 344.433101718114, 346.120585282737, 347.893875482303, 346.025120657109, 344.16500362665, 348.782354500332, 346.816510943971, 345.075256361645, 340.97820823066, 345.396716069836, 340.024279100564, 349.391436555082, 341.507585604354, 345.256810687308, 341.590146367763, 346.674878211384, 342.240144715928, 343.641710144502, 341.39308876421, 344.708441885821, 343.910220214343, 343.546512033569, 343.91915695107, 342.211853493307, 343.386984446542, 346.277668074704, 339.004172972417, 339.417075317792, 343.959215247457, 342.983606377051, 344.848756511225, 344.467104173602, 342.387035627543, 349.43767718316, 341.436277287651, 341.391939347864, 344.707281410256, 339.913400469338, 346.328084328118, 351.136251131611, 341.122921057643, 342.555362243361, 338.81906582451, 344.562194423547, 348.298775117746, 338.708143755178, 346.457759121297, 344.237004058865, 344.543957989488, 348.45264676469, 336.997612716789, 345.774086382055, 341.946901084097, 349.423736383306, 346.230331705581, 338.508670441248, 345.310544397724, 343.63342934734, 347.132467345841, 346.710916419114, 344.400745904201, 338.788499557007, 348.330542687846, 344.295592630244, 339.8553763717, 339.727266964998, 341.97537172596, 341.446871515353, 344.52500505167, 337.435591733786, 343.033463125574, 343.719287985925, 343.939317927839, 342.973761844113, 346.09916400941, 341.424824879697, 344.05820990987, 343.170537115067, 346.042432215399, 346.265613153217, 347.25465084875, 342.717980032165, 345.833089641249, 340.466502265131, 341.453001441996, 343.369264082708, 338.974925044762, 344.85237603162, 337.695378958695, 349.689284014488, 344.769559741995, 346.19478043513, 346.67376918801, 342.444859005547, 346.887796592545, 346.427642650836, 341.347028298016, 347.407307467885, 341.9847098949, 343.483883562693, 341.802990237771, 344.901848194883, 346.716217303761, 345.465155394026, 344.39750122846, 344.368632706896, 338.821826067327, 348.284779199732, 343.289270957166, 343.555357346374, 347.736063460653, 345.130736999455, 342.474308576063, 346.109466484076, 345.923649336585, 343.26556382727, 338.676588456984, 342.831579548787, 342.730309765755, 344.622829018542, 343.194189304616, 341.658197367881, 343.623079458588, 345.790545141156, 342.175457892265, 344.704019429765, 342.505305792697, 344.841412209504, 348.512846924273, 336.608993184508, 341.460174859012, 341.801899914672, 344.871747054625, 340.641130708951, 341.543458944004, 342.959516821593, 344.839318693358, 340.881048524024, 343.644358866169, 348.009633341574, 345.15576970126, 342.35209411677, 342.64436527211, 342.598770998089, 344.033756185873, 344.180413367398, 345.270008366953, 347.347413619099, 353.102373050136, 341.401013425417, 344.815078344052, 343.503233803811, 341.065204849653, 338.596232733343, 346.697247435484, 342.821485718541, 350.561136746445, 344.623008638118, 342.407932023787, 339.883357950452, 345.360780842168, 345.971407151725, 339.212673306397, 341.405067145944, 344.909479889936, 340.693132252655, 340.227113859299, 343.769302706622, 343.338558558869, 345.417232588663, 337.828902541056, 338.749775195877, 347.752661037923, 345.167075904049, 338.220146571419, 341.733260439055, 343.515834253626, 344.144827141369, 343.463469030963, 342.301162155157, 344.784278278458, 343.049828246881, 343.798646713258, 342.87824155062, 341.642482844446, 339.130273627634, 348.375136735686, 352.320335837067, 344.782688973342, 348.320269394032, 348.013231101713, 347.603297807901, 345.779245386516, 342.452584477918, 339.535053702784, 339.697801389218, 340.249751700543, 351.740001095583, 341.174428676697, 341.374612220772, 344.605883231202, 344.720750963792, 348.75381313618, 338.457785351984, 343.267842995532, 342.373550635064, 345.22528659902, 342.909755756807, 344.432111544109, 346.124857971233, 345.138914970559, 343.899635173246, 344.355050781888, 346.774971483546, 344.302581199575, 347.287146406291, 348.099638263804, 346.307467161461, 343.411403792657, 343.741851303072, 339.817413073551, 339.759559947785, 341.13545520059, 343.176278214232, 340.785033426064, 342.540390860513, 344.735870168098, 345.180874250464, 353.517250253277, 345.108821299181, 346.878114521012, 343.718546742963, 347.673265995811, 343.25003819799, 347.620991869456, 344.128582368357, 339.955963056043, 341.909586667788, 337.811525385841, 344.393511889914, 348.105284205252, 340.32212162772, 350.143686663122, 344.505423220216, 340.739672497663, 344.904200276308, 345.141359005034, 345.77661357541, 350.657877369077, 342.518052992055, 344.297516080561, 346.244301318372, 340.423419646758, 341.796063474877, 339.526919953209, 342.979725088909, 343.789302237689, 344.449052910325, 344.014956241386, 345.302978970135, 341.009778026754, 338.763121157301, 338.777839621174, 342.465970669922, 345.552285808883, 347.257633554157, 341.654160427558, 334.695996225438, 349.023727240472, 344.213607457274, 345.545994758059, 346.707308168931, 343.274491520228, 343.633047057598, 343.778479445786, 346.53429260368, 343.309864481912, 340.301180109707, 338.75468235236, 346.489570592037, 339.773525656817, 345.54323437152, 339.927938825526, 342.724451412515, 341.656933293189, 338.876595576296, 345.806055371676, 343.25317100201, 339.886758686807, 343.823273949559, 342.738274762567, 345.680949311449, 347.722541759795, 341.232495068852, 343.68648465428, 343.923759798202, 344.094697995611, 343.64519510517, 343.669189392298, 345.586984536612, 349.067018567831, 342.948990428935, 345.033015960665, 342.651142589983, 340.406481788416, 350.582154827546, 339.287834279061, 346.435021552999, 341.051782893132, 346.80013367362, 342.118355409838, 341.689262694748, 343.45581112189, 344.384662614187, 339.186603054753, 344.503592469632, 338.817951946415, 345.881362361357, 341.679576556045, 344.8605146482, 345.622646933496, 346.225814477144, 347.364494233461, 344.618481766384, 346.749975248447, 340.099752729728, 345.967200454168, 344.44858252703, 344.225617359163, 342.149893265932, 347.901832121553, 342.015884842104, 343.149574184144, 343.055780041944, 346.477421686899, 342.62405584364, 332.216636308268, 344.721314182904, 341.963546574255, 344.380294031594, 342.295287013066, 348.646302421165, 337.562803386045, 342.544799916526, 345.066487627114, 342.186527789723, 341.888180933137, 339.220661729861, 347.476913639975, 345.638622129695, 341.978756344473, 345.097905767486, 342.925924777976, 341.704572346909, 340.867112264118, 341.806266204863, 344.045029147983, 344.057720278386, 348.800551540894, 342.829512946927, 343.830191935808, 348.539543638954, 341.48087492443, 346.042501031098, 342.743417310734, 340.219549074411, 346.334311545995, 345.582416634484, 347.602921660479, 343.795153725446, 341.32557372557, 341.0982986812, 339.23609245999, 344.18592838107, 342.574640117118, 339.149124096085, 346.227023325448, 347.512073974306, 342.039350573508, 346.897959293092, 347.677627280585, 346.352539370161, 344.459964815156, 342.088248672402, 344.645996939763, 340.238811513352, 341.596205869893, 342.122452933537, 340.911054159689, 340.280113358116, 342.228357909873, 348.308337258147, 341.159354461371, 345.812360476939, 345.25414914898, 345.725534601981, 344.400881973789, 344.016187729085, 347.177153502017, 340.736315112952, 343.022246222112, 339.863015233251, 346.461122329244, 346.654183661924, 348.513637005436, 341.432656189426, 344.598424224716, 343.628073425628, 347.61207876559, 344.670911021133, 346.571137568688, 344.138222932375, 346.062522606156, 340.537777831622, 341.63574367189, 347.10898009474, 345.425498106616, 348.320158487931, 345.163527216219, 345.057895494459, 349.424259701963, 338.591881640926, 339.226319621749, 343.906629154003, 349.093742641962, 346.568401329292, 344.075438104804, 339.688884773288, 342.532258370018, 341.381726181887, 345.35835857657, 346.269993774388, 338.484531793276, 339.014537060487, 343.172525475015, 344.940432614944, 342.401196373035, 344.814106216197, 345.635721628963, 344.251943417391, 340.776963961531, 345.804163354179, 344.03915322198, 350.484002202486, 342.09785826783, 340.192141886938, 344.450910547723, 343.049961607164, 347.684724857341, 341.277335623108, 349.404543085365, 343.401681527006, 344.554686852382, 346.017838526553, 344.619499243259, 343.487286268925, 338.052973993029, 342.922372906077, 348.105080293968, 345.686555634663, 353.750592651964, 337.847502618477, 345.432513230437, 346.562279841785, 345.684679050137, 341.558791057747, 347.140514023439, 342.682984114498, 346.741133715897, 340.219242032618, 343.238691620917, 346.385615912496, 345.484783997037, 345.888039887262, 345.49218261983, 345.132808221845, 348.156425347624, 345.704949224412, 344.69178928266, 342.047830015981, 340.786317142092, 349.215695236235, 346.744117155526, 337.411526176141, 345.405921927767, 341.530983212184, 344.320923015316, 344.062516818371, 348.520162481647, 343.47750147591, 341.939636501531, 342.386160418876, 338.718125335874, 349.042879156532, 342.305740341999, 343.199872684374, 342.609835699667, 346.158177468013, 348.333066263307, 345.788528735872, 347.562611022071, 345.675354645978],[132.426209706693, 137.060515798539, 130.60681101637, 132.200880616274, 122.639000883983, 136.363400383623, 134.633941699146, 131.715590500651, 134.101439685361, 129.937398121073, 129.165901797018, 130.614437031722, 132.619158546649, 130.478333195054, 133.304928270489, 130.909081598303, 132.649532199964, 124.989699563454, 130.107886712139, 128.290371835193, 133.147809141091, 127.645521582583, 130.105183649179, 138.571789786656, 124.828333967222, 131.79280848383, 131.923238977806, 127.810458103906, 131.953769980186, 132.498439624901, 130.177910679555, 131.382589671581, 127.761841557299, 132.155878587108, 128.889636686999, 131.946193359734, 128.409596432457, 133.17606353513, 133.318454326521, 125.10370799988, 137.659595987732, 132.923845447892, 133.27015382693, 133.46000641816, 127.048843423935, 128.104069266326, 124.190284048313, 128.39742186281, 135.952072509144, 126.52937011484, 132.930098980581, 127.278898814869, 130.203811413246, 133.281768265119, 130.674615733033, 131.129531340219, 129.25965267871, 136.114797465686, 131.507337483442, 128.046769843222, 129.599931724389, 130.443194243853, 133.134478636253, 128.98632976513, 127.510217332249, 135.381220826296, 131.740453788963, 126.425430130678, 133.639866250372, 130.291296016072, 123.121554766792, 130.576261973933, 130.587957699733, 134.580775093126, 126.865445269378, 129.93009301949, 129.88848220727, 133.210064995107, 134.491049716637, 131.226028159486, 132.611232482114, 131.088715683083, 129.913768061446, 129.061195583633, 133.629428844058, 129.469862618385, 129.967553960937, 126.958862368171, 128.819269977528, 134.188470128673, 133.420044351955, 131.448250841493, 127.956186445744, 128.148637411458, 129.391892066627, 136.831417524214, 135.438388171877, 126.935039399415, 129.608255498433, 138.677790578201, 132.867834055946, 125.535267939947, 132.344520140158, 132.234640548916, 126.851165546086, 135.521349657303, 133.203171796119, 128.525713022634, 127.170645439373, 132.308010365048, 132.705145239436, 133.788422016991, 127.240185990505, 131.812270796196, 130.46058454315, 129.070864823732, 133.535719117714, 130.276702941567, 127.011810541232, 127.294680004363, 125.624040949879, 131.800838307714, 131.995739278883, 131.008745318933, 129.449586873238, 128.160207587432, 130.662237890162, 138.802018685538, 130.952737799356, 130.329737450722, 133.021332303399, 138.186598049742, 131.572974430355, 128.910596137589, 130.719936707751, 135.519587899117, 126.088548568436, 127.095444101187, 126.605228254882, 131.888775089129, 129.722806390273, 131.074340975407, 132.020397732849, 133.86294816947, 132.129308972393, 135.153000036128, 135.168728601119, 132.01008479711, 131.249919057968, 129.387849653213, 128.169957442806, 134.213886417552, 132.306650945681, 131.991089964604, 131.893190584009, 128.93030150785, 128.556187412108, 129.922366471172, 130.685019520625, 130.063943087174, 131.929298732393, 132.499953774669, 133.843500852911, 133.605130176455, 131.348863356582, 127.804265204008, 131.684406428639, 126.047991385026, 130.935787079816, 138.981382947811, 130.947995253245, 134.872514258214, 129.219082521599, 128.764022439628, 126.852632039159, 139.514652043831, 131.182199837762, 125.769511319337, 132.831577479231, 134.112285216834, 129.156050023045, 131.661275918588, 134.134127913717, 129.492506016737, 125.888229162617, 128.621205002281, 133.325622013715, 134.408998137892, 130.00961576428, 131.694858970367, 133.001983991708, 132.837871023492, 129.6854204867, 131.417212040709, 132.635925349581, 131.372256708251, 132.867528544981, 132.779065801068, 132.167125173322, 126.968666204677, 137.420066822532, 134.833494861333, 128.944834960819, 127.636423941501, 127.956993822307, 137.148630120206, 134.033253893657, 129.77409217749, 131.120098901768, 130.394503405888, 135.070839875581, 133.805368477253, 131.214090785586, 129.840298512678, 130.006047025649, 134.782791098506, 128.961870160076, 128.325977936201, 134.007927322804, 129.844157074317, 132.757119241253, 132.579182155127, 129.190568338832, 125.761382638145, 127.152750919043, 137.149698471532, 127.943412176901, 132.663628646525, 131.978658863387, 132.159016164985, 128.505861802363, 134.361203773668, 131.336658382444, 132.304675712363, 129.783474765109, 135.224300364387, 136.366941957013, 132.288228963596, 131.581824216514, 127.981605704582, 131.246100921226, 131.110117492455, 129.790736021509, 133.876331980816, 129.667526182645, 124.189315807942, 129.400008336564, 125.494091616623, 128.084373121303, 134.747905328327, 124.915870467573, 130.637197588552, 133.475599774937, 134.180525871951, 134.018959833822, 132.977346009972, 130.250561061462, 129.172859890366, 135.381367082852, 130.19248094509, 130.812980994866, 122.378085938178, 125.789329678121, 126.150615655953, 136.166729139075, 125.155879819601, 130.024960046022, 126.543822944644, 127.072922531449, 127.533481972346, 131.028646913694, 124.644237150971, 125.373659646913, 124.209878534815, 133.106565503396, 132.98752887586, 131.636594515954, 132.791900188554, 131.425981820099, 125.344354338074, 130.144046215276, 128.368177506763, 132.747803283602, 124.878427598298, 124.959993338917, 128.51305674653, 131.021478547158, 131.498254990405, 128.047925745358, 126.38566166946, 129.169997189487, 131.610902012506, 136.421701229189, 127.073333008708, 132.668155614833, 133.838580431708, 129.497138478944, 131.938818185845, 133.206766002754, 130.992909131639, 132.327524355405, 125.525707637352, 130.196684660036, 132.402806593819, 134.958032553813, 130.602347068853, 130.464394864099, 134.436146386026, 132.426833710724, 133.146072977479, 127.368631829695, 127.170396269835, 130.15890576749, 139.220732625502, 130.507969345225, 135.36848415748, 127.875843766905, 131.160602250887, 132.134008475038, 128.622094240812, 132.9634289744, 131.364565403803, 123.63609805431, 129.409695793102, 126.990416321395, 131.321598435243, 131.699046271032, 130.675521762411, 132.988345112806, 128.307082245969, 128.513941284534, 128.337884989125, 136.756460706422, 132.500817360765, 129.457025083218, 136.033179890851, 130.468973905508, 127.401853606077, 130.312115235809, 128.819380952905, 133.268238601184, 136.536925854051, 131.826524450858, 128.477971809241, 129.369619782771, 128.78358112296, 128.018181249841, 131.847106830182, 132.862010337463, 130.192345054365, 133.234199294282, 133.92879678309, 130.269908821874, 134.042503032646, 133.50552694314, 128.65813126471, 128.910732465279, 127.221566609223, 131.808570682287, 130.284926797528, 130.299045000011, 128.071328108117, 135.846059636182, 132.668569219753, 133.353594880112, 128.701972478452, 128.611637548615, 132.365726386753, 125.722157326532, 136.06232924753, 132.760502793616, 129.005774462458, 128.405742545338, 133.481618386914, 123.064420115566, 129.193242102439, 134.292749444014, 128.329100035559, 128.735901642445, 129.797174632731, 133.15353176158, 132.134825472267, 132.118508996853, 124.661584887951, 131.195078570933, 127.659172343614, 127.414659931751, 136.324278603194, 124.81421850838, 131.920084794447, 131.729612412967, 129.226777383934, 126.017664265735, 135.644326863728, 130.851348639521, 131.303418930757, 132.856226124447, 127.535816200704, 129.536835320396, 126.849020750888, 129.084744360385, 129.08385589997, 129.984468723382, 132.091212179831, 131.083086479528, 132.025836199769, 132.200807155135, 128.859336383239, 128.572614987884, 130.717190533824, 127.33029247538, 131.044957301084, 129.659016844253, 131.926176225895, 129.693170373939, 128.586313212324, 133.774862947742, 137.587010546434, 132.969756767469, 140.375058629209, 134.318344008086, 129.006483574386, 128.55430685283, 130.583678014691, 129.50349189351, 130.845216782809, 131.336059059046, 132.639394376749, 129.784964047655, 129.91158265016, 139.09308277826, 129.345790978107, 132.741949541079, 135.854532822594, 126.178579968822, 132.693015602446, 128.66412361726, 131.918066516122, 137.642996857863, 132.676373263425, 132.172368223581, 135.90278255077, 131.873019500183, 130.235724792888, 130.706612644842, 135.49263430949, 131.592389530498, 130.077112685353, 131.183992902253, 127.616311874367, 126.644036710916, 132.784492849494, 129.559981488536, 128.186776922952, 127.675726305058, 129.493732863321, 128.594065116084, 132.720627767823, 126.379243656996, 130.298662244818, 126.175853947607, 132.3071148576, 129.114691727871, 128.268935548523, 131.662286414371, 129.404826625697, 129.149715743369, 126.473663974174, 131.042723635965, 127.577031435071, 129.186570609834, 131.997238230775, 127.012265444158, 134.633115626361, 131.80139371868, 133.690386771139, 131.309690922959, 129.366591190867, 130.984741250019, 138.2593771214, 127.077485534246, 130.416744406041, 133.566812536659, 129.21144779863, 126.642186381946, 131.054781697227, 127.109031165629, 135.118806940284, 136.942747695618, 133.542335005055, 124.293378435269, 125.044919555723, 130.903214971702, 126.671660134611, 131.945133132786, 131.846009672164, 129.270774735153, 128.247417031611, 137.350399190094, 132.30933240253, 128.781046043958, 135.481300094614, 134.790101610254, 120.433275703781, 129.987702140221, 131.847588114217, 130.132157238223, 130.601630205768, 131.27157460517, 133.678748415774, 133.34217368777, 124.935941139336, 129.212021729508, 127.946243695917, 128.38635546227, 127.45067677693, 125.439801317156, 130.809930359068, 132.466774309926, 126.773498698307, 131.371214665196, 131.189294507437, 127.677465193977, 130.423709000329, 126.892045199982, 131.392921413877, 130.044750398098, 124.101480918703, 126.733821450208, 131.133360522023, 133.49556037323, 128.54811020212, 128.705211754241, 131.762791586765, 132.664312857815, 125.780167437508, 130.6295291444, 131.522834812578, 129.712815869947, 130.848943087109, 133.518118690564, 133.33479243245, 133.487261019487, 130.623928435953, 130.133282564681, 125.86189118627, 127.702712645184, 129.871913782666, 129.161060619569, 128.6058364793, 133.69000328502, 129.365360522426, 136.150222101301, 132.598676048249, 126.378686537305, 129.028839527323, 136.131644301346, 130.561639061278, 132.313039936491, 131.635038632218, 130.911293229781, 136.127811606208, 134.840461070964, 128.817606015414, 130.001855085087, 124.835944028621, 133.217953878839, 127.084323002921, 127.108348207674, 134.01325039358, 129.959194264267, 128.103045177563, 133.642737510221, 127.095392847842, 132.271914889845, 124.098125048776, 132.62189478303, 129.767422109544, 132.278473193378, 125.080697711557, 132.213287854231, 133.804781332659, 133.470779236038, 131.215929162603, 126.94267983085, 130.134928390267, 128.107964965943, 131.293331636371, 129.059382269091, 129.791172536141, 127.214153532714, 124.891304147869, 132.568758431816, 132.688467067604, 132.237431586037, 134.147277597209, 129.33709691254, 136.55495216291, 129.307276082943, 131.238459318696, 128.81427808741, 129.484569638162, 131.409003794286, 130.861316892132, 127.486660857452, 131.121332278524, 133.39133554456, 126.201728777129, 128.808767691132, 127.941230840828, 132.31921559643, 127.035589943199, 134.672189504561, 133.137240607681, 130.461414293871, 127.708634636736, 129.986693930486, 130.943786760967, 125.973031065642, 136.452066646179, 126.597548905014, 134.369271159977, 129.532009698155, 134.033311088267, 132.163891782552, 133.751390632672, 131.710248081359, 132.396623215778, 131.75570581202, 133.598056130061, 131.172201062694, 128.138046781099, 134.906115025624, 133.082559330498, 134.484323646449, 129.607175813616, 124.227122632213, 132.735026907287, 127.777349093115, 137.780800704141, 127.9387922231, 136.200321333755, 130.28917189922, 137.484315103764, 136.153296053519, 133.623303705242, 132.534186222532, 132.326940143148, 131.186224224483, 130.525598099874, 127.585839435205, 133.388242086989, 130.773890514647, 133.037701255585, 127.974636225249, 130.459524964428, 134.355389546761, 132.332104490953, 128.171332728998, 129.923057761072, 134.618052351422, 135.589785827371, 127.932601501543, 131.199232648081, 127.724272698988, 134.504744051038, 130.320100650024, 135.363508727667, 129.599472754911, 137.716015752189, 135.318360470848, 130.117162659116, 131.920509257905, 131.201851801748, 128.613286129924, 127.405879527124, 128.261825018348, 128.993577515733, 130.884996480934, 133.574832195353, 130.174123472051, 127.323369423023, 129.122191783528, 134.05517666815, 130.967964729038, 129.74844589508, 133.033200444758, 133.849762854415, 129.701439761858, 131.80246349932, 130.55766991783, 128.460198592991, 129.913865425177, 135.596724044283, 129.654231348324, 132.609505470324, 135.363818247078, 133.144304382116, 126.804779226353, 131.936149296714, 127.75843120942, 128.89873851905, 133.218780810477, 130.535950251019, 134.328317740642, 130.038600541053, 129.598854971705, 135.394270296663, 135.138263036451, 134.149808073098, 125.708753881259, 134.232091124925, 129.983774961779, 127.969572964908, 129.715839282669, 130.709843767089, 131.182279827861, 136.719484233085, 131.613771103729, 135.55788401787, 131.933762027351, 133.51266129777, 129.66614187485, 131.941965638094, 131.358438860662, 128.138083132254, 130.272119087689, 132.639162764022, 129.506562300487, 131.840753569223, 130.166004407215, 131.585923859455, 137.774895473718, 132.872286949471, 125.233038193597, 132.101123681094, 135.900851419565, 128.138874561199, 127.003531893307, 132.365825521854, 135.403504373002, 127.448924304044, 127.327325277211, 134.557756912092, 138.757097160882, 131.197291689538, 130.41265522943, 133.460079800738, 134.79451383211, 128.447162820879, 127.965213644896, 133.059918820369, 131.080719916867, 134.335746627112, 134.103647961897, 136.633134549386, 133.820906835576, 130.637967134557, 130.900669038858, 125.906785253424, 131.456922380878, 129.93761831224, 130.863758594499, 131.340587946759, 130.604985981163, 124.655400463366, 133.242020492829, 134.442467247811, 128.661103534203, 124.001187314922, 129.128334579278, 130.743709227163, 129.942078943645, 126.722695609421, 131.808927919686, 131.638049972783, 134.556410663481, 123.259064039041, 131.053580510201, 130.841677631305, 127.448357892236, 126.950781237204, 134.87518116043, 131.153595261331, 129.081328573061, 135.596657150847, 126.824612719948, 131.026940385107, 130.4711445525, 127.919809611096, 127.699967791771, 125.330305506347, 129.681889743914, 134.030189509204, 130.039474327247, 128.736388741572, 131.662187981667, 131.661379611423, 138.740173741159, 133.542687966753, 132.644656249703, 128.72402262325, 128.63888528739, 131.747867747933, 128.80475708173, 128.737236686851, 125.930748195483, 131.886083744725, 128.304022659255, 131.649166133166, 131.405229922474, 131.06040851143, 135.492133564312, 135.988699455752, 130.032505807789, 130.881700844804, 132.631592182282, 132.01744158677, 125.715331207743, 124.585922802634, 128.810337051374, 130.794542306565, 127.228737230877, 136.092967094619, 135.46662380712, 131.659681544008, 127.250770894989, 131.976915029256, 127.53332718619, 127.165944715997, 129.59008115564, 133.09554645874, 131.058238390377, 128.271705281053, 135.608784694683, 131.168509464839, 132.827260517439, 133.737269822459, 127.059445253278, 132.379429864772, 131.05727266871, 132.235669247026, 132.904857214224, 128.791852835951, 131.879490178212, 127.752123869608, 132.383544805258, 127.321088731691, 131.282655231353, 132.96493574103, 133.919126926821, 124.568369813428, 129.864808395484, 124.153695514308, 131.332463811091, 143.438494789676, 129.55903590335, 129.809538205932, 125.808857948267, 124.916272355436, 131.986951161902, 131.711184469928, 130.778099238699, 128.190564372786, 128.036434081362, 134.180595072105, 128.221476224625, 136.009605444145, 135.329813632541, 134.056131282505, 131.844070597361, 132.300518833938, 135.776003506713, 125.661739703168, 131.299713512514, 133.608690592176, 127.478980326389, 131.360114465476, 136.279614396271, 130.81080153285, 130.198021356598, 131.094394654582, 129.704708770579, 129.608447487818, 125.347624171257, 133.943806367203, 128.267045306527, 127.369245436518, 133.751110107916, 133.068139127056, 129.796396879424, 124.621671518015, 123.268537633372, 128.822731525532, 128.047558189614, 133.124368301609, 126.263228388513, 129.72484425271, 126.920466840211, 134.209681564557, 130.397004364182, 131.265384246715, 132.316106337634, 132.770141574162, 130.598971617824, 126.590042465091, 131.562989372268, 131.989285265898, 136.545333140229, 134.887905927011, 130.616423191243, 137.011734043354, 132.844665489353, 133.583976344589, 129.315553770385, 130.890813256018, 131.637971774026, 128.872708139929, 126.76355675049, 131.709450203093, 126.615116518686, 130.098936469858, 135.034374078402, 123.869577916343, 132.826655075289, 128.683342837239, 127.182602258976, 134.372420289388, 131.052866195015, 134.941824261698, 127.445547223709, 132.550801578937, 130.493656786299, 132.755237998959, 132.977546907753, 130.059539813643, 130.079505527969, 128.750722064185, 132.624737666011, 131.542829134532, 131.287876950457, 134.591879744206, 133.581279907208, 129.139563302828, 136.460720962252, 133.036002218562, 129.23605777184, 131.36620104999, 126.340956411578, 130.321778373308, 126.516712909349, 130.796063358154, 131.901027880031, 129.80761941475, 131.050473807324, 126.382480360648, 127.28529945537, 133.834587054863, 124.90704380182, 127.965162528578, 130.15568411246, 130.136922227707, 133.88486685729, 132.850287760333, 130.648061170118, 131.192525407467, 135.732374092876, 129.789064094206, 129.153922757779, 133.032887547783, 133.890988660173, 136.339215301858, 133.353138525422, 130.409015391958, 133.959398488096, 127.937923816363, 128.63130316335, 135.314366179236, 129.482471155381, 126.011993745182, 130.817279765501, 126.269335843269, 129.245711202769, 130.896051835362, 135.242280397103, 133.140213810342, 132.911379255034, 132.435910954819, 128.676312388612, 127.420523909806, 130.150319729726, 130.828996998829, 127.900576108478, 130.902238275629, 132.945598642421, 128.761212585123, 133.228204876245, 126.749893241042, 133.972252718515, 128.882377820022, 128.991983641185, 134.717170527008, 135.641852500775, 128.669575020827, 126.176771450459, 132.367393333831, 130.939708785472, 126.512642657034, 130.268185247791, 133.588295617892, 128.424689255877, 133.446316382745, 130.044190570142, 131.068688672257, 130.644098367593, 134.173607508968, 127.339949959377, 132.685913965329, 128.182069440321, 126.522464296554, 133.249878133539, 130.059793092294, 132.299827786577, 129.6837561498, 133.284766752195, 126.903213645212, 134.955139223604, 130.156815375261, 125.987091232608, 128.739309740417, 131.899111012231, 133.537362853904, 134.201025502131, 130.564824442049, 131.737986839891, 133.952280629845, 132.520514416202, 135.224643644955, 134.384098523651, 134.50531735836, 127.944384751815, 133.336949351058, 130.756444967414, 131.729713510922, 135.263605666771, 133.25717848897, 135.111737632616, 126.182011263676, 127.628073464191, 131.37073114463, 127.294794556261, 130.509915579935, 129.322321784272, 128.310706423965, 132.133338028712, 127.13561106424, 127.642903269372, 132.264339247571, 133.199340370654, 129.782034353704, 134.29099007609, 134.193014617371, 135.843743013837, 133.907416007824, 129.664816861336, 137.980566278394, 135.214083857027, 131.559361617318, 134.785835369424, 129.369533186343, 129.370330451354, 129.727873639249, 131.24573381002, 132.895593369971, 126.164625131126, 129.560281361836, 130.815413327237, 133.783911853204, 135.009011694102, 128.840276008093, 134.99823151363, 133.214732114336, 131.997597233852, 132.066643717039, 129.296081180424, 131.48087132822, 131.442202932784, 131.217884360795, 128.422569369472, 130.243314340275, 130.013357004506, 135.819652246789, 133.444724494273, 128.186156567661, 131.452391027615, 133.059124177042, 132.579671102246, 125.348415252412, 130.628051593431, 135.359624285957, 129.419057264842, 129.646126371361, 131.547767552611, 130.066974447661, 135.866739674006, 129.531190013859, 132.850027156975, 129.584004534297, 130.193482605473, 131.685167360628, 127.962223844631, 133.023568071251, 135.593749730909, 132.779326835431, 131.942833558053, 127.705027849682, 128.268595237382, 138.102234825185, 131.211233462824, 125.983307822295, 129.041970325953, 135.501023160074, 129.1980095817, 120.373001559885, 131.141271248476, 130.425404677815, 127.316033112675, 128.216450558139, 134.951023250661, 131.144192621075, 133.538626297136, 131.547297682071, 126.544696508324, 130.179314027577, 124.403197081465, 128.448535420112, 134.884712926369, 128.051722083471, 130.87821907899, 131.138024502239, 136.965997559473, 128.100488222354, 132.929004972412, 135.33453041008, 135.057447228256, 130.129606265617, 131.508120585806, 130.896984154169, 132.717215134334, 125.261228191219, 132.047908869986, 133.697062169769, 131.34420768805, 129.86254445446, 130.828900959897, 132.628997278786, 128.449370670427, 127.264795424155, 125.708835849845, 134.874687392232, 128.061074723978, 124.729221674674, 131.065015106052, 131.858501867517, 129.021598347715, 134.807085971127, 131.30310894853, 128.458175345946, 135.484031706305, 131.554483248273, 134.939981045646, 124.946225036036, 133.859394611987, 131.98683336342, 123.983815029658, 129.717738344866, 133.944546601527, 128.494649458948, 134.108973103884, 130.704961336714, 135.491176781899, 132.461553706366, 132.877220749597, 132.709489144072, 130.459317351625, 133.327074765927, 133.884186471137, 133.865353225761, 133.003376771665, 134.965374719238, 137.836295504663, 133.791233228959, 131.634001009648, 130.402991565637, 127.130207715573, 137.44721133486, 129.922274096177, 129.761801194723, 128.790581175393, 129.177820954338, 131.365960701816, 128.696476726805, 132.280680859176, 133.724841794143, 127.782002698786, 132.359429326419, 131.041202053622, 129.792145822403, 131.500017072635, 128.385649642281, 133.418181815196, 130.687775960031, 130.639182866853, 131.788118558423, 125.743645314901, 131.673955038187, 129.236966142995, 132.9169295849, 131.009820394136, 132.441888705374, 128.868858844435, 125.503116199868, 129.49634483226, 131.636016069772, 132.496976623703, 131.976594483331, 129.544199033578, 131.218358994428, 128.379351056089, 132.318173429375, 127.967201216416, 133.948517293792, 129.526541301819, 134.295186942927, 129.174408188889, 126.273246230969, 134.461891618763, 128.720445083972, 123.941224246316, 136.310573596994, 129.568471335857, 129.661559362843, 130.200300968163, 131.308042831335, 134.623652930555, 137.419433185451, 135.008359282726, 133.180562472713, 132.282173288229, 133.416472714511, 132.313612224452, 129.952094660294, 131.015532531829, 130.538495806392, 129.939991619533, 131.618028063154, 130.107222332191, 129.527731110927, 132.297345226895, 137.670656479738, 134.148217987295, 130.674832496286, 136.164467155505, 125.869010253297, 126.151027031629, 129.34009104797, 130.171726382428, 134.07121059388, 133.262144770375, 128.621097226089, 126.999746268714, 130.68306197413, 126.373719902702, 132.353815297302, 131.562787904725, 127.000500060016, 131.885745377276, 128.426665669036, 132.394458947642, 129.628909284814, 131.583739488669, 132.201633626213, 137.226206565683, 129.931982604805, 124.473146271911, 130.462290594548, 134.415105851874, 130.923387107453, 131.316759959773, 128.836735639969, 127.163852991485, 132.487248298865, 127.418821649376, 127.78799304062, 134.695733537919, 132.031350217186, 129.407990927749, 136.572284534378, 129.23018186738, 128.81266887068, 130.42737756026, 134.918886096263, 127.748043121482, 126.567696886557, 129.130997448831, 130.653507872412, 132.549714419175, 129.750833396203, 133.129803288477, 130.383066035851, 130.584573894088, 130.049498691511, 127.832654949258, 137.368959085893, 131.432183102058, 126.651469708235, 130.945725726685, 133.556227073842, 126.486851037205, 129.221985020435, 131.931421027108, 133.551932853597, 132.280213527236, 133.345360475328, 130.330735322835, 128.774893592633, 130.793886725192, 133.574448607777, 130.490237653068, 128.488563687911, 126.209223390636, 135.597860376844, 126.02049727456, 128.615820105918, 125.811157102552, 132.377361145727, 136.360627439321, 129.817464936084, 132.804491929294, 128.201557610339, 132.685158329037, 127.838929823422, 133.501034419341, 130.380068894687, 130.095716465868, 131.645124635538, 134.101392380718, 129.80485514956, 132.796461200307, 125.003156454268, 128.779971813595, 134.192566304008, 130.241228012911, 135.671610311008, 131.908738850839, 125.859297400841, 130.014818628985, 129.845479386248, 130.931243995297, 130.721324566884, 134.062519884574, 128.470591756275, 128.309323510084, 129.828322772576, 135.004912145642, 132.814620622222, 127.173325770943, 133.59492111748, 133.314755422459, 134.231344788238, 131.214969041931, 134.068300496765, 129.964452994529, 126.310264336269, 130.21070923467, 131.253138663845, 131.151050850213, 131.519018674748, 130.397314380991, 137.034880030173, 133.437796309214, 132.881933241123, 130.968523889925, 126.576818482104, 125.280970489234, 127.830689018268, 137.974484687386, 133.213869921435, 129.993516097515, 130.037639794421, 129.796711812111, 138.395893878032, 133.811700219656, 134.20778162283, 129.007495380453, 126.826222622825, 130.948513693561, 128.864183543836, 135.036303925164, 128.700990077591, 128.823154152042, 133.534398521431, 131.443101272111, 126.69229908243, 130.625220091042, 126.869785324034, 135.712388831953, 132.524406280184, 125.886375333779, 128.193018681008, 130.085107763075, 125.438564622939, 131.580170745353, 131.499797579049, 133.454390753463, 135.71777334655, 132.474040035797, 131.407519920266, 133.849536486934, 128.21522862867, 133.078905071071, 132.37736807987, 128.430814453969, 131.357587978129, 131.865530398643, 131.606118657112, 128.250709259957, 131.245253019767, 137.927366618515, 125.872129743678, 127.225282406434, 131.051083111322, 131.641781945708, 131.518308311248, 133.608508358437, 130.396204793694, 128.541020153447, 130.913712425155, 127.018735015645, 126.391997572671, 130.733392903609, 130.41840153049, 129.678301611778, 133.447290720204, 127.028158580218, 132.19414164292, 131.37005844158, 135.275935412034, 132.390792831211, 134.624974687568, 124.205301014116, 136.003254927092, 130.862742749426, 132.552187171321, 138.300007157191, 134.493534030804, 132.582241848572, 125.236061624998, 126.167673902314, 128.90158403746, 132.751492305509, 131.512501274025, 128.539331720858, 127.523535330742, 132.302284019783, 129.784870769053, 134.619163666186, 133.474608455939, 129.234841186928, 132.089377162843, 126.787417802877, 132.580587453906, 135.693818494705, 132.968634767999, 137.61469057799, 129.539684067217, 126.642666979605, 136.267970276411, 128.582865538887, 127.707761983015, 136.408944914493, 129.574127039033, 130.441962927432, 134.823027754212, 134.5182810845, 132.638141008104, 127.012193096785, 132.52452755271, 131.617128764655, 130.091042326525, 133.41804457373, 132.852344371205, 128.766389118325, 131.981010874802, 134.181288951876, 129.69257642743, 125.658565802076, 135.091885427629, 130.753372415591, 133.06859562271, 132.855076094897, 127.02542425747, 133.977845191755, 131.298919012932, 131.241924673393, 127.600462482171, 134.480430339812, 135.809713699151, 133.561415251115, 129.023161503319, 129.715903971769, 132.214001100388, 126.533435955838, 128.882283686004, 131.153324053999, 132.385864403548, 130.145699599578, 131.612838081616, 132.466504483682, 131.830263466581, 131.509697644075, 129.983005034887, 134.405931059648, 133.334360106949, 129.550217735249, 131.809093496817, 130.431065471646, 131.616360703992, 131.758643295927, 131.225944212706, 135.791923822491, 125.177405526049, 133.080090537942, 130.15058982596, 133.116578772646, 129.096532409572, 132.170724339278, 127.866029220042, 132.9157440814, 130.498062918423, 125.467051960576, 133.535729706108, 131.432506237496, 133.092196186247, 130.885027173969, 127.928473612339, 126.329080197283, 133.709499526356, 129.244809353182, 134.544589289323, 125.22973654028, 131.373549594593, 129.085951916178, 132.240777223729, 124.800700443223, 127.126419730868, 128.306676737078, 134.520113743416, 132.259777113412, 131.213330074562, 128.268304087403, 131.934655607213, 128.89296419, 129.917943008051, 133.994328005503, 128.770248055457, 132.013528383013, 131.22172094608, 134.561413863273, 136.125011511993, 129.361846875762, 129.29989115054, 134.766101698151, 135.34222894929, 130.887649586277, 134.317457111288, 132.384818403619, 128.831713064855, 128.321360924491, 130.069929107548, 127.94915006557, 136.857748714654, 127.405559714798, 129.352748169379, 132.497092944658, 130.029443849008, 132.602418866008, 126.344889936551, 134.687292047555, 131.22718535561, 132.55813735477, 130.508771044021, 130.206890861153, 133.008885873981, 130.623521417466, 129.923527200012, 127.433244030896, 128.602133295968, 131.063600362808, 131.151418680745, 128.70583301042, 134.205421078543, 130.728387739881, 130.593293367098, 126.844315409377, 135.405904775281, 125.944209942988, 131.324332829552, 129.628513977751, 125.879106974286, 124.906492161009, 131.110360494146, 133.967838193072, 133.605710205798, 128.102808526593, 126.050253230213, 130.241030608204, 133.192503010064, 133.204785634971, 130.868670087105, 136.210266931279, 128.96780137342, 132.311793071176, 134.511767041465, 131.891514732668, 133.009087218127, 134.084036796305, 136.348956345823, 133.922598803324, 133.142487442748, 134.733369620275, 131.281202891218, 131.47489827448, 131.141135211643, 133.895902487932, 136.758284218254, 129.868164972408, 136.304625843395, 131.108904282803, 134.938805642771, 125.293894002641, 128.346784401002, 131.890052778961, 136.483597596857, 135.234426934216, 131.946990514783, 128.679237032588, 130.775899889355, 135.502485839073, 130.28389164944, 131.400448241906, 130.873272474107, 132.109215896962, 132.099664910755, 128.395062777706, 130.893012080058, 126.828173449984, 127.976546531134, 129.672222976532, 130.759606797927, 131.461861138529, 131.684296976664, 128.341452471108, 129.231950975771, 128.360952627442, 128.451875861929, 130.610906102767, 128.814300001194, 131.349316238373, 133.181221373581, 127.009204121715, 129.255866114271, 128.189397901883, 123.377284153687, 134.754327007811, 136.031890435882, 126.1417592425, 135.469589706442, 128.314536406776, 130.280540910977, 130.348374569543, 125.311290181406, 130.585676237403, 129.764920746126, 132.108070945418, 133.817009263676, 125.200472227498, 134.312914538529, 135.086507240129, 127.999561107839, 131.372818766362, 129.788576035916, 131.428427242137, 136.282506293375, 131.371764940661, 134.792784022461, 131.317859685541, 129.479113167788, 130.291156352894, 132.183158841245, 130.46212869302, 136.742940195332, 129.327361806224, 133.438175538013, 126.343536790277, 130.138852821601, 131.841422553879, 135.533076385466, 129.401594318023, 131.329320292427, 125.276763089603, 127.312869450201, 133.369048151396, 129.685046454245, 132.61048998592, 131.310193185673, 127.256649701191, 131.819776304513, 133.520015177341, 133.851258999639, 130.418232029779, 128.718407655385, 130.837440345383, 133.67976014893, 133.765001538641, 135.454973902352, 129.737850628586, 133.064251213571, 128.931004878246, 127.882533292437, 128.913394350874, 128.055942338519, 126.471706489154, 138.144295614939, 133.476062699213, 127.188080226533, 130.219521268462, 133.738039248956, 127.80488539438, 133.367052756575, 132.367906798692, 135.783574001844, 133.895760595958, 130.572948041166, 127.783750325249, 131.115476557966, 129.923914760464, 133.392006166181, 130.298906929907, 135.162842862402, 128.934445268692, 128.068447281984, 130.958327142122, 135.394777548015, 123.990214911285, 135.110707831366, 126.713190639988, 133.037970099461, 127.339625782378, 132.608333426569, 129.491511299636, 130.785249550242, 135.3439818927, 129.351110665893, 128.167353129611, 134.23873424995, 129.556592723727, 122.280392761643, 132.69860354946, 132.401279165965, 130.243584393768, 130.312735541417, 124.658625974743, 127.916348537107, 124.496302662278, 132.790588608986, 131.439385802819, 129.781677181293, 128.587516243749, 133.102425614845, 129.59586981882, 134.174294073507, 129.090903784683, 129.132127876754, 125.593229460636, 125.9913519463, 129.964915969978, 125.418391392846, 132.652713173196, 132.658207964556, 127.426582222943, 125.933766419556, 129.634360535206, 130.520436423614, 125.547497643001, 129.219321709881, 128.979155209347, 127.425523156308, 135.846284180681, 130.898079390008, 132.662634669693, 134.654997831025, 129.029811888851, 131.84018358885, 128.215707560421, 136.181517599623, 130.543837653131, 131.820314903861, 124.267134478773, 127.851340623313, 134.698594969292, 130.431952957503, 128.800695254329, 131.422986600873, 133.413568519732, 133.583088737592, 126.309485941999, 133.146819456657, 130.707839744687, 132.798197760006, 129.515093072401, 132.855806681936, 131.607075125478, 132.497648081285, 132.834973734877, 127.888286333381, 127.910849359071, 133.034449506916, 132.364571285067, 129.466454725116, 128.051438354393, 138.75659245694, 135.49120137867, 132.625532373204, 128.054116944702, 134.925148319081, 135.517871120402, 131.82382605948, 131.916421321784, 132.329093467174, 130.342363997831, 126.681114234675, 141.82644698327, 132.442672644521, 122.725159468729, 132.226932022986, 133.044879967245, 130.736412908225, 132.882633861032, 131.321548304081, 130.825902666555, 133.818185937472, 136.247793923462, 133.187080810176, 131.875534234979, 133.202375628837, 128.970754566671, 131.518682390808, 130.802489532083, 126.539814761254, 127.936658321516, 132.866770166543, 136.812149049035, 133.28048315458, 130.632816836897, 131.360290750215, 133.53202608239, 129.024068525557, 130.937401685963, 133.9792932202, 137.854790795494, 130.70307547538, 137.649358517782, 138.00788061371, 134.681531370495, 128.671044319044, 131.344746373941, 128.261277431507, 135.315374246766, 138.268541117268, 133.897538234485, 134.155076210217, 132.796072425908, 130.088035028749, 129.699022941584, 130.199228937175, 128.549523363728, 133.800150795305, 128.423127638423, 128.170653871795, 133.016002830497, 131.081172839077, 135.329451159691, 129.318166494718, 136.361163100748, 126.368696737048, 132.39219358468, 133.046304505234, 124.884568139283, 130.582070255838, 126.714446366938, 131.895779670742, 128.524477592208, 128.75759264993, 130.540381739615, 127.35756555684, 125.137811237331, 135.901528951339, 134.580956537116, 124.741032803342, 132.545470683036, 131.104255982874, 130.148579011647, 133.231433852217, 128.601606458355, 133.768920899314, 128.756339358299, 130.240321298703, 129.406796198277, 123.244632399707, 136.469166265526, 132.416851232473, 132.419015120288, 127.580542983442, 136.244643363321, 132.81790137264, 131.825059626681, 132.469811442804, 131.869963699869, 131.351761964444, 127.032141641808, 135.931175539125, 133.193178665392, 133.316853961291, 129.942789374611, 134.620904631072, 135.797717550299, 130.564591115338, 127.943496651324, 132.433789777554, 127.615682086438, 128.582793641109, 133.273897858364, 131.542025096686, 129.352695602503, 133.280223351029, 136.145594430358, 131.696371108748, 131.349923097694, 132.320358155955, 132.605934875221, 128.529592828623, 134.10212141801, 126.884574167427, 131.159760313661, 130.985872302, 133.203591117035, 132.48239221913, 130.873298885472, 134.081307361921, 135.582643780994, 129.789377906665, 133.962920280375, 133.038350018529, 127.696528038159, 129.733060928894, 133.483713912231, 133.712540977153, 131.327468482996, 134.954881371452, 126.190476672997, 130.770144204001, 127.496778920302, 134.531299549946, 133.468735084998, 134.010526019335, 129.396620051485, 129.499879284697, 131.360970877259, 128.549766576786, 128.287690229578, 132.638580180721, 132.80961701857, 131.087678050586, 126.267182091325, 128.037966046078, 131.302012429211, 132.696782809902, 132.706352519989, 126.933267486579, 135.519148494406, 129.862067520206, 130.427007914286, 128.619943713858, 134.884245405829, 130.074990067616, 132.932524952962, 136.594284864921, 131.519810610965, 130.374489555615, 129.996512784985, 133.531803378322, 128.400157228457, 128.256146276564, 130.514039961585, 133.787676480682, 128.103097334634, 130.481951722895, 133.342521599027, 127.440690944493, 125.505081964046, 130.65656753692, 128.913033158209, 136.433880895871, 133.818072495061, 135.087048520035, 134.253736338814, 133.759169153413, 125.519097525687, 131.858002931697, 129.498379802999, 126.186552701127, 126.641569878219, 133.325887946837, 131.489917496241, 136.393487949794, 131.120472222275, 130.724997840598, 128.902800059356, 127.294065186765, 127.055213663308, 131.862582192469, 132.097932020494, 128.712535346444, 136.189380598959, 131.11412564466, 130.150718379586, 134.985609026556, 129.745626783593, 133.975110818571, 128.570255420353, 135.232834899346, 130.855833435614, 125.936033917469, 126.173967729627, 131.725398397855, 131.444702767865, 123.462264367322, 137.346998939287, 134.193517636593, 132.202558653584, 127.20365762325, 130.323294619804, 129.233757582332, 125.269068983413, 132.454115543852, 124.102631778691, 132.598295027218, 127.62869345528, 130.247497021528, 131.430705701937, 134.35197211578, 133.901702606118, 133.529054203725, 131.868879865487, 128.928782892625, 134.954993139702, 130.04768690601, 132.124374481307, 127.325461107061, 128.982633827329, 131.862000087577, 140.125153592572, 127.176227207509, 134.136492040799, 130.387715398364, 132.270474265792, 127.906996758594, 127.837847261707, 126.615223949672, 127.875294547368, 132.891853050407, 132.518903516472, 129.003291941743, 130.062974060137, 132.687438984634, 130.707342676997, 130.984069414816, 129.979543338861, 130.511468921216, 134.871855236062, 128.99985599389, 129.236289217674, 127.72954630202, 130.924382002314, 132.87512344, 126.786420763359, 130.045349467157, 122.586477459915, 133.512223206421, 129.612505888032, 128.215886736757, 136.535784590631, 127.263670968993, 132.907917873524, 135.300613012736, 132.784149905764, 126.726896875685, 130.404167951034, 128.402218588032, 130.360903609566, 135.440071776783, 121.70645887005, 135.402410203968, 132.501003785775, 135.049299241147, 127.487379908869, 132.186162677004, 132.618882120863, 132.826189067879, 129.834691049161, 128.588212424312, 131.232043967709, 133.902610349745, 128.645279784952, 134.620737215306, 132.532862892108, 132.08416839866, 130.944722211995, 132.442705715305, 131.247967529293, 136.605821115992, 134.068259795535, 128.177533758198, 135.286510156553, 132.79489058987, 126.76834534366, 132.415992678618, 128.741057629838, 126.553478262044, 135.990552671526, 127.007426501184, 132.793568655722, 133.327090601409, 124.548286048217, 131.554896271375, 126.907441129387, 129.000546784904, 130.114000108216, 126.954956188728, 125.749281639719, 129.1394437477, 135.787744164614, 132.937504207193, 130.594714709018, 126.98465346375, 125.207111520292, 132.491794101061, 132.880917009037, 132.071752741386, 132.454739611379, 133.111635575774, 132.547584645804, 129.872833731546, 132.205352810052, 131.197730347343, 124.026966914719, 129.809249332624, 130.238669686983, 131.511259016891, 127.288736879278, 132.07054480878, 130.074112341861, 133.499243081908, 132.527123208442, 130.860907758166, 128.857457509323, 130.740473758628, 132.152694297577, 133.197363757637, 125.060285854073, 136.886568024078, 136.388983938859, 130.261700728127, 129.574335747848, 129.08046696066, 127.056330931841, 131.707743945832, 130.726942543522, 133.281149331686, 131.774528739412, 126.934414528718, 132.85542774247, 131.380582879373, 127.155959219726, 131.264498854974, 136.288321290021, 128.903285974185, 128.453902510979, 125.211891138594, 134.603065843009, 131.876901126284, 134.914699222015, 131.996393214979, 128.894592981734, 129.545203764412, 135.588305701901, 127.590309149133, 132.708755704418, 127.336379122728, 130.53397914149, 130.232739589094, 133.371249087254, 132.347385762304, 133.276993226269, 131.783446608489, 131.428342209289, 130.459064561963, 130.447674237058, 134.224033021582, 128.209261568637, 129.944306165332, 127.920748618933, 132.199609345742, 129.4224767504, 127.348176216817, 129.25719537741, 131.033618355056, 129.748402431109, 133.470675611229, 128.207409929189, 125.994252092807, 125.871380268233, 129.04840782115, 133.818065875451, 130.483339784308, 129.92068764251, 129.244006946097, 129.837462227983, 132.541944660684, 129.997531571328, 124.306050438653, 131.93794258068, 126.749862214306, 133.056295153849, 128.982084113314, 129.477275262305, 129.298169310691, 131.939377519916, 136.788424822226, 125.790470812314, 130.116870884545, 133.418402497477, 128.899945066447, 132.64426331163, 131.316765185719, 133.773340929047, 137.590577850596, 128.67676173673, 130.388932217181, 131.516922413919, 131.505507328524, 128.136975018274, 130.737237371145, 131.095041510467, 127.677051756962, 131.27920061649, 127.643656668862, 129.730494236975, 130.922929391911, 127.242577573657, 126.261602159098, 136.369759955907, 130.463088231577, 132.933002042208, 126.324970370311, 125.073804594084, 131.333777533066, 130.61658068411, 133.200312975089, 128.598357147735, 133.813538883939, 124.254272727695, 133.45989377538, 132.111009571315, 134.168979960166, 132.333326507869, 125.132660539424, 131.295822447284, 129.988633866385, 130.099591790178, 128.715171115786, 129.876129387604, 133.765406832684, 131.560722566516, 127.562139459439, 133.004244316079, 134.758190755268, 127.073696490014, 132.125130937133, 129.081507771115, 128.509122510216, 133.404025839249, 131.291700440824, 135.136355385988, 136.360683467736, 130.373796038833, 133.662444845342, 130.222682884704, 132.896721229391, 136.041159598854, 129.139868233938, 135.990844911166, 128.981233179628, 133.790273206582, 133.937198141813, 126.065511888016, 133.325912538006, 132.1658949101, 133.576288394077, 132.850134221454, 135.781311304815, 130.559283700203, 130.908491848406, 135.276026472332, 128.005639213172, 129.220769485719, 135.34055981561, 131.561095878851, 130.739288615212, 131.591487119355, 127.254554077184, 130.031589291311, 132.635171768273, 136.015602319458, 129.783254605687, 131.665808402373, 133.801759725038, 131.785698491325, 134.326610182384, 129.979052373146, 128.900258353321, 128.61288997118, 134.108272466695, 129.482510327731, 131.273146270853, 129.204229789832, 126.776162819313, 130.836699563651, 134.245499583441, 131.627475493745, 132.70404148558, 128.026435516093, 135.260153450156, 125.60342152126, 125.618692833514, 131.407247985693, 128.156684806082, 131.701225451217, 128.708110551309, 129.244571359342, 129.036987547291, 128.769210246105, 131.604977287697, 131.84077310283, 133.539751205449, 134.243507548145, 134.72640858737, 127.31939986926, 128.243084995326, 133.072236850468, 131.442958049074, 130.123950577418, 131.855412913161, 127.199019425375, 135.620449622698, 127.953949295463, 127.376171887108, 126.081802042668, 131.668449608391, 127.132441353538, 126.650527996675, 127.973038441358, 125.736627626263, 131.617125242064, 131.894516918884, 136.054905712922, 129.779127226785, 129.675628981917, 131.12778059588, 125.631676691874, 134.683663135296, 129.360179892633, 130.244828490793, 131.759378239168, 131.719549768853, 129.758445869335, 130.469641996631, 130.790630820989, 134.137788388971, 128.590271130929, 131.755501988895, 127.226725471848, 131.585555398134, 133.734047587849, 131.927196556832, 137.056341886231, 131.634998420739, 127.997033631515, 127.9723778018, 132.074685551722, 137.945518311189, 133.123589575765, 130.835444153283, 129.468094468996, 125.942610579805, 132.698234942502, 126.010495584785, 127.84362868901, 134.622377981252, 127.223276593555, 128.506639652218, 133.163350105334, 129.093027089232, 130.758709088435, 129.654911496995, 133.742153761291, 130.95835998064, 132.359191495346, 130.708249824061, 129.742039346116, 130.431606349526, 127.502286388578, 133.677075892133, 131.510095485235, 132.531704803579, 130.697643019939, 132.760503000328, 133.520402038325, 129.791480095896, 132.845319269167, 133.798427487728, 133.572615442186, 126.961262469674, 127.214082112272, 134.389082511485, 135.347160565206, 125.864912212993, 130.508549075606, 130.055317689361, 133.424254077439, 130.762733703273, 131.218098516485, 134.007826502683, 131.042787759677, 134.10928231169, 128.097373633971, 131.733595118443, 129.046479713776, 132.382795475206, 131.676200821944, 131.491929921492, 126.533073946533, 129.202802910918, 130.997760130055, 126.59343064296, 134.800125628394, 123.834361312416, 137.113381596043, 134.136984371772, 133.528737336289, 132.826409357882, 133.15590603197, 131.748231038495, 128.102591554762, 132.37339213008, 136.232732103587, 128.037746360662, 129.075063994498, 126.891380289975, 132.52155471354, 134.245854000203, 135.61008655942, 128.434395758511, 131.747645764188, 136.826328545659, 130.685338069766, 129.112179067246, 133.841216906195, 129.634279784703, 129.771923867849, 131.244900227667, 128.130037081996, 133.782595145243, 133.449406731311, 130.963335758383, 131.099904682763, 132.940461413818, 131.944550696978, 127.945261436526, 129.427158081572, 125.379056581628, 134.958944390477, 132.517710802339, 131.311701336973, 130.228819283884, 131.016197644065, 132.299373597048, 133.045381772104, 130.594376768028, 127.742014523629, 129.26535604938, 129.507184874205, 131.152766801008, 126.033028537269, 132.596250720925, 134.344889327504, 126.500817199164, 134.60936168854, 128.263892132404, 136.791473990962, 130.934760534855, 133.300685251339, 132.618922578483, 130.100858598869, 127.585563888748, 135.294454191237, 128.577800926869, 127.324956436349, 130.871408315756, 130.107170220119, 129.528543019363, 125.011223951705, 129.199852631235, 136.950479430358, 126.027627894285, 134.751962538727, 132.011728450325, 132.057340323094, 130.292055729055, 128.289849132376, 135.462659456606, 129.008391874412, 127.847084746577, 131.376411298383, 131.115120933434, 132.285134127333, 130.477050326588, 131.41761492147, 130.615054039139, 131.763762225215, 129.779963623965, 129.867142168693, 131.544119248997, 122.836151779706, 133.539769950107, 135.887974758789, 128.048034198894, 129.759431857775, 130.942002358512, 137.261185247831, 133.980874828212, 134.131379292594, 135.015343074477, 127.740182601485, 127.356506424182, 130.956931822292, 133.240016490079, 127.246196594902, 129.569981583822, 131.3788256079, 132.699224508813, 125.050362064645, 129.859216585876, 125.890944333132, 131.889369850167, 129.470770597531, 137.682890413271, 130.917223539961, 132.941458466338, 128.87416599314, 128.365362101739, 133.835779628541, 130.930287564429, 129.049449013837, 131.396196912116, 131.539770319249, 125.858689864728, 129.816357534576, 127.233206199559, 139.777747267929, 129.814268404633, 128.482621449816, 129.185413753677, 130.655562464866, 130.002579216293, 135.685336228545, 134.791582353753, 131.609775854143, 129.151664560403, 129.118645914423, 129.196193994688, 128.052751202676, 130.77239961083, 129.497770051431, 132.084210585707, 131.978876242094, 128.574312572727, 127.608558057631, 131.879452947657, 126.069419168626, 129.351117172321, 133.619343632406, 130.954914146396, 129.85587706111, 130.076824223345, 126.381219426594, 125.693881192546, 125.571013121794, 131.427880486798, 131.876616888332, 133.530903483857, 135.957197187909, 126.86626494766, 125.315562185757, 135.914669247166, 132.19537136266, 132.233776272755, 136.625778006437, 137.253401980398, 130.934060433659, 130.808091297707, 131.206415484716, 131.054361134918, 130.270989828917, 133.525851226353, 127.948367232936, 129.433783339945, 132.956746363691, 132.483978626679, 131.787573152568, 128.073771846303, 133.264988203593, 137.291439520623, 130.482523076639, 127.817850560278, 134.249685451218, 131.765547832216, 130.687698804776, 129.282080038218, 129.321372425735, 128.889820056324, 131.058191900829, 127.911497446238, 132.554527402376, 130.891198501998, 134.746560747864, 132.017201446154, 133.283862248049, 122.008926240639, 132.228804865277, 130.729597391677, 129.332340062699, 136.985933996768, 127.252234065701, 133.937802027444, 132.01692292685, 128.293732046072, 127.875142914793, 129.143788842662, 130.246480902954, 133.138313077279, 129.328672166555, 133.484332955895, 132.227909476651, 128.279324775604, 132.193388565522, 132.338079878062, 130.820957254288, 129.633554319354, 131.171970893125, 132.34954794433, 128.823761729457, 135.537639986015, 131.513983240343, 132.342461219879, 135.642670248177, 133.978753010836, 130.238508466042, 135.050529345953, 129.739856338788, 133.155242753274, 134.352787585841, 139.487655846997, 133.917401262047, 129.340063886642, 131.719386308823, 131.842490342801, 134.317706266355, 129.182532047479, 129.69133653204, 135.706028233701, 132.308275769467, 126.798976920655, 125.451635616111, 127.96490520328, 130.941257700021, 127.711943589662, 126.572401446412, 134.24360953484, 134.44927018413, 132.700306750881, 130.679186969957, 133.441030015675, 133.609187250345, 128.158176090435, 131.356559565697, 134.109514694495, 133.645316964913, 134.000654352202, 131.007764220948, 129.72321898707, 130.120244186447, 130.775040093951, 129.142303427121, 131.764069907561, 131.017772478325, 135.584951288737, 129.834146461701, 131.086680792152, 134.366635384298, 133.851417534783, 131.391367879019, 130.912305595199, 133.071480485311, 127.000431654143, 137.012444265233, 127.217514258053, 129.16841387594, 132.733688557634, 133.102982992031, 134.387378246158, 132.49030942659, 132.366383717778, 132.386642559752, 126.659580950451, 130.014471005418, 128.839542853387, 129.466248962239, 131.829904130675, 128.312193045298, 127.114042442618, 132.133674225366, 131.461305449633, 133.089008093001, 129.85873556432, 129.22211171757, 131.365276369421, 126.003583843849, 133.485011474434, 131.924533586765, 134.391064199043, 131.310868311015, 131.35281481427, 133.324997444262, 134.027201828088, 131.561553139148, 124.639677544037, 127.728644280342, 133.804350199751, 128.66606625771, 131.576664449771, 134.171830216834, 131.004684608359, 137.901880692518, 130.743582613701, 128.401563201833, 132.848045255623, 128.993448639369, 132.994867277617, 136.216283108971, 135.23159120211, 133.668355327634, 128.697103468632, 124.013379077974, 127.614677911429, 126.094844467126, 130.087071540911, 126.919325935746, 129.370777570664, 135.396199420551, 127.628212177782, 133.414428104128, 127.100521087352, 128.448334198636, 127.508255592572, 129.025492545107, 129.695299254265, 128.516978337245, 127.636835259273, 129.861135511033, 128.234440720619, 133.151301183838, 134.531337286615, 130.954797495183, 130.205842068007, 129.429099840857, 126.40399894663, 133.154438085048, 128.220472365347, 129.740003323333, 129.946456783801, 131.2096892189, 129.465187046537, 132.8774082001, 131.601284265164, 130.036440255542, 127.271593191769, 130.808993294361, 134.670334550288, 132.288182770955, 127.132700672689, 134.95371056264, 133.459248504471, 132.723229296091, 133.484603711643, 127.246559724504, 130.041587934724, 126.488562143429, 136.020988859451, 133.778206277484, 132.17122818995, 130.077429138654, 129.279364816842, 132.567887615612, 134.338715793304, 136.496577990869, 131.633916420026, 138.289119598705, 130.223195950832, 128.078731403642, 131.246997847445, 121.770661035836, 131.482066664058, 126.191813106237, 133.746758736184, 133.417545971041, 131.273908605107, 130.008427280941, 131.924178151152, 128.243148509708, 132.421931578742, 133.271301120397, 134.193830038906, 132.061670408222, 136.761526832837, 135.372586994127, 132.519986826126, 130.434989701925, 127.939337668101, 135.591021905879, 132.504825723514, 127.041986614807, 131.058920927423, 132.581507090919, 132.328923131771, 130.751744239967, 126.047279005907, 127.256314877931, 128.90792696554, 127.835603111413, 134.523919697673, 132.31842782576, 130.103733696887, 131.062610976066, 131.675519099259, 128.525592246909, 127.79255717771, 128.759705346148, 136.352317351587, 126.82703241492, 127.335451258197, 131.71793634229, 126.579923300893, 135.206508533747, 132.674549379311, 134.199070107792, 129.39046788441, 133.064384239862, 132.429505790913, 132.028094276227, 129.902751727042, 132.748731919438, 134.24034206922, 133.311713452638, 130.961545327357, 136.532267260148, 129.064234713731, 131.71187856165, 128.984797150058, 130.896110924192, 130.950698533622, 131.050899910986, 133.829714674733, 129.318029743394, 132.316403093078, 126.760903858268, 129.645678343841, 128.929260029737, 123.615826959403, 137.471852892152, 130.320549357325, 131.919955248474, 128.024806955758, 128.023036617226, 132.446118098533, 131.637143923359, 131.391046850641, 131.691474429556, 130.671650449726, 125.908089234365, 130.785716961336, 127.617664609347, 128.418877818104, 128.300168840722, 127.721522224104, 132.401518666278, 133.005062892712, 128.306467192305, 128.911265165522, 129.821033574136, 132.228560699844, 134.776294498682, 132.657300433913, 132.052066157118, 124.767094065773, 125.99567713054, 125.618441747864, 133.432653715826, 131.753946113272, 129.03945829726, 127.498536929853, 133.38865547199, 131.781147601055, 133.009765996721, 133.161518257903, 127.405680237521, 134.073101037648, 131.493105526337, 131.227255117984, 131.380211206892, 132.22449903388, 132.638341912698, 135.127615186869, 129.266622245192, 130.616850626816, 129.808935225885, 129.647963282481, 126.60839996381, 131.265195781835, 124.891658031811, 132.111893869495, 132.821827952829, 130.554711564606, 131.078108952841, 131.619314643571, 127.676003013375, 129.3941602373, 134.405559725443, 132.055942427548, 126.231298624996, 133.815636348149, 128.036694187956, 132.455259019076, 131.172458796624, 130.580030475555, 126.626202728645, 130.712202507742, 135.50535745806, 130.828445984379, 137.090699703926, 134.659956606678, 130.025616462685, 134.295320515543, 130.891464989107, 130.202247877285, 134.459358670017, 127.197723797064, 130.054815344965, 131.412357720887, 127.994474822082, 130.263018394135, 130.086662829645, 131.685517451634, 131.447716016808, 129.430809272076, 133.895602049659, 130.588481667427, 129.062142525355, 127.343774588154, 130.408247153158, 126.943896270897, 128.092925756646, 133.01617378941, 128.648946354291, 129.503761176413, 130.470993041115, 132.532396066797, 135.17225438507, 130.856917925657, 132.271809286067, 131.66648882679, 131.980846671434, 130.623477990936, 128.993642857019, 128.318877071207, 130.524324760246, 131.448513095382, 131.896731250072, 125.996377893692, 129.918378942406, 136.993358392389, 129.034291428596, 127.212753541008, 136.913713674897, 128.402678183647, 134.265594047055, 132.523280642949, 135.828924906003, 132.22344337932, 131.823881962528, 129.897168244383, 127.470428072667, 131.12754715757, 128.349840249158, 131.141432108396, 132.781688532524, 129.760361844712, 135.932597431064, 129.638342575027, 132.562634080318, 130.931599272497, 129.067959625688, 129.699627162331, 129.487662460437, 130.575989190899, 132.134733294593, 124.941793457996, 127.116673994182, 129.995407873584, 130.170436987053, 133.445161420301, 135.842996876553, 133.716986192654, 130.624806611946, 133.732454227345, 131.946080507341, 128.281839513876, 132.552467057359, 130.243039156234, 135.369540225333, 129.508501702056, 135.805433028467, 128.190511294177, 130.482754511314, 133.637566964379, 129.593490369127, 136.525387669927, 135.217253626838, 123.345655462522, 132.009186763917, 131.829480030913, 135.225222719555, 130.500495497119, 129.894503202365, 135.032748614714, 130.696116241039, 136.397763032911, 129.917554426305, 130.655933691362, 127.294895066161, 132.424537306522, 133.634673808882, 131.782732421971, 132.122700448701, 128.855414272529, 134.465536775971, 136.950488378624, 133.778692318201, 128.047960805166, 133.251629406304, 130.591297241956, 135.906747766499, 136.534673853553, 133.22797314473, 132.095690494347, 133.837869107301, 132.639165783246, 131.598173429071, 131.511630181418, 131.377194386369, 128.586256430491, 130.032034295392, 127.911485639678, 132.545199356242, 131.873503293439, 131.30771832079, 131.13264796978, 131.606926737526, 130.380220170452, 133.267006980416, 128.809006192174, 133.547383817752, 133.490679187801, 125.953991268909, 122.120873008065, 128.549595170542, 131.838172101972, 131.921280540404, 137.010826542693, 128.473233098361, 128.805872724536, 129.881091403395, 124.015272301161, 129.490655729703, 134.095270480718, 130.468155403627, 130.082860996604, 127.288046020294, 132.343922403421, 132.638106465629, 135.585385405796, 129.981170185329, 133.747494225007, 127.889826729972, 132.984708155303, 126.573697724142, 128.481487141439, 133.08647966911, 133.501048049562, 129.647739376889, 133.27377269095, 131.325626372269, 130.436714198911, 129.390259827898, 126.455465723863, 127.021350482969, 132.992429941827, 130.90838152832, 133.76797990181, 127.648141537833, 130.871065584565, 128.301817116482, 131.6408607195, 136.074041151047, 131.804402364052, 131.779612844328, 129.971103042794, 133.190516634425, 135.106672258479, 130.029365625552, 130.658928960149, 133.628039070704, 129.305940922868, 131.340322885323, 130.441176944847, 131.786192800273, 130.48384299225, 134.394350245554, 137.674658763823, 127.697456044246, 126.465915039308, 135.633994776127, 132.992322097738, 130.78699554924, 129.904501001012, 130.488365653617, 128.644706453627, 131.993423815999, 130.736399300051, 124.717127862306, 134.343405018741, 128.484306438456, 130.542050672895, 133.565297103067, 131.405750351243, 124.786885930226, 128.490041685287, 131.049323424277, 129.97636066686, 133.860492307186, 136.363033178512, 134.836909517251, 128.436995577395, 129.990890920151, 127.834083412304, 132.315256067057, 131.555125003731, 132.178260560338, 121.93690624173, 128.052657133951, 133.632290165029, 131.57292937065, 132.327873261292, 130.918250640844, 135.25884744816, 129.72195834811, 132.776358869789, 128.905756353607, 125.252218402916, 134.666183831594, 127.043165175013, 130.922648314384, 128.127239045338, 138.723920282618, 128.992383138601, 129.624177631396, 131.529139094708, 130.259279323505, 133.973741433842, 137.202765181551, 128.295068030731, 131.227168261964, 132.099438526267, 133.418300062908, 126.922387967865, 130.343199328309, 129.786351663418, 126.865802783962, 128.860755419674, 131.194840755705, 131.641347791133, 132.216985176419, 128.986359233553, 133.636329667038, 128.805087427379, 133.276876889496, 132.532805941041, 133.884800524965, 130.613655187438, 130.327245700185, 130.299755625097, 131.545725064534, 132.33490925384, 125.711392471372, 134.956036694426, 130.782197853697, 134.787480592763, 130.007445161398, 134.47538155239, 135.119568740861, 129.607949252687, 133.857648942127, 136.48742060627, 128.728995636787, 135.350726294637, 122.865721242838, 136.037440980977, 124.733990186234, 126.398154069179, 130.976035517169, 127.875011240653, 131.325993361105, 134.793249757408, 130.807950693513, 133.373543842324, 132.2985893782, 130.865006608051, 133.470067197479, 135.589600862193, 130.690891281817, 131.36913795227, 128.444830173096, 134.432728062821, 129.289603126021, 132.464120528639, 134.346385461828, 130.027191629991, 128.808161690849, 130.711244896128, 133.158280182485, 134.109863395359, 129.089256587838, 128.975637294724, 128.588180250388, 128.225058351763, 134.632148713719, 129.590842360666, 136.604404964262, 125.233951616921, 132.108990796503, 129.90900962346, 129.050035993994, 129.796052867849, 137.045053714413, 131.179744991007, 131.053366243726, 130.55934894601, 129.742495331475, 131.052867768204, 129.830773964757, 130.432471358511, 129.376616466317, 138.850339704, 129.729243084732, 134.9469844848, 128.489190338996, 131.406716671173, 127.862001649201, 133.362669383459, 129.327033928081, 132.82029312234, 130.125498640157, 132.504839838675, 136.929750911224, 130.464668738529, 131.541544861079, 137.155416835669, 126.270902444767, 128.908446714858, 135.606136012209, 131.606553012065, 133.456972955995, 137.31969629098, 134.138802125236, 129.552130972274, 134.800584242324, 127.584173558145, 131.37977909249, 131.814628784246, 125.760997557072, 132.04459950727, 128.753971332647, 129.915440990567, 133.968006692354, 130.737373833509, 130.883681520691, 130.67036893505, 133.098080609337, 131.177386763189, 133.606878019244, 130.918311616339, 128.219814064907, 128.049356783909, 132.581794481986, 136.982152530105, 131.236532393608, 124.84715833493, 128.792214812046, 129.660525430861, 128.793476878824, 134.126663387076, 135.755559923562, 130.389687871506, 136.510990203389, 125.079777602689, 131.311196259479, 129.7360963704, 128.895485483923, 127.477561536401, 134.061013707564, 128.983099498316, 133.292970162507, 130.988975170589, 128.969077210012, 132.940374245268, 136.613009310959, 136.669177506108, 129.727801271947, 134.352859108346, 134.931984673615, 129.00030587714, 133.257961482872, 123.572974943659, 127.731558051812, 131.509230687729, 131.935747030117, 130.270793636374, 135.540258971329, 130.322488295468, 125.117822103272, 130.325030517854, 132.817468339529, 129.309604732936, 131.373592380332, 132.434678022104, 128.602320965635, 130.510454650828, 132.187170209177, 131.865985895629, 127.938654485749, 132.074465718189, 127.451704785792, 128.756495363608, 125.247877692256, 129.041288729075, 132.450010663367, 126.215044176221, 131.422546283728, 133.459314438985, 129.083386220335, 128.640646617855, 133.672766443114, 137.211579943729, 128.622358178296, 126.239883985815, 133.932470499487, 131.241348241586, 131.673209889974, 131.31515231654, 131.561574960149, 136.276909978484, 130.517276320608, 135.04505526298, 131.829350648998, 130.695463909639, 129.279931373686, 129.540434998051, 128.616168118651, 134.692394000952, 134.083764959327, 134.231354004876, 128.435087703369, 132.866713303053, 126.619328648998, 128.959826056269, 135.450456024987, 130.634891752726, 134.464701201515, 132.16029074297, 132.3030896781, 129.073163777828, 130.91957372618, 132.289500124759, 130.144257701643, 131.630342629343, 131.717033144559, 134.000112655839, 126.466406970561, 130.274314431021, 131.172156900406, 137.901590562119, 134.32690407325, 138.026103458427, 127.613153563367, 132.736188868853, 135.359332695124, 127.496368792371, 132.718777489392, 133.656209320152, 136.081855604726, 132.584450574899, 131.247402837431, 128.909782083138, 130.074836658372, 128.033175925549, 129.798748763121, 132.442542234723, 131.641775854293, 137.849642872456, 134.139102289581, 128.415622976764, 131.961756233002, 134.759239441233, 134.640871578894, 127.288988777842, 128.421772707068, 128.150581420324, 131.398229740083, 128.143845856551, 127.103803468722, 130.732852158216, 129.043979303371, 129.173619977749, 131.808154251774, 127.687978033371, 134.804112239226, 129.891573061317, 130.201171605782, 124.82508487067, 127.900325276576, 132.862503217706, 129.91551185337, 130.963027082507, 134.812412747701, 132.73639689243, 129.486411547129, 134.3775942592, 133.606400748551, 132.13370829631, 131.435600315565, 135.566341652257, 128.869515823654, 131.072702423751, 126.60136747153, 132.51545954073, 134.06266998665, 133.462501117243, 133.572014386444, 126.163820205785, 131.782883870499, 128.71396203453, 129.985070618867, 131.333309378717, 130.841726847983, 127.812175938823, 125.508782608469, 130.563244142742, 135.228146091231, 133.697442226744, 134.729283306307, 130.479773417756, 131.782257367734, 129.886242435825, 130.65382222326, 130.029148603319, 127.133813580903, 135.678864570572, 134.38684951471, 132.718488613943, 130.286150303179, 132.616680209835, 133.426639694454, 131.763511318207, 135.017709206844, 132.940419139761, 132.334721752672, 130.609394148525, 135.639191261988, 124.958895783332, 129.486610982671, 127.939521532585, 126.127276251592, 123.934013499753, 129.017956663983, 131.732065226046, 135.719601884051, 133.854968000889, 128.312069541083, 129.122729269735, 136.380485620704, 136.078148272958, 132.389005645829, 131.804291135158, 133.031148354246, 131.742431758345, 125.264873025296, 133.793249702296, 130.552954406378, 126.950517040161, 129.500130873509, 135.459008667666, 134.701958245624, 126.725583083394, 130.45349211422, 132.618448062847, 132.80273745048, 127.239310830832, 128.08546281958, 128.340909638527, 132.069132920599, 131.83867286782, 128.665261087421, 134.478829476577, 131.470357674865, 133.003297773597, 131.882734029941, 127.485762375039, 133.003460637028, 132.47201469875, 130.847371987846, 132.777673356501, 129.180396747108, 132.661972375233, 131.416779295206, 129.913321563677, 132.754746730214, 136.581239307054, 127.192984521691, 129.23701085724, 128.193066293324, 135.916655027126, 132.539920238285, 128.146409364073, 127.857955998566, 130.616117810264, 133.413447918668, 129.903934601579, 128.611878100005, 130.867456471928, 129.317781219193, 130.185004720445, 132.28363942342, 128.445026215005, 133.988657429679, 132.867573762059, 126.225686743051, 131.611841586965, 128.846106904231, 130.249066995653, 132.448043812956, 132.445196573598, 134.604776883913, 125.802812214622, 133.329473231771, 131.145060238492, 126.753637199583, 130.223096991779, 131.72337432671, 130.976913135793, 133.398629026649, 129.473792799393, 131.522859089112, 129.59059580353, 123.878263703309, 131.658519769565, 129.153403455555, 132.957021348685, 134.601183710305, 129.347369385822, 129.875194119367, 127.217429349191, 128.57266236595, 129.608042890179, 130.712611592298, 131.852652902568, 127.64599102332, 127.63050400206, 131.548580483691, 134.253588833288, 130.748896241944, 135.84028082962, 130.644404540909, 125.748233477655, 133.152020250749, 129.448809570587, 131.814408037224, 130.862577844816, 137.893163489725, 130.254481972108, 128.87536641809, 131.716299445939, 132.116296742112, 126.984784458906, 130.117861587905, 134.590034953326, 133.089847858225, 130.612304589164, 132.259733525481, 128.5370269376, 131.580624423472, 125.923510192157, 130.000837942577, 128.591715928334, 135.435312905995, 133.370576765428, 131.829158102542, 127.186367261849, 132.082277009135, 134.615127485467, 130.823619921733, 136.697579762467, 127.687668148713, 132.504311923325, 121.574200230294, 131.275999965886, 133.291244955102, 132.122699906367, 129.790495816242, 135.39472838756, 130.981882510411, 132.711558111377, 122.009316336986, 131.074711272921, 131.802019716075, 134.218612931491, 123.013531376903, 131.522167685102, 135.961320619126, 133.349830841495, 131.795166623667, 125.14900439851, 132.294713661037, 131.04877934273, 126.415515583098, 135.868366353785, 135.901302478356, 127.962404596787, 131.847743983255, 130.598503854543, 132.934725918321, 133.237623062828, 134.57189246799, 125.911550341279, 133.161970340036, 130.811289295191, 134.836071864081, 130.884708009102, 128.507205130097, 133.639719335569, 129.546186778296, 132.973882331235, 131.638700491972, 136.042909281492, 127.075654153974, 134.641894304875, 128.543918194322, 132.350480843664, 127.684121303211, 135.158601454271, 129.417200541395, 136.172935644474, 131.7289874024, 132.350579161083, 132.244232364245, 129.276736453209, 123.83420359958, 132.636515800455, 133.862110379858, 127.905240317514, 130.233148612082, 132.077166028465, 133.129869272718, 129.1966739201, 127.222101680236, 135.582116264341, 134.479616643283, 134.3396594268, 129.365769130445, 132.080392031774, 135.152729934866, 128.479181095415, 127.211925294567, 128.601182664029, 135.978328960612, 129.257562708723, 135.763312099309, 133.121996145013, 132.056796305852, 132.893216890787, 133.936486681144, 130.741452300547, 130.537043016799, 126.911465152582, 126.639016162627, 135.133653571664, 131.716018710436, 134.707592166022, 132.830176145542, 129.96101178544, 128.090256678314, 134.69377760493, 132.068327454879, 130.596924568306, 131.809345468066, 135.803438114356, 129.211445039918, 132.044953274506, 128.308371729993, 131.640682976398, 132.886996054995, 124.109391442709, 131.892246473144, 133.873879646517, 131.86512012396, 133.01571763871, 129.9332073267, 128.718831073726, 135.189954629491, 131.157046336831, 131.559122890399, 133.705605885781, 136.660326994797, 131.604599548908, 132.99513275822, 126.178700818699, 124.960080873921, 132.928467576389, 132.398475158104, 130.272872704265, 134.702456849491, 133.257186659584, 128.454929888597, 131.330805969146, 129.977799386727, 133.747159127877, 124.900322853858, 132.139840228413, 131.919324654048, 131.200352191716, 133.074896547745, 131.718353298479, 133.385461637164, 133.676187717868, 127.158243258375, 124.407395034412, 129.240657275161, 131.102864779766, 133.032053721707, 131.25487651622, 134.786535253546, 131.697550933632, 132.474952169141, 140.623457839604, 133.555176584716, 134.560511040686, 132.215076152178, 127.361016942006, 132.014984965753, 132.095531573364, 127.336085520923, 130.148656489065, 132.929231380858, 127.735708388379, 129.086319069162, 135.101304263561, 135.745624255074, 131.915900862357, 131.264454026508, 126.931702763777, 129.939859213205, 137.817773460335, 127.293382401681, 129.733624586226, 133.325792166693, 127.652824462779, 136.884621531685, 133.587859060012, 128.99488768508, 134.131045552665, 129.930006491616, 127.052594356739, 132.21852561875, 132.072727311158, 134.162120025659, 129.558463539642, 131.792438336445, 135.434698163125, 135.538488912983, 131.556656343528, 127.604644924197, 130.641375575169, 129.64686222312, 132.7142513495, 128.378644422583, 129.645584822233, 133.966961756426, 131.675054465724, 127.82308532943, 133.220676865749, 131.140799251003, 133.318088943383, 128.382262919067, 131.29145462372, 130.945944278895, 129.597126685382, 134.038524825991, 128.397362957733, 131.943665838587, 129.331325231488, 131.613192932319, 123.379526596078, 128.387002524959, 128.441101874467, 129.983953869649, 134.629338247069, 132.807945864881, 134.842637138833, 128.28104154904, 129.183272248799, 130.507433539001, 132.820258174527, 134.823134042589, 132.844149379677, 129.748976866884, 132.591615334456, 131.37415419829, 130.354230163863, 125.076913002598, 131.000869180484, 130.734582164496, 128.677845621261, 129.173087605676, 136.100424270463, 126.742669964092, 128.339044030774, 132.336249011804, 129.239435605044, 128.850905499433, 126.746161594384, 126.211907773597, 136.233292818101, 131.668049345361, 129.346124660404, 131.141801802217, 126.146371503571, 135.462517521521, 132.344476219706, 128.6386115075, 129.442264828807, 131.621781305203, 129.489900370611, 132.502445189785, 138.790295046501, 133.836396187729, 127.872894317755, 132.525226424622, 135.309787217558, 132.551843016196, 133.201888393283, 128.514205351313, 130.774056056667, 128.962929844488, 129.327930919738, 134.965365669218, 130.63199711424, 131.134332211796, 129.581186714133, 130.732484024882, 132.75246398573, 135.00527726592, 127.881218743031, 132.644219546393, 126.827580774088, 125.129918239534, 137.817917243165, 131.489365128568, 129.85182369327, 134.290520011559, 128.965997632298, 129.43310525796, 126.614514162452, 127.851218133473, 126.783371245429, 130.491330187528, 125.8982104417, 132.57208151613, 134.731272282305, 135.118728516335, 131.820334528414, 132.772390735471, 125.943868925882, 132.285858348833, 129.531470334105, 134.246508743323, 135.633076457571, 130.836804447061, 131.030963618387, 125.044427737396, 133.017979565828, 133.062151123575, 131.301361963109, 128.997820925053, 130.879164717727, 132.576911593282, 131.98927013482, 132.416194147281, 129.689983130937, 131.493619899593, 129.489028118507, 132.49458965283, 131.420226273714, 125.206326809168, 133.05543389514, 128.608400653005, 130.827208994945, 136.013083731624, 127.033618822766, 130.774658200852, 130.076540409909, 128.999658443175, 128.829316672462, 133.142421475811, 134.407059493396, 132.863077295675, 128.447410851585, 130.002469006004, 135.778097421416, 134.595237231972, 131.803580737991, 131.886964774309, 133.060419511144, 124.430720489291, 131.184920891697, 136.941037458364, 131.811510565242, 134.52917191161, 131.838359513547, 130.880550255604, 130.666500646666, 130.453369135848, 132.372432181393, 136.720987600953, 131.71508831134, 134.060167332284, 134.788065907085, 134.163169816452, 126.075838700601, 132.771945288797, 135.308439432204, 135.794376719331, 137.293458759794, 131.057993544705, 125.587429898189, 128.146026543138, 132.098439398754, 132.527119514282, 135.24439786228, 130.297210578415, 133.906718531111, 129.340958044111, 127.509211773077, 130.417400610452, 137.021054544296, 130.876904410972, 133.029594791672, 134.330179171729, 133.837326018375, 132.726055741831, 130.602587920003, 135.625911792929, 131.899588737086, 130.256837420291, 128.852176249318, 134.704441095165, 126.07898826312, 133.660457877645, 133.410953256198, 128.805023150292, 131.964720815644, 129.45388270124, 129.893891469717, 127.654424427701, 130.867816818983, 128.908447538728, 131.248008213497, 128.163512826444, 131.884028870909, 128.836079916013, 131.150151298074, 131.537016371897, 135.179276738773, 128.895321700945, 129.217964343457, 126.1005376821, 125.899547808811, 135.121053717089, 133.927757907543, 126.856906568446, 131.560237211365, 129.776448010719, 132.32770391439, 127.113130831087, 128.523543413582, 128.512977854756, 131.4449798296, 131.184536808244, 132.568747473765, 131.165503050529, 135.791175457293, 128.966213457944, 132.808812276355, 131.944449662189, 131.647161290242, 127.742085258576, 124.938292035035, 135.398099911089, 130.363054801669, 133.947642025224, 131.535884149422, 126.093522270336, 136.542875577439, 136.549944874866, 130.497789001171, 124.562785511205, 130.19220855851, 126.717743201256, 132.782412260519, 133.214049020612, 130.313248782553, 131.7325111226, 128.624798410692, 138.327929620348, 130.096292649762, 125.781808657331, 127.961291059301, 136.330212473722, 125.550483093096, 133.468695139586, 129.7788986927, 131.161278160645, 130.368971905101, 129.526319035484, 132.666372538947, 130.833292919263, 130.520587521518, 131.186772654718, 129.501630136368, 131.563247347328, 124.258886258445, 133.43690843907, 130.239977177615, 130.420594847789, 127.265728461796, 134.06433819669, 126.045637137959, 129.975781542243, 128.264681159452, 127.294314876019, 131.076320797349, 130.246754708401, 133.12517545813, 126.822450737272, 128.161508758966, 128.704697601807, 136.309360289172, 133.969208923123, 134.635064527995, 129.377260413169, 126.930415219146, 127.666159146575, 130.902646339789, 133.313089142773, 130.774574043642, 125.894866521427, 134.776065944863, 140.957662261802, 129.967641211135, 130.415433086295, 132.028061181741, 132.030396567295, 135.442760511455, 132.081485200769, 135.257407128086, 131.145742573712, 134.808255201808, 131.815558256205, 133.523334565414, 128.482831194817, 132.442624124429, 133.80883002674, 130.752159380233, 132.300817301117, 133.39323274498, 130.295469690484, 125.122355041637, 129.888625914247, 132.718262372219, 130.191105124368, 126.339150275386, 135.411390512449, 132.088610166066, 132.849153332439, 131.039986700725, 136.02219637724, 132.023621751289, 131.893949455203, 133.118626364362, 134.427498984684, 132.353811223235, 133.693086442289, 133.449019504186, 130.495946274171, 131.624939253975, 131.62831681298, 137.697870526137, 131.037107654977, 136.96562724513, 131.299343492118, 128.783195684503, 127.772036099581, 131.503205555884, 132.69301446297, 132.73984228401, 131.40164600996, 131.876798860138, 131.060395111438, 127.109139645839, 134.206563065878, 128.105601196171, 133.087247982298, 124.707117692209, 130.174712854543, 129.22123958018, 129.399597677143, 133.632980825588, 132.179917327805, 134.857524994876, 133.367525942669, 134.471507942308, 135.178425118893, 133.080403194864, 130.755882329773, 132.64687067016, 127.941004540209, 127.021828572976, 132.577320163355, 132.398806522018, 132.136772535198, 129.376209083089, 137.104065622369, 136.780693958869, 130.482379193307, 135.98355818125, 124.282028054079, 129.950378457895, 130.243893180193, 130.870419342004, 132.08223798719, 132.216742094953, 128.06948445589, 131.044467016867, 130.464436085943, 132.606772983589, 134.051493007426, 127.346492200408, 131.346528768735, 127.004390902117, 131.893359896913, 131.372818108536, 126.260583043862, 136.162112197478, 134.0435448614, 133.203597171295, 133.114205644935, 134.293623823729, 132.599107996981, 132.374726092852, 130.92823628709, 128.744907957695, 135.157547166413, 134.877404367072, 130.255729554805, 134.266495839274, 126.869714977048, 126.533400827581, 128.208341424973, 134.08666603991, 132.539287321278, 132.372848164097, 132.533408833591, 131.348284997895, 136.380152307852, 132.591912914629, 129.299468467536, 126.26350438026, 128.541140892383, 132.691291426897, 130.549833818045, 130.822280254792, 132.935243797724, 137.002448970368, 128.846608190737, 126.455622571663, 136.017245975757, 129.36315974471, 126.995958807764, 134.61565539116, 132.6802337816, 131.033770682556, 136.124205225017, 133.393709354339, 126.569648814331, 128.460081829186, 135.150345353505, 132.88676167289, 131.929398750242, 133.533671944637, 128.514758780226, 125.860643512443, 130.577960384958, 133.588379734554, 132.404274393468, 134.890308273881, 126.926285221508, 130.190535837623, 131.451898113086, 133.852287677354, 132.50607712567, 126.949550160052, 129.814346965574, 135.598619224234, 136.035958457226, 128.485821322888, 134.643858501883, 131.201143903258, 129.349805262925, 136.9498344149, 129.569568472799, 128.523855476016, 131.333265301027, 134.096709007361, 133.273966282124, 129.433778392821, 128.007343289167, 129.150513789279, 127.802585843861, 133.035315484716, 130.473824435364, 130.020554041034, 130.803864661595, 126.445635055828, 131.197101001602, 134.685373415105, 131.380643004247, 127.906429654074, 130.822400584372, 131.063678668554, 132.711702604303, 133.679350109044, 133.92394784087, 133.074942959536, 125.042056819754, 137.706166699113, 131.000451355464, 136.250276188891, 131.229166223766, 134.201415722073, 131.562472745145, 126.64692888472, 130.706758310642, 128.888740491292, 130.321237030941, 133.197452146578, 134.297011023501, 133.572160112454, 132.878427004016, 130.518501750518, 129.815064040182, 130.044506131167, 132.614314409441, 133.292437117403, 130.569857108233, 127.72690315896, 135.04484869967, 133.712326735084, 127.599468589253, 134.796863955174, 133.375087782474, 131.428900773956, 128.50573131251, 131.806081928144, 137.91808799539, 131.625543476034, 135.64405815418, 130.515553921252, 134.441456212166, 129.967639163129, 126.128989513676, 132.250018428156, 133.675013246627, 134.828385451515, 128.405788536248, 132.266423400387, 128.688426208218, 130.516685750766, 126.788309792582, 136.277777772839, 127.255529111213, 129.64011670195, 130.241212263046, 132.832815481647, 131.96122766711, 129.016287497966, 132.601621707848, 133.317183749665, 130.953911981687, 133.785386647004, 128.810286516596, 132.174836221311, 136.483653757631, 128.480050083864, 132.754287264933, 127.579042184764, 129.095149100385, 131.578503805119, 124.901249379599, 128.953630057514, 128.538399606522, 128.049106681698, 130.309193757159, 133.413397080348, 133.170796706971, 128.583057986395, 139.226788467316, 128.723080128914, 130.404662165902, 126.775815286899, 132.004851858038, 127.926905285482, 130.011625575337, 130.907306898899, 130.0159446696, 125.81500136652, 140.897652493929, 129.945499431106, 132.488755164079, 133.081269237477, 134.091653252795, 133.979531077393, 134.611621079073, 131.510856663145, 129.26510509875, 124.734281179461, 132.103802288422, 131.528723599459, 126.894958913095, 129.194958246715, 131.789074012745, 136.203061767906, 129.286945562425, 132.444359351559, 130.706120946819, 128.838438625839, 133.33459851651, 131.685904329399, 134.759201120151, 128.564011689487, 130.512334883235, 127.604824934085, 134.624473965294, 131.463428263645, 130.515351664595, 131.025963523585, 128.852878851996, 130.348998492033, 132.999473631301, 133.345367870042, 131.251632831983, 129.227693254065, 130.258635962179, 134.413635896629, 132.812174541185, 131.041437651887, 137.905958438031, 130.871536426453, 131.761902028906, 126.966144408697, 134.825748213569, 128.296477312333, 127.806435379966, 131.599498741809, 134.753411449548, 129.047436462153, 135.735172458707, 128.816827290952, 133.323632425715, 134.164540052946, 132.468267762023, 130.520313130296, 129.89428606997, 129.512807440494, 127.403800923827, 128.480784243832, 136.451545851885, 131.912814511419, 131.378786798211, 128.800111174202, 132.195011510174, 129.232618012553, 129.918509812356, 135.65325047444, 133.211364484136, 130.646327108771, 131.607776265364, 132.276330122175, 127.154124988902, 132.017295183674, 136.060300060401, 130.595638488225, 126.27293903012, 126.850434482175, 130.219405161763, 126.612692170113, 128.505258927184, 135.604857527808, 134.762760608505, 128.234631112607, 129.107595862161, 134.092785623799, 126.401073459755, 128.662807196946, 128.211082001333, 126.932643939648, 129.774694920552, 124.204264363393, 136.085059403644, 133.649056985189, 132.876063842699, 136.280349803103, 131.070756006911, 132.483754710364, 129.338327755205, 134.86908874897, 133.084485779393, 137.257975885643, 131.335540646443, 136.874730931867, 131.632798344493, 127.748841731177, 130.9005928862, 129.484833692808, 127.261556842197, 136.815274707738, 134.355865158156, 131.416787272779, 134.396278827961, 133.114837609823, 133.832056857541, 131.373985259773, 131.883483190296, 128.659449182965, 130.583225209337, 129.772908457755, 132.027965776445, 130.494604620465, 133.502340579415, 133.93576442776, 130.186781544726, 126.93098983373, 132.815189716736, 134.605038283321, 131.740730814842, 131.014747061304, 130.890158757867, 132.809950187299, 132.689114324811, 134.2498456661, 134.03778962925, 133.83134725453, 130.590279758464, 129.264834696467, 130.66386487875, 129.780551359394, 131.53110847354, 131.009619896048, 129.436773489905, 131.5526006593, 131.076194020143, 131.300893861666, 137.747843879184, 131.23119078648, 128.51443653167, 133.709939905977, 133.553339530235, 131.454454266821, 135.330678230063, 133.04287221238, 132.007085198543, 130.706540123642, 127.255939014787, 132.916437777432, 129.314035625295, 130.802751088867, 131.250798020226, 130.236791183971, 133.057986505152, 126.512290370605, 129.324675323682, 131.309853596925, 125.690290042734, 133.316845635235, 131.371020055518, 130.401508438399, 132.167568176899, 128.236944973292, 136.347631423081, 129.745601102299, 124.998109412747, 133.359084498534, 132.101909077343, 126.056283444062, 134.021831688549, 134.940131418492, 132.739316746117, 129.769997465741, 124.91452103709, 129.723778661806, 134.933537863237, 132.893213970225, 133.037731773049, 132.990011522282, 136.089238241269, 130.952450797759, 127.639383089157, 135.798659248005, 133.462506273861, 130.523092901429, 137.401181865207, 136.67793154966, 134.149953852807, 125.946229091348, 135.616073222923, 126.598190506223, 131.948364515429, 135.342354086166, 131.102380789276, 130.52015987851, 130.067423148881, 130.38990411781, 130.207084723502, 131.576314115886, 134.833258180009, 125.619298687035, 131.564532180241, 132.005928782636, 132.248372259259, 133.788560322859, 135.087591428685, 130.413812224982, 131.379299476007, 126.824897258041, 134.234655127573, 126.910191935031, 129.326506756572, 131.389611982606, 131.948715321182, 134.35165574738, 136.567102906667, 129.790296945227, 130.004247419366, 128.156856493444, 137.680882441774, 133.063634610694, 135.59344791525, 137.484159279459, 126.8697898209, 135.161265854158, 137.162593842899, 130.058628602179, 131.513767455386, 134.553246469953, 133.353100731494, 129.593295714193, 131.24384364841, 127.040538072578, 130.611886605093, 130.112555463987, 129.140367028498, 133.260499351492, 129.657419691567, 129.836842960527, 132.675130783589, 129.616587755866, 131.474218150162, 127.838281599062, 134.948198702831, 125.376834276227, 128.197242043284, 130.921173255052, 135.741121639028, 131.3619731316, 134.802401953386, 127.173598428499, 127.972984549359, 131.93632167993, 131.252270803309, 134.247100753927, 127.828124579756, 128.995489702292, 138.320834636695, 128.248643631001, 131.029364976678, 127.956413454837, 136.87029771676, 128.435797433637, 129.103148224869, 132.083080047803, 130.500905597988, 131.209066338361, 130.458896746487, 132.9104128368, 133.981483672311, 130.338319916353, 128.381057508276, 132.985027932678, 123.737838113815, 132.666328461144, 132.423765721242, 127.47235940666, 133.1757674556, 133.062669678331, 127.100706674245, 133.999078797984, 136.032140488067, 130.606057257357, 135.142712063571, 130.239185672216, 131.318707291445, 126.247560103805, 132.720220815649, 133.343607522839, 134.790261884835, 136.715915257953, 130.914546116437, 141.114672346899, 130.682824166415, 128.656634297287, 134.836760360797, 125.004426965065, 132.8620745825, 129.646056110204, 129.530522012152, 137.737651427262, 126.28732644323, 128.174275354518, 129.593174252282, 134.887094203242, 129.529623713868, 129.774201808402, 126.932927594929, 133.030221837405, 131.227950137932, 130.795608622165, 130.002194766282, 131.193616194662, 126.706438652442, 131.511731420751, 132.118576861391, 130.496606942361, 133.489868753134, 133.052841180769, 127.352501587603, 133.317370651027, 134.493389868748, 134.388666081078, 129.440041059728, 129.956990674942, 134.632359706366, 133.30983345891, 127.99773888006, 135.275508248714, 129.833364541386, 134.554936526883, 130.667153438596, 130.591048418551, 130.81277429873, 130.236438074423, 133.275980027415, 134.529783769487, 133.290373688953, 136.860687505626, 130.749725948431, 130.913987473355, 133.181460502648, 138.525109179196, 135.184474444617, 131.040526384445, 130.289890025334, 130.872053933324, 128.766453549622, 130.063983740402, 128.131280781266, 126.911485822286, 130.939405672938, 125.048666200655, 132.373592615719, 132.016057143463, 130.718820673668, 130.138418289245, 132.365627801089, 134.422464522727, 129.482136260075, 127.482817560647, 131.438065484943, 135.160456496427, 132.269142236543, 132.964042375212, 130.898311718616, 126.858810073272, 135.700889402641, 126.672349052312, 131.380669219932, 128.669796980888, 129.518732573591, 130.705232939253, 134.191561552378, 131.630164491739, 131.269931821049, 130.22119343964, 128.950050025512, 132.329035416741, 130.192456979526, 133.574522856858, 132.1020934334, 126.115058202727, 136.845031645972, 130.565784605993, 132.252512878818, 133.56480936494, 134.614586576836, 130.055816272333, 133.253581833779, 125.694110040432, 135.63083944513, 130.740734857904, 128.102858739238, 129.958645040362, 125.470315796543, 128.307317768524, 126.055249849373, 134.47220655128, 126.544408086117, 126.935081928368, 133.287497216339, 131.227921610955, 132.300243141844, 131.217594530182, 128.27097365805, 131.332962090319, 126.678420073264, 131.579377178363, 129.922203389689, 131.466522854893, 137.461529876778, 134.072102755896, 132.713051810731, 132.407146788395, 132.271353592419, 133.525123123809, 136.273210339494, 131.152187886056, 136.254961030395, 125.779700242783, 129.602116810869, 125.554080121298, 133.861632727163, 127.64629923437, 126.078356178395, 131.427165848555, 131.224174170733, 129.556092296374, 134.392211700641, 128.753756581335, 130.454445079747, 137.677475997485, 135.858196749521, 131.879330096462, 129.488938018472, 131.420770483253, 132.951852524624, 132.873407656609, 130.318202948228, 132.398262635112, 123.852570178799, 133.081719559578, 131.225545486297, 132.172619607543, 133.231293232612, 135.322966913134, 131.209991145947, 133.887146631241, 127.793315644281, 133.296724411983, 135.002594576982, 137.535633457929, 130.975691693043, 134.8546538795, 129.009898904957, 130.649071260388, 124.507546134116, 131.373735462267, 132.570279172752, 130.419007905154, 133.329013307825, 136.835719637287, 128.195664741394, 128.567497954854, 127.547861668921, 127.885708167728, 131.021343249821, 133.056970483013, 130.754410210734, 126.377504202055, 129.739994942197, 137.473783972479, 136.933363419724, 128.189634831327, 132.283158425124, 134.345180700664, 135.108802232949, 129.637062178172, 131.939877316917, 131.515935253355, 132.150142811118, 128.821680064402, 128.491689529734, 132.524315924527, 136.721297366818, 130.014650908508, 133.855244215113, 129.077400215866, 133.455088465633, 131.472360736262, 127.889145597294, 125.317188393696, 132.585288783183, 131.719716511797, 130.684728659594, 129.799379903294, 130.920285672223, 123.351470324549, 133.315809387969, 133.921615532229, 130.063492921747, 134.176302481313, 132.630441467871, 134.003371658404, 131.114803330174, 131.665729956367, 131.052444853957, 132.513544406147, 132.493333942938, 126.845647599481, 123.503857289926, 124.817593302757, 133.751391123807, 132.718331746609, 130.344466904759, 126.65501189398, 132.058069299764, 138.008549781348, 137.773293357197, 135.144830889553, 130.373407936364, 133.957755584554, 131.455575321162, 127.514644123818, 128.234095877784, 129.056190039749, 131.626633038277, 128.643564135864, 130.489676001623, 127.794436473967, 140.143542300744, 129.573070518358, 133.292805669735, 131.300105681989, 134.189066457978, 129.879665143983, 125.002408850349, 127.939266136755, 131.765232258673, 133.518512033728, 126.393887595468, 128.320521113937, 126.84765389405, 124.358450062628, 130.433018609426, 129.645439121176, 130.585281070138, 131.60565639024, 126.218576330308, 132.122953143474, 129.934704109057, 130.240984829812, 128.807526234897, 128.438100939181, 132.251748524271, 130.51985025691, 122.727497195067, 132.975024905111, 130.949702335779, 136.799969353133, 131.052074613702, 132.671632845875, 131.036252081293, 126.003696507289, 131.202270411562, 125.390691959197, 135.106544258106, 129.06722429141, 133.861597600074, 131.651162687479, 127.581376777679, 128.991905936568, 133.846466668191, 131.761840077888, 133.943042237729, 128.001742653962, 134.195906380275, 135.045535092102, 133.192969021616, 127.512421885899, 131.451863580211, 130.669439232979, 126.157586115195, 129.441470250595, 127.096775750504, 127.327777407432, 126.570611461696, 126.631990983796, 129.485080407539, 128.40091827361, 132.6989991444, 132.152798742731, 134.395458208198, 130.596577589344, 133.417020479399, 130.904749413423],[665.272089557164, 670.846712755808, 655.701474751599, 681.975068379083, 697.398102616064, 655.974847864986, 675.407301187594, 696.973744100824, 682.23669070073, 679.951043390022, 658.4100963649, 676.372688431891, 704.174507303132, 650.287622657881, 672.700015428636, 671.40576535937, 658.377554055239, 663.849860204973, 666.297041524808, 661.356876134485, 667.522085921236, 663.618453585411, 641.731652249898, 661.18054396237, 685.50591297049, 662.64066412822, 654.649094420307, 662.66995590234, 655.850361814787, 693.394075812218, 667.099662618047, 688.860371831827, 689.699309587925, 668.587772065618, 678.204717565972, 668.529664629831, 685.21639483194, 682.334464831198, 698.702812529456, 658.658235793652, 669.91374367798, 695.790878010351, 683.718902183191, 675.32615369361, 667.589752971562, 664.946868944138, 677.429102875105, 672.556425569529, 651.877925144893, 666.800269513213, 669.278754420143, 646.418235228942, 682.604000108796, 678.897385752896, 652.601812235678, 686.763110798093, 659.074745263153, 672.797882629, 681.064762435018, 680.08970485402, 655.301270012205, 670.043038253636, 671.725151476739, 682.147908787619, 686.668867193894, 667.134906114707, 679.087513849993, 681.151280903284, 675.264720311317, 670.321374304424, 669.735808560456, 664.489344863841, 634.492776125889, 696.444081262044, 670.441427856976, 659.291596873051, 660.653878025881, 658.655119448951, 665.62767140514, 649.651341116761, 683.908150387483, 675.436496527409, 633.851246361268, 687.577029296176, 675.87465806735, 695.979122454296, 666.507235871542, 693.365600045357, 680.193106108039, 699.586744054386, 671.506380805006, 689.788150346626, 692.389654709608, 696.390345134442, 684.702400583045, 692.630163852171, 673.934081076461, 690.768350502462, 686.666132867438, 710.288379731339, 664.757188354003, 639.827280208538, 673.927207217511, 664.526079719991, 690.999379398983, 659.994363406487, 662.639564188285, 695.225905659927, 664.783394745659, 702.531916763403, 677.251258912832, 694.178677879324, 653.218367228883, 657.490275676822, 688.232620130869, 687.826150467084, 663.213359957318, 647.491615600333, 669.284307274755, 634.806239891692, 687.200920187088, 675.427024284522, 699.015756728705, 641.89375054575, 687.029369541909, 660.985717372851, 652.949827395485, 676.493169311512, 691.882683906012, 682.229240056271, 672.032603682704, 694.806780645572, 661.099976191315, 682.056859463053, 676.375488731342, 671.063354079903, 667.958590331607, 655.209103675408, 674.487953317612, 695.175675202469, 697.724505019025, 702.283896901724, 680.927867993651, 672.115855769975, 634.492309488668, 679.579392279686, 670.88709975706, 647.647782507318, 647.103138188746, 659.45888562632, 679.379289166059, 673.320767611927, 713.071462520592, 662.745793474229, 688.442823713292, 679.288054404298, 669.775040589348, 645.991351432405, 675.176461020363, 689.732900336675, 672.300574613768, 695.796078222472, 659.307912433239, 663.23895046603, 703.249960884532, 660.135656340392, 689.762525456559, 673.591411658737, 673.982884739018, 693.645338757305, 656.393149959333, 654.7201924271, 651.226560015212, 681.891261437259, 664.193872526276, 683.386352092954, 642.64116964743, 668.10913023421, 688.595478519095, 694.3274379765, 689.169948248914, 641.070475175408, 652.780040350172, 694.096692135809, 685.238066029522, 686.907856902262, 675.242568424422, 666.72394226576, 691.969155351299, 684.846235674499, 690.462831622436, 655.770899823448, 647.229386091655, 721.006348071819, 682.027593197043, 664.343219878034, 650.404717121861, 665.687311812228, 691.580334035721, 656.453802585385, 633.939163016726, 726.854017778781, 692.808554263564, 691.774474629547, 672.562670265513, 675.62824280406, 664.66719521891, 670.604984365022, 688.397316031565, 688.767654751185, 708.682949779666, 648.58857839774, 686.06717050516, 686.155473671288, 671.179603669354, 661.546650787377, 700.050735439274, 694.363166009197, 676.952796958981, 700.066301687703, 665.538626518063, 664.639327122766, 708.709487091837, 657.500134854529, 664.937309423132, 676.580943566254, 662.023992341918, 687.174545186417, 685.522661217046, 673.781894596321, 693.170403417619, 673.26324390917, 680.934072553041, 685.541546016804, 663.470093006254, 675.616123214956, 657.856349230161, 619.735268689692, 669.984673898255, 683.957972432537, 665.485942060916, 663.541653630987, 666.972913829929, 664.482496900882, 670.273045396659, 654.53301106045, 659.483128909435, 678.453127017604, 689.159817161672, 673.893462842895, 696.940725739191, 665.13201036414, 670.203969154865, 649.189630270329, 657.714366512112, 662.867835129051, 698.199569041729, 693.820458339415, 656.146287388759, 651.383807965519, 664.739717265202, 658.283183366326, 679.900138771985, 685.412742880572, 656.024374560874, 664.822799751449, 647.828408589915, 646.095962112107, 656.725337370697, 681.509715909541, 665.502997571028, 663.221806404859, 668.866934844604, 671.996256344007, 643.029294334314, 667.224590850755, 681.492186163374, 678.981622698442, 670.963688719006, 669.610797655894, 665.45160365794, 658.299344516829, 691.551046486739, 685.521022211197, 669.92676024747, 672.684394305878, 701.344683483987, 659.558782200405, 699.573846144084, 657.175377592869, 683.737102441533, 655.561877592593, 701.883958411392, 658.501517675659, 692.951850172567, 654.91603244704, 654.396217696098, 672.256789743716, 675.745094297838, 673.743881160444, 666.523105196651, 662.909479425566, 642.435758531211, 673.628266573429, 670.578413776309, 689.074525557518, 638.58127664409, 695.58776142791, 687.824760179168, 654.121030496685, 657.385390046899, 651.888243060507, 676.992997481895, 664.404264678606, 702.351010301726, 648.563527987518, 685.004141831279, 673.870911657608, 670.623183555795, 691.253051744106, 679.740259588433, 651.375293858586, 660.124231439686, 667.334008501127, 642.588402407555, 685.810695503359, 653.462813055923, 657.776951955659, 663.549519962801, 687.380438320579, 682.49363208135, 631.402382034258, 665.518875563761, 663.024870245282, 637.537713073738, 643.755392676784, 680.438170980456, 699.504218755009, 635.226040919505, 676.097852775639, 667.871214507538, 707.833648425093, 671.578228346652, 672.355959827284, 656.940548753575, 661.27746660379, 692.578627732583, 671.185619306304, 676.853249185091, 664.090821872357, 665.480174019654, 666.333624776436, 692.662568858642, 691.21997255453, 649.632144510455, 665.721995652443, 644.94119266877, 707.793124283995, 658.452778225292, 648.475831745174, 679.568265018026, 683.152680333083, 642.80179420377, 676.744505809981, 684.141286420445, 638.798196135588, 656.542361905827, 673.234687743895, 653.222934390712, 659.080511754955, 698.491984727725, 648.873625157881, 682.880133087812, 665.571056279788, 652.189121939287, 662.42665654742, 679.450902681615, 673.500754428944, 652.973973363075, 700.137143085696, 671.748179651989, 663.165969021645, 694.86626035559, 705.209559714986, 689.481744621178, 664.63571732106, 651.481632374164, 703.483807173621, 675.839547569395, 654.319519847219, 657.403928331673, 692.72636062033, 658.961393238938, 683.008787791491, 686.509484662768, 691.167930029968, 666.020117644991, 688.224090627826, 653.904683313691, 711.719710706615, 679.69621363592, 682.023611284087, 677.941341847192, 662.515460198388, 648.284848875728, 645.084133108745, 711.980944129512, 696.66415714045, 673.453112535491, 657.722453092381, 658.009113739274, 689.96988878868, 671.051355921944, 662.132204228517, 649.319300122297, 707.973599741292, 692.440871686173, 658.952217154454, 677.854980499039, 681.488020788739, 651.865483515498, 682.494465697343, 657.128286048136, 685.711343792121, 685.471145775515, 666.794220274762, 683.004500615274, 680.939226515107, 646.773093178668, 682.412980827405, 661.694135294811, 664.19976449653, 667.346890647936, 673.125654596202, 666.110801648519, 661.794617110726, 689.789475330326, 658.214694803176, 661.125273315917, 688.537521089913, 701.794764813584, 672.643555292494, 696.241072221113, 709.881521144281, 701.054694984946, 654.75234228492, 659.848198510131, 674.583875133377, 665.909184114473, 687.160699371827, 660.548999862722, 664.165926830043, 658.068530942031, 658.858475523299, 667.910095437149, 663.196675008572, 674.864391785009, 694.3297461001, 678.973360987302, 653.529657615067, 655.147982856259, 660.127866232779, 666.6292983851, 725.262273026894, 671.8188384169, 684.045260606795, 643.390146000975, 679.550622769465, 675.722100252287, 694.409064883963, 665.8358918518, 687.840252521331, 707.390062750885, 688.53128256456, 657.846465882538, 672.879401625494, 675.529047344647, 679.857010091821, 658.117616017788, 674.519861386725, 670.729550118729, 691.773965839528, 677.40674613989, 685.799183831416, 673.822985095355, 701.694364987647, 674.882005609193, 683.92425499906, 703.898773110831, 658.530535536585, 669.63235938786, 649.692208090527, 663.489887601106, 662.812566086444, 640.069591624307, 663.70974295124, 665.669250048632, 704.994744543008, 683.546025340817, 661.943183142579, 666.497077512497, 648.633097357592, 664.71072499727, 692.646165477306, 670.595034527495, 676.593204465321, 658.4184824781, 636.879539261484, 713.989952479151, 665.480518683521, 667.195640808095, 704.750780051895, 664.086290319571, 666.888631898547, 716.691357551924, 629.570272951444, 663.026841832741, 671.88280971149, 695.817664113326, 683.723613065748, 690.998212278907, 701.789013394982, 679.406245499161, 674.168377265126, 687.017664158838, 672.455727868076, 682.062443011136, 649.414716550675, 670.309138770881, 687.517895133227, 681.081909150371, 657.602798859302, 646.254406702538, 669.988029830153, 666.66575617236, 680.390215132466, 656.776939190316, 650.672746573316, 671.739794257705, 675.376386735208, 692.177028214744, 661.372987445027, 675.670545070032, 705.233609756572, 667.127396300056, 674.418174725527, 681.538909684557, 657.493745265739, 703.087862076944, 690.781111470429, 676.401251338771, 714.04337358465, 652.243860561405, 671.285365680893, 670.138319274734, 656.860809342023, 659.189355232311, 683.476953373775, 693.197200727819, 700.409566637726, 674.335354641215, 677.078244483792, 658.875496724817, 669.753583354063, 650.117038332791, 698.638993010863, 657.90685624141, 672.326455896353, 673.748193158451, 678.505022219155, 644.989520474018, 684.464943557851, 690.595312417349, 668.104060606391, 692.352687753739, 699.825622372508, 667.227336787792, 678.472649343228, 697.325796873978, 677.914927141575, 677.656327744265, 678.71823461373, 665.857502751103, 653.300485313203, 665.349874246294, 650.807023242346, 682.129371956849, 658.255894100936, 687.439892275827, 651.393388939178, 672.053570927947, 641.115805214456, 669.258189137333, 666.05774206051, 660.368587344601, 693.671332524861, 674.108776426815, 683.148603343055, 649.130760052286, 702.647858053915, 659.416609778635, 673.349333543267, 654.485618930363, 698.053866199652, 703.024125745945, 641.012547985393, 658.50981723835, 662.519958446073, 667.104181747446, 659.121366969141, 689.748207521791, 656.5429551868, 690.320539030172, 689.506968682838, 671.910455392136, 692.588587843935, 639.017654622489, 707.545917867383, 674.288815769019, 676.713417036011, 677.063685675568, 663.672012500755, 673.155388645508, 693.586543500199, 642.241570874626, 676.55231861104, 674.291672631423, 669.017651633685, 675.975495900966, 687.385611521666, 674.779436807357, 644.973039903953, 667.113008843471, 679.714349438679, 673.661165954979, 676.058909641523, 651.96947564853, 650.26052859127, 686.338373976524, 674.271937357647, 675.735719119912, 671.771434060345, 678.350292135357, 674.967184899317, 686.008561169235, 652.756525697453, 690.947546882682, 687.336429720331, 657.876430558271, 676.539403227727, 672.922291709789, 681.923197736968, 659.569211666541, 677.818717361076, 674.730794120555, 666.94163606017, 684.226985422096, 645.671662662815, 678.107807651499, 670.438095275998, 665.089351641833, 702.008526784134, 665.660177731356, 636.858368665126, 702.934088191201, 694.527056406886, 662.97569349008, 653.970505066314, 684.503878221058, 663.911807649483, 696.139580823822, 676.069410169328, 672.584769491245, 698.882906122745, 674.358687124006, 663.498591254699, 650.311837344111, 651.47655321262, 675.079324324092, 674.962722905461, 682.599816429442, 674.238173123748, 682.65776976952, 655.279118796148, 637.193451143859, 644.190811869235, 663.357758050723, 662.667819152683, 692.298097694281, 668.437864361332, 683.050951315623, 687.821884921021, 672.14888680767, 680.287205720425, 665.509391012039, 657.087265728765, 680.617570040056, 665.47223092414, 671.209375130282, 692.440748460991, 691.676089023051, 668.226137285573, 659.593042109141, 677.812646433208, 690.194409991264, 683.050946452054, 677.066520564934, 668.733372177573, 675.583035316364, 703.731918785655, 669.872852809458, 660.855804372372, 666.168153298481, 674.974799136104, 693.044997485056, 666.901379450356, 676.988668357148, 684.531223101125, 672.061392498289, 655.85384610701, 660.140129684837, 660.307514503635, 690.043101792854, 656.05261476735, 678.536701652568, 676.95657197399, 660.694864519969, 659.082441962686, 682.570846645773, 669.685449810602, 697.450490672438, 650.033518927862, 671.352647447749, 685.319483805356, 660.855682092369, 718.621030145726, 677.169887913526, 657.200499481452, 655.228753591897, 682.193543713242, 665.977483435047, 642.221639460526, 693.62808982052, 673.387301994544, 681.032891887055, 684.205767305006, 651.057180799436, 671.077867319326, 638.66315441022, 664.67326089411, 690.565396756685, 685.890674258187, 649.733181001503, 663.256190126676, 699.361217364868, 677.050848767049, 686.919445452705, 662.480720591754, 663.816946464119, 669.341240939487, 667.461850776439, 691.089756742243, 686.334957488756, 665.127439710325, 672.992245091598, 648.785545513783, 666.678949580186, 678.107406313518, 675.802627849857, 675.616722799167, 671.526728488444, 674.863401078882, 692.579670676166, 673.302252675155, 658.682764792184, 696.915620228722, 662.127536831764, 667.210567687239, 667.540497326127, 655.565349564475, 642.331791917778, 689.05038213733, 664.287501088543, 719.716639337929, 693.953299326984, 685.722774964194, 713.296309468533, 683.005132425894, 669.190760321701, 667.086852534832, 659.266377342353, 655.824407015713, 658.859295156812, 704.089501231799, 670.893404514804, 649.688530530106, 667.120805749166, 641.003572546003, 696.534339067807, 676.83343630272, 668.96643747933, 669.83632898667, 682.164475504445, 684.64326157953, 689.925511945529, 701.602985352158, 678.946772482056, 635.489293889698, 652.405788188174, 663.015489283593, 678.061415583844, 681.029570500571, 651.395615185977, 678.317013847664, 680.00455913401, 678.581639125474, 694.207256694019, 682.838933887598, 685.469627262941, 648.370873877976, 648.393622904189, 683.037989174706, 695.983710944747, 713.272972991038, 676.880687131244, 681.585838652401, 644.315629669911, 685.257330108835, 649.105351409102, 680.380586113952, 656.62056624518, 662.042886897781, 660.872812702334, 670.549741242539, 647.016092630396, 645.521367071321, 691.704024131003, 661.842925391301, 658.011228810245, 645.362491339969, 671.860378153779, 649.461690324083, 685.093329508876, 671.03109184898, 638.224287192536, 682.858828208248, 709.132406549476, 642.296356166969, 653.021506106319, 680.476159778174, 684.390743687036, 678.368244912163, 679.04900601663, 703.047881198916, 654.794586130765, 670.261984695767, 695.623776527726, 643.380835726115, 674.1624211649, 668.056085934887, 677.397390043899, 669.305722277228, 667.602732902294, 668.501520467583, 653.761413936884, 686.913775390786, 687.212720157537, 687.195839213065, 662.903719818789, 648.500937724781, 647.02002504614, 635.373809600082, 643.550807905823, 680.606929732646, 673.188416949831, 696.21318784597, 673.346572086961, 664.544613571895, 657.039625391572, 676.448009839487, 648.165847286942, 671.366945799316, 655.434101769286, 658.083598741907, 671.721900540817, 696.402021411546, 633.30814535838, 654.737897411212, 654.213173187334, 686.901592155719, 651.048835270751, 700.169829219322, 676.19707768516, 658.692215800939, 691.335393722334, 631.729105378931, 679.113032596636, 672.632668993407, 662.071165708959, 665.325570146257, 682.593951164112, 685.371207483094, 677.854573136457, 663.808680906631, 679.188258664092, 671.250686830156, 653.224713423851, 648.83856318018, 662.47321248254, 666.417646265641, 693.779875475281, 658.291808009528, 662.660628531407, 685.786529546792, 647.022237483916, 658.244781503453, 660.650340483643, 699.420219966988, 643.885813898669, 672.742246894206, 694.817342009898, 677.630293333776, 701.114566216019, 696.137573949874, 641.188581382633, 686.183885443454, 656.595213859623, 683.889213500634, 682.42667725745, 679.958889553051, 682.876843313905, 668.999699408401, 667.664597822991, 680.535917992826, 668.493425014717, 685.518023677242, 669.175575874582, 713.948666355629, 688.944270653216, 655.721682665263, 700.264351596429, 651.961112483762, 689.277043119485, 639.726544484499, 667.83113154086, 669.895357247344, 669.914324038509, 677.678783884165, 649.805620831937, 687.101372120051, 681.067366522115, 673.817027335834, 662.690578442826, 665.440517090342, 669.462745322992, 682.984112876351, 673.083635942885, 695.549913836835, 662.154444644833, 635.125568977183, 666.982789625663, 644.384222899827, 667.889745895197, 672.01536140234, 682.930026927299, 664.059558964416, 679.341045842015, 636.607895355101, 650.93733649218, 652.103691412222, 685.552924311123, 680.21992354448, 663.893196419628, 684.715129961203, 691.858173892151, 653.254810973087, 695.46635413457, 713.734071094469, 665.63901147148, 688.209193615111, 690.36089343275, 681.171807732586, 674.002351383647, 683.875490273052, 688.393429647323, 673.024627627755, 705.544329876326, 658.500538005321, 638.143550373583, 671.388235810008, 668.771560957036, 682.614602892666, 680.540108694257, 668.096031788687, 665.808065147732, 678.953624309456, 666.502880137672, 662.152355840173, 684.33898998353, 698.933581601855, 704.427382680488, 645.117798552666, 664.387191020133, 619.590092657508, 649.473446476526, 641.664196237998, 678.068507978952, 687.500548693703, 675.602415145002, 667.643509050645, 671.877502438534, 662.072095382671, 700.585854946768, 686.241087602235, 662.805854616378, 665.818974878394, 670.819680238658, 661.734497883116, 698.782629849927, 676.421348093412, 672.021615267578, 684.363996350677, 683.368319965531, 666.209341324297, 653.552473833601, 697.601765323222, 669.610581045619, 671.454373735884, 687.396992551013, 686.539354708182, 674.437172008941, 660.704781933956, 680.287296414494, 667.729366150875, 666.371404745061, 693.559698812111, 688.484179815322, 660.923327650612, 690.66844885204, 673.886831485528, 659.750929946949, 650.739462091532, 644.21377992017, 694.777820401802, 670.637957827555, 673.949025652196, 658.409426180014, 644.5044762709, 672.983357543731, 683.006447690057, 670.423149461226, 641.657995068662, 670.159057963527, 677.340969148539, 667.296171147801, 673.015703968209, 641.519433277212, 683.397887155159, 670.76410771426, 712.355867567481, 675.813692029664, 667.582250364506, 680.941227228517, 661.266106088512, 676.711221347695, 698.606925557932, 694.4032237299, 684.454899052358, 663.126100639862, 684.233796986838, 647.194456557109, 658.088520777273, 697.973923850205, 654.294347951466, 637.311015384025, 687.807140227549, 672.928636015991, 664.738774059751, 669.253014316387, 658.973434343692, 665.536690350832, 673.257211714633, 631.677745534123, 639.875007620044, 654.588124389106, 672.906025337802, 660.190444918977, 646.456068613634, 658.10738707048, 670.616844662722, 702.488318234434, 706.5001063526, 659.857133573962, 682.938793248261, 683.140381869402, 684.586886454115, 659.415728605053, 656.496718899638, 661.85632003023, 671.2145170641, 659.239251545959, 672.830384753659, 655.699705655526, 667.831847735168, 659.265817322865, 672.161726553286, 678.673270118719, 678.381495615874, 650.374065899918, 683.652807296538, 689.454504624644, 680.924081825806, 684.185576121841, 675.492684347849, 676.460850641499, 677.636188962958, 653.484031223019, 668.486755485749, 647.268746225419, 694.805578187944, 700.130195352691, 674.285163222299, 685.253434715925, 660.937471284632, 693.131207191394, 653.061865815097, 673.255557220319, 653.132133001669, 678.889546016506, 665.003642610245, 650.340763038022, 666.116339603266, 657.982276765645, 635.852631321637, 685.886060666203, 690.298786094505, 672.15224811267, 680.031204622807, 652.82138430377, 710.703086487603, 635.330774569508, 676.420794515316, 659.425696062272, 658.691363185352, 702.898577713696, 642.272733338526, 716.7803826016, 669.383695841103, 653.894129951055, 677.851948176612, 674.442753538601, 675.07520987728, 666.386741574818, 700.296128048037, 650.090146306424, 676.83146394983, 669.638528108226, 671.226563949336, 703.678142116236, 674.558605948017, 691.748853258576, 665.574406870468, 682.170764147801, 654.829566026635, 669.057989160064, 660.770379283642, 687.462251607308, 668.756460360703, 657.792563616402, 654.057597977005, 661.733233190623, 647.274426614487, 662.707172173923, 653.310793704837, 675.76389918695, 691.593395480725, 672.294417311855, 668.999454749276, 659.675938138196, 663.033230686276, 640.911700819718, 671.703092177834, 672.230819191668, 687.158385661691, 677.098121265091, 692.321296616815, 669.838726091323, 674.621716295039, 679.73230701412, 689.462270237951, 666.436104212033, 633.666858676504, 709.191647057423, 692.754814312066, 703.586484619274, 677.129460651426, 673.339757088314, 672.733440619155, 665.496667242178, 648.624894800725, 674.937860683193, 660.892003298, 670.401492151189, 674.548291452101, 661.801465910638, 662.028594126607, 663.030744336468, 695.950028646014, 655.194888849138, 675.861839995464, 683.247341652238, 667.796549356032, 659.095793946085, 645.582754169306, 690.083536542216, 669.455869427715, 663.184707787803, 645.665128525213, 689.600866245794, 697.5812915703, 679.062834552445, 646.202607643313, 663.748981846317, 664.305769477252, 676.772988488672, 684.164332419217, 678.492874251982, 676.884216059804, 653.547015935098, 650.434776997019, 685.334493483755, 685.582944824662, 656.78708094789, 669.226766616132, 679.895334289831, 651.506258891401, 701.240494126901, 671.474932590867, 680.277057679319, 673.846675672877, 675.076852290139, 656.730680356949, 651.331373781352, 662.120497461654, 665.519977643496, 694.846624306085, 675.018639773723, 693.271504539612, 662.814794104323, 678.494413856248, 688.515316786964, 697.236820350163, 661.610757217664, 674.942416465433, 674.893464531301, 690.59350989476, 698.810631842653, 655.131113937862, 688.679784910065, 680.615091299748, 669.506934728785, 659.851789896504, 674.780003119993, 696.050221628595, 659.992148159622, 665.628200757286, 672.540689030968, 662.466523712686, 654.998630575481, 681.344899700592, 652.755588050845, 651.259759684346, 682.722043935156, 664.849724365343, 662.521346140689, 658.702498620402, 683.128441531159, 665.072754542123, 680.275775738435, 673.101626972587, 649.1076545703, 668.244984807527, 668.305405876792, 656.76062464941, 647.573796824675, 674.143926397201, 670.419242614954, 683.496467037958, 665.365926573429, 697.440343875097, 667.061729089037, 702.566913313115, 648.505724942004, 665.894639113148, 672.506081554291, 684.146198095763, 656.542418457484, 693.954693896114, 681.095141889523, 704.307423622191, 670.370538263363, 660.319665246766, 674.035982443528, 649.738096015149, 665.871723491716, 660.408031379017, 703.757431458178, 679.648181889024, 682.859781261251, 685.395340493861, 679.360289300858, 679.462241942605, 686.020993843521, 672.721602543413, 691.424272427546, 681.974269891027, 667.133816202253, 678.061941560671, 702.717284734312, 669.644273921917, 648.201358094693, 678.481528627205, 648.421566160077, 683.379353042425, 647.806732498256, 682.942520633282, 682.607553344126, 699.848125872767, 702.782922470985, 639.261794136881, 667.067996688, 684.266931016062, 685.736925454893, 660.134974591246, 682.351158096836, 653.145470438576, 683.29968114318, 659.915178910319, 704.273412669287, 648.369943708537, 651.786579665716, 693.002910649755, 665.565279270944, 673.995970995055, 686.467711122289, 651.159350891967, 694.381886630068, 697.47452128848, 661.353944223346, 671.915169698564, 650.712201955439, 693.206981472752, 675.656669693432, 670.774063170748, 672.979520273123, 687.999395175481, 678.572559321218, 689.62212745675, 678.782847463642, 660.022012429874, 692.727298345035, 677.109855610506, 684.400740463328, 671.448615361072, 701.657071586869, 629.11870875461, 694.271266101689, 684.593137727734, 688.276437907445, 663.309787148327, 681.23071417866, 690.426167456062, 684.343040377584, 691.127744923683, 676.332836266263, 633.060806952528, 698.62756803547, 668.502700637624, 675.708298637676, 632.546641796913, 673.589587001567, 645.388747877739, 682.38056333043, 652.854776981724, 697.034693535383, 670.623337709794, 669.87462161982, 723.362387724754, 686.872502286927, 675.311385543724, 677.165979894286, 707.895892086892, 663.682138192195, 683.852675500296, 668.784590636478, 705.470720306743, 664.321996721099, 679.374835979318, 644.346712101193, 685.144814524752, 664.676562668226, 637.584657115917, 642.806981340915, 681.889481717535, 687.620418114966, 663.332474202515, 671.201989843837, 683.706232351825, 681.649576044104, 692.93311443128, 695.611905460258, 692.364141466836, 681.066142538665, 666.905808825503, 646.238081712304, 662.560936031619, 679.307009760964, 661.566138637948, 655.581938015603, 642.838288856706, 695.951509875535, 695.088232228377, 640.129434347623, 665.766466663511, 669.00925702642, 664.726951587328, 685.557447556392, 657.379920939876, 676.196749197197, 680.377920579664, 651.92873437573, 653.340352621999, 665.502387135689, 684.535980571045, 690.648574750781, 652.500538331806, 680.98476075848, 666.726750701034, 674.945098636036, 643.29489555003, 683.468661168791, 668.341951426522, 691.649639935758, 698.07485858887, 687.18344064941, 682.112965082605, 713.394528880496, 657.888915951627, 680.239665014374, 697.353059404881, 670.848257629981, 644.569363261664, 678.356463434034, 692.608429916818, 695.919547545552, 637.474049235301, 656.272410448043, 650.350885354265, 669.296008379403, 685.741740669497, 647.758371633643, 680.342471961078, 664.378616754001, 697.662775498474, 717.859164005276, 671.686695339314, 663.627210335531, 660.567226037811, 672.86878266774, 692.563259722902, 680.14979082754, 686.877621304939, 697.200754237426, 692.027077379047, 681.68591356564, 691.771477311201, 669.518387434876, 679.397655826241, 664.231457477866, 640.278700686211, 660.604654989817, 657.107965643035, 696.8603601112, 669.852505836698, 646.479449796763, 666.010196674374, 666.854652055596, 680.931142807028, 678.09541887028, 646.663192099113, 668.929222314319, 658.10054647904, 688.171797661642, 666.733580788882, 679.674266996003, 636.609070380789, 663.922362569984, 650.789949629203, 659.059626151204, 660.22132643602, 669.320846511958, 648.447708023212, 691.782592972889, 689.013496990063, 691.009596273945, 684.505723235135, 655.468243875337, 685.927534549148, 716.715311414477, 665.626053223161, 699.986470906877, 693.403824850733, 684.214351384157, 692.192704782281, 673.676772855742, 697.885126987484, 660.080449282455, 662.556911163203, 668.744848149925, 663.302570631695, 675.8472884765, 655.160305220683, 668.528427704171, 655.852312562119, 673.267577055655, 665.54505658007, 664.5862159653, 690.499056330507, 664.295118079573, 680.193942935155, 691.97724184848, 695.201825210004, 674.598331479507, 658.332756264564, 642.0022675616, 670.888599057045, 667.718369519845, 651.263366379948, 682.36440857511, 686.711001252741, 693.69090295613, 668.957941675855, 667.637926813976, 692.420973164136, 670.985366945016, 684.239232605727, 687.445156941559, 670.957878343708, 666.764744120048, 701.654921834019, 666.780130530594, 669.783056637487, 668.888135034194, 659.420707542354, 669.618769401813, 682.877456921075, 668.118561223181, 662.669312278769, 677.043868263522, 690.859269154277, 642.820513548158, 683.089277338572, 668.898029763759, 661.846595221859, 696.802610128898, 658.846978628245, 660.561917798096, 655.729054624289, 672.619311241362, 646.942415329109, 668.735445337512, 682.739802427209, 677.552132084984, 637.768450599378, 672.237273605338, 648.980007881167, 678.064838344592, 649.18245122227, 685.470206600182, 677.067497720115, 677.923422171916, 668.24260750494, 675.484637323152, 693.085676654754, 651.977148519263, 676.995345343782, 695.487510245113, 679.267496211695, 661.104753755604, 678.633088074895, 670.650252446875, 671.653839960858, 667.768861006969, 641.094054701339, 656.838771654619, 694.302017261241, 667.456230128484, 696.60942537811, 693.251797599912, 672.686887227629, 655.397207372878, 689.014731471785, 680.22014004589, 708.636731774817, 674.807428929389, 670.055954952943, 706.006164433356, 665.114545170865, 650.005031278209, 660.177728923069, 677.758798059873, 682.466766718909, 698.151292863065, 686.364901293575, 701.967615648547, 643.666808874705, 657.274485623291, 665.204182784399, 707.983863475229, 668.88025175309, 683.861128097609, 672.975543618348, 670.715429081674, 658.080727442145, 691.897782221248, 667.235936575372, 663.545961937454, 700.050514573926, 651.657163350857, 656.55472966786, 643.587528188342, 648.780199709081, 666.903298589606, 643.444159991521, 674.208029019394, 665.975788683995, 653.605939169474, 651.050637043783, 664.988214792689, 656.598716109676, 682.572381191581, 675.822432428751, 663.838634857346, 669.539700918595, 660.347798738751, 647.904446151199, 667.099072423104, 685.841963323582, 691.497212571057, 662.205260171194, 667.145611140759, 667.098665428103, 662.094290281347, 654.134077485454, 642.405929524175, 639.965997753642, 689.971747855274, 670.325872367768, 718.499139408961, 666.056404089978, 684.709853737015, 669.977456321745, 662.588567460968, 668.20256309623, 675.640626184186, 627.818981427012, 672.297826085482, 670.987926741169, 687.188890875557, 678.833789106606, 668.597140800087, 669.649968065948, 676.22959663383, 682.200866009293, 688.262436297752, 679.625981203606, 696.914677290415, 675.238026799266, 684.12391396113, 651.31999909699, 671.583984293992, 669.505285674536, 674.326700508641, 669.620250919199, 671.377058516028, 708.62693232647, 687.197116171531, 671.945714759499, 637.874177763473, 665.561611780177, 657.648829507276, 661.992980184119, 657.507780814195, 647.9973342828, 668.906255343766, 692.838339471009, 681.183694549878, 648.814631535678, 690.023591450999, 692.381992585735, 689.413325572029, 671.330391671561, 699.359849194925, 698.934572146006, 678.042238262606, 669.857378840755, 689.845782891168, 671.28379650772, 661.712832991588, 678.864470495668, 675.99511984188, 695.815604800795, 646.620636463731, 686.309863906685, 684.150668821099, 711.276201451305, 649.570978687992, 671.826395571015, 691.958022373187, 665.300328976966, 667.984367950382, 674.522854821599, 665.637462864373, 646.905117724418, 693.074624699122, 677.483358749679, 648.743037506484, 682.477315693169, 648.223585098073, 688.209461512678, 682.37222334685, 692.995849072161, 660.168778725223, 638.948001384513, 675.372822330254, 647.542725481637, 663.496369953482, 679.660155773533, 683.761925250925, 652.562016511134, 653.6820025175, 658.509469443919, 676.887181532669, 646.610707449393, 662.91585206433, 694.075155690224, 692.305371709823, 701.367044146406, 676.752416631466, 626.430544606792, 667.847008439841, 671.478736097011, 672.456440260142, 681.274355352048, 666.399474378692, 655.404586164862, 703.19014458675, 689.612077931526, 650.625940191073, 703.797364271523, 675.97415915916, 652.393510535612, 675.131832008443, 705.730567915209, 653.123583248846, 674.086992104274, 675.092099136531, 657.698153192276, 646.723980501604, 679.33515548889, 668.13180165797, 688.808744326115, 670.619752004541, 692.898139847551, 661.839073784326, 672.668602131113, 671.871356863177, 672.337808355333, 690.770793345454, 706.080085289618, 696.856019040236, 681.334848320037, 653.291900471999, 690.427314589454, 672.872891966251, 671.130299927527, 697.741194516697, 694.078994241788, 689.239776217205, 670.84492447205, 689.076257701166, 659.311060998318, 674.711167132054, 678.642563108546, 676.473149447655, 673.760752344086, 686.580072265883, 687.361011393914, 687.004271239081, 670.485680084066, 652.511233849106, 632.165833644374, 653.632801904152, 665.536434953876, 661.783374208398, 657.797116563989, 684.822044085731, 687.783498966123, 664.100709509239, 662.238506229232, 655.64852175687, 649.38485941193, 654.743287243411, 688.166501826397, 664.922858015381, 678.696056481175, 687.530837676501, 679.092422082039, 663.151676006232, 705.068312580576, 677.73255752937, 681.951151422717, 681.548047030225, 682.816983031199, 683.915750315303, 661.913520976927, 666.293047867971, 684.267014868771, 667.185550699968, 698.326927843481, 669.457285620325, 644.57494219322, 655.820307907962, 701.116994022265, 672.75258564167, 658.06584236408, 658.245688054017, 647.888965838627, 697.449539171341, 674.358567837189, 688.448371848038, 667.628345287698, 639.717104350489, 670.727077711846, 671.387868875545, 670.761041954127, 695.966746288363, 648.053573867893, 695.194571853534, 666.095904037281, 674.881086757091, 691.093760322393, 661.723779245712, 642.964230097736, 650.19426072461, 684.466003682712, 697.933548581191, 658.733441881972, 663.383816094478, 701.592076116267, 670.092100338868, 686.66464341191, 657.19366186733, 668.355047962844, 658.436037198907, 668.792758278078, 671.269379941472, 675.562213124703, 660.06290102611, 668.792484620517, 708.618352142121, 682.638696716081, 673.080110346844, 656.337166964747, 628.970993814919, 675.226019531424, 659.198541585251, 669.569582105325, 680.781222106372, 660.261800144593, 689.029223931519, 672.301453965119, 674.393212419502, 665.365571071497, 686.895202320993, 639.63441359376, 656.084695024476, 648.158914558312, 657.556613094496, 657.319584750293, 664.66337558533, 665.14764027726, 686.435258181495, 669.313253570928, 647.640341128717, 657.241431772644, 685.19033200864, 677.910411745745, 677.178906489501, 649.544198931032, 684.305433848811, 664.659239142626, 657.021760859268, 668.945802662304, 663.140072412633, 637.465241394459, 675.74039831986, 692.859043093003, 644.098989257584, 670.524341245182, 691.365535059625, 662.45217058564, 673.743738472084, 677.350196186636, 664.604923295239, 707.642831384428, 654.63630910817, 671.829889133744, 677.440637124125, 657.633759951537, 652.10693472544, 693.226578676294, 648.161591973495, 688.525659951518, 679.289444080036, 657.543886839014, 671.109177029715, 687.434529115162, 687.097267711403, 685.469082263684, 674.617759367018, 660.783452443474, 676.346308926738, 684.139307644414, 663.757291310911, 657.922469430637, 655.681674742542, 679.765961715126, 659.818520395155, 673.154193226794, 666.675541304517, 706.356117771038, 677.827610823147, 637.731872525786, 676.165553057262, 646.173358100181, 669.943881233942, 685.759947827357, 668.251138600094, 674.160474469018, 710.340395032334, 661.714787928434, 643.397010095931, 643.344396498583, 695.343535866224, 659.604164569691, 684.41997103513, 666.61268139612, 639.523465072646, 663.263688026887, 659.986794862159, 652.718199543575, 666.477176874732, 694.581699484525, 682.744889788959, 659.946473142672, 623.854378146903, 708.6292741122, 680.840973187346, 669.181838961177, 655.733371233353, 696.24122800991, 698.815620738875, 665.179916116745, 641.078611380161, 672.468318674906, 665.628834719162, 670.873008727202, 671.302959374896, 653.580802137982, 678.657423047302, 679.34082458007, 662.531010931299, 665.42706989064, 670.804282323318, 684.653157900506, 665.5344399185, 690.581098867452, 680.623316950146, 675.145674841793, 705.784479240039, 695.852062141082, 699.057323759998, 687.376512893165, 675.091030358787, 691.39283171627, 631.085922437215, 668.751542803546, 667.483684347542, 679.856814409634, 651.177043931171, 670.464346936051, 679.237083631831, 685.472292871121, 651.900474182739, 666.889254758638, 668.313912535007, 653.411079503207, 639.665099603388, 650.453775942981, 689.702167713915, 673.674692288469, 682.146531176724, 655.995279387446, 683.913137352901, 642.57386573049, 708.554333563319, 654.30070307425, 637.799320329748, 684.581818376219, 681.520091470263, 678.573883209132, 681.01012173393, 648.793860698504, 673.689609712375, 671.9852029104, 654.690306795804, 684.198067266307, 682.853006676285, 632.407105495837, 673.768155548492, 686.359784459006, 688.953094541437, 675.745138836826, 702.452163287795, 672.879427086537, 650.862665288682, 677.336201796861, 674.066657945199, 663.485199821901, 696.366210475505, 667.079700125641, 679.155843935619, 650.696326292865, 669.751153314046, 671.506154022925, 682.655594125886, 691.75138733752, 685.410743656789, 683.638008320174, 652.076777623136, 681.704898230588, 671.340603274575, 681.656985539465, 688.178079300348, 666.749737344148, 702.43700412453, 649.567141847404, 703.229393559851, 673.49876408161, 644.64091072293, 662.514413317365, 656.407264178078, 645.516281527694, 677.594395643079, 664.464426908664, 660.65802624279, 688.19047696183, 649.473780962444, 693.785816287095, 682.629302166594, 634.201576749195, 673.650847867375, 653.49187847675, 686.307187488142, 685.307047400661, 672.143090478387, 673.890179717911, 667.786241660543, 681.674808232245, 682.693267194161, 696.091999113309, 651.993632016355, 679.441823898677, 673.042850429944, 673.38942243816, 679.273532950058, 646.504399577101, 697.741153856191, 712.390831634713, 658.047705159256, 659.376758417434, 679.341119746872, 671.507077886176, 689.325360757359, 675.890982259555, 678.382331202112, 644.07705174857, 663.622735097506, 665.37682170443, 668.18002944505, 661.799406504474, 635.44829123957, 684.420443257498, 670.211001034509, 629.654157317415, 675.646742648921, 662.572543510445, 678.061033471909, 683.88502683795, 670.990643420517, 687.097929128257, 666.9796422681, 659.358285744104, 647.211494321354, 659.591191698915, 650.138001794144, 650.329683031846, 694.215571202018, 667.198126830776, 656.302489357389, 688.496704515245, 677.348081788832, 656.249265378914, 695.598419652515, 707.420369545898, 670.802902439956, 638.91943750362, 675.595406287716, 672.012252741489, 680.690305016387, 670.2244429248, 660.188286720952, 671.690474329536, 668.474749783077, 673.221541760152, 673.817036081539, 660.704313732585, 678.326403392204, 677.73970989957, 661.911718482238, 651.409455790461, 651.188520507184, 660.612673990484, 664.634956413408, 678.312538266509, 669.818130255896, 689.11742934885, 627.553297404418, 654.367749030669, 650.104890230354, 670.144503520146, 628.220401511719, 649.446501922531, 652.28751634309, 676.727806946242, 687.958886759291, 699.974995822808, 658.326223097978, 649.894796010829, 635.597054751245, 673.2538958666, 650.821399533954, 699.521352520504, 672.80455729364, 669.668960466925, 692.905389353984, 660.833051089997, 640.62573994384, 672.288810601, 666.379426814816, 666.222109648355, 653.306519759878, 668.373742546924, 668.403431791248, 681.455669497664, 684.283681764228, 697.145072003237, 694.758542042072, 661.623662696809, 677.200363323774, 687.264471346503, 700.826841120199, 665.457060855304, 677.310202677618, 695.711136794247, 679.841754684626, 672.483339329864, 640.433001744489, 637.856779966358, 698.968109910793, 667.392222847807, 674.201935888425, 672.65237125814, 650.409268131115, 665.382895505835, 691.437188884867, 676.581343988751, 684.06416854185, 653.953982508676, 661.883528194503, 671.705459107133, 667.507420036719, 679.778132608646, 670.117420675449, 666.871182281704, 700.40585579647, 689.45810098921, 687.3777890448, 690.727649659716, 655.118425662228, 660.645561207931, 684.96645684722, 685.552365059868, 664.61777125907, 659.396213601588, 669.600785360966, 645.51257749561, 662.7974426865, 681.649883080233, 673.735911370517, 681.045738114586, 665.010931414137, 667.880511683384, 684.003257265007, 684.796830827218, 670.822073800689, 688.672265136853, 680.848071137288, 676.790271787718, 650.363264887594, 659.996651322109, 640.034200285066, 680.028028018398, 665.46916760938, 659.572552886088, 676.892303364554, 672.085848608725, 688.24728328403, 679.041750830054, 659.888747220762, 647.75066693922, 668.98380002915, 669.260609104927, 679.523220642379, 676.20856328365, 664.575920064742, 668.087286737947, 690.547136458303, 690.142094606994, 668.680617825592, 688.126684398657, 676.698159569235, 667.400141509022, 657.313858662406, 672.837078836905, 713.081602687255, 637.954990435357, 651.241810962618, 662.521343531327, 671.981483114071, 680.195770786574, 678.790210704752, 671.968113208181, 646.4364347781, 672.099534185401, 677.463592512551, 685.799665061014, 663.339135970767, 667.224674105615, 665.107848886699, 683.55692348604, 697.175421708468, 641.107133493414, 686.260186690467, 654.083488956129, 688.493495929655, 683.981348126682, 674.370286774408, 661.622973600656, 635.92292297653, 672.853632310242, 641.899330025242, 670.181367374881, 701.350491067125, 674.059423557378, 683.388848099384, 649.439307124689, 667.149377459727, 670.088733668196, 680.381612201278, 679.28909284311, 674.179022690298, 686.858746274685, 680.764376361575, 646.87741948044, 655.945723292674, 667.724523276069, 657.681986501616, 662.393683613257, 669.204033891426, 684.802010903755, 713.81792354082, 643.397144283977, 684.796756976795, 672.436045854177, 663.061601908306, 704.321325027808, 681.663891162004, 684.241787774777, 659.910838224203, 678.193114046224, 671.866952644659, 637.449382576276, 639.828229855161, 635.939618284264, 657.041343358718, 649.822271833035, 667.559545101823, 691.022734099588, 678.11779234757, 703.66527885105, 696.886657296296, 677.177098886628, 649.755578113312, 709.98747513272, 713.168912061554, 660.711214869149, 647.962416442628, 702.086630289937, 675.779780168328, 671.500075871828, 679.806537838066, 697.778436480724, 684.813394227781, 674.78921584289, 674.535582773095, 675.034060756082, 676.266404833314, 697.340159376685, 674.375912919521, 687.202202215398, 656.130210582903, 674.766575582725, 694.462390261529, 665.677129284602, 687.938344367208, 693.095198468577, 654.361819612793, 670.503213905197, 682.748395747692, 665.059268751437, 676.99375507773, 673.75791354087, 636.643511064103, 666.63127965992, 679.49931622556, 681.46435162797, 662.186813144041, 655.240277143943, 667.844218153266, 658.724064013935, 661.540278952839, 649.512057249299, 685.116001681759, 684.265934638075, 688.88269399344, 669.747492448423, 680.45019730906, 702.390942191817, 674.612176825243, 668.446521820169, 663.733349003025, 678.380013283357, 675.086420704855, 665.855183156628, 666.341294507371, 638.428855610533, 666.571264567255, 653.552030599419, 656.907082903844, 644.574159913048, 656.689074594809, 667.510107292028, 651.239671131336, 626.229127574882, 670.106832024055, 686.602846724302, 692.062126806727, 727.242619690322, 656.454325330781, 680.562290785155, 680.441807619142, 695.412556621547, 674.363259362371, 652.132893534247, 652.314673209151, 657.073948460274, 649.550003250253, 652.369509164067, 676.00784153508, 679.407441265704, 649.797724179937, 679.971337276914, 649.486644370374, 673.00895360878, 697.124196989761, 675.429927864549, 691.813921611172, 663.405869924435, 713.852847101026, 668.339655915899, 659.077117657116, 648.565541020933, 667.125850351578, 665.692176592905, 675.182425692744, 675.301330584128, 638.856126564223, 696.612441497457, 657.108210754826, 651.308583156016, 691.905358779032, 662.201709464856, 682.561229621497, 646.39083463172, 679.016757567353, 675.099456804459, 699.676027374494, 694.56579659931, 677.934237211661, 664.447840301323, 669.211711853661, 694.855495901216, 660.662158297272, 669.298427105553, 678.129037370133, 698.976974871227, 682.825916713765, 652.826119378588, 678.45874246789, 676.352581406178, 708.518450066785, 647.985588159048, 665.357912333336, 684.459435647193, 708.226040183558, 650.378069156814, 660.85337275445, 683.897835093069, 698.195209939021, 658.602626651229, 662.141944458849, 657.082061644321, 693.939194533762, 699.147463746994, 691.078896616334, 658.186040976911, 672.531437224594, 692.301322616618, 670.788114331066, 675.641011651026, 639.878964016473, 670.888456017738, 700.916604723998, 658.170113572484, 693.719627262697, 667.040266841552, 672.180988495691, 653.021204906684, 665.854997413956, 691.562487244692, 666.834607727091, 683.632366056835, 645.263711226206, 679.269890195101, 665.835716338506, 674.48844428008, 658.798933023216, 676.685617926226, 679.283547293226, 705.208661059658, 686.458343748641, 677.831114557853, 663.287252139681, 679.815280910052, 688.183528824106, 656.086869053335, 674.931062802664, 685.127553882809, 650.837393929935, 642.233387608796, 661.163988977369, 648.71603602934, 634.251426397785, 647.939334516163, 621.216867968615, 675.326988208243, 692.064819466839, 673.554030303744, 668.053993792623, 676.470304897334, 672.358913483387, 670.486800496406, 642.926979702653, 671.533736935355, 684.153177258717, 673.611750039079, 655.641084469846, 679.514863437402, 679.693063978526, 633.208641261142, 664.562727033106, 682.200705169997, 663.4112701525, 654.126227226104, 671.729890229144, 641.119829772253, 660.087910678544, 666.922625077669, 661.623894899372, 665.318984382553, 674.618533800194, 676.743729850322, 672.205413611456, 635.994359348601, 681.567186121146, 668.480106063459, 671.959360233581, 675.144097566323, 680.349999866554, 632.886048072937, 696.681009889968, 679.801372845325, 661.095382895109, 660.59977527203, 696.796870206045, 662.326598836185, 663.559369210039, 697.006317018525, 671.424998602576, 663.262981806549, 642.20352737213, 649.531876779451, 687.921785762057, 653.020900839692, 671.020488478149, 647.458662375773, 672.860069631034, 668.069503677116, 671.979812074256, 649.890465698887, 670.38102445191, 655.413429910744, 671.542942263774, 677.154212290668, 656.667796054123, 673.854307960964, 680.657747702721, 645.195184751469, 652.440002956213, 680.675489518448, 663.95134633224, 684.087049737108, 671.482085134542, 692.494514547757, 630.633360875475, 665.80972676549, 657.760245727609, 668.060392700269, 673.807977087529, 644.398081185625, 647.628079908974, 656.94706001215, 664.120062102694, 660.385000262778, 674.747896515881, 656.24368562462, 671.195488279287, 655.122752862032, 701.040000223721, 675.785914859886, 664.624814012855, 689.233731313702, 642.378806955796, 684.122353048537, 695.730722062522, 658.420956300873, 630.829735565597, 661.259548886355, 665.885893593962, 645.806207577889, 637.027917022633, 668.095499036596, 696.391515110713, 646.505386949142, 641.912256451082, 631.959258256687, 662.003186386952, 677.603607627905, 678.621378292821, 677.169016572039, 677.812016781535, 662.408731523454, 690.776984177125, 659.908423904489, 671.234470277876, 689.023609275885, 683.079870812772, 666.867403802769, 683.536412309125, 647.460132436374, 661.595695289011, 681.89464546689, 656.884161575385, 667.816368750101, 673.596550502628, 625.804007500059, 649.319912966203, 642.992236711772, 639.709518223399, 682.009003776343, 682.091323213189, 654.052984798173, 665.772903851358, 644.26627830651, 665.998368059117, 687.220850150072, 670.631467893532, 691.471704120107, 667.679718203661, 661.724934789764, 656.933034595581, 646.620293980361, 688.283763336271, 703.053751167444, 680.290571394946, 668.94127150048, 676.446002922398, 647.533459628977, 665.482428568583, 655.917367383974, 690.017318298301, 669.746083982879, 642.707408101593, 683.138537260851, 664.3036487152, 671.430687356154, 631.61119666893, 653.725613866635, 665.653760921421, 662.142470643103, 656.565791153525, 689.514992811709, 652.075787649076, 676.025785361814, 672.038616188348, 677.392529391253, 647.930798607605, 661.154260899033, 689.233391020505, 690.367888937805, 661.588913669589, 661.701229992549, 661.133868779798, 627.718911027547, 692.547845371604, 686.12216578901, 658.712609272584, 677.896738110707, 671.241612243389, 692.306249683081, 693.739889945142, 667.376757615257, 688.207838628438, 725.125905028359, 655.186665892465, 655.418142542448, 673.369406597524, 683.345755582307, 695.003285225022, 684.580936782791, 635.009016028961, 684.463568115918, 707.401443479165, 677.168291625327, 668.898297706748, 665.618139151168, 670.821200417094, 663.855318227044, 679.41926207702, 705.238099489852, 662.246311439155, 706.659276759503, 656.899987140511, 657.119396104691, 646.39615150183, 678.033495897035, 662.582847363105, 652.863691739095, 654.101124623046, 680.133672114456, 646.601296354387, 678.412711498221, 673.873445321255, 702.86656568541, 691.194511420477, 654.85117098629, 690.748582584995, 652.727813757513, 646.49805047843, 654.754807221105, 661.35127162547, 675.890493009295, 666.23667974823, 681.349500998604, 672.742901944704, 692.903931433244, 673.973882742768, 661.898820088462, 631.207110378134, 684.13749518266, 667.357549086576, 669.2410264333, 661.676209933372, 665.219692666977, 668.259619461809, 690.945007115678, 663.527833029087, 695.263176826935, 682.592841366494, 685.969710786325, 652.317369483422, 684.842543746513, 689.959941103311, 661.145687314545, 651.486997820222, 661.144940086965, 690.707209317686, 652.666624881252, 670.010243950885, 669.97848371121, 691.447554442511, 671.595282033095, 714.647848570592, 684.698305968525, 680.601185273131, 695.915396260588, 680.822790933275, 672.626026334782, 655.807830387587, 703.09407712996, 687.867080507851, 638.093752561295, 692.926596383894, 679.062663133418, 620.614143051264, 658.466383772559, 690.522375432636, 686.853328912704, 649.714877152287, 674.950291284287, 673.02823914694, 660.501882292974, 669.366760029171, 672.135687115395, 650.970702134285, 639.149292234845, 650.567449507835, 655.71030277868, 674.926809712678, 649.899648702866, 667.430498678971, 675.225001616219, 657.903933933494, 679.535061582278, 680.524903476434, 678.267690833599, 668.741753816446, 673.578031594319, 658.779249121547, 674.784602790664, 668.130829202318, 640.666978091835, 694.116610898758, 673.401234043647, 652.164760393479, 663.85891132039, 674.274657992535, 667.038649422075, 671.532427903797, 660.685422774796, 682.293963498504, 684.08619690348, 686.822827082897, 667.088952594304, 693.406698947447, 664.563680273846, 714.939886015315, 686.233319387585, 639.232915175244, 677.674768048574, 648.103094493408, 686.558982631714, 664.848480076112, 675.742860751666, 694.035276136549, 682.304180644196, 663.362594657177, 687.415245762066, 657.015603630543, 661.015748938117, 686.210931947267, 660.959562610378, 661.661370383507, 691.48867003201, 659.648520628514, 645.593683680746, 706.650700480133, 666.563706076803, 662.394224592511, 680.96247697211, 699.234670755592, 685.968151911999, 675.420677868185, 672.420289443452, 674.937521908017, 645.378751254242, 691.5855976474, 696.383856786812, 637.988364051162, 676.082396155692, 657.278351403422, 655.988770986259, 660.86947856323, 649.136167938792, 656.226118597465, 683.287745839805, 676.681126474026, 681.163771072318, 676.727452067726, 694.12323163027, 644.529609685346, 676.62493314491, 686.769253115617, 691.371591855618, 714.657705749509, 653.405046422842, 659.891138590017, 653.221764463636, 675.24884571534, 641.203591752958, 678.582792466474, 671.459149788538, 650.806014641114, 675.099921738132, 692.549489556387, 687.472894842363, 703.882859860664, 673.126366800294, 692.667336817372, 679.962903587499, 659.151041340099, 688.526792170287, 680.167422782836, 657.347084437363, 671.43563851232, 667.926811833505, 658.078370803015, 659.893007950132, 649.192726072232, 658.097016022123, 683.560549511366, 647.351205759679, 708.777919768087, 656.209500910533, 662.459726005215, 696.33426996292, 673.881360255957, 675.025095081103, 661.993153395221, 706.825861129756, 686.72926168622, 675.27155778808, 695.083011168715, 651.039584157819, 699.18345050988, 690.233924228914, 647.602374750503, 679.531107848012, 679.852740815391, 664.297616736793, 682.982689467375, 677.43454357158, 664.789474721426, 667.152624006944, 651.841359358819, 676.461308064819, 665.993083106582, 683.432325294239, 668.52719463637, 700.967807971348, 681.952983647167, 686.339544039952, 672.62339627862, 655.205363796691, 654.864366310907, 692.458363807019, 673.033319228868, 704.844171254078, 657.46979690463, 662.429553199356, 680.447503255402, 708.301435273404, 666.65047452016, 661.01582994137, 675.18500658211, 664.42824743068, 671.944049595832, 686.274623804757, 667.489393935977, 692.402753155223, 661.301857593274, 697.56986998045, 661.935727313867, 692.593411528221, 686.446409961826, 673.956623143151, 664.219932930787, 668.303556181691, 691.239738463213, 652.368008508851, 655.920362273507, 681.037824779824, 661.980251485846, 677.448094177435, 673.048426856839, 676.205399946151, 690.708553353517, 659.540141540793, 673.47847404715, 657.981164394654, 684.824818268118, 682.037403261404, 665.31483681634, 660.860192809329, 679.431592208833, 679.777543639065, 671.591366212791, 669.754321365654, 650.905364682362, 683.034135287115, 667.678580839016, 668.520080354977, 693.40308881224, 704.109116019751, 659.937390783979, 690.693462812029, 700.179637560595, 685.011684273694, 663.721319728677, 671.981449458769, 643.500517936204, 677.584756381592, 679.204009353728, 664.298709050668, 660.357879045916, 647.440362981023, 673.678796478742, 642.070373853714, 698.675525655189, 687.480905761992, 661.292753615666, 686.836841801674, 669.071866220895, 683.834691279501, 663.548790169518, 683.669755176475, 669.190271010523, 658.819149858269, 679.159509136906, 665.146533264567, 651.112596681661, 655.064202399223, 665.434646247973, 652.415815671514, 681.026664310347, 663.035472234144, 699.382624421248, 695.529799985197, 669.162807059269, 637.094916482112, 655.79315545441, 691.203972866206, 667.331936753059, 666.888337469185, 667.199911037993, 697.194963942839, 667.320933622465, 659.759276388623, 678.801608586911, 688.258630903842, 643.428180365524, 715.424522341283, 672.574899524587, 690.877224093783, 702.733582724551, 656.95180839694, 674.373795732663, 653.102439482563, 686.703852361871, 680.749250952385, 675.444750161023, 660.527322179375, 670.448194137008, 699.216077082248, 698.854529614904, 655.137124837747, 682.93472879863, 688.852193060814, 714.978421010455, 646.057804862206, 666.227149326209, 672.749962309824, 661.98447449022, 647.433324077223, 683.085291768387, 691.063797686877, 678.951700029662, 686.106397933318, 715.344417389806, 678.432195626864, 657.887883860696, 697.001691118976, 688.181344151018, 699.864613052934, 687.2541909345, 699.413370496209, 692.38442588779, 674.981928735543, 660.110869839313, 672.708557143474, 662.251590364755, 689.818767716828, 664.788071406466, 675.380963083177, 670.642071262993, 702.13010355557, 642.166730848759, 693.398783523994, 674.412128733806, 662.164388512215, 662.650373661742, 686.01350855383, 677.675729125928, 676.604918945564, 672.581070092826, 666.638644052743, 684.264004406387, 652.388525161132, 658.362992399933, 672.541409478805, 675.459185869729, 710.364165771598, 659.584888337585, 674.524960172452, 679.569981113657, 661.147605471802, 651.608903496755, 659.744683557819, 635.822162865835, 686.432923360454, 667.189267172394, 670.385950871632, 681.333357682118, 666.583797521695, 666.698094099519, 673.382271203856, 676.35582693833, 666.866588705061, 669.810109543148, 695.467634853058, 673.529965397392, 643.422121787147, 651.146003391556, 669.516979027456, 641.55408665422, 660.521964888069, 656.057610409434, 666.430089156807, 702.41617615152, 664.088917591042, 683.616561826944, 669.858491736708, 670.751290813214, 708.603356648481, 690.947828746595, 676.243912737755, 679.660109669001, 702.660578451416, 698.690997700197, 703.408170538425, 653.817831280137, 679.355332099727, 673.047828938908, 671.839607658945, 665.698806842461, 683.867507030076, 647.112467692465, 679.26926082219, 649.860873571895, 676.552962258173, 694.751091482851, 656.513411440182, 651.856096256206, 658.598466511923, 666.417767694052, 678.381815922033, 676.092041019518, 696.359706066572, 677.180703248686, 650.025804601784, 679.880487770496, 656.692611693062, 694.534159483579, 663.158588510842, 655.585575957462, 678.077371580885, 686.83810052094, 659.503353099836, 701.061277255451, 669.150671455499, 643.858328995343, 662.146605773188, 709.532009512609, 625.10317217429, 655.725384900743, 687.489417289294, 649.71872196966, 669.14777490679, 626.734467427633, 664.541014117419, 680.071506827966, 684.426448783068, 661.604087706349, 674.159202383211, 671.69066144065, 664.377224508626, 675.021908290909, 668.690603123105, 654.267130450996, 652.520076706878, 671.030623971381, 723.770153099516, 672.79704988358, 672.171696375292, 664.515744264148, 654.754069567115, 681.230030591932, 664.898004243715, 687.931166491002, 685.141851426765, 689.084806311723, 672.846644516744, 652.136001156668, 665.234593811232, 653.773399042668, 647.384190996985, 661.406665417269, 681.198952402603, 640.885137623534, 651.477446857814, 699.857057891054, 676.053756144984, 687.172077130902, 699.60425412813, 640.943686238814, 676.657927924848, 689.810983037596, 644.20746327508, 692.831699643927, 665.496313970146, 696.552180563069, 679.459566215771, 684.336551402324, 643.819865575149, 706.2248224612, 676.140984190588, 647.516964806252, 671.719161504943, 681.429764458323, 666.912263184744, 660.333444918635, 692.55548368187, 671.867616871446, 678.553417419419, 662.977160108514, 703.058635268653, 649.504329926639, 687.714187116287, 680.093405050655, 655.543059563226, 664.708908783051, 660.415405821183, 683.00226110278, 657.562811160898, 672.758144120062, 644.416560608725, 664.000204475704, 685.614589298574, 673.31209235504, 700.150202040217, 709.624392182086, 689.618915680943, 659.442131935214, 703.449319716428, 682.447306480494, 651.378075517535, 655.570491942719, 673.534405489084, 680.173773312132, 700.254748207475, 659.068375643954, 640.189862823807, 653.854742185982, 669.625454301785, 668.775668893088, 672.877920730668, 695.254033548457, 673.389373272175, 686.060590782046, 658.929001060604, 697.953806490435, 665.070153393695, 658.856371915635, 665.46869660939, 708.146239599167, 674.989633278258, 677.347935998931, 675.228271134892, 676.068529198285, 663.711647127294, 660.145204142428, 695.818760603587, 673.690698517524, 658.553215083819, 656.162412064269, 681.929528130339, 683.758483265952, 687.528885422748, 643.590072665583, 661.807088192736, 665.710099050797, 659.967318054065, 664.347174378545, 671.832763359969, 633.006610262276, 667.758266828496, 687.81051421148, 670.162718195209, 678.287416577766, 688.609529445022, 681.314834135932, 657.520559566306, 669.917882953276, 653.336224037687, 683.067321656939, 652.453756757568, 676.213255511901, 655.10383363077, 665.451898192556, 656.297637577747, 671.154774550543, 646.246137882608, 712.730355682561, 659.012201282509, 701.450756186705, 683.351504658223, 674.778764993914, 695.301929013814, 693.068775522224, 680.423033985122, 658.968042723795, 665.612466372507, 692.860722765301, 671.57909381316, 687.717087315426, 672.807066761271, 643.826386910667, 650.147292264538, 651.714411034243, 721.84540519981, 687.390541496156, 659.453084495493, 646.461807364731, 681.836831502053, 663.655983597438, 660.649171717884, 674.027832334451, 648.933594681684, 668.851285958156, 682.430531044609, 667.421689361789, 676.055071412976, 675.81339883262, 648.772762547336, 690.748435460498, 673.423416078269, 688.974569628097, 643.421848931597, 658.847072691558, 658.636904520709, 699.713445358975, 694.437597446589, 651.53979726924, 669.756302272287, 696.609189165659, 682.542154093988, 675.750876300949, 668.313640044154, 665.135083408228, 687.731093253907, 695.400538904714, 659.117445282086, 704.066087889694, 655.044510167269, 700.614131048365, 677.541767426955, 662.168679090716, 683.080892554576, 668.459958593373, 650.595884693293, 658.069803276459, 667.569083124593, 686.685843044776, 688.111736834606, 660.071817083622, 665.01910545972, 681.981491882312, 669.279252291832, 677.535453715403, 655.130212172268, 667.856263510173, 688.418498519035, 679.069407721629, 678.840481742057, 695.199783528954, 682.44677296298, 685.532676513757, 666.499000950304, 678.330990589362, 683.498120544124, 702.172970788258, 655.606678737688, 685.5441243001, 673.64854247905, 667.663616444357, 622.269926156194, 707.230643613055, 684.657553556209, 700.222269446234, 683.077673349392, 674.805467970074, 663.054943952432, 703.803857843561, 669.854290076959, 625.913956293985, 640.548256462634, 678.024600687962, 683.137848265716, 667.915662989962, 676.602079521026, 674.473484147177, 672.062742676479, 660.692346616705, 669.192219876323, 671.473362605349, 675.874080756471, 689.226859768987, 687.517842186011, 666.902270707511, 675.438564029771, 672.50473227871, 669.593746061287, 663.919098312328, 668.357991268902, 672.369998020036, 678.416312974622, 672.51638616732, 675.750735620313, 669.162883951377, 684.966930515285, 641.223155428013, 653.802200076845, 655.929961242191, 688.066678783543, 696.680785667735, 669.720374527932, 682.172627303196, 648.805866179968, 696.512726249772, 669.454251572314, 626.878217997616, 646.835757576931, 684.943865135615, 694.444292792167, 651.608387845279, 685.00057708077, 665.741451626583, 669.454896005217, 679.164768583967, 675.98898934885, 683.620660716723, 655.31941915821, 686.031090331815, 694.77331144405, 687.973404201129, 693.396208078815, 707.647693301812, 658.033004593567, 658.019762057889, 645.035846446588, 687.969836436234, 674.059535944608, 669.918915684234, 689.904192178061, 686.134272969355, 657.377715730023, 650.132780875372, 700.199355126832, 680.450726904135, 706.589591380654, 668.15204784016, 675.052875001602, 685.91922892855, 669.191465244571, 669.557257705014, 634.178851961627, 703.385668267676, 682.411259875969, 667.063567532995, 671.677754324476, 679.281254801389, 665.570675896819, 687.484678716947, 682.644478399423, 682.666216741145, 689.286284384558, 635.852312741799, 687.749773317357, 641.967412562552, 676.475930400903, 690.699622853184, 641.949988908902, 704.924985008233, 627.311766304517, 680.755827507027, 664.360085835512, 666.341177719321, 672.898359093212, 687.240503119932, 643.656534568134, 679.854501419196, 650.761934264507, 674.785104857449, 680.36107249832, 617.006055887146, 656.404013525196, 663.969316168726, 637.10053967606, 651.143928685071, 655.995037935547, 680.398535732831, 620.23199025005, 678.997386984129, 667.03622253873, 683.596915547652, 658.524978918755, 687.224878466631, 684.051609287822, 653.80196521637, 652.334396948734, 671.681553412977, 676.42608838616, 668.273109726014, 688.953979652015, 688.146814508314, 692.989104241422, 678.97373882422, 646.035160315502, 634.787750991976, 662.675659876155, 653.312403928004, 695.592952009606, 675.427176371429, 705.689797410247, 626.200819634549, 666.947335713461, 691.932948299133, 669.179068129267, 668.648268128255, 659.203192126647, 696.038585313638, 680.944155075778, 657.209605099184, 669.465074545248, 710.912946329394, 678.481589579456, 683.368897542321, 653.891838941391, 681.20540912979, 652.56400216644, 671.294596113235, 679.458598294105, 654.78890801314, 642.904758874297, 658.643789656393, 683.748809585898, 663.181736216808, 669.673035248494, 681.079317523578, 664.80092030141, 649.915519893905, 678.033168557341, 685.205819897132, 670.131497604386, 690.042365815794, 698.231664562832, 650.421039703894, 680.952631670427, 674.479007785454, 648.860356757585, 665.540653362314, 698.055413517937, 696.459626966311, 659.588189258833, 657.990960357241, 659.603878037155, 700.421322224113, 635.274042504346, 656.498724112858, 671.558004259967, 657.893583239515, 675.93632944234, 659.847446307881, 673.695118007402, 684.103602531552, 662.504626492348, 657.914670722178, 676.923463328764, 671.627506536667, 673.63389294774, 680.529111254151, 651.265503613575, 682.702006211924, 640.474712164078, 657.207052497134, 649.61336192368, 652.04726913214, 681.69865187366, 692.741641453575, 693.947127644847, 682.408692166669, 650.386063212988, 663.375657520997, 643.721116148199, 665.777553573794, 675.636286931568, 673.258846996375, 678.924494066985, 655.505968249302, 645.412056001551, 661.054698821384, 697.551280338733, 683.384358232778, 654.82125000024, 692.700645240153, 673.714467160509, 661.87222318619, 650.787014797629, 691.596729979768, 682.015862321225, 688.745302684024, 685.261851379697, 652.227449435909, 665.846594340349, 663.682639916186, 655.541703672427, 694.421799848, 686.368669359625, 667.721855636661, 680.653596447047, 680.862459429272, 661.340618466503, 672.04621846447, 695.093533024709, 685.267003642438, 681.333865854197, 677.707790250668, 677.943561165145, 675.778501590126, 685.130986595134, 647.173672257245, 675.222411168253, 638.171926304388, 698.569373636751, 657.773037329757, 676.40783535809, 687.884371056186, 681.376912246769, 664.406953509389, 720.926643194085, 714.63487818316, 678.705413645832, 694.784571172897, 677.217756704962, 675.216016949766, 644.541509643631, 661.055271479193, 674.113048439557, 680.563898798518, 692.841730735975, 673.716598858875, 657.664224688427, 711.22592793135, 684.610164112919, 681.407320537006, 687.95039340905, 667.45434344689, 658.048414963089, 708.905219403258, 661.946252522325, 718.383992396618, 690.422769396642, 691.349966902987, 676.826319684266, 678.00180169044, 628.227599343165, 642.212991273727, 633.807242077736, 641.438425684392, 646.123141277541, 685.056123768204, 670.689610182201, 677.40262189455, 691.742997366517, 666.35766994968, 682.201306485546, 683.720503554152, 677.11477702345, 647.327055766492, 672.865901735032, 675.521956193957, 656.048325262835, 653.849687515093, 714.648415252711, 673.133898714852, 630.672867990547, 678.458016842101, 662.41979839301, 666.378958450467, 671.831976023355, 668.194638901791, 672.556196687151, 683.371502834798, 712.495232406591, 696.154834427903, 663.353534446026, 689.225089796031, 678.311617262756, 697.470734100626, 660.301167036656, 645.139208973656, 702.065642054426, 689.820276991791, 679.97118990543, 670.996215490607, 687.816571626702, 691.683452821281, 668.039422638957, 674.388545722553, 693.056063225842, 664.997058353527, 689.542824068932, 657.89800238391, 679.496395422493, 668.592544076156, 680.822040144526, 657.472195208887, 658.610315593146, 667.416670771951, 652.073369439767, 662.967728417935, 668.624677748441, 654.965698562291, 670.504327434414, 672.325176895808, 695.592142343519, 678.590542979016, 682.063713920794, 668.829495793927, 665.194672545029, 677.103262618489, 668.640521334984, 691.043542180457, 674.901384886316, 679.956196189446, 665.63004656308, 662.175043787451, 690.574530154056, 673.871095482925, 671.704765349425, 660.844605369375, 683.222977838977, 677.046951677488, 660.800524690534, 683.793614635631, 666.10734257489, 669.98032792711, 667.822770874241, 672.27500011484, 679.767542285465, 694.451584620594, 664.242541763961, 695.537181020164, 668.628652882001, 683.610107497357, 678.355797326222, 652.703831544462, 660.237394904067, 680.850152218535, 660.307811138001, 687.783440633523, 666.569323691606, 672.757261622688, 681.630540008467, 668.707529977247, 650.885348713774, 687.090487837632, 685.159998894605, 657.950930169823, 639.187240826973, 679.058007477219, 684.64372663915, 654.30176661616, 684.030081897887, 691.336012482887, 671.17358772975, 646.837729644774, 681.300721677722, 688.870944499685, 680.396787276362, 687.51787675312, 660.249102652174, 654.790930549142, 680.682458781624, 661.811086692313, 673.739712316779, 632.485757894949, 652.00720922362, 679.716594463074, 698.483668038865, 652.724816463869, 696.404112952065, 674.769221344999, 684.973335178382, 658.157105832282, 704.653369382271, 694.231552133153, 645.812973848055, 670.600262915904, 656.336440005205, 645.839737759166, 678.451426467578, 668.520268754508, 701.814593771016, 668.663657040108, 639.690794774352, 658.389179649906, 694.086436546042, 663.850898673573, 659.815538825386, 655.480177283618, 681.55317866784, 658.159082016795, 678.790984344019, 686.761642116706, 689.00898598779, 650.654412285376, 712.137413461074, 685.49067698082, 672.711946350734, 685.325490490221, 673.120034531406, 702.608003852551, 654.254769507119, 682.922977731911, 667.214926954845, 685.350252217187, 663.352339068084, 685.726804322779, 696.798509297184, 665.971668609189, 669.55596393202, 689.668065279792, 676.307141613066, 667.699052322683, 666.615043938374, 636.750247583249, 655.561082759082, 650.293185800964, 659.810190219114, 654.010390047104, 666.971269043302, 681.792412312887, 703.337023184436, 659.94427755175, 664.253405911448, 691.895466003173, 651.731466589839, 673.186130037893, 684.782588936983, 657.549301125477, 659.921806512249, 674.799063885622, 647.381805405796, 674.846939428269, 649.131605319019, 669.092628179405, 699.74473227397, 666.043493935777, 670.247024217952, 661.743743919377, 643.979052483223, 683.762430986414, 656.584253287645, 665.047145837565, 677.044137801357, 654.469514002744, 686.481281632908, 667.435661702337, 665.128781583076, 681.553978278372, 695.854811798488, 667.835215744, 679.112475433723, 672.909371769089, 658.901620570535, 660.449554239388, 680.789710518087, 676.38527134189, 670.363300721526, 646.618676181621, 651.176455600788, 702.377651108065, 698.904933004008, 657.691407274823, 668.237151517783, 660.091204828228, 669.147016645222, 693.13918713527, 689.768727801973, 681.942547997817, 624.026788581104, 676.111030721196, 657.365276340379, 672.887852498665, 675.763240141234, 676.440706911799, 642.957124298137, 688.392972936579, 683.780139446422, 672.997348149584, 654.278023031941, 681.696850202353, 667.294698578129, 690.486804417068, 657.866586030005, 697.877010399291, 709.415470634261, 668.4329877581, 672.766778391563, 654.075470433311, 659.13820511572, 658.463369933235, 681.297668332838, 670.738649896887, 674.275084887178, 692.934576577197, 696.886320298354, 652.809289543314, 671.069197746924, 701.110328615058, 688.970401152347, 692.682644326522, 652.636090673705, 653.377980880506, 689.325537138488, 677.53287595252, 677.96697401613, 659.004100379896, 675.476678177639, 680.797657064667, 680.08217629143, 683.447198805621, 695.552466720314, 703.921589709699, 665.404884748645, 670.029694811151, 708.682715302151, 676.346868712582, 698.911587350764, 662.324222503255, 680.296421933079, 670.19481166943, 695.163147945561, 638.762641226164, 673.850545483343, 696.513563138996, 670.752453738176, 660.287325152396, 663.836489479019, 646.590281659784, 682.994400113236, 673.649763614321, 665.198114877656, 715.823429838347, 664.961728880945, 692.169997677954, 660.419677257162, 653.871767945825, 706.602788714602, 687.347025321719, 671.028398202762, 704.429093181986, 629.907967988467, 650.843298201139, 669.923025941785, 660.220644647621, 703.030605408689, 694.975271071755, 688.214735067218, 667.030062192096, 640.87470318038, 660.78833181676, 674.663606643153, 684.467025446684, 674.488444894858, 672.739577145379, 641.372161618022, 690.575230032011, 697.79418718869, 670.235924614477, 664.452290139701, 686.145540763824, 665.910020720284, 687.295383573404, 686.929708541584, 662.055667229504, 682.955461242379, 688.749398915985, 668.800337953479, 669.244498408808, 703.065467124739, 670.523843271118, 646.18568243609, 681.596064692194, 668.417987682844, 688.239755394299, 684.146594078558, 690.657337532269, 664.513732007654, 694.642785890849, 656.206287941488, 655.324219272931, 655.173681710257, 698.505746134238, 661.944597472795, 692.679530107393, 642.891529540292, 673.988540518178, 662.754468209103, 672.745325762102, 689.211642763793, 682.813991671087, 669.306817010218, 672.16361179715, 682.928316016608, 660.478654545043, 690.870541807675, 668.062292611064, 677.571523130597, 686.853260596651, 690.175014044931, 709.027747358129, 665.244236651283, 663.504924927034, 679.852140315935, 652.442420727008, 679.709723074472, 666.082896526385, 667.519441001978, 671.588060310892, 687.297864222112, 676.252982934475, 701.736453932412, 693.040106451485, 663.314878965645, 679.660293291941, 685.577130907018, 678.884758344034, 680.038447155718, 684.687016416561, 664.017418216561, 670.571796693816, 634.664863553001, 683.168092090296, 657.204427812289, 676.850435298672, 664.442541973327, 663.954883660075, 647.049045537783, 708.471685360711, 704.933435370451, 667.809267154648, 649.070610286858, 653.880092746467, 675.720913457184, 669.577288102925, 674.009852562642, 692.163642664224, 700.902929267732, 699.283913729515, 669.926384400218, 675.829094083536, 663.748322637575, 678.93867366123, 678.867325420885, 676.553758915756, 670.712768523157, 670.298797901513, 650.945176230484, 688.484851972246, 653.136189891312, 687.745798563792, 672.258475555525, 652.804761548868, 669.896787223643, 663.113644389152, 663.248793070774, 664.818938854304, 691.871794396658, 636.878753284127, 690.636136892974, 696.139025470273, 660.838451635622, 695.782482234043, 659.50283249002, 663.288448098276, 684.610781248177, 659.106725046483, 695.132616014491, 679.335786347426, 684.892210339693, 664.451983816639, 686.532436696039, 679.274516305012, 683.385559067397, 676.177121504861, 662.529500546602, 694.482134642073, 674.442839220491, 689.060971820997, 677.397743053469, 700.280018526905, 684.51308170929, 680.862622115883, 701.216235162357, 677.257014964841, 658.585697674942, 685.148222799703, 673.086316749191, 676.901151471984, 690.78957559207, 662.777989851977, 674.826833392062, 670.38458604201, 644.074241519577, 669.636763532951, 668.985007929758, 668.237242014315, 661.815967980951, 644.195052215942, 667.448307252945, 656.336094490746, 683.102877812663, 662.172241264493, 654.933992544984, 694.070411904831, 688.849765101339, 674.278503142297, 668.294170034033, 670.636252615602, 688.181466671638, 682.535193759941, 681.280131716074, 660.075949427877, 678.270477494987, 655.713996139432, 679.990918993097, 669.641863717818, 660.168559793089, 677.004526970371, 680.724267672338, 668.271877109752, 656.596631828883, 689.932626675306, 662.737056376001, 675.252185978359, 666.121150741306, 640.812030146713, 675.783470892841, 699.777631399002, 662.195647276454, 690.536906715601, 664.356625169646, 658.911258355353, 665.628235299415, 689.685342096757, 643.759812885339, 681.610889464927, 665.223915423394, 675.739345223462, 653.352727072134, 664.405338688195, 693.421514660586, 704.633234167921, 677.177445470388, 704.726072938417, 674.023084396353, 668.820827418937, 653.769646524834, 658.918575289785, 689.760980538611, 655.440762336198, 654.299053040471, 659.242570655394, 681.174881788809, 699.560563657963, 662.875306344436, 675.132787692943, 664.911361572001, 652.053815779191, 677.486812764326, 668.050377384757, 653.373605360705, 701.354172459886, 685.381107043635, 676.431240430201, 671.769017867958, 690.049211118235, 649.741720014274, 646.483149343907, 652.439676458486, 675.61736331544, 676.779393376963, 675.714016921175, 655.696837027391, 658.37157586815, 669.409733830545, 682.818234976923, 671.769244181173, 704.533233496484, 687.081934322855, 672.469029675193, 677.773523715254, 637.861981239168, 679.233154347656, 673.727363295514, 707.654731295882, 647.425616528121, 683.783419974954, 693.700583614261, 680.074190230317, 664.064521438121, 646.52040532312, 679.79900111525, 697.016406573266, 657.461950764366, 700.31757895476, 659.872128893235, 697.671050980681, 680.356831624199, 673.870517491049, 672.873975282855, 679.817803562593, 687.434292621062, 692.532887010555, 658.290498737462, 682.571249863935, 664.315456066286, 682.097812776978, 670.616812735965, 676.752830521539, 654.785382677705, 680.099694654709, 655.79374209353, 691.489106449731, 688.304669439027, 673.465485016031, 686.986789812048, 654.039094058361, 688.651080189215, 661.559599191147, 697.410024620024, 695.60903214269, 662.752964454048, 700.065249157536, 692.582551023291, 688.439683009159, 678.233932878806, 669.722870692159, 673.814447642789, 659.794294137026, 680.748120779481, 666.360923168873, 676.226141134566, 657.002013258037, 674.96799567836, 655.259309215798, 692.712700833418, 678.275717697953, 666.933461482379, 669.822734718588, 654.889321157606, 669.347560662582, 672.232854523126, 653.919406252859, 684.448818467143, 662.893598166226, 668.701559099107, 648.797104761028, 683.01216889738, 693.290945316429, 683.984974592288, 670.889115659683, 662.52321104774, 677.243110753453, 669.951579665003, 645.125363313022, 698.129558386973, 664.438257296531, 638.69681949392, 680.796481692848, 686.228970816356, 659.245454829091, 667.535133350114, 709.825598371973, 688.515959141193, 658.823332024443, 667.812352028359, 692.354263110882, 692.306590691049, 666.908573427196, 699.827513885579, 666.801116443632, 684.301068398908, 686.708964701577, 659.685140459319, 678.649921107554, 673.453392235226, 694.438338910435, 665.622446025622, 674.41571325822, 672.299431540849, 712.222200509707, 665.287126190299, 686.022814290819, 656.566079092655, 677.361104723042, 671.836208698336, 661.778617510958, 655.251055374164, 698.700771427483, 701.794595614023, 650.973577177269, 663.055696411492, 705.07378999051, 663.166145745203, 666.625440369081, 664.599561667704, 674.425962778917, 678.675488797418, 688.140696071166, 687.483386022162, 676.48136614297, 673.49900643008, 683.07487422399, 670.547420545297, 635.006698257699, 676.209242987984, 704.93335484648, 662.764875744546, 675.632218654128, 700.745395304869, 692.793933152608, 654.589750836237, 661.72393223384, 659.629898278139, 695.966595172696, 689.482751319709, 669.159182291269, 686.150678326224, 654.583507769211, 676.929886502924, 673.202561152869, 668.291870623501, 656.859421751272, 685.028151364005, 637.192685928284, 650.215404980694, 693.551235249083, 681.155837095994, 690.261018278268, 668.890212915721, 679.562390113304, 664.670879872507, 685.325453977564, 693.219220660899, 672.586283625245, 662.93850342618, 696.38577279908, 669.18848045273, 660.622314513156, 657.775749283367, 697.238826101569, 689.226915390767, 655.39325410482, 652.993755149421, 690.220360664097, 644.271265957019, 675.354540483255, 668.889309279467, 685.304681979087, 647.29985036486, 668.160215997184, 659.014338558157, 667.388713422231, 657.45654918097, 675.499737896334, 689.461342157842, 658.982527877579, 656.819156617737, 686.26936856765, 697.903959340031, 705.888741789647, 688.673372069899, 696.668478128761, 689.379206751631, 678.812792418626, 643.8110126191, 656.365451282778, 691.4659806944, 657.988019636009, 686.276320307354, 685.08734920687, 701.558265085442, 676.201118266324, 667.200207906416, 665.657067256908, 665.639297133884, 674.127357269237, 691.652291651401, 696.793284118182, 633.896799865474, 657.001500132441, 661.50633074755, 667.612194571805, 681.004113219247, 642.372550801321, 685.682246806775, 682.265425173092, 675.368785789712, 696.923238526161, 657.715785157412, 676.874610606043, 694.10488936694, 694.2329751144, 669.304335043835, 684.844714485011, 677.503308449586, 675.445834446551, 667.689047013182, 648.978361406156, 672.893533032287, 687.169030326749, 679.629664195799, 656.615046082605, 660.351218518615, 654.125108385243, 655.36098268051, 693.282323516538, 661.319039012797, 676.92431145497, 687.178181240815, 677.855102707092, 666.180508717472, 678.283666408513, 661.871341393444, 673.029381770409, 638.857374063138, 682.454596164495, 689.486012392984, 661.529631408288, 687.325375781901, 655.914396540426, 664.746271927024, 704.739522119652, 682.930252014857, 679.8263079116, 658.050430534062, 654.218817493533, 672.607418230385, 658.380862062693, 679.413812609308, 653.282051733009, 676.408005585051, 634.368631594225, 664.957003005991, 678.258725723416, 695.644787028417, 676.940773144509, 670.701221653973, 655.796724812736, 657.418993360601, 667.574438709272, 659.599329800975, 681.519214375862, 706.507489012293, 685.035027482472, 675.609127022624, 674.79190846957, 676.966640017818, 632.416071629381, 648.65910243407, 672.708949595468, 689.742640641614, 686.978477056916, 682.447319888718, 665.747718035498, 707.641965884761, 689.200635669831, 684.635387291783, 668.799853165416, 661.536624114525, 662.554706838832, 653.736966682176, 645.815088372082, 646.338218627882, 680.089382738707, 687.139867339811, 684.884031435118, 666.658280879177, 680.993395093617, 656.75512017146, 659.6252713903, 667.628678705894, 665.788258876265, 699.188312164011, 657.272714336472, 657.807243373749, 662.976581083959, 671.968257115536, 686.121465879996, 686.802299713737, 662.748058902557, 644.472991351277, 643.672339205205, 672.537182379922, 678.364779814042, 696.482755769103, 658.568658488307, 656.996973949164, 684.679605205404, 701.810248741101, 667.913257531101, 638.832027258812, 689.215128568447, 684.717908194545, 685.122919507173, 690.026983780843, 671.648511349334, 646.944049965358, 644.520831996151, 664.673317946985, 663.510682761036, 673.197269285298, 701.156724072744, 694.476302092236, 713.729040455478, 672.698177219683, 672.137048457954, 664.586717092805, 632.18095365095, 678.880018799969, 652.326231467678, 675.332511912248, 653.19225748226, 638.992722289786, 663.045204471462, 662.868057203841, 668.887499387843, 668.966312581087, 656.92774483179, 669.001045150707, 661.347836473746, 681.186095039902, 680.559343869472, 695.208747157019, 692.011593809473, 696.497239583315, 694.119093499949, 655.18922399936, 671.214424303065, 681.860592287991, 644.007262206143, 654.032209213755, 670.634547543114, 705.763976839876, 667.114999243603, 678.241722983192, 673.783008089414, 668.255177463313, 666.507894265946, 682.541341232877, 673.286948169545, 653.062447908724, 668.992941146538, 676.761509065619, 656.670990790322, 665.025769359642, 658.162150877886, 670.108227329204, 661.009450617756, 655.107056892142, 681.715260509438, 692.604566796961, 675.126365365839, 657.764156102584, 694.50357305973, 696.338375339194, 659.971873285876, 667.662840494324, 660.119287465768, 658.775000652043, 688.151122365997, 663.296305248506, 675.781258028332, 663.682512337148, 671.419484191972, 670.558659693475, 658.544548679632, 687.912083653761, 656.967418695261, 669.495299044112, 682.943708673614, 694.932555167718, 656.017812571846, 698.366335504901, 688.222500914238, 674.579933777919, 664.860840451436, 690.477763896216, 675.948394590726, 663.577041635609, 674.788443505365, 674.145007072548, 667.770570331498, 672.781650842116, 672.25515685916, 630.42987384513, 666.03778504573, 691.056649666223, 660.666816466574, 642.281655247647, 661.341224272252, 672.030317843786, 715.579805440583, 667.530508388748, 647.234348595334, 681.802834061275, 705.65379998995, 676.368319546854, 655.279694755268, 668.62513804498, 684.172317856811, 686.922654205341, 675.317455029651, 668.487900467026, 690.556644556115, 671.764380042266, 666.959596006353, 664.569146660962, 650.416492129544, 645.347444013993, 681.796539535019, 641.453811726241, 658.456211644465, 650.471542029387, 642.914554380539, 672.512406814377, 665.327343253088, 681.354084310073, 675.808019868814, 655.783595890629, 664.071198146211, 667.649819205758, 678.035002399766, 645.892722652871, 674.30670325388, 666.030534177974, 654.296540999175, 662.642725941097, 671.079686063659, 692.218372116616, 654.132051834577, 651.378724048308, 652.274841938563, 675.27995281599, 654.486862813175, 678.499681408136, 673.181009217479, 687.761596102443, 695.617583893817, 667.233762862981, 659.035669514904, 695.042884727175, 672.469262414105, 651.302652313531, 682.281230271927, 688.807753961547, 691.960295081946, 669.385936163021, 683.447574154837, 653.572542785486, 672.898650123719, 659.383293228684, 664.048070114997, 689.712764955138, 695.791229400464, 683.051749324461, 660.396341537425, 651.128026888152, 646.424069755, 658.560285216181, 677.32913155606, 658.45613419532, 649.6217114656, 655.076662372662, 672.198032616007, 659.036205874764, 667.019458363449, 659.300161518078, 670.717297183533, 686.266481625338, 665.407678859139, 675.856173265468, 665.806885280914, 681.548754173625, 662.952434347917, 711.839253366659, 665.500514499094, 676.417487397385, 683.137547794068, 664.155631268045, 675.326668996754, 671.355205893352, 670.781989794973, 691.272393781862, 670.994470719876, 650.442843434555, 699.103626233144, 673.226982152428, 662.303704126976, 719.568175123297, 672.705027967358, 691.562651918693, 680.242853717942, 687.599663021799, 685.318129230131, 651.765728801428, 675.312257037388, 675.09713961495, 677.941691811122, 676.094132198645, 679.504154852787, 676.945247916597, 669.759894239372, 682.641317469711, 671.954911941545, 700.032114564682, 677.364265627996, 644.978445271551, 646.39143899835, 692.021929333876, 687.031403611674, 652.246467195852, 657.075763946413, 685.600908990168, 656.960971835629, 681.783152531692, 686.261698436472, 672.054238700027, 675.158996959042, 664.220845013268, 698.199980786926, 651.790317958938, 680.381856304863, 688.832024815418, 696.176639686883, 694.557235746518, 651.333240640007, 687.444683298772, 662.785203332859, 655.771669623259, 662.640618604877, 671.803367335639, 697.09195822854, 648.512007433412, 651.766865017864, 684.902525241384, 654.510015129213, 644.605407753634, 669.97305697418, 656.579054926807, 658.273252340339, 692.539376741634, 684.809005322844, 659.920845837294, 682.716437602255, 670.55078407511, 688.431469592062, 668.061089399499, 665.194114173808, 652.867998993043, 672.906649766847, 656.43846687443, 647.793061667691, 667.888832986337, 667.668480092074, 668.481938763136, 671.208832905048, 642.914296014889, 675.627393788182, 673.7431450801, 698.808730973849, 635.705002368615, 658.785250975685, 651.333117263399, 670.150414600789, 651.984037036387, 664.039049899343, 670.982265257426, 682.515716246599, 705.882687537105, 683.033508238645, 659.312616694257, 646.188606116802, 647.39079185573, 675.010474226028, 651.058131725397, 707.725091278999, 660.628909682508, 690.38491133626, 677.769379129287, 685.501203026014, 676.273179084143, 647.386382755875, 684.851094908413, 693.547284557826, 687.022525478773, 679.147409590136, 668.065536140138, 668.799058781651, 681.459411841271, 673.813400450784, 650.196085800907, 682.277898588857, 659.85155617361, 676.070220097655, 699.07028258927, 680.590023779311, 681.871627529868, 669.670136190824, 674.810050469813, 686.657479389229, 665.418261042585, 659.095672586296, 678.79927620562, 673.689142351703, 661.658184594429, 670.882424340414, 660.466286232728, 690.411618568394, 668.629537669222, 668.582508800804, 672.808936855683, 663.529558468691, 695.179811806897, 678.26583606139, 682.423013786547, 675.58490403138, 671.944969374168, 666.772360944165, 650.501328551797, 651.218884135238, 699.912797804449, 692.528764576071, 700.183630184552, 691.931730679651, 672.467535300001, 673.261096418169, 659.697504103556, 669.13594227516, 671.526533832402, 684.617036621669, 700.552103880186, 676.405260262112, 666.949208331483, 650.724126555886, 677.182018252028, 665.733273837446, 668.987943655556, 686.594975403421, 679.582692063333, 659.899687718339, 673.757329139098, 673.720823288427, 654.631954658081, 674.281652150329, 667.018785217224, 680.906581874887, 666.331814530202, 667.972427446733, 672.931057959963, 677.125335148386, 683.008460696983, 675.832703761282, 718.22138166673, 676.136823178548, 687.057029531823, 686.491432287681, 686.993791988581, 683.535800397189, 665.297668514627, 684.676212719588, 651.841218196697, 687.559673562205, 663.117380048619, 699.057708316778, 692.390594012978, 662.938611381058, 675.262291032341, 664.677778492818, 673.467730009262, 677.263983717672, 620.772161860046, 675.862593052706, 706.364104357928, 689.41976128689, 680.216187289407, 685.685906710299, 662.728938804573, 676.729556261711, 644.310234234298, 655.280998538434, 686.254902161859, 696.263159457757, 681.087417567567, 647.115199139644, 666.999114991961, 672.730533651882, 662.381219569117, 671.223365152357, 669.288272144978, 663.492946676066, 661.690255947335, 682.336731293123, 648.095502581986, 688.16305370451, 671.855833383939, 606.429080598763, 639.007076353033, 708.047850871989, 661.629961942799, 665.659706635598, 685.060240027843, 676.5152889373, 688.835718032626, 678.018181202689, 642.849382054957, 706.691965290036, 681.399171789137, 666.534550311334, 663.608779921211, 680.580412315293, 675.749123604113, 677.39649009554, 690.648586832894, 678.81214489939, 672.521095771581, 639.998393648622, 681.651049288427, 679.055439476044, 691.213712880675, 676.567021916822, 658.399324061163, 663.959244442293, 648.187312824531, 657.196872220907, 669.432522613668, 677.403389629672, 644.782917108568, 676.364613043705, 658.885042793315, 690.534662914328, 678.855803614892, 660.515796698801, 694.343563812588, 698.760508519604, 690.488158361407, 680.67816802872, 682.115386080083, 649.889796162159, 681.330989270577, 686.663577864139, 667.271266235252, 692.218184413467, 643.409198727305, 670.312665832815, 677.241990162983, 678.76173835306, 647.897006085032, 665.811148631826, 674.466536707294, 670.059846913388, 672.406750194597, 669.296224575738, 706.557064985558, 705.711150193535, 659.75866148905, 673.815213761952, 669.753667595557, 673.044981991977, 666.480301903638, 659.776752193117, 706.368498765951, 638.037792132522, 684.736772991818, 700.426771545311, 701.38669021364, 676.064727875149, 659.342762803301, 683.623335536088, 695.271201685361, 668.396814982564, 666.57565058509, 661.079504602146, 676.601061347707, 669.563401637238, 695.919354391395, 678.278531035115, 648.879902068048, 668.259634613966, 669.387592276215, 679.136217683209, 678.856749069965, 653.357257116145, 654.977099722101, 672.177612785476, 661.090692716973, 655.529557494923, 654.70967103511, 708.418449973742, 700.465678642608, 658.733930003866, 679.02995021065, 684.570578192996, 679.590936151768, 674.001654864404, 654.488690196059, 651.704222362425, 653.526187681313, 647.761810861673, 702.395221497009, 670.226294079248, 671.601718607855, 647.466192221054, 663.65088420319, 688.577245533017],[512.706242200943, 533.152709675469, 519.278514400518, 528.024381051277, 528.201327315697, 528.911991913426, 517.711637794256, 550.404327783431, 539.458181017253, 521.074523844523, 517.977816187208, 546.561487839546, 511.778062991472, 520.045155716138, 515.867134639406, 535.464706252988, 527.914310359571, 526.904260169642, 524.179351451865, 532.224237061712, 499.428955564066, 526.896333081015, 504.281184270334, 515.110717304696, 523.866240136332, 545.597088028702, 505.226798190987, 519.231398980981, 525.399694540926, 507.859606407044, 524.226777214139, 520.312339430412, 529.394255433457, 536.055758983279, 520.943499744961, 530.478699428704, 520.727189549145, 518.080966516325, 538.801131590833, 534.77211838967, 528.232326892846, 532.613472985151, 517.616117437246, 547.320821441861, 532.837241285823, 528.711345029961, 526.854130093298, 557.963805214448, 523.339937504728, 509.379501297891, 529.826176497119, 472.366713259664, 506.357762637725, 502.11783639033, 492.575264752999, 529.666406360713, 507.324527275117, 523.878180804172, 537.267778205781, 513.967879177268, 510.650689893544, 503.131500031392, 505.324840669895, 526.943396820108, 522.263142864833, 516.099524267446, 530.502359278927, 538.950702501864, 521.873399917959, 540.188748234272, 537.301575411345, 508.417865371474, 534.953165993792, 537.919143040945, 510.411618448782, 521.121439456673, 527.320754134703, 514.228848523874, 539.424230810117, 548.208484105023, 523.082256537331, 548.97906965653, 538.73865807945, 528.6956568565, 521.500276381307, 523.12118543403, 521.704874070655, 486.577701051256, 552.756855973667, 529.019409422084, 488.038187795891, 516.562584359828, 545.996651077009, 541.524588734129, 541.389252748586, 540.930599749726, 506.881792331582, 522.113061796036, 522.132480789482, 518.066753683592, 494.784990778435, 532.75314806365, 529.600763615661, 531.178719782293, 537.474765467678, 510.517769648742, 511.16979756573, 520.73584830084, 529.11759632435, 493.379249629478, 490.12902797502, 509.456373987874, 503.346356958664, 529.96595335395, 531.345023267571, 512.479361136864, 520.197067624191, 537.877939673774, 525.542887694747, 506.618876200021, 526.403211681434, 532.636723541351, 519.429262793048, 534.677800438615, 534.314028769138, 514.040176082991, 555.884649951969, 539.768399920064, 523.548024038034, 521.206156053726, 514.13427230833, 522.413585626525, 517.840133614918, 527.961285764696, 503.690196347499, 532.013876401146, 516.563269457982, 543.940515054441, 500.630035631404, 506.451022779389, 509.080400681743, 526.125045480215, 566.410295714664, 500.504551507889, 505.947121593898, 531.416547228879, 530.805957962487, 524.859788943439, 546.181152634275, 517.443497078718, 529.773489498597, 521.94789789179, 539.188601049122, 542.370281174304, 519.468328113108, 529.487087051202, 521.639265032187, 525.029802590584, 512.647197767013, 499.974794064921, 531.387519151574, 533.442309864969, 503.446198467546, 549.040244774803, 530.182727758864, 547.011214360397, 520.854767191221, 526.002147716673, 530.154548091683, 513.196617173854, 498.045606594585, 542.604669966299, 527.128843277911, 546.98898390433, 510.444926342711, 503.867661974241, 473.113075869738, 507.7169185422, 529.138025021491, 500.983701053709, 556.148477528052, 529.135431535685, 508.745699616188, 497.691104336517, 550.445941735765, 501.585622074302, 527.53590567907, 510.447773351495, 553.401060294684, 520.995511125395, 495.697894688174, 503.638158486837, 525.256935492116, 537.352589427455, 534.574953586542, 512.171050845322, 513.779257363566, 525.265515545051, 527.980037163529, 522.026022878475, 513.165075600837, 515.06250889493, 548.005490238171, 504.47439005928, 530.288353182346, 530.98945754069, 533.447042585707, 541.558121358945, 513.946391028202, 481.45738771658, 535.217877651805, 527.73157376805, 530.966190630737, 501.897856080348, 514.915497874418, 528.989044358969, 501.339049289253, 494.113273911568, 525.528570385795, 512.166758795168, 538.730010469119, 538.027279207633, 540.914751565408, 518.170966774913, 522.264942811175, 515.379920555078, 517.713136340502, 502.187327458775, 506.959015079729, 519.213728424342, 544.191531836861, 553.612025257746, 517.503026867831, 520.383589377742, 507.694591100556, 490.418604341637, 516.878425945166, 528.051407714779, 529.932641130781, 513.410038762357, 504.937507998564, 543.546842895523, 520.580799985728, 541.956070603922, 534.855865773866, 492.586477841654, 521.657876742727, 531.259454491288, 525.895000827343, 527.373093813338, 509.267878393044, 519.204637393994, 518.874977281341, 485.123130623494, 518.033194223258, 558.248041854958, 528.386998610707, 524.706866283132, 485.260677876703, 529.095355004096, 528.868411136963, 547.262878847293, 520.217416808929, 535.781295053417, 531.531255135991, 556.196345209891, 528.279069602258, 543.730699992772, 510.683687742344, 505.922702127833, 518.501284344, 506.074688520365, 533.78035927456, 523.966873867991, 484.332401994825, 526.606410545357, 514.716625198587, 525.514080810875, 521.137530248453, 545.500303508898, 539.794506734772, 486.17538972152, 536.821559615272, 526.590900002222, 524.462659665676, 517.046147019954, 553.922193509579, 521.867307167723, 547.5294078279, 535.534068248887, 520.808764573816, 512.897993392219, 529.390922842405, 533.811352156986, 498.646756044923, 541.157910083774, 509.506265900304, 506.817804365188, 527.539995713186, 500.713507439853, 534.009498731109, 508.09731515669, 506.099746538218, 530.754638698241, 503.188257179041, 530.750453893529, 521.089480549423, 531.626201653401, 495.810684187615, 557.346112300503, 529.279887136405, 509.12895118781, 536.867321811521, 530.334939769571, 530.417303465198, 530.464999659018, 504.440455101978, 512.375948582526, 522.58938041231, 512.609276749932, 513.766396176951, 511.25707468685, 540.974972799746, 501.639097620733, 503.517725799042, 514.50558131721, 515.34393387862, 521.064062103924, 537.172915038836, 537.284261407982, 531.762739134617, 515.332626542309, 506.041756561578, 519.999625655575, 548.909750132924, 540.914339153688, 522.797261498415, 501.856224966609, 511.594834838446, 518.673765593546, 535.442672357563, 537.416872318389, 535.241351490667, 501.412343552905, 522.067655821705, 515.410893434678, 510.851118284465, 511.792905213712, 535.869620697343, 524.697777216856, 511.493299737687, 512.42472521652, 512.689049392213, 501.529734402563, 521.496666385772, 498.401244169034, 519.919606250082, 535.51175159466, 510.665523112854, 534.782182227764, 546.779956769236, 556.080880404746, 537.524087480595, 519.84869026274, 525.48761821859, 523.305747956616, 535.418339459512, 507.823808763588, 534.678464611778, 514.500627785067, 520.298960182471, 508.299433386841, 513.013211133935, 545.184797580278, 502.478407982486, 501.241832258635, 522.437640563858, 533.658595728302, 535.64567934603, 489.315644458835, 499.853435266523, 525.34439591637, 539.085133830637, 513.596172440188, 541.816116368019, 518.301067043787, 538.876080596765, 534.564305428228, 534.381950861689, 512.101136047431, 536.804106367201, 518.832885853379, 542.003076686302, 585.161782119259, 524.637559380493, 532.029977551794, 520.539821922044, 483.099442693577, 498.379020345402, 523.232461871872, 528.348334732214, 523.453585050635, 499.887903212229, 499.083025665982, 549.851387065874, 533.23788823583, 512.546870769281, 544.208500816481, 522.481432815562, 524.677716149766, 498.283354119257, 500.238671145242, 505.305232711387, 506.164519505936, 516.125566767251, 525.414629923905, 532.981694582732, 529.199021758825, 529.84310225794, 494.686079084884, 542.8212605149, 525.219401310018, 536.724580831238, 550.312794983416, 506.517919632816, 528.892316893381, 509.047797889825, 527.459287904093, 516.649066870459, 549.486773562067, 526.373328945665, 547.217149881062, 529.950374172242, 521.234158217197, 508.311610775131, 534.989372693903, 539.239909997658, 535.644798415682, 516.38487165192, 494.126862575012, 533.503133060966, 520.686551933087, 541.720364432947, 502.444500259371, 489.647795958017, 560.918585783082, 514.047914815954, 551.590008002431, 522.2340826138, 470.875269293256, 511.965757333501, 516.239555457031, 496.091359153391, 529.82891935861, 534.239501887645, 491.730561380088, 524.02418654778, 560.549912931986, 528.949238697849, 523.681570268632, 511.256131122808, 521.034157800982, 529.311642958162, 530.976321776954, 522.161370169987, 516.0862802674, 532.341666311194, 535.636184311252, 516.06728648586, 500.607301734482, 527.993354912969, 517.315491483157, 509.941821781157, 526.344952098561, 504.65686305778, 520.775579761639, 519.814063689391, 509.849661300436, 523.47169158587, 533.797476594128, 504.002566672461, 522.12792149215, 530.684511999984, 546.71433029157, 505.383506726974, 507.761434900324, 536.186406023149, 520.263673588949, 516.384134557416, 518.064777132595, 511.935189075747, 507.835112767497, 524.950622953561, 530.297212969665, 510.303723884462, 506.550205807575, 547.725002246227, 527.524548010503, 533.036751299753, 507.580652951953, 498.118586104678, 500.996274350091, 539.671624714773, 511.914079474671, 533.303855087055, 540.120945412239, 542.130764533185, 535.669431497839, 535.18818841299, 532.578916668804, 511.713325836835, 510.11328399894, 519.646348746913, 532.328908025711, 532.479595488948, 544.754956776381, 540.619924411329, 524.77868468572, 504.592650142427, 509.326323290679, 512.256975185938, 509.80723676076, 497.67771062069, 522.196761147299, 553.911861433947, 533.8266501936, 503.13606288017, 507.233517601464, 554.347432409521, 518.840767689434, 493.288372405081, 568.14361829578, 535.035531112966, 538.398836461795, 505.666000552545, 528.416837274497, 498.534186857276, 529.857943625568, 506.701444739798, 539.104735649863, 551.112544052294, 539.14836158564, 516.661968181834, 507.340205039243, 531.650972199097, 520.820423125023, 561.967220601915, 500.00665926694, 500.335139516625, 535.808142734131, 522.863469212689, 500.455719286523, 526.44434810421, 556.465737023737, 522.315570155084, 551.888241477773, 531.021076636678, 545.427466467742, 525.070721389233, 532.464603392586, 507.553002776418, 489.756259253095, 527.01505788528, 536.297735575659, 522.108945768284, 528.796766269357, 534.708054422358, 557.166458889258, 536.761303585644, 519.479177800656, 504.397954017208, 560.638732741721, 513.823561628454, 525.886068471559, 524.732949564004, 518.878326930076, 530.4557228336, 546.125543217529, 478.477221460765, 535.696889004523, 477.788553175388, 525.303294866, 514.705139252261, 520.309889886044, 501.857828837535, 528.108315182908, 554.558233999864, 529.569131846756, 540.910258530438, 515.552000517684, 506.809690678288, 534.129044285866, 568.977776339249, 541.426479849944, 529.120944955139, 519.000519133956, 565.856233152363, 510.611598030342, 520.345734756611, 501.689069788041, 541.318619840723, 514.393561556853, 538.506968393506, 552.229176444405, 518.528226363733, 537.93015255361, 522.540310283799, 527.429071664473, 528.082168496402, 527.409706221754, 530.087416737744, 503.527505413702, 541.832399083714, 485.412263289659, 533.910557998659, 533.796880491282, 527.894731347291, 486.618987109873, 518.90702050692, 521.957546531469, 534.599475524708, 547.419639602645, 515.617770640187, 523.731524110762, 533.680835381812, 532.764999949448, 507.440015325737, 523.229772765768, 536.795664874354, 527.880264669515, 535.013715469121, 511.310803371364, 513.497709494472, 517.405080318952, 515.620673248246, 532.638235482809, 506.03939977904, 527.523123391747, 508.609848064921, 523.399812899527, 511.90870741534, 556.485272130697, 522.905912961883, 560.894949328632, 535.139790955596, 517.609540458089, 501.836239728591, 498.601469901396, 548.788991098312, 520.324090291279, 521.751324653754, 520.548699111433, 528.414411176858, 538.140815378817, 547.44979452066, 515.44581235772, 514.486784389186, 514.62276098375, 548.552615771375, 531.896386022983, 516.792759566836, 531.222876006859, 518.398189230492, 539.399041839357, 518.963507774215, 516.233116214094, 506.119094733733, 540.833290999711, 522.880942846227, 488.110484136864, 509.382021804024, 539.584214747358, 526.174825922078, 510.030997979812, 532.166948533937, 544.415056757022, 518.612432949615, 502.882997643623, 545.267401689958, 532.067968398325, 505.427461581952, 510.938134158352, 527.254704519619, 542.527449976178, 514.509831551478, 537.723407656629, 542.132756121302, 516.943778964063, 527.484175306242, 534.765137114284, 521.852412603902, 509.572159443936, 553.33246241235, 533.969668262559, 490.899691370078, 483.598742208007, 523.913781010192, 487.119113182176, 516.194458719574, 528.611341501809, 521.615294809063, 544.176615454098, 503.482034010353, 541.829975331263, 531.152968744692, 543.979173682049, 525.885681515115, 538.674443696195, 509.768876609684, 502.943938151713, 541.318407450569, 505.535534157725, 511.758257983676, 544.870047269518, 488.550557152685, 534.618607228807, 540.26205083527, 506.958876931385, 548.119388261786, 538.929109640308, 555.241001656172, 513.191767129754, 518.08611737881, 537.730755558314, 518.278457540807, 549.976154983813, 499.63402303036, 486.091780991301, 516.270498224534, 514.249903085829, 563.981328201018, 542.550886515025, 554.796901131702, 541.471205550925, 503.061989179248, 537.201368830344, 535.366670556399, 534.25722386643, 540.699629906037, 507.965848239208, 523.240970819046, 513.265759444635, 521.833389840655, 515.213878526311, 523.504439490998, 540.682559535521, 529.917690456029, 496.861306955199, 514.13336246198, 526.339821910904, 499.010524972663, 524.499440226548, 517.893295181091, 510.716948353488, 521.401639460742, 579.094181451485, 513.300963291608, 545.282586547202, 531.332609069841, 517.019374565043, 539.411472398249, 513.948841279914, 542.05087319943, 515.304561262762, 525.999006864669, 528.200097478002, 511.803467782779, 520.926537945222, 520.881093272403, 524.294271795287, 521.92931647079, 501.822546782084, 528.497912948532, 504.135847252497, 542.138036591413, 522.568100144557, 517.232721056883, 521.252414409187, 523.184524269881, 541.658604361709, 535.464983974512, 502.539617710102, 538.638963361128, 506.254951679104, 523.919841198913, 548.537592520625, 509.506113880431, 532.750894130596, 509.266567683229, 505.184190551076, 504.484942270144, 529.818670593132, 524.916733734313, 500.164085270649, 506.732993035164, 525.768535554158, 520.744359323267, 529.424163585744, 522.94483139378, 497.421178065833, 500.710226567167, 515.049915203952, 485.443569579056, 506.63370644448, 542.768318290917, 518.744175372421, 544.111529949512, 518.451880143795, 521.697874366607, 553.314915880605, 533.283558309809, 486.724038117912, 541.181133619761, 525.22885565802, 538.760070717611, 520.792959740117, 525.976522075325, 506.586608462855, 538.065337665151, 518.066501070402, 530.035631970127, 512.656983327725, 517.369078183618, 521.85547014964, 524.969105912788, 539.391932220028, 546.587651796209, 515.650752083514, 531.95766949533, 518.631235870897, 519.660038784801, 527.31156804272, 504.897150326272, 536.876502759444, 543.590789030686, 527.005922182163, 493.48967772449, 525.325540493004, 502.008372669342, 531.185246424126, 507.704371057869, 523.34520554055, 520.638858877693, 524.011978086047, 491.520427027304, 530.372483820309, 536.885975868438, 514.196052596651, 520.819137190876, 511.412336570388, 498.137533161751, 544.101464712158, 529.417561107338, 510.529202258372, 519.034986819607, 535.762439877649, 528.325215811375, 519.766817399205, 549.778847079271, 529.634192710333, 529.573756888275, 543.985461917865, 505.537114255147, 519.562007681926, 522.401934899106, 495.384272320643, 499.569434662441, 545.365128882765, 498.026172627972, 539.473849997794, 481.011004361845, 533.212306079902, 505.918555699955, 526.887879866386, 552.215856642659, 524.405912570921, 498.150035604059, 514.279065363378, 524.516623861233, 530.606635440291, 518.990614089307, 519.011997509776, 490.259683399563, 517.673993370609, 518.462697550468, 530.38372822634, 510.424448518582, 546.81938748158, 546.695415620395, 534.284232371938, 535.603794538198, 544.320233929396, 517.578303558107, 532.885807792547, 530.164451151275, 526.807134680031, 535.536355344772, 556.060814982656, 539.44282656285, 544.476428161193, 530.569769046415, 503.054830312607, 515.742614676513, 530.177530045305, 540.746241416431, 511.188795996168, 514.516222501162, 518.976844674666, 541.481585762847, 508.741145763953, 515.0034872639, 528.818457322269, 523.183867050766, 522.659195339846, 527.173638779255, 509.699253451117, 533.826947917672, 527.348000754861, 512.976846930037, 521.870469135666, 523.034262137594, 558.533232856953, 521.163585158936, 520.333032962582, 541.306264170034, 496.912165664333, 508.629126537398, 537.631044339622, 533.399450604313, 506.662615574515, 520.639772402321, 555.989665094686, 511.269507086922, 521.474053054086, 532.752106157927, 516.621488105166, 528.915197740647, 542.300420599774, 525.725765019092, 526.572976183417, 513.499007879441, 502.37887859629, 541.135502436113, 486.231454816661, 542.662748157094, 507.864190193276, 520.785641999475, 514.91470466818, 521.479296110337, 524.041315452067, 514.821765071615, 528.048259362242, 526.235968580321, 523.724367826852, 486.361910534222, 506.676648672109, 526.330382747979, 538.543164763048, 522.812084400889, 507.568364389603, 515.767497621446, 517.649709461844, 498.369828723539, 503.864901181646, 529.752338213159, 517.569862182177, 541.888106827156, 536.016416657832, 519.68401819136, 509.51206590192, 522.788502518114, 511.473628580876, 530.857902219884, 546.01912626847, 542.090876260482, 522.342441736122, 508.170918973656, 531.858854151362, 537.556916686932, 513.475894250659, 538.863138381419, 509.389925840249, 534.928737670178, 529.274467861545, 493.987922753718, 511.888771477615, 507.903800269351, 545.92755766596, 476.183653105743, 494.0888768428, 520.102698776707, 530.543143683033, 540.931788508813, 503.598044166192, 527.020538553572, 544.420985058635, 518.616816954466, 550.024290381487, 498.916486339527, 516.100630731902, 559.977160654098, 494.784101030472, 520.406750574996, 485.449942023002, 523.444288030291, 525.170832213509, 518.746734646965, 538.647482467731, 494.726606560525, 523.103556905403, 535.420290784489, 506.343847394705, 524.513618268496, 535.500200831392, 508.209842897302, 499.199763418844, 507.87632549404, 505.743519387529, 514.551199207883, 571.361591108009, 511.543641049393, 547.967849723909, 478.76364635045, 520.611016208305, 547.416003014291, 541.46922305655, 498.717254208162, 541.041958401687, 505.368602398771, 505.841121679064, 521.902777880891, 540.254733172195, 519.059871700144, 527.616372825894, 503.794548787158, 498.976091052864, 490.132475553182, 526.459875060523, 487.10042287492, 525.099979547392, 543.172610808938, 501.113840889084, 518.322775452461, 527.270758056621, 527.210108612256, 518.552779218916, 562.449653581747, 528.381048815178, 514.231505234568, 515.136703139462, 494.926802158304, 546.285653740252, 505.653430189388, 537.42986792505, 525.574508755446, 550.215163083539, 538.791688364506, 504.141563089404, 519.567666080287, 509.50693120272, 506.995742437425, 527.246906427431, 535.803980885709, 518.342333075833, 530.721502392211, 540.813596869574, 528.283659186192, 514.26675641171, 517.958707814615, 533.36920020738, 536.851116863321, 540.485020603381, 515.483015245094, 512.848122956404, 522.799505293639, 536.937901730137, 526.573336999408, 513.425334056794, 524.512066888447, 536.930039142082, 538.818221478409, 504.509932421923, 516.895916151232, 553.123494986808, 542.01111439988, 511.990384294815, 493.402740936728, 538.441251691791, 507.142309326335, 528.014177499323, 566.359692598431, 502.754045570856, 519.137883149106, 536.246988437601, 535.896109989564, 507.357856805872, 509.818457745136, 482.306931788376, 512.529259385243, 531.605209799453, 513.917912132858, 512.745252441379, 505.411362083536, 513.208531916193, 507.671068405645, 514.442609884216, 530.410458014561, 518.179894734978, 509.320719747579, 516.55955745239, 492.357454693204, 536.994599272859, 535.243167057409, 512.217845293472, 465.760884066715, 491.962933904841, 544.406726372183, 515.696409491282, 546.016735884652, 551.744637915092, 512.184123622407, 516.404816707043, 549.693051938142, 525.230550503175, 555.525190644602, 495.580985699121, 517.280041294732, 555.147566455764, 503.745453764341, 536.161301252059, 520.069299292353, 548.749715421934, 538.415516042596, 522.850929945737, 530.885685712466, 477.219077751583, 520.51508796317, 525.508817766061, 553.114298532167, 535.038206660992, 526.509372645527, 525.962456737892, 567.738830455835, 517.432582309511, 551.154320785825, 561.278544576752, 565.432878433623, 509.405643165777, 503.517514222425, 523.707319791706, 519.080603238943, 513.887642817214, 528.161819759753, 541.4560779538, 509.672644222432, 530.293053734818, 534.607556153514, 537.652627633147, 519.124185147919, 519.818477684168, 518.521840778758, 536.051726214495, 525.028409285467, 540.657844329247, 533.562039965398, 509.876063165495, 505.477944641751, 544.882556869561, 533.60168919383, 481.570156989282, 549.360407716872, 524.695558000722, 536.867199553532, 526.375173523019, 506.309134212732, 526.673313212625, 492.175824114702, 566.214044094751, 534.865297959086, 502.979840995829, 549.596847014164, 518.378540699227, 520.6494074733, 520.931207588628, 559.21240508385, 526.401408915662, 513.779218920877, 530.28356686289, 529.884320358313, 513.507972263732, 513.561410681582, 480.685356880069, 514.358154905087, 540.727677962197, 541.704838269494, 559.144754651924, 519.421873263518, 502.040746786337, 522.800006973836, 531.778522075716, 499.194445770245, 537.095278369679, 541.137043099618, 541.00835006122, 541.24111694297, 482.412153772369, 494.566616882942, 512.725988299218, 509.673929618283, 537.798482840598, 537.552306587783, 527.31552258922, 521.268399791527, 508.666375910573, 542.431082524004, 502.140614075877, 523.432696827421, 521.571755888521, 525.756494440227, 530.054328747339, 543.402538453655, 528.629803804735, 503.459152836618, 492.790062857766, 502.862828938533, 538.81723461589, 523.309424882981, 541.477996891918, 533.72225780282, 535.646489949647, 523.911360027788, 500.055872256494, 522.403697578909, 530.062862674548, 548.005335194592, 511.398762353833, 519.501887564636, 485.07659819447, 515.464795331339, 501.857193144551, 523.162642210666, 525.628748788632, 532.784074454141, 498.678662069413, 508.853466440552, 509.645826473765, 557.452568748533, 515.432535896831, 529.311413258823, 514.729385840379, 501.133699438678, 524.205642712157, 515.422930136449, 555.980193962001, 516.34688347508, 511.247561664593, 492.669724912792, 514.941490651487, 541.83169621164, 536.871138066114, 547.449817824357, 536.41764058431, 550.151088146752, 526.227571594857, 527.407078938846, 518.884765049797, 512.67406671049, 514.986426721884, 515.954416213794, 525.627143007251, 524.245216175412, 528.462968786506, 544.56407240874, 542.156385337931, 519.222689782984, 495.060853583417, 535.109132221354, 510.735592695458, 522.336051112474, 514.801373790535, 533.664769972556, 493.236490597744, 521.188727952099, 537.504455825377, 530.629558314264, 546.151401992246, 542.008902894736, 553.857677721745, 544.720869888128, 518.501512786147, 552.615771920056, 514.988351042382, 529.20302623966, 546.772469620484, 532.517255039674, 530.124643970429, 538.750484545507, 559.470538183173, 505.347705209562, 526.283423935132, 508.63430005179, 518.798576149695, 527.753164454487, 526.281676741591, 537.587414180238, 544.364615689043, 514.615159427469, 513.057260056192, 500.468724903328, 500.87283406911, 524.223527218223, 544.081377709978, 556.661009113881, 539.408875895821, 533.567156959495, 517.580112784869, 533.928606155285, 519.895031827192, 540.956416207399, 551.159796516141, 510.293152539987, 520.452188633168, 503.231023524381, 543.043584361947, 541.406256653469, 520.003857570881, 514.941235246316, 534.635490387116, 518.074209053986, 526.657260843972, 525.091829592831, 524.92919975182, 520.843965824917, 533.278881524711, 515.834828335987, 508.890796123857, 543.717232576007, 536.922301533849, 507.785006392553, 521.610120575893, 532.245264222823, 508.559206908135, 510.409658083358, 528.477524058561, 530.149149170593, 534.72980326516, 543.419865200193, 492.691243947043, 523.971002905372, 531.267031164859, 544.18011249755, 521.423011230396, 522.821151557989, 522.645066468073, 519.305651196988, 514.958738637337, 521.984960841789, 519.342463610598, 508.935428941269, 531.606464843513, 527.644182576381, 518.882157604571, 519.332813073153, 506.757036062361, 553.971961166205, 512.790027597522, 540.023478209099, 514.902244327351, 529.118725350957, 536.011415924209, 526.790270740558, 531.009051508492, 519.293052199891, 523.933445983673, 515.487674380626, 544.285267932724, 537.053300348133, 531.836453406937, 515.968744860036, 526.391788649008, 529.311984019937, 537.450733879444, 528.029690055711, 551.184213646455, 554.735987266348, 527.299958337713, 523.187354355368, 557.491026551198, 518.74569592872, 510.366738996152, 511.123393051731, 505.751138915766, 501.307017892031, 535.454362512598, 517.007424517397, 503.729435448952, 546.832847784268, 543.480146910425, 509.440613384608, 500.387433863162, 488.067992325905, 527.428182893382, 529.64023382618, 511.310583239813, 527.046001807677, 508.687791273904, 571.123719938651, 516.363169678315, 529.527901452129, 551.968681681699, 487.802360877516, 533.164423087355, 488.347136718306, 537.39902330979, 555.537306192074, 519.162612450344, 512.193878652202, 527.296500551967, 505.48657627016, 534.507429613841, 516.48179811252, 522.162635838084, 516.099063034685, 541.028496401022, 502.80779521694, 509.285026462721, 503.536700698687, 500.844542033127, 506.170927324328, 518.71275754477, 493.158719122435, 505.373228882726, 521.756191392375, 502.533054064588, 512.521300976465, 492.242398240264, 498.153042755, 541.914552073519, 521.588600449186, 518.550308935594, 526.399546738374, 516.203162746839, 525.559645069747, 533.55893454132, 493.332960120865, 518.600162899577, 540.845782267639, 525.185554632163, 513.128043619968, 519.038499744611, 516.821975735887, 515.47776131626, 532.642891818668, 512.494708682374, 515.00751561149, 498.917421469669, 543.066479473779, 543.265728633936, 511.105553326165, 534.186377230116, 509.001092606187, 506.920770159877, 524.928405087425, 518.240807784943, 513.712386802284, 563.159207631717, 545.687150625012, 548.634314993589, 517.241696746286, 530.348010232577, 498.508954382671, 506.212877769755, 536.823246231386, 550.057826762561, 516.675249678473, 521.291836625269, 505.444733026304, 547.978770834851, 494.50903465431, 547.047146588946, 526.043565790428, 520.586641404439, 532.960408797308, 537.612682251907, 502.168461157765, 498.837980825936, 519.819072333752, 526.07709742463, 524.9131235288, 487.968680228593, 528.376505200397, 469.858694249007, 467.695967700959, 534.700928017407, 511.390312054685, 500.054682580339, 504.725346433211, 527.11548776958, 499.295005541252, 504.72789020627, 533.260736662657, 524.276829540309, 518.167612723313, 508.100922605406, 514.959902913769, 524.052742845503, 515.709743099648, 535.667921696579, 530.112930074101, 535.832473778856, 509.699802572772, 518.030977218905, 512.275686102447, 522.234263417481, 523.065107226048, 522.794295310661, 499.06197509484, 524.166160160179, 512.069602081372, 493.483637115186, 499.087606094605, 503.718382455692, 501.832288902718, 516.391417608026, 520.574204459466, 516.71472359764, 541.638070077958, 474.987158270732, 540.241447803207, 512.149125046887, 519.512663404878, 521.403686189249, 536.800246909627, 523.125615316975, 524.56887637091, 540.518323027701, 499.869392877475, 537.305832106731, 519.195360471342, 518.760689225173, 514.198723515174, 549.176475997826, 536.686897340918, 522.673316384526, 531.942633453977, 484.534245452865, 504.606313995746, 506.734105492489, 517.385358701501, 494.29429699065, 519.699274878943, 554.765724142611, 529.884168870568, 527.71100350955, 521.281818522837, 522.01343058788, 529.119133973319, 511.451109031573, 516.803147117507, 537.672717979408, 492.25708628064, 535.145256476129, 515.715135780842, 512.279817768419, 511.458493910464, 525.764349211702, 498.265119650614, 516.902000532229, 507.492882357749, 515.587137895808, 524.820286285597, 534.940835206123, 519.478755142384, 519.670935553778, 535.416169746839, 532.687183831244, 521.801394884698, 532.482730732018, 537.446304811484, 554.286706359673, 503.974688856642, 552.831929376777, 519.929156925711, 521.497524526384, 507.003439883354, 524.381370642192, 518.070550502048, 534.869109910283, 548.678785720545, 524.446648437959, 517.733767235203, 514.050766508789, 535.445554831474, 544.063181032388, 531.391683595297, 510.377661778127, 507.421536711197, 509.977369005767, 512.96694101117, 522.03862539645, 524.850970425102, 495.219356851015, 546.371460572746, 506.96604020731, 519.484942947588, 513.296097591457, 497.765242291279, 558.844275283288, 533.174140404276, 520.713470350932, 512.877685431132, 526.119713215632, 527.896146083111, 522.94033370208, 525.727294680478, 540.218401548526, 531.183408757929, 539.21494783532, 492.200214351662, 533.472574833689, 561.567591652833, 517.910998316848, 531.959857000261, 518.760679064801, 549.597878464365, 547.106487443745, 501.506264031088, 519.481263851884, 524.199323606034, 545.23906173202, 496.982766566922, 539.627994680153, 521.781912816521, 541.219042205037, 512.698612353142, 523.08961964271, 519.911361819729, 514.942512948269, 549.383348757426, 521.957784121186, 508.533183245508, 532.794149630859, 558.188018207675, 524.420241603152, 548.233164346877, 508.917099037439, 505.623254904525, 532.247895606757, 534.900200013971, 484.815326725685, 527.042433039338, 533.395565015987, 513.994238671506, 511.306775818516, 554.065986433502, 529.840581267394, 532.70660979787, 504.576555696892, 505.968918268514, 527.794635927163, 520.098561481122, 517.862360434789, 520.568190534736, 506.252171082224, 508.01656949289, 539.478748230351, 513.570228297, 515.369232469536, 520.038950910538, 524.858345881604, 503.351315824789, 551.51414292625, 550.058384751396, 526.660801974736, 505.842766984874, 526.164145233588, 525.004831065538, 524.183701669347, 560.913523605946, 530.371318366322, 526.36256887029, 549.152882502259, 540.844550441609, 542.396597081135, 528.754938637985, 486.190566796598, 506.408040636933, 522.509538957084, 540.557626313549, 508.898080119067, 548.522820918972, 523.30594795934, 508.954420480325, 513.107265152606, 509.485737274422, 515.840310417744, 534.585029393897, 560.545340117445, 546.332232230104, 513.684024058157, 546.135772537759, 501.541852601966, 534.178646002168, 500.874010699654, 506.379626015121, 540.462822666583, 525.704793913102, 532.197736017853, 535.8461248872, 518.823614258486, 506.899958226923, 525.877587487382, 524.565927508128, 502.257482760173, 521.27369743378, 539.283752389919, 546.874684359413, 499.806551161837, 541.57756701085, 529.984133930555, 520.869907623222, 522.07376479501, 536.7238258326, 510.208296682945, 552.47468592378, 548.32309527799, 532.052774525455, 508.995872589935, 543.965221125731, 523.007555486914, 548.794376314725, 505.05914029807, 511.758818501447, 520.938134070277, 511.659806055022, 509.565339225171, 506.186665766432, 533.279496803947, 516.952801446843, 505.414153388401, 557.463589405333, 514.8766976836, 485.293708727434, 486.318090446051, 529.125152921725, 515.576175609393, 529.097688065074, 539.289046424424, 501.703630944538, 523.853016272089, 542.762859579073, 522.432134564152, 497.515219959521, 529.608485821801, 530.818697697795, 505.580249068949, 524.997367687919, 507.834158230509, 499.632544888318, 528.044876067313, 507.932836643913, 515.942917307512, 512.135448146075, 526.193679936317, 554.663592859757, 529.539064307003, 523.89621197791, 511.42632824812, 487.302615930444, 564.735525420678, 525.059671236423, 522.955311269586, 526.611827041257, 513.395051898084, 512.76582655255, 521.681825028082, 531.704036233924, 541.092502999341, 507.867642817177, 530.734411914297, 531.905729549433, 513.292739943903, 511.514156027407, 524.273624693119, 489.65982232812, 529.39365512584, 505.415141869562, 522.535303785084, 506.858755429983, 540.74210610561, 524.557539633927, 535.89975099792, 521.103428239986, 537.90395373861, 525.030899562124, 514.823615467696, 500.617596021736, 538.52687187386, 486.356699617508, 520.53992321295, 543.825513401922, 533.671681163132, 544.259238239961, 553.768461099008, 532.904102567384, 544.104751218069, 535.485195079519, 525.495244692672, 523.743341060394, 522.780858221494, 503.07287043949, 486.432667903126, 496.963719875766, 492.525631111659, 520.282079648518, 504.014246710228, 532.643567153194, 529.319793130092, 537.416350445812, 505.139625418165, 532.068376938843, 516.031884317989, 507.591250260523, 522.834227023357, 506.117049840574, 511.238840980736, 525.807406736611, 514.66515052339, 534.788356828304, 523.603673239063, 518.634873153137, 531.390788722034, 510.317787201554, 531.409669472836, 510.311562414141, 535.492057530502, 545.090365967969, 539.551260705133, 532.653315751522, 534.936167206044, 541.9906513606, 520.359644509291, 492.721776172599, 536.107060378948, 484.801706383972, 524.442645499212, 504.305095366752, 530.590020327381, 527.459383336098, 523.570299746652, 496.075898949121, 524.799787340581, 528.395647595119, 551.044747575702, 509.766568531966, 508.205960435278, 514.815280020879, 510.067830251885, 542.903758707661, 508.087422407777, 513.126181628386, 494.095506558558, 542.35348710514, 521.265655591514, 538.200498734321, 523.825025691746, 531.316310970524, 538.104282223852, 532.070186645343, 523.559185137808, 527.548726683164, 519.446050941581, 521.548663926399, 525.90665439343, 538.210029847886, 545.270021364653, 500.118395005821, 527.515630304957, 538.615822782585, 491.533297693861, 504.960697160626, 521.008399036465, 534.346121427331, 499.712021368622, 518.325884999575, 522.246984521749, 511.842718195143, 500.906088195493, 508.439023538263, 488.709226541852, 498.953373160842, 515.254845917692, 520.972213177169, 515.97506401272, 547.643133832812, 493.209486075773, 520.447823999802, 528.917708104459, 522.245860385826, 552.099470368218, 519.39179606427, 512.961081813212, 505.955509697871, 535.162619728035, 541.861080505621, 531.083063130426, 535.744725942026, 540.396945119208, 530.273144929054, 493.181520993247, 526.737031729635, 533.596036097583, 533.984158041635, 515.811040259815, 509.227586117142, 500.352289544157, 521.210989786628, 490.445027994753, 543.778576360857, 499.068131209772, 550.194962833315, 506.860791945221, 503.901502093911, 516.893637766032, 552.477089169062, 511.245709426313, 492.400465120607, 501.129809320149, 520.447977125881, 510.462914046444, 516.407498596851, 540.346096900988, 553.626301201717, 528.037539029581, 539.986905782352, 541.775308517213, 520.881419184089, 544.490376906118, 516.99700795764, 513.830683513569, 513.694235706464, 512.056865506342, 531.712587908992, 516.993254943312, 502.528618728273, 508.076557704283, 494.998346516042, 526.283796936762, 527.789647271365, 504.302446886541, 534.944676473092, 521.489957128646, 533.876053032927, 543.012384027709, 516.459125797807, 510.395254543791, 527.426381899354, 532.120868276431, 507.558885916448, 523.751909490138, 514.655950707884, 533.241567365021, 531.525368926135, 520.860721246097, 512.898229052847, 497.915247863108, 507.017729441507, 511.850505534604, 520.806739617928, 526.959605140541, 502.615075554902, 535.24230024987, 511.300447780729, 530.486386369284, 531.720937132533, 507.843575353576, 508.685887502102, 537.806755865393, 536.396857060027, 543.890884483713, 558.426890586616, 540.772014898463, 526.952826147631, 531.547045506764, 547.6642841505, 533.300234733471, 539.985582600909, 524.036739152079, 555.007743761986, 536.909847840563, 524.097969788163, 538.530836957604, 534.193074885648, 529.263392722177, 518.210067685263, 521.505737133879, 515.235143054885, 520.709169951814, 544.20812834025, 544.267803891238, 531.492251245461, 527.823051419241, 512.663927827692, 516.540510303444, 522.976748385646, 506.451414824989, 536.958138561362, 480.583141563741, 503.066944216537, 520.950954074136, 532.399886182875, 523.197952777495, 535.808303881263, 547.594686271034, 504.826803188135, 525.104489688081, 496.977269818879, 536.876697173889, 516.262353994499, 528.27188105651, 524.134719215969, 505.099414456983, 507.892366627229, 538.641902958919, 524.770652320404, 540.009149479787, 512.249729702469, 541.489291011214, 538.65846975588, 497.199960814571, 462.502074071539, 530.605225773775, 514.103383109917, 552.305549622647, 530.01891068491, 500.660866085281, 534.206659487805, 551.634034070424, 507.493642463084, 533.221677840608, 528.064423051173, 510.691791037538, 546.202097268911, 518.935865419465, 507.346528661118, 505.781217430399, 493.582869847769, 524.58180859754, 529.097572603708, 538.301841636901, 518.704943348591, 531.624925675965, 516.106387324426, 525.810341069543, 520.270044475501, 508.993685503724, 515.937366570754, 538.219357479782, 504.196751406928, 523.87851807376, 547.430486615553, 518.216840465988, 494.953039871991, 508.375599145662, 523.243171079721, 550.021419623858, 524.499101821319, 507.533439761692, 524.072085874699, 504.651940668421, 512.017074517431, 547.792496973863, 526.096516896459, 528.871903343597, 522.251272833623, 530.383471726988, 533.463524936102, 524.665524384713, 506.971006011968, 534.198310850559, 517.93454875241, 519.617826734818, 483.294194871727, 524.503418480428, 543.04643620616, 506.544979468903, 516.051351194487, 526.793698931685, 494.07443449975, 469.797865910873, 508.34702970015, 544.247896555984, 549.076794496829, 549.522875521514, 522.750205146954, 518.175565845863, 503.858097760837, 543.169021727791, 505.494685465601, 533.571806765925, 529.951612724936, 525.607739039529, 537.576177158959, 509.138288891476, 512.155159039456, 517.836909719969, 539.734577242853, 531.846257473033, 519.606974058617, 527.716132171028, 540.172562143218, 515.067284137218, 538.530162117019, 502.742980180426, 507.330958014734, 543.387421160834, 530.566841802744, 543.836135222991, 521.529782271577, 522.204519430549, 515.51370605627, 503.591612374399, 527.120248567312, 515.017776794082, 529.584427981623, 542.661327058782, 523.150316959785, 525.209951240744, 522.72162436969, 492.214024286836, 528.778993539431, 514.681399192236, 531.562291279545, 514.309180496964, 521.906219798518, 486.301644035933, 505.919695417109, 541.489774939202, 528.256200791209, 524.241177852306, 513.957438810052, 530.78284094838, 539.964552852392, 524.750307807619, 534.334801349566, 511.721742837701, 519.258672915838, 535.108595308277, 521.046996832669, 513.940927008881, 521.089115315606, 509.785644100483, 528.269245219911, 537.448099415678, 514.831376813387, 535.862836443921, 536.06241537725, 543.78341099134, 517.973617738424, 519.928982088359, 545.213112141898, 515.002736546308, 540.547476516132, 487.012912223863, 503.818254834625, 501.433340341744, 504.710934949424, 515.114469167522, 537.890781043949, 556.25882945362, 507.257427685459, 484.284533247802, 510.678695154993, 518.807779591133, 538.659548580769, 527.4521803106, 505.61546038544, 522.237105152853, 520.257950566953, 530.973887104179, 536.742967253099, 536.981412908439, 531.591247949824, 485.64037069413, 517.494253684966, 553.444547239082, 522.387976409507, 507.462000438744, 500.785989489436, 567.31159985763, 519.603714456839, 517.000988728424, 550.863468865324, 538.56617168282, 533.911393455286, 530.699298665994, 490.487123795314, 533.273882273819, 524.905469599608, 521.186593216473, 501.150663686491, 514.336508434116, 496.870511724831, 526.133980635681, 525.684047463994, 525.926411526228, 520.669850315549, 537.219667208758, 516.705843477548, 515.222520215143, 522.598367606174, 514.348376215191, 518.148818911513, 499.789325619117, 549.321156564321, 527.50354282836, 503.603303743489, 552.984325888521, 521.920728716828, 505.918239878822, 516.001224593501, 530.135883573365, 515.452950315831, 532.867059740568, 515.02215902153, 523.340682985276, 499.330607669021, 515.040809734619, 515.78756395781, 524.234483552797, 528.472763356516, 528.630942820303, 525.786549789309, 521.147363343105, 542.753490622176, 541.12137028362, 513.509668923333, 520.427468239778, 512.604100689678, 527.802273009965, 550.878030772653, 537.474405681792, 545.046421170827, 490.251394914194, 530.705237504346, 522.144081601728, 528.838652822246, 510.582656666683, 501.56015903868, 526.236868646067, 510.754725577627, 513.68900784583, 514.775937526388, 495.272070733004, 512.230698015934, 524.141815041093, 527.258093402672, 518.242230629848, 525.314326708371, 519.372095317612, 534.763268330779, 542.913526069875, 520.923405425144, 504.09200890021, 548.090260891919, 501.01269362092, 548.964797094457, 509.649647036792, 560.981491820873, 524.459165404485, 539.162732666432, 539.298921562775, 520.971726669227, 546.530782429694, 554.953860810762, 524.459567118416, 538.230535360023, 532.559477870909, 542.490784669992, 510.679549424531, 522.06966400157, 560.430502713994, 534.665548425562, 541.035233721242, 535.414406258196, 531.179413732496, 515.774749167814, 503.601873530079, 528.279469638671, 554.677373398149, 533.396402281884, 515.042496137795, 515.347123420257, 533.263084772531, 565.116406070279, 536.870335616447, 547.715325527948, 557.693398914977, 507.21953001132, 519.129004332275, 494.103282135278, 491.630562971223, 532.240732245358, 520.318777480814, 535.062754442148, 540.807171203895, 519.661502944306, 536.198375386501, 507.061800014798, 556.921447368798, 544.6426200958, 525.326370679632, 528.666868127176, 533.55007789037, 567.863669975944, 523.972436159524, 505.756735151189, 533.069614778312, 501.753301519663, 556.193939248665, 504.145697195157, 539.688048390644, 533.988832955568, 498.87405174208, 510.139732605248, 495.966621721893, 529.585325170614, 522.825944474435, 533.657479462954, 497.179932354542, 558.185568533712, 514.453835018675, 480.269388228111, 543.991043355254, 517.060075121838, 511.146691034943, 519.342260345998, 556.43815117533, 545.536223415581, 503.096104720973, 523.828205667387, 473.659149466387, 543.004941203688, 498.63392963565, 516.59210137627, 507.955675273683, 518.897789043442, 503.427922188562, 541.570168811268, 510.404637690455, 535.772614065932, 521.02421081183, 527.811183472605, 529.583485499971, 506.650797532293, 552.989304525452, 516.909553209227, 528.082277716616, 542.248070856421, 518.435453788064, 552.8092391404, 514.96752741336, 524.722658764021, 536.980278249828, 539.065698787958, 511.425640944931, 497.873397975004, 490.135662684325, 528.806067861094, 523.805070591401, 504.991514386837, 516.961750969376, 551.859373908514, 526.411426737932, 516.990893078, 533.161996836989, 526.211378930445, 506.881272016497, 496.253901130434, 517.703855434928, 539.56749614562, 518.180529259048, 511.409760546137, 520.471198175667, 492.951673217337, 530.620244936237, 513.885327137931, 535.171565000053, 529.010728626583, 498.338328934292, 511.389469418301, 508.148419643621, 535.811913303379, 513.4788372629, 498.466904494834, 523.297752786741, 511.487488688529, 538.272997824429, 522.114016827111, 525.34741951958, 485.920866483947, 563.367224449068, 533.750253569549, 519.688886465099, 534.75105503486, 537.868172250445, 523.43883260978, 541.732526275129, 556.785701154443, 528.615983240354, 535.487363378628, 535.935893758803, 517.084493754797, 544.970100887674, 501.192333725404, 550.287163085731, 546.165647283839, 541.528317962369, 525.208045974275, 519.861069036506, 520.286762232614, 502.080299883446, 501.616386104774, 533.622029033774, 531.829936331399, 513.688384008546, 525.90373607176, 521.251745607401, 518.148687728294, 541.743015008772, 526.639424909578, 554.006721911707, 543.216022235721, 526.653463537853, 531.219169887095, 489.049212632768, 519.843986132672, 523.802854173218, 543.358604943931, 509.606192022045, 508.964681355722, 532.694486130496, 535.965766213725, 540.900407460766, 529.372941966263, 520.51620517073, 506.079135473983, 500.513300370471, 533.715992079469, 519.0995762314, 521.852588520016, 534.199058249005, 536.337338834713, 504.192048807298, 484.196436693324, 523.038579051508, 521.311372819969, 506.020667947763, 544.586168048927, 532.671670572458, 522.307166586036, 492.848336037683, 554.372370908141, 502.908814276087, 547.092749725931, 510.8024919821, 515.480368806366, 535.969378369262, 526.241292635676, 531.278288450642, 539.713144997437, 521.841249283338, 516.274306853931, 504.002782821721, 535.828783701974, 557.322318299904, 521.806300120258, 517.242501348764, 499.80863814133, 521.71660977401, 510.236052335843, 519.46328355324, 518.11384213347, 534.73598973024, 526.634466306799, 503.238740779248, 523.370946123844, 484.760267655275, 504.564978659015, 534.958428931163, 542.763851722246, 549.409379642078, 510.490656245177, 502.54301236576, 507.9112314363, 516.367773740115, 537.359214787258, 496.926069524344, 504.968276041755, 547.773149418359, 550.99561369171, 547.754089755702, 504.669650962516, 545.378238373043, 533.05113938297, 519.239279960487, 541.72674339814, 558.598028759312, 523.762755650942, 529.293363132269, 502.449170975636, 501.687491551214, 524.30727752303, 519.617429588418, 564.601076494029, 530.599867335013, 524.444109812355, 522.450990531358, 501.808360105276, 506.412084918132, 535.042619679136, 551.670785881413, 524.893696712046, 527.463915312897, 549.644709759917, 505.550330612211, 503.777578509462, 547.402725560415, 527.895199003398, 544.552448355678, 527.825761858516, 483.310477886673, 515.40095855944, 528.169459923969, 554.013849465208, 528.847823479678, 527.117715712721, 538.771978144926, 522.299942004376, 534.645224226623, 530.803722925165, 537.117116233401, 493.990673399934, 512.33470092127, 548.870740432075, 508.082438032975, 526.062005924944, 540.838548074134, 527.741498374048, 511.59206866521, 538.1297116453, 510.431157907552, 496.490982862651, 529.582109534534, 516.406689432227, 540.743123462151, 505.071683153021, 556.477803946169, 519.606145375921, 526.367455391226, 549.104163193266, 542.521459461878, 535.695133696283, 508.558443283907, 554.849136409427, 510.359223752643, 499.542900466928, 524.017437883855, 513.881924526048, 522.774226417835, 519.02672753427, 515.291678460906, 515.454379376924, 539.675291384025, 526.919950433352, 526.19460665354, 520.595472607099, 504.444017660339, 522.614811327478, 541.975121161925, 481.526158872163, 523.728932155298, 527.458257040361, 550.212177440172, 518.037494701209, 513.461597228018, 532.39832692674, 514.651247961098, 523.244347537201, 494.710817980143, 514.821990353319, 501.564041787581, 512.087748726534, 535.063227426164, 527.649646968691, 546.480102881674, 512.884446669601, 501.332228296756, 521.771522242729, 571.210890017692, 504.569228138603, 532.879975553318, 526.899673263793, 505.501865834194, 527.964234104204, 502.20261582478, 523.457840262175, 526.324782635696, 511.388410840094, 520.967055306152, 525.882026563786, 504.145539329281, 509.810261290075, 527.206776589397, 534.397726687867, 492.313519075637, 506.487453660775, 526.846463372869, 477.418991991626, 519.728390729344, 497.901096803273, 499.843852315654, 543.54334446505, 521.40390724018, 548.596950987336, 557.309972560404, 545.509939865044, 504.510357695323, 545.844830985138, 501.421395659057, 536.225282730772, 538.09905012712, 527.647270744796, 521.71327383564, 493.454754544771, 511.981385429255, 519.48090455427, 541.941149154716, 501.37011633003, 531.916687981039, 532.726211632163, 504.628479382578, 526.688119076139, 523.757826389377, 535.394188552044, 510.307727646439, 530.3725960103, 526.107317878819, 543.267437331742, 517.039219964365, 502.846111468076, 542.460120030826, 550.934553863631, 493.080212690984, 522.691582547798, 513.717438646261, 518.925009268466, 511.23320107171, 530.265332347273, 519.318906769115, 523.3038639436, 513.394917362579, 538.80810693693, 535.422258751563, 538.342808168071, 539.649376399896, 525.493603636493, 526.823813350138, 507.257913657568, 522.855326661886, 534.840337602272, 546.441356833619, 524.393837507101, 548.989548988546, 519.904581882912, 501.985718481948, 540.246439608423, 520.680956066559, 548.751039343466, 535.082706287256, 520.420222579157, 515.067882677833, 483.565241429853, 526.823808685512, 525.071974150253, 523.640600645916, 543.879190174245, 547.968451285176, 559.653768209474, 510.833373803382, 546.033290065996, 515.900745108288, 531.862243972999, 512.643837450716, 549.659624201446, 502.11422300733, 539.749527100345, 524.555688155045, 498.906822511161, 513.474509324593, 520.894332229027, 513.954496631255, 524.895206124245, 516.019021487286, 532.683568322094, 524.37937175874, 528.582311487819, 517.482446833008, 529.681156583503, 540.191287000696, 518.984218603805, 501.307604598112, 515.529927464218, 497.786994854875, 560.515460769878, 495.603650449471, 500.64319943328, 527.643863783217, 513.680365874335, 509.570271655799, 532.464573595652, 529.357682925996, 528.419300485863, 529.417837627321, 530.379310260864, 522.780935802527, 528.216799245798, 528.777395416775, 541.9612182286, 511.656720122912, 517.504101673054, 525.327893748793, 514.214341178787, 514.663122318745, 545.326864033576, 512.146161577635, 528.519416706369, 509.152021406642, 516.990695868352, 533.430215198969, 532.990424071608, 568.008241995768, 518.69264648068, 541.404339721077, 521.573956541118, 489.402643922587, 512.401323605551, 505.318901585809, 541.980909782304, 535.955703264398, 500.93870285867, 550.28852182257, 507.590220378165, 523.074418433825, 535.690079298358, 522.285304772902, 514.240553841552, 516.684586444753, 516.955780763256, 489.95449162572, 520.813241809001, 512.130690897394, 525.237705726824, 524.127208082634, 525.745279537311, 509.477541869054, 507.487490668247, 540.303526802303, 533.513565825775, 532.779387221968, 532.753852235926, 507.974625013539, 532.531724984943, 561.550021377181, 530.270471996711, 543.557442330568, 530.561138291158, 541.037330400984, 528.017872679211, 526.294570314662, 555.630711042824, 525.494984507084, 489.665311558708, 489.862713697835, 506.760019731087, 552.220493888533, 521.268956519164, 545.675317486694, 549.464935228741, 528.90697152266, 533.557871941564, 528.511194897467, 517.746635669615, 514.237271592221, 504.287622713269, 506.950833371766, 520.352278416416, 516.049778320809, 553.940482668607, 553.490886805859, 525.223242446647, 526.229555753061, 516.398954808969, 500.43225863092, 515.864048844353, 506.3653896131, 515.654673605826, 544.649374414836, 550.831450696249, 521.472940743884, 537.349740187576, 519.22948940624, 509.70820001586, 530.560890107551, 529.960611144307, 505.565246021972, 570.897207116328, 516.098468615187, 518.737537721288, 514.258755800402, 508.205274321294, 485.008942102724, 523.703385070891, 511.908129739963, 530.642454051644, 541.48399472006, 505.674173831895, 541.669681681535, 507.586682949851, 496.334750524891, 527.642242811204, 528.544379740319, 520.163756370592, 529.342551018668, 504.100970145965, 554.225677674344, 508.219496101358, 536.844762638579, 510.742939530432, 491.126527486384, 514.793462689352, 505.280474311631, 536.1423322275, 519.438698423634, 511.866673920904, 487.74242421012, 537.78664123792, 506.069782054151, 518.021506674297, 543.766740153424, 512.43739038717, 535.929953686762, 526.320725183368, 511.320306976686, 491.0699096307, 525.336195458171, 506.2328559937, 526.472974146488, 513.455149665832, 539.870615859181, 510.994878701393, 522.613455979285, 540.484162840064, 498.565335821973, 492.031061045976, 529.036974769992, 538.162614867054, 548.129344153596, 512.533164464333, 557.565703468091, 541.409333772531, 505.676005243136, 516.192314702876, 507.679456276295, 530.321268933188, 535.32355523963, 516.161576453902, 507.770623395519, 529.434820038083, 547.312056754214, 540.970900151687, 491.486708880832, 513.635168434715, 507.350712514244, 519.953808585596, 519.036328929197, 518.134222558387, 519.411261645725, 534.150157036745, 510.577531882043, 521.70175741125, 514.942488864024, 533.958516198064, 522.115253522439, 541.228729033949, 530.504232529506, 527.409282642304, 542.877140770878, 493.386870002106, 540.47158316839, 493.368528857739, 517.667287417499, 497.816314542985, 524.616706861524, 526.424410362937, 500.133628105997, 529.617400417304, 536.735979395297, 493.625326886268, 546.624534497169, 529.498883896013, 510.058534564187, 522.081595859978, 539.354021901485, 524.686726734436, 501.224972056498, 515.569131589183, 495.688518189651, 552.496141808113, 515.452094974966, 509.280050591554, 557.426385575959, 529.265538697831, 530.324740856212, 551.497646599531, 541.03735171433, 556.427145846328, 516.309994248359, 470.705760644124, 535.997406245234, 530.049079232928, 533.521311400352, 535.841697388579, 540.441769671187, 529.292098508107, 514.891555064324, 532.568454690718, 535.146307804171, 530.935451954389, 546.663088690706, 509.677723257206, 508.493223646148, 530.869958925815, 563.068577211817, 536.91734365726, 522.238276855802, 531.709793944043, 525.170079319063, 486.493937441578, 537.602537540162, 547.411824524465, 507.866514222254, 528.379949275724, 508.584302868525, 531.960019632138, 526.990310042589, 528.709709669183, 504.341969362681, 512.925504263415, 523.199299255035, 525.254796407812, 521.240670275906, 532.112889868708, 505.079189064097, 516.540500997802, 538.334636528421, 509.265754281348, 542.266491688238, 483.869886809776, 527.076899904307, 537.238623504612, 540.289167398241, 522.383981102884, 508.098905108382, 554.053064878227, 514.994021618371, 535.27750339581, 517.156629759107, 509.904437094262, 523.976406301344, 542.878423806991, 514.439105585893, 526.753312535544, 518.941310889306, 515.771816808073, 500.293351081846, 535.270142520627, 502.9452319069, 515.522725239958, 544.117582189389, 527.431767037073, 488.551853549933, 543.287461637819, 528.933437751433, 530.763432743819, 516.256293989698, 506.898718021565, 514.570304461202, 516.399003942537, 505.850549042909, 521.826103864655, 513.475389284406, 515.42998704698, 508.415236666073, 533.358025910683, 528.562367644074, 544.862542341329, 504.313647806495, 511.752074558386, 535.781444422693, 502.267046114318, 528.518422259793, 518.606442176357, 538.267949521085, 507.843533542396, 537.240611965246, 539.103840253435, 531.255149228659, 529.01281898244, 529.692095699667, 530.878084500859, 527.759077634227, 544.357822945143, 544.056392539264, 511.677263408835, 541.576448241498, 522.985897927899, 544.323098474683, 509.214190626982, 577.258188694366, 521.033052179373, 524.742963046548, 510.451328716763, 538.257709808367, 491.396535532734, 547.573424931448, 507.627842217281, 538.310546322645, 521.679982258631, 487.822056387267, 492.915910587341, 520.470060591162, 519.292985294125, 507.119111421253, 537.978292367172, 548.419692968142, 515.955553518327, 515.912337228666, 526.674771264442, 534.58594892637, 530.230624764213, 497.208607128855, 538.868223353326, 521.855215529635, 532.634051751521, 522.119043161784, 498.499414608963, 533.506737885853, 539.785364502748, 564.375595408753, 532.517406287406, 521.853471712272, 511.602065713457, 497.770838873134, 509.536194789118, 525.030644606741, 539.127996479082, 501.749298959138, 513.125342196477, 520.707572754178, 509.369357863098, 555.255170657005, 502.722344455532, 493.503278191506, 539.709516939945, 525.547395174446, 509.433010200728, 511.666879196179, 536.849735260617, 496.89023067995, 519.565116288124, 542.30285772822, 517.711201813573, 535.63987998295, 549.396290693338, 550.605883832922, 535.39934258309, 556.352999816741, 524.766359529319, 536.878573712081, 519.091344566501, 546.076496405485, 535.100641621129, 512.59728302478, 531.624440656243, 498.517327892566, 533.805621930549, 494.285249404157, 525.676170317418, 528.834460942684, 552.100550613008, 500.656282134385, 504.713432868232, 512.284915242982, 526.355312840554, 492.174288058447, 502.134913234013, 519.000718414917, 528.482308958573, 496.070267754378, 517.672007239066, 515.581183208803, 543.166254483082, 518.275890730287, 489.479052476486, 518.253353237644, 534.590656613568, 512.551801270227, 549.691820879656, 512.472987672542, 544.809763109026, 542.245329710015, 503.437402256873, 524.488389750356, 523.564365701931, 520.049657353988, 532.878910436738, 514.744280499651, 539.293823296615, 535.560468166222, 518.991101950206, 520.280090285657, 537.168914415813, 506.49903933836, 503.923302706502, 532.2978359882, 498.272497900039, 523.903224074014, 521.126000205055, 523.398973816085, 536.997548572599, 536.412055085657, 536.362036570679, 538.136491068503, 506.677956320996, 509.213473423044, 516.618295609027, 498.80916173044, 519.043978721106, 512.881737883133, 516.472682480887, 510.327012449265, 542.146402034196, 498.337009964186, 533.611441887319, 529.821490132266, 519.462813798838, 538.146520197414, 535.681785100727, 544.685980337904, 525.703374884897, 548.788176136536, 497.434785305647, 539.393759476746, 530.361659750912, 549.777126927778, 493.642005333299, 518.388615292458, 526.29740917209, 500.75594066578, 523.015620965684, 511.941622541601, 531.803285232571, 529.587608443354, 534.280658348782, 510.774212856891, 502.860492472543, 504.024509443875, 521.84423681773, 516.964362437715, 547.924221992105, 491.048249080324, 537.1105650664, 511.551491190378, 526.410919827876, 535.342967520055, 496.402086255835, 540.800265449634, 527.156374515015, 535.369841642725, 521.92238668322, 530.099309121711, 539.78611938217, 502.276120624966, 499.247985791355, 533.650763410794, 517.795583934605, 519.188264318418, 505.900398765339, 533.613990777426, 519.408971275966, 546.820768549605, 530.113483019152, 533.301337313948, 484.827611886243, 516.556903390158, 534.738527430419, 526.143603896614, 544.615934524789, 554.978046803502, 511.094156014792, 532.76596577896, 496.115709967149, 555.095678704322, 551.159643810456, 526.306251884074, 526.495466316582, 495.821205245406, 515.559234422046, 518.515404077616, 559.376734932642, 517.749829252507, 529.286899262574, 539.512642495896, 548.885493739764, 507.467374393747, 537.758006545116, 514.692984090301, 505.438237805186, 524.288612103034, 527.805976795875, 543.978547167951, 503.45660148299, 519.713399243824, 539.253385038711, 524.263684245542, 512.513558316571, 571.036426319005, 504.061552558216, 543.633162776202, 535.455094575779, 511.342357565558, 513.979430068775, 545.785519971823, 533.390509583071, 547.41846661051, 527.116379167512, 537.092070058118, 524.060053542797, 523.812234682637, 545.818686937026, 524.2121210988, 493.201420438301, 548.698722031974, 507.698494729456, 513.247712169566, 530.364735759154, 498.644755542159, 514.997622639012, 526.08288728371, 503.825693216188, 524.000614783439, 527.501072533696, 517.345749348806, 516.616405226085, 533.040047318258, 502.077036988141, 536.593090855509, 535.509897987079, 506.734138736217, 572.004917747084, 536.18637562323, 516.96135349397, 540.091043266816, 547.877570125734, 533.881026883075, 531.470197435911, 512.23792967853, 529.752135448727, 503.57853562416, 502.597597104305, 510.851374981342, 473.526489715052, 510.96786105191, 530.123003443768, 551.064024227787, 530.176508978685, 522.465696055929, 555.509038669995, 534.162863507081, 554.344073851885, 543.689186719391, 507.343697440581, 529.615145361708, 514.84058512435, 501.824661868184, 547.698123990921, 506.573402842134, 485.280050149086, 519.47678695405, 500.11655992393, 504.279251670454, 523.875802578768, 526.34098755239, 541.422868505972, 514.163392875323, 509.63833133443, 511.121276051936, 517.698391096517, 531.979710407021, 512.613149029416, 542.968571290973, 513.868665033586, 528.274589792099, 534.717381627346, 523.864033766558, 539.535503415564, 526.538510523229, 499.495900699311, 513.628151743889, 533.522970681646, 549.938050016796, 531.934439071564, 505.854008650392, 521.304263442832, 526.062221315741, 526.999937834884, 539.6978645037, 542.013491024702, 526.38189109448, 511.593179913809, 542.326210789389, 528.338653869249, 531.916519130453, 521.973218089192, 503.338898669877, 549.648542902293, 530.208970823534, 515.282704695574, 517.843395076502, 505.535627427286, 519.340889191553, 491.775903507588, 510.543985731501, 532.457960600469, 549.226110565294, 513.900903074132, 542.610428657151, 539.459518569279, 507.225299004329, 536.181294965885, 517.582141676545, 517.572840291732, 528.046937471963, 524.06779417359, 531.311125822362, 518.573998839382, 515.718646023812, 526.997387119124, 539.216378243108, 533.776220402829, 512.861929828781, 484.010665513151, 537.119312939637, 522.607771125095, 521.0111816611, 492.601392246221, 533.425400919142, 475.43828151772, 541.693408364277, 547.980631791485, 526.280086624405, 519.536068158754, 521.516045031338, 511.65801686464, 549.256332079025, 555.969802228648, 521.703480439535, 532.12924867195, 547.270273780981, 526.74367985022, 519.682570643068, 529.614809046004, 525.781977467156, 533.131341210345, 533.091829482511, 506.4642008259, 526.402292823433, 507.19762183588, 540.944914045887, 528.577497029036, 521.89374353759, 541.892857576047, 550.238992172789, 531.679387501556, 525.409990143347, 538.426745702644, 545.275831145403, 526.563363864161, 495.693047942636, 527.526903974483, 503.225281643266, 519.503530837424, 538.173728155929, 528.475267998031, 520.163761583943, 514.308070400919, 516.479181126326, 531.071220777645, 547.396406484317, 515.048557559813, 519.944989723992, 511.476372165884, 534.416048350946, 507.897113654855, 552.536636677318, 505.427757396531, 530.170091911629, 544.635438927088, 518.985057057863, 529.295070430827, 508.367368575843, 541.561360125334, 504.368418437208, 517.661232294507, 534.034921914693, 513.087670580059, 493.697522936911, 512.504785011041, 549.181836613127, 525.738577349468, 490.793559444166, 518.922682529197, 541.867619473718, 540.240220481786, 496.778376616179, 529.402045662607, 529.60059263515, 528.445958568845, 529.699940188782, 546.864433240619, 560.114012672109, 541.024638683342, 521.974455091926, 519.754985222432, 533.265780515267, 480.50222108435, 511.302118143726, 515.4700087435, 507.049935015967, 510.68705694548, 497.409248713804, 506.858601670061, 506.752692897303, 537.010447640189, 524.026789690507, 543.402298012393, 501.663756489183, 516.852041678464, 525.239562501945, 525.792284832558, 534.46169689588, 505.72155937201, 524.853806309928, 543.90775651709, 528.657805602638, 547.847753061735, 501.727993387939, 523.544190666063, 522.617410090485, 531.267299055347, 549.490336235229, 514.145607771232, 528.858855346948, 516.038172518704, 527.752580772222, 505.266267024246, 576.75921925022, 534.099168073521, 536.695790822811, 535.943812838855, 549.10013978794, 527.199976115167, 518.322655546834, 515.845590771089, 525.558707948264, 534.023072354129, 503.047105853349, 540.464861472045, 503.527749397038, 515.156940495758, 502.098794098726, 526.114534465186, 542.596815703063, 523.121708996685, 542.455500497197, 542.136822392238, 537.910813023496, 529.654283295071, 514.688960654111, 517.63316957091, 500.142216193155, 537.585125745217, 520.548902822723, 504.048836767501, 555.913705192915, 520.829601467243, 527.182645611192, 499.237918261702, 519.351099470899, 519.24673262426, 528.046036844917, 540.752521822263, 500.58479640183, 513.721257635091, 516.858096302246, 546.466922298343, 517.163993622623, 531.439911303676, 507.243946888405, 522.217698868071, 514.717795192063, 529.008903632732, 538.411764850897, 534.036892338775, 529.347348674375, 549.733554684681, 520.528906892806, 529.222021447068, 501.417070257007, 510.550540770172, 529.510804042386, 481.725127264384, 509.191036098049, 507.635004880773, 532.064101713479, 533.179345939529, 535.168127718444, 546.164235569828, 512.629468535645, 523.323394112266, 513.034305164866, 536.944610767557, 530.024806081344, 530.556594645001, 535.620912018753, 549.778396107976, 519.493100173165, 503.977906283297, 543.81740722698, 506.707111475161, 521.79309831096, 536.126236636328, 527.857392765338, 544.24504714096, 494.36998854563, 523.646041022421, 519.547139451236, 557.42695716225, 540.505076896284, 522.254704119825, 531.590536094217, 541.599949313075, 504.070879112252, 532.290969894909, 537.212360091053, 534.177720367368, 494.169561419744, 549.286319043868, 534.507892795273, 521.443266204015, 539.401481266037, 536.145532988082, 516.252250520911, 501.615728446881, 522.762037962609, 538.920129318474, 534.990472100679, 519.087995426549, 512.39924348688, 512.788648183971, 515.648525169525, 526.827808319308, 533.15172565402, 532.853454529743, 530.0685039076, 498.385658585087, 537.366208942285, 509.177200934093, 495.341644600846, 535.746674895848, 504.81407820064, 546.938821779887, 513.710596959083, 539.623772258517, 524.964977696049, 528.914981192149, 511.759299299608, 534.670687214557, 507.882214856527, 516.08495612498, 543.275282306861, 509.532408088271, 520.261679034892, 519.222485167618, 519.930579234426, 500.666866108036, 493.959234007263, 524.910145104787, 519.450165201707, 557.713706138025, 568.802295768523, 516.774746875492, 508.563291251602, 508.227253401046, 525.264716491582, 513.821613853412, 539.376806845515, 525.914480936575, 514.51845333806, 510.270911430093, 488.424786646998, 518.066703439302, 539.881895436768, 540.397073957225, 513.641741624655, 511.33250779687, 505.851494347747, 553.045700343487, 553.928821042584, 514.095118384889, 499.878028768319, 543.333404768302, 531.4588616441, 492.513397068389, 538.480136599138, 539.959789080191, 511.859668338608, 526.740951222441, 511.082049378224, 521.123669936938, 517.762287850017, 515.940677459597, 521.320532168126, 537.642820343392, 502.338492364325, 513.934355297896, 507.168959419333, 569.923116595752, 517.705879646787, 521.336603269562, 534.22107370052, 507.021162842901, 530.04946720069, 550.234650115373, 529.394622092789, 513.747989216756, 533.379741804854, 543.779864374733, 534.492851397944, 546.764443506405, 539.504287919998, 531.783926967977, 517.839928995273, 510.194847197059, 546.12410840576, 533.2605593272, 520.858074766127, 531.262296826643, 527.186404670222, 539.20896163091, 500.822382301245, 536.095158805902, 491.217471595588, 525.654467139622, 519.698293478707, 524.706198622402, 528.100966638735, 523.559936900883, 496.547539669102, 522.095150680057, 529.362293475453, 517.518297531203, 517.778168192026, 544.551572793636, 528.10286165134, 506.220714391716, 492.845726597287, 502.13188689295, 500.695788769118, 507.159747169455, 530.607732176298, 508.952905295695, 500.578439249545, 529.267364184937, 546.63067238691, 538.592519450527, 522.316733165741, 529.299212492796, 523.47845311632, 522.162709430969, 538.449349771084, 508.122045451806, 538.709125616027, 538.634945242884, 516.323658087072, 500.289206309973, 528.99782198571, 499.264946734098, 500.565311171314, 523.474561082737, 493.330413449779, 529.552436271358, 518.938746469476, 526.274311761347, 532.926959780307, 526.976839269929, 541.780109120574, 553.000447187688, 518.174719943088, 531.761482842223, 520.167373338702, 495.504504877929, 532.724687915853, 538.512079400117, 498.329858629102, 530.819641875077, 538.238926621722, 530.817979302571, 505.125203112867, 522.451117816025, 521.624042993903, 512.083541275972, 515.444367056831, 514.784008444341, 515.059905558853, 532.514931331458, 509.021745472913, 519.199981018893, 512.185151411013, 491.188580608212, 548.6730562338, 540.244224103384, 508.372914293652, 541.125864645827, 527.832986508203, 531.904624702732, 498.491650858378, 514.242791958826, 498.331711310345, 512.953419966568, 524.734393554903, 509.294804031235, 532.71428771363, 548.527050850006, 513.560587426173, 525.894564122732, 512.444274412703, 501.046296202386, 515.750327813531, 542.743032031401, 523.184884187222, 532.544541192702, 525.606651977167, 531.045091032746, 527.520357316994, 551.97753579462, 503.735119607365, 519.892794399424, 528.679416532574, 505.613758076991, 569.964852796241, 510.012292195551, 549.007962545959, 536.289758147482, 515.689255625464, 540.990078954917, 521.737046405763, 556.340288880909, 550.987840840237, 534.853523041025, 504.455564249605, 515.570973377636, 510.859235417259, 506.824937553265, 487.185445517263, 552.662557837791, 498.954609600958, 536.677890993342, 540.474646194974, 529.860012485711, 523.89839918525, 525.571355921482, 509.826329517885, 514.919419809554, 559.079978293907, 538.075158385318, 540.821866946635, 519.395269919706, 518.62569439338, 565.658421080697, 529.942756943851, 527.017612760623, 517.360398696884, 504.187661931912, 523.416222164747, 503.0803491578, 502.249709311821, 557.535012768065, 522.681970505571, 551.573959928066, 510.201566485801, 506.455212884127, 545.629848761085, 532.777876250408, 492.287889229862, 489.353848090388, 528.360067837724, 523.687449350886, 519.238916375679, 530.184013259212, 536.121468880307, 510.0135127169, 525.562263863807, 491.662132127821, 511.321072268192, 502.004400963142, 526.581476586716, 530.125298297946, 530.577916115426, 541.344783541763, 535.586662009779, 491.983459077603, 516.510393651506, 512.427313638349, 533.634011562749, 517.725315398405, 499.965659651893, 524.872939868483, 524.260541322742, 527.712420086005, 512.240855991102, 526.283898158984, 528.906434132254, 527.975027120753, 539.357060773766, 512.389146922643, 516.456470499181, 537.439073720414, 514.310722958657, 528.761499181293, 524.445532658773, 535.626584342148, 533.853451256323, 538.388792598111, 510.208016211144, 511.678357597514, 505.061009104232, 527.3854662273, 480.91572637524, 530.526705685274, 535.341162661205, 506.797370425784, 525.485078357041, 499.182299473799, 526.508479047818, 518.380004927149, 537.066914973486, 530.387808903557, 527.066666087078, 515.418798462378, 512.356731503337, 550.861711532718, 491.63414364453, 502.677634709372, 500.798028106374, 519.087662956555, 506.038172066831, 541.955455475124, 523.156165969944, 521.561933104171, 519.873712593098, 544.27804459359, 509.211218386022, 538.458362277619, 500.045023156171, 509.558383357251, 559.392448118847, 506.181186023903, 531.93259934733, 521.408072381393, 504.602091017321, 502.423430108832, 515.078305167778, 541.014445030589, 503.074611744221, 531.92210328832, 517.48020610631, 525.069614061379, 513.259420913695, 539.659636199303, 528.658575219675, 538.525659879695, 499.788190439375, 509.91985391323, 541.037813169849, 504.755892764939, 525.447074462055, 525.100148361717, 531.903138605, 496.412214530799, 506.576588195546, 510.900242103944, 538.046365203647, 513.079049065863, 510.059805461524, 516.052127004007, 537.923642113479, 534.466350435648, 526.854687182738, 529.281738430355, 521.07713235452, 526.283500921728, 524.562584362078, 498.45144190504, 547.632305954493, 510.500238735195, 525.915160095671, 525.149959161053, 550.022837991987, 515.105542635021, 514.254566705665, 502.811705196297, 540.628615806393, 548.563052789699, 506.45073020862, 539.405331610989, 525.617025809917, 535.480912451901, 550.103885830779, 506.95025955936, 523.191355519634, 526.619876098567, 527.940001385343, 548.207087039842, 517.763222397191, 514.760286127362, 518.20877897064, 539.715039453074, 522.627214713724, 549.229670976884, 527.357997409731, 528.658422678249, 505.425931362708, 520.894923150298, 550.525063579783, 540.629437534392, 540.239982183921, 552.637342927601, 536.195554493686, 540.535977770609, 489.018654924871, 517.680156156276, 542.686332212198, 523.336519870306, 514.475969940462, 530.808301703398, 524.599792824809, 533.441981718993, 519.73461759186, 535.954111953708, 505.850891062011, 514.613024313813, 526.360414084813, 530.321624052164, 529.514121469779, 516.555586241011, 554.812047872059, 533.84548400491, 532.449238819435, 543.935313519064, 528.597683162381, 510.023468862919, 552.649356112508, 518.926084899592, 544.400849393906, 515.331063885787, 495.207115517184, 485.251944021093, 514.937352802197, 513.941310650281, 526.330637854397, 533.238562986437, 531.074286279343, 535.728020459786, 507.382996124534, 518.09197388355, 542.408867883451, 509.961528842076, 564.977342290739, 540.209768822968, 504.16346033963, 539.127132790918, 505.291749634541, 519.179855832958, 520.364190566652, 527.505314035848, 484.816299470238, 548.032899969516, 531.659772960325, 536.992846996503, 500.911512828702, 493.449744076209, 535.176095321653, 546.240930779315, 536.366918971498, 503.117998024352, 514.735359779168, 527.546038207623, 535.634672407809, 533.426729322918, 523.85079940028, 507.516460838642, 511.615537027759, 503.90821844364, 530.329765271071, 522.970773712259, 533.730660774647, 509.674109568517, 541.462122505072, 529.105973508785, 544.149927034825, 529.179515654904, 536.170374553189, 514.029366905101, 554.291127741481, 529.499659157747, 520.329291586487, 571.518357601734, 542.551128640282, 484.033323705859, 559.233164694709, 518.056752932016, 523.131983778921, 516.694285463796, 521.955442334898, 498.133419934986, 491.654392514004, 529.996802917932, 538.937318460252, 517.591757894906, 546.001748826497, 501.004720311503, 530.027410780226, 545.661358605989, 557.77776982246, 518.772844972075, 507.87403120634, 538.759877538208, 533.877857729772, 537.120849577712, 514.264057487732, 512.981596079055, 525.39304194261, 496.696293519956, 526.486519578986, 528.9756978362, 545.289592956305, 505.43899726421, 508.374775257201, 504.062834116459, 525.18649153188, 537.08758727721, 539.15076107701, 508.254716021015, 519.270239060965, 562.857689172943, 543.59301340508, 498.485038584925, 507.387100096483, 548.625812555943, 521.517773590826, 542.108952938305, 528.546609435212, 498.111526232212, 529.507843982908, 537.779579073997, 525.307902883035, 532.913086654426, 510.138079628689, 532.13213355767, 505.955546908872, 534.18905443556, 529.824484905092, 548.531424002932, 507.835216382425, 510.414001459455, 531.574343008031, 496.638740002093, 503.918596266311, 544.440943915902, 539.801014072515, 534.590795881362, 516.894694809896, 512.440981101717, 500.46873205963, 510.370150782829, 503.672860048938, 525.540288661011, 521.663190505716, 534.65722278343, 522.708575133406, 523.661850223868, 543.347737358141, 557.075001023078, 511.441324365505, 510.12080532217, 544.401877009415, 534.904038642651, 531.568896315776, 524.040298523983, 525.402498782094, 516.760185694019, 546.739861067208, 510.639970294069, 531.107813915316, 541.420040053631, 514.651874207328, 507.976181610541, 524.961856315393, 520.749400792393, 500.369963029351, 539.372378629082, 534.607886914288, 524.336490267835, 533.505468100245, 562.596146210776, 528.57247844954, 523.78887890288, 501.492102626459, 514.470489939385, 515.71232286968, 530.8419095267, 525.750882370869, 517.42643592513, 534.244492716181, 564.561247465697, 519.74085415599, 572.986571144006, 515.663926516772, 548.837375787586, 489.207865524414, 515.950477077827, 524.917415543022, 521.11570235008, 502.448241106025, 519.828213627742, 511.152236650633, 520.618502367373, 540.098771056316, 532.848389557185, 529.310230882941, 532.735338116701, 516.580970294075, 555.337489326506, 516.804563862401, 516.589567954805, 510.461635641759, 518.01951470474, 538.67929668381, 512.255769939398, 545.577069458377, 511.409084918747, 517.829536863998, 509.720945950209, 478.392303181889, 501.413807829864, 515.726747830934, 574.503499507739, 525.456296099376, 505.751315755709, 504.36679931723, 541.384119614916, 528.305290759711, 556.608631041724, 548.751361348247, 511.700547146202, 537.772609320795, 516.167350257501, 533.373991733355, 517.64881968466, 530.662568383808, 521.770888125013, 536.650140021124, 517.339028990071, 548.000435152843, 501.104139052527, 532.864711479024, 512.192047033445, 498.137094962492, 517.895444900872, 525.992673082977, 510.82964184663, 505.95749629359, 521.672158855496, 498.035709212869, 511.795096715793, 522.099013323449, 529.137445801078, 530.809857309301, 543.546767510501, 491.451706527984, 502.886721058134, 527.592971005902, 519.740857689633, 528.701920720507, 533.394213020832, 519.700063080081, 502.821338003428, 526.788672648587, 525.269296224919, 519.195675288234, 566.584571834526, 538.499699921006, 532.938400683801, 521.374291008433, 504.92009072547, 517.250148667119, 498.927074652498, 517.776174129903, 498.596255920568, 543.109611217016, 524.510605158954, 523.521718297328, 483.273100264371, 505.772093391557, 531.809825101948, 542.486312203983, 517.820152376995, 545.564316418369, 532.164015188885, 535.938161326678, 522.304026606967, 530.625613628517, 496.16988250742, 518.938461040392, 530.774474238145, 540.094687886957, 542.327776427611, 507.412150179594, 519.969672168546, 519.00638301452, 530.531758741252, 504.878887824303, 543.416919380055, 532.07620636904, 524.799935793687, 529.238265769815, 519.006588118448, 507.035645654878, 522.820823396201, 512.87876859275, 519.515136707596, 544.741631092483, 518.469523872313, 557.351065365751, 520.866293014219, 511.85721107107, 492.359980827901, 523.70450928247, 537.868550205619, 504.417369748358, 540.246622316455, 521.191175404729, 509.016781629961, 508.616722091411, 528.373107396532, 511.381224407957, 489.141569464486, 529.294256429112, 555.903475205594, 506.634853995576, 548.567139115419, 502.606552130505, 524.603868863405, 550.142815568817, 516.516474415784, 530.42299222, 520.036599283459, 543.825487828633, 547.883893773103, 528.293402872916, 503.696715827445, 503.06693437514, 525.347757936813, 517.260785307844, 513.128745605582, 513.892216411102, 501.18147971009, 508.79625194265, 521.429240822361, 538.925332035545, 521.88163955343, 502.472170141841, 497.206652211874, 557.929165904982, 517.068820520227, 522.391611577954, 511.438387159793, 495.203016865614, 529.268207582784, 520.38298674009, 522.850739906965, 536.935497007244, 533.933859695591, 500.843488676542, 544.863328420602, 520.3917316837, 480.496009349439, 513.940698181659, 505.180109789678, 533.524203214264, 527.598892472531, 490.646424227262, 523.728607826455, 514.708819542037, 511.870239596444, 490.833364683009, 534.502212138599, 497.161588721318, 524.886182933815, 538.393000793532, 514.447625548597, 498.377272419213, 518.59286584018, 529.787704604423, 546.107275487693, 521.484695554194, 537.875773146825, 528.87280763025, 554.435363462434, 498.003025565265, 552.472058634732, 519.855511438167, 514.99497509799, 530.571965971704, 521.773930170312, 539.243872090579, 559.501756776076, 524.268130414967, 529.556679641831, 504.551182186881, 543.998479352117, 511.039415593845, 507.280900485816, 541.395150977008, 500.531522964164, 529.212295356723, 522.485649509677, 507.975023991183, 534.882630143739, 513.270438587752, 517.630301896582, 547.310209958692, 536.494683446911, 526.620418077377, 532.669894039703, 549.284510166368, 515.375047587946, 516.36995313831, 510.850192228956, 501.125907136153, 528.80340367189, 535.99492880152, 500.028213940198, 523.787456546202, 558.698206889391, 510.490364597053, 499.87775151917, 503.829494893906, 529.638985061991, 511.070747008262, 514.179133330683, 517.311977679011, 528.842677823171, 537.730364170013, 514.269685397207, 530.630992044914, 510.945759856387, 526.754978975252, 525.301880606817, 523.523241359367, 523.765082506688, 559.404708517215, 510.741404579139, 513.867714589334, 542.917126967725, 532.319715176261, 495.717166507531, 535.798207709865, 519.038138323813, 540.70537631727, 532.660838050776, 548.50407516373, 522.477075999696, 532.686358855385, 539.185804858265, 513.090819987811, 528.607913691064, 518.660485810472, 533.140836551928, 546.860077510695, 519.713294596583, 479.483188816394, 532.334034737927, 502.836961065492, 511.020423864992, 534.462243178976, 548.270860134178, 502.782890252636, 518.023436493675, 509.277619702904, 513.115602978298, 529.569515752481, 530.00054748172, 502.589418049404, 536.504384115535, 525.879852165073, 530.721962776835, 486.58211010553, 537.051953886172, 508.555912270831, 524.757068048744, 532.89527245779, 563.371379203722, 496.291457072653, 522.821058664132, 509.236007913176, 518.992934911925, 526.711042611816, 523.241451616367, 564.663070761074, 562.302282474161, 536.124310658549, 524.142612164209, 536.460556392297, 540.459841035632, 544.742322609436, 531.700359500696, 510.081957781611, 544.547841190565, 522.092625501186, 510.624178255769, 540.484516350294, 493.77371241489, 550.201697797961, 494.940285097974, 535.944087158798, 484.951547428987, 512.676807873708, 512.866337384291, 523.532884705166, 499.238568718235, 501.388346841383, 507.73276240823, 532.154369241053, 505.459053807568, 541.637016666023, 556.356040648646, 542.973085083196, 518.674022242845, 521.775425331039, 523.242069761949, 519.643846069908, 543.54157213077, 521.645750220373, 506.816756699796, 530.408580931174, 532.567681909868, 516.257459310943, 522.084329527412, 530.573335106569, 537.579517709917, 526.633799934673, 522.873872686161, 518.923072812982, 474.643689144948, 523.906534973345, 511.913421168594, 529.634923163004, 535.846228394138, 551.10257418584, 511.950776601201, 532.230689457208, 536.783751894965, 490.784359177969, 513.596233141222, 515.680743327611, 529.317549350824, 526.465608318341, 547.418736490943, 552.923141390967, 520.415484212669, 519.407528506064, 534.871011049197, 520.390417987897, 506.823555542776, 530.474228279141, 540.204323531308, 533.939610836672, 547.818958455961, 506.721616861629, 532.92448137615, 498.654261299484, 524.524424037533, 524.140940797214, 533.241597230427, 507.335782787445, 506.255142603264, 506.720138750748, 532.757236334208, 520.162259833845, 499.122524098778, 511.636815932916, 537.613729795313, 531.054197745815, 534.275771822491, 539.439765933983, 518.491868475455, 530.721861073098, 531.978819237594, 534.972392401385, 532.103117584938, 538.525825936888, 533.675043537072, 510.809330478652, 476.945342867074, 548.581402671893, 545.122445176839, 532.175640453969, 561.212281208865, 551.799833237521, 518.999204001112, 527.823495879272, 486.716100795626, 519.696570875166, 496.805817123482, 500.428714966219, 506.436546771522, 504.496337704814, 526.205034875966, 516.601709880358, 524.956686854557, 539.153354421227, 501.961482655384, 514.424127785266, 494.520165493345, 500.402255077652, 520.359650043912, 514.06980918447, 539.338044289767, 553.528432004181, 526.883791985279, 512.932425454494, 495.852651077115, 518.269485013525, 529.09873237604, 501.047069315253, 501.267551239436, 493.709116766324, 524.567279733792, 506.888583555843, 490.752111582398, 531.188834447112, 523.831244185563, 516.850179138611, 502.614055247784, 510.146894723754, 504.145027831534, 519.256543220532, 546.838475807754, 524.921216726034, 506.01854262331, 534.560659694669, 508.566960467161, 480.30055302036, 538.498081241905, 528.07228797488, 522.788869495384, 540.054238224551, 567.277189518104, 508.918969202566, 539.938968984286, 537.427113510758, 509.866826381662, 503.149075361907, 521.102232131817, 515.641717033774, 540.276992990778, 522.322497365594, 514.019220118175, 529.19381700122, 513.343657355275, 529.859634486216, 526.775781196956, 525.161762415564, 532.56169289737, 500.65592277701, 525.081427412485, 530.325248394397, 528.127008849831, 518.440996165508, 518.325388267706, 546.992720936222, 521.4854643335, 518.273039747121, 525.611655579767, 540.219101574426, 508.83972320311, 503.193697058794, 518.822407949421, 508.021261531291, 546.115386983338, 504.334374980855, 516.573857829926, 542.701101255498, 502.695568757627, 541.153087515757, 519.192150069097, 527.409166662101, 502.358529110402, 524.835345990939, 493.50614928052, 541.660624750403, 486.636392739609, 542.318581727466, 532.080263483429, 535.661012885349, 523.629106372968, 524.817866919017, 543.501349584732, 515.826279416588, 526.072398556705, 519.015562855971, 528.078833344819, 505.841643619097, 538.973704326399, 521.409851361176, 541.151934678212, 514.387407191711, 518.598990997261, 503.061563453744, 522.796952528565, 516.592329281604, 513.80348345803, 567.144250612022, 515.538804349482, 534.597626247964, 524.033323855218, 514.023304075413, 523.547913789667, 529.963861086994, 528.237834556043, 510.905106369864, 541.431416641076, 536.329086848627, 520.367767641167, 528.225408973791, 519.936552183471, 550.86311235818, 527.049352280721, 514.545801875652, 529.602426915651, 505.596891336633, 515.99763625769, 526.642974729332, 521.916346794347, 550.17995064996, 507.921414436238, 512.84667641902, 497.355681581961, 489.542406179765, 519.578597580655, 507.389889328556, 522.022989031813, 520.485238026049, 546.295387231088, 522.098400507356, 533.985036205432, 542.360291022476, 546.880691453774, 505.30884003198, 509.204136505062, 521.624105498653, 541.751204733461, 539.720336121175, 508.622043371238, 553.50894133564, 560.91049167898, 534.463848917928, 524.85775017988, 526.048066265991, 521.913384465286, 511.029074409726, 512.308499775737, 533.723041100681, 514.997357974658, 498.655380989764, 504.551068606859, 535.289763508993, 542.548368437732, 512.117783882297, 510.328536644303, 533.454987483865, 522.409402777286, 527.09551372174, 507.596333316146, 535.392081441125, 525.731202832412, 534.749978611761, 477.953149446066, 527.802324534387, 546.789486730932, 522.391112727516, 530.324731662421, 539.389985507409, 537.652305331944, 509.255965717403, 535.583711023546, 535.449928146266, 528.630648106606, 540.7283762374, 535.419578830424, 526.841383554376, 500.795387339536, 543.69690747199, 522.274210347222, 534.733634710591, 527.198301155457, 546.59298279848, 532.987169640457, 511.143783285096, 515.668358963855, 501.488736127882, 501.273078342693, 521.412862255661, 553.925191063023, 510.087531274511, 519.24306573558, 511.789778219196, 536.378184170265, 502.582624548067, 514.363489127363, 491.320504166056, 519.575336226463, 546.023026937135, 522.541060948069, 507.222085013292, 506.353429133848, 503.374999517953, 507.870513126267, 565.969398649996, 491.005089854132, 507.712133116002, 519.801624702162, 512.275139017683, 531.228798834522, 509.614385898645, 539.459640448976, 510.107442476671, 530.142671621607, 528.947752866784, 519.250114368078, 505.956144234238, 525.515992616516, 531.768302370647, 529.851292533216, 533.267357866485, 541.723593682953, 523.166295726463, 493.708919712794, 530.222753937876, 489.695116712517, 518.669245871075, 515.338509844414, 502.777918829916, 530.672461609129, 491.497649691436, 514.877071901831, 514.430674613849, 520.005375817341, 529.951453011913, 530.206692002842, 515.31364030772, 523.92458217312, 521.510956916677, 501.187948962269, 537.707281222314, 487.060763741575, 535.846726847726, 530.01255623536, 551.27810000755, 518.68883166578, 477.519750316569, 510.327192557889, 511.224813502486, 529.780280906154, 531.528279262376, 534.352160050582, 522.130086848692, 535.57916687334, 506.399686627862, 521.374396111812, 500.694909047526, 487.222978024005, 534.824504923346, 536.957619523169, 544.601411673324, 551.916350918802, 516.225402061066, 505.168341672649, 533.956876871024, 531.839274480265, 522.720892132392, 491.259219467187, 529.350565777139, 516.599699364572, 538.896811702397, 496.261142518614, 507.123068681009, 525.47133564304, 535.324511340798, 535.498420839085, 489.746401977453, 500.659839411885, 506.770917122538, 506.14254727271, 530.875170559746, 509.167825454318, 526.771696013549, 526.293581864711, 521.229710312943, 528.653086771497, 501.228627070932, 518.370910912808, 546.002464725428, 507.187248465217, 526.959739501273, 528.290402739827, 528.336123566318, 520.178371555581, 508.961442766371, 534.865244999933, 511.363339315355, 541.404688590482, 527.632539533659, 552.888263753932, 544.807705558294, 523.509803385187, 537.102473496953, 519.315439761213, 514.081094398048, 516.630424166721, 507.417773571471, 555.201498182344, 500.609074162796, 529.376125831801, 529.067738608503, 530.32151573145, 493.976822111965, 534.001725135492, 483.662685493322, 533.033173176229, 537.625717849093, 538.96780631181, 524.097242416628, 541.229911527565, 542.512463211846, 537.300274407362, 515.431353703618, 520.216277214984, 538.832517334634, 524.385555593698, 561.979671384246, 504.687712925386, 515.526666779358, 521.031573449553, 518.364366979667, 501.048716590137, 513.606244907706, 523.852387818342, 540.992922111296, 527.109464789582, 546.896736988804, 523.27098300491, 521.193622381003, 518.038080546468, 476.949336262881, 510.748246621176, 500.138661849641, 535.413612891213, 521.516170129226, 512.310212235038, 513.556647623269, 507.596150872842, 524.982065156518, 516.039397403579, 528.766281253672, 516.772415023749, 537.500755095765, 538.900941099023, 504.907153347071, 514.35785082258, 566.152966022648, 501.447554659764, 531.52880199995, 531.354543161968, 538.667425463644, 511.262428193373, 532.631956629314, 523.885354256569, 493.075044070817, 546.476704955132, 521.940745578971, 528.221495919012, 505.105200817515, 544.987242578127, 536.268808884989, 509.038569775034, 537.921920255512, 520.081831673011, 546.730648987769, 514.783941287268, 540.823296335487, 559.803176881614, 514.823737309396, 526.742058989087, 542.450583385454, 502.742782140518, 539.518822279773, 518.030736231888, 533.13886163644, 533.10766113582, 514.777733058865, 513.440735962671, 519.378319553016, 516.479341694647, 536.536692989, 514.907000094003, 515.496145761003, 526.695330792761, 520.268350131603, 544.028711471857, 510.949302982423, 531.823593579958, 537.154440903228, 503.482010929806, 492.416303496963, 513.231677346865, 511.726087350439, 503.475215058715, 525.814383608162, 515.099959858133, 510.18804282618, 525.372630955329, 530.873612352964, 564.526504013544, 507.316844152401, 524.416458424609, 538.422710797666, 521.931094757142, 514.349558278371, 551.207286223935, 520.535117101751, 540.911461107822, 512.724927609833, 515.387408401435, 521.104432420698, 513.449441707275, 550.795957332345, 516.314142429625, 504.789800332978, 525.040860519554, 525.786962036517, 531.50817534241, 519.299580983647, 510.179156273059, 512.632514262485, 512.227118703005, 537.837591752283, 527.740815768711, 544.964209529655, 500.756749596522, 523.676501676272, 513.829792942333, 524.019317283527, 544.798903601176, 563.760925176176, 538.90709871826, 538.4700613984]];
