# Supplementary material for: Hypothetical Outcome Plots Outperform Error Bars and Violin Plots for Inferences about Reliability of Variable Ordering
Source: PLoS One. 2015 Nov 16;10(11):e0142444. doi: 10.1371/journal.pone.0142444 (PMC4646698; doi:10.1371/journal.pone.0142444)
Supplement: S4 File — All experiment interface and visualization stimuli code is available as a zipped file. (ZIP) [file pone.0142444.s004.zip › experiment_code/data/one/48.csv]

	sample_num	task1	task2	task3	task4
1	1	343.949964474072	131.848511823948	662.484912810865	534.324756979197
2	2	347.389521881534	135.309028416205	657.136295097399	495.589414909064
3	3	346.405215524168	126.761954622458	685.068952676886	539.804257531022
4	4	343.572130974353	132.600337803474	678.76427131225	542.167568746978
5	5	343.717548618543	129.789381501254	678.835731077572	510.116384166381
6	6	344.855926304367	131.124194348171	658.380595948296	531.348028885022
7	7	346.030389943032	126.092942398286	658.365928409582	492.591453679562
8	8	342.695577877024	133.764257353294	674.912187882368	494.155925768641
9	9	344.5432948205	129.201321442094	662.131751253841	510.578837854033
10	10	344.011645865032	131.374862604693	675.81525264928	508.326603132449
11	11	348.254299142979	135.275709429127	647.157889188155	509.678097927372
12	12	347.077006158668	132.375677991305	685.672100166486	500.2340369639
13	13	346.807376727263	125.882493470058	675.760234885649	553.221636080215
14	14	345.25708627543	130.528126584535	684.613551261666	511.530154481705
15	15	343.875960049412	129.842124435912	687.216282779179	514.151098363064
16	16	345.248554360872	136.548396741803	682.826833983862	503.042364001025
17	17	341.649339205446	133.742980223359	677.028633938861	504.950806574062
18	18	343.207822190078	130.900252962409	693.002115160739	507.765774740971
19	19	342.979755230443	130.556406828958	658.704417692566	526.19254177751
20	20	343.351198235934	129.929942889197	653.485738418409	525.586687646549
21	21	343.320621557278	133.82523038546	704.332330982486	514.032321081343
22	22	344.775841642703	131.73439001839	673.43353551086	518.700774829832
23	23	342.716322899318	129.341546099457	667.91979883582	519.780213171778
24	24	341.975642281679	130.691599640485	651.939344340142	526.141504218227
25	25	343.255738754622	129.727574070287	688.816212026115	549.010794128839
26	26	345.00939018197	130.953319807996	655.868879243647	528.154838155232
27	27	346.676255892689	133.742998923606	656.986495566821	520.80501031838
28	28	344.306913101979	136.392535718806	685.210653538314	527.910805752007
29	29	350.172765265589	138.657164964739	716.076325740416	513.352078305348
30	30	344.345582654407	132.354331990177	678.507250726563	507.01937904307
31	31	348.41367060132	129.678069630926	679.370201142693	536.13774700773
32	32	340.574813847731	128.973582982257	693.80834002336	512.982422905193
33	33	340.503473079869	128.307498103163	698.062138939026	537.170071229001
34	34	345.821502486213	133.681053155763	653.886902837905	525.341523745626
35	35	348.525037394325	135.594789702869	653.387491209059	547.399755200871
36	36	343.357729191745	133.422921444805	690.062625340287	496.340726274998
37	37	336.848554665095	131.872766484737	634.689991869522	518.36175374069
38	38	344.467302493699	136.495202511681	669.747962410356	588.980546418231
39	39	347.903155480108	132.140588024288	674.48009923202	534.62606080075
40	40	344.419084248041	129.474565875874	691.082885615059	522.532871287418
41	41	344.755931794939	131.110926581984	656.701830545587	546.919893596575
42	42	337.499993912153	128.008529537812	648.759499748675	523.914504899697
43	43	341.907652861182	132.243715005437	681.956290249619	518.676580478819
44	44	346.043180077453	133.17942513812	669.855984413325	553.824243945737
45	45	343.612667439815	128.680461760548	657.9309555566	521.724711511547
46	46	340.499879207341	127.059033513329	667.332317357392	530.835895362986
47	47	345.196806289601	136.794985007681	679.232503691487	518.116942689277
48	48	344.454659073031	133.495894293594	663.672328184568	498.057917906772
49	49	345.856668132418	129.463852923287	697.805683143149	507.159623918159
50	50	345.721670212572	132.19037296243	677.715817667938	533.304565749747
51	51	342.135849479848	131.304581077774	657.031455554411	527.585402453005
52	52	340.000558495094	133.923020653032	669.291758309295	522.869186888356
53	53	342.65741140909	133.180451311077	691.320555909279	516.295649469128
54	54	346.337481800525	129.019115998936	672.619631956178	522.790724265674
55	55	348.355568943608	128.897797908414	671.065555923166	529.495545400958
56	56	342.937477533298	132.348444935125	688.062644050259	517.11045433917
57	57	342.971706777497	126.87666772885	677.84648618825	512.101732813458
58	58	348.587186673132	135.036764083803	659.514464884763	510.195374908657
59	59	340.675142352405	134.785632302257	652.745017160403	524.395171833246
60	60	343.446020313479	132.894245296503	635.234544652212	505.792258157452
61	61	345.819577530675	129.91203437326	645.954712685707	538.823807272477
62	62	340.31677137331	129.716772695382	657.409624816653	533.573824172363
63	63	346.469876677713	131.358048571695	663.11783767068	522.32319502976
64	64	344.791721004909	128.995450902981	658.099585051773	517.792737540601
65	65	346.606914417856	135.799247609687	665.132106835797	543.920124822882
66	66	343.673068357542	131.244344233823	696.251612867881	523.849416881549
67	67	339.351091067544	131.9549723795	662.482480936981	544.011929448754
68	68	342.046326804882	131.436346084408	676.552522215202	526.733161639945
69	69	344.836747483349	127.852561577378	673.632373419226	493.900859522785
70	70	348.307844443758	130.563461293484	693.005054980245	495.414211041346
71	71	344.88170025475	133.954605946839	648.19242142885	494.003997320464
72	72	344.454220348385	131.701479848489	669.005788659995	544.342964027215
73	73	345.676502457069	131.746190121931	656.795341382708	533.232844683738
74	74	348.86862260445	127.818289982357	657.933269507999	531.455599707992
75	75	347.18435393479	135.318351464482	672.083065790327	541.816788925904
76	76	342.528663299306	125.077961503914	660.046683899719	502.989436288038
77	77	340.651492897075	129.196790659701	643.938495753702	490.482728387331
78	78	338.028656759046	132.167955274435	677.717717080551	540.429695658588
79	79	346.495834353311	131.212655329827	675.085143152172	496.396058476616
80	80	343.457284979125	129.519746011254	671.902375848556	527.244911412192
81	81	340.663362187921	131.895191840687	671.630751965939	545.055816947784
82	82	343.979056127985	130.492476515103	621.562249518394	487.533069442616
83	83	343.441122248653	129.088861123808	656.582305950467	527.470207646961
84	84	343.493361197464	136.170731528108	706.427690388811	539.046106847165
85	85	349.040305439456	131.459560731217	681.42896225226	536.754096255062
86	86	340.534432170864	128.614550781331	675.471371035116	530.881876863852
87	87	346.289015789837	130.142928020124	678.489579590281	520.484681516197
88	88	341.995594938375	128.586780204439	673.483205486409	518.153483316982
89	89	346.655234899631	131.683369604396	701.471561179404	491.792273465833
90	90	341.640446257082	129.632348408282	686.145883362534	510.482287127509
91	91	343.833853725603	127.345924621697	675.444030904594	528.734943123857
92	92	343.736463537165	132.617104572912	671.919081898407	544.489320758933
93	93	348.970162238694	131.11592465881	692.785981011211	543.62965055182
94	94	343.979276855035	132.072545312624	670.311526036896	536.879814457748
95	95	338.998660459665	131.025779231052	674.601466589099	530.252906026238
96	96	349.036232143221	130.408733151269	645.509784487844	497.667709700777
97	97	345.693461165543	139.520117152624	673.073693930047	520.986108780317
98	98	343.197724192153	130.181979344455	645.797359999864	517.149332455887
99	99	344.222622004191	126.433904031398	671.529419552671	537.203264504965
100	100	341.993177954784	135.275362285051	688.139362167336	530.074129890121
101	101	345.391639891907	125.365266329677	667.342701303605	514.380325439806
102	102	338.361546251851	127.538234971729	655.628855038887	545.302778827675
103	103	343.180494014349	130.302801964199	652.484470290641	515.863733125293
104	104	343.993009786165	131.255817222328	657.003618732619	544.435457707069
105	105	345.680698050183	126.975171113542	681.299945907159	522.922598474001
106	106	343.720487441973	134.59763882656	638.319606820068	520.772462593699
107	107	342.622408535954	131.663975149825	664.6110364755	526.259212804763
108	108	341.15520741971	130.631269314839	683.142311645218	563.092987026756
109	109	340.291114060698	134.800169607198	683.955062239629	545.819821239006
110	110	346.154703327346	132.794936413369	665.002028123482	528.345803961101
111	111	347.731450334908	132.199819143066	678.402734499112	538.979980185096
112	112	342.620508709326	132.942243632177	667.371251923522	517.693321193506
113	113	342.363513199677	131.731939185709	633.519130775477	509.128008299022
114	114	347.422867350204	131.9914703058	661.070052205333	530.104208109436
115	115	343.13317380032	130.763087798883	634.912014853632	502.785579142923
116	116	342.526126142846	130.507985358341	687.545561458714	520.052838120332
117	117	343.358583729528	129.666621706522	673.292946234254	509.084811582695
118	118	342.759989825929	130.1550719685	709.028558079528	530.90982728484
119	119	339.280355963896	130.98116829466	642.395275918402	543.118280121363
120	120	342.903576555381	129.02652284819	657.028656065209	545.742973479666
121	121	345.64912540517	135.28112068322	684.402757027241	524.95950790798
122	122	346.22474534959	126.57539687879	673.050850822775	532.363952052412
123	123	342.946604736988	128.676538977488	676.12219862974	525.06958230307
124	124	339.156740167192	134.670030720682	666.908943900757	506.691380836932
125	125	345.798241600045	127.560474094921	651.066204930882	551.336375380101
126	126	345.213517156606	134.031575377248	653.847983175568	536.959698281648
127	127	349.832883528436	125.395003897518	681.08858885256	540.304551949484
128	128	344.301623370593	130.417953534678	699.216456797683	528.729112777741
129	129	343.448258835976	134.104932780696	677.047471244828	494.992556741984
130	130	342.768899608473	128.883391027613	672.287946238307	519.99828261811
131	131	339.940124733324	127.384232008963	677.105646273417	512.397847308518
132	132	344.375482894261	129.096507397138	625.141055501116	503.670356876639
133	133	343.317312486975	127.785919193884	683.41009301903	519.76946435887
134	134	343.532683577265	133.197679550703	646.181472813045	532.450452378231
135	135	343.750401375384	131.394551571958	646.147749296359	502.046138589541
136	136	341.105653853486	131.700222962584	682.036415253687	493.893208798197
137	137	344.964344805134	135.030810217784	658.75644300833	529.178113713047
138	138	346.402012249014	126.466945435225	680.555727157478	522.135734712908
139	139	340.293609285126	133.322932402053	668.790999288799	504.947861014898
140	140	345.24061510798	131.288217974682	715.523581931874	522.929310740338
141	141	342.354781577535	128.605502376766	677.150115229183	528.000862704911
142	142	348.381942341465	131.519958340244	669.396888569211	518.561257168233
143	143	340.023998907946	130.760222005584	674.588571867789	518.422972966047
144	144	347.659153874865	135.583019573242	689.809542598159	515.14329224388
145	145	345.139655535112	136.088781093081	664.837734194908	535.731659035564
146	146	348.183999428165	130.716350559556	667.098608361752	527.379781798623
147	147	339.855639337198	129.736756675467	647.798548039909	510.614783872075
148	148	345.46978348273	128.566736516348	710.404680625821	552.50060258051
149	149	350.523251594636	129.469460467708	657.509543350148	518.255779308307
150	150	337.19596157869	130.975668330902	678.72793725964	504.672619377141
151	151	346.303619812991	134.587980891437	658.257504978993	495.386693004793
152	152	339.592894051286	125.850096403038	641.178791968925	558.26761834742
153	153	343.742690543423	127.041443746284	669.687611404651	542.69949413166
154	154	342.192142089677	131.978191017702	674.848311986207	506.381043431001
155	155	343.058085474893	130.401006628604	673.109430354089	527.528540514429
156	156	341.687346010745	134.43732406589	678.039914143314	512.741020872884
157	157	343.746390279113	132.959930300793	660.839809582221	515.242388279373
158	158	350.641699387395	131.044121550934	659.210751960702	520.140018975213
159	159	343.12965235615	133.794340054314	658.704236040645	502.901973067957
160	160	345.830782886867	126.190877179367	678.486355827241	531.424312483772
161	161	342.339010261794	133.214037434259	661.117788103145	520.673227118639
162	162	336.64437388368	126.980921000618	689.364144553723	549.613188717949
163	163	344.547301340594	131.953672329094	692.236329779169	508.883121744651
164	164	338.820821501589	126.686405738239	653.29265891886	544.136928560277
165	165	346.674681645079	128.545662616304	676.075583090023	518.530618017328
166	166	342.233379351872	126.975335068456	682.823228529526	529.406469086878
167	167	346.064320103743	127.432159738402	698.452993082979	512.833847606488
168	168	340.82945365714	128.548991948349	653.814022219381	508.640859852621
169	169	341.958199560206	134.19909836205	682.090221964552	535.912908603524
170	170	348.039715685114	132.383435566464	662.782109440559	540.436982123608
171	171	346.758918588959	127.970603103573	666.422762816135	527.473420978032
172	172	341.897565318305	135.467007805599	683.064096371983	535.387665226424
173	173	347.59066789503	124.83119234498	673.965287114057	550.122388118748
174	174	341.188882682853	129.240292708833	685.955555903789	500.709368389739
175	175	341.203980145323	132.81669287026	697.057673006693	509.595758615176
176	176	341.957198572516	130.818202460023	679.106805925759	558.851362043851
177	177	341.497835599732	127.882830306216	669.346250600901	541.229328319774
178	178	339.333425547727	129.70743656377	649.477482330875	555.857780401385
179	179	344.672556528167	131.435030003687	675.65245792172	506.767534770201
180	180	344.49391042117	130.831554986753	693.905720301559	548.052625258992
181	181	338.906814655551	132.986585993581	654.875715040066	509.072018931081
182	182	343.617714959388	129.926054395354	656.911855047938	522.505419859783
183	183	343.949954544414	127.433272840193	680.928639768063	524.236198085891
184	184	341.972940446686	131.020204231826	643.792559675629	507.739655008678
185	185	340.342822601752	127.452765485953	698.6276113046	524.035271774943
186	186	337.486371710478	133.78858947631	662.50683354196	515.463140958991
187	187	337.503723993962	130.458754499107	667.879658828427	534.104306838197
188	188	347.642701097378	135.67238688525	698.154610966662	489.256836100965
189	189	341.361477320688	128.944347601059	687.397261370164	508.556290637394
190	190	340.363591350339	127.590677185522	655.793428361082	537.369335950388
191	191	351.720088688512	137.712127652962	685.239121305695	495.340968603116
192	192	346.363368875199	131.662757974774	677.405503370995	557.734911393481
193	193	343.101145368265	131.74922741861	691.324915925325	513.434618811315
194	194	343.65709117358	130.373620508029	678.707388733821	515.293062985707
195	195	346.709255239644	135.901657837703	666.298922410868	525.531780099951
196	196	349.785741561937	137.17651039834	654.870895271411	526.804643752478
197	197	344.434264401661	135.00855564007	664.504475272108	530.016863850316
198	198	347.283900605018	132.69481920096	681.982745411919	527.654679741937
199	199	346.905908386323	134.446801519451	669.19833420354	520.039327862613
200	200	343.263891458154	127.801742976165	689.829445314672	513.380807461521
201	201	343.106507217814	126.191437507275	673.248697800183	515.915962669206
202	202	344.838396978398	137.068840608158	671.248938748379	527.119836544383
203	203	346.852562304483	133.188035879354	658.940062558371	497.952703463448
204	204	344.198053115271	137.580077967014	664.271184012205	535.037455067439
205	205	354.599233227866	134.276429247841	640.320354408499	518.359125728869
206	206	341.752280541898	134.385067647159	663.940667418389	491.099346805674
207	207	345.839916882801	134.564578650298	679.498750718512	531.034836440458
208	208	341.42928309865	136.08723665178	656.567188385914	543.703258111792
209	209	342.663045584982	133.065517331098	676.032988555985	524.176531500965
210	210	346.272450005382	129.095791105027	661.344775209099	520.339585771131
211	211	347.803504034782	131.113308266984	679.967885222337	527.865683529426
212	212	348.223520731143	125.300074477963	639.761502149916	535.189885798257
213	213	344.938553739431	129.016508256192	677.627500389428	513.798184656293
214	214	341.837309071289	132.372540851321	664.375884632106	536.659818068951
215	215	342.923063868654	131.90746519539	666.508227744931	503.128661752739
216	216	343.531182127014	130.403835783705	705.847346728082	538.07456544281
217	217	344.673113546912	130.421827379068	666.06201019897	523.741495074123
218	218	348.326661504004	128.821049687585	681.304214334027	535.935577880888
219	219	344.47869494816	128.924143033846	689.177250950813	499.611519030574
220	220	349.124082230562	129.328741783033	664.603160301232	514.122609877388
221	221	342.035431312564	127.738877832897	666.677168765925	530.066380664994
222	222	344.72572854474	134.892400561885	706.791153385915	540.308911370062
223	223	342.269835998047	133.227639173614	656.301122253601	515.597407994093
224	224	347.652608856663	133.871817979412	676.250641762084	522.606297726083
225	225	342.827607837605	133.55830177846	642.315996536961	521.876822394274
226	226	346.85866522919	133.219117679602	716.536698056777	541.233019321237
227	227	342.672085057201	133.801363581237	674.729443040377	511.224925487808
228	228	345.915071439226	129.474484840541	661.159385202776	551.606982404838
229	229	347.950544702495	135.220700795535	673.734405304807	518.974367707888
230	230	345.651427637349	129.77509139533	717.799094794263	528.438543155907
231	231	342.518322726395	130.835096504523	648.634458533284	522.9475959566
232	232	349.693982240172	132.475706717019	675.95018431287	511.471505657543
233	233	347.307643570335	129.497856346454	644.157746454821	512.143021488502
234	234	338.137245687023	135.183213831501	672.148011388414	518.545270590533
235	235	342.099537621801	127.911720055325	665.019457617784	506.454166647916
236	236	341.032244970189	133.368874957691	697.36665691206	530.269294627048
237	237	347.470940818735	128.32434081856	683.293054261155	546.382121979995
238	238	344.20732088759	131.769437135048	674.625848719939	528.747605583726
239	239	345.624964854218	127.568725764968	708.978294730743	544.66732040962
240	240	345.039287643536	131.36175106911	670.944960019132	496.811563965138
241	241	341.653184990658	129.809347890312	671.124995617438	523.853303311823
242	242	347.39260857726	132.004478903217	699.453964895061	522.616234910684
243	243	342.577934220495	135.894991564881	683.50556718865	519.946146716324
244	244	341.004547312742	134.41370361283	687.27765296116	543.519046031627
245	245	346.376767780711	134.372975146696	635.46955662775	486.085649008603
246	246	338.858002483858	132.3592032056	680.525226412668	516.121113795119
247	247	347.099901395174	125.303799973138	685.415781029153	507.380878881154
248	248	343.710076457733	126.618488269911	636.009872097313	513.658012812834
249	249	346.216426629197	130.064202705753	662.193604670657	558.867932952105
250	250	345.434587747628	124.180232629566	629.595697601476	517.395067677139
251	251	342.876139919537	132.648683682908	661.641750746698	506.706523625683
252	252	344.26644801174	125.762410268523	683.342273488202	544.238659265953
253	253	346.215613418293	126.400899556039	659.384930669487	517.142722161499
254	254	349.942814664363	131.939800086953	687.632330911796	529.309951372108
255	255	345.865837131099	131.226832676521	664.695701361367	520.118659620809
256	256	343.180626989679	131.916023219133	711.936340548679	520.219503855023
257	257	342.503870076008	133.99518729098	682.49806458468	538.112893040629
258	258	345.327412105151	131.357503949169	678.539548012587	511.537598106881
259	259	344.993704395608	134.938702646971	679.94749125848	521.313968175948
260	260	346.446644970663	128.880205329215	690.033678721076	512.274008823463
261	261	348.130024061272	131.240868347472	669.019652005972	535.641422825248
262	262	342.200069605083	130.199022881423	659.962259338475	513.823091332151
263	263	344.10977303974	127.496266877721	668.714804797643	540.389426928727
264	264	343.202929250703	127.49852335755	696.023677879597	510.464418464503
265	265	347.811577276537	130.078554572519	665.760552321	518.784470339959
266	266	343.743606809474	128.616901872383	665.518005065323	522.302524566757
267	267	338.884605635177	131.634867933236	688.878102229599	520.770774062343
268	268	339.433631380141	131.964626939725	668.206194985707	531.360997563227
269	269	344.225984138725	132.108687329044	680.421142299071	505.024984109764
270	270	344.574766534821	134.609319726997	651.271746587278	550.25866232034
271	271	343.919424248749	133.672901311899	711.293646935213	543.276915109798
272	272	347.038665298465	124.901335353628	655.959993329977	507.741646141102
273	273	340.375568354765	126.730755137991	654.09644355561	546.796375871334
274	274	341.519856869295	127.968349515091	687.752323664926	518.249118067313
275	275	344.07556863675	126.314685750779	644.015226171597	542.872326549501
276	276	347.488068004687	134.012598744292	673.651011460481	529.983829176748
277	277	347.763433659413	132.44195581302	674.04215170976	538.666612489468
278	278	345.944035472486	127.099831290193	695.13572362892	517.095958167048
279	279	340.633520294097	128.097866519116	671.572437748515	522.193070738994
280	280	340.904816351666	132.631873511587	682.305076629983	493.635105960924
281	281	344.606595803906	130.255308043969	658.600904097876	546.463706818504
282	282	339.894756461589	135.157386805486	665.116898332253	537.278849169758
283	283	342.672901348169	132.648423882808	695.506586853901	528.613448907684
284	284	346.497103590983	130.457312442921	671.703466527462	527.318854483817
285	285	341.126304589774	131.197399786393	667.608885132709	522.701762339514
286	286	342.073578813617	128.501229226034	659.048383409604	523.538059991177
287	287	349.583681758734	130.508450063424	666.353124131432	527.342511554994
288	288	342.376771863332	127.356104873725	654.710595615814	530.746262265505
289	289	344.517554960539	128.329771703098	667.371048523331	515.319699540384
290	290	341.66889668862	133.277180818219	614.451291866648	532.151066303952
291	291	347.119062521185	133.897451657044	660.278547287211	505.286204633441
292	292	347.017608588211	130.478725978018	674.362609597562	524.477366503728
293	293	341.396393040919	126.4969312801	689.180793878938	507.430926977997
294	294	344.098761594032	135.374026938583	675.040677539925	539.413198910836
295	295	344.927569428378	131.506662784389	698.907654283151	509.522902769112
296	296	339.71367950839	135.890111672148	667.013871826322	513.243503296508
297	297	342.072503091405	133.144410917052	686.463390570837	538.706273048881
298	298	339.857873857335	132.382912871555	658.510732658076	495.389265277187
299	299	344.149939683488	129.169935461888	674.562791297779	539.814718996317
300	300	343.125745233538	130.627674917601	692.423904468132	532.035440691002
301	301	346.407766220639	134.591184705036	717.549087283178	517.359989264155
302	302	343.679867030403	130.054770002228	664.719026878003	492.403279362071
303	303	342.661777259398	132.894431995129	675.353104736632	501.371152674749
304	304	345.820590990207	123.299431196011	664.021347063978	503.248135919425
305	305	343.86098203747	130.127651151067	668.160309478617	540.428988342158
306	306	342.733242279257	129.376898914426	670.507005318388	513.167256553576
307	307	344.800507069383	127.824856628738	645.222226483317	515.728046834931
308	308	342.853149077385	138.44410322577	703.5276476459	511.924886650581
309	309	342.014675705089	127.46427043195	651.36734424205	521.969519673475
310	310	340.509230788324	127.484346398473	656.097393321837	535.252097239269
311	311	342.785169399894	132.777808446017	682.961005931753	528.422198611627
312	312	346.548543705401	137.01001267007	656.093737655092	501.522456883043
313	313	345.765926202519	129.454836769538	675.325776527092	517.054819394434
314	314	344.658883245398	125.807316012596	676.831726573064	517.065503648058
315	315	340.350599981204	129.607368373777	676.781549259476	504.412330575569
316	316	344.876865457542	133.247381954755	711.669812228437	563.873827405978
317	317	342.254711882889	132.046805404013	714.454849527847	515.166133904197
318	318	340.053255598582	136.894307197109	670.623090394002	513.134809374496
319	319	341.198517928551	127.966886901131	664.398012958934	504.497443235493
320	320	347.174959145801	135.146709411459	651.802115720573	526.29555169726
321	321	341.469120090935	131.72204622955	673.249632705183	535.589892052056
322	322	343.769605286461	130.037286400348	671.74654474386	526.830350797359
323	323	347.078481331221	128.831083816632	654.455752944197	520.245093776598
324	324	341.496089141515	129.811609754633	681.231963529479	517.651362702628
325	325	344.862632029041	130.971820935841	676.05331971744	528.313865972989
326	326	349.516179510751	126.639820932983	675.137115004195	554.646403720153
327	327	339.817611392636	130.258547129475	673.346974681633	521.872531997725
328	328	337.073728178404	132.985498348916	655.286415900742	540.502125021517
329	329	349.363777955019	127.092846715356	670.856124538005	526.738096773115
330	330	342.085801834415	130.996839548661	648.097746446893	544.006059614611
331	331	345.711229382145	133.614732240884	660.179303106563	538.517309812666
332	332	350.238193703924	129.069382842349	682.851221703326	516.96847242279
333	333	343.867946803159	128.976842737446	669.484249532733	548.521949188953
334	334	339.489220573219	128.224494348926	632.85869578037	495.958079693117
335	335	344.22284479478	126.456730077409	671.026546011915	523.525360535197
336	336	341.150476726411	131.829842069809	658.672526589429	526.020918026994
337	337	345.154553652652	132.266917508794	647.14799802893	527.151901964995
338	338	344.439737476963	135.150943686665	643.228600606086	512.069450400193
339	339	344.337221367808	130.571369505118	673.226858203093	539.124806757647
340	340	346.494895888815	132.980263317586	694.250380678563	525.300285260356
341	341	345.271032420116	133.628522870258	659.724602776	518.511672016464
342	342	349.909114773783	130.33917466046	651.337192436554	532.434572685311
343	343	346.206078354568	132.778358714342	680.008493760296	541.116312587106
344	344	344.824496046563	131.759739693277	659.926481998237	540.177911577343
345	345	340.64356382541	135.932716230458	661.808175018182	562.209438519965
346	346	342.753477508165	125.808282742772	661.850537135072	537.217628706815
347	347	344.555792479446	130.992998558698	653.755747076091	517.815573414972
348	348	345.571326422446	135.813418267489	672.583164252532	527.257479269685
349	349	347.279091082154	130.323911900878	660.463813864441	516.648935097125
350	350	341.059436501312	135.771471552038	653.933346897798	503.891521809488
351	351	342.909728710815	130.906044845489	709.928741438739	519.790547409605
352	352	337.71673436997	126.435821197698	664.089985688463	518.058178936297
353	353	339.876130655607	132.589635230585	675.830384240007	497.417654963603
354	354	341.476851756121	133.278169950291	688.410594926535	520.406657297722
355	355	341.201653591112	134.565174414076	643.417042850878	522.423970273709
356	356	348.451542227655	135.048297766473	709.342111396353	519.281988752005
357	357	344.642404001238	134.729548738989	678.505191356268	510.384365926823
358	358	339.013951764394	130.168845736233	678.054512485817	508.140409163865
359	359	344.949549724356	135.854420395418	654.583708021138	519.597080313587
360	360	341.793508930107	131.327140256307	682.00757694271	532.640899037202
361	361	341.264813488643	129.392397977602	674.28251787319	522.767174663249
362	362	345.940364592515	125.621702502127	670.478158734323	526.548496470554
363	363	342.341344808034	133.166481901168	654.839250673527	524.016260580178
364	364	345.874704976416	129.336872739513	680.996193894051	508.698558803909
365	365	342.756570960806	128.396761586896	705.22099229151	555.634883475799
366	366	345.96736357109	136.294684254593	690.32470615006	524.82082981736
367	367	349.726332042307	125.093213687119	668.406024805742	496.8551234192
368	368	346.001890202853	130.160306219695	690.472175882645	520.209614002122
369	369	345.617499283991	136.74834112711	666.408343463008	538.223530110207
370	370	344.125542968429	131.438352840174	713.533987161701	518.055439835683
371	371	345.311267172343	130.087908374146	664.946941982666	520.955707136671
372	372	347.123546556943	131.499482992083	683.690724520328	531.905036819214
373	373	340.488406808118	129.018828544263	689.554146380666	510.023770471344
374	374	341.637107398314	129.001402626628	670.410924324851	543.521047854111
375	375	346.142649711829	133.032888361983	690.994564846607	534.31822887166
376	376	340.071486819177	130.389439415496	688.821174409638	522.326302654374
377	377	346.1620423099	130.922715311304	648.273343076664	544.714544407188
378	378	343.04829129948	131.349312873888	674.139956001808	541.509549547859
379	379	341.392325892084	130.061431804202	671.395880208449	520.884397045427
380	380	343.394786094918	128.310512935287	708.086235386002	526.837309088253
381	381	341.838623732438	133.597570727117	677.002524307074	529.602648286812
382	382	346.830222061933	129.404969100596	627.951199157322	524.583749139508
383	383	343.461382324246	131.996603431058	712.723644762639	509.169577596534
384	384	341.307700685546	130.231257871636	698.949867863598	521.253647581787
385	385	342.003708452888	133.312416050662	654.002898888081	540.004602026975
386	386	341.24834497876	133.797282864402	646.730153408008	520.281288342432
387	387	341.510742359702	126.905457171507	662.829866506189	528.527990476494
388	388	342.597674996242	128.596207839007	684.367788081995	519.671982756892
389	389	344.649760757607	135.008212130351	650.830749211422	546.957538768624
390	390	347.081285284326	131.494887728016	677.502366077812	522.71515363905
391	391	348.603136534215	129.772677387966	662.812055645665	512.117681103038
392	392	345.043005555752	131.903953239962	663.969992235554	536.641851309483
393	393	341.32837576778	135.425800769857	679.448010718926	504.259732158854
394	394	345.730077937561	126.790550460327	674.771973346964	554.652965938338
395	395	342.369893385771	130.175225551466	660.840996620487	502.781484359604
396	396	349.926454225114	135.213659978186	673.760363594075	528.40767664193
397	397	345.027786746286	131.963201902481	696.881984098063	501.424881873509
398	398	348.422667057897	126.000850433759	631.097381824678	542.725799252527
399	399	344.48430894117	127.640909245984	658.975520554912	527.359070764326
400	400	345.174522005641	133.718835768087	651.142432580288	503.542695280886
401	401	348.011784325858	135.262869935207	678.819603527177	521.345134275891
402	402	344.573552855691	127.74436163234	691.650207447388	526.684890237047
403	403	348.353178781791	126.580737725194	642.02718836912	500.680931311057
404	404	346.298091439283	131.592972080966	686.051057395478	525.745193964958
405	405	343.872102720127	127.599846575142	674.077141210428	529.633383570162
406	406	343.541279424134	130.782008680062	667.941203492256	529.246484017332
407	407	343.239706958892	125.966178081512	651.857934105038	534.351335096499
408	408	344.751450547502	129.158212145255	667.550602216283	517.520732555214
409	409	342.85493557791	130.355875179749	677.735587664491	533.774335396812
410	410	349.910233094183	129.924251524051	670.031892958841	491.177217909262
411	411	340.523736814315	133.852950109993	696.653068659549	539.308409139011
412	412	344.287776306415	134.479891596256	667.059256245635	534.26810139961
413	413	344.94179704154	133.443976436143	689.63106739077	493.641585112598
414	414	338.666072405996	130.591250284142	679.522626643813	548.66117441201
415	415	338.311175981174	128.717940894018	666.575035940953	529.192856074407
416	416	344.16882749465	131.468604706003	665.940999730934	517.345418464629
417	417	343.662664511579	134.033055168678	653.854802411044	532.757371150173
418	418	341.857685453505	131.284068483125	666.920804996841	539.501538005559
419	419	343.663487419968	129.482708871691	664.314236859493	556.526177793263
420	420	345.884258474597	130.352120832933	657.910790063761	536.71457849448
421	421	348.215510950762	135.402051060746	747.068499140077	519.263479618028
422	422	346.477271844554	133.312726407601	662.961011273237	513.395893209299
423	423	351.641945258064	124.168097335535	640.850650140618	554.437679628762
424	424	341.619279170564	131.305621330759	680.196586128547	528.804855336403
425	425	344.451264320233	127.64469567478	661.485253186837	499.759757620273
426	426	341.166573108254	131.405896844392	673.980336737946	530.403052452627
427	427	346.856017963876	131.573060786398	624.553934265868	549.356662367753
428	428	341.589939403619	127.95192895011	667.058065880597	551.36678056556
429	429	341.503635098842	128.172571882202	666.481705190052	498.947957852683
430	430	340.328013485475	132.946429000925	673.736047786881	533.750059080184
431	431	341.679369900696	127.797879938365	679.298185159794	561.378092887754
432	432	346.114460170911	134.557343712635	684.357111818403	544.456977805984
433	433	344.127732902386	134.2435707326	653.650503884124	496.623545206227
434	434	343.835940223816	140.334140990909	649.552291479315	510.73760538199
435	435	349.924324604555	127.247285148415	663.929414220003	551.10858742194
436	436	345.209745241931	127.470830176365	658.987863136694	508.731915267232
437	437	341.600831736783	132.845417860188	674.003584970641	525.496257530095
438	438	344.355832289865	128.300301465941	680.02777959868	516.289594770426
439	439	338.786110391978	132.644125155246	673.047638460749	527.645019866142
440	440	346.424319194961	129.377203735643	688.22824349684	498.273505327853
441	441	336.943498946299	131.89815422311	682.399207169394	499.642114200204
442	442	345.154405293617	127.145512321287	656.46861893786	547.847960576871
443	443	344.958049836358	134.640940038324	651.894324396389	496.745369323792
444	444	342.625876852193	129.928286216567	655.766447973976	503.725197199729
445	445	347.310641931598	129.749989821339	648.504615399001	549.733807868384
446	446	343.358481981719	125.361012948622	680.459376870168	520.522059787103
447	447	341.650779541045	130.888306742381	665.338152605825	554.939602377657
448	448	347.48535306255	126.141376371095	674.964867820937	517.91641251631
449	449	345.335738692158	130.12063872798	645.189496158069	537.661678210938
450	450	337.882402552544	133.936690118901	655.993088859081	529.875010827095
451	451	348.689206613287	133.3160311047	664.086016584381	515.797035881293
452	452	344.148028007828	129.706365529261	654.580196485248	528.295275896624
453	453	346.229092937178	124.084416498802	654.846310911994	524.499934798983
454	454	341.113770252945	131.310362808274	647.999007459099	524.070406040944
455	455	344.799309812964	127.205057054442	677.638315184324	492.049562655625
456	456	342.272245206547	130.065623131311	651.340987915985	522.420316507217
457	457	344.781763656699	129.10705474643	690.836545643908	498.550205432714
458	458	341.692852246621	125.670836684561	676.479904698366	515.178993505086
459	459	347.261806900692	131.469381194659	694.08476293556	518.157143112146
460	460	339.095885597459	129.641523471768	683.636879591193	532.931779702372
461	461	345.127924538256	132.693772721701	692.838040162942	507.843379142039
462	462	343.86174362435	135.126605576088	653.671445805219	547.370508178898
463	463	349.385990516291	130.906242702762	674.809168566111	525.009976591604
464	464	345.049001190168	130.589488992622	649.929111011141	509.447601895492
465	465	340.65928234033	132.470777896962	697.475498347054	537.738562492527
466	466	342.091633685507	131.866755275165	712.897144534366	535.158910312629
467	467	345.038048514912	128.691606734908	652.253999975428	527.641701109779
468	468	341.94931830998	130.513306943709	653.727380974933	529.922478386092
469	469	343.557442738798	132.366221012803	658.732536991012	519.422339859586
470	470	337.899626986583	129.420784250638	657.787573270946	509.267189053972
471	471	343.130131400375	129.327808735418	655.906643206046	529.209575898356
472	472	344.051976307771	129.62485136132	685.003223362051	536.23556996993
473	473	345.61353959411	128.964431142468	665.723033279552	528.606207338886
474	474	344.57346486063	130.75006706749	680.482895023156	493.53401066893
475	475	343.517918526025	126.749867719628	679.09644344477	537.882073089683
476	476	346.001247535145	133.765343442202	656.428883087288	519.452683638985
477	477	337.294533509045	131.839837591956	673.48693536436	548.655421025849
478	478	342.461097344166	128.565358631035	661.582837739146	528.268318073005
479	479	342.008175443564	133.266441014742	645.229772504292	533.265586768583
480	480	348.453056087338	131.335788582938	662.08557270565	538.958399296856
481	481	345.824493126968	127.686504367211	690.962626175956	530.792731692564
482	482	341.402626401053	130.444717870161	680.135836871164	530.515751457016
483	483	343.591016260383	130.075706987385	693.781262331997	556.907317265645
484	484	346.908381427631	136.822650159965	661.400670163948	513.561781878084
485	485	350.330105724411	129.674511127643	669.243128034886	503.639178998992
486	486	340.81698650999	130.309598219581	691.387877533467	531.409495787632
487	487	342.083092449192	130.500937667188	699.416882786174	563.127692435805
488	488	343.477944132369	127.532208502273	653.047157878546	554.915509938345
489	489	339.199563678823	131.463910091239	656.018726953527	520.763313291249
490	490	348.718286126712	136.535040012707	674.537660362261	530.568988346822
491	491	341.104047670033	131.797363164484	663.664322117208	517.674116368647
492	492	349.333758396455	131.06486786975	682.915736635667	519.01612231669
493	493	347.685069439434	126.556618391101	685.850759618839	520.783071775914
494	494	339.526064515446	129.346991433144	671.512345277636	508.988730812146
495	495	346.729380344674	128.037235100718	688.83122831817	540.363337346228
496	496	345.400813666361	126.929420368806	677.876281685951	514.971125240597
497	497	349.963935690686	129.812678150754	652.981773679729	537.535162888379
498	498	350.669935019065	133.401353143862	670.678009049011	526.885321311094
499	499	345.68040405524	127.243744230501	671.363599205998	520.659783493132
500	500	341.161380332172	132.255978261179	658.238981466041	506.45657243014
501	501	348.355544067704	131.792710929222	676.687269794097	501.548380060353
502	502	344.742555513507	125.208150414069	666.195795553891	516.098674319549
503	503	346.8950842769	130.6435207681	665.074799192573	533.640623492005
504	504	346.508699539719	129.789101297204	691.372727227951	501.597894948964
505	505	344.429465676332	135.447334544447	664.327431872568	494.750349118751
506	506	341.996269051995	131.831175313817	685.232062561247	525.391916841992
507	507	341.831678568255	132.318818395066	648.355060861743	508.736395868535
508	508	346.53550648624	134.387467858609	641.34900422417	522.918637727029
509	509	344.252476398693	127.993405624724	658.12796998038	508.105244849375
510	510	343.622933715111	134.437467015093	673.614586297367	518.514079961416
511	511	346.34824274783	134.031800538434	699.691756155213	528.169712644989
512	512	349.318163504648	131.877261647432	661.744767995746	535.973209493429
513	513	342.458013602786	135.490223656037	706.391514341394	506.525681043244
514	514	348.348627160497	125.657389666089	655.301860532433	523.384040878523
515	515	346.536141293466	133.339390153563	674.412594130038	527.385222644217
516	516	350.656161644806	136.541717423615	662.030429121326	533.464521793615
517	517	349.475925975948	131.752980658546	691.264691581132	533.030722842313
518	518	342.603609715413	131.046494559051	688.312801816021	527.470864330881
519	519	347.612900118486	135.882358223648	694.70543941257	526.317228611194
520	520	344.786055064688	130.603413148157	691.506704366605	520.799041663229
521	521	340.033122317834	128.603245864261	675.091588762245	527.853287955629
522	522	347.572908756637	132.909312453405	700.037238807748	528.194262344096
523	523	347.073507498729	130.85454777858	679.399971087892	528.026276614332
524	524	343.68145183378	130.958665805812	688.85469537763	520.933580625854
525	525	340.158814453292	129.592119397272	655.818028998475	517.595535394556
526	526	345.826281767069	130.783140353461	676.665896488195	540.229915113784
527	527	342.882955575362	132.03858481142	667.233689212841	512.46286713735
528	528	343.835186557089	129.732705941121	676.616906444275	510.099186894217
529	529	344.514932385841	132.022855406038	654.914070227777	539.801290484426
530	530	348.033812819242	131.819790744622	671.920171490368	507.476639779385
531	531	344.943089801883	130.362650144489	685.780343987185	516.4255500494
532	532	342.660612806472	135.256830707157	671.645468603546	503.387899557072
533	533	342.406073352015	138.012232560633	682.33301793329	519.835954802915
534	534	341.628662235022	128.454662734131	683.011325733767	525.976728969272
535	535	340.621200062998	134.784491549525	663.766375812367	518.55065699538
536	536	345.507997637682	134.331781314547	648.8515498295	524.785637353751
537	537	346.291463945964	126.61845960104	651.224275929978	532.267476287803
538	538	345.969665260202	131.294982977681	690.613773131189	520.085073303324
539	539	341.408108784224	126.141194789682	663.292200592412	489.760828710978
540	540	344.853697558875	130.726150867085	656.633102745431	514.358964090099
541	541	345.841708169652	130.183920383534	686.19467717136	467.563690930711
542	542	344.614032342843	132.18831960102	681.211633236877	526.377917487284
543	543	345.36630621196	139.104953264308	641.403571295561	537.67884521293
544	544	341.164081738532	128.241228174005	665.584410622666	534.444838611478
545	545	340.211187966829	131.850403022402	688.211555245111	538.093789832872
546	546	341.144162754732	128.172952287468	676.957222628614	542.802137833986
547	547	347.482441526435	131.905152496489	654.092816507697	531.857928557039
548	548	340.406859267853	132.763822602983	661.861793832312	501.711085359841
549	549	344.385683719485	126.966284713437	691.640167467262	546.788605696558
550	550	344.334983557028	134.471089022069	656.964756038501	539.410836428587
551	551	337.831191688258	129.851748412038	665.099297555067	513.702170821302
552	552	342.982285549583	134.092053580481	681.163732033415	508.374967041629
553	553	346.121719817965	130.841393147021	669.585709477809	524.363861441972
554	554	344.739904074153	129.881020562855	670.522332488324	516.280573013267
555	555	344.056979901591	130.175994108543	652.771951800973	494.86408433268
556	556	347.936621880531	132.162447559985	679.239307705816	521.010544769915
557	557	344.255191222009	131.998808374968	697.671529842203	528.220931709833
558	558	345.171883228702	131.177107944364	672.592135972234	547.900520466906
559	559	343.596010042352	126.098547057435	666.486407943033	506.996249593355
560	560	347.241602102817	130.104228411599	670.871368589336	536.626651631477
561	561	345.53952386801	129.598131060515	685.865130345279	536.000152590059
562	562	340.636977833111	134.854087339203	675.11869039295	506.230725317439
563	563	343.417641881827	134.157309918424	675.108098136584	551.914177530119
564	564	342.93407732952	134.068419868075	666.784663929279	539.573854948445
565	565	343.598976113497	136.676218349362	671.419388449715	561.065183068847
566	566	340.30490132812	136.435265132067	663.621509233529	530.511364115717
567	567	339.790382152484	129.870723020773	682.11596093866	540.539554761118
568	568	339.418550677378	131.404257691073	657.511744395689	538.140979839704
569	569	345.381937687856	121.081035074571	667.701751763797	519.94783662031
570	570	346.133599966367	134.672365399258	654.020142979686	520.964308387681
571	571	347.095590929717	132.791883154708	665.290927666138	525.275454744594
572	572	341.883878680895	130.87717611211	657.265059195893	535.263745947795
573	573	343.262559706754	131.569039542974	650.83735583561	526.117545416706
574	574	341.153968882896	129.912747021775	686.886839662206	532.247413110874
575	575	345.8307602428	133.080473417073	681.344364755208	505.771276590964
576	576	341.338295890734	130.441584213233	658.836960588963	524.496956574693
577	577	338.51504620031	133.218998337668	670.257232536296	488.1595118679
578	578	344.855637505541	129.050107554568	677.969501849169	542.932162681741
579	579	353.80146237508	126.234607914724	656.94817943215	522.077054816525
580	580	346.130070763358	133.200416623787	674.13446572319	535.392832989946
581	581	347.117133856732	128.108388426065	668.191361760307	500.828772614828
582	582	348.490714883578	130.450477864183	673.75786219082	507.093771743873
583	583	343.870922987439	134.025009589931	703.723857587561	511.313899891237
584	584	341.047839324985	136.848830988636	646.575265653221	521.960292406902
585	585	344.148135286428	135.841561362674	672.742038529101	523.892167344272
586	586	345.507146870828	125.629181277993	684.471443465609	550.793983303215
587	587	346.136950043332	130.98170725143	654.565035673748	524.127929441247
588	588	345.809650039925	126.304072929979	709.52216827234	534.89709579826
589	589	342.810608353632	133.117749754054	686.092222359006	475.147105087698
590	590	345.572462124354	128.154793885122	663.757404815444	524.27253816047
591	591	337.204400143703	128.622740461844	687.913743748166	521.717012719137
592	592	343.02121977735	131.979022988701	692.582452684845	533.357138220461
593	593	341.540499883388	131.705036794507	652.591808638624	519.107005470866
594	594	341.169216676338	127.871741685696	666.045569144879	532.247132854623
595	595	341.911928376102	130.211853956395	669.648871204639	497.629018414435
596	596	341.067925849477	132.247850371682	669.446387003109	497.770482101131
597	597	345.129513906761	132.649194336202	691.359606971449	508.160640539726
598	598	347.334200070822	133.163882370968	672.902878596551	510.439136947469
599	599	343.27903964148	130.121253594852	632.748351761908	513.361584317089
600	600	346.783743294276	127.104343554433	685.635616954362	530.716809072116
601	601	343.139716475265	134.301692381277	651.061890675353	522.551580975376
602	602	344.461852226325	126.41922747304	664.984398179049	496.349287993762
603	603	339.497718776394	126.581337925754	701.442992328366	510.446259982094
604	604	337.246201504002	135.460233439309	683.6344849191	537.153196662886
605	605	345.776950948464	129.252327371077	697.717194392709	510.895249053578
606	606	343.931337771741	130.819094239048	676.420264962429	523.74027089784
607	607	345.434891046471	132.333138107209	700.916697669976	521.958009910442
608	608	346.87906031713	127.112266271249	671.481669611152	509.763290824889
609	609	347.84073897944	131.983136535668	658.055801153801	518.938141706394
610	610	342.922928203424	129.763289960119	678.420335846002	501.643064553521
611	611	339.510506889487	133.549518754742	660.658651458614	510.576798444008
612	612	345.381254366376	126.90951453256	697.031902611222	546.857468751535
613	613	344.491605506938	128.200214304919	647.505377015006	531.309503223264
614	614	345.038196974614	134.244155352714	642.012115204205	532.424222281292
615	615	345.226661891284	131.031625707536	661.462947076851	533.054711821379
616	616	344.526541669001	130.444163773033	666.746048465815	498.289375629979
617	617	346.656288839007	134.972718901225	656.693709841836	540.212515506603
618	618	343.739927464968	128.895094407353	710.236057278393	497.349484737776
619	619	342.225209002457	126.50502177396	687.766998444107	525.485251805727
620	620	347.040209296183	130.541560389385	658.367271164007	531.368012601905
621	621	341.756478013996	134.46198577796	672.202889720507	504.526222143812
622	622	341.041065651035	134.640929272968	661.537422474249	527.114098303258
623	623	342.934486957826	132.560425007483	699.255331638881	509.568952838983
624	624	334.775809124621	128.922795541531	645.371099288407	528.728384314626
625	625	341.59036898503	132.973425395463	659.913454633633	552.386857045351
626	626	343.434746537041	125.090803833284	681.346665079472	525.405169026095
627	627	345.670099785552	133.255463864531	666.355396770576	495.458001346541
628	628	349.197131261393	126.095318724666	650.844985390371	536.124530972995
629	629	346.679119961634	129.588581599295	676.9676076368	543.620662109861
630	630	343.527069714074	132.849412268124	681.689332997998	504.008508038382
631	631	340.336087474788	130.307131457869	641.210542231368	523.56618574543
632	632	343.398607397129	127.927416961158	698.089793702563	510.967385553626
633	633	340.744566358179	135.114535398927	682.646926446185	503.924072757495
634	634	348.978084988453	135.789503589558	698.370642749949	519.039109768219
635	635	349.531339639537	132.551966838191	662.103873156374	545.713051829011
636	636	344.414898435669	134.614438148269	656.109523806104	514.397213567433
637	637	344.409607486938	127.502354949075	677.956968655659	504.048489583881
638	638	344.667933126557	134.084708630064	650.970529720746	523.954339770283
639	639	344.797106395261	129.217879937153	675.060840065746	497.819664956262
640	640	344.629332533868	128.66185829717	665.345005224626	488.64407359889
641	641	344.995897911379	128.603136932204	697.341803623959	533.901186433417
642	642	343.266925089558	128.532806031303	678.096812719649	529.878504601022
643	643	346.409403626971	127.667158528872	692.766174155984	514.650036962827
644	644	349.659630765444	134.108763101292	664.4174298517	499.903738333326
645	645	343.755034094536	129.057743484721	683.403779112139	534.667088532095
646	646	342.724857725386	129.127328491992	681.460019781471	519.684406452423
647	647	348.115777063008	131.703195259174	634.537743497473	525.555953989876
648	648	343.425955831591	135.237306530267	679.602695043988	532.184282004441
649	649	347.172376855306	127.285747562652	690.607414600972	502.810547265844
650	650	340.306525256587	125.430667762719	666.817255696139	544.495593113651
651	651	345.94685347001	125.566953485344	672.9547258675	519.716640725079
652	652	347.812193961392	123.382656968188	666.945918380367	495.958379395746
653	653	340.240493310664	131.611219189082	698.138634656739	509.459191936238
654	654	346.94204251718	132.172042524353	686.125984789389	501.121000056897
655	655	350.562146446819	133.974687408167	705.282982161373	517.365394724407
656	656	344.573035982161	128.932792820575	675.957402495183	472.359759280706
657	657	340.761968782882	128.701490536347	672.230904775481	546.191337196811
658	658	341.026809735742	130.400368223911	626.967704051061	512.934831257073
659	659	345.554960834378	124.893287535184	691.852940667687	548.797982089638
660	660	346.609588981486	129.423646474795	670.604418188177	523.697807602347
661	661	339.843809782154	136.647018068783	675.985312924867	514.995363308856
662	662	345.417313860161	136.063005428273	710.412840462273	535.024398172791
663	663	344.490678937599	132.543629998983	703.602875400929	532.512670317842
664	664	344.030061234524	133.021821228295	687.365294992806	521.773757170069
665	665	345.626771638866	132.725982672713	661.736305169171	546.692634058962
666	666	343.419567518218	128.625406450488	663.819736882059	530.313046989992
667	667	346.617177546789	129.542234788752	668.607898532648	546.83961418374
668	668	343.982143658564	127.958701863558	652.57315074681	512.566235487948
669	669	344.688149215236	129.741757732615	648.441615041477	515.082773493068
670	670	345.246132892396	134.135428898066	667.143073800374	516.673642735592
671	671	344.824455389605	131.288306740091	668.625947687171	494.315202601966
672	672	343.12843033046	132.981985538529	656.411894841472	517.058409719984
673	673	342.821196379005	133.151019500174	632.261934860774	513.766068657107
674	674	343.222619920783	128.843308898601	694.146448610638	529.495511056552
675	675	342.723981626321	127.975220249195	675.183167607792	492.267755394438
676	676	347.647483574042	130.525124089054	648.831615334783	531.221682765088
677	677	343.426297713223	129.675062037035	677.347310725041	536.521320560832
678	678	340.882673471335	133.035987328563	688.634737368013	527.453003327713
679	679	344.562222754786	136.500139931935	657.034729763145	530.073686521994
680	680	343.824744961003	130.56420686696	647.448464361755	527.240021681407
681	681	348.835992109301	127.251158334235	685.245471902441	536.046782141517
682	682	347.970629677808	133.068908987296	690.035072163605	537.25013060839
683	683	338.267983299138	135.871273158891	676.151289553986	521.320471024636
684	684	347.709313143066	133.001572196484	658.587254432132	535.584062612407
685	685	339.989721033417	129.868757180562	678.111387411187	515.327215744593
686	686	342.298895435596	131.350604260208	651.258026742787	535.501379916874
687	687	341.612888012085	132.538762354766	679.381633026848	520.160639265397
688	688	344.199701570283	134.243546199034	667.327506902504	522.946808107526
689	689	345.832092575683	135.651690786491	664.875160774996	537.890433315241
690	690	342.2889243605	132.048306530775	682.191184067331	517.066424159594
691	691	345.470454036381	130.769116511127	716.396786025326	552.265990345511
692	692	346.20497796407	132.502120531855	665.609308245156	534.14772809379
693	693	346.629806372355	129.380197237349	689.973620510719	532.757853055379
694	694	342.863071484012	137.679109670863	661.748133153362	540.463854715286
695	695	342.788267090788	130.311292368091	653.067689370007	514.900427693901
696	696	345.505278775475	131.84807271482	652.403116007519	517.675018032804
697	697	347.742635652458	128.573154762793	663.763761098191	510.361985833458
698	698	342.640385781853	128.825984185554	669.888082639993	542.668153392962
699	699	346.583654273397	134.236855916519	658.870117103642	523.181419896982
700	700	349.179441578699	124.708590022624	692.337660587974	551.49089671943
701	701	340.858996401763	130.923030746124	678.163735261137	509.022628729592
702	702	345.803174437326	129.662338801773	659.531097126048	516.588050447817
703	703	340.916959622724	132.303252620281	680.250745658467	512.659451594331
704	704	343.521898806555	127.76855455258	701.228252270052	516.884292150175
705	705	344.948632611099	129.332600044806	682.053468877088	523.073786511396
706	706	345.367393593737	137.309709474762	667.496854761692	485.541651828099
707	707	342.302659642818	133.193420739698	670.820755557071	511.328819663825
708	708	341.682227399556	132.587095638034	669.33847900597	527.330835743998
709	709	338.127984137271	133.317843158836	663.865672781385	513.327757585022
710	710	343.30817149889	134.253270706734	660.781322778678	529.494403025308
711	711	345.996942014641	132.097440088789	686.274376798749	563.02944691138
712	712	344.535015748686	133.265551168564	679.745341188055	541.736119555538
713	713	346.398333373003	136.020091174381	695.202699645339	532.425228374
714	714	340.271925989053	126.209297989946	668.226062131743	522.366173772941
715	715	340.542700551391	125.670490439081	671.968503697522	500.459140546426
716	716	338.266695560742	134.01819385878	708.880338983793	528.903664102408
717	717	344.773936514515	133.658592928874	662.311505475007	546.342343123544
718	718	344.8142857296	133.882964422268	680.570000344412	518.140634146969
719	719	347.830471335743	134.199186279187	657.629695620323	524.093380301242
720	720	342.358885796844	126.582394231575	671.165176875222	517.831515863522
721	721	341.972155522076	132.760790676041	648.298619958417	489.765581994521
722	722	343.596615554402	127.995551815873	681.57102824728	516.741900368614
723	723	345.165480122701	124.999869152719	673.179688791286	543.675510932654
724	724	348.174558947666	129.202139213645	675.336813556615	501.042672543194
725	725	341.068974794108	130.795098509774	673.654827953533	519.969387760526
726	726	341.809971913528	130.6450590361	685.125921872646	522.967721907554
727	727	352.598977554353	128.846438670058	689.245037110248	529.901745781471
728	728	343.207910334696	133.302479504617	679.032750853403	524.307989615998
729	729	348.806252970285	132.436371995127	706.296256057214	524.248295229702
730	730	346.88863173782	135.985359531913	672.398410438698	522.994900102866
731	731	344.532548771017	128.215846733887	653.167219195971	504.195655850057
732	732	343.107218504667	132.660267971685	673.78666033581	525.536233431098
733	733	340.540882605874	131.830830557268	654.372538921291	522.723087616553
734	734	339.550658514391	134.162641784895	687.676594648981	500.111185352205
735	735	344.864785314464	133.845337705227	687.715221991546	509.694014805018
736	736	344.732631726944	133.444044390706	674.583888188378	502.443804003313
737	737	340.937713910366	130.54079145589	646.224986013955	542.889911190262
738	738	344.985909156705	130.66525195886	666.269340475418	519.835164787721
739	739	348.839548027525	130.970904665758	670.762961408092	565.338917219833
740	740	347.235192564368	132.021512656363	665.913326130414	537.203327042918
741	741	347.805814004955	130.898809161788	680.604041158469	519.969306785561
742	742	344.084626541943	132.673405586533	694.3092720681	501.389536496576
743	743	341.657079943025	132.844493929327	659.761376819117	529.741816649878
744	744	344.762110027764	129.341323416012	687.845476197405	522.936910755637
745	745	341.109949580635	125.886196110944	673.241018044661	529.895597006851
746	746	344.828790169223	132.435693527216	668.661534376089	494.229480515363
747	747	344.836568497659	129.936241026215	673.204857859987	499.469127924649
748	748	341.621486292357	135.180262304417	655.872842732456	553.456939828352
749	749	344.69022092844	130.225893370801	683.702983103775	522.786762767233
750	750	346.783746433528	127.691840552032	658.763265331421	537.036048141091
751	751	345.277684941558	132.941315984497	655.056992323861	533.407118413267
752	752	343.528306341205	129.135291166233	674.150239196207	535.584746191279
753	753	343.788499649321	136.775390334	644.642697848835	536.135441081053
754	754	347.730027556086	132.555045910938	646.479676155571	563.258545239146
755	755	341.212234724527	129.779395444352	661.375920944949	515.724411737596
756	756	343.562582837414	134.175191181717	631.000163207058	513.911049314687
757	757	341.799788234927	131.245809762952	658.422583622995	526.004542949743
758	758	338.515432061015	132.972829688091	691.825840894753	544.978010621615
759	759	345.496464476529	128.784458687028	649.493829725052	524.515981596467
760	760	345.115960217331	134.180037114959	700.229998619201	524.199838357302
761	761	337.632398380738	129.729226628949	671.824437971929	536.895971952012
762	762	349.285421656101	137.623714290583	698.762151949293	544.144026637996
763	763	346.144270179505	132.246637210304	676.859607076072	508.791696140909
764	764	343.903182181574	133.198014698658	658.319057702722	506.123868887806
765	765	345.109704194418	136.199723033575	662.056142159516	493.478838110066
766	766	345.05673536422	132.238772437952	689.920665817691	523.855606086001
767	767	343.729567217245	129.273700721296	646.769931328144	532.582145976139
768	768	338.533088599493	132.03227751449	671.833294827994	525.807375940606
769	769	342.178744239428	123.811013983772	661.442457431798	528.471023194188
770	770	344.789473256068	133.057315622342	654.238142469122	515.358976754138
771	771	344.989203128354	128.147436404766	669.636508460144	511.722262762908
772	772	347.479576774806	132.234171818328	661.811345451819	534.992304334651
773	773	346.502452865943	133.616487767857	695.410491257791	525.797613738309
774	774	348.461971391363	128.470689772467	665.48467699111	504.578013044178
775	775	350.304387150125	131.050588919567	682.130041355392	523.640296331331
776	776	342.240839705546	126.65448516502	676.268641970256	489.411858428002
777	777	346.764198586811	129.000507057566	668.190837472256	532.821049097785
778	778	342.636868356949	125.321527951461	675.061274189413	506.845279630407
779	779	341.231738087669	132.969979306286	676.225043312446	522.426066942816
780	780	346.850491195185	134.632774880282	680.999713147861	517.907313932827
781	781	343.404501135801	130.245558607829	680.676418886838	510.041328101428
782	782	340.942245862539	129.981896017122	665.229988489548	511.970586542659
783	783	343.777226036763	133.702554294708	678.607087707377	528.41109639635
784	784	342.035696932044	130.220915129443	652.392172953988	552.568211583652
785	785	349.159420026425	132.824640677669	668.414990039591	511.859496020058
786	786	345.015187887209	136.976402561293	632.490970250772	556.511838109883
787	787	340.97839777147	135.609303686707	703.521436757857	506.83099780665
788	788	346.686760315875	133.757249122517	655.756202687268	521.607964078226
789	789	343.694287344774	133.048069107234	676.835641219849	524.141154776137
790	790	346.799006306728	131.880820763789	686.614898891526	538.347704596935
791	791	350.368236180284	129.334597661143	658.79891999252	503.950215828595
792	792	342.666893386756	130.108534300929	660.443017048136	514.673585692138
793	793	341.332085804645	133.107019986836	629.478589692387	533.366290591288
794	794	345.7979835581	132.067854562992	656.510567855841	515.986197610705
795	795	338.357285670764	130.819987302804	689.367741512605	525.557868597121
796	796	346.58491637877	131.094130256478	686.65641383916	522.869358535856
797	797	338.564115720618	131.997081775719	656.449465898408	510.079683344305
798	798	351.765100167246	134.427206910675	658.533909557778	509.725868162685
799	799	341.632168956168	131.974211708176	680.286313112917	525.151163508508
800	800	345.692732114848	129.727876250463	658.234750693341	543.341089843663
801	801	344.99008747635	133.491779420004	694.958667408764	536.544110880819
802	802	343.033244412727	124.986732776093	655.198237896971	536.232963007724
803	803	346.835643783966	132.32894115697	651.178854627713	554.155491738926
804	804	347.697280695391	129.333344017192	662.40072657433	501.329116780776
805	805	343.007061558784	131.41852952486	676.099384346483	552.249387419722
806	806	346.748862203693	133.306277979027	649.546387185518	516.689141601348
807	807	346.812628924152	126.736384699191	669.242624169371	498.738067753825
808	808	346.219519339114	130.979000760371	654.670443510905	500.107963834606
809	809	345.185401434204	135.371163851601	704.182187048811	538.502253286308
810	810	342.532289397304	130.066411863001	668.001338389143	490.717735334279
811	811	343.268887594593	125.416855812958	661.84532445886	536.91458731389
812	812	348.657254309435	134.936892010527	694.972513809892	520.499188661817
813	813	348.478702921894	130.388515950591	664.069297228203	517.983102944018
814	814	347.22804969678	129.176702581488	673.561358247221	531.206876363194
815	815	342.871251965809	138.490586699976	684.475731938109	524.570143062054
816	816	343.145308153291	125.925702613045	676.656507574886	529.716982358508
817	817	343.934834675989	134.198672256647	677.210534925489	529.524011089304
818	818	341.857573803872	132.043337516974	658.84861009858	499.815209178085
819	819	338.826834205957	127.086994019961	683.050570077648	546.375488546308
820	820	344.285137960554	131.921660339291	664.380609430263	505.28707498511
821	821	345.862825189802	129.853735187193	677.979837741923	509.780160401767
822	822	344.435629712293	128.659866099977	662.579569398558	505.174665844586
823	823	342.531739908141	130.743217934483	666.988268681727	510.811969382198
824	824	343.951474582288	133.787607692164	667.660550025545	533.120054520215
825	825	342.084988184473	134.795732528225	646.036457402544	529.31855203727
826	826	339.840256965628	128.981351972527	666.637833091751	520.996931143382
827	827	344.836010399134	129.25763228511	692.895816084403	531.341421108942
828	828	339.347575403531	133.250198602512	690.206735994827	540.652519384702
829	829	342.625546925272	129.146543220713	635.385071306372	511.542535836695
830	830	346.081217920542	126.919520213901	671.101363540279	515.536322837684
831	831	346.061307597563	126.663788472151	678.450399147812	534.472337690842
832	832	345.649473614897	125.856316027304	690.229726284998	529.988310040078
833	833	348.175235225183	131.041835916026	628.91307681493	531.671402671202
834	834	343.725208820642	131.937588548559	659.069676140787	511.314258823376
835	835	334.73906562443	134.690861372792	661.872780737695	526.411203332127
836	836	343.230937682755	137.151332204128	652.358339543716	512.018156665796
837	837	341.534275601772	135.215730486552	649.733573513076	498.052441942032
838	838	342.236147171657	129.634343574838	651.458534925846	537.064275047628
839	839	340.02067886274	127.531599603959	662.103745497869	537.399830310759
840	840	341.957029773398	131.996094758915	667.889065015684	529.015248115325
841	841	341.171310161939	131.156621986758	664.168991040312	503.122382668643
842	842	342.554728842584	126.929700159507	674.144456939824	503.260673909438
843	843	340.722432224974	130.003388486551	660.02428619823	533.127525170027
844	844	346.001698894871	133.266005812589	699.574581478024	536.648272208043
845	845	344.467269079448	133.866209678534	613.018164073966	516.404025769991
846	846	341.479702488068	125.692568442045	642.42786244923	522.442533121751
847	847	346.163168100405	134.726655491891	664.123599187271	536.04399195362
848	848	343.600980795078	125.631422242224	682.924260490891	500.242800046697
849	849	347.787028994633	131.08696011121	660.071111487966	540.980313124477
850	850	345.923031602023	133.288941888536	692.468513042384	510.728080413662
851	851	342.447505759209	128.114448630661	647.410293881904	534.398037684231
852	852	350.949816827248	126.779413103907	660.311766797854	493.062145081273
853	853	342.401458658098	131.008280592868	682.715463018203	510.592592387943
854	854	337.507863725201	129.357064781946	685.003487704172	533.773355439155
855	855	347.373145741882	132.324406003859	680.59073761324	555.299093156262
856	856	344.022825770315	131.835011246055	664.175887609804	536.122973604144
857	857	341.006094726193	127.231681539728	669.619720265722	521.55314600299
858	858	340.678467878505	130.193561942241	676.34606357925	526.405717495492
859	859	341.928095309572	130.580257741773	682.342928513782	511.277811741906
860	860	344.038263791678	130.741899960989	685.280850542495	511.729430159606
861	861	343.139809054766	128.72150213455	667.281515766149	530.566102584576
862	862	346.018887111395	135.172967348372	672.817424232891	540.972537468979
863	863	347.272266724956	131.996068345412	666.031091788077	540.042002724365
864	864	340.815046492497	131.505687933661	644.148485020138	538.044041902037
865	865	337.120602895635	133.379242712066	672.861735382836	518.112090664984
866	866	344.303730964097	131.518217721269	663.336854359556	501.076278700362
867	867	347.52299957144	132.147856011053	647.470037544566	505.223519940524
868	868	343.621697249463	127.028033397201	710.148499492158	513.430952651817
869	869	343.125872819469	129.584114724729	699.862821451477	522.913981037422
870	870	342.24534158504	131.343586261401	676.27775958815	500.040038933585
871	871	344.744416518426	130.609727849963	672.925043798521	507.917176275447
872	872	341.210930278465	129.848319819719	697.227399489221	519.217774946442
873	873	346.316336755249	133.564645926641	660.847132079376	534.172526618981
874	874	343.221625834345	131.279388020914	684.562344250324	499.02294751564
875	875	345.986695887409	128.434133610292	660.041829449711	518.931850097518
876	876	339.414732918947	133.121921753962	660.378560032694	502.2509086149
877	877	340.978666362791	126.837951513464	691.706752207307	499.734700240599
878	878	344.196349090667	128.987806676721	689.100564699621	512.720450074614
879	879	339.598463859366	129.737373316994	710.663734286342	518.543732611442
880	880	340.919447108785	128.43644972588	661.709982850177	553.409202166467
881	881	343.63057516389	130.688407088956	644.206158094366	525.895344389409
882	882	349.678337458249	123.359979394497	656.938644855234	515.732656043503
883	883	344.901581861559	134.1427191514	661.56752890697	530.506129933295
884	884	345.001700989994	128.53797456664	645.654288567504	499.37795654999
885	885	349.070207973156	130.104311135478	698.400008309926	507.186678614693
886	886	339.688691775816	133.010071140634	685.743385865484	495.063097824312
887	887	340.407290358277	133.663562390199	671.173810109829	517.511972746862
888	888	342.07749273446	131.997367742075	699.409891784568	535.6074130052
889	889	340.432243044153	128.241574468437	654.991529318543	530.685026892727
890	890	344.923420836972	133.461118845959	668.494445978198	505.578843524874
891	891	340.214615133092	138.199195193256	702.324205240317	516.07802138966
892	892	347.173166778842	131.88404983706	655.716987550636	522.377580512558
893	893	339.311555770159	132.837683927373	652.831610700115	536.199804231884
894	894	345.372320681168	127.432348796907	643.48281123468	492.905391983186
895	895	342.955162334475	135.068834211748	663.59978274176	537.179851054947
896	896	345.852207451472	126.111745560313	690.731497584575	507.955038521067
897	897	338.914869553092	129.332050541434	691.949581750109	512.679020924825
898	898	343.985282446611	128.605580329548	683.574585467329	518.187019064017
899	899	344.266925790143	132.159934383636	679.889463620022	532.437230119355
900	900	346.175537492844	128.397320337117	667.443677354035	530.940113965682
901	901	343.658768347435	128.111215103885	659.812176710987	522.503663285729
902	902	340.170806178967	130.839998625062	684.476980885289	524.25881921284
903	903	347.249532586359	128.208252900936	701.192664796174	545.109833221482
904	904	340.111439565511	130.811013859946	661.295636056939	511.822117621497
905	905	342.442514945149	135.039779273775	669.071197513656	521.886479756065
906	906	347.651667571126	131.323418919428	675.657608286096	550.932358568808
907	907	342.71542659806	136.577440031513	670.897666443416	543.873007338279
908	908	348.036480849518	132.175163106638	672.7420012988	542.686030853685
909	909	342.543055507475	125.953367238968	679.7230067499	534.000788995852
910	910	344.601113543051	132.087657204466	666.692865216363	510.781326751919
911	911	341.190937940857	126.076299880015	684.495092556743	505.697448596414
912	912	345.235717687659	132.325841304713	689.681761503864	505.705316138949
913	913	345.713474613992	133.688187599164	706.350334271183	544.281410751956
914	914	343.448177678573	134.219209533273	650.179223666995	511.214322146782
915	915	346.449673467808	132.569118830973	682.434228128331	532.187815240844
916	916	345.481612781533	132.952638486025	672.776863366116	515.133393089006
917	917	340.158999526328	125.512444114416	686.616361277933	504.152961955796
918	918	343.982688505047	133.736254691415	662.476668518012	504.013019306702
919	919	340.684239817816	131.645370221265	672.576587694202	514.233069814942
920	920	346.050656135887	127.091546140226	670.833677319217	511.002071201771
921	921	346.971996546399	134.827983154741	676.931802343654	483.772659744497
922	922	344.635279034547	130.507570069445	661.731008066018	534.725157526192
923	923	339.85297133823	133.631045301549	693.175216473524	523.207041480275
924	924	342.405154330745	136.668260249656	671.168678522941	526.833728898763
925	925	345.847497763941	134.91884187158	693.584084128507	508.188354986604
926	926	344.987250900525	129.168557879139	642.470698622684	524.28161881019
927	927	349.569716246427	135.685613461196	653.531222353507	494.181782296902
928	928	346.04459082272	130.273606716971	659.267061767384	518.402772198875
929	929	348.672684495453	132.517618428633	681.048744168133	515.91319344855
930	930	348.780334007569	130.190943500371	679.90937218891	498.442616731445
931	931	344.164575583086	134.145223927561	696.281426731387	520.2456980101
932	932	350.018823974995	133.16700897063	675.43149935073	517.005974242576
933	933	345.604519824838	128.688978089898	672.706008281171	538.743826331547
934	934	342.755465393512	127.863225695654	693.604518737186	555.132660073433
935	935	346.683204787135	131.730313800943	664.045485735749	539.03109023015
936	936	343.336818832504	127.107324604698	663.45354470038	521.093552283665
937	937	343.476530470914	127.869792075525	648.008964631523	519.803967119243
938	938	344.034989121529	129.309946845603	695.877480848416	557.998023974657
939	939	348.478764549844	132.248887465803	694.154623431181	543.024683140475
940	940	344.721550800183	136.227705664623	654.581129338571	502.444311231198
941	941	347.207721555628	132.087642290569	636.077607991648	525.102156563085
942	942	342.037448572742	135.585750639052	675.874616096078	530.591451873021
943	943	346.464985505813	132.051604085783	673.040639333572	536.966837835516
944	944	336.89340298943	127.7277843537	685.68700768929	503.603524608116
945	945	346.888816757993	129.162177056642	647.926210136514	528.437039347157
946	946	343.97275919068	134.572584993355	654.472341548422	524.763339584676
947	947	335.081762315812	129.368778185133	660.677979223874	522.690358356889
948	948	346.764491122553	130.855933043377	660.367229054739	518.962685619184
949	949	348.669586578896	125.854480119873	675.116434253349	512.249779398498
950	950	343.104156300988	130.915059030316	674.359240123887	493.589566371068
951	951	344.418707677918	132.724201626167	700.656704573268	530.527095918972
952	952	341.733155048591	131.275951179087	646.389103405347	527.879533751688
953	953	345.986697139404	130.076366855731	658.322980961711	520.372899837986
954	954	344.428794190709	130.112290425157	665.89846840199	496.837628899873
955	955	341.093713376261	133.425177344112	664.492587991038	514.171497811204
956	956	344.044054848319	131.94027999911	637.313026144144	505.88566169762
957	957	346.0665317795	129.37183574479	644.223068574831	509.938076574111
958	958	342.927243322796	131.554328808519	696.712578624456	516.054510070205
959	959	347.543233496342	133.179748216347	687.739708575435	521.595536009766
960	960	337.593378005503	133.517219885021	680.418555395354	494.335198086934
961	961	344.565720635662	127.316877256159	639.418665160485	533.084417353525
962	962	340.888472307956	136.141855534991	691.105375157852	519.562877496732
963	963	343.41858737884	130.698169949789	675.134850346861	546.623614689443
964	964	345.088840146983	129.064353275095	671.51268222825	533.267160269262
965	965	342.923326025147	125.009683529121	653.842247530457	529.718667995418
966	966	345.794702879543	132.135450913336	664.217797471835	508.970238882456
967	967	350.320644595638	130.479803813646	671.567513148043	548.661430816174
968	968	344.036720783692	128.978485238282	672.634988995905	507.751053572791
969	969	347.961273615868	125.964880534941	678.167622616338	521.948627848148
970	970	343.992284888026	134.18493786966	659.905266855922	496.206616020416
971	971	343.035641038743	127.966536351989	655.43764587168	531.409902744549
972	972	341.618642038633	121.145127457745	691.650858849561	506.761147784288
973	973	349.682376943403	129.779846836638	681.614666017728	521.432861693267
974	974	342.301453681168	131.35967530624	675.765108821054	514.677872329068
975	975	344.802059891538	138.396855684821	652.291192867635	538.600163764348
976	976	342.895788975377	133.84930193436	673.955327203472	529.505828649518
977	977	344.21233188542	132.244422986989	652.707434666504	534.101814015226
978	978	340.248414806382	134.523760797031	663.909009340029	534.422594024347
979	979	344.723280620459	134.95464206601	675.253984129098	500.363316931991
980	980	346.471090119194	131.755507589659	660.923228526998	530.816288803755
981	981	344.641839079899	134.499722971901	679.334606590033	508.130075428467
982	982	342.257476737293	131.35904960683	685.453690751028	540.076482822653
983	983	346.529584793858	124.133571246646	690.819188889906	546.580562223197
984	984	337.690623396209	129.883349898718	675.301391318534	531.15975449997
985	985	340.689880504681	136.710049758357	659.838415741439	525.589101096911
986	986	343.000758263726	132.713835770789	681.967448555657	539.872209368901
987	987	343.926961712411	130.325486735826	650.160174307737	515.777587244684
988	988	344.468482826779	130.403349020552	658.425492516446	530.125303322308
989	989	341.83639508567	133.94022328133	649.17817033506	527.95655124488
990	990	347.205628600989	130.676324389823	649.624190839377	505.43187988722
991	991	345.543819892717	125.590993579321	684.213239876218	544.540933315457
992	992	348.158238745519	127.878268327401	683.010220147001	536.136446596358
993	993	344.83309994377	133.468063280967	684.975599500376	518.079356487573
994	994	343.637620456984	130.707903080317	666.139098737959	494.880254703005
995	995	341.032751581654	136.942591769611	690.021381769802	526.219245004118
996	996	342.164431944596	128.959819591212	664.917793139461	538.224397785145
997	997	344.12429554202	134.575031675189	684.551855928734	523.715660549418
998	998	343.466567685695	129.072644598878	673.947033203226	526.707865866133
999	999	346.545550547095	133.927615184229	669.707542825489	528.756464253774
1000	1000	344.925966383628	129.679135692718	697.636023214081	519.114006115553
1001	1001	342.818559555201	132.955518139277	689.812582331896	506.663998142505
1002	1002	339.033061397161	131.233133938795	684.445000093202	521.526778522472
1003	1003	341.661063850605	133.539138200123	680.259072655994	554.859646316587
1004	1004	344.19938864407	134.770835226837	666.548575788972	525.136297036106
1005	1005	342.140447753465	131.963489061228	680.482802211119	511.834075125728
1006	1006	346.421561864013	129.637193434122	656.241759467534	519.085325501298
1007	1007	343.885497747938	126.248646956911	663.623664793172	537.800289223598
1008	1008	346.857896741102	134.671277887546	675.763002767563	534.0255616076
1009	1009	349.724055681308	134.45412373436	671.13065867133	523.006993684037
1010	1010	346.242161956614	136.539820967247	643.950791960068	508.244534169054
1011	1011	342.933253229078	130.025233578074	643.120779964956	516.434644719387
1012	1012	345.465463977925	132.696513958601	636.582132433872	509.748568607548
1013	1013	346.618118116762	132.775284052121	693.090348012861	530.927697406221
1014	1014	343.804810961918	134.775283246917	635.157199661407	526.161914875636
1015	1015	344.008223287742	131.540113492653	656.803505420393	513.314394320418
1016	1016	341.43126350403	130.386442363816	647.842258426626	521.68461140992
1017	1017	342.399698153128	128.921842245231	712.234132537525	518.285654578514
1018	1018	351.191621355503	131.335019940735	674.429019513079	503.122955004723
1019	1019	342.80807076537	130.255359515564	667.461693824261	512.798635335482
1020	1020	341.65985108313	133.53697710197	689.470869611095	508.290535341956
1021	1021	345.830787636563	129.806619515594	661.53717525512	527.166923597939
1022	1022	348.291610878617	126.56135629388	696.650193027357	523.144237924661
1023	1023	339.278893705423	132.048049535345	680.966612868786	528.628544663109
1024	1024	341.031423597943	129.032484863808	676.828992242791	516.750642078819
1025	1025	344.657082125087	131.442673805005	674.286148914789	518.15280554515
1026	1026	345.315241617827	133.884791565403	679.453562568162	572.219367289462
1027	1027	347.402167842173	130.461925827204	655.296692677766	507.075788150242
1028	1028	342.512143607912	129.458451955943	649.738630004463	533.60959408786
1029	1029	348.540908360918	133.664817461978	656.138164047042	515.070783434021
1030	1030	341.643593687507	132.608207352087	671.33387913306	548.931450871688
1031	1031	342.475923694548	130.876462489777	661.211169241142	533.601465330346
1032	1032	340.77161558548	135.824178919126	681.216187530883	531.600708042328
1033	1033	340.259736832208	128.910836380767	658.109866167129	529.037943676854
1034	1034	346.260443373938	130.128099346245	688.635618682008	513.471897631116
1035	1035	341.251526171339	132.858607051	667.403408958725	513.409639214452
1036	1036	344.105903345922	133.726379263482	696.869969243449	547.600029942556
1037	1037	344.147290380893	127.709493992521	710.870983137566	547.319722318352
1038	1038	343.802358554983	132.354495244745	653.771307991175	516.689597083207
1039	1039	340.983941912972	129.584812929143	696.407962336717	516.890555890733
1040	1040	348.70276252436	134.458614646601	663.668866089026	520.034494558178
1041	1041	341.59268661772	130.239602713349	652.011903265958	512.418250826388
1042	1042	344.902298291148	128.620246425928	673.240061509791	532.914052487309
1043	1043	343.60848266341	133.498043401282	626.82937626779	534.887553746565
1044	1044	343.478386807255	128.83146150957	681.257194093944	509.978973142735
1045	1045	340.640880253557	132.616548977989	686.920952910287	498.165656242851
1046	1046	342.47683500982	128.005047101417	675.103601464405	524.526795906931
1047	1047	348.016480538761	126.339144986784	682.766150320187	526.50145589784
1048	1048	345.257740169021	128.337116445056	657.283274244217	524.34608813957
1049	1049	343.187257680013	131.343724190993	672.492599391284	511.095635793918
1050	1050	343.422512620787	131.173435725458	646.634153391966	511.578139737481
1051	1051	340.233553701724	128.536456102038	663.635428287777	547.835469082973
1052	1052	348.872841290463	131.552812057179	704.673458331262	524.551263706226
1053	1053	343.303843744092	128.283741636901	694.400364145605	470.490809445041
1054	1054	345.166800545895	131.471214584606	651.688581012201	557.483962352676
1055	1055	344.00143949042	132.788570628893	656.307182845096	514.826465033645
1056	1056	337.312404442552	133.93085555585	646.18070519661	510.271197355484
1057	1057	347.781345628107	129.266098168216	660.769192021845	529.409713702343
1058	1058	342.917046687875	130.982328107588	673.843607326607	522.212863912658
1059	1059	345.085937352583	128.676594811414	680.155068505642	473.384752739852
1060	1060	342.203322660602	130.065974272583	681.847982742744	505.858685962289
1061	1061	345.805944788884	134.948392715923	665.307557202583	513.037155495139
1062	1062	344.543331130335	127.677590237521	692.550556933431	500.117920045677
1063	1063	349.921676915454	129.148788995583	689.841172488544	527.256647664019
1064	1064	347.411476915566	126.534411763614	679.435992490059	542.240307123754
1065	1065	346.241992949625	128.949075215087	668.479396510313	512.843596157282
1066	1066	344.571577971798	132.747858040516	648.451352650594	512.987412856495
1067	1067	346.930374396626	130.011713165316	665.21477041122	542.134119946722
1068	1068	345.870769360348	128.845949796332	690.43326564899	551.183014687235
1069	1069	344.77642373479	133.368447735795	656.14068048471	506.393000176406
1070	1070	343.535102809963	130.396133115537	667.862086046242	550.327336117335
1071	1071	344.181150827265	130.511502637612	665.089290362757	548.643903888873
1072	1072	346.88628618294	132.804464366553	660.860835287944	566.76860595392
1073	1073	343.363073938344	134.371417800122	649.749111951667	525.608107778414
1074	1074	339.493164880801	126.640050529639	659.960028588583	488.444283575349
1075	1075	340.700765132681	130.319072235799	672.946173699505	520.278696347431
1076	1076	343.750647432727	131.606256216445	677.001054865606	531.8357222545
1077	1077	342.10718072322	135.478525644311	671.196693800786	537.701094946854
1078	1078	347.687409885598	137.017657796049	651.810905765774	512.758063448154
1079	1079	344.333116719367	130.799312998872	691.21737631571	513.951010283479
1080	1080	344.579866963676	129.135783299522	683.54482842125	517.356699221436
1081	1081	345.459189954102	129.670105375529	680.260456252663	505.71234305433
1082	1082	343.855238661332	121.645805543663	661.283514548206	530.854918030691
1083	1083	348.032726985411	126.740290462554	661.832024493039	499.497499106773
1084	1084	346.01121221041	128.64592152976	675.01336395591	539.733150823578
1085	1085	343.20885843389	132.967563405426	674.451075332787	527.017836254396
1086	1086	348.112429630907	131.257858132749	718.38671318039	532.765396389839
1087	1087	342.498303250077	130.110430750189	683.229370192611	527.67619870948
1088	1088	342.84424627677	128.367977170162	671.924309253609	537.46741944669
1089	1089	343.905132836055	134.44756230849	674.008776347684	515.27634654486
1090	1090	344.300362298689	129.893890680398	679.33502104919	503.930057048491
1091	1091	349.210987267684	133.253669120808	674.115344188765	507.389766474407
1092	1092	342.550164198682	133.532615843746	692.334498280895	532.112672399894
1093	1093	346.359020350794	133.773901054424	660.71195315071	555.97886499624
1094	1094	342.682339831671	127.489413850101	684.023879831931	524.113369546093
1095	1095	340.910181981467	124.245291757076	674.461094266347	532.721550708119
1096	1096	345.463196028031	129.991139085844	653.459504419963	495.877074152094
1097	1097	342.163587078725	131.992428779836	647.016414888698	549.313790797171
1098	1098	338.438015053562	131.411033028661	666.102915644019	507.963122273078
1099	1099	343.174052878567	128.830777501352	664.122746290176	528.988907429176
1100	1100	342.000786084978	129.654496939297	679.703291216595	542.476274091828
1101	1101	347.561313752656	126.404330613269	689.328175559278	535.106645603766
1102	1102	341.255829248784	135.388457536216	670.777556631017	538.319089089273
1103	1103	343.783650360905	126.101294421735	662.30645722628	518.434037239658
1104	1104	340.68125768358	128.664527032191	706.425346705249	511.548827040853
1105	1105	346.93330775284	127.160501947054	679.494990122441	519.808036975998
1106	1106	340.750479916585	131.608642777725	683.446263564856	508.605947815998
1107	1107	346.236045946541	130.656533343909	661.178949437333	528.74326378125
1108	1108	340.206532504962	127.871924190572	671.133082841746	525.732085751007
1109	1109	343.099555469225	129.928314134185	695.08276734605	528.091556898138
1110	1110	345.904787319227	132.913421881518	669.955532385337	534.972123224762
1111	1111	343.849150686767	131.818856498512	664.072204293627	519.62035301806
1112	1112	349.59601208443	131.6849487988	665.385803800068	513.259028753999
1113	1113	339.640721191422	127.077280967453	683.752351251619	505.297882485173
1114	1114	337.914061820134	129.06889310334	621.326185874868	514.246475089798
1115	1115	349.966090919721	130.301157087907	641.70843588043	522.850719210666
1116	1116	345.02170770933	131.403176618601	712.36010443705	498.273431349058
1117	1117	349.429898465287	133.608835046645	660.864160487166	519.0220433209
1118	1118	342.894837043579	127.89689890811	676.643429017979	527.094892412079
1119	1119	341.563464126515	136.081361163623	665.896154253519	522.652896775009
1120	1120	344.105271605857	133.959158023739	673.02163871025	523.933308046099
1121	1121	344.074372278139	129.431611462536	637.04188968114	525.055408657708
1122	1122	344.099898828106	129.815511524795	696.376587940917	510.399100322265
1123	1123	345.252797330833	136.407011451772	662.768840337781	540.159142463018
1124	1124	341.38335416933	137.168078518522	662.454149133525	528.870993155161
1125	1125	343.422188116052	133.681585253219	680.532214883884	507.136977110531
1126	1126	345.080869301746	131.211560700038	690.415480774175	526.431070888171
1127	1127	342.96948702266	133.810962457592	686.543401437017	526.427048554444
1128	1128	341.17449617874	131.481364215515	664.45794250651	527.427962115209
1129	1129	339.646955906484	129.737286224016	671.36265917388	529.463650633359
1130	1130	346.292419941705	127.569249279449	652.757302458342	520.044151199372
1131	1131	342.795392647997	131.360389694552	683.750520925063	493.180363161005
1132	1132	347.992052466733	137.32179651178	659.337726403685	536.86337151384
1133	1133	350.196614447018	128.047447772974	657.83234699302	513.548347126516
1134	1134	347.36221141018	134.108945329777	662.496733182393	501.868899243132
1135	1135	344.756344187165	125.099687620432	687.606659407712	529.01266011365
1136	1136	342.875912529273	128.481967284846	678.342589294002	531.692763453969
1137	1137	344.566130337928	132.833952788607	663.554523040694	543.620164772221
1138	1138	344.016614988273	132.996823268648	658.459385847843	528.406468902089
1139	1139	342.761363121534	126.741843222504	634.56622519952	524.8592188537
1140	1140	342.285840600744	131.530210782852	649.261227332797	538.506530878613
1141	1141	343.063847938685	129.824128527316	635.557606412016	514.948837290938
1142	1142	347.288261279624	131.983424650058	692.170777858862	518.016500209822
1143	1143	340.289374344085	132.430456415442	669.796480751803	560.918570101119
1144	1144	345.263882410413	128.52282301648	661.340902558252	512.028330767553
1145	1145	343.528994432895	128.643050251857	718.684194482743	519.766422957473
1146	1146	344.239818511229	128.032634458571	674.101654287977	534.332192170501
1147	1147	344.221819598119	132.027556594736	681.48754986019	513.822418016936
1148	1148	342.117469647765	130.907729788411	650.246301819321	524.90864507925
1149	1149	343.962321228135	127.628529297672	668.67720108495	522.525323802242
1150	1150	345.078930727273	134.569491257089	681.482785648672	526.371461646487
1151	1151	348.972514389785	129.461331441722	670.659926411658	538.652464538379
1152	1152	344.146453662334	128.039909666452	671.371901350773	524.634025751257
1153	1153	347.566385110581	133.866500267897	674.526042075887	557.0485394683
1154	1154	338.546684075366	130.602616974022	672.843094522997	519.29567596053
1155	1155	344.141638711216	134.050748284149	665.837873362957	509.342360549449
1156	1156	339.022330491457	132.307507158642	646.418408726308	515.361179986076
1157	1157	350.858147947204	134.425704039658	650.097579910964	492.631724298864
1158	1158	340.878806586194	129.394012704345	666.734526222755	539.407260203058
1159	1159	345.609774953576	133.435496678663	666.82125785585	528.217822028043
1160	1160	342.168151670507	134.599891216942	707.143165617838	513.311008182211
1161	1161	342.403148448465	124.2723670771	674.543733456052	531.175111904366
1162	1162	339.657091507905	131.148611692132	671.431807030941	518.002429775269
1163	1163	344.514036662753	135.551723977592	661.121006427294	559.286544176371
1164	1164	341.388332390157	129.670779948609	636.355467870331	537.514309418963
1165	1165	345.327780997886	131.61359273405	666.630065646403	532.317440988395
1166	1166	342.367994620524	132.134258579276	651.545216238707	533.668952001034
1167	1167	343.615693830195	135.530316305296	692.804950913326	549.354156590323
1168	1168	339.965090369582	130.503607034267	671.457450385537	548.280323011904
1169	1169	344.796349679386	128.54441966301	688.254402404405	524.852524227858
1170	1170	341.599575553571	131.281291781331	654.016982707055	522.656302683233
1171	1171	345.116464500495	130.3246623723	654.831525826271	498.522278924588
1172	1172	343.000839032573	130.000376134806	677.924509175668	531.840203328204
1173	1173	340.228590997324	130.751096199663	670.004693580695	523.855132140962
1174	1174	341.727836806402	133.223174079436	619.326883429678	507.175989069885
1175	1175	344.589425672637	127.854350941758	661.63291044592	502.335414294047
1176	1176	344.98276882796	129.140864609888	670.048055635873	522.189226823461
1177	1177	350.871596983987	130.856619012269	683.298208456202	509.60999093087
1178	1178	346.707780047671	129.014697032828	657.834137557647	517.346958162931
1179	1179	339.93645481222	134.378915042929	658.790194760791	513.110745690158
1180	1180	341.531451036798	127.367428907943	662.258720557074	538.300560517538
1181	1181	342.453315805408	128.735600064618	646.122324184542	527.817875383671
1182	1182	342.094800378929	132.339371931474	649.319540011413	501.204072819272
1183	1183	344.243573398253	132.937501368423	664.337416173891	491.268556010201
1184	1184	345.036704868297	128.959541389707	668.299271857195	512.66291581576
1185	1185	342.536798416824	128.229056923519	651.316933306737	515.428882568265
1186	1186	345.811402609705	130.16743545233	698.414253017456	558.250237238959
1187	1187	346.386095020081	126.690541193862	655.669549029096	527.545753664836
1188	1188	341.120814151008	131.268483585691	673.579116884677	536.202022415448
1189	1189	346.064165272241	135.001036657626	671.47839668525	518.143626496863
1190	1190	342.041541499969	133.642191104093	686.4056019926	557.93555232576
1191	1191	346.252049216741	134.747415863162	674.009331771813	530.760627004932
1192	1192	342.239678331315	131.624971164314	679.577276731338	512.842663983022
1193	1193	347.241442620763	122.458359696434	665.317919447268	527.509092654659
1194	1194	346.866653197502	130.45319854494	696.343833603673	503.271985426314
1195	1195	342.794185814645	128.308344895513	668.492914195704	548.788442263649
1196	1196	346.719969942468	131.778494692497	685.420937480842	559.398032577331
1197	1197	343.850551125905	129.954714377532	678.054176187307	538.578064567919
1198	1198	347.798145112689	130.970417191093	689.641093667309	531.513918834778
1199	1199	349.709116224665	130.123963855621	675.923010684414	526.016787078075
1200	1200	343.45477965595	132.005239100219	689.107321837557	502.880767167254
1201	1201	347.332301860976	127.22167942827	652.994955762069	495.609810655888
1202	1202	343.324126153623	131.133306624906	667.180122878571	508.437307123695
1203	1203	340.510583286977	130.35370459025	663.213544179112	556.004367095607
1204	1204	343.446430428323	136.469703672596	638.951962996186	539.161668517985
1205	1205	342.023435578759	128.379162506096	692.615576896397	512.941296377226
1206	1206	346.051516322827	127.745078121404	671.170212857878	521.618221361514
1207	1207	340.251761630468	134.566714125556	678.573281085371	514.807378672187
1208	1208	348.835380541756	131.341674674079	630.619434239488	525.220147732212
1209	1209	340.430323863284	130.725973420795	628.226875673487	558.279010869607
1210	1210	345.718646730283	130.122375398482	693.373397585632	531.191895606012
1211	1211	346.361042112029	130.966637692378	679.765292065664	479.17416598664
1212	1212	346.236667346832	129.074257466959	705.572378686061	545.369244349697
1213	1213	345.087727706511	132.82765836527	693.324507077176	524.582934595766
1214	1214	342.622208222412	127.090117134754	656.216248760825	534.052039617175
1215	1215	350.404657806045	131.616239131299	649.771584400627	529.36252092365
1216	1216	346.951771912368	129.690990277193	713.82848894966	498.881174768485
1217	1217	343.018695410805	129.47988076689	678.481007190591	477.333901872498
1218	1218	345.246494553486	131.188680801108	673.79410883044	521.182418750071
1219	1219	349.324037562386	133.38101138083	718.559304722523	533.02120385701
1220	1220	339.64556928101	133.877581171017	675.910037070472	512.054665969944
1221	1221	339.575513066473	129.724523193943	671.703552409231	512.417086430278
1222	1222	342.00622484082	133.623458973326	701.799216166337	541.111385345234
1223	1223	344.145533873401	128.032323321424	675.122228147384	518.717255431
1224	1224	343.977775521638	132.551138742785	662.164492623344	570.258072614913
1225	1225	345.025678305221	133.53737582754	659.08160865806	511.968203207406
1226	1226	345.510524145201	127.8748927879	660.280639980419	507.367227845125
1227	1227	345.524089253241	131.203401595713	690.553219159654	503.140756554681
1228	1228	343.083331315686	127.282089683913	656.569704990143	507.368424929231
1229	1229	344.315287965426	132.540308974644	651.244175674832	540.550604790346
1230	1230	341.015443250586	130.565916912157	655.678779168295	537.848342928028
1231	1231	347.001236361092	124.512722780167	683.075722163119	533.464698834755
1232	1232	343.664853610975	133.387593763667	674.838131695326	527.992061148076
1233	1233	343.1385149182	126.623875892042	687.909274734228	518.482742125731
1234	1234	346.468673097514	135.94405207162	678.010129367174	553.223441660739
1235	1235	342.157051732715	132.840429363345	671.817687701165	547.58147166055
1236	1236	343.697592878151	130.627443239184	642.366094691251	500.480542409495
1237	1237	347.657654343921	130.768975840147	677.832103158563	519.219936909857
1238	1238	343.775541526917	127.924532147529	674.999253001571	470.715685586232
1239	1239	343.732194407244	130.016806617354	695.788063024002	550.022536180889
1240	1240	344.804876464624	129.139404002494	684.144366700327	563.24403843927
1241	1241	347.200574221023	124.646618519611	680.712748947735	519.623239728942
1242	1242	345.350877873464	135.751704992219	680.963196919633	520.687109249685
1243	1243	346.802955622859	126.495763195175	647.361497944933	550.140547362561
1244	1244	344.711801030297	136.106934373479	685.640906543953	524.66842105756
1245	1245	346.061899717989	130.566531007986	696.806759171772	494.341869471443
1246	1246	345.085365879516	134.840066626853	680.202908124823	541.752697940649
1247	1247	346.063991422591	132.153230647303	658.127446657604	547.159954213748
1248	1248	344.329479451886	134.516707175928	668.459684767108	531.11819349295
1249	1249	340.89895421677	127.728656631285	667.476374217922	521.644512109788
1250	1250	341.839445456044	131.272920559364	652.940799899936	534.00826005531
1251	1251	339.912671725541	127.445668576529	659.773166244523	521.158774520953
1252	1252	342.971669382368	133.948697201075	664.620402784957	509.888918370745
1253	1253	343.588146474137	129.65317639384	674.105689092698	525.51731385919
1254	1254	344.198020499348	131.903926013462	665.562571174356	527.900951094225
1255	1255	346.389865329457	131.586401803899	681.397403089933	538.919235982887
1256	1256	344.978058482749	136.076151535794	646.516470266524	477.636024566978
1257	1257	343.125635063788	130.926296399953	676.61649306346	519.460306694438
1258	1258	346.628722701268	129.402590321216	649.684234516885	526.376196416604
1259	1259	344.819330825729	128.773593142749	692.377615243573	500.147659775911
1260	1260	345.112543697932	128.478225507232	669.524876781458	510.084648831661
1261	1261	339.155662208262	128.88057384685	664.755734104445	545.038226377044
1262	1262	349.726566135255	125.246759488924	657.451218324123	482.820369169294
1263	1263	343.42774219475	131.00015225015	669.762637409845	515.648629406352
1264	1264	346.872822513055	131.977297517229	678.346842996946	502.155604078429
1265	1265	347.177454508272	131.838509842932	649.230302778991	506.483809448614
1266	1266	342.070399457292	128.855201890972	660.050482560354	551.494351677562
1267	1267	343.817885868832	129.984451533092	670.246593298596	512.496834530844
1268	1268	340.673648571713	129.364454537798	626.917746971803	541.200481789181
1269	1269	348.392389318888	131.796651634781	669.109374382369	492.691036657537
1270	1270	345.362011941913	134.617326534005	680.97592100438	486.792198631795
1271	1271	347.991465583648	132.762248702827	657.793486992669	527.13855150654
1272	1272	345.222570498148	131.949891084259	661.688103759905	513.483364931786
1273	1273	342.168580861123	130.636841138622	671.942531052223	535.453943638554
1274	1274	342.786275457205	135.747868268379	657.825414007454	520.7385321664
1275	1275	345.778079757017	129.999985724443	644.905927869547	521.914942072947
1276	1276	348.607219566712	130.890906464911	685.727229326333	517.936214410597
1277	1277	339.876408697236	130.216230630774	699.66056263936	527.035201232466
1278	1278	342.154762222068	129.648905275437	657.544125226163	512.919058097039
1279	1279	347.826662055283	130.007731255072	668.776902075456	538.223783215835
1280	1280	341.920016506671	130.493245875306	657.513119132288	509.129828283651
1281	1281	343.255132100958	134.381797841978	675.564927215066	570.208201391095
1282	1282	342.814485270188	128.442191177928	668.025955310522	521.770176078351
1283	1283	340.489537860829	131.403081981756	672.750867300499	516.695647006459
1284	1284	348.558711689218	130.656066145855	661.986805802814	509.429205095737
1285	1285	345.664377415174	133.228421198112	661.361284293956	519.397236236203
1286	1286	345.333675944295	132.912009317967	673.476265061137	491.748513925641
1287	1287	343.851731735394	133.916212934837	681.570114834897	523.431306561831
1288	1288	343.343007848457	128.716340827122	660.059424205076	535.740040059551
1289	1289	333.69689185411	128.683870287043	664.583662465553	528.643805326708
1290	1290	347.57197351233	130.415403591221	664.699580627185	524.104186616998
1291	1291	342.402122979643	129.681458901051	677.235618514452	520.63943697933
1292	1292	344.644195742773	130.978724231229	674.481949392302	531.546793476185
1293	1293	341.30927233117	132.162622395691	641.939503335632	548.91427078361
1294	1294	347.959092183626	131.790051903404	682.966005139066	534.184279285191
1295	1295	341.238002754726	131.645468116384	677.777647523707	513.88318276029
1296	1296	346.335289275234	126.460391070922	666.903594665779	531.906690665764
1297	1297	340.947407157389	128.575091866142	645.527688605525	536.804515984173
1298	1298	345.704920796398	124.272260379524	685.775163151594	551.735437877773
1299	1299	339.829613864435	127.68346956245	665.085398074887	524.79724847394
1300	1300	348.037602155222	133.803126720747	682.804252426352	537.231080145965
1301	1301	342.952512421677	132.295849751499	689.131763296338	519.59989540868
1302	1302	343.828410543489	133.151231892294	662.774400215655	536.830830486964
1303	1303	346.93252281623	125.512319764604	690.947223232685	521.56623467761
1304	1304	346.923370827344	133.737623667554	676.057583305419	508.918063343289
1305	1305	346.387551272356	131.091053358313	636.015933339365	515.518107914031
1306	1306	342.027017442421	129.254776595245	666.6982194023	518.420567047323
1307	1307	348.743542999665	133.704936248001	646.8640727041	538.364362393131
1308	1308	344.711692215922	134.700362869118	665.878321421077	525.590346110367
1309	1309	336.375601046593	128.795013017284	670.979206508249	485.511262131429
1310	1310	348.307899332455	130.063237048581	648.150557498247	536.090009521328
1311	1311	348.091292203841	132.810413926577	678.119903674978	528.810260808284
1312	1312	343.131164435741	130.946290865946	666.881474219371	520.566486035625
1313	1313	346.839660387566	133.155812561055	674.420959170854	496.81706042945
1314	1314	339.932950602579	130.299854849211	666.705628868599	539.817737158313
1315	1315	339.255632169405	138.27018573499	681.969420784832	508.464726249965
1316	1316	344.841920870534	132.909052201881	681.380634332705	544.586813789358
1317	1317	342.372595462685	135.395153550179	674.059082889616	515.550287181291
1318	1318	347.728998287979	128.2535185425	694.212595570292	505.906724479179
1319	1319	340.627681618038	131.775305152948	678.565785998976	521.978674263001
1320	1320	342.905564668364	129.662927486921	658.201135046548	531.387414469205
1321	1321	340.36099898051	129.183650001322	634.375086638088	535.529605819318
1322	1322	339.392026518737	133.671217797598	671.489572384849	548.583166050954
1323	1323	348.061332796704	131.628666196299	665.487616337549	520.582048456168
1324	1324	348.442463596909	126.452210822303	673.09613072535	517.258608914936
1325	1325	346.836562779996	137.408920252443	667.603799679266	531.904590211823
1326	1326	347.644254623027	128.633332998814	655.192625410998	494.872524343455
1327	1327	345.594752509279	130.84001992754	660.86964899165	515.057950617087
1328	1328	346.934252081268	133.181857508304	671.419772021737	535.399343705566
1329	1329	344.523265466283	125.486892731756	689.589650486757	529.934268943803
1330	1330	341.145006625685	130.633471216324	679.105090075382	536.055408424337
1331	1331	337.705961983983	127.730537421721	643.985101538822	530.756806177243
1332	1332	344.567495558953	134.11793730251	667.865097525168	510.979254014859
1333	1333	344.223724953444	128.609286779596	660.431170063739	501.806958648372
1334	1334	341.105287903099	126.583488734076	674.267907742258	506.993953854982
1335	1335	341.087188425602	131.537031900114	705.295624875999	518.659692812296
1336	1336	345.797960089364	134.969702117139	681.436227988666	523.630852881307
1337	1337	343.641082468424	128.596954402185	691.928257554146	510.477769789546
1338	1338	345.233321822052	130.792374080681	681.689598633906	508.646094855237
1339	1339	343.839154238657	130.077291181868	683.725848453839	530.832760036392
1340	1340	341.363584085347	131.78187278768	701.071427088329	512.128711845552
1341	1341	346.476354388096	130.610404490127	670.525956682751	503.150458310255
1342	1342	343.721644232245	127.598289982634	675.176601367999	532.9577599825
1343	1343	343.626947560419	129.619400316037	678.254199241595	526.602994873071
1344	1344	342.319777621523	128.801268199932	676.381249079339	505.020574161084
1345	1345	338.918400714238	132.320975053642	659.236267813956	527.977247308396
1346	1346	344.498543933158	133.845947303707	669.254456685599	518.199796660421
1347	1347	344.279139799358	131.745476028184	685.094687551747	548.310402616197
1348	1348	349.421503841994	130.166080031474	665.162553833038	463.917578236824
1349	1349	343.864410952642	127.581499198477	706.39514657753	561.545224592824
1350	1350	340.924618131723	128.987241940691	688.744991288554	536.795064166501
1351	1351	339.703938586443	132.723791252838	661.667613821087	519.59225063925
1352	1352	350.195771112951	128.752933937358	664.175821789185	564.154451822988
1353	1353	345.203766157591	128.174991331077	653.509459754251	530.673880273241
1354	1354	342.427764154859	128.550060436863	694.797556823566	510.539922590021
1355	1355	349.350296614725	127.628147598219	646.19589039448	525.855463293078
1356	1356	343.35076124459	126.373728127533	647.982084707279	531.704417946413
1357	1357	341.443146388489	124.733942111933	685.491818481642	515.093170512289
1358	1358	352.099753715129	131.348309475882	666.454355238425	499.238317160341
1359	1359	342.635783584208	122.877353066765	672.449529263315	515.517249363609
1360	1360	344.71356355204	136.966390355193	629.203054372818	529.110721534482
1361	1361	343.803627889413	131.458476702345	653.621928626899	535.667841507597
1362	1362	343.427775561545	130.894797421874	666.204363265399	533.596243039957
1363	1363	348.727109269674	133.66309290165	657.720753128815	513.781741881012
1364	1364	343.345457828638	135.199017281915	679.76828939328	527.206506283273
1365	1365	347.319365017733	134.071686874401	660.542658778509	514.446227923127
1366	1366	347.124129310948	132.591868714637	669.513437110309	534.430545455357
1367	1367	346.497632471491	127.455202811134	660.641422737733	509.818165451916
1368	1368	344.537515371738	134.401615342318	680.607672815837	529.423288737881
1369	1369	341.150101267844	127.61041556483	676.524399599509	521.093446566328
1370	1370	342.56118347532	138.56627015516	654.13760866604	537.173444780932
1371	1371	341.845388086977	134.108365044751	660.175935261648	525.535640303139
1372	1372	342.255963823549	123.985101960989	644.063066262823	528.248972816705
1373	1373	344.175471542442	129.657148670113	651.157901889397	542.809926377473
1374	1374	340.375520967614	131.135473895516	687.831532445218	507.856729398868
1375	1375	346.933186282749	134.426372586029	679.4988853721	501.258870415409
1376	1376	342.607345056838	132.587149393243	693.962963818511	514.171603946477
1377	1377	345.32611355253	128.923187178365	684.427057057816	526.797638037641
1378	1378	344.193540188587	129.312384160587	647.816473046857	549.370506233276
1379	1379	342.559148505814	130.808381098643	651.030259706849	495.093862198382
1380	1380	347.072903210447	129.447668581183	679.849760985441	559.173582829078
1381	1381	348.220724878081	131.171848709796	651.31050916652	513.30007976882
1382	1382	339.987462520003	131.957178692263	672.950723942783	534.158391892532
1383	1383	343.0647897578	132.150607697811	665.631523083544	547.939269035847
1384	1384	347.222163186234	128.594793694772	700.279701540318	514.206849304069
1385	1385	339.442473408633	133.312568601168	677.815227165291	519.104031517503
1386	1386	346.408924263258	133.934393591115	672.455524590163	514.877630640811
1387	1387	347.908803745808	131.378449181033	673.154786833969	529.417294995289
1388	1388	343.021303049965	131.524954874981	700.702214135335	524.240692185624
1389	1389	342.947182692426	130.046730145033	674.886500668022	521.342759277026
1390	1390	342.594296062903	130.125933126851	676.270822565781	529.346820644582
1391	1391	339.447784585412	125.133108560247	677.508873645	538.284244547691
1392	1392	346.095682921451	127.48427316631	652.434215009188	513.185940998793
1393	1393	340.452112936673	128.217887020631	690.49693875224	539.03123069957
1394	1394	339.799822101617	130.303923677054	678.758431350806	495.393016973049
1395	1395	342.131880495169	126.666654037004	683.730801638035	538.811823044158
1396	1396	349.720017490908	128.769436101431	674.726655949431	537.954871537175
1397	1397	349.932271127831	136.532726585683	691.232030874956	508.794669678771
1398	1398	347.572231287994	132.164216648064	703.482519318667	519.998334099137
1399	1399	347.729110789554	134.691329676302	704.515237714137	546.917367002392
1400	1400	338.115714159392	131.968851469607	671.462093358751	521.206146408702
1401	1401	344.565385305635	132.411032062204	672.345995016369	500.964166719585
1402	1402	345.793322636665	124.293029229022	669.465543343603	531.779936982489
1403	1403	344.219014787303	130.546635482139	659.172090132846	522.082316090021
1404	1404	349.487790390707	134.288252459701	659.884686840318	532.474792189321
1405	1405	347.728824884729	129.589240393957	646.274999504489	537.092832121103
1406	1406	343.355272979853	133.108770016714	678.377364820246	530.419405133794
1407	1407	339.482093630897	132.512981187693	664.814857251711	520.489905881073
1408	1408	346.278497926852	131.011277506078	682.297949934769	527.334950559516
1409	1409	340.369617723137	129.98494682346	663.755753417839	521.018354356109
1410	1410	337.687904394635	135.077585769341	679.444040167858	522.044723960601
1411	1411	339.228999068001	130.559849959607	672.450213479775	516.903801331712
1412	1412	346.189025293958	130.709048235028	661.523736524296	541.775655898261
1413	1413	345.903024062903	128.97180954423	691.368614767015	487.0417125128
1414	1414	340.593842880238	129.216569492788	675.026052592419	530.226641168267
1415	1415	346.440258682141	132.078186937577	687.820810642808	540.281261899101
1416	1416	344.942682450331	129.971430950109	680.21058963182	524.665015700939
1417	1417	348.594501540655	126.768589139552	681.064239167536	529.29973082811
1418	1418	340.347901667935	124.288168442698	673.524981874976	528.738244673123
1419	1419	344.497157865514	126.134585687473	675.600842571102	536.23579734603
1420	1420	341.860559518009	128.305458364991	693.866757017403	539.464814123024
1421	1421	343.164112171688	132.274148773626	676.065002338662	493.05491844085
1422	1422	343.527513598696	135.386991908144	667.534323021591	527.070571179822
1423	1423	343.236485113365	131.58402445158	689.666137516866	514.55372680993
1424	1424	342.718900239068	128.651491892098	676.717800755504	479.02421486672
1425	1425	341.261699179293	129.717680359531	652.31156255294	525.794993581681
1426	1426	345.963893738043	127.991975373952	648.218735068691	526.13443281933
1427	1427	347.525796280788	129.643352115134	684.712122827977	517.497305117189
1428	1428	345.854202557395	130.881339257488	660.60570189028	553.424611015582
1429	1429	341.80757862025	132.923031335071	666.200828019757	566.708392492513
1430	1430	343.467313907295	134.984019922758	676.486288679644	516.18243430448
1431	1431	342.084464906413	126.119057006745	683.690129361487	522.809266330126
1432	1432	345.727964883118	134.997880866964	671.884616230296	515.236008742519
1433	1433	340.846350265281	137.348412502513	700.789358638868	527.140596081257
1434	1434	345.494160412624	127.961226270812	631.402858210687	510.690148531387
1435	1435	346.587307271069	127.41797774874	652.990626237628	519.879734617053
1436	1436	341.912948495651	127.575625978806	660.925365178631	558.378007525747
1437	1437	345.048719756584	133.912730217392	660.39016198751	548.43104883501
1438	1438	347.346435509339	133.129864326977	682.609847772289	519.156045687124
1439	1439	344.992933335405	128.004169638194	658.206941425265	523.893017091829
1440	1440	347.762690245882	134.065964738546	661.215498609727	528.936141056791
1441	1441	341.094638782519	134.721179559123	669.224088272823	513.743929731284
1442	1442	344.751202263017	132.604036088505	662.596928264942	526.187244369449
1443	1443	344.143885609436	131.808664284218	645.559361923589	538.752337935921
1444	1444	345.035142374396	127.73877304359	654.53718869522	534.129539053007
1445	1445	348.386121385564	128.434111793616	710.932806135341	535.898432734598
1446	1446	337.615667237383	129.290827210372	635.367644228456	526.314092481583
1447	1447	343.104075653365	129.855393880779	681.305847701994	551.815394280714
1448	1448	347.537470669718	127.165162250777	676.846740113614	523.619023493319
1449	1449	345.250160474042	126.054315377604	670.393848026608	511.50683841992
1450	1450	341.983744747292	133.308356490371	686.568558800974	547.46183675309
1451	1451	349.168511124811	135.309814061163	702.870064905167	534.234135191441
1452	1452	341.015295139629	132.042024566709	654.843059713538	511.429454968071
1453	1453	347.965442303632	128.250428100583	662.007283290579	518.596291652425
1454	1454	338.381610377908	127.942149309585	701.974180384816	510.486166280081
1455	1455	338.680345240535	130.679270700049	675.56888337997	520.798544978761
1456	1456	345.825527394954	123.800534547124	665.770034412044	516.393190949342
1457	1457	346.343133371471	131.622905731554	665.266003024552	526.993852134546
1458	1458	341.724394544759	131.160694529626	688.726047449245	521.424884207386
1459	1459	346.165007380681	125.435690058138	678.386714227805	499.457984132569
1460	1460	347.449121209858	132.887646518651	658.930561384737	532.005492979782
1461	1461	344.121676255951	135.172721495867	680.14610075991	534.233503190038
1462	1462	341.634067014889	133.944621691054	671.400007416086	513.574973704897
1463	1463	340.114338835336	128.858024758467	702.5924630656	554.365112595936
1464	1464	337.78502968823	131.178242223418	663.412636777005	518.13329701054
1465	1465	344.285698163586	136.484585749737	679.907464619361	534.074178097658
1466	1466	343.021596868642	133.368193103997	687.153603330939	520.468376160463
1467	1467	344.833513950933	132.848391967315	680.232201772508	507.693451159108
1468	1468	343.836406444885	129.694600310834	688.629862029677	517.049894290577
1469	1469	342.623582079147	126.014402756468	672.220335756959	508.3341506095
1470	1470	346.20799668386	137.952536024632	681.355258218026	536.955980488747
1471	1471	342.242501427194	131.07850368879	673.630216030939	493.824957200567
1472	1472	341.913332352695	127.503090908301	669.542207422819	518.494716474925
1473	1473	342.319316306776	135.140999104042	641.315664149794	524.835506355489
1474	1474	345.110134007547	135.946056856352	667.652298073244	534.755940591687
1475	1475	345.222925989883	134.085432378286	687.341685983739	512.154614579204
1476	1476	345.162972616406	126.273435936553	665.217319004947	513.920329120453
1477	1477	341.219780417236	129.593676479262	680.348197795364	516.48856971953
1478	1478	345.949026551839	131.586974123087	686.523034349486	527.692929047994
1479	1479	340.753144947356	127.806488126562	656.606695672757	514.247881753554
1480	1480	343.572599780037	125.811756914929	658.534725292399	532.211150884209
1481	1481	343.751332216842	125.299973752691	685.179078880538	524.778449859714
1482	1482	344.107681829226	131.911722190421	669.895060599299	519.944400333532
1483	1483	341.235716541791	128.453686262613	635.410391893197	525.772367987087
1484	1484	343.704058100024	132.364441599462	645.494633174045	498.206488178662
1485	1485	346.380113520377	129.605787061123	681.886502222217	545.950096514605
1486	1486	341.349389303787	132.997716844729	666.190847705702	534.705640375857
1487	1487	341.230618275489	134.893965563238	663.234081028369	514.290918137051
1488	1488	345.570797356603	132.473429101118	642.979059913449	549.261911421319
1489	1489	339.610383638646	131.946896155542	650.47711936979	536.953722386437
1490	1490	349.23994735431	134.744686076915	693.523059205615	545.423092621273
1491	1491	346.622375699462	129.692165536264	684.777219828189	528.360902301371
1492	1492	341.166434666603	131.38035867803	648.896124299115	529.707195000511
1493	1493	343.074925314517	134.394972408193	699.546392772671	565.329049433884
1494	1494	333.859398551244	128.008877535928	688.251093137184	541.575506371156
1495	1495	345.391928471771	129.548103468692	673.074454693827	525.046029462237
1496	1496	347.169309414837	129.146869142062	687.531127972309	538.067026904025
1497	1497	344.432061309293	130.409391266361	637.173565389778	489.013765952568
1498	1498	339.719213392868	129.82165313382	672.843138459892	513.740148997053
1499	1499	340.437199446472	127.882120202337	662.599592571734	518.249514453809
1500	1500	340.845537061857	127.981028174652	702.713905263876	528.083863827554
1501	1501	344.026791006946	133.760135963553	672.40218966746	550.742560892784
1502	1502	341.481990500842	136.345107334604	673.439776591071	501.931846967555
1503	1503	345.162235809379	121.765955001607	703.579591075329	505.189884593632
1504	1504	343.856790784997	133.744289723672	679.756198240024	540.570262408295
1505	1505	350.073335959239	134.796868798678	687.425962478223	535.849630697732
1506	1506	336.177614895772	130.09210826116	704.085743546712	532.413122368053
1507	1507	349.838099431479	133.978871343676	650.750518196338	501.385557893754
1508	1508	345.848598584457	130.06109110865	651.194724396678	510.705115907223
1509	1509	344.719747017267	134.822608760712	655.674829782707	530.747222854935
1510	1510	339.515579530369	134.825218767958	657.750701894033	509.091101116588
1511	1511	344.582086775688	129.552114707632	672.910546995155	517.130487034247
1512	1512	341.123476587171	131.827082442089	676.837158515687	489.415768543133
1513	1513	348.603117370469	128.169749425295	638.778269561124	510.447535466507
1514	1514	347.466180820535	130.730934481985	680.258942501953	548.061559104076
1515	1515	349.467626746194	133.539763608483	668.729261690285	483.994847236362
1516	1516	345.969095600395	134.408775860621	675.016231639872	495.910512827713
1517	1517	347.475886403223	127.808427827063	688.386116256827	534.278680175047
1518	1518	345.436440877859	124.734981482186	629.238455801387	509.630366543478
1519	1519	345.016523799546	132.60859362469	650.210430184624	542.961648469788
1520	1520	345.605110046932	133.619623313906	669.736535447556	521.910573680129
1521	1521	344.216695151261	128.585152488627	687.272138241907	516.425699360274
1522	1522	340.915520174624	132.838610145724	688.210062152957	511.460107110429
1523	1523	342.582633564486	131.83824703027	680.309790739139	534.005760426217
1524	1524	344.021633867677	129.45379295619	668.746216805687	540.626029871669
1525	1525	344.655332280146	132.733545669252	665.15873271197	543.859397454482
1526	1526	346.392293285115	128.289764474464	667.109730289206	534.574172277987
1527	1527	348.637029454517	132.162473741309	671.487597745898	512.864762701584
1528	1528	348.933465553045	124.884223889303	669.773376516061	528.957188146654
1529	1529	348.270826483463	136.151848732713	675.669212289643	555.660793448835
1530	1530	343.223178640877	130.649102904805	660.490713719781	518.66454586441
1531	1531	338.702521220091	133.357026123537	685.802542635303	527.311380144241
1532	1532	343.750934300101	128.120550150365	686.541670045348	514.977540264602
1533	1533	343.522848770665	133.53373418962	669.951978721004	512.991357692275
1534	1534	343.514872097974	133.152753856487	676.507229142498	498.932546571065
1535	1535	342.193686871157	134.534664258121	695.226770027781	511.950301309483
1536	1536	346.992959097355	131.827154471251	652.871366387554	525.925356021208
1537	1537	340.853518628443	126.237111347335	685.471425925067	526.180884110911
1538	1538	341.76126530933	132.090447370254	683.047148356849	502.601721979946
1539	1539	339.505567942682	129.482276925659	685.13327399772	535.242462898584
1540	1540	343.165759238475	132.741233900114	651.847421313018	533.913616200612
1541	1541	341.6604051963	132.150147739984	694.422167837456	538.156723288719
1542	1542	341.143800869754	135.073133351998	665.568858591951	531.422211140801
1543	1543	348.952383453118	129.786738759422	671.808841124541	521.083025145446
1544	1544	351.294428997462	125.81699435242	652.729560917702	517.336360074434
1545	1545	348.772568234531	136.97479205996	677.531111042503	489.032764682619
1546	1546	340.291785488398	133.061892197849	676.523614697709	497.085777619962
1547	1547	347.833837383308	134.501859354235	670.792175133801	511.722444436972
1548	1548	347.618637914733	123.464725445843	694.53580412266	544.889007784481
1549	1549	342.294661625714	132.429616715099	673.206917835847	533.771987204161
1550	1550	342.236017705202	127.815286650426	641.803149636134	551.686581835051
1551	1551	347.477093309425	130.324606476888	697.616822372493	534.205332661988
1552	1552	340.258514632839	132.126620860667	634.920739424495	519.19708163984
1553	1553	342.257722428025	130.042595444742	701.005757638173	518.614104246379
1554	1554	344.868062158864	132.813110446473	704.378680363213	528.384964696126
1555	1555	344.681109747901	130.282934692782	665.306498664456	538.183508464265
1556	1556	345.558750977161	130.607965073752	679.037891757256	502.715339510672
1557	1557	343.288974533152	126.440912113788	707.116872398501	529.899938779065
1558	1558	345.316597121583	134.270383010947	674.369443081448	539.057434469028
1559	1559	341.456593536064	132.557402109401	669.357074801917	520.524562279723
1560	1560	347.651436830216	127.07785233169	683.425231886285	524.819619186474
1561	1561	341.28867367745	122.430737187136	659.088506362403	523.082343192882
1562	1562	347.288800204638	133.612843395298	680.968530725348	514.762076434393
1563	1563	341.83518848251	129.349626547127	661.325422539197	526.552268698821
1564	1564	342.657762680851	128.655528825572	638.410293084628	514.711522993119
1565	1565	346.272530166382	130.606269116875	671.418494215661	555.693866595911
1566	1566	347.743305456809	126.125051689798	656.036217339471	536.067166387641
1567	1567	344.224120969094	135.218061622928	691.828527223454	554.176982183798
1568	1568	343.169194417388	129.193781347832	692.345504709776	516.454965764559
1569	1569	344.661135144084	134.296990624857	668.813634908004	509.701899895681
1570	1570	338.368864872592	133.035753235483	663.202150300459	502.164618419049
1571	1571	348.694093041127	131.508726675209	659.789165845719	518.147113512601
1572	1572	342.502859217446	133.16233195214	634.581156697115	510.350423333573
1573	1573	340.410843573767	130.610370599019	643.484907798763	506.54003692075
1574	1574	345.456661614281	133.148508747183	697.074579317013	504.648271208095
1575	1575	341.717725370018	130.53829534043	669.039902309891	532.475189000566
1576	1576	342.890457985805	130.430059257873	650.7535152209	529.346106235167
1577	1577	343.956363175272	132.808149868573	687.792225730355	512.392493731432
1578	1578	346.095334850552	131.482327180515	672.696125370455	510.446279364456
1579	1579	346.838674538742	136.275943513128	674.733321486845	528.861271380362
1580	1580	342.621650208059	140.876156668153	641.810981284706	537.667743862082
1581	1581	346.489728867006	133.599579226368	678.696620055603	507.699395195312
1582	1582	342.327192973886	135.472923628387	654.27458233118	531.854233915053
1583	1583	338.488799772952	131.055065346807	654.183502540065	515.156153794428
1584	1584	338.459352268561	132.671757526638	692.372667109611	544.677772875334
1585	1585	344.518544711731	128.962727840761	635.933719304543	465.95717968782
1586	1586	344.118553167734	134.146247906568	682.26705272686	517.044886789576
1587	1587	339.823650071985	128.448630456888	685.046335699416	525.882415999893
1588	1588	346.505762787729	128.1075858179	654.842227351765	504.833743599342
1589	1589	343.168746533587	133.621199800041	684.192238697741	552.306823806786
1590	1590	345.153832736951	131.736019943569	654.052201566996	537.207181639348
1591	1591	342.806338211537	132.66498947423	677.341616172671	548.468835631778
1592	1592	346.348118946561	129.229308929459	699.26395177792	528.377229778249
1593	1593	342.63011788312	126.235972636015	660.372013409794	552.293114889585
1594	1594	348.480581075894	129.766300094308	691.281252237911	531.374668662125
1595	1595	344.6295182035	131.053197544489	638.856356606106	514.071382125054
1596	1596	341.772482456314	127.225707152767	642.469378681106	523.592367190122
1597	1597	351.685719751303	129.56916411427	652.150218556984	516.943102522179
1598	1598	347.295783244421	134.953745182296	681.878011143798	531.818306366502
1599	1599	345.614316205254	131.306562316803	676.309650381943	528.020523497207
1600	1600	343.949227996206	127.943542291642	662.876717521576	517.973471877837
1601	1601	349.590014845144	128.244062469062	658.37382454077	530.272160907384
1602	1602	342.284584576868	128.794026491329	676.449557781332	530.651657801536
1603	1603	347.397407828213	131.134193476809	686.905595722182	542.217817930848
1604	1604	344.007728253879	127.330899238401	688.346258830459	500.764421401462
1605	1605	343.256659962944	133.835733148789	670.883856342925	528.325328618234
1606	1606	345.151237298241	129.823403486528	659.653952028323	502.557548716179
1607	1607	349.360439461734	123.982444393522	673.733761555539	532.78438710481
1608	1608	346.149010087846	129.617534969694	674.027539360425	544.224866080854
1609	1609	344.110446948035	125.651194611764	662.752151693961	548.564987893238
1610	1610	341.274524950432	127.716675404602	698.651443013279	536.348801288594
1611	1611	346.460889758777	135.106361990423	670.759203765757	506.855124914132
1612	1612	341.787471889691	132.920894442233	723.868156900384	511.33424212801
1613	1613	347.546256437356	127.183282790011	672.637202651687	514.073962071871
1614	1614	349.437304177726	127.391526712901	649.624906599739	515.174366072962
1615	1615	345.089314890976	127.056179686676	638.323370548686	516.968903791129
1616	1616	350.394014767913	132.813871570777	677.642836791574	520.929748909003
1617	1617	342.808418986147	130.979565079206	684.44536672903	536.531406114223
1618	1618	344.324544254868	129.481740943904	683.632241182401	531.848843478206
1619	1619	348.514372128026	132.097040363836	680.091088197904	530.802499801717
1620	1620	345.833626305279	131.496003491598	672.462511174177	515.603393727918
1621	1621	346.278635151141	133.371459661736	663.35870169608	531.025153641955
1622	1622	344.644470936553	135.794715792267	690.820704640188	545.257452206967
1623	1623	344.906343270191	131.4789587782	679.476017277474	487.163719042566
1624	1624	346.875704010678	137.970696299976	649.881633687007	549.980655131576
1625	1625	339.420014646685	126.393312636385	695.579942553346	501.989372818171
1626	1626	338.897234826737	127.95348838627	673.424825183554	508.93922262234
1627	1627	345.926736394701	130.276305298895	681.501062213259	491.955636892217
1628	1628	341.446910571372	129.0857970888	644.391920631232	522.472237947367
1629	1629	343.536427492128	127.485527698622	683.522507069878	509.40356441018
1630	1630	346.590292423192	125.02468004086	705.093518531552	514.663712511982
1631	1631	337.877602271335	131.19951623018	671.652303142317	540.859872829219
1632	1632	338.198232050853	128.328256553929	650.459756154212	535.856364227647
1633	1633	341.840551906035	125.419808504241	695.117679686451	539.846216107598
1634	1634	344.296212157283	130.326084455589	682.047782803078	541.469987674102
1635	1635	340.340169067462	130.041946375163	653.288711747875	526.696596330558
1636	1636	346.963704725723	132.645157396545	668.327112386608	537.529156205658
1637	1637	343.18208292826	127.718315406446	699.536982670789	523.078197393688
1638	1638	345.842827927377	134.131268703032	701.875182822337	541.180814306423
1639	1639	347.125068658079	136.551438385196	684.417495580845	514.65646379918
1640	1640	343.617738630766	128.067991452314	661.077596785046	520.20335773112
1641	1641	338.61098376332	130.240222349721	675.067673740709	519.248476863541
1642	1642	340.184636183088	131.538689521202	648.850675755795	507.327794302777
1643	1643	342.305861959891	129.434088138578	661.434892914284	540.173864999154
1644	1644	341.956029621068	133.774029056424	662.09528303924	515.682382883421
1645	1645	346.116129335847	135.254934044977	711.010910625386	526.113621594762
1646	1646	342.509042631187	131.591413443192	694.315740448871	484.054926846356
1647	1647	340.902508855357	132.867368986026	670.603808509968	500.298870169127
1648	1648	350.154002061942	133.267485833765	690.079031245186	523.481990702743
1649	1649	338.949304692539	130.205565933232	693.789558463714	516.275184982022
1650	1650	342.649690334171	130.111727069595	686.553042950925	524.998655570114
1651	1651	339.044358847526	131.651902486636	655.93087217	528.14848202926
1652	1652	337.616083341796	131.603896474419	662.179663000599	517.519226499177
1653	1653	346.411942127908	131.258105573442	687.502048514149	492.306072874364
1654	1654	347.796912389349	131.414652264489	674.202945835163	506.858193021509
1655	1655	340.9831129808	129.553102667712	694.544026481078	531.316140433116
1656	1656	339.456240951231	123.87349205628	678.557187776413	487.562172736532
1657	1657	344.379178387024	128.825372119849	667.290665960549	528.660483696621
1658	1658	349.752729682995	133.38928598853	671.45321355441	542.902313682285
1659	1659	337.139567505667	133.706090811441	664.601248078664	552.253890569698
1660	1660	341.010486239195	128.802707348648	639.161826750444	492.337351119354
1661	1661	340.710102847664	135.482282638565	638.931623564995	536.259535382847
1662	1662	345.815766100708	128.92235396743	673.602753962601	507.064663243344
1663	1663	345.568025962375	136.570797871156	652.729579748089	544.483110030187
1664	1664	339.657794850332	128.460553045974	683.503332675101	532.618681353324
1665	1665	341.38640576454	132.913710834347	631.319257815361	534.312797374508
1666	1666	346.706969936955	129.76169702127	670.708585020877	513.674289465127
1667	1667	337.980319944119	134.857122758304	662.161344356755	516.581017503255
1668	1668	344.792256373147	133.979547072657	662.917109322505	548.630066601875
1669	1669	342.252968498428	128.924691081788	637.999787328207	505.137965003533
1670	1670	343.231332667922	128.124648099027	688.990722189876	497.712038375031
1671	1671	345.655157343794	132.427948517013	651.20588466489	515.957870513427
1672	1672	344.940706857596	129.614762447082	681.233839465544	535.88808840271
1673	1673	339.276101651772	133.778326707639	682.723186785805	529.305887194874
1674	1674	342.489426643402	134.100099647768	682.681592231217	525.72259042204
1675	1675	339.332442541171	130.126445384995	681.746527227905	519.508615017551
1676	1676	341.412702766813	134.916929894841	664.32226248525	501.579915877746
1677	1677	344.286338427962	130.041435154594	677.395508103527	540.732341658115
1678	1678	345.058016026871	127.201460037085	668.413652688002	504.66456561138
1679	1679	341.416768494914	130.742849418975	684.938187564008	521.892318962557
1680	1680	344.506449926219	134.138707215938	676.019347294343	531.276040169682
1681	1681	336.241808405414	133.826948137148	656.409794085478	508.985611293767
1682	1682	341.526346403376	129.890342009929	678.784452767728	543.610922811426
1683	1683	343.744515761806	126.547757896895	668.669357914209	539.943215674681
1684	1684	341.295588708722	135.93878417838	644.218767036466	504.690226561087
1685	1685	343.680015638606	132.241011610626	635.351595803977	538.496829797995
1686	1686	345.158499633153	133.019135258682	657.787666737432	513.247508469606
1687	1687	346.060564827192	130.838537091097	683.165113230063	531.075505217852
1688	1688	345.101087880069	129.28601466449	665.986207796784	522.485511729608
1689	1689	339.293068002614	129.082959068212	678.694044105036	535.718000820787
1690	1690	347.350141614644	128.571206430285	667.828173593509	540.334124826247
1691	1691	340.132890560693	128.213877282881	688.780297435319	542.921294081899
1692	1692	343.218069376553	135.838558509522	652.470453376405	517.839410075262
1693	1693	349.670705881001	129.601859308273	638.000327859298	514.422088022515
1694	1694	344.731902089952	131.003913131183	679.100988383532	520.759758837001
1695	1695	345.220164597438	131.973508292639	646.770347229013	505.646521974325
1696	1696	345.05712973204	122.799811823761	657.221445891422	506.88274309465
1697	1697	343.888749858646	128.935176725088	685.527303212804	508.926153953774
1698	1698	341.07388866495	137.579881145085	664.744581215436	513.665345106698
1699	1699	345.749501598074	131.375339324368	645.42955213975	519.646809649824
1700	1700	345.680318638774	130.811435004778	675.916385300404	538.800432882271
1701	1701	341.420889581939	129.834601437895	653.844290589149	527.73839016196
1702	1702	343.981899741836	134.485031116414	671.369344131429	502.122016159244
1703	1703	343.956295878567	129.977667745083	642.73606725646	500.297555579248
1704	1704	345.790894381532	129.222264490139	663.722849703257	536.804463709284
1705	1705	343.997353170447	126.629622959244	672.065727326965	510.79918527675
1706	1706	336.46102499315	134.425155847511	647.102554004803	511.916830417786
1707	1707	343.955264183248	129.834868905659	666.282845967065	510.025337563229
1708	1708	343.287227235087	133.971229265309	676.565036054144	555.430229014463
1709	1709	339.451643840724	130.970534874293	660.865791149417	504.706146021473
1710	1710	344.399125621062	129.490761192647	695.943782825366	520.594057332702
1711	1711	347.989651550506	131.919345003121	680.035834254289	520.840424760347
1712	1712	347.135093499619	131.712529582849	652.273202824049	490.885429250834
1713	1713	346.26934102403	132.23925031132	663.717349280256	550.181073281251
1714	1714	342.59183654653	127.910431940513	641.740989565523	504.207536720731
1715	1715	346.165130784539	121.68758657908	642.902493752546	551.871201680027
1716	1716	338.413806259163	129.804970110986	702.830660762999	506.369621787203
1717	1717	345.526521219873	127.397973314002	690.669363583231	522.841514610833
1718	1718	343.113213448803	133.686994134934	659.68474779583	530.125855222339
1719	1719	342.109565773697	133.293960168873	649.600022777178	547.543167711283
1720	1720	345.604040659787	130.313814037703	670.994388856369	512.343691928938
1721	1721	347.411133330065	128.895011781784	686.748712200164	504.267194934387
1722	1722	338.680093483637	130.792339627184	656.047584402628	521.743948673109
1723	1723	348.165091898004	132.312171420951	679.503666004383	514.639822198569
1724	1724	345.367500625093	132.878438458083	688.433217886307	513.097865501553
1725	1725	349.183923947602	131.57014359053	645.04638343755	512.857645830114
1726	1726	348.286414941479	129.829220721507	659.026614634063	525.760905407202
1727	1727	346.163671726346	131.508890525311	657.339028841243	487.41814080177
1728	1728	346.398056417421	134.477141502404	650.463995467514	549.180668831583
1729	1729	345.359216331401	128.405365426086	677.713168125376	496.196442502986
1730	1730	339.316401221454	131.612536485736	697.340359029291	514.336780887983
1731	1731	345.60709854741	131.09105577333	661.104835863727	543.38164494723
1732	1732	342.470722068187	131.185041811595	652.289678124549	515.966390746106
1733	1733	340.956334387962	128.34853684938	671.08265144018	510.464349981212
1734	1734	347.070706266524	131.028110077431	664.515421114042	495.538700337481
1735	1735	346.184355801935	123.281825163797	667.445677628214	509.356803617
1736	1736	345.774104034171	130.252649394388	649.010027197933	532.186370887069
1737	1737	344.484562011704	127.182379659098	650.789056839384	500.266986520884
1738	1738	343.863869904201	132.86615524068	680.079078717373	532.243721816195
1739	1739	354.159792426365	131.922030282214	683.944311565516	505.5267850235
1740	1740	348.548307488015	137.285234576028	648.002950011724	507.633823706154
1741	1741	338.950932782711	131.667515197112	680.524309016741	526.028099314191
1742	1742	347.05371510672	133.212712068246	671.991037158035	493.081124813423
1743	1743	340.063699667999	133.828295011463	674.28916419259	490.112793053955
1744	1744	341.238360472712	131.39299710952	670.595119901542	535.101564267586
1745	1745	343.629834030484	135.148324613289	683.267145839449	479.765824138041
1746	1746	345.550414122913	126.311296500318	668.432154793887	506.779545468011
1747	1747	344.811672122997	128.419638185611	675.002477932337	483.471407509464
1748	1748	349.035090277037	133.991585139809	646.483260027506	515.171481134141
1749	1749	345.205387793529	135.093382725376	659.414502671519	500.857811510125
1750	1750	342.59383643377	129.384758078153	662.509622689735	516.952223251018
1751	1751	342.746491786062	131.912484304684	659.535014171526	539.802334170283
1752	1752	341.2428339766	129.702897207301	700.94683012665	515.041015301524
1753	1753	348.494480792279	131.81781401708	656.93717869641	518.621005442798
1754	1754	347.293033091805	139.174889078737	677.782403504553	502.522907607071
1755	1755	344.103409825919	135.399678097136	660.819025709908	532.229713675999
1756	1756	343.517940509727	127.672849890026	673.832585407651	547.85118783498
1757	1757	342.920316389933	125.615028193454	681.689758500494	504.516146169977
1758	1758	346.027860490079	129.650064795634	676.639186508893	550.850644471121
1759	1759	347.746104206197	128.795411045175	688.665398760457	486.717961536223
1760	1760	347.36438310874	129.823137123395	680.463384497492	501.602529667323
1761	1761	345.851596832558	129.347429709509	669.797440729812	518.100746606498
1762	1762	343.866251715308	129.518669313005	680.727286998089	505.667467693835
1763	1763	339.843175819764	129.292986461417	654.782754876983	536.075804699469
1764	1764	343.956798626877	125.667214099295	637.753277417076	536.48995562745
1765	1765	341.583620187323	132.27002778139	649.85158475019	493.154617921468
1766	1766	339.769538788635	129.15963837783	666.560847843657	530.408091110275
1767	1767	346.860086511705	130.745953540524	694.034686647554	527.117238284138
1768	1768	342.225096750057	130.903769117521	662.17525155325	522.361615479577
1769	1769	342.744132393915	132.945201302657	660.142870770216	545.950631678003
1770	1770	346.63516787236	126.588569780083	653.63717978012	529.324665185944
1771	1771	342.645588016664	133.048039229015	673.127075718454	515.190533539675
1772	1772	342.909858716435	130.144292090786	677.628003431176	532.536589149684
1773	1773	346.868796721808	128.563949411779	662.722773971705	502.082929561177
1774	1774	340.872773204412	128.288920814119	660.713801039304	509.087209430517
1775	1775	345.389149241432	131.436584339746	673.445805544367	523.064259654036
1776	1776	337.152802335192	132.410031528582	681.878897779548	524.087488801185
1777	1777	340.305120435244	131.269191928751	683.455856135097	537.911427481139
1778	1778	345.443059776189	131.274065473462	660.767838412414	485.210868125547
1779	1779	340.644509613628	129.680926293527	659.746636814674	524.513877934845
1780	1780	342.898296670902	129.092502057263	680.937396272127	507.29598167592
1781	1781	340.667266474267	135.018769995715	703.050762088378	533.310281092613
1782	1782	344.561943796403	137.084463630363	682.689177697689	507.19173452422
1783	1783	346.679521761066	129.11413694005	674.594980771154	535.721344143355
1784	1784	345.161899772389	131.46825598187	649.716274472229	560.787916499775
1785	1785	344.623314982553	130.156222188476	655.972001978799	541.683975274529
1786	1786	341.64642524108	130.54843338002	665.267426168158	529.093166884889
1787	1787	345.07096404685	128.260287907483	649.283102962424	522.463251282268
1788	1788	343.530728423122	126.689302638664	660.695074504616	508.86280293545
1789	1789	345.662828364975	131.460754211606	687.610160951257	516.923582287985
1790	1790	345.197773099584	132.916517459542	676.798804420719	527.532476966623
1791	1791	345.342759807262	128.196986563656	678.579716571047	512.542156497052
1792	1792	341.045804604016	125.303143169138	640.456100703795	547.070566805895
1793	1793	343.335989091609	134.251477677278	662.660765014753	504.405198621171
1794	1794	343.194502174547	128.192543954255	677.15211070891	498.816772986115
1795	1795	341.629795846157	134.365215103833	662.626086040176	523.38332143294
1796	1796	347.354922515568	133.765279837625	661.318724425933	494.044499888869
1797	1797	340.593526073591	131.92946730274	695.076806263628	503.785678752599
1798	1798	338.181092932269	124.900165959796	687.525782765523	497.944825195447
1799	1799	349.591587069913	134.552476832195	649.954413446475	535.009216519883
1800	1800	341.820490561231	136.353744565924	663.777612745833	544.120346736862
1801	1801	342.888132259954	131.779920496619	680.483217210669	495.069712381667
1802	1802	343.724546459516	131.575236874144	676.496546821045	507.777933625357
1803	1803	339.853609183321	131.422991048085	697.959220774958	529.286913166766
1804	1804	342.578778192744	127.826514583714	674.170409873192	533.512968217224
1805	1805	344.885254073145	131.31857559408	669.174071628857	524.945460181814
1806	1806	349.024619085678	125.68454976837	654.749452741179	530.811549938509
1807	1807	342.129539885467	134.029662998882	690.432037738366	520.719918807505
1808	1808	340.539195008965	132.422105369307	682.499950731819	541.203966773684
1809	1809	345.746193924516	133.063416086319	667.508357513743	507.49108027317
1810	1810	341.628287296987	133.245090937347	656.813461330973	536.315820831354
1811	1811	345.730730604671	126.937552963416	664.399357512881	545.095773560251
1812	1812	347.039107671837	132.272948038729	667.718488972883	554.126016866805
1813	1813	344.88984790244	125.348221531898	658.076277347306	511.25583662166
1814	1814	344.230509009939	130.669189670992	698.2667302179	497.270556217225
1815	1815	343.175370421697	131.941463464736	684.955198355894	525.186441249697
1816	1816	343.485779396358	131.961203826661	652.225729418868	506.257873351296
1817	1817	346.833128194847	127.059229492691	665.477594392994	532.736609548828
1818	1818	351.900650596456	135.852639634177	684.074459843423	518.484862764655
1819	1819	343.851569056541	133.928764280621	638.622499621029	552.041243069951
1820	1820	340.10054908009	128.381926033861	698.407686835181	522.638295148894
1821	1821	347.615735427977	128.522468280961	707.889030441771	548.393190738094
1822	1822	340.837163565465	128.491438060059	684.459907098661	550.020359282123
1823	1823	341.584550832126	135.914190525917	659.499559764864	521.362290621141
1824	1824	344.372590340936	132.090288915747	676.875919811929	551.690698450627
1825	1825	345.679225970867	131.70384731998	671.077677505239	517.403052778914
1826	1826	343.370841758983	127.278632118372	669.175404249307	512.603938776997
1827	1827	342.972448091406	131.733907079921	647.634669644934	528.069491240283
1828	1828	345.154070018061	136.365275447644	677.507211557364	561.858407967252
1829	1829	342.939921551022	130.995064930957	667.500776725524	538.631278512792
1830	1830	342.792545394636	134.698015385407	668.725005748534	510.791169404262
1831	1831	347.086643786228	130.54013111988	689.819750452397	522.377530998595
1832	1832	344.496254280375	126.901019842083	666.284586886148	550.437764519002
1833	1833	345.973697213628	134.521862990092	666.925728311969	542.213999677714
1834	1834	345.026012865547	132.533255017156	682.06242507173	517.396618847925
1835	1835	341.212310542431	130.573713061043	645.839625521068	507.14612538834
1836	1836	347.44682336318	126.123578501015	667.079554420379	506.911862315307
1837	1837	347.47649362249	132.913656739677	651.018090926154	505.024768473305
1838	1838	345.695919506205	132.670397155345	677.35585607743	510.481629835714
1839	1839	342.95430201843	133.200767527516	673.91977979066	517.19764553692
1840	1840	340.546974216234	134.702394370232	659.34946020238	520.87536843146
1841	1841	348.435864209687	131.359632763273	692.150335031677	515.712769917039
1842	1842	346.901763450163	134.009379451013	663.375715510508	522.412197502288
1843	1843	340.274417739055	128.364276052143	663.428266986167	519.16931047538
1844	1844	345.301242610771	134.505734539212	660.24140351881	504.837747914388
1845	1845	349.388169645635	133.695309179816	671.460509024838	518.230786792876
1846	1846	345.599613813626	132.451008045691	671.719190796396	504.506030751595
1847	1847	346.364951230442	128.154432621111	674.848577124263	529.725431996818
1848	1848	344.437236288615	126.586605325601	675.473490739984	586.768615672025
1849	1849	345.11909089454	134.17688831945	685.213325056496	541.646091605113
1850	1850	341.708989400754	123.671746126782	687.729828808326	533.825721594339
1851	1851	338.927779462466	132.385930424469	664.839977861252	510.643358182824
1852	1852	345.377599839723	132.328026041538	663.332997326413	538.269619943877
1853	1853	343.625812431064	132.1928354172	672.509507456676	525.815087009774
1854	1854	337.264019938716	133.234215409741	666.468815218436	511.718191863055
1855	1855	343.142878198803	129.070710896433	659.675725071331	494.296432177477
1856	1856	342.093515765198	130.444153340808	668.983512154368	517.482884440983
1857	1857	340.051136920463	127.323951020456	667.285834241414	552.081275099934
1858	1858	344.117574292878	131.193699641592	694.757502773845	537.045122265226
1859	1859	349.564092332737	132.357736872404	702.021057613847	518.742670848861
1860	1860	341.563575901576	132.597664012245	652.792878084532	545.746985431797
1861	1861	345.847158461298	129.978343424731	682.000479996598	521.717793585114
1862	1862	343.792058432772	133.769624928975	676.262540761827	526.638673514895
1863	1863	349.414590124681	132.59066241111	641.214980935824	529.312943326331
1864	1864	337.697786402281	134.910115188697	661.302654807687	536.91036903598
1865	1865	340.362895074538	131.99614678662	680.825499879667	561.744687553394
1866	1866	339.330493975738	127.682384113647	673.461570251929	531.777755659167
1867	1867	344.972666500393	128.795525529107	655.258051696585	521.1848042023
1868	1868	338.573570080058	139.778864190963	689.297895219605	506.074501745238
1869	1869	348.210907599893	137.382761992409	665.111184746801	522.647232977126
1870	1870	343.189276739757	127.267920205737	672.019663832491	498.159095328322
1871	1871	342.652946970191	127.574058005261	696.041970344107	523.590462887683
1872	1872	343.774909085213	128.111742218751	671.676842058139	490.209072978483
1873	1873	340.676923980336	132.758049557918	648.262954977786	533.369350139329
1874	1874	344.956094402601	134.265217295421	655.329076291962	526.450396239255
1875	1875	341.272395940199	133.666951953173	662.800447913393	536.17014057063
1876	1876	341.21066136738	129.673240249488	669.437400827726	489.19545633216
1877	1877	348.340631850842	130.787355023407	679.102357512201	513.543147382995
1878	1878	341.371435612275	128.995702294365	678.699136163951	539.627595788038
1879	1879	343.91590956965	132.81281490489	660.327126738913	541.064350806776
1880	1880	343.359204515369	132.022317583891	654.668999018368	492.8916372113
1881	1881	342.722137941773	135.03016847097	665.497436273559	543.310017352439
1882	1882	343.307427982651	130.434235404054	658.591116070205	501.71904930136
1883	1883	341.366347330381	129.612089476379	683.977373025803	534.257311080695
1884	1884	346.644522839188	131.119427310926	678.677729577853	531.26698755406
1885	1885	345.190029984398	130.853030601661	717.473965754842	511.42429457561
1886	1886	342.149373430803	128.494085709169	657.484004894685	498.121067136398
1887	1887	345.838047647161	128.213924892783	694.039020971997	539.062885272658
1888	1888	345.448146115381	128.331425238877	689.274678458707	536.852223855556
1889	1889	340.710550413916	127.330373699727	653.402165127111	505.157032964727
1890	1890	340.582324590727	132.159710695714	675.685933314167	506.257051076266
1891	1891	347.726314805395	130.066902094684	687.431654063875	507.242965499717
1892	1892	343.771722798796	131.824372586133	690.699811723681	508.216230910482
1893	1893	343.326831645421	134.086403207742	676.29809267569	545.607179061945
1894	1894	341.036082752363	130.965899699626	695.974601460223	516.408770865369
1895	1895	343.984017129707	130.149928926971	672.35183509793	523.452230611085
1896	1896	347.011205862502	129.526723411762	665.762041928322	543.00658109032
1897	1897	345.082563373665	126.147034759697	674.955196740872	542.869594598803
1898	1898	343.744200498187	131.54342685353	661.3688718198	530.199897432802
1899	1899	346.506087347164	129.064539414224	652.009199853838	534.740429259043
1900	1900	346.960557827849	132.288733836695	666.116475435281	538.004997134642
1901	1901	346.820291600163	133.00685798013	681.940579512499	522.678125574165
1902	1902	340.562626436271	130.830566616884	663.636114546578	502.964273586641
1903	1903	341.124646019575	130.090376009841	672.686794228475	524.772387484111
1904	1904	343.330159342237	130.119332159758	692.983212236101	517.417954225935
1905	1905	345.116788990774	128.535425527855	696.949670651687	540.198741966145
1906	1906	344.518804118004	130.494305549533	648.22714196911	522.784658732824
1907	1907	344.849852297388	129.428168383969	671.936516132171	531.679443888724
1908	1908	342.279577093832	136.720898744383	668.533635875518	520.01990397876
1909	1909	338.104540580717	133.487081966309	659.176648682931	517.158095658267
1910	1910	344.520675672125	126.656483602274	665.588807847665	529.080856837004
1911	1911	343.782059458893	133.75644492863	649.436947224305	499.237489823444
1912	1912	344.245705218764	128.538105470657	650.572134425601	543.252893105829
1913	1913	344.09337821257	126.384140712578	654.507624880841	513.714960272074
1914	1914	346.28516247356	125.316729095231	672.767115591387	528.203488217388
1915	1915	344.297156728635	134.256068373791	655.239390869228	483.943517277855
1916	1916	349.495841918287	133.192670120616	650.331627006569	502.864843372499
1917	1917	345.501817480958	126.748678332978	677.005062564809	507.54569406108
1918	1918	342.121914262058	129.977378365386	679.673041430093	522.021554657118
1919	1919	341.110681788954	126.523049561959	655.896328412382	520.436766975827
1920	1920	342.353824762216	130.493735349343	659.001456817312	522.682138120844
1921	1921	343.77798212779	129.406258044032	681.097932375751	512.558478326332
1922	1922	342.948134347881	127.748960072702	656.029811971544	517.506084528742
1923	1923	351.075515321137	128.986678511122	687.711197287603	527.469732654044
1924	1924	342.94122183937	132.062721813448	641.533374282436	532.093734583468
1925	1925	340.889504897602	135.399630252693	704.535335443223	519.960478387104
1926	1926	341.552032880697	131.103436007186	691.458757114264	558.492721187656
1927	1927	341.629051197904	130.970577081195	662.329021033773	534.787462539756
1928	1928	339.848322681162	132.879687310242	658.665474064971	538.462678036041
1929	1929	343.379896287991	128.899649218107	660.257754663794	516.166624348746
1930	1930	344.246279471794	132.922989368164	674.051726723884	510.833048185743
1931	1931	342.353204183355	125.5075555365	668.746362832469	532.160507876761
1932	1932	344.316534688557	128.73328575153	686.213918954356	557.291852753946
1933	1933	348.699689895478	131.107663039519	670.068457612873	532.081348161092
1934	1934	337.371508895983	133.601944764741	678.877791986027	522.455230590097
1935	1935	343.577597146295	132.706646681209	670.750883046263	556.486730298085
1936	1936	343.568637364642	128.404715089913	659.033950968453	522.7376492756
1937	1937	347.992185826843	127.678336376604	653.015110752241	521.899790739431
1938	1938	342.88062025786	135.816090573406	671.868389445013	538.697399833776
1939	1939	342.34781181917	131.326913622053	657.276483571124	508.512502181208
1940	1940	345.906401807398	133.777902343365	664.921098577118	505.157443821311
1941	1941	339.184535953514	128.65023066567	684.522290812212	549.208063494715
1942	1942	344.746598987677	132.927883273555	657.10688037144	535.64363494801
1943	1943	342.179027398397	133.954280522725	676.869994895741	525.968075574976
1944	1944	342.361078167072	128.291702442234	684.2616861818	516.682767799868
1945	1945	346.686523744834	130.757002409796	643.83353242164	500.648927103798
1946	1946	351.018119601596	135.811339579028	683.490832692216	514.91766617401
1947	1947	342.36087679931	126.346603692107	664.071920124253	510.222466678336
1948	1948	345.65346426652	126.139769792155	670.024642078023	514.090939606043
1949	1949	345.754241397679	130.069024976678	682.265661194243	524.408519269756
1950	1950	346.825563949884	130.322309987457	686.326429804642	509.585622486769
1951	1951	343.114960637651	123.326929044331	676.40492166941	552.446828403293
1952	1952	340.0257077166	132.791979174916	656.311398982119	534.841905798296
1953	1953	346.267288843096	131.996033884754	649.826849336805	491.776067843498
1954	1954	343.287670409893	131.950768559457	648.281312042082	559.699172508993
1955	1955	341.514771578251	135.028296945269	643.041388793079	544.396721768194
1956	1956	347.401305082252	132.206523948209	660.35129820525	502.851093355107
1957	1957	339.457596139567	136.210675934089	693.654319102122	537.933229642289
1958	1958	339.854527406321	130.115832875022	672.746486969024	497.665000544702
1959	1959	346.153145194848	133.950740939635	693.241278934388	535.67394619229
1960	1960	341.337266665342	131.282193308895	698.976496749566	539.083379907058
1961	1961	345.185149471786	125.689577380956	696.364068179171	504.267380107489
1962	1962	341.865575911393	129.821160646777	665.61959493466	518.015582474175
1963	1963	344.566714118607	133.769793661478	660.415564548189	537.60008287368
1964	1964	340.13726043319	131.062846029926	684.900501523809	541.577178401527
1965	1965	344.331521584048	128.420100807738	698.69476050777	488.421968594954
1966	1966	346.516859937869	133.355019218617	680.818234928898	506.955862625523
1967	1967	343.719331125096	135.288350144931	670.220976646628	558.167709166034
1968	1968	343.396081466643	127.397785358193	666.322410263129	520.926576683003
1969	1969	346.305986861886	132.452936087429	665.323151784344	507.53981774638
1970	1970	345.020206651043	130.698271881453	667.417201853341	528.251616142149
1971	1971	341.907656534613	135.966072109104	614.702936705811	496.850131134872
1972	1972	349.422864030966	133.183541016454	662.968688786644	525.945939816955
1973	1973	343.875517356678	127.974204267801	652.663794855733	509.075242727891
1974	1974	340.271829344787	135.57113251155	703.27107574419	520.368166252345
1975	1975	350.715067536215	128.37787766969	647.054479172226	538.721266776808
1976	1976	345.019164625448	130.519734040554	659.999814947184	530.62600677818
1977	1977	346.045487663967	130.343524152124	675.924528750066	522.436259806788
1978	1978	341.263066877186	123.586211291456	643.037995675351	542.118628665753
1979	1979	346.268892491993	136.730056278583	648.784150336382	496.884158928706
1980	1980	338.629571335958	129.534593559345	665.068588166774	525.549738910731
1981	1981	342.922955465235	129.995221006786	706.649954676763	537.370792225339
1982	1982	342.63772105808	133.457856329692	675.539783250112	543.367356963248
1983	1983	339.378347898532	132.175210117606	700.099976928843	510.118570863668
1984	1984	341.606035554576	133.498368255007	681.357977055395	561.915043314223
1985	1985	344.221819016902	133.599110620215	668.528779165767	506.317308161264
1986	1986	339.51103971438	127.871081642447	668.468058653685	549.130931906467
1987	1987	350.822786295203	130.3571306158	678.705662972283	533.573194108885
1988	1988	345.170893041865	132.700539367384	676.322197568952	507.076145702387
1989	1989	347.788513096301	128.134630658491	693.380253281893	527.033672565693
1990	1990	341.610688268496	133.897537579786	647.010324473233	498.921253535802
1991	1991	342.913354802496	133.39615627999	671.447506214685	543.66200488985
1992	1992	345.613463771345	124.360040335918	627.827886826551	509.099587609646
1993	1993	346.209113058643	130.529370016022	683.115052698064	507.324701769477
1994	1994	341.594870092549	128.841294644443	676.037594349363	518.862064172937
1995	1995	348.642459534472	131.364073752701	652.60894460983	537.96595203079
1996	1996	345.751683143826	133.701155987859	702.6110250553	504.214503276364
1997	1997	342.944243713309	130.432424521151	666.734375768539	529.981104408286
1998	1998	343.699532380884	133.017949918226	683.239767302268	541.204814913406
1999	1999	352.43256622473	132.076020548521	653.169307986026	546.322636122737
[truncated: 3,001 more rows]
