# Supplementary material for: Hypothetical Outcome Plots Outperform Error Bars and Violin Plots for Inferences about Reliability of Variable Ordering
Source: PLoS One. 2015 Nov 16;10(11):e0142444. doi: 10.1371/journal.pone.0142444 (PMC4646698; doi:10.1371/journal.pone.0142444)
Supplement: S4 File — All experiment interface and visualization stimuli code is available as a zipped file. (ZIP) [file pone.0142444.s004.zip › experiment_code/data/one/48.js]

var results = [[343.949964474072, 347.389521881534, 346.405215524168, 343.572130974353, 343.717548618543, 344.855926304367, 346.030389943032, 342.695577877024, 344.5432948205, 344.011645865032, 348.254299142979, 347.077006158668, 346.807376727263, 345.25708627543, 343.875960049412, 345.248554360872, 341.649339205446, 343.207822190078, 342.979755230443, 343.351198235934, 343.320621557278, 344.775841642703, 342.716322899318, 341.975642281679, 343.255738754622, 345.00939018197, 346.676255892689, 344.306913101979, 350.172765265589, 344.345582654407, 348.41367060132, 340.574813847731, 340.503473079869, 345.821502486213, 348.525037394325, 343.357729191745, 336.848554665095, 344.467302493699, 347.903155480108, 344.419084248041, 344.755931794939, 337.499993912153, 341.907652861182, 346.043180077453, 343.612667439815, 340.499879207341, 345.196806289601, 344.454659073031, 345.856668132418, 345.721670212572, 342.135849479848, 340.000558495094, 342.65741140909, 346.337481800525, 348.355568943608, 342.937477533298, 342.971706777497, 348.587186673132, 340.675142352405, 343.446020313479, 345.819577530675, 340.31677137331, 346.469876677713, 344.791721004909, 346.606914417856, 343.673068357542, 339.351091067544, 342.046326804882, 344.836747483349, 348.307844443758, 344.88170025475, 344.454220348385, 345.676502457069, 348.86862260445, 347.18435393479, 342.528663299306, 340.651492897075, 338.028656759046, 346.495834353311, 343.457284979125, 340.663362187921, 343.979056127985, 343.441122248653, 343.493361197464, 349.040305439456, 340.534432170864, 346.289015789837, 341.995594938375, 346.655234899631, 341.640446257082, 343.833853725603, 343.736463537165, 348.970162238694, 343.979276855035, 338.998660459665, 349.036232143221, 345.693461165543, 343.197724192153, 344.222622004191, 341.993177954784, 345.391639891907, 338.361546251851, 343.180494014349, 343.993009786165, 345.680698050183, 343.720487441973, 342.622408535954, 341.15520741971, 340.291114060698, 346.154703327346, 347.731450334908, 342.620508709326, 342.363513199677, 347.422867350204, 343.13317380032, 342.526126142846, 343.358583729528, 342.759989825929, 339.280355963896, 342.903576555381, 345.64912540517, 346.22474534959, 342.946604736988, 339.156740167192, 345.798241600045, 345.213517156606, 349.832883528436, 344.301623370593, 343.448258835976, 342.768899608473, 339.940124733324, 344.375482894261, 343.317312486975, 343.532683577265, 343.750401375384, 341.105653853486, 344.964344805134, 346.402012249014, 340.293609285126, 345.24061510798, 342.354781577535, 348.381942341465, 340.023998907946, 347.659153874865, 345.139655535112, 348.183999428165, 339.855639337198, 345.46978348273, 350.523251594636, 337.19596157869, 346.303619812991, 339.592894051286, 343.742690543423, 342.192142089677, 343.058085474893, 341.687346010745, 343.746390279113, 350.641699387395, 343.12965235615, 345.830782886867, 342.339010261794, 336.64437388368, 344.547301340594, 338.820821501589, 346.674681645079, 342.233379351872, 346.064320103743, 340.82945365714, 341.958199560206, 348.039715685114, 346.758918588959, 341.897565318305, 347.59066789503, 341.188882682853, 341.203980145323, 341.957198572516, 341.497835599732, 339.333425547727, 344.672556528167, 344.49391042117, 338.906814655551, 343.617714959388, 343.949954544414, 341.972940446686, 340.342822601752, 337.486371710478, 337.503723993962, 347.642701097378, 341.361477320688, 340.363591350339, 351.720088688512, 346.363368875199, 343.101145368265, 343.65709117358, 346.709255239644, 349.785741561937, 344.434264401661, 347.283900605018, 346.905908386323, 343.263891458154, 343.106507217814, 344.838396978398, 346.852562304483, 344.198053115271, 354.599233227866, 341.752280541898, 345.839916882801, 341.42928309865, 342.663045584982, 346.272450005382, 347.803504034782, 348.223520731143, 344.938553739431, 341.837309071289, 342.923063868654, 343.531182127014, 344.673113546912, 348.326661504004, 344.47869494816, 349.124082230562, 342.035431312564, 344.72572854474, 342.269835998047, 347.652608856663, 342.827607837605, 346.85866522919, 342.672085057201, 345.915071439226, 347.950544702495, 345.651427637349, 342.518322726395, 349.693982240172, 347.307643570335, 338.137245687023, 342.099537621801, 341.032244970189, 347.470940818735, 344.20732088759, 345.624964854218, 345.039287643536, 341.653184990658, 347.39260857726, 342.577934220495, 341.004547312742, 346.376767780711, 338.858002483858, 347.099901395174, 343.710076457733, 346.216426629197, 345.434587747628, 342.876139919537, 344.26644801174, 346.215613418293, 349.942814664363, 345.865837131099, 343.180626989679, 342.503870076008, 345.327412105151, 344.993704395608, 346.446644970663, 348.130024061272, 342.200069605083, 344.10977303974, 343.202929250703, 347.811577276537, 343.743606809474, 338.884605635177, 339.433631380141, 344.225984138725, 344.574766534821, 343.919424248749, 347.038665298465, 340.375568354765, 341.519856869295, 344.07556863675, 347.488068004687, 347.763433659413, 345.944035472486, 340.633520294097, 340.904816351666, 344.606595803906, 339.894756461589, 342.672901348169, 346.497103590983, 341.126304589774, 342.073578813617, 349.583681758734, 342.376771863332, 344.517554960539, 341.66889668862, 347.119062521185, 347.017608588211, 341.396393040919, 344.098761594032, 344.927569428378, 339.71367950839, 342.072503091405, 339.857873857335, 344.149939683488, 343.125745233538, 346.407766220639, 343.679867030403, 342.661777259398, 345.820590990207, 343.86098203747, 342.733242279257, 344.800507069383, 342.853149077385, 342.014675705089, 340.509230788324, 342.785169399894, 346.548543705401, 345.765926202519, 344.658883245398, 340.350599981204, 344.876865457542, 342.254711882889, 340.053255598582, 341.198517928551, 347.174959145801, 341.469120090935, 343.769605286461, 347.078481331221, 341.496089141515, 344.862632029041, 349.516179510751, 339.817611392636, 337.073728178404, 349.363777955019, 342.085801834415, 345.711229382145, 350.238193703924, 343.867946803159, 339.489220573219, 344.22284479478, 341.150476726411, 345.154553652652, 344.439737476963, 344.337221367808, 346.494895888815, 345.271032420116, 349.909114773783, 346.206078354568, 344.824496046563, 340.64356382541, 342.753477508165, 344.555792479446, 345.571326422446, 347.279091082154, 341.059436501312, 342.909728710815, 337.71673436997, 339.876130655607, 341.476851756121, 341.201653591112, 348.451542227655, 344.642404001238, 339.013951764394, 344.949549724356, 341.793508930107, 341.264813488643, 345.940364592515, 342.341344808034, 345.874704976416, 342.756570960806, 345.96736357109, 349.726332042307, 346.001890202853, 345.617499283991, 344.125542968429, 345.311267172343, 347.123546556943, 340.488406808118, 341.637107398314, 346.142649711829, 340.071486819177, 346.1620423099, 343.04829129948, 341.392325892084, 343.394786094918, 341.838623732438, 346.830222061933, 343.461382324246, 341.307700685546, 342.003708452888, 341.24834497876, 341.510742359702, 342.597674996242, 344.649760757607, 347.081285284326, 348.603136534215, 345.043005555752, 341.32837576778, 345.730077937561, 342.369893385771, 349.926454225114, 345.027786746286, 348.422667057897, 344.48430894117, 345.174522005641, 348.011784325858, 344.573552855691, 348.353178781791, 346.298091439283, 343.872102720127, 343.541279424134, 343.239706958892, 344.751450547502, 342.85493557791, 349.910233094183, 340.523736814315, 344.287776306415, 344.94179704154, 338.666072405996, 338.311175981174, 344.16882749465, 343.662664511579, 341.857685453505, 343.663487419968, 345.884258474597, 348.215510950762, 346.477271844554, 351.641945258064, 341.619279170564, 344.451264320233, 341.166573108254, 346.856017963876, 341.589939403619, 341.503635098842, 340.328013485475, 341.679369900696, 346.114460170911, 344.127732902386, 343.835940223816, 349.924324604555, 345.209745241931, 341.600831736783, 344.355832289865, 338.786110391978, 346.424319194961, 336.943498946299, 345.154405293617, 344.958049836358, 342.625876852193, 347.310641931598, 343.358481981719, 341.650779541045, 347.48535306255, 345.335738692158, 337.882402552544, 348.689206613287, 344.148028007828, 346.229092937178, 341.113770252945, 344.799309812964, 342.272245206547, 344.781763656699, 341.692852246621, 347.261806900692, 339.095885597459, 345.127924538256, 343.86174362435, 349.385990516291, 345.049001190168, 340.65928234033, 342.091633685507, 345.038048514912, 341.94931830998, 343.557442738798, 337.899626986583, 343.130131400375, 344.051976307771, 345.61353959411, 344.57346486063, 343.517918526025, 346.001247535145, 337.294533509045, 342.461097344166, 342.008175443564, 348.453056087338, 345.824493126968, 341.402626401053, 343.591016260383, 346.908381427631, 350.330105724411, 340.81698650999, 342.083092449192, 343.477944132369, 339.199563678823, 348.718286126712, 341.104047670033, 349.333758396455, 347.685069439434, 339.526064515446, 346.729380344674, 345.400813666361, 349.963935690686, 350.669935019065, 345.68040405524, 341.161380332172, 348.355544067704, 344.742555513507, 346.8950842769, 346.508699539719, 344.429465676332, 341.996269051995, 341.831678568255, 346.53550648624, 344.252476398693, 343.622933715111, 346.34824274783, 349.318163504648, 342.458013602786, 348.348627160497, 346.536141293466, 350.656161644806, 349.475925975948, 342.603609715413, 347.612900118486, 344.786055064688, 340.033122317834, 347.572908756637, 347.073507498729, 343.68145183378, 340.158814453292, 345.826281767069, 342.882955575362, 343.835186557089, 344.514932385841, 348.033812819242, 344.943089801883, 342.660612806472, 342.406073352015, 341.628662235022, 340.621200062998, 345.507997637682, 346.291463945964, 345.969665260202, 341.408108784224, 344.853697558875, 345.841708169652, 344.614032342843, 345.36630621196, 341.164081738532, 340.211187966829, 341.144162754732, 347.482441526435, 340.406859267853, 344.385683719485, 344.334983557028, 337.831191688258, 342.982285549583, 346.121719817965, 344.739904074153, 344.056979901591, 347.936621880531, 344.255191222009, 345.171883228702, 343.596010042352, 347.241602102817, 345.53952386801, 340.636977833111, 343.417641881827, 342.93407732952, 343.598976113497, 340.30490132812, 339.790382152484, 339.418550677378, 345.381937687856, 346.133599966367, 347.095590929717, 341.883878680895, 343.262559706754, 341.153968882896, 345.8307602428, 341.338295890734, 338.51504620031, 344.855637505541, 353.80146237508, 346.130070763358, 347.117133856732, 348.490714883578, 343.870922987439, 341.047839324985, 344.148135286428, 345.507146870828, 346.136950043332, 345.809650039925, 342.810608353632, 345.572462124354, 337.204400143703, 343.02121977735, 341.540499883388, 341.169216676338, 341.911928376102, 341.067925849477, 345.129513906761, 347.334200070822, 343.27903964148, 346.783743294276, 343.139716475265, 344.461852226325, 339.497718776394, 337.246201504002, 345.776950948464, 343.931337771741, 345.434891046471, 346.87906031713, 347.84073897944, 342.922928203424, 339.510506889487, 345.381254366376, 344.491605506938, 345.038196974614, 345.226661891284, 344.526541669001, 346.656288839007, 343.739927464968, 342.225209002457, 347.040209296183, 341.756478013996, 341.041065651035, 342.934486957826, 334.775809124621, 341.59036898503, 343.434746537041, 345.670099785552, 349.197131261393, 346.679119961634, 343.527069714074, 340.336087474788, 343.398607397129, 340.744566358179, 348.978084988453, 349.531339639537, 344.414898435669, 344.409607486938, 344.667933126557, 344.797106395261, 344.629332533868, 344.995897911379, 343.266925089558, 346.409403626971, 349.659630765444, 343.755034094536, 342.724857725386, 348.115777063008, 343.425955831591, 347.172376855306, 340.306525256587, 345.94685347001, 347.812193961392, 340.240493310664, 346.94204251718, 350.562146446819, 344.573035982161, 340.761968782882, 341.026809735742, 345.554960834378, 346.609588981486, 339.843809782154, 345.417313860161, 344.490678937599, 344.030061234524, 345.626771638866, 343.419567518218, 346.617177546789, 343.982143658564, 344.688149215236, 345.246132892396, 344.824455389605, 343.12843033046, 342.821196379005, 343.222619920783, 342.723981626321, 347.647483574042, 343.426297713223, 340.882673471335, 344.562222754786, 343.824744961003, 348.835992109301, 347.970629677808, 338.267983299138, 347.709313143066, 339.989721033417, 342.298895435596, 341.612888012085, 344.199701570283, 345.832092575683, 342.2889243605, 345.470454036381, 346.20497796407, 346.629806372355, 342.863071484012, 342.788267090788, 345.505278775475, 347.742635652458, 342.640385781853, 346.583654273397, 349.179441578699, 340.858996401763, 345.803174437326, 340.916959622724, 343.521898806555, 344.948632611099, 345.367393593737, 342.302659642818, 341.682227399556, 338.127984137271, 343.30817149889, 345.996942014641, 344.535015748686, 346.398333373003, 340.271925989053, 340.542700551391, 338.266695560742, 344.773936514515, 344.8142857296, 347.830471335743, 342.358885796844, 341.972155522076, 343.596615554402, 345.165480122701, 348.174558947666, 341.068974794108, 341.809971913528, 352.598977554353, 343.207910334696, 348.806252970285, 346.88863173782, 344.532548771017, 343.107218504667, 340.540882605874, 339.550658514391, 344.864785314464, 344.732631726944, 340.937713910366, 344.985909156705, 348.839548027525, 347.235192564368, 347.805814004955, 344.084626541943, 341.657079943025, 344.762110027764, 341.109949580635, 344.828790169223, 344.836568497659, 341.621486292357, 344.69022092844, 346.783746433528, 345.277684941558, 343.528306341205, 343.788499649321, 347.730027556086, 341.212234724527, 343.562582837414, 341.799788234927, 338.515432061015, 345.496464476529, 345.115960217331, 337.632398380738, 349.285421656101, 346.144270179505, 343.903182181574, 345.109704194418, 345.05673536422, 343.729567217245, 338.533088599493, 342.178744239428, 344.789473256068, 344.989203128354, 347.479576774806, 346.502452865943, 348.461971391363, 350.304387150125, 342.240839705546, 346.764198586811, 342.636868356949, 341.231738087669, 346.850491195185, 343.404501135801, 340.942245862539, 343.777226036763, 342.035696932044, 349.159420026425, 345.015187887209, 340.97839777147, 346.686760315875, 343.694287344774, 346.799006306728, 350.368236180284, 342.666893386756, 341.332085804645, 345.7979835581, 338.357285670764, 346.58491637877, 338.564115720618, 351.765100167246, 341.632168956168, 345.692732114848, 344.99008747635, 343.033244412727, 346.835643783966, 347.697280695391, 343.007061558784, 346.748862203693, 346.812628924152, 346.219519339114, 345.185401434204, 342.532289397304, 343.268887594593, 348.657254309435, 348.478702921894, 347.22804969678, 342.871251965809, 343.145308153291, 343.934834675989, 341.857573803872, 338.826834205957, 344.285137960554, 345.862825189802, 344.435629712293, 342.531739908141, 343.951474582288, 342.084988184473, 339.840256965628, 344.836010399134, 339.347575403531, 342.625546925272, 346.081217920542, 346.061307597563, 345.649473614897, 348.175235225183, 343.725208820642, 334.73906562443, 343.230937682755, 341.534275601772, 342.236147171657, 340.02067886274, 341.957029773398, 341.171310161939, 342.554728842584, 340.722432224974, 346.001698894871, 344.467269079448, 341.479702488068, 346.163168100405, 343.600980795078, 347.787028994633, 345.923031602023, 342.447505759209, 350.949816827248, 342.401458658098, 337.507863725201, 347.373145741882, 344.022825770315, 341.006094726193, 340.678467878505, 341.928095309572, 344.038263791678, 343.139809054766, 346.018887111395, 347.272266724956, 340.815046492497, 337.120602895635, 344.303730964097, 347.52299957144, 343.621697249463, 343.125872819469, 342.24534158504, 344.744416518426, 341.210930278465, 346.316336755249, 343.221625834345, 345.986695887409, 339.414732918947, 340.978666362791, 344.196349090667, 339.598463859366, 340.919447108785, 343.63057516389, 349.678337458249, 344.901581861559, 345.001700989994, 349.070207973156, 339.688691775816, 340.407290358277, 342.07749273446, 340.432243044153, 344.923420836972, 340.214615133092, 347.173166778842, 339.311555770159, 345.372320681168, 342.955162334475, 345.852207451472, 338.914869553092, 343.985282446611, 344.266925790143, 346.175537492844, 343.658768347435, 340.170806178967, 347.249532586359, 340.111439565511, 342.442514945149, 347.651667571126, 342.71542659806, 348.036480849518, 342.543055507475, 344.601113543051, 341.190937940857, 345.235717687659, 345.713474613992, 343.448177678573, 346.449673467808, 345.481612781533, 340.158999526328, 343.982688505047, 340.684239817816, 346.050656135887, 346.971996546399, 344.635279034547, 339.85297133823, 342.405154330745, 345.847497763941, 344.987250900525, 349.569716246427, 346.04459082272, 348.672684495453, 348.780334007569, 344.164575583086, 350.018823974995, 345.604519824838, 342.755465393512, 346.683204787135, 343.336818832504, 343.476530470914, 344.034989121529, 348.478764549844, 344.721550800183, 347.207721555628, 342.037448572742, 346.464985505813, 336.89340298943, 346.888816757993, 343.97275919068, 335.081762315812, 346.764491122553, 348.669586578896, 343.104156300988, 344.418707677918, 341.733155048591, 345.986697139404, 344.428794190709, 341.093713376261, 344.044054848319, 346.0665317795, 342.927243322796, 347.543233496342, 337.593378005503, 344.565720635662, 340.888472307956, 343.41858737884, 345.088840146983, 342.923326025147, 345.794702879543, 350.320644595638, 344.036720783692, 347.961273615868, 343.992284888026, 343.035641038743, 341.618642038633, 349.682376943403, 342.301453681168, 344.802059891538, 342.895788975377, 344.21233188542, 340.248414806382, 344.723280620459, 346.471090119194, 344.641839079899, 342.257476737293, 346.529584793858, 337.690623396209, 340.689880504681, 343.000758263726, 343.926961712411, 344.468482826779, 341.83639508567, 347.205628600989, 345.543819892717, 348.158238745519, 344.83309994377, 343.637620456984, 341.032751581654, 342.164431944596, 344.12429554202, 343.466567685695, 346.545550547095, 344.925966383628, 342.818559555201, 339.033061397161, 341.661063850605, 344.19938864407, 342.140447753465, 346.421561864013, 343.885497747938, 346.857896741102, 349.724055681308, 346.242161956614, 342.933253229078, 345.465463977925, 346.618118116762, 343.804810961918, 344.008223287742, 341.43126350403, 342.399698153128, 351.191621355503, 342.80807076537, 341.65985108313, 345.830787636563, 348.291610878617, 339.278893705423, 341.031423597943, 344.657082125087, 345.315241617827, 347.402167842173, 342.512143607912, 348.540908360918, 341.643593687507, 342.475923694548, 340.77161558548, 340.259736832208, 346.260443373938, 341.251526171339, 344.105903345922, 344.147290380893, 343.802358554983, 340.983941912972, 348.70276252436, 341.59268661772, 344.902298291148, 343.60848266341, 343.478386807255, 340.640880253557, 342.47683500982, 348.016480538761, 345.257740169021, 343.187257680013, 343.422512620787, 340.233553701724, 348.872841290463, 343.303843744092, 345.166800545895, 344.00143949042, 337.312404442552, 347.781345628107, 342.917046687875, 345.085937352583, 342.203322660602, 345.805944788884, 344.543331130335, 349.921676915454, 347.411476915566, 346.241992949625, 344.571577971798, 346.930374396626, 345.870769360348, 344.77642373479, 343.535102809963, 344.181150827265, 346.88628618294, 343.363073938344, 339.493164880801, 340.700765132681, 343.750647432727, 342.10718072322, 347.687409885598, 344.333116719367, 344.579866963676, 345.459189954102, 343.855238661332, 348.032726985411, 346.01121221041, 343.20885843389, 348.112429630907, 342.498303250077, 342.84424627677, 343.905132836055, 344.300362298689, 349.210987267684, 342.550164198682, 346.359020350794, 342.682339831671, 340.910181981467, 345.463196028031, 342.163587078725, 338.438015053562, 343.174052878567, 342.000786084978, 347.561313752656, 341.255829248784, 343.783650360905, 340.68125768358, 346.93330775284, 340.750479916585, 346.236045946541, 340.206532504962, 343.099555469225, 345.904787319227, 343.849150686767, 349.59601208443, 339.640721191422, 337.914061820134, 349.966090919721, 345.02170770933, 349.429898465287, 342.894837043579, 341.563464126515, 344.105271605857, 344.074372278139, 344.099898828106, 345.252797330833, 341.38335416933, 343.422188116052, 345.080869301746, 342.96948702266, 341.17449617874, 339.646955906484, 346.292419941705, 342.795392647997, 347.992052466733, 350.196614447018, 347.36221141018, 344.756344187165, 342.875912529273, 344.566130337928, 344.016614988273, 342.761363121534, 342.285840600744, 343.063847938685, 347.288261279624, 340.289374344085, 345.263882410413, 343.528994432895, 344.239818511229, 344.221819598119, 342.117469647765, 343.962321228135, 345.078930727273, 348.972514389785, 344.146453662334, 347.566385110581, 338.546684075366, 344.141638711216, 339.022330491457, 350.858147947204, 340.878806586194, 345.609774953576, 342.168151670507, 342.403148448465, 339.657091507905, 344.514036662753, 341.388332390157, 345.327780997886, 342.367994620524, 343.615693830195, 339.965090369582, 344.796349679386, 341.599575553571, 345.116464500495, 343.000839032573, 340.228590997324, 341.727836806402, 344.589425672637, 344.98276882796, 350.871596983987, 346.707780047671, 339.93645481222, 341.531451036798, 342.453315805408, 342.094800378929, 344.243573398253, 345.036704868297, 342.536798416824, 345.811402609705, 346.386095020081, 341.120814151008, 346.064165272241, 342.041541499969, 346.252049216741, 342.239678331315, 347.241442620763, 346.866653197502, 342.794185814645, 346.719969942468, 343.850551125905, 347.798145112689, 349.709116224665, 343.45477965595, 347.332301860976, 343.324126153623, 340.510583286977, 343.446430428323, 342.023435578759, 346.051516322827, 340.251761630468, 348.835380541756, 340.430323863284, 345.718646730283, 346.361042112029, 346.236667346832, 345.087727706511, 342.622208222412, 350.404657806045, 346.951771912368, 343.018695410805, 345.246494553486, 349.324037562386, 339.64556928101, 339.575513066473, 342.00622484082, 344.145533873401, 343.977775521638, 345.025678305221, 345.510524145201, 345.524089253241, 343.083331315686, 344.315287965426, 341.015443250586, 347.001236361092, 343.664853610975, 343.1385149182, 346.468673097514, 342.157051732715, 343.697592878151, 347.657654343921, 343.775541526917, 343.732194407244, 344.804876464624, 347.200574221023, 345.350877873464, 346.802955622859, 344.711801030297, 346.061899717989, 345.085365879516, 346.063991422591, 344.329479451886, 340.89895421677, 341.839445456044, 339.912671725541, 342.971669382368, 343.588146474137, 344.198020499348, 346.389865329457, 344.978058482749, 343.125635063788, 346.628722701268, 344.819330825729, 345.112543697932, 339.155662208262, 349.726566135255, 343.42774219475, 346.872822513055, 347.177454508272, 342.070399457292, 343.817885868832, 340.673648571713, 348.392389318888, 345.362011941913, 347.991465583648, 345.222570498148, 342.168580861123, 342.786275457205, 345.778079757017, 348.607219566712, 339.876408697236, 342.154762222068, 347.826662055283, 341.920016506671, 343.255132100958, 342.814485270188, 340.489537860829, 348.558711689218, 345.664377415174, 345.333675944295, 343.851731735394, 343.343007848457, 333.69689185411, 347.57197351233, 342.402122979643, 344.644195742773, 341.30927233117, 347.959092183626, 341.238002754726, 346.335289275234, 340.947407157389, 345.704920796398, 339.829613864435, 348.037602155222, 342.952512421677, 343.828410543489, 346.93252281623, 346.923370827344, 346.387551272356, 342.027017442421, 348.743542999665, 344.711692215922, 336.375601046593, 348.307899332455, 348.091292203841, 343.131164435741, 346.839660387566, 339.932950602579, 339.255632169405, 344.841920870534, 342.372595462685, 347.728998287979, 340.627681618038, 342.905564668364, 340.36099898051, 339.392026518737, 348.061332796704, 348.442463596909, 346.836562779996, 347.644254623027, 345.594752509279, 346.934252081268, 344.523265466283, 341.145006625685, 337.705961983983, 344.567495558953, 344.223724953444, 341.105287903099, 341.087188425602, 345.797960089364, 343.641082468424, 345.233321822052, 343.839154238657, 341.363584085347, 346.476354388096, 343.721644232245, 343.626947560419, 342.319777621523, 338.918400714238, 344.498543933158, 344.279139799358, 349.421503841994, 343.864410952642, 340.924618131723, 339.703938586443, 350.195771112951, 345.203766157591, 342.427764154859, 349.350296614725, 343.35076124459, 341.443146388489, 352.099753715129, 342.635783584208, 344.71356355204, 343.803627889413, 343.427775561545, 348.727109269674, 343.345457828638, 347.319365017733, 347.124129310948, 346.497632471491, 344.537515371738, 341.150101267844, 342.56118347532, 341.845388086977, 342.255963823549, 344.175471542442, 340.375520967614, 346.933186282749, 342.607345056838, 345.32611355253, 344.193540188587, 342.559148505814, 347.072903210447, 348.220724878081, 339.987462520003, 343.0647897578, 347.222163186234, 339.442473408633, 346.408924263258, 347.908803745808, 343.021303049965, 342.947182692426, 342.594296062903, 339.447784585412, 346.095682921451, 340.452112936673, 339.799822101617, 342.131880495169, 349.720017490908, 349.932271127831, 347.572231287994, 347.729110789554, 338.115714159392, 344.565385305635, 345.793322636665, 344.219014787303, 349.487790390707, 347.728824884729, 343.355272979853, 339.482093630897, 346.278497926852, 340.369617723137, 337.687904394635, 339.228999068001, 346.189025293958, 345.903024062903, 340.593842880238, 346.440258682141, 344.942682450331, 348.594501540655, 340.347901667935, 344.497157865514, 341.860559518009, 343.164112171688, 343.527513598696, 343.236485113365, 342.718900239068, 341.261699179293, 345.963893738043, 347.525796280788, 345.854202557395, 341.80757862025, 343.467313907295, 342.084464906413, 345.727964883118, 340.846350265281, 345.494160412624, 346.587307271069, 341.912948495651, 345.048719756584, 347.346435509339, 344.992933335405, 347.762690245882, 341.094638782519, 344.751202263017, 344.143885609436, 345.035142374396, 348.386121385564, 337.615667237383, 343.104075653365, 347.537470669718, 345.250160474042, 341.983744747292, 349.168511124811, 341.015295139629, 347.965442303632, 338.381610377908, 338.680345240535, 345.825527394954, 346.343133371471, 341.724394544759, 346.165007380681, 347.449121209858, 344.121676255951, 341.634067014889, 340.114338835336, 337.78502968823, 344.285698163586, 343.021596868642, 344.833513950933, 343.836406444885, 342.623582079147, 346.20799668386, 342.242501427194, 341.913332352695, 342.319316306776, 345.110134007547, 345.222925989883, 345.162972616406, 341.219780417236, 345.949026551839, 340.753144947356, 343.572599780037, 343.751332216842, 344.107681829226, 341.235716541791, 343.704058100024, 346.380113520377, 341.349389303787, 341.230618275489, 345.570797356603, 339.610383638646, 349.23994735431, 346.622375699462, 341.166434666603, 343.074925314517, 333.859398551244, 345.391928471771, 347.169309414837, 344.432061309293, 339.719213392868, 340.437199446472, 340.845537061857, 344.026791006946, 341.481990500842, 345.162235809379, 343.856790784997, 350.073335959239, 336.177614895772, 349.838099431479, 345.848598584457, 344.719747017267, 339.515579530369, 344.582086775688, 341.123476587171, 348.603117370469, 347.466180820535, 349.467626746194, 345.969095600395, 347.475886403223, 345.436440877859, 345.016523799546, 345.605110046932, 344.216695151261, 340.915520174624, 342.582633564486, 344.021633867677, 344.655332280146, 346.392293285115, 348.637029454517, 348.933465553045, 348.270826483463, 343.223178640877, 338.702521220091, 343.750934300101, 343.522848770665, 343.514872097974, 342.193686871157, 346.992959097355, 340.853518628443, 341.76126530933, 339.505567942682, 343.165759238475, 341.6604051963, 341.143800869754, 348.952383453118, 351.294428997462, 348.772568234531, 340.291785488398, 347.833837383308, 347.618637914733, 342.294661625714, 342.236017705202, 347.477093309425, 340.258514632839, 342.257722428025, 344.868062158864, 344.681109747901, 345.558750977161, 343.288974533152, 345.316597121583, 341.456593536064, 347.651436830216, 341.28867367745, 347.288800204638, 341.83518848251, 342.657762680851, 346.272530166382, 347.743305456809, 344.224120969094, 343.169194417388, 344.661135144084, 338.368864872592, 348.694093041127, 342.502859217446, 340.410843573767, 345.456661614281, 341.717725370018, 342.890457985805, 343.956363175272, 346.095334850552, 346.838674538742, 342.621650208059, 346.489728867006, 342.327192973886, 338.488799772952, 338.459352268561, 344.518544711731, 344.118553167734, 339.823650071985, 346.505762787729, 343.168746533587, 345.153832736951, 342.806338211537, 346.348118946561, 342.63011788312, 348.480581075894, 344.6295182035, 341.772482456314, 351.685719751303, 347.295783244421, 345.614316205254, 343.949227996206, 349.590014845144, 342.284584576868, 347.397407828213, 344.007728253879, 343.256659962944, 345.151237298241, 349.360439461734, 346.149010087846, 344.110446948035, 341.274524950432, 346.460889758777, 341.787471889691, 347.546256437356, 349.437304177726, 345.089314890976, 350.394014767913, 342.808418986147, 344.324544254868, 348.514372128026, 345.833626305279, 346.278635151141, 344.644470936553, 344.906343270191, 346.875704010678, 339.420014646685, 338.897234826737, 345.926736394701, 341.446910571372, 343.536427492128, 346.590292423192, 337.877602271335, 338.198232050853, 341.840551906035, 344.296212157283, 340.340169067462, 346.963704725723, 343.18208292826, 345.842827927377, 347.125068658079, 343.617738630766, 338.61098376332, 340.184636183088, 342.305861959891, 341.956029621068, 346.116129335847, 342.509042631187, 340.902508855357, 350.154002061942, 338.949304692539, 342.649690334171, 339.044358847526, 337.616083341796, 346.411942127908, 347.796912389349, 340.9831129808, 339.456240951231, 344.379178387024, 349.752729682995, 337.139567505667, 341.010486239195, 340.710102847664, 345.815766100708, 345.568025962375, 339.657794850332, 341.38640576454, 346.706969936955, 337.980319944119, 344.792256373147, 342.252968498428, 343.231332667922, 345.655157343794, 344.940706857596, 339.276101651772, 342.489426643402, 339.332442541171, 341.412702766813, 344.286338427962, 345.058016026871, 341.416768494914, 344.506449926219, 336.241808405414, 341.526346403376, 343.744515761806, 341.295588708722, 343.680015638606, 345.158499633153, 346.060564827192, 345.101087880069, 339.293068002614, 347.350141614644, 340.132890560693, 343.218069376553, 349.670705881001, 344.731902089952, 345.220164597438, 345.05712973204, 343.888749858646, 341.07388866495, 345.749501598074, 345.680318638774, 341.420889581939, 343.981899741836, 343.956295878567, 345.790894381532, 343.997353170447, 336.46102499315, 343.955264183248, 343.287227235087, 339.451643840724, 344.399125621062, 347.989651550506, 347.135093499619, 346.26934102403, 342.59183654653, 346.165130784539, 338.413806259163, 345.526521219873, 343.113213448803, 342.109565773697, 345.604040659787, 347.411133330065, 338.680093483637, 348.165091898004, 345.367500625093, 349.183923947602, 348.286414941479, 346.163671726346, 346.398056417421, 345.359216331401, 339.316401221454, 345.60709854741, 342.470722068187, 340.956334387962, 347.070706266524, 346.184355801935, 345.774104034171, 344.484562011704, 343.863869904201, 354.159792426365, 348.548307488015, 338.950932782711, 347.05371510672, 340.063699667999, 341.238360472712, 343.629834030484, 345.550414122913, 344.811672122997, 349.035090277037, 345.205387793529, 342.59383643377, 342.746491786062, 341.2428339766, 348.494480792279, 347.293033091805, 344.103409825919, 343.517940509727, 342.920316389933, 346.027860490079, 347.746104206197, 347.36438310874, 345.851596832558, 343.866251715308, 339.843175819764, 343.956798626877, 341.583620187323, 339.769538788635, 346.860086511705, 342.225096750057, 342.744132393915, 346.63516787236, 342.645588016664, 342.909858716435, 346.868796721808, 340.872773204412, 345.389149241432, 337.152802335192, 340.305120435244, 345.443059776189, 340.644509613628, 342.898296670902, 340.667266474267, 344.561943796403, 346.679521761066, 345.161899772389, 344.623314982553, 341.64642524108, 345.07096404685, 343.530728423122, 345.662828364975, 345.197773099584, 345.342759807262, 341.045804604016, 343.335989091609, 343.194502174547, 341.629795846157, 347.354922515568, 340.593526073591, 338.181092932269, 349.591587069913, 341.820490561231, 342.888132259954, 343.724546459516, 339.853609183321, 342.578778192744, 344.885254073145, 349.024619085678, 342.129539885467, 340.539195008965, 345.746193924516, 341.628287296987, 345.730730604671, 347.039107671837, 344.88984790244, 344.230509009939, 343.175370421697, 343.485779396358, 346.833128194847, 351.900650596456, 343.851569056541, 340.10054908009, 347.615735427977, 340.837163565465, 341.584550832126, 344.372590340936, 345.679225970867, 343.370841758983, 342.972448091406, 345.154070018061, 342.939921551022, 342.792545394636, 347.086643786228, 344.496254280375, 345.973697213628, 345.026012865547, 341.212310542431, 347.44682336318, 347.47649362249, 345.695919506205, 342.95430201843, 340.546974216234, 348.435864209687, 346.901763450163, 340.274417739055, 345.301242610771, 349.388169645635, 345.599613813626, 346.364951230442, 344.437236288615, 345.11909089454, 341.708989400754, 338.927779462466, 345.377599839723, 343.625812431064, 337.264019938716, 343.142878198803, 342.093515765198, 340.051136920463, 344.117574292878, 349.564092332737, 341.563575901576, 345.847158461298, 343.792058432772, 349.414590124681, 337.697786402281, 340.362895074538, 339.330493975738, 344.972666500393, 338.573570080058, 348.210907599893, 343.189276739757, 342.652946970191, 343.774909085213, 340.676923980336, 344.956094402601, 341.272395940199, 341.21066136738, 348.340631850842, 341.371435612275, 343.91590956965, 343.359204515369, 342.722137941773, 343.307427982651, 341.366347330381, 346.644522839188, 345.190029984398, 342.149373430803, 345.838047647161, 345.448146115381, 340.710550413916, 340.582324590727, 347.726314805395, 343.771722798796, 343.326831645421, 341.036082752363, 343.984017129707, 347.011205862502, 345.082563373665, 343.744200498187, 346.506087347164, 346.960557827849, 346.820291600163, 340.562626436271, 341.124646019575, 343.330159342237, 345.116788990774, 344.518804118004, 344.849852297388, 342.279577093832, 338.104540580717, 344.520675672125, 343.782059458893, 344.245705218764, 344.09337821257, 346.28516247356, 344.297156728635, 349.495841918287, 345.501817480958, 342.121914262058, 341.110681788954, 342.353824762216, 343.77798212779, 342.948134347881, 351.075515321137, 342.94122183937, 340.889504897602, 341.552032880697, 341.629051197904, 339.848322681162, 343.379896287991, 344.246279471794, 342.353204183355, 344.316534688557, 348.699689895478, 337.371508895983, 343.577597146295, 343.568637364642, 347.992185826843, 342.88062025786, 342.34781181917, 345.906401807398, 339.184535953514, 344.746598987677, 342.179027398397, 342.361078167072, 346.686523744834, 351.018119601596, 342.36087679931, 345.65346426652, 345.754241397679, 346.825563949884, 343.114960637651, 340.0257077166, 346.267288843096, 343.287670409893, 341.514771578251, 347.401305082252, 339.457596139567, 339.854527406321, 346.153145194848, 341.337266665342, 345.185149471786, 341.865575911393, 344.566714118607, 340.13726043319, 344.331521584048, 346.516859937869, 343.719331125096, 343.396081466643, 346.305986861886, 345.020206651043, 341.907656534613, 349.422864030966, 343.875517356678, 340.271829344787, 350.715067536215, 345.019164625448, 346.045487663967, 341.263066877186, 346.268892491993, 338.629571335958, 342.922955465235, 342.63772105808, 339.378347898532, 341.606035554576, 344.221819016902, 339.51103971438, 350.822786295203, 345.170893041865, 347.788513096301, 341.610688268496, 342.913354802496, 345.613463771345, 346.209113058643, 341.594870092549, 348.642459534472, 345.751683143826, 342.944243713309, 343.699532380884, 352.43256622473, 345.257469116476, 342.886658948515, 340.632471086823, 343.351250992011, 341.621554799465, 344.312994047555, 344.574322558741, 340.570354231278, 336.355444598576, 339.676931739705, 345.604426417571, 341.43971393031, 344.438575788495, 342.322482384348, 348.801742180079, 348.121148906633, 337.189397535381, 344.134457400213, 340.695259350926, 345.442593589057, 340.047220029151, 341.563308372838, 340.431049828268, 343.041990961801, 338.861767885433, 348.50926397596, 340.764391762253, 341.700886213067, 341.785024313511, 343.03660162028, 342.509274124156, 346.144049208953, 344.889387522646, 344.05426405953, 346.592513562763, 345.922645769904, 346.762649021051, 340.544941468876, 342.041600200658, 338.208172084451, 345.158803565078, 345.123377249258, 342.376700507795, 339.954955018227, 346.495108543791, 343.906368555941, 342.869503243309, 342.581864895578, 338.272172177483, 347.066045410384, 343.361928314211, 346.028578326837, 339.484356579644, 342.284361062236, 347.290369858839, 340.559261044646, 342.041647442031, 343.613585628995, 346.25916557311, 345.913158190189, 340.966893433252, 344.839356583048, 344.479395510083, 344.532857868485, 345.966988234631, 344.973217792302, 344.729889586947, 343.752311672791, 346.762290016067, 343.082537519586, 347.101608039644, 339.628091321761, 349.123550997098, 346.9972467631, 344.775123356388, 341.57374235422, 344.924910166864, 342.010800842009, 341.097131719871, 337.81994099833, 346.521997643253, 343.583310970276, 345.051701267814, 344.050208999639, 344.836232407486, 338.517029856617, 348.480790577396, 339.701767105061, 346.560795656746, 342.990148058112, 341.540741794252, 345.249891461428, 346.479447293028, 339.388636818439, 341.288251461643, 343.411165493959, 346.673452689309, 345.708916073555, 342.094243133287, 343.481100569244, 341.85041826991, 343.726231202116, 343.033372764214, 345.565342327817, 346.788562763368, 346.60089347864, 346.63356430872, 348.337098912369, 344.603986084818, 342.66135249551, 345.20679865485, 345.320068624357, 350.223005514779, 339.946498477211, 343.10212170164, 346.556199199587, 341.974066444694, 347.954743009717, 347.135693759373, 344.152187572699, 348.954229867593, 339.967161588546, 349.472596870057, 343.681104190741, 343.759890664616, 343.582213713952, 344.44373785349, 344.371143527807, 343.403340072461, 341.194466958183, 349.501906056224, 347.779262907568, 342.762043969505, 344.716337787105, 343.898538893551, 346.51234796363, 343.145671116426, 341.537999962357, 349.010308404975, 342.249165058693, 345.573665285939, 341.655376664171, 337.949334721955, 342.666954145054, 342.18383720863, 352.965880519729, 343.694842902362, 348.796778293832, 342.81537285386, 343.207029029607, 342.868434427787, 344.489595292948, 340.724582818667, 342.540354839357, 342.371973638272, 346.686367337517, 346.070520078943, 347.63278420936, 345.816259136286, 344.856102675471, 346.252891837086, 343.336874122352, 346.02924682501, 342.958011475719, 342.475416690177, 344.85952159929, 340.672462384834, 343.474738008468, 344.747954201692, 341.526766520137, 347.034909295059, 344.500358510924, 347.342097139652, 344.209079418478, 346.951441081356, 345.343834915329, 349.003441620961, 344.352059757365, 338.862356367716, 341.591602631246, 344.390314915237, 349.877573960731, 345.772873386732, 350.018166790431, 342.030291314232, 341.708618727931, 347.184385227361, 348.655786982495, 341.233544776512, 344.983365616907, 349.976984592611, 341.599835314285, 344.898203646562, 347.748080987346, 342.042404939344, 343.020623100681, 343.007958609023, 345.402799148666, 342.727062242485, 342.991762232363, 344.935502736246, 343.492017310082, 341.579151521979, 342.914429939212, 350.898638624903, 345.425931229328, 345.629838204676, 349.460972827583, 341.05169552768, 347.167122271479, 344.121188341475, 344.141386991839, 342.067728543671, 339.232709438621, 348.36837704521, 342.541484365563, 340.251551601611, 337.586678935082, 343.591021187519, 342.112337327954, 346.401885925558, 346.011416762993, 348.467129322418, 348.161971369855, 338.951166208697, 345.163264651814, 346.871804978572, 342.149504020857, 335.837700867592, 343.955290422724, 337.672865824487, 344.82460773421, 343.74153010917, 343.842122782461, 347.747406721744, 344.054716491385, 347.011641980511, 341.824585984474, 344.271815468013, 341.221290198921, 340.164006070159, 343.447455875767, 344.348206640747, 345.903679024119, 342.651436934114, 343.918417746919, 338.73554707358, 339.752144955586, 339.185270122529, 343.020092684131, 348.375218682357, 341.9856324185, 354.236343757148, 344.157265451386, 343.985620450044, 341.84184079735, 344.585484081071, 342.378819075626, 349.795123915671, 345.550791344899, 341.792054949986, 347.488676223548, 343.768232129201, 346.148231018015, 342.008253961243, 340.07723170096, 342.845487328348, 346.384123907598, 343.602201515309, 350.528559422962, 344.016299438076, 342.012235969033, 346.21384647666, 346.019937014512, 352.120571487149, 339.455848527951, 339.402509887586, 338.628077069175, 341.507115811675, 347.203622867767, 345.34371590603, 342.700746179582, 345.424381027813, 342.679519314096, 338.897725007484, 344.85210563769, 342.256880259536, 343.224880879348, 346.85592110288, 341.151772111922, 344.282943685779, 342.361079719842, 340.415528438361, 346.816586324605, 351.364111671451, 344.129928108589, 344.557601859834, 350.07123136803, 340.506638713053, 347.833976730142, 344.425109009363, 350.462539587787, 346.865044482911, 341.636609711183, 343.220319417272, 346.521726704025, 349.727462329826, 340.336083918396, 343.129221637465, 342.095717598995, 348.591716706042, 341.406221372578, 343.507141740747, 348.774249249464, 336.107218527537, 345.391462268473, 350.286147324772, 345.913124890907, 343.674450937742, 343.093089338923, 343.088091700241, 353.069397065445, 335.704094927788, 342.715447818928, 341.91627983178, 349.268239995572, 347.167148301951, 340.172743289694, 344.637580486944, 341.054779918096, 343.937520209676, 343.6744007474, 343.321736734684, 346.496584519438, 340.393560350207, 344.557861965174, 338.451894191303, 342.156353662699, 347.680515107848, 340.174891430103, 343.576613779677, 344.134206659541, 348.167685296519, 345.395824022666, 345.084247589194, 341.010881641247, 345.56582132306, 347.93195550259, 345.29125632162, 343.375323416455, 341.116787430447, 343.491003742198, 342.055887885843, 339.563932875329, 350.044408369776, 342.105738864079, 345.962268664825, 342.936121652885, 340.627394079138, 346.435583065874, 335.003243577732, 347.236465424015, 345.954373826811, 345.154513997903, 339.46565447874, 339.860694905568, 337.830561352099, 343.126328441853, 342.162903540554, 349.412927245675, 345.42618176729, 343.470597717177, 339.883330331546, 340.891031321976, 344.137746805423, 343.561245909294, 343.067297926953, 347.968306030124, 341.428162091594, 346.729827445663, 341.879895498519, 344.900044071736, 341.408636864915, 343.348557811214, 341.689693061849, 343.467555670006, 346.851176128743, 349.277695574309, 345.506221746672, 341.473938100129, 346.076595327352, 351.297592282774, 349.475752544354, 350.973704040588, 346.700003535597, 345.222050657733, 343.905293442031, 344.500921231455, 346.127568097848, 345.166407116171, 343.548998603601, 344.562444321851, 341.51439978991, 338.985927189656, 341.072510568429, 341.515139442343, 351.468854442769, 342.93834900896, 345.716903341328, 340.75055572313, 343.906419886379, 345.832576364425, 343.086122818627, 343.124638814549, 346.163595238793, 344.329678920874, 346.770890239996, 345.915759662585, 341.508630456118, 342.805642204251, 349.448365614663, 351.321550087413, 343.656102070985, 341.166749062274, 348.927995922117, 341.716192398701, 346.356303806888, 348.573358360056, 345.9563903822, 341.848295846236, 342.950861670449, 346.604703041979, 348.088709769256, 342.369448405436, 343.669942858412, 342.390153801534, 341.02160033419, 342.01230314951, 343.162572341351, 347.421582837705, 345.476401612725, 344.264306045605, 343.995073683324, 340.121080090896, 343.693599836588, 342.411783060623, 345.02674092503, 347.543322314561, 339.286258825194, 345.981467126963, 343.044154976686, 345.271542282725, 344.172888875492, 343.490825621897, 340.654769000327, 350.630726611131, 343.495975364771, 343.218117141514, 344.165273872466, 342.378779011413, 346.132700931691, 345.353187665233, 347.293051086379, 341.475831671284, 340.007326612982, 336.619904224625, 342.824050966977, 345.17884477075, 343.844925216677, 343.218677090012, 342.486475073243, 345.540796481436, 345.303900700284, 343.437230601943, 349.590522751532, 347.488475515567, 341.817023638984, 343.700024077777, 347.230118498383, 340.072129662663, 343.361654286932, 342.937035931731, 348.578442569569, 343.04073276721, 336.035066568142, 340.080552381765, 345.154982265561, 344.176873724221, 346.930050442844, 344.351942494745, 335.886288860377, 339.42833894766, 346.230588103036, 344.122758157942, 348.459331890097, 349.848967839527, 345.079635539905, 346.487489128282, 345.682069938455, 341.329096196447, 347.644413674229, 342.27873999844, 347.997830499011, 340.344513016014, 342.881784677296, 338.58280162682, 347.841806577873, 339.889915091581, 342.891648065123, 344.192485499597, 349.430962034581, 346.165351206025, 345.327493152877, 344.569011844795, 344.16440375628, 346.727519782963, 346.710499376032, 344.867898493891, 343.549824773147, 347.139361581292, 348.221972122199, 346.390500406413, 341.845018336902, 343.481010365244, 345.313577620777, 345.880741684445, 344.252747078822, 346.537703971956, 342.299520698468, 340.511303062928, 346.353186931722, 339.480903317693, 345.451982526521, 339.092609157906, 345.250003649734, 344.748484571884, 344.210075917201, 338.318223654457, 342.622280520178, 343.82972243003, 342.225262598023, 339.590328959696, 345.288110658668, 347.592354592404, 341.613984428459, 348.348301242382, 343.336711878473, 339.536876034198, 343.359478957494, 342.686678047043, 340.660746298645, 342.214152852112, 345.888599928419, 345.525475382261, 341.204441774904, 344.897421807656, 338.894603276144, 337.265323273385, 343.297513496107, 348.921703269763, 342.134252009667, 346.184449924816, 344.670505466099, 344.497681015455, 345.633836897988, 345.884375707688, 351.009573410579, 341.13567646034, 343.514754249334, 345.903776708174, 342.454324494352, 348.301487831085, 340.791984730975, 342.916651953524, 340.939175101997, 343.459156805719, 340.157610525955, 348.099758205566, 341.168651448179, 345.639084202, 344.017272802508, 342.32423145236, 346.516896395227, 340.753735064399, 342.617475161904, 345.291746753279, 339.990734437313, 338.946641744007, 344.846896692497, 342.210868367241, 345.602254409252, 345.7401158424, 343.545110597142, 344.248835495306, 344.665836053437, 342.476898492838, 343.74180039315, 342.735950702705, 348.254161235222, 346.73149291837, 346.347830053859, 338.564691743822, 341.485740189922, 344.960885081043, 349.105818023706, 345.562251201841, 339.371276337215, 344.188320403588, 342.781224849217, 342.762664142202, 344.716500092096, 342.614163746792, 348.111557050462, 347.427210571587, 339.823420406394, 345.855687865962, 342.766429659935, 344.617455474404, 345.599204601641, 344.568374460613, 346.80392506766, 342.295055091938, 340.894867398491, 344.319675668565, 343.080911367632, 339.755394498813, 346.622038598832, 344.558727549447, 345.131484000195, 339.711078277022, 342.17910166321, 345.214882559746, 341.174215511774, 344.537643533413, 344.14545638338, 344.561555254378, 347.329377441904, 347.054922031434, 344.914971603738, 338.388942512142, 347.361899954568, 342.662126785424, 345.743332633297, 341.030957492447, 341.303455347025, 345.054752335295, 336.653252916343, 345.755783343155, 339.364686748532, 344.286675881054, 347.33866508877, 347.214267691647, 344.583488542161, 343.290043235281, 338.313719616137, 341.745300111314, 347.827164598981, 344.396727391235, 343.117886989247, 350.013512945725, 343.580659282748, 342.432434111872, 342.515065660859, 337.803788933831, 344.040639145488, 344.713222753776, 345.350993791406, 342.714380719352, 342.190630685947, 345.375639660823, 343.940893328914, 343.402632344904, 341.021607105448, 342.07116599668, 345.5327857671, 349.433131769093, 344.444241655509, 347.592609101605, 343.080532853653, 341.886385069466, 344.109341251439, 345.19113372999, 343.414360554839, 347.378603481921, 347.515930045818, 343.792158172468, 347.936420745336, 350.550063949135, 343.496722780518, 346.148042414587, 340.941525829111, 346.399748294046, 345.987890476042, 346.02407297665, 340.983366410375, 342.518138681451, 342.222077388974, 343.172154570004, 342.591489909039, 348.991619216469, 349.078117866628, 341.905362909802, 348.668952118656, 338.442433001539, 341.370699523216, 348.347705061591, 346.63073839243, 341.676322970458, 340.522852710723, 342.496506778612, 339.236695871055, 343.603837687394, 345.277757915652, 343.048710509939, 347.423941888192, 343.225316520151, 339.923586542087, 347.537248397563, 342.445412958499, 339.916130745991, 347.648173704301, 343.34358883854, 345.455239600099, 340.12272188344, 347.467174038548, 338.19874103438, 340.136649021277, 349.645638096542, 341.482561766538, 348.209748673672, 345.635719052759, 341.235891569457, 349.238524871824, 346.65429351134, 341.704847776157, 343.997835605349, 349.275724344226, 341.241563071177, 346.309880209912, 346.383757324399, 346.466963685194, 350.392241020759, 345.402626783871, 340.363317826401, 346.4253911797, 338.221755507678, 346.350572454251, 351.699840956489, 341.094031623208, 343.060660053772, 334.53328863569, 344.165176348958, 344.117083695108, 343.880188415169, 344.209169606573, 341.09548402954, 347.012537763085, 342.589721253078, 342.291196467986, 345.063704234931, 341.862459671985, 343.627623405625, 345.042311860944, 340.712112333966, 347.00188136296, 344.432736523778, 341.995459313135, 345.673237274507, 344.98869180706, 343.421913959481, 345.332904242774, 336.218623940766, 346.882234971333, 342.11906993535, 344.817355295458, 345.950478675095, 343.019649308447, 343.932995670298, 346.16856986282, 345.372995798312, 343.029612554512, 338.476150830128, 348.239514949766, 348.943613827645, 343.748636714793, 342.727271982363, 341.595526003493, 346.851247821535, 340.270195514523, 347.003961908558, 345.143855987963, 346.907517627628, 345.881792146051, 343.473588524908, 341.556251429109, 345.978387585981, 345.093944750933, 338.60474180243, 340.812980538481, 344.344399533181, 340.767103492537, 342.740417216077, 345.526116760369, 347.322471356125, 344.840688866621, 339.077723820116, 345.531164365087, 344.958885726125, 343.834226242003, 334.794513815437, 348.726888797922, 342.727662672848, 343.970370824345, 340.697542221328, 346.443314971695, 344.968400449067, 346.481673038098, 337.112510153626, 341.50908369199, 339.888815812459, 347.055839519381, 338.964466690939, 341.63066686001, 339.926540810387, 342.445733086122, 342.344081942984, 339.224238102913, 344.58614437395, 342.143437303876, 341.053815747014, 339.879457238299, 344.269651420649, 344.921533555576, 346.149837714269, 343.016874146836, 341.313639954079, 348.845807784037, 341.652341370607, 340.057248277339, 346.138031007031, 345.472390071181, 349.218870048747, 345.386639277519, 343.948125810908, 346.834904503871, 339.788161016969, 343.110474501381, 346.166553657406, 343.915123988541, 342.58109358538, 345.394624845523, 346.116502673984, 344.506280721753, 341.905733441896, 338.742648809726, 351.076632640632, 345.646103958058, 344.681709981533, 342.221704418469, 340.796385339819, 342.373578179756, 339.844479235844, 341.603882391356, 341.962365034535, 341.742319574348, 343.33376343159, 342.782112011719, 341.211731282628, 343.311960349997, 340.462755198074, 336.909560109718, 346.47056358183, 344.345909247794, 344.44434504077, 347.457458219493, 342.600721984552, 342.996341881657, 344.240660062254, 344.408409488153, 344.023973407281, 339.148735175335, 346.027586472328, 344.326057504964, 344.677110692146, 344.676669124088, 345.552553118017, 342.621866036485, 342.640977629998, 345.793370118775, 343.981327122591, 339.745502317569, 338.649453721413, 341.55529173513, 342.725615274599, 341.73329608481, 345.675848763475, 344.179923479633, 343.253556102905, 344.903369831159, 344.132367977717, 344.190187815326, 341.005360195305, 345.273747147421, 346.205590853633, 342.599596572333, 348.216764418227, 348.961055857091, 347.31371745871, 346.292108697911, 345.195626970509, 348.799053616417, 347.731463133287, 340.7898909066, 339.910669848764, 344.369900700368, 345.286506412634, 336.198021456046, 342.77688878494, 344.604684524499, 347.240586439778, 346.356408592969, 342.675939089734, 352.369191933178, 344.372899517149, 342.421184188246, 345.180202453119, 343.277808642157, 342.736115738993, 349.238655671786, 343.715131125919, 348.189109744074, 346.485002453352, 342.039871480161, 338.165585485343, 343.14955564005, 347.132916461781, 340.663104005825, 346.243610107628, 343.155298110127, 342.679794256293, 342.151308276268, 338.73095503525, 348.128872555589, 343.518244169144, 342.372487204028, 341.768372146945, 348.23532894904, 340.737710331538, 340.644555290087, 344.369480478977, 341.698984989811, 344.241383199157, 344.781575521129, 342.57439806963, 349.729290584775, 343.021489624439, 345.713169951571, 346.270974190634, 345.714190548071, 343.122029156314, 344.452916840832, 341.354647668055, 343.992782520783, 350.167404436419, 346.406379437056, 346.324298408309, 341.553477447355, 344.572965703536, 343.216596329246, 348.28858379563, 349.278070843656, 343.152701440671, 347.099949535033, 346.569090630195, 341.955784471321, 339.595193305266, 348.417519545081, 344.35592992753, 340.844273008153, 341.815486925245, 339.860599755808, 339.637487733381, 345.00304870692, 346.388421710809, 344.027836251931, 341.056744214729, 345.606376561836, 345.21025913827, 343.727414079858, 344.502900513554, 345.730072692164, 336.887830420082, 341.934844882352, 343.876390327827, 338.681901364125, 343.183806931052, 345.916177372322, 346.461474718843, 343.068067031378, 343.222556532734, 344.168884633303, 346.096587157205, 343.805471449701, 349.299481973774, 345.761826960724, 341.382722981556, 342.995710184768, 347.035457059491, 352.583195960301, 340.87164975862, 347.767770381818, 343.187403419589, 340.72909360701, 343.283906440792, 341.743734239674, 344.574693820447, 347.343354778824, 350.659309698631, 342.402578922421, 343.033007527001, 342.008168652246, 345.863392436654, 347.84606084611, 344.277176407161, 341.403665173925, 336.479372255972, 340.892256028017, 346.653543553707, 347.546560328525, 346.943730134039, 342.472268685975, 340.241762482532, 341.743788560824, 348.430119366179, 339.904892299608, 350.323802102007, 342.963051837713, 348.322982962647, 348.043727923788, 340.622321430934, 345.658564313056, 348.593108871004, 339.839053575332, 348.12210756068, 340.918148158511, 342.893347905438, 345.18876639398, 339.56038250327, 345.492279030931, 345.154655715737, 345.011721154766, 342.479855978158, 347.418381644904, 345.414109657448, 345.777318038321, 342.0920808725, 340.915101008603, 340.663805006796, 341.353433736904, 342.313886392717, 340.934725549852, 339.291378308072, 342.68342826263, 341.629740428968, 340.570582007511, 343.666961678027, 347.017051897773, 344.131199108655, 343.979851697863, 339.691879110556, 340.930315549427, 341.747727508677, 341.438378005198, 343.784373235447, 344.790824275819, 347.277036683153, 343.907851016122, 345.493769541826, 342.969006047564, 348.761144854751, 340.625211524369, 341.210009945908, 346.565453721327, 339.454323965794, 343.345598763588, 345.451518607805, 344.88788185771, 345.167740157144, 346.523153112579, 343.996549185991, 345.933256796484, 346.844926781062, 345.269822226052, 348.289663456858, 343.55105737492, 337.164129671129, 346.859078557673, 346.286025365917, 350.727174384878, 344.269134088423, 343.492540163833, 346.414992264991, 341.820823620107, 342.683698307103, 345.106878455268, 342.234835635097, 342.842142644204, 339.046527215852, 344.884688752095, 341.069027468662, 342.569043228494, 346.210075383655, 344.481527035096, 343.366510722478, 346.407056990646, 343.433702405093, 342.456918552401, 344.812824662911, 344.073686322928, 342.57317761408, 343.039066678367, 347.068907255064, 347.039925292776, 340.795411948123, 340.266641274176, 343.558089958904, 341.350121031387, 341.985415594957, 346.347077789128, 341.329439102041, 342.477058148314, 343.595670301606, 344.776706184239, 337.079216130868, 346.868960145271, 342.319542921434, 343.451953111193, 344.958569361421, 335.417005331617, 344.801415208694, 343.557414918662, 345.40276172263, 345.832745775549, 343.128834296062, 346.513791517123, 343.102747469997, 343.911674682819, 344.100721809568, 340.878333064407, 339.460376745541, 342.615225211511, 345.654276073539, 343.54036694783, 343.145558120114, 341.48753843607, 345.215124580233, 341.439498339101, 341.937432705274, 344.429457305143, 340.134359206731, 342.790836512396, 342.762100123511, 349.37359376753, 338.013467096084, 346.656107803149, 345.209694192946, 343.680262302625, 348.576250593368, 346.538556113396, 340.641354219043, 345.243221841996, 348.476567372283, 343.591573580177, 348.161059481843, 340.172043625418, 348.615934925471, 347.066334737259, 342.358045014336, 342.241961888937, 342.717081083535, 349.386741581731, 347.552735046389, 337.125970158926, 345.155370665462, 345.234549335989, 347.105814082605, 347.501568728491, 341.630017033821, 344.35556430415, 343.633145997111, 345.873182555595, 343.95927558515, 345.221626014705, 340.092542522978, 343.420244048621, 347.542906414446, 342.51499923633, 345.698725817021, 346.435087689344, 345.684229073347, 342.618695093855, 344.042444188178, 346.399639568711, 341.405551711291, 345.926986303895, 347.841457535044, 342.155867308846, 341.873987473654, 344.065437722033, 346.72834472207, 346.740133881711, 340.318741525146, 345.288624934961, 340.296771461802, 339.184025861995, 346.88165238904, 347.217377473951, 342.339486112652, 348.48554192045, 347.56386789693, 347.287981652121, 348.508715611364, 343.160827884209, 346.5031902725, 341.324597464599, 344.373080435953, 345.237489913318, 344.333707082072, 343.911052471619, 347.973346329772, 341.770116467487, 346.729221548639, 338.327966391484, 343.739929765717, 343.067436302633, 342.090032185837, 340.789389640877, 345.612923097034, 345.910347405212, 342.534938253098, 349.099478596723, 344.270090103872, 343.080991950909, 345.062463969862, 335.787021771681, 346.125841150819, 344.186447565748, 341.124451271315, 347.914803362108, 345.394559642066, 343.798103083354, 341.875907853982, 341.952244412514, 346.812318722156, 346.79403141832, 337.407903024511, 348.247221948021, 342.422198235023, 345.071740917484, 351.041357805337, 343.055923899602, 343.220439711787, 342.664461207039, 342.881937614831, 342.087734339852, 341.906435761267, 343.44333373673, 342.25573390603, 340.44490539718, 347.923540781844, 341.691149722886, 347.765778722491, 342.371454168025, 346.494724588777, 338.653248772776, 344.166450285336, 345.592185239283, 341.781988470383, 340.826082599645, 334.399738885521, 348.071608178105, 347.160419366087, 340.535534993306, 339.342392299011, 343.655795369076, 341.855508724959, 336.61053043485, 344.911888941165, 343.893732074924, 342.616044135245, 342.088273231742, 345.811180832952, 348.910781288919, 345.116959725711, 339.740619962347, 343.8168077055, 342.214177848497, 346.085876947197, 346.215576901952, 344.280870272711, 344.596124064829, 343.461234544288, 346.630176431647, 346.310428298612, 350.003479417636, 339.862349863734, 346.03632709248, 331.177948671524, 341.664881643691, 344.277963392965, 343.999550358703, 344.91219524332, 345.511902114349, 350.116781367589, 343.611282915671, 340.663272737358, 347.280546105325, 340.46183103604, 342.442053821853, 341.089083384627, 342.797903561506, 349.140542325459, 346.492211152392, 345.079457686971, 344.657473495927, 346.501148347185, 338.59191562493, 345.310556310217, 344.50709134242, 346.169380839617, 341.830149724124, 343.511069679739, 347.485862594991, 348.457327329371, 340.139999178453, 345.972359752343, 344.49170292588, 342.964255795041, 345.084541917988, 344.306241716836, 346.200232031201, 335.610420739881, 341.829390886477, 347.335927533998, 344.261744076917, 342.873106285056, 341.218365313701, 344.007233938065, 345.150012637862, 340.809214942993, 343.76527807611, 341.49326675972, 344.291100563579, 346.821301281646, 346.075846562015, 342.925070292608, 346.50751636122, 339.222785141115, 344.864070761562, 347.08345360589, 345.286167413022, 344.257540959909, 348.326989503128, 339.876625695079, 343.855146007245, 347.666151184999, 349.202956138865, 342.614085395774, 346.478862969527, 341.388941527532, 341.598776522113, 344.510560264934, 347.741478621279, 341.146477741426, 346.632612089867, 338.372521343245, 346.297281200818, 341.72679645178, 347.523262535382, 341.636668150953, 346.877082443447, 345.150047041403, 342.992853039679, 344.43096395387, 345.365286861984, 346.092391588121, 338.710855579492, 342.666013348023, 346.013946466409, 351.20764949884, 342.517838630391, 338.356720427125, 343.920988013579, 344.899870901394, 345.526027872917, 340.303873400037, 343.218144094392, 343.222604031921, 348.539099615619, 342.300854460212, 336.587511799301, 346.315569433824, 337.70442648727, 343.015158919978, 344.653759638147, 348.671948197696, 347.160619036666, 344.37156126796, 343.118102740231, 347.658141246464, 340.696339210076, 345.403500824703, 342.043762997851, 346.528766662875, 340.792798291266, 341.506515161876, 337.765573684953, 342.324569042185, 340.303595987154, 342.776763591801, 341.873994917918, 343.007653247919, 340.880556033767, 344.976338581437, 345.958084936412, 344.89278728908, 340.388564906268, 344.965957994816, 343.858494290838, 343.555877353068, 341.553096010104, 344.482195887537, 342.98237399533, 342.139895448359, 342.794954522065, 347.946262418681, 344.180021052177, 343.830223629458, 348.531707317578, 343.473036964247, 345.001277449518, 340.214537173126, 343.178529953033, 350.612078249659, 343.677196541122, 339.312526386649, 342.764572859886, 339.916433770984, 345.711853644754, 342.584064536903, 346.138880149909, 345.099536087078, 343.800038642418, 343.083191460163, 344.915552961989, 341.19703171821, 343.180730829063, 341.081041903415, 337.66598270619, 340.804110735161, 348.548035716736, 342.910568642596, 343.663582917587, 342.146708454673, 339.383798979055, 343.015095324422, 342.034737339976, 348.469283677923, 341.852616949146, 344.64041202687, 340.871625696483, 340.555960827249, 344.172378403226, 340.004610459571, 343.981558423219, 344.58844510207, 344.567317690037, 341.604363425433, 342.074490600253, 344.402229714673, 343.273451562207, 345.446923075439, 347.10356697196, 336.198360876521, 337.491571531577, 346.198569077714, 345.616715941409, 337.236498898944, 345.826353770164, 339.815445109088, 347.18583236932, 340.951526952711, 346.076047945781, 344.800431668002, 347.102537106887, 343.775329311126, 337.017144831335, 346.392191996782, 341.818623767487, 342.986575472584, 338.240005463032, 341.795660026309, 341.906777265225, 342.096847530965, 341.648252676746, 349.208019792808, 343.644815005267, 345.594160544574, 347.252606368145, 345.909712739754, 344.453707207353, 343.802156878152, 342.714242045221, 344.018437968889, 341.565699110835, 341.621909282578, 346.017281246689, 343.70024813977, 342.063104401699, 346.283403256272, 345.158075490503, 342.774608672753, 342.631811110717, 345.573626319127, 345.89277792086, 337.684717981503, 341.196172342204, 340.607670934364, 345.913836639665, 346.332771202178, 345.976469483302, 343.464477142847, 345.274331801167, 341.448070205579, 338.299678972917, 340.539475926094, 339.436047638967, 344.598946291263, 344.661435488065, 344.815861722945, 344.48836819482, 348.331211125472, 342.7057489025, 341.104090082733, 349.828376587166, 343.023358493319, 344.995473241195, 344.53364677712, 349.051320228849, 346.796135547001, 340.457743542781, 341.806787352992, 342.020633156946, 343.376923589137, 348.223390346789, 347.386774215474, 337.623266289178, 347.513486829035, 345.27198355339, 346.354117576831, 350.14081355046, 343.786915112969, 340.775030087969, 342.980886541894, 342.756228014459, 344.661241959452, 343.043506783774, 339.694765837493, 350.472747821479, 344.230377408769, 344.88611150716, 342.781349905047, 350.773467627827, 345.819508254745, 339.971301756426, 346.897879949052, 345.053171729732, 340.197845644066, 346.62308075762, 345.585189815211, 342.007359797911, 343.578971742786, 344.271164871838, 343.645541521227, 348.789456315206, 346.505217256839, 344.009665329604, 342.661879286899, 340.288313988999, 346.281210721356, 338.956836418592, 340.908163504962, 341.734084344762, 342.367782990824, 342.414770508657, 342.58818520341, 342.364808324191, 346.243288069908, 340.163739455942, 337.544634626557, 342.010527421276, 340.485422248247, 340.961204548451, 339.69521655884, 342.912466376287, 344.168566934538, 343.459643090087, 344.522088550922, 343.419428289308, 344.77647461085, 344.418059848784, 345.534572811296, 345.07915502476, 347.513721390283, 343.801285337459, 339.617974254068, 347.284128959998, 338.738634892313, 346.488370768746, 348.210797168988, 338.787116261446, 345.425155078857, 345.669710192925, 344.45254441315, 342.008018496746, 345.311694827604, 342.513644517013, 342.807213339214, 343.00297429432, 337.403008930736, 348.76742902756, 338.562091645754, 349.171742891845, 338.816672984476, 344.083063058507, 340.455278700055, 342.761964461859, 339.598224957253, 349.158918413364, 343.097633601355, 340.800314017017, 339.880267291603, 344.196699505294, 342.711539489325, 340.987289742325, 345.894881400778, 346.844274138401, 351.47238148537, 345.480137347398, 347.715127878587, 339.668341955721, 344.006847249919, 345.547331095233, 340.545371670875, 342.838859259, 344.281772093006, 344.880641448775, 335.671508145105, 338.827389781084, 344.683993430534, 347.164130168147, 344.278940858839, 342.21318131729, 343.636749549021, 338.750872306925, 341.734053206086, 341.157094651613, 341.65581608651, 343.969860001533, 346.571431703847, 340.161817559458, 341.715954258873, 343.228614995386, 346.678511489441, 340.487243412797, 343.47509390262, 337.605452314825, 342.279471329226, 343.639098796461, 343.424816438094, 349.129100324623, 346.138683210578, 342.946124304851, 344.40738298599, 349.099058925335, 340.428203587745, 344.297168126572, 342.914378134649, 342.079469137194, 342.648278009977, 344.149737240339, 338.768533000655, 345.784845894786, 350.188401498045, 342.122580912395, 343.735920274777, 343.047814933403, 346.414387655677, 342.371823598357, 348.361844149151, 344.258397051341, 349.454722328308, 345.742676118215, 349.737124526295, 348.504440030598, 345.007696080814, 335.534581447542, 344.431569907003, 345.429200258665, 344.760419621853, 342.558968239319, 350.397995892974, 344.028775259421, 346.310562578108, 345.231853123999, 345.890744811463, 339.634697080394, 344.108720152411, 340.843344331622, 342.372795747332, 342.261614215414, 340.016378293772, 347.371466233693, 339.091702793176, 347.829761699059, 340.211706819288, 341.417825529534, 352.116077072207, 346.093322890428, 338.966607164972, 341.509434350137, 342.930225148284, 344.035073909635, 349.019721653671, 341.311382285944, 340.141240747223, 345.801185912074, 344.883107523607, 344.633505905731, 348.946747637748, 346.553907126262, 345.753498846597, 345.587795102548, 347.516946336375, 339.635962767132, 338.802776637365, 344.596395295887, 343.211460775205, 347.951793734044, 340.929859563046, 344.042318239038, 344.814421537766, 342.932294937496, 344.657612249666, 338.234065267697, 343.497814726983, 345.673273330055, 345.147602630782, 342.220159020455, 341.898674128361, 339.811126899672, 339.563236849865, 349.897615882383, 347.26726049451, 346.97987911397, 346.104416363188, 348.096376323408, 340.48198733751, 342.262000260014, 345.73685437379, 339.077086132032, 342.16453798627, 344.330497208222, 343.551886637015, 336.684513366672, 345.908979382407, 344.798910847088, 345.42497303698, 351.338861470418, 341.495277046217, 341.537647299899, 340.796639466843, 346.795536296734, 342.365084336082, 344.233506794268, 343.186402162189, 343.523908166123, 346.059540408875, 345.589359619643, 341.711458840849, 349.815705646395, 346.216185813333, 345.346614381688, 350.044744852426, 339.177322471082, 342.55047890265, 343.940240508131, 344.866160839373, 342.896310439257, 347.118408887896, 339.426460835395, 346.278573017564, 347.883821914158, 349.053287609233, 338.68259853164, 343.804803703977, 345.352775233361, 339.913476845055, 339.71283123139, 351.357238373543, 348.61674917257, 343.005554714714, 343.549234269685, 342.629781605374, 348.535226978261, 341.221382511853, 346.056159455533, 341.002282090113, 345.132111355009, 342.742646688236, 347.585357355077, 344.532590140662, 345.861170030168, 344.096883494443, 342.228105709251, 342.19817454584, 345.768871779932, 349.505036958147, 344.315398142292, 338.493804861767, 344.139770547799, 342.983146528855, 345.561056098427, 339.437798259346, 341.825530797076, 344.941444084037, 342.400409933683, 349.948941849255, 342.847598809807, 339.237209950329, 342.412711972572, 349.420397518694, 347.730787871945, 343.254708856442, 343.72807514471, 340.077789704315, 342.676936627346, 339.571097418516, 345.937726740359, 343.173512768752, 345.367579193087, 345.396300408733, 345.108156703614, 345.837092644837, 341.063482305792, 342.085022593052, 347.008152557759, 342.289207328064, 340.715749318348, 345.804199740287, 344.444433680392, 346.188283558504, 337.488960055964, 343.8069268466, 345.372082312608, 339.663579655382, 344.327434397083, 343.271152294656, 350.320295735326, 340.420576595016, 342.096082402906, 342.463217784918, 342.89217600468, 346.051236097928, 339.188640672611, 343.046122895763, 344.689168775817, 339.885036556579, 347.031113983795, 339.479193994262, 344.145407835123, 342.524183701963, 346.885446059465, 346.543257320976, 345.452145744501, 345.217515120919, 337.359939746633, 347.70406965902, 347.980554813097, 345.652349764365, 347.948256828875, 344.868652410155, 343.726838108733, 344.514911872356, 347.321691158923, 343.023299368492, 344.055057496404, 348.231976711911, 344.325175657048, 337.799140199385, 347.253334095949, 350.181070891158, 346.132919097326, 344.422454533641, 343.269758893261, 346.158257613484, 340.665361748811, 342.629163894517, 341.965989387967, 343.160840762009, 340.682677483817, 345.99381917583, 340.27183080979, 343.497419742023, 340.150854957128, 341.4727352256, 343.082694196881, 345.539346658582, 340.340231866235, 343.659137265929, 339.109936001998, 344.777963509851, 339.098188838208, 344.461132778411, 340.127475891575, 341.278511664466, 342.827398565901, 344.363031631692, 343.966484829197, 349.446843970293, 343.266555374643, 344.351115291274, 344.666702269446, 348.578429976889, 346.401465325259, 346.698571746856, 344.049913454425, 342.856704624021, 344.053208904444, 340.711268264737, 347.53398256008, 350.514889972837, 350.394069953936, 343.755391097553, 346.183281892138, 347.098181428395, 343.94291241149, 342.239823381691, 343.817074953517, 348.538034330038, 344.643926036171, 345.163647683542, 347.575530854698, 351.741718720022, 348.741365624029, 338.271736587164, 341.620495653988, 347.830220827128, 342.09890140269, 342.362288078824, 346.257837214756, 347.652361234258, 344.665959520702, 344.092341322315, 342.371819949399, 349.166108451794, 350.61214207608, 343.922692984001, 347.449806373635, 343.635359598043, 338.588173969742, 344.478099695708, 340.245170436511, 344.515737203821, 344.831440341581, 346.29286799415, 347.10971401006, 338.930311188726, 341.471527832527, 344.941449691089, 343.242281936431, 348.370393618051, 344.438437869852, 341.434742020982, 344.980580011178, 349.277685052513, 342.833783914524, 343.515796676229, 348.395334658359, 343.085790881539, 342.747872414019, 347.174177725913, 341.563000948297, 338.299445815165, 347.582690218519, 351.313280728308, 349.256109424471, 345.472838073318, 343.810302896701, 340.770316915251, 345.123017241898, 339.215812255589, 347.469314411855, 344.116536753578, 343.865390324486, 345.389095825703, 346.791756490304, 345.562946386087, 347.290429776548, 344.839343484389, 341.853463947055, 340.447117413797, 338.297386526026, 346.905306887578, 341.066995841105, 340.732208893599, 342.252508208389, 341.362720695099, 345.044235741893, 341.644178288935, 339.789808966633, 343.120304421845, 347.802515611442, 343.622193039721, 343.224143219356, 340.610089288762, 349.443960215612, 346.304887046609, 340.106361765354, 344.031343439926, 345.825808040751, 340.300487176163, 338.646989752715, 345.334104223793, 341.558052018183, 345.15899269533, 339.241613335249, 345.138206249239, 349.35768259588, 345.490152758175, 351.559285565402, 339.09315803346, 345.375600460397, 344.183371263588, 343.591062606194, 341.296466993851, 343.623578279672, 343.146456254617, 344.947333886418, 343.246469531329, 346.742589776531, 347.437163669902, 340.603966074552, 345.798256938615, 342.427185399232, 349.136353138976, 343.928302727635, 350.499275819162, 339.666415044256, 344.594736858648, 338.963567482011, 346.559731977524, 341.278153182385, 345.346704600215, 344.424243999602, 339.909829357899, 345.491805237632, 343.804729047533, 349.81349461193, 341.616198010338, 339.911163355861, 340.752700232388, 344.995942866936, 348.528403171885, 342.908568343142, 344.839124128596, 345.815260600423, 344.370961540203, 344.339600759884, 345.923994292672, 343.996454754164, 347.379976198075, 344.481019454035, 345.205087568947, 347.773947515294, 340.838465359214, 343.177133204727, 343.702982786395, 341.015557541963, 342.370662792505, 348.385600538865, 342.167104753467, 340.09355712378, 336.089564256344, 346.063964046313, 346.154207217444, 345.028017911112, 338.848675412494, 344.157793018405, 339.050343357118, 338.253223138837, 345.898346790446, 344.601969079154, 342.450383138274, 346.19241260825, 342.290585467879, 348.4138310257, 345.620805307285, 345.466081849296, 337.202688301132, 341.435978982288, 344.71223131852, 343.63647142023, 348.736380002214, 340.782941535733, 339.600211628128, 342.804864025974, 340.998643105412, 345.230379953986, 340.875593924314, 343.458303997998, 341.914959397147, 345.432927438394, 345.071238462221, 346.125416929711, 345.160245782392, 340.056464094449, 350.186979833329, 346.651757226494, 344.298846089091, 348.325256349901, 347.19745829033, 342.390893755144, 346.316881933579, 347.72832537664, 344.533039205837, 341.97098244268, 340.988435237808, 339.873151367448, 342.824173834413, 344.747379963686, 343.311664113628, 344.419299383489, 347.272339534556, 350.66546661331, 341.175428996158, 350.907227427427, 338.276228715744, 342.859751886829, 350.465966675885, 342.698595252964, 343.25554651242, 342.768841313117, 342.191389675842, 344.288666361025, 342.74454055651, 340.626198635678, 342.989444287955, 340.11564531061, 343.494165955872, 343.201921010094, 346.834073171015, 344.914634283034, 347.362642652727, 340.79532226488, 342.922013712301, 345.566575543098, 344.777595199074, 346.944567357173, 347.116061862926, 347.55338029002, 346.345242188596, 338.929205789744, 346.166815696913, 342.245530821557, 345.714928138782, 346.216353266136, 339.972391486359, 342.059655796218, 342.114007537611, 346.10643404139, 341.459740043495, 339.53180154124, 342.466386369322, 345.082813761104, 343.598706044581, 342.468221078787, 345.19894924308, 340.438484594154, 342.829551301237, 345.359289743463, 345.811183648035, 343.898316161501, 347.447788590845, 342.117417558994, 342.936475501147, 342.555251325714, 348.998512135153, 341.670294698366, 341.958167568363, 341.194615543431, 346.126298668545, 349.960624950762, 348.652226574484, 344.881716640811, 349.131090013752, 346.319747918137, 347.238114584956, 341.793184409001, 349.7305821827, 340.90748509139, 338.452763382427, 343.116346717898, 346.063058814144, 342.968238304893, 346.073250867665, 348.560789285358, 342.659116782189, 344.431435728566, 351.562035470308, 345.964502152193, 342.364318770981, 345.350466846482, 344.048373043252, 338.899585491343, 348.718524100437, 339.837732622991, 343.207199301568, 343.01001629014, 345.337675152609, 346.100936188854, 342.862695583443, 342.821665058194, 344.363491796753, 343.176780416643, 346.950288991682, 342.401742153721, 343.974825867627, 346.673555534428, 343.450993696093, 346.386775059381, 343.813925784753, 343.381109637382, 344.841196078119, 342.315582436732, 345.172767285794, 346.015922291281, 339.835545698765, 338.488304523719, 345.827267874327, 343.134174134761, 346.4531605769, 344.097679921381, 347.135729697786, 345.72192390553, 338.871809589453, 342.724910384352, 342.04002751068, 340.510633256603, 345.270952072007, 339.493294572442, 345.622698616946, 343.966940897288, 348.859099123553, 340.931722819004, 343.224133713424, 346.665322026895, 339.318113734516, 344.558327698418, 347.667260921478, 345.530584709712, 345.733162319488, 346.099184746527, 346.385332658485, 340.96251978143, 339.703580646657, 347.742464201841, 343.319468702836, 338.537716312239, 342.121120278504, 341.965274539853, 344.929727450969, 343.302348328365, 343.082592679233, 341.848985771111, 340.57729944015, 344.633049873998, 347.656810278557, 345.186990514872, 339.508564067457, 351.999186268703, 347.946943567591, 348.093357812181, 345.683106913642, 347.135869280228, 344.206884765619, 341.264702157048, 342.59699017726, 345.314405724142, 344.13280161976, 345.894886193276, 346.137148458492, 344.09870787782, 345.247493700001, 341.442547516867, 338.414897018854, 338.366549055041, 343.343777922375, 340.723233417422, 347.096067538035, 344.365063262386, 342.775740200703, 344.81499702856, 345.536939059548, 343.363702524451, 345.189751514591, 345.682368263628, 345.351457727247, 345.219118430385, 343.654737198526, 344.906483049299, 341.311563145896, 338.970252712133, 347.809828404022, 342.962279033398, 349.187346231708, 342.018338538889, 340.059374531115, 339.447926224526, 345.527534376984, 345.202607422427, 341.170547314922, 337.948035074828, 340.938784155188, 342.737974436428, 342.981132562487, 342.389629262876, 340.930990376271, 343.082873579488, 346.383886407974, 343.116885983682, 339.500773804256, 345.198223110864, 343.803647655123, 350.660170852328, 343.633196473985, 343.671520158359, 343.122052399966, 343.044155970705, 345.865756704619, 344.95683983894, 347.036592707753, 342.524052029654, 344.425658149714, 345.374484780995, 333.572144497145, 344.533114974139, 343.50112984198, 343.87006997602, 347.579391518919, 346.997654142952, 342.264360257671, 342.775826650057, 345.221174029747, 346.314827299886, 342.168193413953, 342.939479755041, 341.690934062708, 343.413423799245, 341.801706888358, 346.734237503128, 342.926598021605, 348.476457993711, 338.837994954668, 343.288501394517, 345.41908897222, 349.391037707819, 343.156211138252, 343.333802584202, 350.190557834908, 343.422810330869, 350.476131053924, 343.468024509769, 348.463261884741, 346.494629472532, 344.980794879793, 342.079032159889, 340.563557829795, 338.153783212074, 337.156016180056, 340.34293199038, 344.003883985792, 345.048078512039, 344.04519632256, 342.341130071633, 342.893130505003, 342.788548339603, 343.028166371865, 343.27420895396, 346.147975281102, 343.733401671435, 336.086799302202, 345.529130929559, 346.20245192, 347.173951274989, 343.980929290651, 344.045779550389, 347.195298691256, 342.380851411359, 344.370247882058, 344.611514854941, 348.211932728012, 342.944269879541, 343.519816617349, 344.074766259181, 343.48383583903, 340.32594103709, 344.056818950664, 344.674514391577, 342.863086352474, 341.661051661295, 341.376564940066, 346.182639119571, 344.169513404765, 349.622427532953, 346.796345844504, 341.479651168178, 342.034362241238, 342.025769413233, 347.943260234661, 347.198537808871, 349.185312632546, 344.289969102015, 341.94548714314, 347.277470577537, 343.468154057413, 342.411962462707, 346.417962547398, 342.234811285571, 340.166904103571, 343.263647936302, 345.733859411559, 333.91016487818, 343.823133669982, 342.57867482505, 351.31173165239, 343.181690700894, 347.308528385374, 341.509053087365, 342.916034306028, 348.227656129376, 346.04930658941, 338.463371465187, 349.206361431974, 342.944904346145, 346.852456336244, 345.793689266908, 351.970140509772, 342.823633549258, 349.84307589333, 348.111266564, 344.201136043558, 344.601848700575, 345.676516669675, 352.419906771504, 343.346706882411, 342.394752014999, 338.380758778413, 346.230136250138, 345.037808896072, 344.600953369062, 346.428143181733, 342.263259156793, 340.476163876472, 343.578819915347, 344.561324769503, 342.715531397609, 341.670761500505, 342.871672626566, 338.179944556292, 342.677244968635, 341.109979563315, 342.769527416177, 340.046865621581, 344.969987991563, 342.95442880292, 343.5158155902, 343.442964281941, 344.019969780286, 343.083656440033, 344.952869900352, 341.626497890209, 343.174747090433, 341.904182342183, 345.611853684726, 340.737471664655, 345.015752857393, 345.062522621273, 342.525943598553, 342.385713019421, 340.831839572024, 347.062653192122, 342.353584969239, 343.416257727699, 342.112736583558, 347.33418727345, 346.46207245368, 346.036023281963, 341.233394922734, 348.115915963562, 348.09533467785, 344.013771025339, 341.931790014135, 343.356322606352, 345.404658425089, 346.091970896395, 342.256757149121, 346.665423137246, 341.065457969724, 348.155765082949, 346.838072223141, 341.262303574973, 343.052067217607, 347.173027049734, 345.540398388254, 343.943888818404, 346.175858247623, 345.307145001722, 342.930973179142, 340.815117085801, 341.51109794283, 342.671577430169, 343.793601293771, 343.522672231516, 344.474068244053, 340.368718414036, 341.235222849124, 344.369548194309, 341.233436862306, 343.632497417768, 350.897570400626, 343.88862452603, 345.391662793408, 343.281157391496, 342.847138425697, 345.185417872159, 345.1640424458, 344.780741021296, 345.460813912213, 347.769544728202, 340.954802619815, 342.447461687145, 349.563581823096, 342.881368598581, 348.84450949547, 347.203905562639, 345.512202830796, 339.40944054689, 342.158444435721, 340.745854249096, 340.507219158998, 343.389130853029, 339.861037694339, 346.588592504657, 347.283991046015, 341.24149870612, 346.492588504793, 348.521294928183, 347.06232832577, 342.824372427991, 337.064867040506, 348.558022674516, 341.595061859483, 352.178802361596, 339.020152724507, 345.418436040971, 345.890791081408, 341.578426041604, 345.068181899252, 340.249343950601, 344.807207101204, 341.661470023354, 341.930484893459, 344.882118447594, 347.537324593587, 341.781030674525, 343.667975266434, 342.650927400328, 348.331363074482, 346.275501709622, 341.126415508549, 344.393719817758, 347.42602963076, 340.542214224155, 346.788937092175, 341.780738514841, 343.569285937575, 343.425641436005, 346.267443205573, 348.513256680044, 341.573562420085, 343.650814297521, 341.662930167776, 341.895579151862, 345.005905428073, 347.711828470581, 349.482483345247, 341.020081555025, 343.057351393951, 347.152820100578, 342.944391093358, 345.174589008303, 339.813568242267, 345.809620055224, 348.292380245792, 338.096309916851, 350.778707920983, 346.194598567649, 341.396911214318, 344.067487778192, 348.962696134548, 351.247384491707, 342.229853116185, 341.867485806758, 345.721456886712, 345.214772368995, 348.85375444019, 342.788013387092, 342.269396021485, 344.975362201734, 341.264043774836, 348.106270256572, 341.783253427353, 347.457401535774, 339.783864001177, 351.384329122398, 341.373515534199, 342.234942482714, 343.361514361243, 340.625985847848, 346.782442662228, 341.481914525784, 345.440981776895, 342.706288922167, 351.32403701601, 342.188001777837, 345.728352772095, 346.587920452848, 339.944062348304, 346.098314708705, 343.129410343642, 342.74642917525, 343.973998316807, 340.976162966695, 342.8372003258, 345.790656975642, 345.891575491957, 340.37414824564, 346.064027372498, 346.50549089027, 345.691241033081, 347.751476914209, 346.763717913065, 348.247439328829, 346.82368498448, 346.013292344635, 339.002540636855, 340.849403283237, 343.765858916099, 341.561693630885, 344.50455500919, 344.643612075792, 341.696426613549, 342.556427141557, 342.016433788223, 343.784479661245, 343.771002438485, 346.681020151691, 343.463300489032, 347.051235210787, 341.395801394072, 342.974337862701, 345.717084090139, 341.535505520063, 341.708944782974, 341.280017509391, 346.94696873687, 346.461075677087, 343.752888453372, 346.218470075075, 346.463611199974, 342.138204785986, 345.199001935926, 347.813404501017, 346.232067944705, 345.530039820904, 341.649795795406, 338.228884107247, 345.39068479702, 345.779210411593, 349.06139031332, 341.512585684288, 342.921783813, 341.40924069875, 345.039817524724, 343.467211383666, 342.506899519255, 345.55746279182, 340.736442670384, 347.080897893697, 342.863495906935, 341.549998279176, 352.598958999542, 338.555645945773, 342.872474943258, 338.954223001234, 344.005436245175, 345.977823020289, 346.29126403976, 344.446171529007, 340.882536764175, 342.594475837396, 345.262458373226, 342.758686788382, 342.798632972063, 343.070042425959, 346.03784882997, 344.869149287389, 343.368794068654, 341.953093010987, 351.455457530206, 345.529559812398, 340.305764538552, 349.346468803508, 346.002644891128, 343.432595722546, 341.554590829358, 341.88428725801, 345.711367462159, 341.285890027952, 342.369229626889, 348.590126278792, 346.688928444068, 342.758530534502, 345.42843122229, 341.870471294371, 346.663365476086, 348.188395757175, 345.784981610786, 344.202714725781, 341.604853522099, 340.932788998147, 340.402196944899, 346.781410153607, 348.922449299531, 343.621747686223, 345.643428677637, 344.034481826028, 346.078525805176, 345.965037636632, 340.351913455582, 347.169697916916, 345.281620142914, 348.594087931635, 344.147463883087, 346.38191770331, 342.564435779748, 341.369384604187, 346.015544684848, 339.576051049568, 347.567571919108, 344.045287428072, 343.589204499387, 343.115044940661, 343.436848642508, 341.82070344104, 341.565491612073, 343.49161174636, 343.250171226386, 345.141187570014, 339.408184163881, 349.257031661155, 348.370809696346, 344.981373442891, 343.963922968616, 342.72995152603, 344.764902091351, 346.42440266957, 345.868998460012, 342.255749777237, 349.441171668354, 345.890383144276, 341.61985121723, 347.442405796893, 345.594214778235, 339.149356935611, 342.504321330141, 346.316707676396, 340.988268061927, 341.36859713935, 342.725081874417, 340.109385628053, 341.907376790844, 340.26860694713, 338.999905701189, 339.835002658144, 343.495514190082, 343.733422616698, 346.031311981932, 341.789203143031, 344.586454685832, 342.379409637232, 342.275163115898, 341.48380160876, 346.227492557077, 342.813154339221, 347.880272607959, 345.519225461695, 346.403314262582, 349.118482281077, 345.330880076226, 343.998315123462, 346.689182747211, 343.559650383257, 349.60049323973, 343.308993991794, 346.644193240493, 345.180973089268, 342.792392629872, 347.378820998844, 349.143243457584, 349.238853775227, 344.954996439751, 343.404369007609, 340.559889853497, 342.59354695464, 343.21304632921, 343.480398440085, 343.158511537138, 340.723217566905, 341.519594605877, 335.414562354994, 340.822793433939, 347.695867292658, 336.752191867532, 347.413482229396, 343.06357184368, 345.870232858807, 341.533429294641, 341.995686060954, 345.959969010839, 343.083083915843, 343.159402026855, 345.582332967163, 343.192551729274, 342.669770872619, 338.548547045131, 345.000406853982, 348.35428747581, 343.774375580154, 346.41338224294, 350.425175994664, 341.262722360823, 346.281578902922, 345.492091943405, 342.013520708253, 344.657126825512, 344.91375119572, 344.278578144742, 344.842609706347, 343.958990072542, 343.548905814621, 341.220544479533, 340.378847490183, 345.174956173082, 345.380526677155, 346.617131002182, 349.082332642649, 344.379190335382, 346.601306503209, 346.59886201442, 344.416340807432, 339.434688207319, 340.721838174623, 342.828146085163, 347.309395513803, 347.857044567356, 341.365418344613, 337.82200130716, 341.842737406212, 342.987467774202, 344.602553182287, 345.72784089956, 342.357193960157, 339.243190110272, 344.757566733909, 350.874729487723, 348.182632582823, 340.673739068522, 342.863989580306, 345.855045172074, 345.352383974102, 342.88035411676, 349.246413731369, 348.788588008659, 349.698979487052, 345.183649772755, 344.404377442507, 343.129762059598, 346.33249423176, 341.086936809124, 339.712952869565, 341.031101810762, 343.630140876754, 342.608711079584, 339.166734096605, 347.168026998628, 346.256833192453, 345.722859214217, 347.632914041191, 344.238875244601, 345.197907447831, 340.954029123434, 343.844188839764, 343.365173929399, 341.111691820166, 341.813524438017, 349.228817195527, 342.088118294406, 339.294382137598, 347.964737527967, 341.442072197467, 339.123008306107, 342.94300098794, 347.999872248546, 343.187876960803, 342.100397225654, 344.994230372463, 342.066500647027, 344.083191833794, 342.539742994234, 342.942261168687, 345.196929547473, 341.170331216818, 337.054437367698, 340.088127351652, 344.103422626572, 342.951831668822, 340.979733620945, 346.854651364439, 347.364194138256, 347.221714588884, 340.93328770139, 343.561057733002, 345.487634074579, 343.730524605585, 342.480409676742, 341.41429537662, 339.47018853918, 346.416578881792, 342.120317666971, 346.113371996257, 344.568257750955, 337.468119847132, 345.446207576194, 342.664755097194, 339.770608341397, 346.647813444965, 350.856448798799, 342.348992644867, 341.880594701577, 342.733227362995, 348.085643244112, 336.421239466529, 345.498204726651, 347.811896079166, 347.146400658342, 346.243031010381, 343.663606365324, 343.098207723076, 344.340952416748, 344.783167264415, 348.294325625445, 344.602675753695, 348.191487854643, 349.459827914552, 341.728036260163, 345.615084657741, 339.773734431029, 346.227295164177, 348.793377274121, 338.688531201301, 343.630450693206, 337.619187832423, 343.227062476014, 339.892509160948, 344.436611944004, 344.421633577367, 341.013303517919, 348.06309475981, 347.241847128738],[131.848511823948, 135.309028416205, 126.761954622458, 132.600337803474, 129.789381501254, 131.124194348171, 126.092942398286, 133.764257353294, 129.201321442094, 131.374862604693, 135.275709429127, 132.375677991305, 125.882493470058, 130.528126584535, 129.842124435912, 136.548396741803, 133.742980223359, 130.900252962409, 130.556406828958, 129.929942889197, 133.82523038546, 131.73439001839, 129.341546099457, 130.691599640485, 129.727574070287, 130.953319807996, 133.742998923606, 136.392535718806, 138.657164964739, 132.354331990177, 129.678069630926, 128.973582982257, 128.307498103163, 133.681053155763, 135.594789702869, 133.422921444805, 131.872766484737, 136.495202511681, 132.140588024288, 129.474565875874, 131.110926581984, 128.008529537812, 132.243715005437, 133.17942513812, 128.680461760548, 127.059033513329, 136.794985007681, 133.495894293594, 129.463852923287, 132.19037296243, 131.304581077774, 133.923020653032, 133.180451311077, 129.019115998936, 128.897797908414, 132.348444935125, 126.87666772885, 135.036764083803, 134.785632302257, 132.894245296503, 129.91203437326, 129.716772695382, 131.358048571695, 128.995450902981, 135.799247609687, 131.244344233823, 131.9549723795, 131.436346084408, 127.852561577378, 130.563461293484, 133.954605946839, 131.701479848489, 131.746190121931, 127.818289982357, 135.318351464482, 125.077961503914, 129.196790659701, 132.167955274435, 131.212655329827, 129.519746011254, 131.895191840687, 130.492476515103, 129.088861123808, 136.170731528108, 131.459560731217, 128.614550781331, 130.142928020124, 128.586780204439, 131.683369604396, 129.632348408282, 127.345924621697, 132.617104572912, 131.11592465881, 132.072545312624, 131.025779231052, 130.408733151269, 139.520117152624, 130.181979344455, 126.433904031398, 135.275362285051, 125.365266329677, 127.538234971729, 130.302801964199, 131.255817222328, 126.975171113542, 134.59763882656, 131.663975149825, 130.631269314839, 134.800169607198, 132.794936413369, 132.199819143066, 132.942243632177, 131.731939185709, 131.9914703058, 130.763087798883, 130.507985358341, 129.666621706522, 130.1550719685, 130.98116829466, 129.02652284819, 135.28112068322, 126.57539687879, 128.676538977488, 134.670030720682, 127.560474094921, 134.031575377248, 125.395003897518, 130.417953534678, 134.104932780696, 128.883391027613, 127.384232008963, 129.096507397138, 127.785919193884, 133.197679550703, 131.394551571958, 131.700222962584, 135.030810217784, 126.466945435225, 133.322932402053, 131.288217974682, 128.605502376766, 131.519958340244, 130.760222005584, 135.583019573242, 136.088781093081, 130.716350559556, 129.736756675467, 128.566736516348, 129.469460467708, 130.975668330902, 134.587980891437, 125.850096403038, 127.041443746284, 131.978191017702, 130.401006628604, 134.43732406589, 132.959930300793, 131.044121550934, 133.794340054314, 126.190877179367, 133.214037434259, 126.980921000618, 131.953672329094, 126.686405738239, 128.545662616304, 126.975335068456, 127.432159738402, 128.548991948349, 134.19909836205, 132.383435566464, 127.970603103573, 135.467007805599, 124.83119234498, 129.240292708833, 132.81669287026, 130.818202460023, 127.882830306216, 129.70743656377, 131.435030003687, 130.831554986753, 132.986585993581, 129.926054395354, 127.433272840193, 131.020204231826, 127.452765485953, 133.78858947631, 130.458754499107, 135.67238688525, 128.944347601059, 127.590677185522, 137.712127652962, 131.662757974774, 131.74922741861, 130.373620508029, 135.901657837703, 137.17651039834, 135.00855564007, 132.69481920096, 134.446801519451, 127.801742976165, 126.191437507275, 137.068840608158, 133.188035879354, 137.580077967014, 134.276429247841, 134.385067647159, 134.564578650298, 136.08723665178, 133.065517331098, 129.095791105027, 131.113308266984, 125.300074477963, 129.016508256192, 132.372540851321, 131.90746519539, 130.403835783705, 130.421827379068, 128.821049687585, 128.924143033846, 129.328741783033, 127.738877832897, 134.892400561885, 133.227639173614, 133.871817979412, 133.55830177846, 133.219117679602, 133.801363581237, 129.474484840541, 135.220700795535, 129.77509139533, 130.835096504523, 132.475706717019, 129.497856346454, 135.183213831501, 127.911720055325, 133.368874957691, 128.32434081856, 131.769437135048, 127.568725764968, 131.36175106911, 129.809347890312, 132.004478903217, 135.894991564881, 134.41370361283, 134.372975146696, 132.3592032056, 125.303799973138, 126.618488269911, 130.064202705753, 124.180232629566, 132.648683682908, 125.762410268523, 126.400899556039, 131.939800086953, 131.226832676521, 131.916023219133, 133.99518729098, 131.357503949169, 134.938702646971, 128.880205329215, 131.240868347472, 130.199022881423, 127.496266877721, 127.49852335755, 130.078554572519, 128.616901872383, 131.634867933236, 131.964626939725, 132.108687329044, 134.609319726997, 133.672901311899, 124.901335353628, 126.730755137991, 127.968349515091, 126.314685750779, 134.012598744292, 132.44195581302, 127.099831290193, 128.097866519116, 132.631873511587, 130.255308043969, 135.157386805486, 132.648423882808, 130.457312442921, 131.197399786393, 128.501229226034, 130.508450063424, 127.356104873725, 128.329771703098, 133.277180818219, 133.897451657044, 130.478725978018, 126.4969312801, 135.374026938583, 131.506662784389, 135.890111672148, 133.144410917052, 132.382912871555, 129.169935461888, 130.627674917601, 134.591184705036, 130.054770002228, 132.894431995129, 123.299431196011, 130.127651151067, 129.376898914426, 127.824856628738, 138.44410322577, 127.46427043195, 127.484346398473, 132.777808446017, 137.01001267007, 129.454836769538, 125.807316012596, 129.607368373777, 133.247381954755, 132.046805404013, 136.894307197109, 127.966886901131, 135.146709411459, 131.72204622955, 130.037286400348, 128.831083816632, 129.811609754633, 130.971820935841, 126.639820932983, 130.258547129475, 132.985498348916, 127.092846715356, 130.996839548661, 133.614732240884, 129.069382842349, 128.976842737446, 128.224494348926, 126.456730077409, 131.829842069809, 132.266917508794, 135.150943686665, 130.571369505118, 132.980263317586, 133.628522870258, 130.33917466046, 132.778358714342, 131.759739693277, 135.932716230458, 125.808282742772, 130.992998558698, 135.813418267489, 130.323911900878, 135.771471552038, 130.906044845489, 126.435821197698, 132.589635230585, 133.278169950291, 134.565174414076, 135.048297766473, 134.729548738989, 130.168845736233, 135.854420395418, 131.327140256307, 129.392397977602, 125.621702502127, 133.166481901168, 129.336872739513, 128.396761586896, 136.294684254593, 125.093213687119, 130.160306219695, 136.74834112711, 131.438352840174, 130.087908374146, 131.499482992083, 129.018828544263, 129.001402626628, 133.032888361983, 130.389439415496, 130.922715311304, 131.349312873888, 130.061431804202, 128.310512935287, 133.597570727117, 129.404969100596, 131.996603431058, 130.231257871636, 133.312416050662, 133.797282864402, 126.905457171507, 128.596207839007, 135.008212130351, 131.494887728016, 129.772677387966, 131.903953239962, 135.425800769857, 126.790550460327, 130.175225551466, 135.213659978186, 131.963201902481, 126.000850433759, 127.640909245984, 133.718835768087, 135.262869935207, 127.74436163234, 126.580737725194, 131.592972080966, 127.599846575142, 130.782008680062, 125.966178081512, 129.158212145255, 130.355875179749, 129.924251524051, 133.852950109993, 134.479891596256, 133.443976436143, 130.591250284142, 128.717940894018, 131.468604706003, 134.033055168678, 131.284068483125, 129.482708871691, 130.352120832933, 135.402051060746, 133.312726407601, 124.168097335535, 131.305621330759, 127.64469567478, 131.405896844392, 131.573060786398, 127.95192895011, 128.172571882202, 132.946429000925, 127.797879938365, 134.557343712635, 134.2435707326, 140.334140990909, 127.247285148415, 127.470830176365, 132.845417860188, 128.300301465941, 132.644125155246, 129.377203735643, 131.89815422311, 127.145512321287, 134.640940038324, 129.928286216567, 129.749989821339, 125.361012948622, 130.888306742381, 126.141376371095, 130.12063872798, 133.936690118901, 133.3160311047, 129.706365529261, 124.084416498802, 131.310362808274, 127.205057054442, 130.065623131311, 129.10705474643, 125.670836684561, 131.469381194659, 129.641523471768, 132.693772721701, 135.126605576088, 130.906242702762, 130.589488992622, 132.470777896962, 131.866755275165, 128.691606734908, 130.513306943709, 132.366221012803, 129.420784250638, 129.327808735418, 129.62485136132, 128.964431142468, 130.75006706749, 126.749867719628, 133.765343442202, 131.839837591956, 128.565358631035, 133.266441014742, 131.335788582938, 127.686504367211, 130.444717870161, 130.075706987385, 136.822650159965, 129.674511127643, 130.309598219581, 130.500937667188, 127.532208502273, 131.463910091239, 136.535040012707, 131.797363164484, 131.06486786975, 126.556618391101, 129.346991433144, 128.037235100718, 126.929420368806, 129.812678150754, 133.401353143862, 127.243744230501, 132.255978261179, 131.792710929222, 125.208150414069, 130.6435207681, 129.789101297204, 135.447334544447, 131.831175313817, 132.318818395066, 134.387467858609, 127.993405624724, 134.437467015093, 134.031800538434, 131.877261647432, 135.490223656037, 125.657389666089, 133.339390153563, 136.541717423615, 131.752980658546, 131.046494559051, 135.882358223648, 130.603413148157, 128.603245864261, 132.909312453405, 130.85454777858, 130.958665805812, 129.592119397272, 130.783140353461, 132.03858481142, 129.732705941121, 132.022855406038, 131.819790744622, 130.362650144489, 135.256830707157, 138.012232560633, 128.454662734131, 134.784491549525, 134.331781314547, 126.61845960104, 131.294982977681, 126.141194789682, 130.726150867085, 130.183920383534, 132.18831960102, 139.104953264308, 128.241228174005, 131.850403022402, 128.172952287468, 131.905152496489, 132.763822602983, 126.966284713437, 134.471089022069, 129.851748412038, 134.092053580481, 130.841393147021, 129.881020562855, 130.175994108543, 132.162447559985, 131.998808374968, 131.177107944364, 126.098547057435, 130.104228411599, 129.598131060515, 134.854087339203, 134.157309918424, 134.068419868075, 136.676218349362, 136.435265132067, 129.870723020773, 131.404257691073, 121.081035074571, 134.672365399258, 132.791883154708, 130.87717611211, 131.569039542974, 129.912747021775, 133.080473417073, 130.441584213233, 133.218998337668, 129.050107554568, 126.234607914724, 133.200416623787, 128.108388426065, 130.450477864183, 134.025009589931, 136.848830988636, 135.841561362674, 125.629181277993, 130.98170725143, 126.304072929979, 133.117749754054, 128.154793885122, 128.622740461844, 131.979022988701, 131.705036794507, 127.871741685696, 130.211853956395, 132.247850371682, 132.649194336202, 133.163882370968, 130.121253594852, 127.104343554433, 134.301692381277, 126.41922747304, 126.581337925754, 135.460233439309, 129.252327371077, 130.819094239048, 132.333138107209, 127.112266271249, 131.983136535668, 129.763289960119, 133.549518754742, 126.90951453256, 128.200214304919, 134.244155352714, 131.031625707536, 130.444163773033, 134.972718901225, 128.895094407353, 126.50502177396, 130.541560389385, 134.46198577796, 134.640929272968, 132.560425007483, 128.922795541531, 132.973425395463, 125.090803833284, 133.255463864531, 126.095318724666, 129.588581599295, 132.849412268124, 130.307131457869, 127.927416961158, 135.114535398927, 135.789503589558, 132.551966838191, 134.614438148269, 127.502354949075, 134.084708630064, 129.217879937153, 128.66185829717, 128.603136932204, 128.532806031303, 127.667158528872, 134.108763101292, 129.057743484721, 129.127328491992, 131.703195259174, 135.237306530267, 127.285747562652, 125.430667762719, 125.566953485344, 123.382656968188, 131.611219189082, 132.172042524353, 133.974687408167, 128.932792820575, 128.701490536347, 130.400368223911, 124.893287535184, 129.423646474795, 136.647018068783, 136.063005428273, 132.543629998983, 133.021821228295, 132.725982672713, 128.625406450488, 129.542234788752, 127.958701863558, 129.741757732615, 134.135428898066, 131.288306740091, 132.981985538529, 133.151019500174, 128.843308898601, 127.975220249195, 130.525124089054, 129.675062037035, 133.035987328563, 136.500139931935, 130.56420686696, 127.251158334235, 133.068908987296, 135.871273158891, 133.001572196484, 129.868757180562, 131.350604260208, 132.538762354766, 134.243546199034, 135.651690786491, 132.048306530775, 130.769116511127, 132.502120531855, 129.380197237349, 137.679109670863, 130.311292368091, 131.84807271482, 128.573154762793, 128.825984185554, 134.236855916519, 124.708590022624, 130.923030746124, 129.662338801773, 132.303252620281, 127.76855455258, 129.332600044806, 137.309709474762, 133.193420739698, 132.587095638034, 133.317843158836, 134.253270706734, 132.097440088789, 133.265551168564, 136.020091174381, 126.209297989946, 125.670490439081, 134.01819385878, 133.658592928874, 133.882964422268, 134.199186279187, 126.582394231575, 132.760790676041, 127.995551815873, 124.999869152719, 129.202139213645, 130.795098509774, 130.6450590361, 128.846438670058, 133.302479504617, 132.436371995127, 135.985359531913, 128.215846733887, 132.660267971685, 131.830830557268, 134.162641784895, 133.845337705227, 133.444044390706, 130.54079145589, 130.66525195886, 130.970904665758, 132.021512656363, 130.898809161788, 132.673405586533, 132.844493929327, 129.341323416012, 125.886196110944, 132.435693527216, 129.936241026215, 135.180262304417, 130.225893370801, 127.691840552032, 132.941315984497, 129.135291166233, 136.775390334, 132.555045910938, 129.779395444352, 134.175191181717, 131.245809762952, 132.972829688091, 128.784458687028, 134.180037114959, 129.729226628949, 137.623714290583, 132.246637210304, 133.198014698658, 136.199723033575, 132.238772437952, 129.273700721296, 132.03227751449, 123.811013983772, 133.057315622342, 128.147436404766, 132.234171818328, 133.616487767857, 128.470689772467, 131.050588919567, 126.65448516502, 129.000507057566, 125.321527951461, 132.969979306286, 134.632774880282, 130.245558607829, 129.981896017122, 133.702554294708, 130.220915129443, 132.824640677669, 136.976402561293, 135.609303686707, 133.757249122517, 133.048069107234, 131.880820763789, 129.334597661143, 130.108534300929, 133.107019986836, 132.067854562992, 130.819987302804, 131.094130256478, 131.997081775719, 134.427206910675, 131.974211708176, 129.727876250463, 133.491779420004, 124.986732776093, 132.32894115697, 129.333344017192, 131.41852952486, 133.306277979027, 126.736384699191, 130.979000760371, 135.371163851601, 130.066411863001, 125.416855812958, 134.936892010527, 130.388515950591, 129.176702581488, 138.490586699976, 125.925702613045, 134.198672256647, 132.043337516974, 127.086994019961, 131.921660339291, 129.853735187193, 128.659866099977, 130.743217934483, 133.787607692164, 134.795732528225, 128.981351972527, 129.25763228511, 133.250198602512, 129.146543220713, 126.919520213901, 126.663788472151, 125.856316027304, 131.041835916026, 131.937588548559, 134.690861372792, 137.151332204128, 135.215730486552, 129.634343574838, 127.531599603959, 131.996094758915, 131.156621986758, 126.929700159507, 130.003388486551, 133.266005812589, 133.866209678534, 125.692568442045, 134.726655491891, 125.631422242224, 131.08696011121, 133.288941888536, 128.114448630661, 126.779413103907, 131.008280592868, 129.357064781946, 132.324406003859, 131.835011246055, 127.231681539728, 130.193561942241, 130.580257741773, 130.741899960989, 128.72150213455, 135.172967348372, 131.996068345412, 131.505687933661, 133.379242712066, 131.518217721269, 132.147856011053, 127.028033397201, 129.584114724729, 131.343586261401, 130.609727849963, 129.848319819719, 133.564645926641, 131.279388020914, 128.434133610292, 133.121921753962, 126.837951513464, 128.987806676721, 129.737373316994, 128.43644972588, 130.688407088956, 123.359979394497, 134.1427191514, 128.53797456664, 130.104311135478, 133.010071140634, 133.663562390199, 131.997367742075, 128.241574468437, 133.461118845959, 138.199195193256, 131.88404983706, 132.837683927373, 127.432348796907, 135.068834211748, 126.111745560313, 129.332050541434, 128.605580329548, 132.159934383636, 128.397320337117, 128.111215103885, 130.839998625062, 128.208252900936, 130.811013859946, 135.039779273775, 131.323418919428, 136.577440031513, 132.175163106638, 125.953367238968, 132.087657204466, 126.076299880015, 132.325841304713, 133.688187599164, 134.219209533273, 132.569118830973, 132.952638486025, 125.512444114416, 133.736254691415, 131.645370221265, 127.091546140226, 134.827983154741, 130.507570069445, 133.631045301549, 136.668260249656, 134.91884187158, 129.168557879139, 135.685613461196, 130.273606716971, 132.517618428633, 130.190943500371, 134.145223927561, 133.16700897063, 128.688978089898, 127.863225695654, 131.730313800943, 127.107324604698, 127.869792075525, 129.309946845603, 132.248887465803, 136.227705664623, 132.087642290569, 135.585750639052, 132.051604085783, 127.7277843537, 129.162177056642, 134.572584993355, 129.368778185133, 130.855933043377, 125.854480119873, 130.915059030316, 132.724201626167, 131.275951179087, 130.076366855731, 130.112290425157, 133.425177344112, 131.94027999911, 129.37183574479, 131.554328808519, 133.179748216347, 133.517219885021, 127.316877256159, 136.141855534991, 130.698169949789, 129.064353275095, 125.009683529121, 132.135450913336, 130.479803813646, 128.978485238282, 125.964880534941, 134.18493786966, 127.966536351989, 121.145127457745, 129.779846836638, 131.35967530624, 138.396855684821, 133.84930193436, 132.244422986989, 134.523760797031, 134.95464206601, 131.755507589659, 134.499722971901, 131.35904960683, 124.133571246646, 129.883349898718, 136.710049758357, 132.713835770789, 130.325486735826, 130.403349020552, 133.94022328133, 130.676324389823, 125.590993579321, 127.878268327401, 133.468063280967, 130.707903080317, 136.942591769611, 128.959819591212, 134.575031675189, 129.072644598878, 133.927615184229, 129.679135692718, 132.955518139277, 131.233133938795, 133.539138200123, 134.770835226837, 131.963489061228, 129.637193434122, 126.248646956911, 134.671277887546, 134.45412373436, 136.539820967247, 130.025233578074, 132.696513958601, 132.775284052121, 134.775283246917, 131.540113492653, 130.386442363816, 128.921842245231, 131.335019940735, 130.255359515564, 133.53697710197, 129.806619515594, 126.56135629388, 132.048049535345, 129.032484863808, 131.442673805005, 133.884791565403, 130.461925827204, 129.458451955943, 133.664817461978, 132.608207352087, 130.876462489777, 135.824178919126, 128.910836380767, 130.128099346245, 132.858607051, 133.726379263482, 127.709493992521, 132.354495244745, 129.584812929143, 134.458614646601, 130.239602713349, 128.620246425928, 133.498043401282, 128.83146150957, 132.616548977989, 128.005047101417, 126.339144986784, 128.337116445056, 131.343724190993, 131.173435725458, 128.536456102038, 131.552812057179, 128.283741636901, 131.471214584606, 132.788570628893, 133.93085555585, 129.266098168216, 130.982328107588, 128.676594811414, 130.065974272583, 134.948392715923, 127.677590237521, 129.148788995583, 126.534411763614, 128.949075215087, 132.747858040516, 130.011713165316, 128.845949796332, 133.368447735795, 130.396133115537, 130.511502637612, 132.804464366553, 134.371417800122, 126.640050529639, 130.319072235799, 131.606256216445, 135.478525644311, 137.017657796049, 130.799312998872, 129.135783299522, 129.670105375529, 121.645805543663, 126.740290462554, 128.64592152976, 132.967563405426, 131.257858132749, 130.110430750189, 128.367977170162, 134.44756230849, 129.893890680398, 133.253669120808, 133.532615843746, 133.773901054424, 127.489413850101, 124.245291757076, 129.991139085844, 131.992428779836, 131.411033028661, 128.830777501352, 129.654496939297, 126.404330613269, 135.388457536216, 126.101294421735, 128.664527032191, 127.160501947054, 131.608642777725, 130.656533343909, 127.871924190572, 129.928314134185, 132.913421881518, 131.818856498512, 131.6849487988, 127.077280967453, 129.06889310334, 130.301157087907, 131.403176618601, 133.608835046645, 127.89689890811, 136.081361163623, 133.959158023739, 129.431611462536, 129.815511524795, 136.407011451772, 137.168078518522, 133.681585253219, 131.211560700038, 133.810962457592, 131.481364215515, 129.737286224016, 127.569249279449, 131.360389694552, 137.32179651178, 128.047447772974, 134.108945329777, 125.099687620432, 128.481967284846, 132.833952788607, 132.996823268648, 126.741843222504, 131.530210782852, 129.824128527316, 131.983424650058, 132.430456415442, 128.52282301648, 128.643050251857, 128.032634458571, 132.027556594736, 130.907729788411, 127.628529297672, 134.569491257089, 129.461331441722, 128.039909666452, 133.866500267897, 130.602616974022, 134.050748284149, 132.307507158642, 134.425704039658, 129.394012704345, 133.435496678663, 134.599891216942, 124.2723670771, 131.148611692132, 135.551723977592, 129.670779948609, 131.61359273405, 132.134258579276, 135.530316305296, 130.503607034267, 128.54441966301, 131.281291781331, 130.3246623723, 130.000376134806, 130.751096199663, 133.223174079436, 127.854350941758, 129.140864609888, 130.856619012269, 129.014697032828, 134.378915042929, 127.367428907943, 128.735600064618, 132.339371931474, 132.937501368423, 128.959541389707, 128.229056923519, 130.16743545233, 126.690541193862, 131.268483585691, 135.001036657626, 133.642191104093, 134.747415863162, 131.624971164314, 122.458359696434, 130.45319854494, 128.308344895513, 131.778494692497, 129.954714377532, 130.970417191093, 130.123963855621, 132.005239100219, 127.22167942827, 131.133306624906, 130.35370459025, 136.469703672596, 128.379162506096, 127.745078121404, 134.566714125556, 131.341674674079, 130.725973420795, 130.122375398482, 130.966637692378, 129.074257466959, 132.82765836527, 127.090117134754, 131.616239131299, 129.690990277193, 129.47988076689, 131.188680801108, 133.38101138083, 133.877581171017, 129.724523193943, 133.623458973326, 128.032323321424, 132.551138742785, 133.53737582754, 127.8748927879, 131.203401595713, 127.282089683913, 132.540308974644, 130.565916912157, 124.512722780167, 133.387593763667, 126.623875892042, 135.94405207162, 132.840429363345, 130.627443239184, 130.768975840147, 127.924532147529, 130.016806617354, 129.139404002494, 124.646618519611, 135.751704992219, 126.495763195175, 136.106934373479, 130.566531007986, 134.840066626853, 132.153230647303, 134.516707175928, 127.728656631285, 131.272920559364, 127.445668576529, 133.948697201075, 129.65317639384, 131.903926013462, 131.586401803899, 136.076151535794, 130.926296399953, 129.402590321216, 128.773593142749, 128.478225507232, 128.88057384685, 125.246759488924, 131.00015225015, 131.977297517229, 131.838509842932, 128.855201890972, 129.984451533092, 129.364454537798, 131.796651634781, 134.617326534005, 132.762248702827, 131.949891084259, 130.636841138622, 135.747868268379, 129.999985724443, 130.890906464911, 130.216230630774, 129.648905275437, 130.007731255072, 130.493245875306, 134.381797841978, 128.442191177928, 131.403081981756, 130.656066145855, 133.228421198112, 132.912009317967, 133.916212934837, 128.716340827122, 128.683870287043, 130.415403591221, 129.681458901051, 130.978724231229, 132.162622395691, 131.790051903404, 131.645468116384, 126.460391070922, 128.575091866142, 124.272260379524, 127.68346956245, 133.803126720747, 132.295849751499, 133.151231892294, 125.512319764604, 133.737623667554, 131.091053358313, 129.254776595245, 133.704936248001, 134.700362869118, 128.795013017284, 130.063237048581, 132.810413926577, 130.946290865946, 133.155812561055, 130.299854849211, 138.27018573499, 132.909052201881, 135.395153550179, 128.2535185425, 131.775305152948, 129.662927486921, 129.183650001322, 133.671217797598, 131.628666196299, 126.452210822303, 137.408920252443, 128.633332998814, 130.84001992754, 133.181857508304, 125.486892731756, 130.633471216324, 127.730537421721, 134.11793730251, 128.609286779596, 126.583488734076, 131.537031900114, 134.969702117139, 128.596954402185, 130.792374080681, 130.077291181868, 131.78187278768, 130.610404490127, 127.598289982634, 129.619400316037, 128.801268199932, 132.320975053642, 133.845947303707, 131.745476028184, 130.166080031474, 127.581499198477, 128.987241940691, 132.723791252838, 128.752933937358, 128.174991331077, 128.550060436863, 127.628147598219, 126.373728127533, 124.733942111933, 131.348309475882, 122.877353066765, 136.966390355193, 131.458476702345, 130.894797421874, 133.66309290165, 135.199017281915, 134.071686874401, 132.591868714637, 127.455202811134, 134.401615342318, 127.61041556483, 138.56627015516, 134.108365044751, 123.985101960989, 129.657148670113, 131.135473895516, 134.426372586029, 132.587149393243, 128.923187178365, 129.312384160587, 130.808381098643, 129.447668581183, 131.171848709796, 131.957178692263, 132.150607697811, 128.594793694772, 133.312568601168, 133.934393591115, 131.378449181033, 131.524954874981, 130.046730145033, 130.125933126851, 125.133108560247, 127.48427316631, 128.217887020631, 130.303923677054, 126.666654037004, 128.769436101431, 136.532726585683, 132.164216648064, 134.691329676302, 131.968851469607, 132.411032062204, 124.293029229022, 130.546635482139, 134.288252459701, 129.589240393957, 133.108770016714, 132.512981187693, 131.011277506078, 129.98494682346, 135.077585769341, 130.559849959607, 130.709048235028, 128.97180954423, 129.216569492788, 132.078186937577, 129.971430950109, 126.768589139552, 124.288168442698, 126.134585687473, 128.305458364991, 132.274148773626, 135.386991908144, 131.58402445158, 128.651491892098, 129.717680359531, 127.991975373952, 129.643352115134, 130.881339257488, 132.923031335071, 134.984019922758, 126.119057006745, 134.997880866964, 137.348412502513, 127.961226270812, 127.41797774874, 127.575625978806, 133.912730217392, 133.129864326977, 128.004169638194, 134.065964738546, 134.721179559123, 132.604036088505, 131.808664284218, 127.73877304359, 128.434111793616, 129.290827210372, 129.855393880779, 127.165162250777, 126.054315377604, 133.308356490371, 135.309814061163, 132.042024566709, 128.250428100583, 127.942149309585, 130.679270700049, 123.800534547124, 131.622905731554, 131.160694529626, 125.435690058138, 132.887646518651, 135.172721495867, 133.944621691054, 128.858024758467, 131.178242223418, 136.484585749737, 133.368193103997, 132.848391967315, 129.694600310834, 126.014402756468, 137.952536024632, 131.07850368879, 127.503090908301, 135.140999104042, 135.946056856352, 134.085432378286, 126.273435936553, 129.593676479262, 131.586974123087, 127.806488126562, 125.811756914929, 125.299973752691, 131.911722190421, 128.453686262613, 132.364441599462, 129.605787061123, 132.997716844729, 134.893965563238, 132.473429101118, 131.946896155542, 134.744686076915, 129.692165536264, 131.38035867803, 134.394972408193, 128.008877535928, 129.548103468692, 129.146869142062, 130.409391266361, 129.82165313382, 127.882120202337, 127.981028174652, 133.760135963553, 136.345107334604, 121.765955001607, 133.744289723672, 134.796868798678, 130.09210826116, 133.978871343676, 130.06109110865, 134.822608760712, 134.825218767958, 129.552114707632, 131.827082442089, 128.169749425295, 130.730934481985, 133.539763608483, 134.408775860621, 127.808427827063, 124.734981482186, 132.60859362469, 133.619623313906, 128.585152488627, 132.838610145724, 131.83824703027, 129.45379295619, 132.733545669252, 128.289764474464, 132.162473741309, 124.884223889303, 136.151848732713, 130.649102904805, 133.357026123537, 128.120550150365, 133.53373418962, 133.152753856487, 134.534664258121, 131.827154471251, 126.237111347335, 132.090447370254, 129.482276925659, 132.741233900114, 132.150147739984, 135.073133351998, 129.786738759422, 125.81699435242, 136.97479205996, 133.061892197849, 134.501859354235, 123.464725445843, 132.429616715099, 127.815286650426, 130.324606476888, 132.126620860667, 130.042595444742, 132.813110446473, 130.282934692782, 130.607965073752, 126.440912113788, 134.270383010947, 132.557402109401, 127.07785233169, 122.430737187136, 133.612843395298, 129.349626547127, 128.655528825572, 130.606269116875, 126.125051689798, 135.218061622928, 129.193781347832, 134.296990624857, 133.035753235483, 131.508726675209, 133.16233195214, 130.610370599019, 133.148508747183, 130.53829534043, 130.430059257873, 132.808149868573, 131.482327180515, 136.275943513128, 140.876156668153, 133.599579226368, 135.472923628387, 131.055065346807, 132.671757526638, 128.962727840761, 134.146247906568, 128.448630456888, 128.1075858179, 133.621199800041, 131.736019943569, 132.66498947423, 129.229308929459, 126.235972636015, 129.766300094308, 131.053197544489, 127.225707152767, 129.56916411427, 134.953745182296, 131.306562316803, 127.943542291642, 128.244062469062, 128.794026491329, 131.134193476809, 127.330899238401, 133.835733148789, 129.823403486528, 123.982444393522, 129.617534969694, 125.651194611764, 127.716675404602, 135.106361990423, 132.920894442233, 127.183282790011, 127.391526712901, 127.056179686676, 132.813871570777, 130.979565079206, 129.481740943904, 132.097040363836, 131.496003491598, 133.371459661736, 135.794715792267, 131.4789587782, 137.970696299976, 126.393312636385, 127.95348838627, 130.276305298895, 129.0857970888, 127.485527698622, 125.02468004086, 131.19951623018, 128.328256553929, 125.419808504241, 130.326084455589, 130.041946375163, 132.645157396545, 127.718315406446, 134.131268703032, 136.551438385196, 128.067991452314, 130.240222349721, 131.538689521202, 129.434088138578, 133.774029056424, 135.254934044977, 131.591413443192, 132.867368986026, 133.267485833765, 130.205565933232, 130.111727069595, 131.651902486636, 131.603896474419, 131.258105573442, 131.414652264489, 129.553102667712, 123.87349205628, 128.825372119849, 133.38928598853, 133.706090811441, 128.802707348648, 135.482282638565, 128.92235396743, 136.570797871156, 128.460553045974, 132.913710834347, 129.76169702127, 134.857122758304, 133.979547072657, 128.924691081788, 128.124648099027, 132.427948517013, 129.614762447082, 133.778326707639, 134.100099647768, 130.126445384995, 134.916929894841, 130.041435154594, 127.201460037085, 130.742849418975, 134.138707215938, 133.826948137148, 129.890342009929, 126.547757896895, 135.93878417838, 132.241011610626, 133.019135258682, 130.838537091097, 129.28601466449, 129.082959068212, 128.571206430285, 128.213877282881, 135.838558509522, 129.601859308273, 131.003913131183, 131.973508292639, 122.799811823761, 128.935176725088, 137.579881145085, 131.375339324368, 130.811435004778, 129.834601437895, 134.485031116414, 129.977667745083, 129.222264490139, 126.629622959244, 134.425155847511, 129.834868905659, 133.971229265309, 130.970534874293, 129.490761192647, 131.919345003121, 131.712529582849, 132.23925031132, 127.910431940513, 121.68758657908, 129.804970110986, 127.397973314002, 133.686994134934, 133.293960168873, 130.313814037703, 128.895011781784, 130.792339627184, 132.312171420951, 132.878438458083, 131.57014359053, 129.829220721507, 131.508890525311, 134.477141502404, 128.405365426086, 131.612536485736, 131.09105577333, 131.185041811595, 128.34853684938, 131.028110077431, 123.281825163797, 130.252649394388, 127.182379659098, 132.86615524068, 131.922030282214, 137.285234576028, 131.667515197112, 133.212712068246, 133.828295011463, 131.39299710952, 135.148324613289, 126.311296500318, 128.419638185611, 133.991585139809, 135.093382725376, 129.384758078153, 131.912484304684, 129.702897207301, 131.81781401708, 139.174889078737, 135.399678097136, 127.672849890026, 125.615028193454, 129.650064795634, 128.795411045175, 129.823137123395, 129.347429709509, 129.518669313005, 129.292986461417, 125.667214099295, 132.27002778139, 129.15963837783, 130.745953540524, 130.903769117521, 132.945201302657, 126.588569780083, 133.048039229015, 130.144292090786, 128.563949411779, 128.288920814119, 131.436584339746, 132.410031528582, 131.269191928751, 131.274065473462, 129.680926293527, 129.092502057263, 135.018769995715, 137.084463630363, 129.11413694005, 131.46825598187, 130.156222188476, 130.54843338002, 128.260287907483, 126.689302638664, 131.460754211606, 132.916517459542, 128.196986563656, 125.303143169138, 134.251477677278, 128.192543954255, 134.365215103833, 133.765279837625, 131.92946730274, 124.900165959796, 134.552476832195, 136.353744565924, 131.779920496619, 131.575236874144, 131.422991048085, 127.826514583714, 131.31857559408, 125.68454976837, 134.029662998882, 132.422105369307, 133.063416086319, 133.245090937347, 126.937552963416, 132.272948038729, 125.348221531898, 130.669189670992, 131.941463464736, 131.961203826661, 127.059229492691, 135.852639634177, 133.928764280621, 128.381926033861, 128.522468280961, 128.491438060059, 135.914190525917, 132.090288915747, 131.70384731998, 127.278632118372, 131.733907079921, 136.365275447644, 130.995064930957, 134.698015385407, 130.54013111988, 126.901019842083, 134.521862990092, 132.533255017156, 130.573713061043, 126.123578501015, 132.913656739677, 132.670397155345, 133.200767527516, 134.702394370232, 131.359632763273, 134.009379451013, 128.364276052143, 134.505734539212, 133.695309179816, 132.451008045691, 128.154432621111, 126.586605325601, 134.17688831945, 123.671746126782, 132.385930424469, 132.328026041538, 132.1928354172, 133.234215409741, 129.070710896433, 130.444153340808, 127.323951020456, 131.193699641592, 132.357736872404, 132.597664012245, 129.978343424731, 133.769624928975, 132.59066241111, 134.910115188697, 131.99614678662, 127.682384113647, 128.795525529107, 139.778864190963, 137.382761992409, 127.267920205737, 127.574058005261, 128.111742218751, 132.758049557918, 134.265217295421, 133.666951953173, 129.673240249488, 130.787355023407, 128.995702294365, 132.81281490489, 132.022317583891, 135.03016847097, 130.434235404054, 129.612089476379, 131.119427310926, 130.853030601661, 128.494085709169, 128.213924892783, 128.331425238877, 127.330373699727, 132.159710695714, 130.066902094684, 131.824372586133, 134.086403207742, 130.965899699626, 130.149928926971, 129.526723411762, 126.147034759697, 131.54342685353, 129.064539414224, 132.288733836695, 133.00685798013, 130.830566616884, 130.090376009841, 130.119332159758, 128.535425527855, 130.494305549533, 129.428168383969, 136.720898744383, 133.487081966309, 126.656483602274, 133.75644492863, 128.538105470657, 126.384140712578, 125.316729095231, 134.256068373791, 133.192670120616, 126.748678332978, 129.977378365386, 126.523049561959, 130.493735349343, 129.406258044032, 127.748960072702, 128.986678511122, 132.062721813448, 135.399630252693, 131.103436007186, 130.970577081195, 132.879687310242, 128.899649218107, 132.922989368164, 125.5075555365, 128.73328575153, 131.107663039519, 133.601944764741, 132.706646681209, 128.404715089913, 127.678336376604, 135.816090573406, 131.326913622053, 133.777902343365, 128.65023066567, 132.927883273555, 133.954280522725, 128.291702442234, 130.757002409796, 135.811339579028, 126.346603692107, 126.139769792155, 130.069024976678, 130.322309987457, 123.326929044331, 132.791979174916, 131.996033884754, 131.950768559457, 135.028296945269, 132.206523948209, 136.210675934089, 130.115832875022, 133.950740939635, 131.282193308895, 125.689577380956, 129.821160646777, 133.769793661478, 131.062846029926, 128.420100807738, 133.355019218617, 135.288350144931, 127.397785358193, 132.452936087429, 130.698271881453, 135.966072109104, 133.183541016454, 127.974204267801, 135.57113251155, 128.37787766969, 130.519734040554, 130.343524152124, 123.586211291456, 136.730056278583, 129.534593559345, 129.995221006786, 133.457856329692, 132.175210117606, 133.498368255007, 133.599110620215, 127.871081642447, 130.3571306158, 132.700539367384, 128.134630658491, 133.897537579786, 133.39615627999, 124.360040335918, 130.529370016022, 128.841294644443, 131.364073752701, 133.701155987859, 130.432424521151, 133.017949918226, 132.076020548521, 134.269762939285, 129.950097828698, 128.708874067875, 131.054399758186, 133.196993632068, 128.53936890001, 131.416626815291, 137.105893164916, 130.77759132008, 133.821993746566, 130.343434989985, 129.410115056301, 130.104811447704, 130.927361424414, 131.928422391712, 136.985339737001, 136.33465803842, 127.536728904786, 137.56526666193, 132.109464802323, 129.771966559434, 132.198510661248, 132.434118635486, 135.764624333359, 131.942964275282, 129.85520749561, 128.515670494856, 131.986494479261, 127.666431216216, 126.831683051136, 130.753495588156, 128.752817843693, 128.637818822531, 129.863299423794, 128.885732033292, 132.908166087745, 125.602443756173, 133.693163042238, 131.256681019675, 132.050176242706, 133.824637057146, 129.992660874084, 125.304024022245, 130.092426236961, 130.694106707697, 135.779350233519, 136.0907036521, 128.614425458234, 132.822211193671, 133.151499280806, 130.961566069475, 134.845037179846, 131.085187256286, 133.322760990055, 133.076259499588, 128.767304997888, 132.146849881558, 133.279103353562, 128.395013890249, 130.663300319164, 135.838459525558, 131.987705069269, 133.07805540619, 133.202825112013, 129.581384810736, 129.696162525335, 130.544946250419, 129.318362111893, 131.247651349396, 137.262977948419, 131.580055035785, 132.021529330253, 127.454272072657, 134.417455446032, 130.425981159888, 130.501866125253, 127.187450587056, 127.547171275203, 130.358113418076, 132.376961083816, 127.074943054432, 132.540790335603, 132.830853598833, 132.720330704735, 128.109887556913, 132.715530958731, 134.031623251948, 127.268369965974, 134.329797026133, 125.384686081473, 130.009025499065, 127.874167027949, 134.724126424349, 128.788684106719, 126.905818878815, 130.54261807866, 127.759066353271, 131.504751673623, 127.427748335069, 130.294911725099, 127.229236276459, 128.781200615986, 127.589913803442, 137.347427516853, 132.14234093924, 131.964488725846, 130.877136034109, 130.745115782, 132.221539249636, 134.942020691148, 131.139089165676, 130.625655199624, 129.163043725214, 131.020241544177, 132.074179524178, 131.505717111514, 131.866674334696, 131.161076007504, 131.578738562324, 130.117363546726, 135.483884311221, 135.973765439644, 127.429886915328, 133.464301858177, 132.624760345347, 128.638933988791, 130.134191975788, 133.703335961572, 130.354973487732, 130.440267497076, 130.038615342044, 128.076484200643, 131.19361793543, 130.942913547285, 131.326571557289, 122.044238167676, 128.84509666907, 130.435998175121, 131.020132814052, 123.577686203513, 126.58715888846, 128.241789183866, 129.597548038808, 129.535922965344, 128.856375004888, 130.619962139033, 128.751384730414, 128.140718718852, 125.887463110282, 133.049648774746, 131.33213168421, 131.704925370947, 134.613463570772, 134.144633968914, 128.310339635297, 133.633424966447, 131.657985001038, 135.372526077086, 133.742756746318, 130.076242066112, 127.70170549506, 129.133792005211, 126.3287312559, 126.228747836312, 130.867519918177, 130.456902702642, 135.615919241865, 126.001327758941, 130.600196463918, 128.523608549485, 131.631493314616, 132.536451082809, 132.608752389836, 133.439314236713, 135.658359775635, 129.700769136638, 130.950516914383, 131.720411308377, 127.48836008004, 136.337144313992, 131.311774389967, 128.288224637585, 128.690427528342, 127.700586035556, 129.451556194783, 132.259708227065, 130.055363772632, 132.198222714761, 132.901771597314, 132.177228816864, 132.500673596566, 131.304380105599, 133.773858617531, 132.548180051982, 128.707118050251, 128.65423873258, 130.735010718947, 131.899600463958, 131.611471546222, 129.834688544796, 131.450601297253, 126.919559719287, 129.173251265953, 130.220032510948, 129.646260013634, 134.487433961426, 130.456856138351, 132.996543979293, 134.638531329459, 133.230212582204, 132.821066552419, 134.885678608151, 127.67857845601, 127.750895313163, 129.524982077862, 132.326575173822, 132.222644272268, 129.488325164153, 129.975594923815, 125.880346600508, 126.727469834235, 132.112312109198, 129.535652786264, 129.655235830437, 133.66379244494, 128.205590693799, 130.088426991759, 129.202189140005, 130.793408513758, 128.227056003043, 131.413565020858, 125.319182545444, 133.005095591902, 129.420814247903, 129.903476428208, 130.99605210134, 131.489463738673, 130.159427476703, 131.834043776404, 134.877068563907, 126.604749318211, 133.160869023872, 135.264112846039, 135.445384460115, 129.764685373995, 129.505066310632, 130.310971389535, 132.94545244353, 130.123107684998, 134.064185311436, 127.126095709197, 128.243178987026, 129.469260680103, 130.681076648866, 131.295475027291, 128.910946332666, 127.01645398548, 133.860129087091, 135.241556841046, 128.262380808383, 131.043582875527, 134.034336979835, 136.144175621783, 126.597172530657, 130.624809637891, 130.610217923738, 121.193799694466, 126.665535490606, 131.413486923519, 131.723440954305, 131.718915837378, 130.657702336826, 128.086281112917, 127.287429075172, 132.486938135723, 133.272620678975, 132.682377320588, 130.087004994059, 127.153693706876, 131.132547269599, 134.07258143407, 133.433788214684, 132.345972233303, 133.976794168766, 125.357338063398, 128.396268171989, 130.138368731265, 130.580684447474, 126.229285577709, 132.129711182679, 124.795980541643, 130.123407638184, 130.063776305204, 130.65954838522, 125.004982487567, 131.397896693214, 136.446089349275, 129.16437490003, 136.489196008166, 136.704729634978, 129.429729866781, 129.715116227601, 129.035019191959, 133.038777503178, 127.409065195319, 128.844932265026, 131.533770156601, 131.931759532446, 134.160470167001, 134.436043942036, 125.645514334699, 135.166051905871, 132.73766041771, 129.491857871114, 131.799590207447, 134.566039597655, 134.201411666703, 127.586370536066, 124.786875350236, 133.241817422201, 122.107134309614, 132.236524908857, 130.011155817198, 135.239304300304, 130.215417078186, 130.592603923438, 134.801756333577, 130.937113499681, 129.475207213751, 129.392071412443, 128.648169585361, 129.483847257471, 132.640752633683, 126.769700397178, 129.395669134769, 128.461590812131, 136.307924959687, 132.065277151429, 138.70467087957, 126.950333047995, 127.092103772969, 135.241169410583, 130.629430790591, 130.705271691933, 135.688498501733, 133.112667464052, 132.099778794983, 129.012119505713, 134.291511196505, 133.987827142379, 125.711500628812, 127.635055161366, 134.64658909099, 130.494255768598, 129.602068272818, 128.753598203911, 124.268623515565, 128.058257731386, 130.60033372793, 129.787048727443, 133.006941471115, 130.346586896964, 134.662896820859, 128.291351385029, 126.622447416346, 123.15297727308, 129.813696293454, 131.26229495186, 131.202225993561, 136.196430305562, 124.424600710495, 127.56672665133, 131.881138128719, 131.948868347822, 130.141336037668, 137.598642969037, 132.781734929316, 135.529095468962, 129.872582879547, 131.765523031173, 127.731382996731, 134.377718820342, 132.586875631105, 125.836940298073, 131.602939506841, 131.656996549468, 127.675128164574, 129.02848084141, 129.046212233537, 131.038646684302, 137.407595338618, 135.379612597563, 127.745777360541, 135.6546149384, 132.761876277371, 133.849541215911, 127.394511762677, 131.238528250066, 131.762512816987, 128.629469498579, 132.453604253495, 126.961791973578, 127.918047885911, 129.531772895926, 134.271268116854, 127.140931745546, 131.375583045017, 133.19788146163, 128.553688013903, 127.806301872175, 129.15746038037, 132.531470630436, 132.862420704015, 135.561501847718, 130.384583944423, 133.69365857171, 128.760563825852, 132.696787350731, 129.592097633607, 129.360980390045, 130.018241778995, 129.271440664182, 128.477587590638, 135.903442297901, 134.169096989402, 132.704623818553, 130.803267298072, 130.796171855033, 140.465669053843, 126.814798656234, 130.342160770546, 131.149461029567, 127.325836305516, 132.440622154532, 133.867808800457, 132.835809605516, 132.897751617107, 127.750196488332, 130.569197275881, 130.79350805989, 131.395914855889, 131.575737551242, 126.165853469137, 135.758384094009, 130.321036422356, 133.272585305077, 138.305702536239, 130.150046141387, 128.371150750423, 127.878508695879, 129.134587424276, 129.057873446686, 128.739333118455, 134.153200040897, 131.314504288965, 132.530373419887, 129.151955130352, 134.723656165066, 136.651547272267, 128.501682910361, 132.474285971033, 129.04295425036, 127.845598640624, 128.192038369657, 124.761078216403, 131.032827536962, 129.341293337663, 132.170708111465, 128.310567962619, 125.2186851898, 128.873188269131, 128.716363749511, 128.289948707918, 133.270753747345, 133.229212102236, 132.065959839666, 125.182446484655, 126.833911995805, 135.541622219483, 136.087577445973, 127.454638172137, 125.139994408746, 129.929331589792, 136.456671224033, 127.424276691899, 133.633250045059, 127.822536205402, 133.043748154432, 140.460352835571, 134.651295217256, 129.352896135239, 130.575123086137, 127.745547550143, 128.572299160016, 135.926054968796, 136.568624268822, 129.360168478276, 132.673252625158, 131.695294040249, 129.518726529791, 130.910434198879, 129.454694712123, 131.640877639226, 127.803990165526, 137.722409680245, 129.991311878908, 131.049437060311, 125.35413376491, 133.119703314836, 127.321017526969, 135.924012280242, 137.130871082049, 128.272843855624, 127.446190281838, 133.719112311143, 127.374682826016, 133.176807605039, 125.691562628941, 132.533791040281, 136.962240995753, 133.004865731463, 131.243490785418, 133.944339048762, 133.159716610132, 131.217909288166, 128.501042122088, 131.244858846298, 131.683140634348, 130.241487600158, 132.551649626128, 128.516231619297, 131.486217573401, 128.410542765291, 131.302003262816, 137.241614556083, 129.909714233715, 129.960870181258, 130.690197405841, 132.544096870059, 131.727471493245, 137.610556715389, 135.05513392606, 131.036390377475, 131.248205397894, 135.125138943799, 133.564933976335, 133.009223495166, 127.07413339076, 131.866213709417, 133.608345746526, 129.442531886403, 129.020050545049, 136.813661207345, 134.253665798391, 127.694694564376, 135.422630791846, 129.545754700925, 133.223869030334, 128.226753831349, 133.397430787076, 128.750505810288, 132.441313967264, 128.030018538048, 128.169310215669, 131.413841636117, 132.644994567131, 129.876009713883, 133.07997948934, 138.008522799316, 129.344887287947, 133.005800289642, 130.818340113927, 129.607222096078, 128.951928779669, 129.108017334475, 131.347422654524, 132.410539189674, 131.97255043398, 136.0874004695, 129.623435186154, 128.871134569294, 128.153457439442, 135.059635206491, 132.673430764986, 134.74633030875, 133.857896835203, 122.784990413662, 129.929166360909, 133.689460874529, 129.86136393762, 129.073602836865, 132.528285888307, 125.577566600261, 130.399481937254, 130.182198612438, 133.275194442708, 131.011134815711, 127.778291297101, 128.732415423774, 134.596508665237, 128.023902420061, 130.743836464866, 131.808644596142, 130.112458810344, 135.141239037139, 135.346687298115, 128.046225321707, 127.7394165376, 133.23240739789, 131.033191980619, 133.074935756256, 127.990030561364, 131.7251370377, 133.052501216384, 133.694921747035, 133.023420725279, 132.233273979667, 134.143424760859, 133.446129621235, 128.95963623227, 131.662266571536, 133.872848159185, 136.381284173503, 132.862802864135, 133.543508107719, 131.514112698549, 126.324992412841, 128.88767478452, 131.181025651399, 133.630450524633, 135.708227944434, 131.564831988936, 133.682343709515, 127.439782343061, 126.244359803802, 133.756170006889, 124.122103288059, 131.472223112989, 126.137813094946, 134.830128422586, 132.638535402506, 130.784888503709, 131.456327189562, 128.044346764279, 129.304337679473, 127.804405370692, 128.092626981434, 126.908892823303, 134.073637203048, 132.830473629841, 130.545935856708, 132.281626784327, 136.473507778513, 130.881258968308, 131.186809459555, 135.791514074647, 127.868783837065, 129.616434627364, 131.318933790491, 132.547135058325, 132.555876522426, 135.189050806601, 132.081090693816, 125.929832213405, 130.933881737864, 126.67878803867, 134.499903638467, 130.124763420062, 136.51115728644, 130.032704268102, 131.520803105382, 129.057847038267, 127.587124607776, 128.126382047931, 134.846845899036, 135.202733802207, 136.576439782605, 129.845222691944, 133.722306323591, 134.899505642479, 131.259643818144, 132.233054736792, 126.187718310014, 130.41575577067, 129.683420736092, 130.087053068286, 128.24693423836, 134.578852859277, 134.062801540058, 130.105233552437, 135.087944704442, 128.483027822838, 136.855940460376, 131.863802217949, 129.135860840037, 128.030464941737, 132.306712799344, 127.133634234418, 131.444495593699, 131.541328191187, 130.19386829066, 126.905711560303, 132.599031380025, 128.026737453415, 135.459476437934, 130.472469708812, 131.75972888219, 134.320079474764, 130.655712346407, 132.906948107059, 132.995580960621, 132.334343394139, 130.830015452613, 132.195397920016, 128.989190718342, 129.90298182279, 127.573881586603, 129.202127699838, 128.368080306774, 132.293349699757, 125.431525168122, 131.432101547804, 132.616813654151, 132.420631181969, 129.10209638331, 131.336940943787, 125.264790257161, 129.909017796209, 128.560021999713, 131.098457001276, 129.848168848302, 130.09820422801, 132.949403598143, 134.316901918982, 130.490939333159, 129.927708019591, 133.205934045553, 129.270229984058, 130.734289551457, 128.608515638896, 127.709902538278, 126.691885533231, 131.56901353945, 132.461112688503, 130.013445010828, 134.385978518566, 136.095433557598, 137.62899708066, 129.385857648911, 133.085357018263, 128.503315537188, 130.47276310294, 134.297545081117, 130.849257596308, 131.013265758791, 131.183618998897, 135.488144919825, 129.210914449516, 127.732928683569, 134.340705965499, 129.99304096858, 132.191292358345, 130.450564218476, 132.647010903206, 128.767722711774, 129.56881349179, 129.451083110369, 126.337861120685, 135.05152457355, 134.879951519739, 126.693247692106, 129.18056900868, 134.440203551091, 128.661284372818, 130.784646838855, 125.663429866396, 132.473515769304, 131.908729719822, 132.524601736902, 132.388885672387, 128.661981421439, 128.113015569558, 128.29857948464, 131.194815131846, 128.046826533892, 130.63240911039, 132.8230832637, 127.615689320937, 127.426682374562, 130.357881307995, 132.478920557736, 129.710846984506, 131.890457778333, 131.102934385343, 134.703563047629, 132.330545747041, 129.155911661746, 127.013735859651, 132.471276207068, 131.675770380547, 136.45698598956, 131.982317073444, 124.962963386708, 129.80222946375, 127.899251672633, 127.060300281089, 129.842991119888, 135.195022129401, 129.76749518232, 131.233437227401, 125.00897568028, 132.422497602863, 131.804040950416, 132.22420015188, 126.804308817171, 132.517813038739, 134.502304275777, 129.513240877854, 132.93119467579, 132.175260646566, 131.812463828868, 132.124687133495, 129.796663601922, 134.57100326507, 128.477158550869, 132.820524982076, 129.674125967422, 128.581483916343, 133.067818471104, 134.864038355699, 130.388277142352, 128.813369790012, 129.147620883721, 132.794345396005, 131.167075655931, 131.810798599052, 132.776840009274, 130.366495159801, 130.198376649712, 133.441399656669, 127.910768870242, 128.525596598423, 129.681613803757, 125.019546088624, 132.972227139606, 125.699944180676, 128.720307251472, 128.002221561541, 127.683349332839, 136.182212542881, 128.786915694114, 132.426367014584, 133.671945946628, 130.748744098766, 129.086754411221, 132.017920509188, 133.9746352703, 126.881576490253, 134.229812932255, 128.675943672974, 125.325143140308, 129.754025036706, 131.339374506176, 137.790390410514, 131.49979754298, 133.686397148778, 132.88284426118, 130.87363931724, 128.664989003209, 133.191237276781, 129.954327571291, 131.197581026053, 130.292898822592, 130.256844053534, 133.257365645249, 130.033405550928, 131.437988446446, 132.659434626091, 128.860396701948, 132.885898097827, 130.404848902219, 127.754977186292, 130.858196488279, 129.007396746616, 129.976609271439, 132.755737839242, 130.893245973258, 131.226442815709, 128.203848550806, 127.195561577241, 132.960427859545, 127.429661633916, 135.320569898463, 131.750681444593, 128.863534765297, 131.176291250167, 128.716416648784, 131.391005463208, 128.50162762903, 140.417939150684, 125.282121705889, 131.177097395237, 135.985248119986, 127.940046018534, 131.698944922632, 130.623175671869, 134.809454552235, 125.692330760209, 129.231910744845, 123.281576322728, 134.624415711904, 129.663707322045, 128.984754933472, 128.078453937738, 130.526552356537, 130.423581387832, 134.329651374268, 134.159912364234, 134.540607993183, 138.596779782898, 135.296258913143, 134.980500560633, 134.866883685145, 132.631029248562, 137.760423967365, 130.063514959124, 128.050213114026, 131.004844676965, 131.425425489133, 131.478955843081, 134.27417780663, 132.412194455748, 132.166526869734, 132.525728247332, 130.235518481942, 135.897157447392, 124.197490970728, 129.790617301867, 135.724862757819, 126.996909124319, 131.792925617607, 134.856326134138, 131.518178853863, 130.372639718546, 133.705254009843, 128.345808375245, 129.756672826848, 126.783609869768, 127.592384603267, 129.605386049678, 131.266371388818, 129.310859292734, 128.737641865173, 130.741469262319, 129.655078875347, 127.75339175112, 128.879269944548, 132.471692758491, 125.902811282213, 131.421374608061, 132.311222337185, 132.687341506267, 127.595240241935, 128.654253877639, 127.968809402773, 130.052949574861, 129.767164518558, 132.248647194804, 130.283260815821, 127.313972364401, 134.701142957008, 129.858077831981, 128.414393454285, 129.529423828604, 132.408439208004, 131.446213135963, 133.447029512711, 123.900879434769, 130.987904936103, 134.350114248108, 132.401182645325, 131.835377615369, 130.518054153148, 134.930246134002, 135.650410819233, 130.176017792946, 130.347591445412, 132.457436182812, 126.248305141263, 132.42947237887, 133.257875049561, 129.181257426611, 134.740002347036, 135.346432077855, 131.585618546207, 128.077765502987, 129.803874394058, 130.179060433179, 130.48343110056, 128.40892481987, 133.04612485535, 130.139667982674, 133.658416565853, 130.504377025512, 127.222793533797, 125.961412190635, 133.9212912949, 134.339159136283, 134.13564469005, 131.405762270015, 129.79560640906, 136.049911286249, 132.725625944532, 133.844571254814, 137.329334061724, 132.365981730958, 133.051877073504, 129.116780008535, 134.508679003013, 129.032499547795, 132.512383114931, 130.059366135237, 129.793800384848, 134.497506391711, 128.909486354503, 128.628435106737, 132.673727409729, 130.41226998895, 136.578271467561, 128.891649618031, 129.956202051485, 134.102730339169, 132.207135175136, 132.614964886442, 137.241279397776, 132.297595468422, 131.125453252298, 127.650007468542, 128.741645446969, 131.191736140653, 129.642073347137, 133.317274211379, 130.377336085478, 125.236879680265, 132.408911104596, 135.770964991825, 127.581598341555, 132.512971376947, 127.544398545141, 131.902366646727, 129.160810671369, 130.881565963727, 132.516218224189, 130.316478070049, 129.576111460866, 132.485529260253, 134.154309069653, 130.039376857037, 132.136235817547, 126.383420697258, 132.7721643022, 126.887763083615, 131.473375889857, 126.442043603592, 134.284444160871, 133.062527954688, 127.973890908316, 134.36806830287, 127.577722072773, 134.757150684637, 133.230997017325, 131.362019111984, 132.84607971713, 134.890728861618, 132.649457788214, 134.195063132135, 131.280781912036, 131.111861581525, 131.847249519504, 134.175402381536, 130.38587738287, 130.062803570424, 130.614667400812, 131.521079981087, 127.972180796837, 129.659678773429, 132.842262605811, 131.834422729395, 130.689068267961, 133.058554863606, 134.118178458744, 127.326762960835, 132.426007511276, 128.356870960265, 131.680823891642, 127.710796464044, 132.384337198877, 128.551319314981, 129.567019739103, 127.638527315949, 130.124002281627, 133.581211718451, 131.162421837283, 134.995336534343, 134.404767989844, 127.447389358628, 129.684896298218, 130.206617752113, 138.824872259294, 133.310392899563, 127.250859998243, 128.084894784675, 134.309199618278, 130.928892589256, 131.274701907471, 135.403145186379, 129.971380903355, 130.000106397783, 133.93834206769, 129.62537360318, 131.062832111618, 130.504883818168, 133.13853363585, 132.898863282131, 131.507369726166, 129.143714285962, 133.65567578955, 131.312697444343, 131.76300662598, 134.905246442961, 132.022905461623, 133.153534452031, 130.720262512634, 137.527342946334, 124.971897040455, 130.565890103581, 128.039905536155, 132.92318629033, 131.132105980037, 128.291396302432, 126.185682864619, 129.208428411985, 135.621496399713, 135.632996412602, 129.207134628125, 131.708427914068, 132.300247427658, 131.457678479276, 131.359397092213, 133.158210823988, 131.607839275438, 132.457490138047, 133.89088043422, 133.501430484229, 130.892935236607, 138.004512720993, 125.539454428262, 126.798794229638, 129.961035526639, 127.650438888299, 127.174008272399, 127.501730829306, 138.28152759082, 134.298140397771, 129.460746579809, 128.755017842125, 137.65622530801, 132.386318577233, 132.800240781126, 125.416531805279, 128.183071411004, 132.650745684868, 136.90891240587, 129.413280146898, 133.187083095412, 134.417091692801, 125.329157581647, 129.923219799861, 131.085652115306, 125.779284916935, 133.166778829805, 131.68681624178, 130.425503171289, 131.3736936843, 136.197514524654, 134.171453040603, 131.364053857101, 133.472625697648, 129.783681866386, 133.313210915617, 133.804353433532, 129.494968725451, 130.543788778042, 129.431394267088, 133.223860047794, 130.065583255461, 130.692227040361, 130.049182350551, 125.362287758263, 128.115570649299, 130.619594573586, 129.116296615309, 132.675064210044, 128.310193828584, 124.240729265313, 132.336265688947, 127.374726182666, 131.870115414711, 132.613949406834, 129.737026781176, 132.100105644517, 130.741619418543, 127.237746802142, 130.110848361595, 131.769960209065, 131.26313781055, 133.517360825266, 127.857671998365, 133.627864702731, 132.350787752436, 139.576797047574, 132.299506732726, 125.804104643778, 129.999051811523, 131.130866126811, 133.149219180568, 132.878954829166, 131.656301001367, 133.184084183321, 126.959827148791, 129.6104934572, 128.345667209903, 131.996869072115, 130.770224820487, 128.149830467125, 136.811102715181, 134.927683421563, 135.249630478934, 126.41703820236, 127.080900051498, 129.744970327023, 133.23116078981, 131.594845931741, 132.580926707888, 136.012545989345, 128.319381660065, 132.207174051796, 129.571765295768, 134.559237129932, 127.210229191685, 131.945526643042, 131.445003798317, 130.093890688945, 127.183174150314, 130.999322174897, 134.301168667998, 128.40483463298, 133.849632424166, 133.399156817489, 135.897735929663, 132.460711045614, 128.938016174107, 133.598262654959, 131.373558495315, 131.331604064901, 132.672476714748, 134.766351568499, 130.221020322584, 128.872296461801, 131.161090866152, 132.448030091546, 127.541931054805, 132.963003962032, 138.31376008121, 128.52694317128, 131.389286473405, 136.577627489788, 135.255121836417, 133.759009729321, 129.522875571385, 128.439758388033, 131.13357013756, 131.422790612136, 134.105515197505, 132.174754323181, 136.100068150072, 130.489590514429, 128.707141842026, 125.300193669036, 130.708483249388, 131.169458897222, 128.687782925081, 134.420945980308, 125.047762910801, 134.759896796256, 132.902236363388, 132.712590492942, 130.071252459454, 134.960073754086, 132.641402763943, 125.553194613527, 133.346304684204, 131.162199760516, 126.279535873399, 133.873376556784, 130.098323266484, 129.295818457273, 133.117358546932, 131.155483772953, 135.277626516816, 124.923883067559, 127.183496257145, 131.426720868745, 134.514844927239, 127.277817693314, 126.58727192153, 128.438350093839, 131.650139587131, 130.628236945303, 133.532649997774, 135.095370465488, 127.442226915534, 132.572126597956, 127.195279166001, 135.520295334628, 127.403231330407, 132.916957176094, 126.687937636391, 133.756341555701, 130.468446752409, 130.873526669577, 135.408316563503, 134.413271813952, 134.997484911182, 135.592032690829, 127.561092653621, 131.833696135082, 131.156801607881, 128.125912504003, 129.0850935112, 128.153608926133, 130.120801707049, 130.907152320957, 132.304563923708, 136.690839293259, 130.423281974761, 134.463542740885, 132.836237712237, 128.243216851465, 136.459964668297, 133.084561544821, 128.362673873171, 127.659980447679, 134.184832227695, 125.71210046808, 127.770757456025, 125.351393055039, 123.641018669896, 129.737164767478, 130.69657221432, 138.544793780478, 132.909166720313, 131.164144315846, 130.219443333311, 132.481237538456, 130.499589029676, 131.351614644772, 129.55322205395, 127.358404233248, 135.171087604491, 132.948808223907, 129.650038787644, 123.034789676712, 129.005474268267, 135.900388952537, 132.962687163766, 132.981423787348, 132.630789808808, 132.89851739326, 134.837928372575, 129.689731877459, 135.228215406526, 130.617321103394, 131.635483551446, 129.00735205247, 135.166036149486, 131.070741715694, 131.893836757624, 132.384769482122, 133.486621910719, 126.433746164515, 131.078491802911, 125.655411618549, 131.419190612773, 134.646432000982, 130.44693234762, 129.23669508264, 133.255629525492, 128.955128725636, 134.741315853009, 129.578437884494, 127.890966842042, 130.984874951092, 128.068671368439, 130.134582603669, 124.419564276969, 132.558404228207, 128.88635750131, 127.091683986278, 136.414254438328, 133.631280717995, 133.787935550141, 128.644507017708, 131.216505277318, 127.562378097409, 137.046674146154, 135.712029034876, 129.23246016125, 129.635228212365, 132.981415342946, 131.676443880154, 130.454711354309, 131.710819580495, 130.387488469311, 134.432692587783, 126.130907694374, 131.489851840758, 129.321544206675, 131.590362449388, 130.579333341396, 130.22750975575, 128.313672545329, 131.624758895852, 127.919270280976, 130.772389917157, 129.608244371968, 130.385171780697, 127.957796208877, 128.838586752192, 130.268701221655, 130.500852196378, 136.286462866998, 126.982919775541, 131.01141967199, 129.534685077859, 134.178149103084, 130.670977687292, 126.743676822383, 126.71028303274, 128.079271566505, 127.003145083773, 129.660127034159, 128.226506967771, 125.875008008603, 131.860561978782, 133.808504955873, 132.098134219413, 132.190650572849, 134.938752965044, 131.34133826257, 131.717418227738, 129.629508264874, 129.092437453633, 132.936405169667, 131.080484933203, 128.102802111912, 130.513420154702, 131.614928730255, 128.842349225516, 128.311074672949, 129.008062732702, 131.580879314902, 132.642980835977, 134.534188427925, 127.569747284383, 133.049813939036, 135.859202623801, 122.524319741476, 129.468707544014, 130.085831878784, 129.303339724057, 134.518580204843, 133.887517242116, 127.439398200483, 129.13903406886, 133.014116326544, 135.283701797098, 129.339289119687, 132.787979365136, 126.335661900783, 134.780286016912, 128.051841552299, 126.900050943468, 128.821921357254, 131.812809041047, 133.172688047807, 127.808927034595, 131.599676294878, 133.872380910692, 132.282077495042, 132.381437467657, 130.570521223149, 130.234757716318, 131.791281455488, 131.592004649538, 131.920439306808, 128.01941014353, 135.198627903208, 134.17015174278, 128.250500440896, 132.548100531132, 130.529731394743, 122.310217704093, 132.556184887688, 131.75464433118, 128.98801626922, 127.772334154423, 125.297779454482, 132.615100885674, 131.223621597938, 130.1096765515, 129.295474071895, 126.961060218854, 128.123700014435, 127.408140737771, 135.748498316846, 125.072338726499, 131.485113163718, 134.677186753854, 127.843572544792, 133.787898977502, 133.867355126824, 127.524241693853, 131.810864663969, 135.664097483213, 128.906036065175, 129.816796538364, 126.710201656882, 131.980379354701, 129.539176189567, 132.889291245368, 122.071656515198, 132.338070956856, 133.541903862099, 130.489930461488, 125.301790290295, 130.295964181356, 134.534773647396, 130.329489177391, 132.688380555235, 129.41995656277, 135.641461329414, 130.598158065668, 130.03857051377, 126.237461632441, 135.785552072266, 127.142700176072, 131.343490657816, 131.784177554249, 132.660880090468, 129.465451333008, 136.979390380786, 129.545505703223, 134.196449576118, 128.761888991415, 132.302951258553, 131.81377803902, 135.385277627809, 134.652242111922, 129.511590407254, 133.435029047089, 132.591570895773, 127.517700443579, 126.009046823413, 130.444842845431, 128.588983158992, 135.860840980431, 129.512046614983, 126.143921317206, 126.648231311173, 125.499087835961, 135.604598686265, 128.91743652742, 130.897217462558, 129.678020808119, 128.733344222692, 136.392385976258, 127.387934731388, 129.365951001885, 134.728818776126, 130.149398211465, 131.048865031205, 132.752178256616, 133.411240710937, 130.927661658576, 130.577884348239, 128.021694146208, 132.27216268825, 133.848393316855, 130.008331867708, 130.057109030495, 132.893012720139, 128.338270170584, 129.514295787367, 130.171641957156, 128.07282554839, 133.41501225016, 127.849865015203, 130.977664606197, 123.009089488156, 129.709282198266, 130.795063984374, 128.297821590792, 133.428587800915, 131.656553535364, 124.928346594586, 129.365770998547, 131.192707562034, 130.31278119473, 133.232867752836, 128.127694660955, 128.278820712411, 129.603957762449, 132.125269084793, 128.328872834204, 130.112297463672, 131.484468660132, 125.390700252013, 132.824562530933, 129.275186932571, 131.223754555686, 132.968863612226, 135.368442793403, 131.459856033778, 126.723132050735, 126.540258434292, 130.632446156416, 129.448916332673, 128.776337623429, 131.212569480661, 129.58574589209, 127.613540875022, 130.887600798722, 132.733982334541, 134.543834948399, 131.572321471867, 134.665119071421, 127.702903311765, 137.776180506752, 132.254303196826, 132.934878617775, 133.496526103314, 127.011564474566, 131.876272881601, 127.187725365077, 132.171598206899, 135.578028347376, 126.269861169037, 130.159305919543, 127.645838568214, 135.716992835882, 129.819120661927, 130.969491514931, 131.371262718023, 128.048339452545, 131.559802084258, 124.798046859889, 134.537232192347, 125.757444776502, 128.094143768371, 133.792655072076, 135.17984613814, 133.246444252464, 130.985897606568, 125.568956370367, 131.376390543438, 132.34682888552, 129.381415228939, 127.661008068412, 126.996927210965, 126.016259052609, 131.987025724099, 130.555912872129, 129.785988181496, 131.624853354304, 129.871329833484, 130.067935529645, 130.038947389515, 131.151575375049, 129.48911657552, 130.9762058469, 137.655279612953, 133.578903340562, 125.961018656778, 129.773781984796, 128.488037464477, 136.299127589839, 128.73826705247, 136.044425840379, 127.704042127251, 131.385200748537, 129.513344395636, 124.634471613304, 125.570797768725, 132.939052885995, 130.400197556141, 129.061124285209, 128.463751391391, 128.351327864746, 131.703587476185, 133.222927433848, 130.320947755387, 133.870750340373, 129.452624070293, 134.434349479507, 132.956718581604, 132.393637098121, 128.531584569662, 131.350825044561, 128.035669448018, 131.418556489244, 131.026135816672, 133.504952356055, 131.075636061072, 125.528836820596, 127.05678462143, 130.476686954925, 134.611326743394, 131.630009372645, 131.432277242959, 135.779806964955, 135.920648635082, 127.482100886137, 130.974418021403, 132.404459660575, 132.189565163753, 134.481647913791, 131.822383441311, 132.469093675772, 128.365333133266, 129.0716931538, 135.670960214451, 134.171323126565, 132.556750849055, 129.032710770361, 127.190704472, 130.654449636276, 134.269884930633, 131.976392334533, 135.242049300222, 127.5571078866, 122.581159119559, 126.473465832243, 130.638972700339, 129.527028525576, 134.447456295854, 128.443065756461, 130.639080324494, 130.295288670126, 133.302094165261, 134.290724314945, 129.515881504918, 130.222538177086, 124.258650980634, 134.238676311048, 133.240675815068, 137.50671165891, 136.197858837693, 130.737987749085, 130.195591636358, 133.936286497799, 133.407033400002, 133.181707913566, 133.840084565675, 138.712421292755, 127.444999317425, 131.492916535881, 128.241812270082, 131.102610294815, 132.389844556572, 127.723169730949, 135.358863211906, 134.482674468524, 134.149451892525, 127.1605581388, 133.185095741718, 129.922499889121, 129.551945568597, 134.195449670909, 132.104396459696, 133.11897603031, 130.085432414079, 130.248976110962, 131.512315867574, 135.74450263709, 127.629780769118, 134.533724655142, 134.068789779259, 130.530486301523, 131.789688348069, 127.617264696621, 136.977210577607, 131.814845045472, 129.449916441101, 128.7051901187, 134.786067794943, 128.844607930183, 131.340960589316, 127.827758523156, 129.421378088739, 129.994370142213, 132.83315927651, 131.170496396882, 124.300022189968, 132.340738264831, 128.357441284596, 129.842353699769, 131.180877216992, 133.361291961172, 126.717611831893, 132.972596284831, 129.585656962196, 130.116279466202, 131.731169575671, 131.94221164983, 126.606649735457, 131.120365750111, 125.679071103655, 131.535697126232, 132.963705247933, 131.507955564207, 128.644236294603, 130.638446719787, 130.3327699703, 133.217444227917, 127.619404600339, 126.461597080492, 130.020869992647, 135.339537608848, 131.129228975642, 128.913627960337, 124.158395411674, 128.150872712238, 129.129991030596, 132.037151472861, 130.715890015032, 128.566100415512, 135.276574023086, 128.610587962478, 136.817567788656, 133.142160819154, 135.215646799673, 134.953921088627, 133.836012902372, 128.503721184441, 129.912454174312, 129.582874841628, 131.499425754348, 133.145257485117, 133.858551219391, 133.365367679135, 124.91814949696, 133.700316306545, 133.655482907262, 132.129235413219, 126.710433066234, 130.01521089036, 130.998218702609, 134.032286759443, 125.510948766069, 129.702374861114, 133.871317170461, 124.864605669337, 132.982969568665, 131.514237567755, 132.06356314683, 134.312235994299, 127.168161504627, 137.211440455665, 131.185553767699, 130.656749824595, 128.316031857693, 128.055485931666, 128.115323649527, 130.649712739286, 129.812325155724, 130.957745235618, 132.669689236746, 132.17077036359, 129.341805518405, 129.927973499068, 127.93006633979, 128.749376212918, 133.489613280176, 132.804933878641, 131.977108306438, 128.150970399441, 129.55477133186, 126.4095681346, 127.569940453277, 130.969188459917, 134.325886593072, 134.390187404307, 133.239594729166, 129.656992889292, 133.058139980474, 134.77269100238, 130.764704460633, 129.525896084024, 134.522553826682, 131.051226675432, 132.655162161747, 131.434926377446, 132.289754491087, 127.989491353449, 131.366634398079, 129.139251269182, 126.33959707755, 128.261916277929, 131.575948147848, 134.077658101631, 127.810434182079, 129.541030419899, 128.889610809129, 138.473939856064, 136.123430951242, 137.314080373705, 125.093926856045, 131.674113287432, 135.910534651256, 128.553048056464, 128.81514227751, 132.70250885228, 129.484339552431, 135.229240340015, 132.163491147336, 131.747844617631, 132.282061735775, 129.945417010312, 131.036454984378, 128.361292033333, 126.631691972891, 134.313408934868, 137.784399240411, 128.843138657168, 131.764117862057, 129.898220761505, 133.564907160581, 125.604808229859, 131.649679266875, 128.726747898783, 136.555981736699, 137.338718080817, 126.61515337374, 133.202609787734, 130.148571505464, 133.074767304193, 130.828721702218, 132.065867687385, 133.300293424016, 134.062361268972, 130.465238697447, 133.999041489412, 134.673436775995, 130.778796139658, 128.47421562743, 131.162568755455, 129.432739393109, 130.004264493723, 130.237488739682, 130.400770220234, 131.394370772393, 133.246728875078, 132.228692438617, 132.099993977749, 129.011524897364, 128.689281855768, 128.314154418207, 137.620771124453, 131.472249979755, 129.56975890259, 126.034317133847, 135.077588023121, 128.735161193004, 129.762630866055, 131.448792099449, 131.136407251166, 134.161639368447, 130.777082659395, 131.48304120038, 131.975659286421, 131.675308901707, 133.084256606848, 136.290496749471, 130.242579558461, 132.332529666279, 133.351413319461, 130.180538594441, 133.653217717769, 130.038404287108, 132.770071144079, 130.694395826669, 132.364175083765, 131.597110846604, 136.874468995003, 132.534793401632, 132.288239028106, 132.31896293931, 131.030409284094, 135.65291994109, 126.486692649971, 130.962401977795, 129.746081716217, 133.002889495683, 126.307839536973, 132.024710923001, 126.993183987352, 135.381359529531, 131.862834230563, 135.719652025647, 133.603992842605, 130.407649222641, 128.440956081355, 130.747068891831, 131.744393610667, 135.024484020604, 127.507592349834, 131.786038117796, 127.533958588032, 129.519400529646, 133.920921295102, 129.591822913117, 135.85525364386, 127.533907351683, 129.745894990006, 132.486034883051, 130.06599719634, 130.180084274284, 135.185476690481, 127.818931526708, 128.858558591371, 132.764382530379, 130.06990907494, 128.860310870186, 129.2180996528, 128.964796656875, 126.035465285276, 138.529841360788, 129.151488648248, 127.651043778103, 133.157246284407, 132.360103555315, 128.708991205926, 128.534582273178, 132.308355231859, 130.501908818652, 129.226635428018, 134.451065648055, 127.785691116882, 130.053511316337, 129.708075933081, 135.265650149875, 128.427380218687, 130.627301975081, 133.782616274321, 127.652450559596, 137.009103414337, 131.124473192369, 129.934666236101, 131.629994822094, 131.785169704203, 127.486525169888, 126.77114939486, 131.900111432353, 134.672944894464, 136.875221361329, 128.990047815498, 129.211757629201, 129.912454141239, 131.238830075873, 127.604003835446, 132.17090697004, 127.844032919099, 129.691776168269, 127.502830993958, 131.059079127122, 127.874199075456, 130.749779757019, 129.145414131693, 131.409922564724, 129.266113746514, 138.871680359205, 131.657251030781, 126.985765364122, 128.193526202291, 129.961779993917, 134.519945980585, 130.825314117661, 132.77150337414, 132.018131757555, 132.090526204494, 129.433281214284, 128.561363581286, 133.24655789925, 130.341146238261, 133.632695589174, 128.043477276136, 127.693448675209, 133.049383266527, 133.711335455101, 131.141976764543, 133.769241707644, 132.022274483556, 131.085828605796, 130.989805466099, 130.022110375729, 135.566440696155, 131.720086940939, 132.821359313138, 129.520736872648, 128.197668918546, 131.75751053379, 131.306331669154, 135.835850101752, 128.184304734442, 137.0516914927, 133.720115972523, 135.821538801393, 130.227856870989, 134.756034948781, 126.0267333259, 131.578011334727, 133.190448267214, 127.790702014428, 130.316880662935, 132.044286130741, 134.256236495305, 131.500846324865, 128.921586797588, 133.916993624942, 133.727529789868, 131.085624226888, 132.504824099092, 134.434818606002, 134.016950885514, 130.80991339295, 132.026823324741, 131.617695240429, 129.781950058241, 134.484123293133, 126.850275590607, 129.671555531112, 131.06075993109, 131.551054414538, 133.801959554912, 134.599959376135, 132.499169455938, 134.284311445614, 132.103658083528, 131.277610596148, 135.083436603803, 136.367610641217, 133.842455955681, 132.781513538936, 136.644028585455, 130.953721280361, 132.662186533585, 120.936879152555, 127.264463843391, 136.785607413224, 131.03647799958, 129.527096074878, 127.863902006643, 131.502689817885, 134.878136433715, 127.428634616351, 136.936727302037, 129.052272788216, 134.649480037436, 125.764270702239, 130.955573714359, 133.135925089657, 131.00639081697, 131.57271847883, 134.212579326124, 135.144811220806, 129.989607875142, 127.340392811194, 126.84794261039, 131.716536733099, 132.694817024866, 133.481906912774, 131.651805324404, 126.217289975759, 131.194691005956, 131.505734246861, 127.507349383143, 132.535197393492, 133.251620095871, 125.128191347961, 128.892597137106, 134.054894877072, 131.380686993236, 130.273536968878, 132.502056507243, 134.708139189048, 132.50293294475, 127.109465738353, 129.296205657562, 132.251094385734, 134.39013706367, 130.532593638623, 126.952722050496, 126.863455663584, 133.450333982253, 124.654410778484, 132.174340320511, 123.739912146806, 127.618880769954, 130.253633059318, 132.978220385903, 134.647558123702, 129.112031146268, 134.197717181806, 136.552230823661, 132.715741650575, 128.169454041589, 130.83920382991, 123.442643808869, 128.697567195141, 134.0604267381, 129.464040753423, 134.531137091244, 132.874552665617, 127.234141378477, 129.921060133676, 127.161542687655, 130.157590656634, 129.666239187087, 132.717061203239, 131.278921317435, 126.479231908439, 134.65669621646, 131.680038310675, 129.749404141799, 128.680455484059, 127.59231261321, 133.337458357643, 131.772514091776, 134.922776705067, 125.377242859596, 131.042412142387, 126.012251256073, 128.102627688164, 128.133194495033, 131.511322684663, 129.717812150816, 135.788267369361, 133.443718220201, 133.983703299281, 129.273625567616, 136.283187873091, 130.123539246452, 132.738585149988, 132.122343122583, 132.750186893056, 131.318724978492, 129.736190765998, 134.574354386877, 133.183595513741, 133.935656455177, 128.052322227899, 128.546663795241, 134.777845882365, 127.030885028383, 130.002802214418, 127.96097975674, 133.698360018689, 131.510807814758, 132.662285038748, 131.055431288266, 127.902380065037, 125.8348635167, 127.06186454621, 131.733578832685, 131.584847879536, 135.192919229074, 131.740302068504, 131.43970089287, 126.2808020274, 134.108628721923, 134.40175785151, 129.136014592174, 127.385432879977, 130.060819273446, 129.587271377913, 133.942610906852, 131.215573714254, 135.567896084586, 128.640165773537, 133.711660648774, 130.523324057941, 133.062396147541, 128.235318869464, 134.564898397249, 127.826676672404, 134.330068800464, 127.569591986599, 122.054563205783, 135.958185340203, 133.968622118146, 131.5620212929, 131.681597997214, 127.187091427354, 136.880845273942, 130.829965052051, 126.682740543693, 134.820087122193, 136.64192079577, 131.516714778382, 129.434002520112, 130.066972355393, 130.563908416728, 135.549231616131, 131.989401939672, 125.22328834765, 135.377032472907, 130.444520586968, 130.058651460212, 127.548406660474, 128.902187556565, 128.784312549028, 129.1630134774, 127.894842932487, 130.102938625993, 134.01013805129, 125.334738241341, 137.167291222538, 133.229114176044, 124.664068389526, 126.881021448564, 130.963929785309, 134.229988040643, 133.113297049939, 139.149864067797, 132.352239506346, 131.653158663267, 134.494758767215, 137.142719248206, 127.29907463149, 132.888570823353, 131.010641834412, 132.247760906161, 132.775707802407, 126.754519534715, 132.155655196963, 132.791197792347, 132.46962087586, 129.51307465389, 134.291386858977, 135.184899662929, 130.085664719214, 129.458186239089, 130.954484222141, 128.632864175629, 131.582393075426, 127.215878212801, 131.76801490215, 132.495363877111, 128.269611567194, 126.615399788287, 133.465097646376, 128.09344622847, 129.178747891995, 132.605080447408, 135.902670713317, 128.468300357528, 128.990297907309, 132.231908615535, 134.101165606479, 129.017463675652, 131.420254388229, 132.925508091339, 131.646581922883, 131.229154519281, 131.349584668609, 131.317015563671, 129.097918186321, 132.53535079009, 133.816578297305, 132.703657461049, 129.286283262512, 132.171901716818, 134.647970454079, 126.017541048626, 132.883801231433, 135.529606976406, 132.792048062998, 130.616062444695, 125.007010126762, 132.087679057766, 127.681371215291, 133.499577651128, 131.130217122737, 130.098753015552, 128.5706118387, 130.822866558911, 130.339739546905, 133.127280445372, 130.097405526649, 130.343137496996, 129.62491071533, 127.582572657503, 128.531716984391, 126.801234826346, 129.88150584722, 132.760498979109, 128.913067028322, 134.685559394419, 130.583581448152, 133.972143987827, 129.199024510344, 132.903764510027, 131.21421551178, 129.149620712203, 136.800611177032, 126.066640329305, 126.663710413844, 133.496608017446, 128.540485054836, 132.38265096552, 126.370781535998, 130.823016213054, 124.329397602326, 136.126973602502, 130.302158363054, 129.510632266503, 127.628224816912, 132.376981260674, 132.055860309063, 131.230748606587, 130.975522552967, 131.248251474344, 132.741537100547, 132.122956437222, 132.538326892218, 132.731478566366, 128.899348304169, 129.751416864628, 133.119039055221, 130.606935443249, 126.335330292794, 132.258826501227, 133.835990177814, 130.724389141656, 129.280308082786, 132.664876004826, 134.405830678634, 128.249687691732, 129.685854166307, 138.674228235553, 133.232388949812, 132.174421312507, 131.20495147594, 135.287491068588, 129.783489784868, 137.386204514095, 134.328284476226, 126.155154481061, 128.287148809671, 135.145290625205, 127.176538960445, 129.599030951763, 125.781886620615, 134.32902355257, 132.589245455022, 135.105712991563, 131.750307713668, 127.706523312382, 135.251921104321, 128.954935912647, 131.410260717112, 127.569508534514, 132.925655426845, 130.051664494016, 127.750608010326, 129.533497742155, 132.965518313072, 129.526542379377, 131.312792275009, 125.070141036568, 133.897175899655, 128.647049392335, 131.147268235678, 129.578378758756, 129.805470530845, 134.3837050744, 130.129001590088, 129.676781427222, 132.233786723004, 129.090559690983, 129.77983718819, 131.766157918191, 129.880203242199, 131.843934474908, 132.078912262377, 131.809015497676, 137.579496155498, 134.436436687434, 130.005147819817, 130.280708936532, 133.064254016996, 134.996899335438, 132.15209512654, 129.341455952101, 130.519051713541, 135.454195437201, 126.535500750586, 128.458525018137, 134.639951848799, 133.81960503032, 132.860456270726, 124.832054970256, 124.750847308127, 124.828107011845, 133.519968053765, 132.778584996872, 131.866014826084, 128.157696262283, 129.396284399031, 133.790796103825, 130.41046142068, 131.661723156507, 131.24246287818, 134.846599275553, 131.41682972325, 129.047830855708, 131.596443795205, 131.095524439519, 132.740690892289, 129.389499405138, 127.81678189112, 130.126605185628, 128.81426685864, 135.403528191618, 129.118687896702, 130.667400542552, 130.157310531165, 131.397388397308, 135.930823893187, 127.758042502963, 130.94173634685, 132.969046501364, 130.875262133734, 133.31887998313, 131.468201896265, 131.078480928324, 129.863952086864, 127.787959937782, 130.702449601957, 130.201323506794, 131.964538699016, 135.277885747226, 133.278603669497, 133.30423944361, 130.450647365211, 134.738907487704, 129.078354191089, 133.283338439689, 126.966939485294, 131.502095113881, 128.015373841574, 133.583104789388, 130.788546527186, 132.795370472048, 133.623337359789, 129.113673167562, 128.695532438685, 133.750224476794, 129.190486067752, 129.414454004979, 125.471868664552, 129.660705443841, 129.214396263791, 128.373334210513, 133.298526824786, 132.807908604541, 133.265590786804, 128.005193589088, 129.250729468702, 132.999199642078, 129.559886415363, 132.225520068261, 131.517943061053, 134.251390190054, 133.174292762165, 131.995630358141, 131.76958623789, 127.504125398006, 126.701610845047, 127.307387811057, 131.981258003545, 126.788718680727, 131.278672553097, 133.868456699921, 132.859022686637, 130.864970719042, 130.034356059747, 127.711184306558, 130.130401896806, 129.196939036291, 130.49525559135, 130.966381921058, 132.762960985523, 131.190391819645, 127.093054151144, 127.229854969651, 132.316803469427, 128.44579592912, 131.229330171038, 122.744719432064, 127.718878968729, 129.030541317776, 130.425234799147, 138.0208304598, 130.55823838538, 127.110305651284, 131.023518808928, 127.542697828257, 133.565647112089, 130.979388993788, 130.403578366166, 127.658751834756, 128.591718336119, 132.394215710326, 131.901945370155, 129.009769210859, 130.486789735956, 127.04553230141, 128.301823491119, 134.118650368571, 132.865956077509, 133.882775572, 133.390450362497, 131.42645099357, 127.256411616182, 129.580733662894, 137.568625242523, 129.179419671383, 127.782810841849, 125.925205743658, 132.236933762997, 126.895522736856, 132.951417516171, 130.671152973914, 133.555755057878, 131.663632812729, 132.720721892742, 123.516482488307, 132.955840859867, 129.888060586504, 130.507003262953, 131.68826934201, 135.791812996156, 133.206396943855, 129.633468350885, 131.008031755133, 127.857264812272, 132.592359725357, 131.947337815318, 128.36953800311, 130.412767062389, 131.346034883306, 124.244799889794, 126.806096992435, 128.942186374554, 129.968777477321, 126.891257661356, 127.420883668346, 130.099943754209, 129.496652287255, 136.480194669547, 131.203110795643, 134.31149474467, 130.162957671819, 131.135006729075, 134.472154842444, 132.235755557434, 133.699452340116, 127.717183511325, 133.764949747005, 127.673997731999, 136.970958290937, 129.452929637829, 130.645611005639, 128.238706587418, 128.719033578395, 130.679808570247, 127.986757740905, 128.999240343752, 136.53277987597, 127.44022033432, 130.071279418235, 129.68765623976, 133.281664915045, 129.291656021045, 132.957414594522, 130.096774074859, 130.720407255863, 131.721410403015, 133.560917031031, 129.37157189222, 130.209896532782, 132.797301420788, 130.371039528834, 136.025633568306, 132.590176172652, 132.16663206621, 132.142279667624, 128.574748261417, 133.411734412918, 139.218184246806, 127.622516868958, 127.946125137396, 126.232510048723, 133.056849597716, 130.772081155876, 125.342824454766, 127.699119660649, 132.229542368033, 135.548271040241, 131.815917023869, 134.77380983636, 131.388976345322, 128.432761394663, 130.664997824045, 131.228093120408, 126.095203827183, 124.926532240003, 137.335822703928, 138.310280653941, 125.046180109596, 135.539105934816, 130.625034756293, 128.459583115957, 132.018539970335, 134.787886006237, 132.689016975995, 128.993910169859, 129.647572892219, 128.664145646181, 132.354432499023, 129.827780099397, 135.647538108495, 138.537835643678, 130.943346011849, 131.074328635953, 128.185242572028, 137.17687712359, 135.46507258958, 136.127622114472, 138.402612286558, 127.664998668626, 132.497895758633, 133.31041666038, 133.421562492107, 135.703165184178, 127.683930247722, 134.160643295072, 126.973806733417, 132.933875257701, 132.743675858335, 134.02136435948, 132.463494110777, 132.366504239668, 132.518065546968, 127.173061486199, 129.805488072979, 132.972243306286, 128.25993098938, 129.672239231361, 132.318947004531, 128.824321519567, 130.975063520681, 132.565101940614, 133.042087404876, 130.367630636068, 128.312910225247, 131.898930123786, 129.470631144856, 131.390652170687, 131.391656365507, 130.007757070314, 129.309824340795, 128.141462869612, 132.567364635738, 127.0765176967, 132.43766567756, 126.622216385531, 134.249703161717, 128.784006895182, 135.097804774404, 128.99214381498, 124.598562108847, 129.569097107071, 133.043549353196, 132.557660625792, 132.413164713745, 129.574511937418, 132.453251505225, 130.685506541515, 132.873127067013, 131.220441449559, 132.265134915622, 126.76039175138, 135.89994084536, 130.043361027527, 130.048282407862, 125.744407999914, 127.244413553477, 128.69163376112, 132.703791733017, 129.462181038426, 132.16920001953, 129.806618984148, 128.432420464969, 135.117228015861, 132.114091409521, 129.831393757099, 130.222497710323, 130.844281186649, 131.222611491112, 133.504392932783, 132.95525235789, 133.362784015754, 131.773659690751, 134.12800068463, 130.783515873377, 129.467784309767, 129.227602306521, 130.174818098426, 136.031568232194, 131.516645258649, 127.861222194345, 129.055990062869, 131.683246834354, 128.906186867356, 129.288692524801, 127.992862721191, 134.283133003676, 130.434215013974, 133.37029711396, 127.944953935688, 135.367696173858, 133.606211509783, 134.629676552684, 126.646608653099, 137.428180599062, 132.111997537391, 126.37458777025, 126.52264554279, 131.766014588567, 129.615744013805, 132.931285925879, 134.216346863083, 128.243432546688, 130.538142831217, 137.636526047708, 127.509966347759, 127.440553880285, 133.359617881655, 130.596101106928, 131.995803021705, 127.028979975679, 129.965449011756, 131.530831998767, 134.512285497325, 127.063839911239, 132.281998741184, 129.745333418488, 130.980197847675, 132.619985769112, 135.893806511493, 126.808140971152, 133.758370368436, 125.048593373191, 131.797177481908, 129.129884552659, 126.295830689827, 131.500799856124, 131.466891336451, 133.474206952469, 130.377451816003, 135.003897532296, 132.741442331702, 129.920507826618, 128.779192032549, 137.16037901901, 130.765109940319, 134.310085834419, 128.374288959702, 132.270072517058, 123.318530566254, 136.014402999662, 129.005403351881, 125.721467148574, 134.775447008179, 132.114214850465, 132.008666978465, 128.697511638971, 126.484117280497, 127.778121547513, 132.820946053409, 134.832067082341, 129.464029482683, 136.262497174906, 135.847409813146, 132.758527638067, 137.819669712831, 134.950595957671, 126.24911148392, 132.257024541241, 134.402216222589, 128.995327036623, 135.64249766637, 133.634284923345, 129.67427878723, 130.945725289583, 127.986709607677, 132.286780411223, 128.890805718025, 126.137833164206, 127.631559616287, 130.348503836671, 132.844216636595, 131.940955759596, 130.137452059441, 132.878277413203, 133.067414084022, 136.076852342523, 135.55574823635, 129.031113288803, 127.759592654987, 131.336109899499, 128.866931890082, 136.954802872167, 128.377819367604, 134.870086154731, 130.573299730646, 130.264121278703, 133.060013179738, 128.497066948812, 133.912661888217, 125.030098803939, 135.3214696072, 125.138341337367, 130.484176235264, 134.406285566646, 129.703003047628, 130.457737808303, 134.170417354943, 131.971201709799, 126.792856091868, 129.852175488439, 124.708356630557, 126.489556892612, 127.464190659065, 133.312560494626, 126.342224171422, 134.122108679276, 131.55287611957, 129.092464923334, 128.905729065006, 131.409439358959, 131.290669603888, 135.665304502098, 128.259205507076, 130.978553523709, 123.305453571095, 129.552417092885, 133.883607908533, 130.800810328878, 129.918443134164, 136.130683879169, 129.51182255455, 133.662300396676, 134.338963846041, 132.29511372184, 134.924578104527, 132.123114546177, 131.391795961595, 131.323800833374, 136.138109253089, 132.240913228892, 133.003260366074, 132.235241897373, 133.24527421233, 132.648484762243, 134.393868068201, 138.361753219511, 127.109975742313],[662.484912810865, 657.136295097399, 685.068952676886, 678.76427131225, 678.835731077572, 658.380595948296, 658.365928409582, 674.912187882368, 662.131751253841, 675.81525264928, 647.157889188155, 685.672100166486, 675.760234885649, 684.613551261666, 687.216282779179, 682.826833983862, 677.028633938861, 693.002115160739, 658.704417692566, 653.485738418409, 704.332330982486, 673.43353551086, 667.91979883582, 651.939344340142, 688.816212026115, 655.868879243647, 656.986495566821, 685.210653538314, 716.076325740416, 678.507250726563, 679.370201142693, 693.80834002336, 698.062138939026, 653.886902837905, 653.387491209059, 690.062625340287, 634.689991869522, 669.747962410356, 674.48009923202, 691.082885615059, 656.701830545587, 648.759499748675, 681.956290249619, 669.855984413325, 657.9309555566, 667.332317357392, 679.232503691487, 663.672328184568, 697.805683143149, 677.715817667938, 657.031455554411, 669.291758309295, 691.320555909279, 672.619631956178, 671.065555923166, 688.062644050259, 677.84648618825, 659.514464884763, 652.745017160403, 635.234544652212, 645.954712685707, 657.409624816653, 663.11783767068, 658.099585051773, 665.132106835797, 696.251612867881, 662.482480936981, 676.552522215202, 673.632373419226, 693.005054980245, 648.19242142885, 669.005788659995, 656.795341382708, 657.933269507999, 672.083065790327, 660.046683899719, 643.938495753702, 677.717717080551, 675.085143152172, 671.902375848556, 671.630751965939, 621.562249518394, 656.582305950467, 706.427690388811, 681.42896225226, 675.471371035116, 678.489579590281, 673.483205486409, 701.471561179404, 686.145883362534, 675.444030904594, 671.919081898407, 692.785981011211, 670.311526036896, 674.601466589099, 645.509784487844, 673.073693930047, 645.797359999864, 671.529419552671, 688.139362167336, 667.342701303605, 655.628855038887, 652.484470290641, 657.003618732619, 681.299945907159, 638.319606820068, 664.6110364755, 683.142311645218, 683.955062239629, 665.002028123482, 678.402734499112, 667.371251923522, 633.519130775477, 661.070052205333, 634.912014853632, 687.545561458714, 673.292946234254, 709.028558079528, 642.395275918402, 657.028656065209, 684.402757027241, 673.050850822775, 676.12219862974, 666.908943900757, 651.066204930882, 653.847983175568, 681.08858885256, 699.216456797683, 677.047471244828, 672.287946238307, 677.105646273417, 625.141055501116, 683.41009301903, 646.181472813045, 646.147749296359, 682.036415253687, 658.75644300833, 680.555727157478, 668.790999288799, 715.523581931874, 677.150115229183, 669.396888569211, 674.588571867789, 689.809542598159, 664.837734194908, 667.098608361752, 647.798548039909, 710.404680625821, 657.509543350148, 678.72793725964, 658.257504978993, 641.178791968925, 669.687611404651, 674.848311986207, 673.109430354089, 678.039914143314, 660.839809582221, 659.210751960702, 658.704236040645, 678.486355827241, 661.117788103145, 689.364144553723, 692.236329779169, 653.29265891886, 676.075583090023, 682.823228529526, 698.452993082979, 653.814022219381, 682.090221964552, 662.782109440559, 666.422762816135, 683.064096371983, 673.965287114057, 685.955555903789, 697.057673006693, 679.106805925759, 669.346250600901, 649.477482330875, 675.65245792172, 693.905720301559, 654.875715040066, 656.911855047938, 680.928639768063, 643.792559675629, 698.6276113046, 662.50683354196, 667.879658828427, 698.154610966662, 687.397261370164, 655.793428361082, 685.239121305695, 677.405503370995, 691.324915925325, 678.707388733821, 666.298922410868, 654.870895271411, 664.504475272108, 681.982745411919, 669.19833420354, 689.829445314672, 673.248697800183, 671.248938748379, 658.940062558371, 664.271184012205, 640.320354408499, 663.940667418389, 679.498750718512, 656.567188385914, 676.032988555985, 661.344775209099, 679.967885222337, 639.761502149916, 677.627500389428, 664.375884632106, 666.508227744931, 705.847346728082, 666.06201019897, 681.304214334027, 689.177250950813, 664.603160301232, 666.677168765925, 706.791153385915, 656.301122253601, 676.250641762084, 642.315996536961, 716.536698056777, 674.729443040377, 661.159385202776, 673.734405304807, 717.799094794263, 648.634458533284, 675.95018431287, 644.157746454821, 672.148011388414, 665.019457617784, 697.36665691206, 683.293054261155, 674.625848719939, 708.978294730743, 670.944960019132, 671.124995617438, 699.453964895061, 683.50556718865, 687.27765296116, 635.46955662775, 680.525226412668, 685.415781029153, 636.009872097313, 662.193604670657, 629.595697601476, 661.641750746698, 683.342273488202, 659.384930669487, 687.632330911796, 664.695701361367, 711.936340548679, 682.49806458468, 678.539548012587, 679.94749125848, 690.033678721076, 669.019652005972, 659.962259338475, 668.714804797643, 696.023677879597, 665.760552321, 665.518005065323, 688.878102229599, 668.206194985707, 680.421142299071, 651.271746587278, 711.293646935213, 655.959993329977, 654.09644355561, 687.752323664926, 644.015226171597, 673.651011460481, 674.04215170976, 695.13572362892, 671.572437748515, 682.305076629983, 658.600904097876, 665.116898332253, 695.506586853901, 671.703466527462, 667.608885132709, 659.048383409604, 666.353124131432, 654.710595615814, 667.371048523331, 614.451291866648, 660.278547287211, 674.362609597562, 689.180793878938, 675.040677539925, 698.907654283151, 667.013871826322, 686.463390570837, 658.510732658076, 674.562791297779, 692.423904468132, 717.549087283178, 664.719026878003, 675.353104736632, 664.021347063978, 668.160309478617, 670.507005318388, 645.222226483317, 703.5276476459, 651.36734424205, 656.097393321837, 682.961005931753, 656.093737655092, 675.325776527092, 676.831726573064, 676.781549259476, 711.669812228437, 714.454849527847, 670.623090394002, 664.398012958934, 651.802115720573, 673.249632705183, 671.74654474386, 654.455752944197, 681.231963529479, 676.05331971744, 675.137115004195, 673.346974681633, 655.286415900742, 670.856124538005, 648.097746446893, 660.179303106563, 682.851221703326, 669.484249532733, 632.85869578037, 671.026546011915, 658.672526589429, 647.14799802893, 643.228600606086, 673.226858203093, 694.250380678563, 659.724602776, 651.337192436554, 680.008493760296, 659.926481998237, 661.808175018182, 661.850537135072, 653.755747076091, 672.583164252532, 660.463813864441, 653.933346897798, 709.928741438739, 664.089985688463, 675.830384240007, 688.410594926535, 643.417042850878, 709.342111396353, 678.505191356268, 678.054512485817, 654.583708021138, 682.00757694271, 674.28251787319, 670.478158734323, 654.839250673527, 680.996193894051, 705.22099229151, 690.32470615006, 668.406024805742, 690.472175882645, 666.408343463008, 713.533987161701, 664.946941982666, 683.690724520328, 689.554146380666, 670.410924324851, 690.994564846607, 688.821174409638, 648.273343076664, 674.139956001808, 671.395880208449, 708.086235386002, 677.002524307074, 627.951199157322, 712.723644762639, 698.949867863598, 654.002898888081, 646.730153408008, 662.829866506189, 684.367788081995, 650.830749211422, 677.502366077812, 662.812055645665, 663.969992235554, 679.448010718926, 674.771973346964, 660.840996620487, 673.760363594075, 696.881984098063, 631.097381824678, 658.975520554912, 651.142432580288, 678.819603527177, 691.650207447388, 642.02718836912, 686.051057395478, 674.077141210428, 667.941203492256, 651.857934105038, 667.550602216283, 677.735587664491, 670.031892958841, 696.653068659549, 667.059256245635, 689.63106739077, 679.522626643813, 666.575035940953, 665.940999730934, 653.854802411044, 666.920804996841, 664.314236859493, 657.910790063761, 747.068499140077, 662.961011273237, 640.850650140618, 680.196586128547, 661.485253186837, 673.980336737946, 624.553934265868, 667.058065880597, 666.481705190052, 673.736047786881, 679.298185159794, 684.357111818403, 653.650503884124, 649.552291479315, 663.929414220003, 658.987863136694, 674.003584970641, 680.02777959868, 673.047638460749, 688.22824349684, 682.399207169394, 656.46861893786, 651.894324396389, 655.766447973976, 648.504615399001, 680.459376870168, 665.338152605825, 674.964867820937, 645.189496158069, 655.993088859081, 664.086016584381, 654.580196485248, 654.846310911994, 647.999007459099, 677.638315184324, 651.340987915985, 690.836545643908, 676.479904698366, 694.08476293556, 683.636879591193, 692.838040162942, 653.671445805219, 674.809168566111, 649.929111011141, 697.475498347054, 712.897144534366, 652.253999975428, 653.727380974933, 658.732536991012, 657.787573270946, 655.906643206046, 685.003223362051, 665.723033279552, 680.482895023156, 679.09644344477, 656.428883087288, 673.48693536436, 661.582837739146, 645.229772504292, 662.08557270565, 690.962626175956, 680.135836871164, 693.781262331997, 661.400670163948, 669.243128034886, 691.387877533467, 699.416882786174, 653.047157878546, 656.018726953527, 674.537660362261, 663.664322117208, 682.915736635667, 685.850759618839, 671.512345277636, 688.83122831817, 677.876281685951, 652.981773679729, 670.678009049011, 671.363599205998, 658.238981466041, 676.687269794097, 666.195795553891, 665.074799192573, 691.372727227951, 664.327431872568, 685.232062561247, 648.355060861743, 641.34900422417, 658.12796998038, 673.614586297367, 699.691756155213, 661.744767995746, 706.391514341394, 655.301860532433, 674.412594130038, 662.030429121326, 691.264691581132, 688.312801816021, 694.70543941257, 691.506704366605, 675.091588762245, 700.037238807748, 679.399971087892, 688.85469537763, 655.818028998475, 676.665896488195, 667.233689212841, 676.616906444275, 654.914070227777, 671.920171490368, 685.780343987185, 671.645468603546, 682.33301793329, 683.011325733767, 663.766375812367, 648.8515498295, 651.224275929978, 690.613773131189, 663.292200592412, 656.633102745431, 686.19467717136, 681.211633236877, 641.403571295561, 665.584410622666, 688.211555245111, 676.957222628614, 654.092816507697, 661.861793832312, 691.640167467262, 656.964756038501, 665.099297555067, 681.163732033415, 669.585709477809, 670.522332488324, 652.771951800973, 679.239307705816, 697.671529842203, 672.592135972234, 666.486407943033, 670.871368589336, 685.865130345279, 675.11869039295, 675.108098136584, 666.784663929279, 671.419388449715, 663.621509233529, 682.11596093866, 657.511744395689, 667.701751763797, 654.020142979686, 665.290927666138, 657.265059195893, 650.83735583561, 686.886839662206, 681.344364755208, 658.836960588963, 670.257232536296, 677.969501849169, 656.94817943215, 674.13446572319, 668.191361760307, 673.75786219082, 703.723857587561, 646.575265653221, 672.742038529101, 684.471443465609, 654.565035673748, 709.52216827234, 686.092222359006, 663.757404815444, 687.913743748166, 692.582452684845, 652.591808638624, 666.045569144879, 669.648871204639, 669.446387003109, 691.359606971449, 672.902878596551, 632.748351761908, 685.635616954362, 651.061890675353, 664.984398179049, 701.442992328366, 683.6344849191, 697.717194392709, 676.420264962429, 700.916697669976, 671.481669611152, 658.055801153801, 678.420335846002, 660.658651458614, 697.031902611222, 647.505377015006, 642.012115204205, 661.462947076851, 666.746048465815, 656.693709841836, 710.236057278393, 687.766998444107, 658.367271164007, 672.202889720507, 661.537422474249, 699.255331638881, 645.371099288407, 659.913454633633, 681.346665079472, 666.355396770576, 650.844985390371, 676.9676076368, 681.689332997998, 641.210542231368, 698.089793702563, 682.646926446185, 698.370642749949, 662.103873156374, 656.109523806104, 677.956968655659, 650.970529720746, 675.060840065746, 665.345005224626, 697.341803623959, 678.096812719649, 692.766174155984, 664.4174298517, 683.403779112139, 681.460019781471, 634.537743497473, 679.602695043988, 690.607414600972, 666.817255696139, 672.9547258675, 666.945918380367, 698.138634656739, 686.125984789389, 705.282982161373, 675.957402495183, 672.230904775481, 626.967704051061, 691.852940667687, 670.604418188177, 675.985312924867, 710.412840462273, 703.602875400929, 687.365294992806, 661.736305169171, 663.819736882059, 668.607898532648, 652.57315074681, 648.441615041477, 667.143073800374, 668.625947687171, 656.411894841472, 632.261934860774, 694.146448610638, 675.183167607792, 648.831615334783, 677.347310725041, 688.634737368013, 657.034729763145, 647.448464361755, 685.245471902441, 690.035072163605, 676.151289553986, 658.587254432132, 678.111387411187, 651.258026742787, 679.381633026848, 667.327506902504, 664.875160774996, 682.191184067331, 716.396786025326, 665.609308245156, 689.973620510719, 661.748133153362, 653.067689370007, 652.403116007519, 663.763761098191, 669.888082639993, 658.870117103642, 692.337660587974, 678.163735261137, 659.531097126048, 680.250745658467, 701.228252270052, 682.053468877088, 667.496854761692, 670.820755557071, 669.33847900597, 663.865672781385, 660.781322778678, 686.274376798749, 679.745341188055, 695.202699645339, 668.226062131743, 671.968503697522, 708.880338983793, 662.311505475007, 680.570000344412, 657.629695620323, 671.165176875222, 648.298619958417, 681.57102824728, 673.179688791286, 675.336813556615, 673.654827953533, 685.125921872646, 689.245037110248, 679.032750853403, 706.296256057214, 672.398410438698, 653.167219195971, 673.78666033581, 654.372538921291, 687.676594648981, 687.715221991546, 674.583888188378, 646.224986013955, 666.269340475418, 670.762961408092, 665.913326130414, 680.604041158469, 694.3092720681, 659.761376819117, 687.845476197405, 673.241018044661, 668.661534376089, 673.204857859987, 655.872842732456, 683.702983103775, 658.763265331421, 655.056992323861, 674.150239196207, 644.642697848835, 646.479676155571, 661.375920944949, 631.000163207058, 658.422583622995, 691.825840894753, 649.493829725052, 700.229998619201, 671.824437971929, 698.762151949293, 676.859607076072, 658.319057702722, 662.056142159516, 689.920665817691, 646.769931328144, 671.833294827994, 661.442457431798, 654.238142469122, 669.636508460144, 661.811345451819, 695.410491257791, 665.48467699111, 682.130041355392, 676.268641970256, 668.190837472256, 675.061274189413, 676.225043312446, 680.999713147861, 680.676418886838, 665.229988489548, 678.607087707377, 652.392172953988, 668.414990039591, 632.490970250772, 703.521436757857, 655.756202687268, 676.835641219849, 686.614898891526, 658.79891999252, 660.443017048136, 629.478589692387, 656.510567855841, 689.367741512605, 686.65641383916, 656.449465898408, 658.533909557778, 680.286313112917, 658.234750693341, 694.958667408764, 655.198237896971, 651.178854627713, 662.40072657433, 676.099384346483, 649.546387185518, 669.242624169371, 654.670443510905, 704.182187048811, 668.001338389143, 661.84532445886, 694.972513809892, 664.069297228203, 673.561358247221, 684.475731938109, 676.656507574886, 677.210534925489, 658.84861009858, 683.050570077648, 664.380609430263, 677.979837741923, 662.579569398558, 666.988268681727, 667.660550025545, 646.036457402544, 666.637833091751, 692.895816084403, 690.206735994827, 635.385071306372, 671.101363540279, 678.450399147812, 690.229726284998, 628.91307681493, 659.069676140787, 661.872780737695, 652.358339543716, 649.733573513076, 651.458534925846, 662.103745497869, 667.889065015684, 664.168991040312, 674.144456939824, 660.02428619823, 699.574581478024, 613.018164073966, 642.42786244923, 664.123599187271, 682.924260490891, 660.071111487966, 692.468513042384, 647.410293881904, 660.311766797854, 682.715463018203, 685.003487704172, 680.59073761324, 664.175887609804, 669.619720265722, 676.34606357925, 682.342928513782, 685.280850542495, 667.281515766149, 672.817424232891, 666.031091788077, 644.148485020138, 672.861735382836, 663.336854359556, 647.470037544566, 710.148499492158, 699.862821451477, 676.27775958815, 672.925043798521, 697.227399489221, 660.847132079376, 684.562344250324, 660.041829449711, 660.378560032694, 691.706752207307, 689.100564699621, 710.663734286342, 661.709982850177, 644.206158094366, 656.938644855234, 661.56752890697, 645.654288567504, 698.400008309926, 685.743385865484, 671.173810109829, 699.409891784568, 654.991529318543, 668.494445978198, 702.324205240317, 655.716987550636, 652.831610700115, 643.48281123468, 663.59978274176, 690.731497584575, 691.949581750109, 683.574585467329, 679.889463620022, 667.443677354035, 659.812176710987, 684.476980885289, 701.192664796174, 661.295636056939, 669.071197513656, 675.657608286096, 670.897666443416, 672.7420012988, 679.7230067499, 666.692865216363, 684.495092556743, 689.681761503864, 706.350334271183, 650.179223666995, 682.434228128331, 672.776863366116, 686.616361277933, 662.476668518012, 672.576587694202, 670.833677319217, 676.931802343654, 661.731008066018, 693.175216473524, 671.168678522941, 693.584084128507, 642.470698622684, 653.531222353507, 659.267061767384, 681.048744168133, 679.90937218891, 696.281426731387, 675.43149935073, 672.706008281171, 693.604518737186, 664.045485735749, 663.45354470038, 648.008964631523, 695.877480848416, 694.154623431181, 654.581129338571, 636.077607991648, 675.874616096078, 673.040639333572, 685.68700768929, 647.926210136514, 654.472341548422, 660.677979223874, 660.367229054739, 675.116434253349, 674.359240123887, 700.656704573268, 646.389103405347, 658.322980961711, 665.89846840199, 664.492587991038, 637.313026144144, 644.223068574831, 696.712578624456, 687.739708575435, 680.418555395354, 639.418665160485, 691.105375157852, 675.134850346861, 671.51268222825, 653.842247530457, 664.217797471835, 671.567513148043, 672.634988995905, 678.167622616338, 659.905266855922, 655.43764587168, 691.650858849561, 681.614666017728, 675.765108821054, 652.291192867635, 673.955327203472, 652.707434666504, 663.909009340029, 675.253984129098, 660.923228526998, 679.334606590033, 685.453690751028, 690.819188889906, 675.301391318534, 659.838415741439, 681.967448555657, 650.160174307737, 658.425492516446, 649.17817033506, 649.624190839377, 684.213239876218, 683.010220147001, 684.975599500376, 666.139098737959, 690.021381769802, 664.917793139461, 684.551855928734, 673.947033203226, 669.707542825489, 697.636023214081, 689.812582331896, 684.445000093202, 680.259072655994, 666.548575788972, 680.482802211119, 656.241759467534, 663.623664793172, 675.763002767563, 671.13065867133, 643.950791960068, 643.120779964956, 636.582132433872, 693.090348012861, 635.157199661407, 656.803505420393, 647.842258426626, 712.234132537525, 674.429019513079, 667.461693824261, 689.470869611095, 661.53717525512, 696.650193027357, 680.966612868786, 676.828992242791, 674.286148914789, 679.453562568162, 655.296692677766, 649.738630004463, 656.138164047042, 671.33387913306, 661.211169241142, 681.216187530883, 658.109866167129, 688.635618682008, 667.403408958725, 696.869969243449, 710.870983137566, 653.771307991175, 696.407962336717, 663.668866089026, 652.011903265958, 673.240061509791, 626.82937626779, 681.257194093944, 686.920952910287, 675.103601464405, 682.766150320187, 657.283274244217, 672.492599391284, 646.634153391966, 663.635428287777, 704.673458331262, 694.400364145605, 651.688581012201, 656.307182845096, 646.18070519661, 660.769192021845, 673.843607326607, 680.155068505642, 681.847982742744, 665.307557202583, 692.550556933431, 689.841172488544, 679.435992490059, 668.479396510313, 648.451352650594, 665.21477041122, 690.43326564899, 656.14068048471, 667.862086046242, 665.089290362757, 660.860835287944, 649.749111951667, 659.960028588583, 672.946173699505, 677.001054865606, 671.196693800786, 651.810905765774, 691.21737631571, 683.54482842125, 680.260456252663, 661.283514548206, 661.832024493039, 675.01336395591, 674.451075332787, 718.38671318039, 683.229370192611, 671.924309253609, 674.008776347684, 679.33502104919, 674.115344188765, 692.334498280895, 660.71195315071, 684.023879831931, 674.461094266347, 653.459504419963, 647.016414888698, 666.102915644019, 664.122746290176, 679.703291216595, 689.328175559278, 670.777556631017, 662.30645722628, 706.425346705249, 679.494990122441, 683.446263564856, 661.178949437333, 671.133082841746, 695.08276734605, 669.955532385337, 664.072204293627, 665.385803800068, 683.752351251619, 621.326185874868, 641.70843588043, 712.36010443705, 660.864160487166, 676.643429017979, 665.896154253519, 673.02163871025, 637.04188968114, 696.376587940917, 662.768840337781, 662.454149133525, 680.532214883884, 690.415480774175, 686.543401437017, 664.45794250651, 671.36265917388, 652.757302458342, 683.750520925063, 659.337726403685, 657.83234699302, 662.496733182393, 687.606659407712, 678.342589294002, 663.554523040694, 658.459385847843, 634.56622519952, 649.261227332797, 635.557606412016, 692.170777858862, 669.796480751803, 661.340902558252, 718.684194482743, 674.101654287977, 681.48754986019, 650.246301819321, 668.67720108495, 681.482785648672, 670.659926411658, 671.371901350773, 674.526042075887, 672.843094522997, 665.837873362957, 646.418408726308, 650.097579910964, 666.734526222755, 666.82125785585, 707.143165617838, 674.543733456052, 671.431807030941, 661.121006427294, 636.355467870331, 666.630065646403, 651.545216238707, 692.804950913326, 671.457450385537, 688.254402404405, 654.016982707055, 654.831525826271, 677.924509175668, 670.004693580695, 619.326883429678, 661.63291044592, 670.048055635873, 683.298208456202, 657.834137557647, 658.790194760791, 662.258720557074, 646.122324184542, 649.319540011413, 664.337416173891, 668.299271857195, 651.316933306737, 698.414253017456, 655.669549029096, 673.579116884677, 671.47839668525, 686.4056019926, 674.009331771813, 679.577276731338, 665.317919447268, 696.343833603673, 668.492914195704, 685.420937480842, 678.054176187307, 689.641093667309, 675.923010684414, 689.107321837557, 652.994955762069, 667.180122878571, 663.213544179112, 638.951962996186, 692.615576896397, 671.170212857878, 678.573281085371, 630.619434239488, 628.226875673487, 693.373397585632, 679.765292065664, 705.572378686061, 693.324507077176, 656.216248760825, 649.771584400627, 713.82848894966, 678.481007190591, 673.79410883044, 718.559304722523, 675.910037070472, 671.703552409231, 701.799216166337, 675.122228147384, 662.164492623344, 659.08160865806, 660.280639980419, 690.553219159654, 656.569704990143, 651.244175674832, 655.678779168295, 683.075722163119, 674.838131695326, 687.909274734228, 678.010129367174, 671.817687701165, 642.366094691251, 677.832103158563, 674.999253001571, 695.788063024002, 684.144366700327, 680.712748947735, 680.963196919633, 647.361497944933, 685.640906543953, 696.806759171772, 680.202908124823, 658.127446657604, 668.459684767108, 667.476374217922, 652.940799899936, 659.773166244523, 664.620402784957, 674.105689092698, 665.562571174356, 681.397403089933, 646.516470266524, 676.61649306346, 649.684234516885, 692.377615243573, 669.524876781458, 664.755734104445, 657.451218324123, 669.762637409845, 678.346842996946, 649.230302778991, 660.050482560354, 670.246593298596, 626.917746971803, 669.109374382369, 680.97592100438, 657.793486992669, 661.688103759905, 671.942531052223, 657.825414007454, 644.905927869547, 685.727229326333, 699.66056263936, 657.544125226163, 668.776902075456, 657.513119132288, 675.564927215066, 668.025955310522, 672.750867300499, 661.986805802814, 661.361284293956, 673.476265061137, 681.570114834897, 660.059424205076, 664.583662465553, 664.699580627185, 677.235618514452, 674.481949392302, 641.939503335632, 682.966005139066, 677.777647523707, 666.903594665779, 645.527688605525, 685.775163151594, 665.085398074887, 682.804252426352, 689.131763296338, 662.774400215655, 690.947223232685, 676.057583305419, 636.015933339365, 666.6982194023, 646.8640727041, 665.878321421077, 670.979206508249, 648.150557498247, 678.119903674978, 666.881474219371, 674.420959170854, 666.705628868599, 681.969420784832, 681.380634332705, 674.059082889616, 694.212595570292, 678.565785998976, 658.201135046548, 634.375086638088, 671.489572384849, 665.487616337549, 673.09613072535, 667.603799679266, 655.192625410998, 660.86964899165, 671.419772021737, 689.589650486757, 679.105090075382, 643.985101538822, 667.865097525168, 660.431170063739, 674.267907742258, 705.295624875999, 681.436227988666, 691.928257554146, 681.689598633906, 683.725848453839, 701.071427088329, 670.525956682751, 675.176601367999, 678.254199241595, 676.381249079339, 659.236267813956, 669.254456685599, 685.094687551747, 665.162553833038, 706.39514657753, 688.744991288554, 661.667613821087, 664.175821789185, 653.509459754251, 694.797556823566, 646.19589039448, 647.982084707279, 685.491818481642, 666.454355238425, 672.449529263315, 629.203054372818, 653.621928626899, 666.204363265399, 657.720753128815, 679.76828939328, 660.542658778509, 669.513437110309, 660.641422737733, 680.607672815837, 676.524399599509, 654.13760866604, 660.175935261648, 644.063066262823, 651.157901889397, 687.831532445218, 679.4988853721, 693.962963818511, 684.427057057816, 647.816473046857, 651.030259706849, 679.849760985441, 651.31050916652, 672.950723942783, 665.631523083544, 700.279701540318, 677.815227165291, 672.455524590163, 673.154786833969, 700.702214135335, 674.886500668022, 676.270822565781, 677.508873645, 652.434215009188, 690.49693875224, 678.758431350806, 683.730801638035, 674.726655949431, 691.232030874956, 703.482519318667, 704.515237714137, 671.462093358751, 672.345995016369, 669.465543343603, 659.172090132846, 659.884686840318, 646.274999504489, 678.377364820246, 664.814857251711, 682.297949934769, 663.755753417839, 679.444040167858, 672.450213479775, 661.523736524296, 691.368614767015, 675.026052592419, 687.820810642808, 680.21058963182, 681.064239167536, 673.524981874976, 675.600842571102, 693.866757017403, 676.065002338662, 667.534323021591, 689.666137516866, 676.717800755504, 652.31156255294, 648.218735068691, 684.712122827977, 660.60570189028, 666.200828019757, 676.486288679644, 683.690129361487, 671.884616230296, 700.789358638868, 631.402858210687, 652.990626237628, 660.925365178631, 660.39016198751, 682.609847772289, 658.206941425265, 661.215498609727, 669.224088272823, 662.596928264942, 645.559361923589, 654.53718869522, 710.932806135341, 635.367644228456, 681.305847701994, 676.846740113614, 670.393848026608, 686.568558800974, 702.870064905167, 654.843059713538, 662.007283290579, 701.974180384816, 675.56888337997, 665.770034412044, 665.266003024552, 688.726047449245, 678.386714227805, 658.930561384737, 680.14610075991, 671.400007416086, 702.5924630656, 663.412636777005, 679.907464619361, 687.153603330939, 680.232201772508, 688.629862029677, 672.220335756959, 681.355258218026, 673.630216030939, 669.542207422819, 641.315664149794, 667.652298073244, 687.341685983739, 665.217319004947, 680.348197795364, 686.523034349486, 656.606695672757, 658.534725292399, 685.179078880538, 669.895060599299, 635.410391893197, 645.494633174045, 681.886502222217, 666.190847705702, 663.234081028369, 642.979059913449, 650.47711936979, 693.523059205615, 684.777219828189, 648.896124299115, 699.546392772671, 688.251093137184, 673.074454693827, 687.531127972309, 637.173565389778, 672.843138459892, 662.599592571734, 702.713905263876, 672.40218966746, 673.439776591071, 703.579591075329, 679.756198240024, 687.425962478223, 704.085743546712, 650.750518196338, 651.194724396678, 655.674829782707, 657.750701894033, 672.910546995155, 676.837158515687, 638.778269561124, 680.258942501953, 668.729261690285, 675.016231639872, 688.386116256827, 629.238455801387, 650.210430184624, 669.736535447556, 687.272138241907, 688.210062152957, 680.309790739139, 668.746216805687, 665.15873271197, 667.109730289206, 671.487597745898, 669.773376516061, 675.669212289643, 660.490713719781, 685.802542635303, 686.541670045348, 669.951978721004, 676.507229142498, 695.226770027781, 652.871366387554, 685.471425925067, 683.047148356849, 685.13327399772, 651.847421313018, 694.422167837456, 665.568858591951, 671.808841124541, 652.729560917702, 677.531111042503, 676.523614697709, 670.792175133801, 694.53580412266, 673.206917835847, 641.803149636134, 697.616822372493, 634.920739424495, 701.005757638173, 704.378680363213, 665.306498664456, 679.037891757256, 707.116872398501, 674.369443081448, 669.357074801917, 683.425231886285, 659.088506362403, 680.968530725348, 661.325422539197, 638.410293084628, 671.418494215661, 656.036217339471, 691.828527223454, 692.345504709776, 668.813634908004, 663.202150300459, 659.789165845719, 634.581156697115, 643.484907798763, 697.074579317013, 669.039902309891, 650.7535152209, 687.792225730355, 672.696125370455, 674.733321486845, 641.810981284706, 678.696620055603, 654.27458233118, 654.183502540065, 692.372667109611, 635.933719304543, 682.26705272686, 685.046335699416, 654.842227351765, 684.192238697741, 654.052201566996, 677.341616172671, 699.26395177792, 660.372013409794, 691.281252237911, 638.856356606106, 642.469378681106, 652.150218556984, 681.878011143798, 676.309650381943, 662.876717521576, 658.37382454077, 676.449557781332, 686.905595722182, 688.346258830459, 670.883856342925, 659.653952028323, 673.733761555539, 674.027539360425, 662.752151693961, 698.651443013279, 670.759203765757, 723.868156900384, 672.637202651687, 649.624906599739, 638.323370548686, 677.642836791574, 684.44536672903, 683.632241182401, 680.091088197904, 672.462511174177, 663.35870169608, 690.820704640188, 679.476017277474, 649.881633687007, 695.579942553346, 673.424825183554, 681.501062213259, 644.391920631232, 683.522507069878, 705.093518531552, 671.652303142317, 650.459756154212, 695.117679686451, 682.047782803078, 653.288711747875, 668.327112386608, 699.536982670789, 701.875182822337, 684.417495580845, 661.077596785046, 675.067673740709, 648.850675755795, 661.434892914284, 662.09528303924, 711.010910625386, 694.315740448871, 670.603808509968, 690.079031245186, 693.789558463714, 686.553042950925, 655.93087217, 662.179663000599, 687.502048514149, 674.202945835163, 694.544026481078, 678.557187776413, 667.290665960549, 671.45321355441, 664.601248078664, 639.161826750444, 638.931623564995, 673.602753962601, 652.729579748089, 683.503332675101, 631.319257815361, 670.708585020877, 662.161344356755, 662.917109322505, 637.999787328207, 688.990722189876, 651.20588466489, 681.233839465544, 682.723186785805, 682.681592231217, 681.746527227905, 664.32226248525, 677.395508103527, 668.413652688002, 684.938187564008, 676.019347294343, 656.409794085478, 678.784452767728, 668.669357914209, 644.218767036466, 635.351595803977, 657.787666737432, 683.165113230063, 665.986207796784, 678.694044105036, 667.828173593509, 688.780297435319, 652.470453376405, 638.000327859298, 679.100988383532, 646.770347229013, 657.221445891422, 685.527303212804, 664.744581215436, 645.42955213975, 675.916385300404, 653.844290589149, 671.369344131429, 642.73606725646, 663.722849703257, 672.065727326965, 647.102554004803, 666.282845967065, 676.565036054144, 660.865791149417, 695.943782825366, 680.035834254289, 652.273202824049, 663.717349280256, 641.740989565523, 642.902493752546, 702.830660762999, 690.669363583231, 659.68474779583, 649.600022777178, 670.994388856369, 686.748712200164, 656.047584402628, 679.503666004383, 688.433217886307, 645.04638343755, 659.026614634063, 657.339028841243, 650.463995467514, 677.713168125376, 697.340359029291, 661.104835863727, 652.289678124549, 671.08265144018, 664.515421114042, 667.445677628214, 649.010027197933, 650.789056839384, 680.079078717373, 683.944311565516, 648.002950011724, 680.524309016741, 671.991037158035, 674.28916419259, 670.595119901542, 683.267145839449, 668.432154793887, 675.002477932337, 646.483260027506, 659.414502671519, 662.509622689735, 659.535014171526, 700.94683012665, 656.93717869641, 677.782403504553, 660.819025709908, 673.832585407651, 681.689758500494, 676.639186508893, 688.665398760457, 680.463384497492, 669.797440729812, 680.727286998089, 654.782754876983, 637.753277417076, 649.85158475019, 666.560847843657, 694.034686647554, 662.17525155325, 660.142870770216, 653.63717978012, 673.127075718454, 677.628003431176, 662.722773971705, 660.713801039304, 673.445805544367, 681.878897779548, 683.455856135097, 660.767838412414, 659.746636814674, 680.937396272127, 703.050762088378, 682.689177697689, 674.594980771154, 649.716274472229, 655.972001978799, 665.267426168158, 649.283102962424, 660.695074504616, 687.610160951257, 676.798804420719, 678.579716571047, 640.456100703795, 662.660765014753, 677.15211070891, 662.626086040176, 661.318724425933, 695.076806263628, 687.525782765523, 649.954413446475, 663.777612745833, 680.483217210669, 676.496546821045, 697.959220774958, 674.170409873192, 669.174071628857, 654.749452741179, 690.432037738366, 682.499950731819, 667.508357513743, 656.813461330973, 664.399357512881, 667.718488972883, 658.076277347306, 698.2667302179, 684.955198355894, 652.225729418868, 665.477594392994, 684.074459843423, 638.622499621029, 698.407686835181, 707.889030441771, 684.459907098661, 659.499559764864, 676.875919811929, 671.077677505239, 669.175404249307, 647.634669644934, 677.507211557364, 667.500776725524, 668.725005748534, 689.819750452397, 666.284586886148, 666.925728311969, 682.06242507173, 645.839625521068, 667.079554420379, 651.018090926154, 677.35585607743, 673.91977979066, 659.34946020238, 692.150335031677, 663.375715510508, 663.428266986167, 660.24140351881, 671.460509024838, 671.719190796396, 674.848577124263, 675.473490739984, 685.213325056496, 687.729828808326, 664.839977861252, 663.332997326413, 672.509507456676, 666.468815218436, 659.675725071331, 668.983512154368, 667.285834241414, 694.757502773845, 702.021057613847, 652.792878084532, 682.000479996598, 676.262540761827, 641.214980935824, 661.302654807687, 680.825499879667, 673.461570251929, 655.258051696585, 689.297895219605, 665.111184746801, 672.019663832491, 696.041970344107, 671.676842058139, 648.262954977786, 655.329076291962, 662.800447913393, 669.437400827726, 679.102357512201, 678.699136163951, 660.327126738913, 654.668999018368, 665.497436273559, 658.591116070205, 683.977373025803, 678.677729577853, 717.473965754842, 657.484004894685, 694.039020971997, 689.274678458707, 653.402165127111, 675.685933314167, 687.431654063875, 690.699811723681, 676.29809267569, 695.974601460223, 672.35183509793, 665.762041928322, 674.955196740872, 661.3688718198, 652.009199853838, 666.116475435281, 681.940579512499, 663.636114546578, 672.686794228475, 692.983212236101, 696.949670651687, 648.22714196911, 671.936516132171, 668.533635875518, 659.176648682931, 665.588807847665, 649.436947224305, 650.572134425601, 654.507624880841, 672.767115591387, 655.239390869228, 650.331627006569, 677.005062564809, 679.673041430093, 655.896328412382, 659.001456817312, 681.097932375751, 656.029811971544, 687.711197287603, 641.533374282436, 704.535335443223, 691.458757114264, 662.329021033773, 658.665474064971, 660.257754663794, 674.051726723884, 668.746362832469, 686.213918954356, 670.068457612873, 678.877791986027, 670.750883046263, 659.033950968453, 653.015110752241, 671.868389445013, 657.276483571124, 664.921098577118, 684.522290812212, 657.10688037144, 676.869994895741, 684.2616861818, 643.83353242164, 683.490832692216, 664.071920124253, 670.024642078023, 682.265661194243, 686.326429804642, 676.40492166941, 656.311398982119, 649.826849336805, 648.281312042082, 643.041388793079, 660.35129820525, 693.654319102122, 672.746486969024, 693.241278934388, 698.976496749566, 696.364068179171, 665.61959493466, 660.415564548189, 684.900501523809, 698.69476050777, 680.818234928898, 670.220976646628, 666.322410263129, 665.323151784344, 667.417201853341, 614.702936705811, 662.968688786644, 652.663794855733, 703.27107574419, 647.054479172226, 659.999814947184, 675.924528750066, 643.037995675351, 648.784150336382, 665.068588166774, 706.649954676763, 675.539783250112, 700.099976928843, 681.357977055395, 668.528779165767, 668.468058653685, 678.705662972283, 676.322197568952, 693.380253281893, 647.010324473233, 671.447506214685, 627.827886826551, 683.115052698064, 676.037594349363, 652.60894460983, 702.6110250553, 666.734375768539, 683.239767302268, 653.169307986026, 675.689803573809, 690.475397578617, 641.487653804498, 635.261696636917, 676.011098880961, 638.67622312894, 661.377638526123, 698.378815236623, 679.423064838218, 680.840867580887, 649.433941267278, 634.801565993177, 673.98510197312, 676.893853877464, 659.102549973536, 630.240108872452, 686.043455228177, 683.491943662988, 684.145474905781, 669.974345158961, 673.153784183274, 680.059598843584, 670.02585677078, 682.039508636849, 693.541301289774, 680.655380458033, 663.749214240887, 649.053273521186, 666.004604072605, 689.28294201712, 665.77332718491, 682.735540875958, 655.261788457989, 685.527940400824, 675.4969252261, 672.468445015479, 676.271504839233, 682.948072689383, 663.781509836976, 689.121520922198, 689.113126585055, 651.83015096019, 676.473964321335, 667.766416438935, 671.633790108924, 662.517092657422, 661.848201141272, 693.20222529687, 683.062587280755, 676.177392880436, 687.22937710775, 646.036284952508, 684.727837068235, 700.273960104409, 653.082048976734, 636.740087826808, 686.002471329175, 678.972154051249, 666.696405771505, 679.805586362, 635.237398905734, 688.918516960955, 699.136120405087, 699.409297419852, 703.876819922917, 664.353735332763, 681.205588033079, 667.35813602022, 671.77191094548, 666.80234250114, 682.551405225839, 686.671423236859, 693.196696196714, 699.392330301489, 683.261676867835, 691.464794712207, 670.127508052111, 688.142720923764, 664.340923979607, 686.734223667505, 681.190127228791, 689.142876505435, 681.814612927283, 666.32943770843, 702.724641334168, 615.263357043511, 709.182595044306, 702.225072441364, 685.822243760701, 667.305174060013, 670.077164584918, 675.328699707513, 627.876808531708, 634.59887771527, 683.863550550172, 683.284977425368, 706.16198883979, 644.850336441127, 706.205459343424, 668.802121881108, 659.920233451871, 644.900198525756, 654.226039544508, 674.690281020178, 667.543108580427, 655.674815074377, 667.54948765131, 672.421150146858, 655.683985803973, 688.410846702484, 675.14891639692, 653.107204740589, 659.990306576634, 678.878484171621, 672.298766845651, 663.319386935797, 675.16589276757, 676.514793750637, 688.301910426982, 662.52952509236, 695.737674236563, 678.351449346327, 675.213495877578, 707.886880270183, 653.395929617145, 668.215831810809, 687.557006424476, 693.727906542831, 679.670595792969, 643.007953070774, 674.491183782041, 700.149547295198, 660.000376626681, 677.52872582164, 674.016894696615, 651.909128529392, 685.606804443957, 650.445481043719, 679.419855055335, 660.706972922819, 686.066076377344, 694.709415693859, 697.603955864351, 671.747616380515, 694.205582145137, 679.311683509002, 666.482219356052, 672.005651186539, 660.932508739398, 668.125634088503, 658.675512163077, 691.408840374893, 672.553749453618, 689.321327333331, 697.619002962002, 675.820958098216, 660.03079946797, 677.293007957044, 674.536230512262, 680.981027634043, 664.763778949118, 632.792716515086, 647.774827802328, 654.718739801793, 666.820956268043, 686.403363759261, 642.102733994462, 674.324377359754, 699.683977310152, 654.273338979363, 661.49916185972, 631.726217367729, 629.31124029662, 650.563076958861, 697.254844731626, 682.709460634696, 676.80921885697, 666.229788419721, 706.907402051452, 643.111003353416, 638.039945013028, 686.776918306082, 657.491199859943, 684.791073387145, 673.544284963239, 662.516104989194, 710.200666404168, 686.755205430464, 682.420848061948, 675.189752201009, 707.924351623537, 702.115093887107, 712.649914168261, 655.483481399603, 670.81292709887, 699.357117981195, 677.716740579363, 661.873938518852, 688.161316753263, 663.768688039529, 699.074518060987, 683.081859145557, 683.167213254492, 653.460846078519, 669.713337624676, 662.302514934085, 668.991939230575, 640.536075593714, 661.166505790271, 674.62284504957, 647.21732770173, 671.863052780461, 682.252942946559, 672.44063099749, 649.367453197509, 636.358013403053, 654.04805967536, 686.477413701654, 674.51367024142, 691.996944561888, 662.551577065561, 682.742430603321, 667.655023500092, 670.115815973533, 669.644407641431, 666.166708150715, 699.17367085876, 667.298311446892, 672.652667039195, 657.474835553888, 682.382040327878, 687.244941788103, 661.385457393979, 661.335965765788, 677.334146840846, 638.463498349357, 666.229214669763, 696.643703409473, 712.238884941186, 654.271993419742, 681.241933656574, 668.646872654868, 699.958862419707, 658.504025275554, 702.126949887219, 664.70449458788, 678.066629161101, 701.480735016578, 666.357839504064, 656.758118562997, 662.383480708137, 675.107273763632, 668.891144238234, 698.772439500187, 659.668806689345, 654.852877627503, 673.536753210827, 680.298682017378, 675.046416675423, 680.247877541922, 669.228140050758, 664.483407674851, 643.086783265609, 654.224418570127, 667.112117070354, 673.158516078834, 686.279276264163, 697.99594310718, 642.331996250781, 660.361452674453, 661.967435873877, 665.189732740737, 693.200350376019, 668.911252328186, 664.983280981748, 677.452773650816, 671.622569900938, 699.656497220567, 655.405851979289, 689.278307182272, 673.417851422747, 672.349441009728, 679.156943195195, 663.731152328687, 675.5942077789, 671.911777588024, 675.034133350798, 661.984744142428, 673.338744034365, 673.278381576999, 681.97075771604, 677.424514624588, 693.068141213895, 666.122761200842, 689.814816295069, 691.92402795423, 666.409650037061, 662.753677327025, 656.838421936591, 690.527813684612, 678.986919019195, 678.329961919156, 650.496870205502, 683.382924507076, 665.752175765884, 658.495293159711, 649.904832042758, 674.701966956935, 699.069684647985, 653.656964581767, 685.641870849681, 703.6687540159, 650.258354389624, 652.506547907339, 653.894866385965, 673.223220300543, 671.723009192589, 671.823927823517, 637.51889752553, 680.976659565133, 671.846993117043, 670.301355970869, 683.033886871414, 673.122270476159, 682.905041101264, 654.002442055374, 681.178042854576, 665.514262243918, 661.492687533103, 664.406440198098, 684.835482876431, 702.701237679237, 684.023361013265, 687.554058649067, 665.664695559183, 659.200311518814, 687.540736793168, 644.916558084363, 699.205477869095, 683.410572164126, 675.844993705136, 703.415073218484, 673.966674951094, 676.101848837325, 661.850394020435, 684.559467150589, 677.013975902198, 692.37499487467, 657.478323701264, 672.295626705483, 685.252951353065, 670.379596104631, 671.459685278378, 660.066027403351, 642.453943156804, 684.703139121946, 665.517618039868, 688.279626120464, 678.550184380902, 668.263303503401, 671.803061853814, 677.831183284363, 660.620527869161, 675.575632612826, 659.873052648456, 653.673035063539, 652.465570678355, 655.662095871585, 663.209277161157, 670.123393667675, 683.334036502228, 659.030570944814, 671.505536805799, 689.990090305983, 669.864825384731, 677.788292964444, 684.572366794252, 680.600748519131, 648.803721396468, 665.532208038434, 665.409132142153, 697.88928158707, 665.196593031112, 660.484508074832, 659.73442789545, 629.183126087278, 698.414873965715, 683.871645036726, 676.232131973955, 662.554674433165, 655.640466432324, 675.349819855744, 667.467797930539, 630.799925792204, 684.418162686166, 672.094105640425, 656.596792727516, 660.435564239348, 697.033885707456, 644.204016630767, 688.104463574742, 668.778233633072, 699.651936135866, 710.41084011628, 663.574579890764, 694.655577494841, 658.541477924636, 662.908045068071, 669.713957439995, 684.333998694374, 648.796651720716, 681.590130475142, 677.643300500848, 696.441800715257, 698.77720223963, 644.041231319962, 683.688522990319, 669.330589185384, 673.760927871362, 648.235057804196, 679.379769868189, 664.396492257975, 678.606845751949, 679.988221866938, 681.935997745104, 651.254832552209, 634.229396537841, 682.681971035123, 676.893886406666, 700.773069710188, 682.947365402879, 662.669455678898, 667.480518979912, 678.084719780415, 663.018303805871, 637.956554263742, 644.881272775075, 641.27392682277, 708.277153856829, 664.628345390209, 671.888210944807, 639.228361257218, 687.234676298543, 669.917456608056, 699.450128530091, 677.229855993413, 699.393082483882, 685.686688078253, 669.739172051862, 703.080120821959, 701.467042803539, 637.401240103964, 666.986245539576, 675.259165743903, 656.653393037602, 659.788487090833, 671.377786576044, 641.652295613689, 674.479741140869, 658.398866760721, 693.012776809061, 672.974904844263, 669.703637939219, 684.971537997529, 691.722010163134, 692.401562951097, 667.947907098088, 687.058114724737, 670.987689132884, 683.101598583411, 669.65255148138, 662.888199639974, 687.417495068708, 684.905021766367, 672.250102790073, 678.214568273245, 651.509658007618, 699.367905958681, 656.117161364613, 642.215385263609, 697.928711989177, 655.533532971688, 681.550803432277, 661.849656543746, 682.174275795805, 697.766359926288, 648.932189471963, 666.563879033073, 694.35197704774, 676.31939333374, 708.320617693014, 682.890699960839, 709.566191719242, 668.672940389325, 695.7119448857, 656.893854280009, 687.736937993325, 696.510423944561, 676.00126488652, 650.342277256431, 664.369334061609, 671.151536887634, 658.750071701175, 696.939290071496, 663.084621384233, 680.709913556312, 664.539551736715, 655.63192514607, 686.927636565567, 666.680309177488, 652.808632975523, 683.047854561272, 656.893721725433, 669.001753329754, 688.298197217618, 635.768367467771, 689.934545032299, 677.797579897452, 673.006601303646, 679.001413295501, 684.224005589922, 669.206605176275, 666.463224005371, 695.725262271248, 686.929101928279, 687.605177315003, 695.643199509571, 660.014615783309, 671.925484673238, 663.024922585121, 675.243952542928, 680.344169580756, 658.224101793973, 673.15977169795, 662.110483718302, 660.596773022964, 680.170867564957, 668.308103631652, 685.42320848169, 683.869955667551, 643.683090195676, 667.612795670721, 678.101043391711, 677.86925469059, 661.149337064959, 642.236589672212, 673.748873718076, 692.786485353882, 677.851451200019, 658.373114249164, 668.862560360634, 678.234593191021, 655.536878127764, 681.252896109603, 679.094572209454, 652.320003046062, 670.482807335574, 678.188883614115, 704.825131396539, 662.819650127433, 656.946752794601, 668.837021762422, 674.418119751612, 664.819531325291, 674.315806547883, 655.66195199409, 679.280677185779, 651.771689869917, 695.352001554255, 678.272969175476, 648.440039139391, 713.779812020584, 701.69040134296, 671.013702189451, 661.295459152957, 653.259794144939, 689.510148854149, 677.059243972137, 649.415438549963, 642.949415529206, 680.857756679524, 677.52631100068, 677.244168118026, 698.399314891526, 646.323732985179, 642.797381644333, 694.06289279476, 659.673125231149, 677.487176493388, 658.924992431367, 693.609142223447, 665.438843426327, 662.006026589697, 690.388079932564, 671.373159185985, 679.235292483566, 663.590674665686, 651.229187435815, 624.712594810795, 670.647480837455, 665.15121658676, 673.034641533077, 652.76106574221, 670.527571906164, 651.700889403062, 693.584292856465, 703.743370029186, 651.321757981667, 672.566515429937, 672.615980213652, 679.103189388175, 659.017548518904, 663.91487487721, 666.330336951642, 649.810114577654, 688.38680516018, 699.071336315266, 680.525872674199, 653.045981242003, 669.966227723586, 664.892581386422, 648.033579166935, 678.90483720123, 651.516993001841, 662.934652368594, 679.904174703453, 653.67553562617, 672.133298249307, 658.458891124705, 674.576180734543, 678.054411164149, 681.216707234593, 660.195334376414, 679.069666291168, 689.784617462746, 677.689083305805, 674.46842443248, 693.521249919599, 660.171695383072, 661.585177889531, 693.193174004984, 666.030187685434, 665.492765044711, 668.219488426754, 661.728906167914, 666.980304741979, 688.515718918321, 658.897197267877, 684.5258679335, 664.934766723188, 684.576870158095, 672.341112431393, 658.291670060919, 708.032497409556, 667.097411466376, 688.049230690001, 664.735951311732, 672.776490408652, 672.616403211454, 683.1996026993, 688.222838347762, 671.975503453143, 674.915247166682, 667.465538065842, 683.346674033712, 644.653336339741, 677.989773001819, 668.95243800901, 679.586123049299, 678.388688133683, 671.194713143675, 695.717046063803, 686.603174500383, 645.633013161679, 658.715188194226, 663.442386981933, 667.131663715801, 681.077456667157, 709.156879197815, 692.874466492196, 681.774616322952, 682.921238595985, 668.360547817501, 666.410844338158, 652.365468597253, 683.288712094763, 693.371116510917, 655.146639585025, 661.750497101314, 662.248258467029, 680.074456961288, 676.429146186047, 684.180815338582, 693.76170415601, 672.663886101176, 682.43925907298, 690.331906271082, 652.733778761546, 641.686059121693, 697.520672717832, 636.638179957734, 676.742315088836, 670.87480633881, 673.42668105445, 676.789182690022, 672.018261248556, 680.480692589891, 687.729712647479, 679.558758378427, 691.767002482893, 668.725019771098, 690.783733529738, 677.344405827228, 649.195168325873, 654.215986639726, 661.372701656029, 670.863601714614, 688.524253150487, 658.842677007882, 650.711292157897, 641.460690146943, 685.22029680004, 674.181581797508, 656.385563223255, 643.876429363383, 696.545439122536, 685.816727728638, 661.981579260896, 689.200445838307, 658.447648402261, 638.918863333229, 670.207313886354, 680.752702654819, 661.120397547069, 707.126278389448, 669.612861898174, 658.682198184079, 643.159923777695, 684.05222600624, 672.304877850758, 644.002343340704, 658.613002165388, 647.414542058639, 672.909732275629, 675.680970782698, 678.085359135355, 651.210627282061, 685.098002881193, 681.147134673188, 684.186135152354, 664.919071463204, 644.366418475258, 670.071555925466, 703.329974410016, 672.069036026372, 670.071132859095, 682.252074413159, 670.901963480214, 718.714780719393, 679.544684135142, 649.270140338929, 667.250140370057, 667.157781566883, 673.222143216884, 654.145423339124, 697.255896575645, 646.694527910208, 685.884856748377, 651.326228774749, 700.944237052825, 691.671451128946, 684.771041646946, 653.936026253137, 699.340403545567, 639.873946804671, 660.814798315551, 697.247531873285, 665.653499147941, 630.632446527489, 683.18280389026, 674.233318476703, 687.579978525765, 625.002091891333, 674.674950548503, 663.563427362697, 660.466623994586, 687.817897577607, 667.804611846917, 677.172643337494, 628.211003112193, 691.754164719491, 704.842727600209, 674.23409386739, 688.704826087694, 645.482789805289, 685.518264614639, 652.990675088708, 665.830669459712, 669.243267717265, 681.992072721769, 653.547454586002, 654.737480543074, 674.493902602909, 654.664991852607, 657.446630325065, 714.991799255822, 672.817187412579, 658.028298967568, 646.689699157323, 674.539640149637, 686.876653685442, 683.780379400146, 684.166885184131, 677.814910165944, 668.23238660948, 677.826614549356, 664.111917766726, 657.098089017288, 676.181836843634, 657.775554956375, 706.197020955531, 673.495433554019, 654.103403381232, 640.719532922159, 654.699438820212, 674.517918724398, 698.534410756195, 708.344682986134, 702.425778123271, 671.908417579398, 672.737806839283, 671.505545738559, 664.589662809603, 671.826078356905, 688.772795275557, 696.632147221435, 659.417902400714, 640.247116934071, 670.196592358062, 669.915568780658, 686.27062130804, 640.202188059424, 683.953654859851, 688.775841332112, 670.201927493559, 654.259993999123, 644.664634559788, 700.145110775178, 679.973240176737, 692.127722960813, 676.790386441344, 692.893284834258, 683.82803763211, 642.527101352363, 673.869971787531, 670.878840073968, 674.341500563378, 663.225956883114, 652.973379941894, 670.666193844057, 672.482933447192, 663.864616882712, 673.22671637702, 647.972103869442, 690.092985234414, 683.843952558562, 661.427323296382, 688.543118625666, 690.535159157853, 671.752047834345, 676.963536326328, 654.779981599226, 676.898254363806, 670.776004397266, 630.312294384872, 691.689270115692, 705.169832390071, 649.45701327826, 655.187845793106, 646.650501261783, 681.220213987623, 660.20052141709, 688.59746732681, 664.288452576301, 638.56971797393, 698.199805203823, 668.141411298302, 669.901618304357, 670.607691457864, 684.190776121252, 694.374936473163, 670.16321375348, 663.716429502217, 697.280598424603, 665.253888674592, 670.536093028171, 680.021476745834, 671.594190593663, 638.849307306849, 698.867421460748, 693.44825101043, 671.763730143606, 661.372158593167, 675.270753861278, 660.752349620332, 648.58737452956, 685.701601611262, 724.253529682546, 647.312847665611, 654.711302290912, 652.17218742496, 655.309520379018, 666.259314245589, 690.772185926806, 658.435007957001, 667.870279937286, 701.48938411789, 685.393699593764, 627.643489013073, 672.74865607182, 684.416309582553, 662.31538102283, 674.631162485887, 654.456686272704, 631.81921457659, 676.536858652228, 645.09968382335, 671.181777783014, 665.841523736142, 678.257609300998, 627.252827506553, 682.685923598446, 685.912354927888, 649.787611012299, 669.461731789584, 674.931165709846, 705.120193537365, 678.384365550216, 708.703692927938, 695.550689654945, 677.590615886651, 681.298124493316, 662.779984683308, 679.326593807036, 638.354241682016, 672.527709955428, 673.910563703493, 658.203876441403, 658.368247921285, 690.863427075328, 698.495404743656, 638.902323599472, 675.953403486148, 679.3962159486, 672.069240271474, 670.812816299678, 638.340031142586, 662.721192143644, 692.853356000272, 653.440695767221, 664.886813703942, 650.995188164421, 673.071274199867, 649.173458342993, 679.919165949067, 684.597957733849, 670.716113199397, 671.61715853567, 692.840918649977, 676.291080133595, 674.970240671695, 668.349998857172, 666.076012570363, 682.762860843255, 675.279506991306, 690.472161361986, 695.021096411689, 673.367334083273, 634.593197125158, 686.908627415791, 689.618752512817, 678.810748246448, 646.824744509308, 666.094805593467, 651.433064234502, 689.299588523632, 634.698250385474, 675.165698360448, 661.536461077108, 677.956707083545, 666.554468607416, 668.865981047478, 664.7812439673, 666.830076251587, 688.159410179238, 651.560420977724, 684.648637618788, 705.735849540593, 663.28882443525, 685.192472228304, 663.472114148903, 658.388712317984, 687.443267677728, 670.533960614029, 639.942306020673, 674.272446013938, 690.729569293643, 669.153321903179, 645.394047378223, 674.9507701472, 706.232305493796, 688.325398579813, 648.853685600508, 652.048291869872, 708.611121575095, 695.444766948434, 699.539704482357, 676.832789150257, 689.017579830082, 656.442352304288, 716.207259752778, 676.321702216595, 678.885021486239, 658.456027703445, 654.94856053825, 677.234272474543, 702.117627141356, 686.622680132545, 681.73493988365, 698.569441901365, 706.687832508717, 689.220009290359, 679.805456651126, 686.173716386671, 683.619830643593, 669.063280299098, 695.78283342343, 654.42319165745, 668.118481217846, 659.654273319321, 707.838172116883, 696.475766296386, 676.255792244007, 660.990541785224, 707.097742702158, 660.86466811044, 640.36461524095, 677.787168099127, 689.911151234231, 675.399342101552, 676.107769006138, 657.02115665271, 654.178404153659, 681.260741561932, 668.257662059668, 678.303499689549, 673.757698737223, 692.404433157559, 663.228283597745, 669.272819867374, 672.606342248485, 677.544867435132, 671.23290424426, 659.011366246075, 667.733104877026, 664.047034161488, 662.102056382139, 665.938154672477, 664.00903740817, 695.71571637801, 690.829996100603, 660.075214731567, 665.85122991358, 704.604414023639, 660.382605656759, 649.665966537966, 668.697548436282, 686.985098138365, 659.132444386212, 650.20981899164, 666.580006123646, 646.009932893876, 689.296359866059, 667.41946940883, 701.012562633247, 669.53034715609, 712.438558965876, 654.640542305087, 657.457102690232, 687.335066515755, 654.103630163935, 693.816394338647, 671.002196331852, 680.428909589133, 690.708175429818, 668.431108741592, 643.86662375922, 674.005319077806, 686.382825607802, 695.237394069194, 689.725177891709, 705.61076057026, 657.659199036269, 631.189018091516, 672.926874666707, 690.845631126622, 689.102632724611, 634.625355927043, 677.731436256644, 673.892966348165, 659.197937577, 653.752602944081, 653.379931569871, 669.711482431052, 678.98418930281, 671.694081724936, 671.190723542858, 673.820124822694, 670.294119085622, 688.239651486845, 694.146787763623, 645.162611563767, 657.09155345585, 652.576590817888, 655.705687930776, 693.587945790379, 673.505814879837, 674.902457470131, 673.034770810721, 661.273192461386, 706.322345941423, 659.261386346657, 678.381794462095, 663.268073180613, 684.472579835493, 682.13414779423, 665.982765135693, 684.446103112729, 647.891386563442, 667.595423025366, 672.920521960115, 688.660934521729, 671.566794073266, 685.59308663997, 690.774661018903, 667.780593031802, 696.65865657462, 671.23472740196, 676.999457935187, 662.673311941466, 669.073187437421, 669.368371262189, 687.265953715877, 680.844311093824, 632.773629925077, 678.170195704826, 680.66804739363, 654.365127878198, 686.97920477902, 674.50728698156, 658.630751292787, 703.124327433705, 664.876706136871, 648.76598429705, 662.39809848737, 670.568353094914, 685.855705059576, 677.098398716057, 696.76800205906, 649.923706370077, 697.752897532483, 651.074468582689, 664.469290152413, 675.304225898878, 645.747815485044, 677.263019012064, 682.164469895564, 673.035323842547, 674.13059536763, 684.257340696021, 673.797843472105, 661.34663100376, 674.120035838412, 657.795460710745, 676.977124125821, 670.968369536031, 680.937793458088, 679.666230529968, 682.244515837415, 674.709958801104, 683.340906341489, 683.018995579711, 681.694223451964, 693.621454847583, 685.170495727296, 653.333526952911, 681.882358291115, 683.476431522006, 716.099071254544, 658.728013883984, 679.882315074985, 678.767902622527, 661.016282042735, 645.05637800001, 691.48486688065, 703.323115494682, 644.062823644213, 665.535730478769, 688.160381209822, 679.512118596344, 675.30544433165, 666.082075617973, 679.204106749523, 671.473409013373, 679.791989275827, 674.766828760498, 677.590270724914, 664.793240080689, 687.116995403948, 678.063503966614, 681.14463025831, 682.416955076537, 698.847077936969, 679.842876931838, 682.265023100557, 686.77639850402, 667.129904488596, 671.723789320186, 682.168482420858, 670.026882395687, 669.9759186651, 677.766885717914, 653.399049523609, 676.447640934072, 661.807373079004, 695.067848974929, 650.500213236917, 662.25044256876, 682.918386022767, 667.569232076713, 688.696569496588, 668.829215271721, 672.861291965545, 665.058907784887, 694.711086722861, 654.805226181633, 653.132207835863, 628.002795797967, 656.385612861028, 664.253013958206, 694.193587187889, 680.091348994102, 665.178572581319, 680.367613484339, 645.367361166549, 665.055620148742, 656.269073140763, 641.710793366836, 644.362575579071, 635.553807940445, 652.282091194119, 667.888752726359, 663.064794492627, 660.750635651714, 645.829167806256, 667.270465417895, 649.659440366095, 698.4220394164, 684.872842843225, 665.547250890909, 672.68987345429, 674.656777143871, 680.035601856554, 669.346172960318, 677.848107977175, 665.300503838344, 703.405135028355, 673.543976829317, 680.949209679381, 658.312782987131, 698.590683240773, 671.97438759082, 658.395662114427, 680.9936930974, 680.226329245061, 637.010947995316, 676.366827966892, 645.104586605767, 654.048150998687, 693.647415611103, 676.183011571208, 642.089443842805, 682.828226586497, 682.757911429454, 663.759659005782, 663.131351610205, 685.801744130297, 689.713614023744, 670.928740614901, 652.602622205484, 665.373556929368, 681.989804935603, 684.648844023025, 636.021209098948, 651.279248499851, 680.179234507416, 687.944546466319, 679.177781555973, 644.360468075804, 625.076482734351, 694.559903903719, 665.022273446932, 682.0253499486, 657.945026757192, 657.987244174791, 679.599266729628, 677.657144103637, 674.701518019572, 678.750261304658, 649.999781551739, 659.108670578482, 682.543891775182, 651.187719931263, 668.698181235841, 660.708919346749, 687.796754020105, 644.959827405685, 703.849734715439, 665.181694963581, 646.350379862124, 663.801283248642, 656.478468169191, 676.729497992188, 667.018304176477, 676.075799205315, 665.717190541, 660.616060714488, 655.967181708651, 668.8283789671, 628.247450505394, 655.839093548276, 646.916703690631, 676.773869399755, 671.340705184381, 678.360354597197, 648.951318244097, 718.301449478386, 669.844482855694, 681.560597205019, 690.360829905826, 646.909856839843, 668.707503538333, 673.917909852251, 713.585126686347, 695.698468815827, 688.934043788976, 658.706456989064, 674.315053940528, 681.301892933294, 688.458378844238, 712.42414941511, 653.713295331493, 654.918551140797, 679.401153035645, 654.462184639142, 640.363757464323, 665.235931610662, 676.631675274989, 684.276879907654, 654.146456073978, 678.459491829519, 689.372045101647, 679.555480227605, 663.502551763015, 660.408097267393, 667.4013988521, 648.894848478415, 659.851384468396, 670.85572363818, 695.419852314043, 639.77387802574, 655.528857162494, 650.653080822187, 662.682475035308, 694.037547875051, 649.129853293169, 677.722013960442, 691.391581917645, 662.943261239687, 667.563983616156, 678.408996190822, 676.819104411261, 685.80563749505, 649.016552623278, 701.8432257142, 685.009950949215, 653.342214569167, 685.085448108515, 662.613608621256, 683.895665467942, 691.291084101693, 688.479006696997, 669.97601461874, 702.789393681034, 648.214330514535, 672.742502529617, 682.222738798208, 636.523153082583, 663.884419958129, 649.357962490841, 674.431064953318, 658.264428068205, 638.612040998092, 662.70809475789, 705.880628094671, 664.661057226829, 643.357281670175, 662.152612548515, 682.434069571569, 693.097227990256, 654.033909018242, 692.48759766558, 692.518392625907, 694.100482470043, 685.549891763311, 670.619689398499, 664.192531236199, 690.972968210951, 671.720417905549, 656.681244586348, 671.776787494603, 670.778142293469, 694.94848887887, 689.724287959383, 677.660784466987, 651.626930606043, 666.081185376875, 672.443189143272, 649.407141061084, 678.936681558199, 691.16941347216, 692.14397080686, 673.357868731531, 665.936977608811, 645.454581875359, 676.297128327318, 665.471598941654, 666.152715827114, 660.757792045759, 654.346072323424, 669.140175897564, 675.403958227918, 686.986221693749, 678.802103218554, 676.041944128722, 688.283098121066, 672.054518960577, 658.760769793867, 646.828402026813, 686.851551784551, 680.466039041913, 676.696365624238, 674.544865351725, 662.366509313818, 665.05110459283, 655.704765882265, 691.039636197106, 653.219493066728, 677.105162303374, 684.988321265394, 683.914299958576, 651.176060500848, 665.478125972509, 660.390828624547, 681.072547246989, 694.897541247408, 678.417301349464, 644.961852867449, 676.834351548093, 660.046877946555, 709.176902115391, 670.529002714214, 705.835303117023, 681.618526370739, 668.814938879124, 633.026099206236, 662.162415398652, 689.347590593566, 640.407531304656, 670.632958211505, 682.666481656875, 670.510075080484, 674.500215095268, 693.392153556998, 676.690209830176, 684.218618077827, 679.85595199113, 654.159254692241, 668.815243506051, 678.061577746345, 631.570315327977, 673.31407962276, 677.765295489857, 702.485244313195, 674.2484177688, 654.965204763816, 701.23966020578, 676.072189856111, 673.355947287904, 677.601829147162, 664.964467495136, 702.703406233016, 674.987401279754, 669.22270497701, 695.872491723984, 639.440200580838, 661.174982496951, 685.256602009363, 676.408213183695, 695.634140350281, 702.409356352085, 673.754208608856, 675.568753166067, 686.894942305767, 665.430474502288, 649.255522164274, 668.719632579911, 697.381148466162, 665.146473227392, 665.44930602514, 668.8434922945, 674.173815714275, 660.773417112047, 677.728947348376, 656.330442745522, 650.693465590978, 678.289703082273, 659.94679491827, 688.909437237187, 693.147529155769, 673.086588334483, 661.978238174028, 670.738801467616, 696.064113483971, 657.474478409073, 665.226505304825, 653.313588490937, 661.271110497289, 654.46948140146, 670.427397397613, 700.7573607638, 703.090258967141, 661.69202814753, 662.696756115111, 665.285001238349, 643.670725138519, 667.592314436649, 669.94074184183, 694.165115536852, 680.948987256396, 671.159323026216, 667.479397967162, 682.397802717254, 690.027190463038, 643.934492706571, 708.289402298903, 672.885133651793, 667.113588851751, 672.251822048641, 657.484515725309, 644.298428105279, 681.344744992005, 659.324197615561, 675.117912412105, 667.315680705576, 680.526894421988, 704.467926600328, 645.753933803933, 680.495668808266, 685.528982473321, 681.273913967018, 650.521592928912, 705.131736872643, 684.916412484191, 684.300237340642, 687.764627652997, 677.466713548455, 678.347745430141, 644.109961723066, 670.896696645542, 666.343214362179, 664.400152829964, 668.974201502115, 671.320498810394, 703.18306593497, 692.727749959415, 668.597384358862, 674.885374297098, 666.632802043326, 659.821557553689, 703.239301709599, 657.782733836619, 650.606065618159, 664.161731239449, 705.303577798381, 659.228919747394, 664.987040128323, 670.275652762577, 695.591320033513, 690.855713002495, 655.827460931996, 672.070684802641, 665.602185854318, 692.67729273934, 676.984591341472, 665.7729337913, 671.87704903456, 681.855046936536, 695.269130828104, 659.927498143059, 682.638729188784, 679.413449063538, 671.644741455353, 648.049885876334, 660.532865413981, 679.008399953633, 672.22854421333, 650.139891495965, 664.358738914645, 686.809738205269, 663.44331564798, 674.305191603915, 712.07202895209, 688.231308843637, 696.996962731732, 662.735388633184, 666.61183226383, 705.59491542151, 642.752936547814, 675.974679055887, 668.583137185014, 668.917100765265, 664.822543464344, 684.18330189205, 683.691969526882, 677.633809328522, 666.10870932623, 649.089479037001, 670.253980113974, 674.260244479627, 692.163368061239, 665.756190477069, 703.874774636814, 669.921867340155, 671.29646074017, 702.62555379802, 684.47268136459, 654.823576468739, 669.858099870751, 637.560301533998, 662.479248584763, 663.222846791141, 678.797176196052, 658.203832840107, 654.465750062277, 652.85688825525, 676.750377206074, 665.180857222146, 651.945225028836, 671.467509147458, 687.990717105561, 661.30371504039, 698.916453372263, 689.467383258549, 687.458304089293, 665.269467167352, 666.735684917143, 676.522349280014, 672.025488229143, 702.900255972095, 697.176151745595, 653.339559075364, 675.823885164198, 644.874854076262, 690.839654764051, 676.035365969926, 684.082956882572, 667.519869181408, 698.234216883822, 645.851202813887, 649.631217097825, 638.259611145579, 683.719178461369, 681.656297969688, 673.55524988903, 696.375981180925, 702.765705761109, 657.409342911754, 685.330631440313, 668.854840534247, 694.839781929083, 645.241170324104, 656.573720935985, 682.846741254363, 666.036157496782, 660.174186702299, 671.94122108431, 659.257776554476, 656.489009555366, 681.607680835744, 686.705815052395, 668.141360563453, 676.958823689619, 654.799934041843, 653.988181605824, 654.156038853802, 659.219833683939, 672.606383536924, 686.485909295525, 689.768990902698, 647.372148882671, 654.237004477903, 646.37865717567, 689.758600984281, 678.607419328222, 652.340704236597, 671.515950848443, 659.14261826213, 671.371219752344, 668.355525529357, 661.791405172132, 692.801882653291, 686.23356973571, 661.936505150333, 686.453144525576, 674.148440898784, 700.45865283253, 662.67366510009, 671.153725304834, 650.863549247694, 675.346710145167, 675.753135601861, 668.885275521229, 676.798336130483, 637.565184127397, 673.115697335046, 645.098877204126, 676.754876032088, 670.046669851312, 667.904570078478, 685.993272140454, 684.766533949455, 701.96987864226, 655.270718824471, 684.269255443165, 688.351478404638, 644.157432364468, 687.198667633544, 662.319088084939, 672.863532448968, 658.432821495448, 661.30234466447, 663.444391035168, 682.909516196921, 650.404388213471, 673.780201469216, 681.438709059769, 672.70995728868, 686.176259276267, 627.723201701152, 652.889372620024, 672.458789689623, 669.374686144049, 690.744591868437, 690.019234211989, 686.15272141604, 662.802799881313, 662.417299910812, 659.214703355547, 643.292924633221, 669.33609774491, 690.557893327526, 681.890606150315, 668.473378483742, 664.384105707221, 669.734954095266, 673.4694475218, 679.168655579491, 624.868410982175, 662.646913957201, 647.35772373158, 679.19078351539, 664.016454584385, 674.645998411651, 680.548592644131, 678.574750433593, 672.933993267859, 673.51698619444, 673.998579459796, 691.370673953304, 669.435660111233, 666.994383988891, 658.230966367983, 681.101829257368, 665.583457649656, 662.311769457489, 669.534455308895, 692.72522294095, 713.480743013059, 656.148167868134, 683.280770191088, 669.032970144535, 640.947524123369, 718.915212977057, 666.172545755303, 656.564378610534, 662.56430507542, 652.042346317862, 691.57534683079, 660.084669942563, 677.962578952771, 650.628048289191, 701.225819482169, 657.872598901649, 673.341989509238, 644.381821708973, 683.159578722654, 650.93809328374, 673.105155116015, 679.256141037807, 683.224075266105, 672.568856289139, 686.342200087557, 711.056106092869, 682.254499652066, 695.555107566806, 684.43500974739, 698.19087811701, 645.781272853636, 693.440784847938, 630.017082355238, 678.696368876741, 660.418805332937, 658.182467228885, 663.003797011927, 655.311045931896, 687.376341950872, 654.548108720619, 705.562294414137, 659.739351577065, 669.195459073876, 673.182177576088, 672.097548458127, 671.063117597394, 674.761279083105, 662.394066484998, 667.096904748372, 651.500861045812, 633.757159087729, 694.871558579901, 683.099795181067, 696.600457520375, 678.913976876343, 682.78456803962, 677.628751376879, 665.930256643685, 669.939094032613, 678.67747596746, 678.869312756032, 683.538947299162, 643.887357551665, 692.318359530783, 695.942810284397, 670.091575585746, 658.398297975122, 642.707374452051, 667.368194787659, 686.999163449084, 669.861541234973, 670.532686441781, 680.074935394282, 663.290817888561, 670.901203522755, 708.074396100031, 658.546568063674, 650.255716815952, 661.980838065811, 672.075063052639, 658.183183489993, 631.004180757558, 666.865224190743, 682.222164071577, 713.354334222233, 654.47903690268, 677.600854111343, 698.540846115929, 646.455604304657, 705.190581218086, 685.236104325737, 659.944825812277, 676.629791007255, 644.403884862395, 673.844011855862, 703.330211065004, 696.992802264721, 679.274797288163, 664.76960848986, 659.20794788345, 661.10199603529, 672.154495567419, 683.415228202961, 679.850443695257, 669.795106965428, 675.609597859852, 653.473916286168, 614.882547050717, 645.317004306753, 659.671951602548, 683.202279720453, 663.147798644753, 684.32069693663, 678.090103943474, 653.263195719568, 659.061637663246, 681.54011186843, 682.042247282975, 663.739498885084, 703.987072596025, 641.400635689709, 661.031767296558, 655.72153775315, 684.832489820381, 650.557879828873, 673.891316651622, 662.841989385869, 665.788125090894, 692.766181436276, 672.158899254208, 676.440083320164, 632.144506375192, 665.915469241877, 678.22528797933, 651.157247168251, 661.39405773242, 660.35381846202, 667.85235219266, 685.51216239344, 660.19299197959, 667.285932280954, 662.936561285244, 661.802032404137, 640.37130107223, 672.721722997369, 666.134280832468, 650.34548290969, 665.630885638268, 686.670910054694, 658.931472039305, 654.794891592017, 687.715078526157, 674.301532502021, 672.524327650313, 671.05356588001, 687.558383040418, 681.420782739642, 653.256385496383, 671.75518271935, 665.600444841316, 659.986503903037, 672.83815134989, 703.319009403336, 709.018273633448, 688.355102765984, 670.877612020087, 688.887350829692, 667.454836115371, 686.184066869266, 697.766254898329, 676.049690206206, 678.45353416595, 654.162905560975, 672.098173700708, 667.400524371638, 666.995672180084, 660.898351284125, 638.592825598478, 649.644372371755, 665.368506867258, 688.157390442512, 671.576910524613, 679.274429146165, 681.416593960898, 661.589778011096, 663.174014394697, 689.403123640942, 679.592803930258, 690.497880821742, 665.134501565708, 648.557050091408, 687.241699154285, 680.591753650001, 671.795029693232, 672.505233061444, 694.550544303124, 699.886182873411, 642.591652281227, 652.864452806277, 683.885146516211, 684.414109869406, 672.619813374627, 684.004910128131, 676.405745164727, 672.310007156721, 699.902649365825, 680.215038235202, 663.435651533421, 654.68676169807, 682.057210104373, 692.439516981874, 698.928370840152, 688.233291914677, 667.026600285829, 654.454005522669, 660.891934034178, 671.350713488019, 673.199381930581, 686.164278664119, 658.157363521098, 707.292964625585, 689.349645561335, 680.713995606694, 679.190210080541, 701.84799397767, 666.619846628084, 679.373068127629, 652.771517174728, 658.17799837069, 682.980664732742, 700.811357571663, 664.633182377043, 671.54252873376, 642.801785611155, 650.132076822203, 672.014786933592, 678.353412964814, 673.081649552661, 675.346951989689, 668.676529618839, 672.163870402785, 699.610756343475, 670.034597955759, 659.731149693607, 665.92360023296, 679.56579369294, 677.545695880118, 702.331335541895, 672.8265481421, 649.284590529493, 675.931290279113, 657.719075293114, 657.921181169291, 664.572077343086, 665.00393032238, 664.603767306891, 650.823018350547, 658.633092204385, 713.292306387232, 675.74682512794, 718.217575244782, 641.721779051818, 673.974503412275, 678.278279812334, 664.513318302044, 651.760349798304, 685.724311208942, 662.670851227597, 668.009703425339, 682.017182559027, 667.686562230271, 694.810297052899, 666.945229459115, 701.03559850442, 676.393091996261, 668.6255839393, 678.134609901801, 692.524382084808, 663.369174178818, 628.324113931459, 675.428237006833, 665.54510607781, 694.420695462101, 709.793228314531, 659.986768959412, 674.453745847447, 676.149723709549, 676.077627554937, 667.908039883148, 673.183968558679, 639.301663695105, 674.166266293248, 656.762512958329, 679.391775380544, 676.787770315273, 676.789994922292, 686.077506480062, 685.721133608055, 671.366662856015, 691.522815081792, 688.678939296978, 670.329441483548, 646.622902579785, 683.499224713237, 669.991778614128, 660.698292324318, 654.930300711741, 662.064077292313, 693.064449896968, 678.961625851858, 686.482816476954, 684.397502522157, 677.319305745875, 682.352979285458, 671.059248638163, 656.908550654005, 693.603670929299, 669.396888324178, 646.31002640659, 698.804594264413, 706.500467660941, 650.589184364584, 667.050686248134, 642.635176331783, 658.292730270099, 646.508500238759, 681.105220081801, 661.72759305631, 637.988649254248, 677.176002659614, 660.246645179307, 683.714199353766, 695.003627197878, 670.974288303367, 647.213942567533, 653.013816887286, 674.584828637348, 680.687302193974, 692.641076039962, 644.455904626674, 658.042366037383, 648.031143873642, 673.573224283295, 689.387107550178, 654.233370092074, 637.350233816634, 626.820642064083, 692.779179201264, 677.780306512146, 684.480773802718, 654.948041489562, 669.111850199143, 648.771102116683, 683.191548564054, 679.825396700968, 683.286772352922, 695.24585344013, 667.835473904782, 668.52125829128, 644.012379408718, 696.451569707884, 672.35522579284, 671.94939174139, 651.255760820037, 691.26220482399, 655.527944138083, 682.390695461164, 674.89422092643, 678.365085238917, 665.433080447742, 679.390805430811, 656.279311332159, 667.723274341347, 684.466108808514, 655.757006087743, 679.899623297522, 650.616594600138, 672.363626273458, 656.379718000171, 686.369705542623, 681.492417766091, 668.585326079925, 658.533346728012, 677.116204719695, 666.357251603037, 680.225693363757, 689.890434900762, 679.789493973782, 675.48823644311, 675.33926648865, 647.300758641156, 665.377349555343, 699.748592979878, 655.893642747663, 701.414382395988, 661.341167275289, 649.030561053026, 653.035837711013, 683.314628349778, 697.395972881535, 692.284048510576, 674.909801590837, 671.684025163821, 674.892069023233, 653.384849687634, 690.027198259645, 674.505969931045, 659.507732605119, 664.449837578582, 664.390456342188, 665.41827396455, 666.838425892243, 681.952707171904, 674.925782814465, 701.699734595122, 684.854635731735, 667.780863323685, 672.781644072727, 708.522468992386, 700.733005325882, 684.850001052536, 672.232195233235, 717.427407778428, 696.922827259439, 631.75602427452, 641.441453847398, 671.921868016856, 660.968096516532, 679.218830199249, 661.968605174688, 653.407448761517, 668.044214222487, 688.936423365365, 648.392477280956, 677.082834631467, 658.82854290943, 687.25540225623, 683.77258816055, 677.322936145688, 671.606515903395, 695.404023864734, 669.796700735344, 679.57734293593, 698.735804718655, 654.366168041197, 685.357992351324, 688.944307316952, 651.726709378398, 637.243279878728, 695.287245675563, 666.334348434894, 676.479390549595, 682.404591513555, 663.53944079982, 659.245977732115, 668.911204573786, 722.334964996744, 679.116746572095, 677.155526037598, 693.905900126909, 671.508421686873, 679.120012066818, 687.539277076196, 707.875609043092, 665.641982952594, 652.816410585201, 675.893713105151, 696.90486855213, 668.629860925041, 673.231375853099, 660.66185147497, 665.086729292464, 646.887373852431, 668.470650371294, 641.265566872352, 656.679539183264, 666.395672852081, 647.594269252141, 665.549653391074, 667.681212365138, 688.58575094359, 666.265701514619, 660.624924170701, 683.378686375709, 687.580027491472, 659.982970491545, 683.288177478351, 674.375859299874, 703.462140257784, 663.217672690031, 664.11188453935, 653.996865210864, 652.333488184481, 672.041207040836, 676.288136643693, 649.469592920801, 655.458261461264, 657.432303732533, 682.467846711054, 681.399040452916, 664.041938058281, 642.026555479064, 672.436606831669, 662.042934003239, 695.311945927848, 671.880536707512, 674.37664847527, 692.413521919383, 674.042273416063, 667.850783350312, 658.063827255894, 666.630044894539, 675.945735004503, 671.634433492454, 680.601736177784, 660.815047611904, 669.65959736205, 695.96577906455, 642.741766691437, 700.579596272511, 663.022675211397, 682.81689262617, 667.84665170629, 674.686530452847, 712.012317507343, 631.008853958734, 671.392103882105, 677.158678327924, 698.810612516301, 677.422323808597, 671.022539217303, 669.902715130171, 702.163235435658, 679.518956020905, 697.213728937433, 655.588972683981, 677.552193903072, 646.673069557908, 672.122762246208, 671.857154767753, 699.726466985555, 685.779689980462, 655.358234921529, 682.32217302806, 707.851410150952, 677.335371326427, 667.033636462277, 685.095782267972, 680.228838946183, 651.468047830357, 657.84422268204, 689.353163973761, 650.835391135768, 642.884939736905, 638.025854471312, 638.338677576206, 654.267190760695, 641.097649796967, 661.060233665843, 709.031980187477, 680.204737371909, 697.790752041158, 648.833619724349, 677.719448862436, 666.130327072312, 697.377130924682, 696.846834527293, 632.71195776792, 688.14707269742, 639.372091533296, 650.823880179913, 690.803302987313, 660.576747799855, 669.732337512852, 667.310152109582, 676.822595336828, 681.987562415853, 698.552392485841, 690.771366418995, 675.450484460199, 649.321014814275, 699.99737133735, 694.254036877186, 679.967388640492, 683.958177423839, 653.711899464546, 685.202732933529, 681.382912512585, 664.210103495139, 707.410032285706, 639.477739475534, 688.230900705083, 672.986598444243, 697.838410796483, 680.621593884349, 680.928525439734, 661.931293270144, 673.915348841611, 669.225761255639, 643.87473075174, 672.154735992711, 672.206805152998, 662.804765923447, 692.503531298284, 667.477688486673, 666.637255617751, 667.412154283148, 671.545698988044, 670.55006732371, 685.93644491697, 673.110593470508, 685.181887214689, 680.421856142693, 651.922220898548, 646.472799398583, 664.683993242461, 689.564062290268, 630.579961057318, 647.058977893751, 660.864740201244, 677.860153140091, 670.288806846518, 659.533869423326, 687.871872812139, 675.692390980552, 650.156216664747, 675.980552322252, 650.827748039418, 686.220213842914, 654.598051127053, 672.830823741264, 651.722604387153, 679.798686355027, 669.942277013644, 655.91188206526, 668.049351423578, 690.018682301504, 670.95822082111, 681.732826870967, 663.584923462908, 674.069733831934, 683.587729132622, 700.394541653836, 672.487320553899, 631.345289565639, 660.174260695521, 640.835881671981, 674.908431102578, 660.43284053915, 651.696468868219, 705.674905567341, 650.438234986035, 673.342747177386, 702.954347181768, 688.565578430126, 656.059732193709, 673.711661133232, 674.140520079846, 656.205166749707, 638.532938644708, 680.478010545932, 676.585456563536, 659.717222624171, 703.373950237466, 674.504360930735, 687.730090655842, 671.652802510122, 671.194897582094, 641.480326402636, 662.27870253455, 698.17761792056, 698.241919646358, 653.723393217954, 655.332317846502, 700.725388172084, 673.534672777344, 644.549019919057, 658.27990183138, 649.223007677617, 671.403517208784, 688.038120553414, 673.354347949353, 663.073907782685, 639.563716778278, 638.502778463705, 666.105557600224, 685.701433986651, 668.881435524907, 677.461044186828, 689.147491079951, 668.866900888028, 688.531332584557, 683.071547256814, 664.580127242185, 669.619490728711, 642.876358723817, 658.722296342958, 690.731963803661, 671.558440860329, 680.743502907268, 665.315728562349, 674.964469050715, 669.449943603959, 674.211024169022, 659.634424212293, 671.807014276913, 662.927526546497, 692.052658514979, 693.534387146144, 673.384058444144, 644.728733774587, 684.635379402609, 732.848412715749, 666.950734596608, 683.560259885972, 675.4813168277, 674.146055377722, 659.815657786882, 686.26313751084, 694.121247787272, 654.667510092615, 668.627509000486, 672.442688630139, 672.889797743768, 650.478571502019, 694.318737405804, 675.954051918356, 692.855746406299, 673.415233608251, 647.20362992044, 688.726601737755, 679.014147422046, 662.906265188482, 635.572648935538, 648.491890746123, 674.622259097037, 696.025606290612, 662.358560711066, 669.868557188906, 699.175153519965, 668.958902963703, 659.736302950118, 709.261596500626, 691.709447022378, 662.727801628214, 700.267336679657, 665.715502185866, 663.612994068705, 689.831951662319, 684.43746577248, 693.617943129696, 672.846775363638, 665.535490615747, 677.257732414127, 658.921660268834, 648.355269810221, 664.655346022825, 700.794859681391, 674.974562504148, 668.292875881704, 673.466558061384, 666.613193999855, 686.323234742595, 657.936432737613, 657.370816374895, 675.513618470031, 640.839466648566, 694.915583843493, 683.448066544486, 683.802633254837, 673.605481359714, 641.880815012237, 708.368499122299, 709.402422415634, 673.454971712334, 707.427866219046, 688.461987631249, 670.570208537174, 694.014808427944, 671.707819941895, 679.601055167592, 670.976283687977, 639.033781270868, 651.05678102333, 688.827064477038, 678.316985389713, 658.105842853441, 671.490804197562, 674.359308679017, 682.163452322304, 685.738099625258, 686.247454975524, 659.067232810594, 665.49713434744, 661.677356465075, 654.48998118137, 650.90958371604, 663.304252125747, 664.062752183984, 659.330738715555, 662.569154851577, 679.333287095694, 688.491457989457, 677.549480957038, 693.735954036282, 662.633322699849, 662.901013279498, 658.536743206416, 642.318699425286, 648.395106205052, 658.003077499937, 681.111896088063, 685.157813067961, 675.007718976334, 660.771829175619, 678.907958274641, 687.163142396255, 682.2858644734, 673.837917282403, 647.307746790345, 663.007998074601, 684.394586111043, 671.287349404322, 667.333798013837, 652.535273232649, 653.707023045176, 676.637575111411, 691.645420476748, 690.087750538916, 678.723795557146, 649.850072818666, 673.759171579096, 679.209280499232, 667.664317587836, 675.013616132955, 653.690107753417, 672.991476354591, 665.679737030001, 670.699606500599, 671.95518103934, 678.187351400094, 668.704497037552, 661.000471343643, 689.547448585423, 674.243296682807, 671.722867034453, 695.530203165397, 666.219330021472, 679.105353700828, 667.215819851547, 667.447747000968, 677.076403370799, 652.983925173092, 675.776732749429, 681.080472594358, 699.252859551012, 676.850374945479, 699.208274585381, 669.984239832, 677.55448645233, 672.38117032856, 664.241945598739, 672.346410491859, 700.663225121399, 668.756571675582, 660.222312785007, 638.362898511748, 694.673990323701, 674.455434563856, 698.666822908422, 665.039532743028, 677.445418059637, 681.017975271102, 678.543544200582, 690.781779185528, 667.111230162347, 697.165497687307, 657.338929333542, 697.156977208862, 677.090790090332, 683.576072446003, 672.055324871458, 663.723334613599, 665.627804380998, 680.39029044555, 679.248058382769, 634.232687284595, 651.863985445518, 667.519225478712, 655.422012342747, 689.582676891444, 634.944054629363, 680.790033669525, 661.986574296883, 684.53803803819, 701.415886803024, 693.842338503058, 659.182762078525, 718.131359313844, 678.960328228451, 643.339310833656, 660.99944453596, 635.03937879101, 688.362760438418, 682.029859767936, 671.519040699127, 662.033480748586, 708.47126530468, 692.49780037945, 667.763546030895, 716.225509492513, 656.130684514395, 656.975830040965, 632.745742982854, 707.618307900046, 661.799099525022, 667.705833022769, 679.384855982399, 684.406663645286, 654.957993116423, 671.203436836688, 654.170301374224, 694.077792460628, 655.93585015051, 682.350924001984, 677.151006781909, 675.589777802035, 666.625615893852, 678.720834675432, 700.604450297836, 679.495311812367, 663.63319751475, 655.178517847224, 689.237666950294, 668.196519628103, 656.458535354783, 669.517949890517, 678.639341555704, 678.323954886105, 690.358913172669, 682.116669224872, 666.174264349198, 658.07980938052, 658.979334380614, 671.684317014343, 679.783199515277, 661.239466590874, 658.981781092832, 666.51124450845, 690.733909748963, 676.837916043446, 642.824968119662, 678.568829491065, 707.087951489856, 667.995366721154, 662.232780872849, 657.006244459029, 673.1530708268, 676.270453651469, 671.437744864014, 657.206227168799, 659.315405957693, 650.029125301518, 681.525766493634, 670.756675275831, 705.373026375169, 656.923526285323, 674.448112164725, 674.22297329872, 657.322786449871, 686.256250866223, 683.99144523261, 677.792260305193, 686.072947551524, 664.290006509903, 702.28279695294, 706.964860444301, 672.73038790365, 687.528101932199, 696.627373836082, 674.838618329383, 687.809556467306, 657.89440508753, 659.702611127196, 674.047967461765, 654.846511452276, 682.049745108342, 697.639765764235, 667.187854518305, 662.500986959021, 653.670516722133, 655.439101476339, 663.62750943627, 660.401272800045, 714.817918742564, 669.899308384855, 692.377211785805, 693.132677299954, 665.123931111643, 677.888284020695, 675.9485293598, 670.327367576519, 686.322022599008, 646.797442325973, 661.907491204582, 671.513147675757, 695.430254347484, 648.506080197619, 660.246317376857, 655.55430601872, 675.139284734922, 658.036861596298, 657.575294051671, 704.995776014545, 693.545236201748, 656.818250730733, 668.378036220285, 671.633169986999, 670.776727829064, 683.94459353886, 675.812504029415, 661.536488634049, 662.459509903825, 702.197689358918, 656.127195361104, 630.086828692576, 645.729326780696, 684.52338044131, 685.252255931153, 668.520631165993, 683.538542102766, 682.634870071522, 674.700310408121, 653.834592919589, 663.786726957168, 654.258622432509, 672.432556071679, 677.742196941064, 669.28709421536, 700.361313437675, 660.123932380218, 664.150089470514, 679.015764174016, 693.945082473922, 688.241398771197, 678.480939543671, 671.658402781124, 667.725203334356, 651.355909512525, 659.109981758942, 663.054391836314, 679.831697368674, 688.713235791048, 688.967618220238, 668.227273629591, 689.369881575836, 660.889786689509, 638.898873194908, 666.558152635556, 672.469894617848, 685.165139428921, 653.61892886452, 675.214936485402, 698.309037571053, 666.088459325043, 673.962697599815, 664.202014693673, 673.271730550107, 649.566695240781, 682.414262713441, 657.262550750421, 693.358589289475, 654.838962090026, 651.11582600406, 674.151541808609, 655.248692325874, 656.051995217479, 687.6252715122, 681.801645785209, 666.341115980647, 700.378492780357, 696.952588482712, 690.591591482087, 668.404504429671, 671.534881880306, 687.469440401482, 661.829369771597, 660.666973918444, 684.903553231266, 673.568429368944, 663.869075045271, 660.823664414174, 678.069710394255, 673.207955845143, 670.348168429234, 682.694311669989, 708.055895780738, 638.775821363497, 651.158600868872, 681.838556306858, 692.591354223636, 668.292007454787, 675.405391830666, 681.964430662912, 681.834823163287, 645.188503786737, 682.968308066978, 685.643713468045, 688.841621602661, 688.218813621309, 657.540391773879, 652.904822311873, 677.76508605823, 667.181885143619, 675.709865502903, 689.004217318775, 662.669887635325, 660.594879516129, 684.043986115494, 630.080299690082, 697.953727448928, 649.800630631652, 690.330703620743, 696.666878107486, 661.610748973985, 655.379257384314, 670.555060650831, 653.121177218494, 695.321272706775, 657.167369213421, 664.31695122127, 686.271485659543, 682.595788032647, 647.662407773816, 660.82037512874, 658.484966588794, 671.902467208993, 675.999118084936, 681.94185817728, 664.595540681377, 648.554114223039, 659.178729895352, 689.868322072853, 670.635907438953, 696.598992452104, 684.094797379223, 675.311011596486, 676.233476256352, 660.530179552771, 636.544092957265, 656.784460998729, 669.297118340913, 673.592821713768, 663.675007723951, 667.79822821544, 689.905724427232, 657.667764233713, 663.868079798113, 708.847318788012, 704.132921280637, 647.160867446979, 651.680733312741, 681.026637237628, 693.81497418883, 675.740623386831, 692.889890710417, 672.945756578465, 674.089130023068, 667.141466350543, 677.153035955968, 652.58732368862, 658.133693495201, 654.223192587046, 689.180219877182, 666.837983265902, 665.535167811655, 668.734883053319, 662.813383648062, 664.428509593465, 648.812056363354, 658.763487682008, 688.061251776962, 683.973851739931, 658.522343829221, 684.169913823942, 663.868431415623, 645.975625878064, 669.588054318475, 678.296133471471, 666.522693819118, 665.866252299806, 663.392929102408, 679.827301682914],[534.324756979197, 495.589414909064, 539.804257531022, 542.167568746978, 510.116384166381, 531.348028885022, 492.591453679562, 494.155925768641, 510.578837854033, 508.326603132449, 509.678097927372, 500.2340369639, 553.221636080215, 511.530154481705, 514.151098363064, 503.042364001025, 504.950806574062, 507.765774740971, 526.19254177751, 525.586687646549, 514.032321081343, 518.700774829832, 519.780213171778, 526.141504218227, 549.010794128839, 528.154838155232, 520.80501031838, 527.910805752007, 513.352078305348, 507.01937904307, 536.13774700773, 512.982422905193, 537.170071229001, 525.341523745626, 547.399755200871, 496.340726274998, 518.36175374069, 588.980546418231, 534.62606080075, 522.532871287418, 546.919893596575, 523.914504899697, 518.676580478819, 553.824243945737, 521.724711511547, 530.835895362986, 518.116942689277, 498.057917906772, 507.159623918159, 533.304565749747, 527.585402453005, 522.869186888356, 516.295649469128, 522.790724265674, 529.495545400958, 517.11045433917, 512.101732813458, 510.195374908657, 524.395171833246, 505.792258157452, 538.823807272477, 533.573824172363, 522.32319502976, 517.792737540601, 543.920124822882, 523.849416881549, 544.011929448754, 526.733161639945, 493.900859522785, 495.414211041346, 494.003997320464, 544.342964027215, 533.232844683738, 531.455599707992, 541.816788925904, 502.989436288038, 490.482728387331, 540.429695658588, 496.396058476616, 527.244911412192, 545.055816947784, 487.533069442616, 527.470207646961, 539.046106847165, 536.754096255062, 530.881876863852, 520.484681516197, 518.153483316982, 491.792273465833, 510.482287127509, 528.734943123857, 544.489320758933, 543.62965055182, 536.879814457748, 530.252906026238, 497.667709700777, 520.986108780317, 517.149332455887, 537.203264504965, 530.074129890121, 514.380325439806, 545.302778827675, 515.863733125293, 544.435457707069, 522.922598474001, 520.772462593699, 526.259212804763, 563.092987026756, 545.819821239006, 528.345803961101, 538.979980185096, 517.693321193506, 509.128008299022, 530.104208109436, 502.785579142923, 520.052838120332, 509.084811582695, 530.90982728484, 543.118280121363, 545.742973479666, 524.95950790798, 532.363952052412, 525.06958230307, 506.691380836932, 551.336375380101, 536.959698281648, 540.304551949484, 528.729112777741, 494.992556741984, 519.99828261811, 512.397847308518, 503.670356876639, 519.76946435887, 532.450452378231, 502.046138589541, 493.893208798197, 529.178113713047, 522.135734712908, 504.947861014898, 522.929310740338, 528.000862704911, 518.561257168233, 518.422972966047, 515.14329224388, 535.731659035564, 527.379781798623, 510.614783872075, 552.50060258051, 518.255779308307, 504.672619377141, 495.386693004793, 558.26761834742, 542.69949413166, 506.381043431001, 527.528540514429, 512.741020872884, 515.242388279373, 520.140018975213, 502.901973067957, 531.424312483772, 520.673227118639, 549.613188717949, 508.883121744651, 544.136928560277, 518.530618017328, 529.406469086878, 512.833847606488, 508.640859852621, 535.912908603524, 540.436982123608, 527.473420978032, 535.387665226424, 550.122388118748, 500.709368389739, 509.595758615176, 558.851362043851, 541.229328319774, 555.857780401385, 506.767534770201, 548.052625258992, 509.072018931081, 522.505419859783, 524.236198085891, 507.739655008678, 524.035271774943, 515.463140958991, 534.104306838197, 489.256836100965, 508.556290637394, 537.369335950388, 495.340968603116, 557.734911393481, 513.434618811315, 515.293062985707, 525.531780099951, 526.804643752478, 530.016863850316, 527.654679741937, 520.039327862613, 513.380807461521, 515.915962669206, 527.119836544383, 497.952703463448, 535.037455067439, 518.359125728869, 491.099346805674, 531.034836440458, 543.703258111792, 524.176531500965, 520.339585771131, 527.865683529426, 535.189885798257, 513.798184656293, 536.659818068951, 503.128661752739, 538.07456544281, 523.741495074123, 535.935577880888, 499.611519030574, 514.122609877388, 530.066380664994, 540.308911370062, 515.597407994093, 522.606297726083, 521.876822394274, 541.233019321237, 511.224925487808, 551.606982404838, 518.974367707888, 528.438543155907, 522.9475959566, 511.471505657543, 512.143021488502, 518.545270590533, 506.454166647916, 530.269294627048, 546.382121979995, 528.747605583726, 544.66732040962, 496.811563965138, 523.853303311823, 522.616234910684, 519.946146716324, 543.519046031627, 486.085649008603, 516.121113795119, 507.380878881154, 513.658012812834, 558.867932952105, 517.395067677139, 506.706523625683, 544.238659265953, 517.142722161499, 529.309951372108, 520.118659620809, 520.219503855023, 538.112893040629, 511.537598106881, 521.313968175948, 512.274008823463, 535.641422825248, 513.823091332151, 540.389426928727, 510.464418464503, 518.784470339959, 522.302524566757, 520.770774062343, 531.360997563227, 505.024984109764, 550.25866232034, 543.276915109798, 507.741646141102, 546.796375871334, 518.249118067313, 542.872326549501, 529.983829176748, 538.666612489468, 517.095958167048, 522.193070738994, 493.635105960924, 546.463706818504, 537.278849169758, 528.613448907684, 527.318854483817, 522.701762339514, 523.538059991177, 527.342511554994, 530.746262265505, 515.319699540384, 532.151066303952, 505.286204633441, 524.477366503728, 507.430926977997, 539.413198910836, 509.522902769112, 513.243503296508, 538.706273048881, 495.389265277187, 539.814718996317, 532.035440691002, 517.359989264155, 492.403279362071, 501.371152674749, 503.248135919425, 540.428988342158, 513.167256553576, 515.728046834931, 511.924886650581, 521.969519673475, 535.252097239269, 528.422198611627, 501.522456883043, 517.054819394434, 517.065503648058, 504.412330575569, 563.873827405978, 515.166133904197, 513.134809374496, 504.497443235493, 526.29555169726, 535.589892052056, 526.830350797359, 520.245093776598, 517.651362702628, 528.313865972989, 554.646403720153, 521.872531997725, 540.502125021517, 526.738096773115, 544.006059614611, 538.517309812666, 516.96847242279, 548.521949188953, 495.958079693117, 523.525360535197, 526.020918026994, 527.151901964995, 512.069450400193, 539.124806757647, 525.300285260356, 518.511672016464, 532.434572685311, 541.116312587106, 540.177911577343, 562.209438519965, 537.217628706815, 517.815573414972, 527.257479269685, 516.648935097125, 503.891521809488, 519.790547409605, 518.058178936297, 497.417654963603, 520.406657297722, 522.423970273709, 519.281988752005, 510.384365926823, 508.140409163865, 519.597080313587, 532.640899037202, 522.767174663249, 526.548496470554, 524.016260580178, 508.698558803909, 555.634883475799, 524.82082981736, 496.8551234192, 520.209614002122, 538.223530110207, 518.055439835683, 520.955707136671, 531.905036819214, 510.023770471344, 543.521047854111, 534.31822887166, 522.326302654374, 544.714544407188, 541.509549547859, 520.884397045427, 526.837309088253, 529.602648286812, 524.583749139508, 509.169577596534, 521.253647581787, 540.004602026975, 520.281288342432, 528.527990476494, 519.671982756892, 546.957538768624, 522.71515363905, 512.117681103038, 536.641851309483, 504.259732158854, 554.652965938338, 502.781484359604, 528.40767664193, 501.424881873509, 542.725799252527, 527.359070764326, 503.542695280886, 521.345134275891, 526.684890237047, 500.680931311057, 525.745193964958, 529.633383570162, 529.246484017332, 534.351335096499, 517.520732555214, 533.774335396812, 491.177217909262, 539.308409139011, 534.26810139961, 493.641585112598, 548.66117441201, 529.192856074407, 517.345418464629, 532.757371150173, 539.501538005559, 556.526177793263, 536.71457849448, 519.263479618028, 513.395893209299, 554.437679628762, 528.804855336403, 499.759757620273, 530.403052452627, 549.356662367753, 551.36678056556, 498.947957852683, 533.750059080184, 561.378092887754, 544.456977805984, 496.623545206227, 510.73760538199, 551.10858742194, 508.731915267232, 525.496257530095, 516.289594770426, 527.645019866142, 498.273505327853, 499.642114200204, 547.847960576871, 496.745369323792, 503.725197199729, 549.733807868384, 520.522059787103, 554.939602377657, 517.91641251631, 537.661678210938, 529.875010827095, 515.797035881293, 528.295275896624, 524.499934798983, 524.070406040944, 492.049562655625, 522.420316507217, 498.550205432714, 515.178993505086, 518.157143112146, 532.931779702372, 507.843379142039, 547.370508178898, 525.009976591604, 509.447601895492, 537.738562492527, 535.158910312629, 527.641701109779, 529.922478386092, 519.422339859586, 509.267189053972, 529.209575898356, 536.23556996993, 528.606207338886, 493.53401066893, 537.882073089683, 519.452683638985, 548.655421025849, 528.268318073005, 533.265586768583, 538.958399296856, 530.792731692564, 530.515751457016, 556.907317265645, 513.561781878084, 503.639178998992, 531.409495787632, 563.127692435805, 554.915509938345, 520.763313291249, 530.568988346822, 517.674116368647, 519.01612231669, 520.783071775914, 508.988730812146, 540.363337346228, 514.971125240597, 537.535162888379, 526.885321311094, 520.659783493132, 506.45657243014, 501.548380060353, 516.098674319549, 533.640623492005, 501.597894948964, 494.750349118751, 525.391916841992, 508.736395868535, 522.918637727029, 508.105244849375, 518.514079961416, 528.169712644989, 535.973209493429, 506.525681043244, 523.384040878523, 527.385222644217, 533.464521793615, 533.030722842313, 527.470864330881, 526.317228611194, 520.799041663229, 527.853287955629, 528.194262344096, 528.026276614332, 520.933580625854, 517.595535394556, 540.229915113784, 512.46286713735, 510.099186894217, 539.801290484426, 507.476639779385, 516.4255500494, 503.387899557072, 519.835954802915, 525.976728969272, 518.55065699538, 524.785637353751, 532.267476287803, 520.085073303324, 489.760828710978, 514.358964090099, 467.563690930711, 526.377917487284, 537.67884521293, 534.444838611478, 538.093789832872, 542.802137833986, 531.857928557039, 501.711085359841, 546.788605696558, 539.410836428587, 513.702170821302, 508.374967041629, 524.363861441972, 516.280573013267, 494.86408433268, 521.010544769915, 528.220931709833, 547.900520466906, 506.996249593355, 536.626651631477, 536.000152590059, 506.230725317439, 551.914177530119, 539.573854948445, 561.065183068847, 530.511364115717, 540.539554761118, 538.140979839704, 519.94783662031, 520.964308387681, 525.275454744594, 535.263745947795, 526.117545416706, 532.247413110874, 505.771276590964, 524.496956574693, 488.1595118679, 542.932162681741, 522.077054816525, 535.392832989946, 500.828772614828, 507.093771743873, 511.313899891237, 521.960292406902, 523.892167344272, 550.793983303215, 524.127929441247, 534.89709579826, 475.147105087698, 524.27253816047, 521.717012719137, 533.357138220461, 519.107005470866, 532.247132854623, 497.629018414435, 497.770482101131, 508.160640539726, 510.439136947469, 513.361584317089, 530.716809072116, 522.551580975376, 496.349287993762, 510.446259982094, 537.153196662886, 510.895249053578, 523.74027089784, 521.958009910442, 509.763290824889, 518.938141706394, 501.643064553521, 510.576798444008, 546.857468751535, 531.309503223264, 532.424222281292, 533.054711821379, 498.289375629979, 540.212515506603, 497.349484737776, 525.485251805727, 531.368012601905, 504.526222143812, 527.114098303258, 509.568952838983, 528.728384314626, 552.386857045351, 525.405169026095, 495.458001346541, 536.124530972995, 543.620662109861, 504.008508038382, 523.56618574543, 510.967385553626, 503.924072757495, 519.039109768219, 545.713051829011, 514.397213567433, 504.048489583881, 523.954339770283, 497.819664956262, 488.64407359889, 533.901186433417, 529.878504601022, 514.650036962827, 499.903738333326, 534.667088532095, 519.684406452423, 525.555953989876, 532.184282004441, 502.810547265844, 544.495593113651, 519.716640725079, 495.958379395746, 509.459191936238, 501.121000056897, 517.365394724407, 472.359759280706, 546.191337196811, 512.934831257073, 548.797982089638, 523.697807602347, 514.995363308856, 535.024398172791, 532.512670317842, 521.773757170069, 546.692634058962, 530.313046989992, 546.83961418374, 512.566235487948, 515.082773493068, 516.673642735592, 494.315202601966, 517.058409719984, 513.766068657107, 529.495511056552, 492.267755394438, 531.221682765088, 536.521320560832, 527.453003327713, 530.073686521994, 527.240021681407, 536.046782141517, 537.25013060839, 521.320471024636, 535.584062612407, 515.327215744593, 535.501379916874, 520.160639265397, 522.946808107526, 537.890433315241, 517.066424159594, 552.265990345511, 534.14772809379, 532.757853055379, 540.463854715286, 514.900427693901, 517.675018032804, 510.361985833458, 542.668153392962, 523.181419896982, 551.49089671943, 509.022628729592, 516.588050447817, 512.659451594331, 516.884292150175, 523.073786511396, 485.541651828099, 511.328819663825, 527.330835743998, 513.327757585022, 529.494403025308, 563.02944691138, 541.736119555538, 532.425228374, 522.366173772941, 500.459140546426, 528.903664102408, 546.342343123544, 518.140634146969, 524.093380301242, 517.831515863522, 489.765581994521, 516.741900368614, 543.675510932654, 501.042672543194, 519.969387760526, 522.967721907554, 529.901745781471, 524.307989615998, 524.248295229702, 522.994900102866, 504.195655850057, 525.536233431098, 522.723087616553, 500.111185352205, 509.694014805018, 502.443804003313, 542.889911190262, 519.835164787721, 565.338917219833, 537.203327042918, 519.969306785561, 501.389536496576, 529.741816649878, 522.936910755637, 529.895597006851, 494.229480515363, 499.469127924649, 553.456939828352, 522.786762767233, 537.036048141091, 533.407118413267, 535.584746191279, 536.135441081053, 563.258545239146, 515.724411737596, 513.911049314687, 526.004542949743, 544.978010621615, 524.515981596467, 524.199838357302, 536.895971952012, 544.144026637996, 508.791696140909, 506.123868887806, 493.478838110066, 523.855606086001, 532.582145976139, 525.807375940606, 528.471023194188, 515.358976754138, 511.722262762908, 534.992304334651, 525.797613738309, 504.578013044178, 523.640296331331, 489.411858428002, 532.821049097785, 506.845279630407, 522.426066942816, 517.907313932827, 510.041328101428, 511.970586542659, 528.41109639635, 552.568211583652, 511.859496020058, 556.511838109883, 506.83099780665, 521.607964078226, 524.141154776137, 538.347704596935, 503.950215828595, 514.673585692138, 533.366290591288, 515.986197610705, 525.557868597121, 522.869358535856, 510.079683344305, 509.725868162685, 525.151163508508, 543.341089843663, 536.544110880819, 536.232963007724, 554.155491738926, 501.329116780776, 552.249387419722, 516.689141601348, 498.738067753825, 500.107963834606, 538.502253286308, 490.717735334279, 536.91458731389, 520.499188661817, 517.983102944018, 531.206876363194, 524.570143062054, 529.716982358508, 529.524011089304, 499.815209178085, 546.375488546308, 505.28707498511, 509.780160401767, 505.174665844586, 510.811969382198, 533.120054520215, 529.31855203727, 520.996931143382, 531.341421108942, 540.652519384702, 511.542535836695, 515.536322837684, 534.472337690842, 529.988310040078, 531.671402671202, 511.314258823376, 526.411203332127, 512.018156665796, 498.052441942032, 537.064275047628, 537.399830310759, 529.015248115325, 503.122382668643, 503.260673909438, 533.127525170027, 536.648272208043, 516.404025769991, 522.442533121751, 536.04399195362, 500.242800046697, 540.980313124477, 510.728080413662, 534.398037684231, 493.062145081273, 510.592592387943, 533.773355439155, 555.299093156262, 536.122973604144, 521.55314600299, 526.405717495492, 511.277811741906, 511.729430159606, 530.566102584576, 540.972537468979, 540.042002724365, 538.044041902037, 518.112090664984, 501.076278700362, 505.223519940524, 513.430952651817, 522.913981037422, 500.040038933585, 507.917176275447, 519.217774946442, 534.172526618981, 499.02294751564, 518.931850097518, 502.2509086149, 499.734700240599, 512.720450074614, 518.543732611442, 553.409202166467, 525.895344389409, 515.732656043503, 530.506129933295, 499.37795654999, 507.186678614693, 495.063097824312, 517.511972746862, 535.6074130052, 530.685026892727, 505.578843524874, 516.07802138966, 522.377580512558, 536.199804231884, 492.905391983186, 537.179851054947, 507.955038521067, 512.679020924825, 518.187019064017, 532.437230119355, 530.940113965682, 522.503663285729, 524.25881921284, 545.109833221482, 511.822117621497, 521.886479756065, 550.932358568808, 543.873007338279, 542.686030853685, 534.000788995852, 510.781326751919, 505.697448596414, 505.705316138949, 544.281410751956, 511.214322146782, 532.187815240844, 515.133393089006, 504.152961955796, 504.013019306702, 514.233069814942, 511.002071201771, 483.772659744497, 534.725157526192, 523.207041480275, 526.833728898763, 508.188354986604, 524.28161881019, 494.181782296902, 518.402772198875, 515.91319344855, 498.442616731445, 520.2456980101, 517.005974242576, 538.743826331547, 555.132660073433, 539.03109023015, 521.093552283665, 519.803967119243, 557.998023974657, 543.024683140475, 502.444311231198, 525.102156563085, 530.591451873021, 536.966837835516, 503.603524608116, 528.437039347157, 524.763339584676, 522.690358356889, 518.962685619184, 512.249779398498, 493.589566371068, 530.527095918972, 527.879533751688, 520.372899837986, 496.837628899873, 514.171497811204, 505.88566169762, 509.938076574111, 516.054510070205, 521.595536009766, 494.335198086934, 533.084417353525, 519.562877496732, 546.623614689443, 533.267160269262, 529.718667995418, 508.970238882456, 548.661430816174, 507.751053572791, 521.948627848148, 496.206616020416, 531.409902744549, 506.761147784288, 521.432861693267, 514.677872329068, 538.600163764348, 529.505828649518, 534.101814015226, 534.422594024347, 500.363316931991, 530.816288803755, 508.130075428467, 540.076482822653, 546.580562223197, 531.15975449997, 525.589101096911, 539.872209368901, 515.777587244684, 530.125303322308, 527.95655124488, 505.43187988722, 544.540933315457, 536.136446596358, 518.079356487573, 494.880254703005, 526.219245004118, 538.224397785145, 523.715660549418, 526.707865866133, 528.756464253774, 519.114006115553, 506.663998142505, 521.526778522472, 554.859646316587, 525.136297036106, 511.834075125728, 519.085325501298, 537.800289223598, 534.0255616076, 523.006993684037, 508.244534169054, 516.434644719387, 509.748568607548, 530.927697406221, 526.161914875636, 513.314394320418, 521.68461140992, 518.285654578514, 503.122955004723, 512.798635335482, 508.290535341956, 527.166923597939, 523.144237924661, 528.628544663109, 516.750642078819, 518.15280554515, 572.219367289462, 507.075788150242, 533.60959408786, 515.070783434021, 548.931450871688, 533.601465330346, 531.600708042328, 529.037943676854, 513.471897631116, 513.409639214452, 547.600029942556, 547.319722318352, 516.689597083207, 516.890555890733, 520.034494558178, 512.418250826388, 532.914052487309, 534.887553746565, 509.978973142735, 498.165656242851, 524.526795906931, 526.50145589784, 524.34608813957, 511.095635793918, 511.578139737481, 547.835469082973, 524.551263706226, 470.490809445041, 557.483962352676, 514.826465033645, 510.271197355484, 529.409713702343, 522.212863912658, 473.384752739852, 505.858685962289, 513.037155495139, 500.117920045677, 527.256647664019, 542.240307123754, 512.843596157282, 512.987412856495, 542.134119946722, 551.183014687235, 506.393000176406, 550.327336117335, 548.643903888873, 566.76860595392, 525.608107778414, 488.444283575349, 520.278696347431, 531.8357222545, 537.701094946854, 512.758063448154, 513.951010283479, 517.356699221436, 505.71234305433, 530.854918030691, 499.497499106773, 539.733150823578, 527.017836254396, 532.765396389839, 527.67619870948, 537.46741944669, 515.27634654486, 503.930057048491, 507.389766474407, 532.112672399894, 555.97886499624, 524.113369546093, 532.721550708119, 495.877074152094, 549.313790797171, 507.963122273078, 528.988907429176, 542.476274091828, 535.106645603766, 538.319089089273, 518.434037239658, 511.548827040853, 519.808036975998, 508.605947815998, 528.74326378125, 525.732085751007, 528.091556898138, 534.972123224762, 519.62035301806, 513.259028753999, 505.297882485173, 514.246475089798, 522.850719210666, 498.273431349058, 519.0220433209, 527.094892412079, 522.652896775009, 523.933308046099, 525.055408657708, 510.399100322265, 540.159142463018, 528.870993155161, 507.136977110531, 526.431070888171, 526.427048554444, 527.427962115209, 529.463650633359, 520.044151199372, 493.180363161005, 536.86337151384, 513.548347126516, 501.868899243132, 529.01266011365, 531.692763453969, 543.620164772221, 528.406468902089, 524.8592188537, 538.506530878613, 514.948837290938, 518.016500209822, 560.918570101119, 512.028330767553, 519.766422957473, 534.332192170501, 513.822418016936, 524.90864507925, 522.525323802242, 526.371461646487, 538.652464538379, 524.634025751257, 557.0485394683, 519.29567596053, 509.342360549449, 515.361179986076, 492.631724298864, 539.407260203058, 528.217822028043, 513.311008182211, 531.175111904366, 518.002429775269, 559.286544176371, 537.514309418963, 532.317440988395, 533.668952001034, 549.354156590323, 548.280323011904, 524.852524227858, 522.656302683233, 498.522278924588, 531.840203328204, 523.855132140962, 507.175989069885, 502.335414294047, 522.189226823461, 509.60999093087, 517.346958162931, 513.110745690158, 538.300560517538, 527.817875383671, 501.204072819272, 491.268556010201, 512.66291581576, 515.428882568265, 558.250237238959, 527.545753664836, 536.202022415448, 518.143626496863, 557.93555232576, 530.760627004932, 512.842663983022, 527.509092654659, 503.271985426314, 548.788442263649, 559.398032577331, 538.578064567919, 531.513918834778, 526.016787078075, 502.880767167254, 495.609810655888, 508.437307123695, 556.004367095607, 539.161668517985, 512.941296377226, 521.618221361514, 514.807378672187, 525.220147732212, 558.279010869607, 531.191895606012, 479.17416598664, 545.369244349697, 524.582934595766, 534.052039617175, 529.36252092365, 498.881174768485, 477.333901872498, 521.182418750071, 533.02120385701, 512.054665969944, 512.417086430278, 541.111385345234, 518.717255431, 570.258072614913, 511.968203207406, 507.367227845125, 503.140756554681, 507.368424929231, 540.550604790346, 537.848342928028, 533.464698834755, 527.992061148076, 518.482742125731, 553.223441660739, 547.58147166055, 500.480542409495, 519.219936909857, 470.715685586232, 550.022536180889, 563.24403843927, 519.623239728942, 520.687109249685, 550.140547362561, 524.66842105756, 494.341869471443, 541.752697940649, 547.159954213748, 531.11819349295, 521.644512109788, 534.00826005531, 521.158774520953, 509.888918370745, 525.51731385919, 527.900951094225, 538.919235982887, 477.636024566978, 519.460306694438, 526.376196416604, 500.147659775911, 510.084648831661, 545.038226377044, 482.820369169294, 515.648629406352, 502.155604078429, 506.483809448614, 551.494351677562, 512.496834530844, 541.200481789181, 492.691036657537, 486.792198631795, 527.13855150654, 513.483364931786, 535.453943638554, 520.7385321664, 521.914942072947, 517.936214410597, 527.035201232466, 512.919058097039, 538.223783215835, 509.129828283651, 570.208201391095, 521.770176078351, 516.695647006459, 509.429205095737, 519.397236236203, 491.748513925641, 523.431306561831, 535.740040059551, 528.643805326708, 524.104186616998, 520.63943697933, 531.546793476185, 548.91427078361, 534.184279285191, 513.88318276029, 531.906690665764, 536.804515984173, 551.735437877773, 524.79724847394, 537.231080145965, 519.59989540868, 536.830830486964, 521.56623467761, 508.918063343289, 515.518107914031, 518.420567047323, 538.364362393131, 525.590346110367, 485.511262131429, 536.090009521328, 528.810260808284, 520.566486035625, 496.81706042945, 539.817737158313, 508.464726249965, 544.586813789358, 515.550287181291, 505.906724479179, 521.978674263001, 531.387414469205, 535.529605819318, 548.583166050954, 520.582048456168, 517.258608914936, 531.904590211823, 494.872524343455, 515.057950617087, 535.399343705566, 529.934268943803, 536.055408424337, 530.756806177243, 510.979254014859, 501.806958648372, 506.993953854982, 518.659692812296, 523.630852881307, 510.477769789546, 508.646094855237, 530.832760036392, 512.128711845552, 503.150458310255, 532.9577599825, 526.602994873071, 505.020574161084, 527.977247308396, 518.199796660421, 548.310402616197, 463.917578236824, 561.545224592824, 536.795064166501, 519.59225063925, 564.154451822988, 530.673880273241, 510.539922590021, 525.855463293078, 531.704417946413, 515.093170512289, 499.238317160341, 515.517249363609, 529.110721534482, 535.667841507597, 533.596243039957, 513.781741881012, 527.206506283273, 514.446227923127, 534.430545455357, 509.818165451916, 529.423288737881, 521.093446566328, 537.173444780932, 525.535640303139, 528.248972816705, 542.809926377473, 507.856729398868, 501.258870415409, 514.171603946477, 526.797638037641, 549.370506233276, 495.093862198382, 559.173582829078, 513.30007976882, 534.158391892532, 547.939269035847, 514.206849304069, 519.104031517503, 514.877630640811, 529.417294995289, 524.240692185624, 521.342759277026, 529.346820644582, 538.284244547691, 513.185940998793, 539.03123069957, 495.393016973049, 538.811823044158, 537.954871537175, 508.794669678771, 519.998334099137, 546.917367002392, 521.206146408702, 500.964166719585, 531.779936982489, 522.082316090021, 532.474792189321, 537.092832121103, 530.419405133794, 520.489905881073, 527.334950559516, 521.018354356109, 522.044723960601, 516.903801331712, 541.775655898261, 487.0417125128, 530.226641168267, 540.281261899101, 524.665015700939, 529.29973082811, 528.738244673123, 536.23579734603, 539.464814123024, 493.05491844085, 527.070571179822, 514.55372680993, 479.02421486672, 525.794993581681, 526.13443281933, 517.497305117189, 553.424611015582, 566.708392492513, 516.18243430448, 522.809266330126, 515.236008742519, 527.140596081257, 510.690148531387, 519.879734617053, 558.378007525747, 548.43104883501, 519.156045687124, 523.893017091829, 528.936141056791, 513.743929731284, 526.187244369449, 538.752337935921, 534.129539053007, 535.898432734598, 526.314092481583, 551.815394280714, 523.619023493319, 511.50683841992, 547.46183675309, 534.234135191441, 511.429454968071, 518.596291652425, 510.486166280081, 520.798544978761, 516.393190949342, 526.993852134546, 521.424884207386, 499.457984132569, 532.005492979782, 534.233503190038, 513.574973704897, 554.365112595936, 518.13329701054, 534.074178097658, 520.468376160463, 507.693451159108, 517.049894290577, 508.3341506095, 536.955980488747, 493.824957200567, 518.494716474925, 524.835506355489, 534.755940591687, 512.154614579204, 513.920329120453, 516.48856971953, 527.692929047994, 514.247881753554, 532.211150884209, 524.778449859714, 519.944400333532, 525.772367987087, 498.206488178662, 545.950096514605, 534.705640375857, 514.290918137051, 549.261911421319, 536.953722386437, 545.423092621273, 528.360902301371, 529.707195000511, 565.329049433884, 541.575506371156, 525.046029462237, 538.067026904025, 489.013765952568, 513.740148997053, 518.249514453809, 528.083863827554, 550.742560892784, 501.931846967555, 505.189884593632, 540.570262408295, 535.849630697732, 532.413122368053, 501.385557893754, 510.705115907223, 530.747222854935, 509.091101116588, 517.130487034247, 489.415768543133, 510.447535466507, 548.061559104076, 483.994847236362, 495.910512827713, 534.278680175047, 509.630366543478, 542.961648469788, 521.910573680129, 516.425699360274, 511.460107110429, 534.005760426217, 540.626029871669, 543.859397454482, 534.574172277987, 512.864762701584, 528.957188146654, 555.660793448835, 518.66454586441, 527.311380144241, 514.977540264602, 512.991357692275, 498.932546571065, 511.950301309483, 525.925356021208, 526.180884110911, 502.601721979946, 535.242462898584, 533.913616200612, 538.156723288719, 531.422211140801, 521.083025145446, 517.336360074434, 489.032764682619, 497.085777619962, 511.722444436972, 544.889007784481, 533.771987204161, 551.686581835051, 534.205332661988, 519.19708163984, 518.614104246379, 528.384964696126, 538.183508464265, 502.715339510672, 529.899938779065, 539.057434469028, 520.524562279723, 524.819619186474, 523.082343192882, 514.762076434393, 526.552268698821, 514.711522993119, 555.693866595911, 536.067166387641, 554.176982183798, 516.454965764559, 509.701899895681, 502.164618419049, 518.147113512601, 510.350423333573, 506.54003692075, 504.648271208095, 532.475189000566, 529.346106235167, 512.392493731432, 510.446279364456, 528.861271380362, 537.667743862082, 507.699395195312, 531.854233915053, 515.156153794428, 544.677772875334, 465.95717968782, 517.044886789576, 525.882415999893, 504.833743599342, 552.306823806786, 537.207181639348, 548.468835631778, 528.377229778249, 552.293114889585, 531.374668662125, 514.071382125054, 523.592367190122, 516.943102522179, 531.818306366502, 528.020523497207, 517.973471877837, 530.272160907384, 530.651657801536, 542.217817930848, 500.764421401462, 528.325328618234, 502.557548716179, 532.78438710481, 544.224866080854, 548.564987893238, 536.348801288594, 506.855124914132, 511.33424212801, 514.073962071871, 515.174366072962, 516.968903791129, 520.929748909003, 536.531406114223, 531.848843478206, 530.802499801717, 515.603393727918, 531.025153641955, 545.257452206967, 487.163719042566, 549.980655131576, 501.989372818171, 508.93922262234, 491.955636892217, 522.472237947367, 509.40356441018, 514.663712511982, 540.859872829219, 535.856364227647, 539.846216107598, 541.469987674102, 526.696596330558, 537.529156205658, 523.078197393688, 541.180814306423, 514.65646379918, 520.20335773112, 519.248476863541, 507.327794302777, 540.173864999154, 515.682382883421, 526.113621594762, 484.054926846356, 500.298870169127, 523.481990702743, 516.275184982022, 524.998655570114, 528.14848202926, 517.519226499177, 492.306072874364, 506.858193021509, 531.316140433116, 487.562172736532, 528.660483696621, 542.902313682285, 552.253890569698, 492.337351119354, 536.259535382847, 507.064663243344, 544.483110030187, 532.618681353324, 534.312797374508, 513.674289465127, 516.581017503255, 548.630066601875, 505.137965003533, 497.712038375031, 515.957870513427, 535.88808840271, 529.305887194874, 525.72259042204, 519.508615017551, 501.579915877746, 540.732341658115, 504.66456561138, 521.892318962557, 531.276040169682, 508.985611293767, 543.610922811426, 539.943215674681, 504.690226561087, 538.496829797995, 513.247508469606, 531.075505217852, 522.485511729608, 535.718000820787, 540.334124826247, 542.921294081899, 517.839410075262, 514.422088022515, 520.759758837001, 505.646521974325, 506.88274309465, 508.926153953774, 513.665345106698, 519.646809649824, 538.800432882271, 527.73839016196, 502.122016159244, 500.297555579248, 536.804463709284, 510.79918527675, 511.916830417786, 510.025337563229, 555.430229014463, 504.706146021473, 520.594057332702, 520.840424760347, 490.885429250834, 550.181073281251, 504.207536720731, 551.871201680027, 506.369621787203, 522.841514610833, 530.125855222339, 547.543167711283, 512.343691928938, 504.267194934387, 521.743948673109, 514.639822198569, 513.097865501553, 512.857645830114, 525.760905407202, 487.41814080177, 549.180668831583, 496.196442502986, 514.336780887983, 543.38164494723, 515.966390746106, 510.464349981212, 495.538700337481, 509.356803617, 532.186370887069, 500.266986520884, 532.243721816195, 505.5267850235, 507.633823706154, 526.028099314191, 493.081124813423, 490.112793053955, 535.101564267586, 479.765824138041, 506.779545468011, 483.471407509464, 515.171481134141, 500.857811510125, 516.952223251018, 539.802334170283, 515.041015301524, 518.621005442798, 502.522907607071, 532.229713675999, 547.85118783498, 504.516146169977, 550.850644471121, 486.717961536223, 501.602529667323, 518.100746606498, 505.667467693835, 536.075804699469, 536.48995562745, 493.154617921468, 530.408091110275, 527.117238284138, 522.361615479577, 545.950631678003, 529.324665185944, 515.190533539675, 532.536589149684, 502.082929561177, 509.087209430517, 523.064259654036, 524.087488801185, 537.911427481139, 485.210868125547, 524.513877934845, 507.29598167592, 533.310281092613, 507.19173452422, 535.721344143355, 560.787916499775, 541.683975274529, 529.093166884889, 522.463251282268, 508.86280293545, 516.923582287985, 527.532476966623, 512.542156497052, 547.070566805895, 504.405198621171, 498.816772986115, 523.38332143294, 494.044499888869, 503.785678752599, 497.944825195447, 535.009216519883, 544.120346736862, 495.069712381667, 507.777933625357, 529.286913166766, 533.512968217224, 524.945460181814, 530.811549938509, 520.719918807505, 541.203966773684, 507.49108027317, 536.315820831354, 545.095773560251, 554.126016866805, 511.25583662166, 497.270556217225, 525.186441249697, 506.257873351296, 532.736609548828, 518.484862764655, 552.041243069951, 522.638295148894, 548.393190738094, 550.020359282123, 521.362290621141, 551.690698450627, 517.403052778914, 512.603938776997, 528.069491240283, 561.858407967252, 538.631278512792, 510.791169404262, 522.377530998595, 550.437764519002, 542.213999677714, 517.396618847925, 507.14612538834, 506.911862315307, 505.024768473305, 510.481629835714, 517.19764553692, 520.87536843146, 515.712769917039, 522.412197502288, 519.16931047538, 504.837747914388, 518.230786792876, 504.506030751595, 529.725431996818, 586.768615672025, 541.646091605113, 533.825721594339, 510.643358182824, 538.269619943877, 525.815087009774, 511.718191863055, 494.296432177477, 517.482884440983, 552.081275099934, 537.045122265226, 518.742670848861, 545.746985431797, 521.717793585114, 526.638673514895, 529.312943326331, 536.91036903598, 561.744687553394, 531.777755659167, 521.1848042023, 506.074501745238, 522.647232977126, 498.159095328322, 523.590462887683, 490.209072978483, 533.369350139329, 526.450396239255, 536.17014057063, 489.19545633216, 513.543147382995, 539.627595788038, 541.064350806776, 492.8916372113, 543.310017352439, 501.71904930136, 534.257311080695, 531.26698755406, 511.42429457561, 498.121067136398, 539.062885272658, 536.852223855556, 505.157032964727, 506.257051076266, 507.242965499717, 508.216230910482, 545.607179061945, 516.408770865369, 523.452230611085, 543.00658109032, 542.869594598803, 530.199897432802, 534.740429259043, 538.004997134642, 522.678125574165, 502.964273586641, 524.772387484111, 517.417954225935, 540.198741966145, 522.784658732824, 531.679443888724, 520.01990397876, 517.158095658267, 529.080856837004, 499.237489823444, 543.252893105829, 513.714960272074, 528.203488217388, 483.943517277855, 502.864843372499, 507.54569406108, 522.021554657118, 520.436766975827, 522.682138120844, 512.558478326332, 517.506084528742, 527.469732654044, 532.093734583468, 519.960478387104, 558.492721187656, 534.787462539756, 538.462678036041, 516.166624348746, 510.833048185743, 532.160507876761, 557.291852753946, 532.081348161092, 522.455230590097, 556.486730298085, 522.7376492756, 521.899790739431, 538.697399833776, 508.512502181208, 505.157443821311, 549.208063494715, 535.64363494801, 525.968075574976, 516.682767799868, 500.648927103798, 514.91766617401, 510.222466678336, 514.090939606043, 524.408519269756, 509.585622486769, 552.446828403293, 534.841905798296, 491.776067843498, 559.699172508993, 544.396721768194, 502.851093355107, 537.933229642289, 497.665000544702, 535.67394619229, 539.083379907058, 504.267380107489, 518.015582474175, 537.60008287368, 541.577178401527, 488.421968594954, 506.955862625523, 558.167709166034, 520.926576683003, 507.53981774638, 528.251616142149, 496.850131134872, 525.945939816955, 509.075242727891, 520.368166252345, 538.721266776808, 530.62600677818, 522.436259806788, 542.118628665753, 496.884158928706, 525.549738910731, 537.370792225339, 543.367356963248, 510.118570863668, 561.915043314223, 506.317308161264, 549.130931906467, 533.573194108885, 507.076145702387, 527.033672565693, 498.921253535802, 543.66200488985, 509.099587609646, 507.324701769477, 518.862064172937, 537.96595203079, 504.214503276364, 529.981104408286, 541.204814913406, 546.322636122737, 533.434951837826, 539.225288625939, 514.881436282707, 536.200282460056, 505.787490703971, 531.617549856396, 512.404850186023, 533.622477678972, 528.610299252831, 530.543439245783, 527.390983585131, 529.114282046397, 531.466408207988, 515.897532294727, 509.361469311077, 528.000495143926, 523.849101105925, 512.376260597837, 509.61451928708, 535.249789231155, 524.152205767043, 514.162977811344, 527.945579550017, 547.293239231938, 530.615333182719, 540.515225947409, 542.110091145014, 502.310733378205, 545.030005704576, 525.481836840077, 549.491604419618, 517.252132257643, 526.566890365501, 541.734143597645, 515.214510601533, 540.407536906564, 550.567112319584, 525.650465502301, 505.973620538858, 505.595365511811, 524.113460062923, 511.09144136088, 517.847171287991, 519.960401103245, 538.452454116864, 541.142796247504, 527.135476318838, 531.230098321593, 530.242583384938, 526.845349409353, 503.532422833204, 512.254549471961, 515.703694972426, 528.164253829021, 523.464564701869, 527.898365660021, 512.623789527263, 501.597661955298, 517.093022601116, 535.820598932905, 520.667524194559, 514.695977512633, 501.74583521094, 538.909858207713, 537.286778976116, 526.908778092685, 529.702756030401, 512.430195785618, 540.197793675878, 519.216316219347, 562.561565619569, 507.435843301739, 520.274091601493, 522.022958082249, 547.907949954275, 521.695290144263, 525.527738343109, 512.958676162152, 555.193142532619, 519.345201997946, 549.887673501284, 529.496078422182, 538.874087104101, 506.023047312977, 534.874278421003, 517.683431071383, 510.269278814346, 506.174228659243, 500.40098900274, 564.414773232582, 524.700036593329, 547.376206740836, 529.321089037299, 522.981444577184, 537.326445961138, 531.14116999226, 541.66574132664, 519.830109267216, 536.097537441975, 554.340672058781, 523.01195623343, 517.523113030909, 476.612270719109, 512.693147198558, 532.410795718372, 516.440145791815, 517.756592276137, 518.592123593139, 517.432516556557, 559.116245835707, 524.231712380719, 514.06430358397, 502.906509968256, 538.127001846206, 539.369652525542, 518.182775842072, 495.30736086877, 515.30779648351, 513.475364845964, 525.903173551497, 497.760683738021, 530.792481265938, 536.311187687663, 560.440402952733, 504.802049657422, 515.367757665606, 491.279525028978, 517.654409624144, 527.668998902734, 527.760066559743, 519.010492740054, 516.467538686126, 523.560932162504, 533.798254526674, 525.96375347074, 511.770556635257, 528.829587919532, 515.126170894259, 520.603637066912, 538.265449185174, 534.934629089421, 526.67268242221, 544.805824085031, 538.799532291752, 539.356123416176, 527.090752309588, 509.368014555406, 508.108159843909, 531.239208070156, 558.158166602444, 514.710051885725, 530.134283369944, 505.652613035813, 532.357204709334, 512.213245301168, 512.961763747993, 540.254043706135, 525.848911863767, 529.183561034674, 525.713097729563, 499.111848033145, 537.193293305012, 509.843341441175, 516.693692370234, 544.965244814223, 521.686595083398, 538.431106424479, 521.90356558626, 511.168002599985, 526.626590572152, 516.864266629734, 493.684573144864, 477.825465934051, 528.949883251846, 482.678575940709, 546.29850585179, 501.933359717066, 535.344173996991, 520.342051660099, 532.458579149716, 502.489527165143, 528.339031310723, 562.313946045873, 545.683347466693, 524.375173828048, 538.592571261948, 552.306404772844, 477.647049881804, 517.246852145326, 551.393679644442, 558.229329764812, 531.833181824846, 532.937014815638, 542.651598000202, 508.470888397879, 519.112617935627, 534.584863873829, 527.676656542981, 518.139491193571, 512.941417829338, 523.724630133505, 519.416220312829, 540.430140514618, 512.738352395114, 528.437209517729, 526.899914029505, 515.082100389947, 507.059986315143, 524.559167564702, 537.694393546565, 536.407628761464, 523.987844367384, 531.4845158715, 529.612623489222, 484.797164695686, 531.268404946828, 549.658236044161, 544.43584397837, 560.684441876517, 535.985410177776, 535.008157354966, 537.474810374887, 517.458864783945, 506.996456873824, 499.478243835847, 495.358176879659, 504.838342380404, 528.954952696178, 528.868698047725, 535.060584126252, 519.561322767391, 515.396662961395, 554.402888794841, 550.750356280601, 508.417596542582, 542.723320169966, 520.419743866573, 512.695896893063, 515.706405646371, 546.216252219903, 507.154088855344, 515.233321627197, 533.858230526319, 503.36853536598, 517.960473985529, 558.485333607874, 510.087596848697, 555.572927655391, 489.959846427435, 522.682635071598, 513.313447040031, 517.341050069708, 491.598906303741, 534.201853835574, 489.672401197416, 539.13582020354, 546.381818352594, 506.511557248508, 552.786248894516, 532.74703738543, 524.158744532849, 517.107555018201, 527.869028446273, 546.467053314569, 522.717493983509, 524.636251620907, 531.342853132638, 515.444586049939, 551.709385516747, 530.304362663157, 552.404696526934, 532.162701482813, 530.096961994079, 541.009754185457, 514.241748736928, 541.915321806922, 534.577120437843, 516.476975139691, 555.778922323842, 513.239359317141, 504.353412612879, 532.949834043544, 539.591670186906, 521.659739834057, 539.996921002579, 494.76554059308, 518.595582874164, 522.613979056024, 543.974896937257, 526.281909268397, 522.637312912632, 522.235843477309, 534.982964861135, 530.635707178133, 532.234870935512, 555.661475116874, 522.982931925801, 532.048908489449, 517.709257810284, 534.413202718149, 510.475018904404, 514.199742248518, 524.847734815851, 490.226717392877, 537.596402811039, 521.766921815942, 487.646586811957, 500.007399127169, 553.101186642464, 509.877184280367, 532.345556422156, 516.618395208601, 534.68980616428, 505.130179419917, 519.71269530065, 535.667945500611, 524.021868661016, 530.071397276904, 543.127816678958, 519.896723160886, 500.394052205729, 526.83376253723, 535.223866602364, 521.327632744732, 511.074151642574, 545.082154190513, 506.301362831323, 519.798372496241, 510.381069432986, 502.959163024109, 523.763860494895, 504.213854415137, 515.869417335342, 528.44586213654, 529.482879700926, 556.989017330217, 523.291257802532, 515.817312506951, 532.592823717993, 529.63348549913, 542.371105434025, 505.40351399411, 513.041047251406, 564.336751078273, 493.678115994326, 521.80759636935, 532.273352361272, 490.067029987517, 504.839677178295, 497.718664693016, 512.384599017055, 498.169045644446, 530.584063350327, 482.599275483349, 548.682664213075, 485.975115069631, 513.818910600383, 523.102188511289, 531.216644973019, 513.733514910296, 557.742361547368, 518.892332619646, 537.569318653494, 514.567293181811, 518.833462001002, 508.167574836051, 528.054940306759, 521.075592648892, 548.606068196329, 534.49451038392, 509.954655664224, 535.143857031808, 516.84664354724, 555.421595672289, 517.652101926949, 526.003921893842, 528.062634810604, 529.055149309292, 523.673099989146, 525.606174860515, 505.545145462144, 528.784770021176, 534.223876614829, 518.535064601633, 563.852953880717, 521.521830966685, 548.197529196892, 517.192182621474, 533.820280813809, 560.126108677996, 535.847261327644, 532.465994600504, 540.388130754823, 521.05542757132, 544.772786334429, 494.408696788514, 517.669485267333, 517.659078088941, 537.651490549239, 531.48033509375, 542.109211455784, 505.208477320863, 514.436877304989, 541.229190838363, 511.972262258996, 530.012688817054, 513.446793651063, 535.931894084601, 531.286750942644, 537.848834713125, 548.00002787181, 510.841625859735, 496.342134959807, 509.692210573531, 507.772302737596, 530.065843263259, 538.270315370011, 524.374744970227, 499.796013895974, 534.025123717144, 517.840975412851, 505.593000248776, 506.337548480379, 508.826362837945, 511.270051197647, 539.440074979625, 547.294790209517, 532.027780987179, 556.540576542137, 536.496538161284, 492.266743315904, 514.532123800709, 509.673700823953, 529.740679395373, 537.786043167696, 522.105734112422, 500.352163018283, 517.210583989963, 553.682073373703, 523.207256435652, 526.379112716833, 492.359006350316, 520.31994452257, 551.738674658699, 539.436515316329, 502.229380556969, 539.287787682708, 527.676746042092, 546.791731410804, 580.026115489161, 530.924869525031, 486.575100479161, 469.436416235468, 503.867654507749, 546.186723546861, 527.688971149678, 520.91424012718, 549.954784015018, 531.995115267326, 484.795785926538, 527.116554712736, 530.918099908292, 526.781211595987, 551.542741421347, 523.898306557982, 538.709371463731, 496.737176329992, 520.388647843183, 495.592238838049, 537.824850644889, 566.705423632859, 532.210524492005, 529.810531335561, 501.482214994826, 531.020357125921, 542.149949703543, 527.612455178447, 499.710815030774, 526.083725279079, 513.475730678255, 513.100068643376, 548.730421830204, 511.20454913254, 502.014008955936, 561.738347100469, 500.407936867557, 557.469340146044, 540.889943497327, 538.079085858202, 532.714405299092, 534.400766668329, 504.155250488888, 522.484686671557, 531.575611478502, 524.749186659305, 526.405638446485, 507.080058926407, 538.870756065186, 528.006275736426, 548.584730858342, 527.970815227122, 516.057392928129, 477.283164808021, 555.531772399351, 503.426417766148, 506.131290120187, 531.73658961212, 529.587542180749, 512.342194025986, 539.467696186008, 502.153796610174, 526.584209008223, 499.776979928817, 537.678747543585, 527.155207235537, 514.168315319858, 508.528260100346, 497.210317137912, 531.729499828492, 515.190818703444, 520.670755212576, 501.712254645171, 529.485131392153, 559.630752151371, 533.930842955576, 506.456433508082, 531.759842452778, 525.431306878183, 542.246456190333, 505.179739827667, 509.975567280329, 538.882910235427, 516.337709977258, 514.944223846921, 528.371808046448, 495.823820467729, 503.661237838813, 538.062132637299, 526.788204053763, 499.280661064456, 496.256863363233, 524.424205411171, 504.730983901957, 497.36144704771, 512.671575319754, 534.209165378283, 510.546629738642, 543.761731922288, 550.174172118795, 555.249627418848, 560.597004413927, 519.156099945399, 505.059550888645, 498.110335173608, 535.820280442664, 524.944658213695, 511.345643996114, 515.921047886261, 519.57877875106, 518.31320705855, 521.595824551229, 538.721712376258, 510.861895237212, 503.460147526623, 531.116316097806, 540.383678307058, 521.98444328527, 537.184405906223, 540.992551033755, 527.197077824791, 530.612794399741, 538.715712166832, 529.239717244771, 512.185908632895, 524.683802978269, 523.003658339503, 501.253330148858, 552.270698718407, 516.308811105897, 523.591107571461, 535.307857002017, 530.874255869598, 525.979408676736, 548.247503525513, 505.96309365122, 491.441691111159, 527.390562768693, 535.752265170903, 507.663728969739, 528.998798954928, 579.314957746423, 497.514313442674, 494.952659009048, 554.205432917919, 541.621361575171, 520.923957955357, 531.346114955733, 508.766668653019, 509.946441228835, 540.842861346275, 517.24340517435, 515.981236694613, 540.996259850908, 532.068617075279, 521.078935536898, 522.067179457162, 532.404868120007, 511.618404158191, 498.01790519405, 527.962856833087, 529.965038363745, 501.075205770764, 497.009496600337, 518.70548148987, 537.556740043739, 541.07656629279, 519.811988313007, 543.158538785088, 546.470468275796, 513.270809781249, 523.357142379878, 567.679683832101, 527.794134270277, 516.244918150128, 507.34915078089, 522.658179297747, 545.029246959681, 506.511580682552, 555.950595581332, 535.863815415815, 544.588607519636, 509.063126777153, 518.559001808436, 526.565748488653, 502.496551400928, 488.91524862571, 537.966327424413, 529.242753692069, 516.983244968143, 502.778305549621, 543.487127717937, 516.357592523543, 512.326577668156, 526.911700124406, 532.731784686509, 501.998373433125, 520.095354319595, 522.286802964501, 512.836916105119, 554.768204673876, 533.841316050644, 538.292187371063, 519.498698825042, 514.002102020156, 534.092715532668, 523.726148372085, 548.610139327571, 541.175524515013, 498.931813663845, 510.092356786675, 531.110326845166, 516.443322675985, 495.523024620023, 516.889984526455, 506.606910745497, 519.967077834922, 543.260309566203, 548.804766311617, 531.557422262908, 500.63731548693, 516.610030795707, 524.185301657972, 542.327987975639, 559.396205074415, 505.733393795994, 527.399374002677, 533.391758542881, 526.481727150153, 486.774285368732, 503.013992375582, 524.483124663009, 502.830767325004, 518.710569223881, 502.753092970846, 530.147877074099, 514.079149626804, 517.828252821415, 519.618830548766, 494.792391811358, 512.447650317275, 485.91575539819, 509.785422164033, 515.995780988833, 509.956740526833, 521.541784847731, 504.79934763449, 521.687884608926, 480.509045919874, 542.498560867478, 492.990086064245, 532.608342196875, 533.79783762896, 519.613238085647, 540.465848132896, 497.477391135751, 513.251289451335, 541.352108278629, 526.876441118845, 519.58670856762, 525.224804753719, 515.342194099691, 518.303862871092, 544.616417644484, 510.548446660669, 520.788486652032, 526.343248962613, 547.737185943739, 503.914376198736, 529.93966442576, 527.184204412244, 526.369481743559, 513.201451143637, 532.365284193711, 528.500664611849, 524.660889292808, 500.940921845243, 532.716790246475, 533.644077111024, 519.045713222732, 520.88841279801, 495.577818840755, 525.826435748544, 524.480441367839, 527.565234693145, 501.660223129812, 512.761426859987, 508.534497391727, 522.79759247549, 553.557440863411, 497.954614441949, 528.795967923313, 532.216542669448, 526.544645913414, 537.947482810808, 513.476573068729, 545.140430238287, 531.685703590473, 498.406116970544, 541.163732558891, 512.263925502515, 507.032027332616, 489.742584303259, 532.848457102072, 533.822195280603, 520.840975076257, 517.816464709718, 524.471951616652, 520.911476090406, 528.449318877274, 508.822406329155, 567.726669995453, 500.572588428496, 518.827075460253, 525.374306297066, 540.384315328009, 508.645763212974, 526.511164979517, 524.375261423373, 505.326898917988, 537.207172728281, 499.518828562048, 535.40099928717, 516.696474312918, 547.041356475606, 545.554573838817, 537.729052758555, 542.091999777522, 536.689956533089, 506.659960752849, 536.099492343844, 529.270495443969, 532.304961847178, 486.536872100989, 522.681643696316, 511.185210062073, 517.562055859331, 534.532942975762, 511.536799469783, 539.654913143936, 522.849515235266, 508.721560670405, 520.675702243219, 518.016384497319, 493.898824712138, 511.438236988833, 526.448845187174, 521.79437975695, 552.184621758845, 503.948739615745, 507.092247193123, 512.613291088735, 501.844131528127, 545.717205434685, 522.158896816887, 541.667111831801, 540.708043543686, 509.840774292593, 512.577485421535, 533.173808398892, 517.68824201058, 534.98240339489, 516.033631660058, 518.44816203959, 502.803701028985, 542.816638786349, 531.4962248333, 499.010144514056, 500.403869564131, 516.594696474882, 497.808898466043, 506.614466734813, 521.008387273866, 514.790988742299, 543.417999013675, 520.846318687647, 530.986806432615, 520.359748392274, 510.247463146277, 521.529321067899, 502.287148291601, 489.606156982608, 518.423203179594, 528.089601900316, 536.026136507726, 514.723729091782, 532.080780145955, 512.51425746975, 518.822666685918, 522.043127849659, 518.941809044305, 511.981344338542, 532.56520555159, 540.023882223701, 544.883808454851, 513.522651980895, 538.369970901316, 496.155517251944, 530.674681989404, 537.72856157977, 533.816289951119, 530.066589246506, 497.87793703509, 536.639777600423, 523.642724330932, 498.929604149654, 520.728757142509, 521.251772424487, 547.13706179184, 522.87995683946, 522.063085431384, 519.831275133841, 539.384801807404, 546.894054347042, 537.01824207246, 535.275843655976, 504.605309819235, 500.785760859238, 541.772777355859, 529.047715202894, 508.499903742393, 531.327191500822, 533.081642919772, 497.297272232622, 496.371877471947, 533.783825204539, 511.165032687847, 518.993844278436, 524.518549733154, 556.657763555885, 494.5459736055, 532.948290935918, 521.861060858302, 492.503848753943, 540.080799752029, 515.729990058632, 495.110052685488, 517.380309319165, 493.306155780831, 530.535179074321, 518.921956124809, 531.505104559299, 522.378177942166, 528.350597470175, 512.501243553985, 548.05960366092, 523.770406153465, 502.564442730043, 537.11097074973, 505.681627346301, 505.035636225667, 532.221985701344, 498.641800425384, 558.149368836528, 507.406529027906, 502.753922380528, 542.625369459516, 491.252193674071, 504.024255224232, 539.323428770356, 505.758816576252, 532.612279899654, 520.97594553151, 511.686986838071, 521.573784802883, 532.371629413162, 542.756301673035, 507.924018138327, 526.653274545653, 547.512613717868, 532.864167787612, 507.460441800772, 518.233453824661, 532.303810639889, 522.500514584463, 513.478786502036, 507.952983586314, 508.780335660223, 517.19903665415, 511.26074362407, 510.964351842327, 539.182274768626, 522.487323911569, 530.96191073993, 493.159277780991, 507.557103118676, 492.598995017585, 542.052772466601, 522.342369227824, 497.78061313527, 524.650112646574, 523.628834178952, 522.13102207825, 503.153280218689, 511.046348123765, 531.490605153923, 526.983673484863, 550.714488960442, 518.567769572516, 533.200932298773, 534.160315427372, 539.432276001806, 543.892320993888, 519.565338402666, 519.825113009974, 553.285200398494, 515.867621791094, 492.093778236837, 547.60381873075, 527.597742282233, 523.454899271744, 525.682518547695, 523.841874918984, 517.390219635081, 489.708349496539, 501.773643390159, 509.007323082648, 516.641676345977, 520.503281983588, 516.591171492521, 525.221373656546, 540.079271519281, 512.795196997402, 550.657166990336, 533.095637781768, 516.110430150585, 540.127160269682, 521.274688906218, 480.086504012914, 546.614672110142, 499.000051612959, 512.870435392223, 544.229223371207, 551.040830366071, 525.635131865595, 533.999416510979, 519.579559875909, 519.735797113944, 486.244717082049, 532.116291872039, 544.287507919411, 520.421725956566, 547.324975450169, 498.377057916958, 504.944135725832, 528.786674248995, 517.946292574069, 509.689553156281, 534.515544821454, 502.477553334029, 467.991418382188, 510.165428320639, 524.867491135377, 528.542581278961, 534.660406507512, 529.415381189285, 528.524856512358, 516.135616057546, 530.198243437741, 528.636749924856, 521.629608049128, 516.361187305543, 523.887863843385, 525.146464353191, 524.923418184195, 538.022638744916, 517.082743344324, 522.881473652034, 526.885194178086, 518.552665126287, 508.197042564766, 521.721273991288, 530.027990490718, 525.674195907229, 527.120579029011, 522.63759908411, 487.324691859214, 526.584501850009, 517.998378885274, 507.824445808872, 549.816451278176, 509.580116893918, 515.809811298091, 532.566147305048, 521.887710244164, 524.21612626074, 500.372773971281, 531.414386303564, 533.993685675112, 518.082040353321, 521.738174038853, 517.769020561703, 520.234171641578, 551.851943112791, 493.965049355433, 512.782424348283, 534.737328750052, 531.476647874789, 545.89327641421, 526.01509018488, 504.259382965627, 501.449893264689, 489.706431595965, 510.742228086699, 517.388934146186, 502.716967776663, 510.604604052435, 540.070706709445, 517.540338265734, 530.633884808152, 542.205181404095, 524.240312274627, 524.506489344918, 504.815873933972, 548.295407864532, 534.923313970894, 549.594021199871, 550.769154451566, 529.708349538937, 489.893386111639, 525.171214843929, 542.428854272114, 558.609155965571, 543.634562706641, 516.564763532988, 534.229532924525, 541.941165116202, 545.562103143481, 486.411965339828, 528.740064191147, 545.816361616004, 535.438405562815, 490.905313603841, 481.168579352726, 523.458464633438, 523.520092504286, 543.368769510557, 479.390867783454, 499.63201971504, 512.503858877358, 536.261525806489, 559.250387264747, 521.700055570883, 532.856355808296, 504.404093655296, 513.194309060217, 547.323034145817, 510.131227890689, 548.153553052074, 513.664473178732, 528.313141195476, 528.09344813306, 517.635255806254, 504.00638301664, 499.21517792261, 540.855924969419, 511.314910415142, 516.52755031256, 503.777196823558, 550.139445778235, 571.344668053488, 533.490779590926, 518.809337011264, 531.717538346973, 500.997276704917, 523.332917674712, 502.918985469279, 526.204418542927, 515.46777247423, 543.641624802567, 527.276015235258, 533.630469995559, 486.747708221205, 502.444559493156, 531.738309246765, 524.470539808726, 491.589789083139, 529.941678960679, 498.035527453178, 562.931805607457, 538.275710095719, 549.489851219951, 530.303322412375, 511.387216026827, 509.528969974679, 546.779538372483, 529.342768148995, 498.819994656123, 546.116449354058, 526.091080379163, 503.149484670887, 563.494522464072, 519.18113837133, 535.637827911585, 545.234383602369, 495.28769514433, 548.600932082747, 519.33228663961, 542.814439594128, 523.300906982168, 537.382941076967, 532.146309114694, 527.209666700799, 501.415752194046, 532.359415028983, 541.652334118926, 532.70244352811, 489.588057057514, 533.249943253177, 496.717318327473, 539.877086845829, 512.064542516663, 555.440832371182, 556.230874491877, 525.407328720629, 495.188210757753, 522.530797863366, 497.80110177588, 517.805972510596, 530.743008952423, 552.176589823836, 515.543412020071, 541.798708441681, 498.631483881213, 511.784561223631, 516.794913592226, 550.379689547065, 520.90995770254, 496.768188923871, 524.947902178197, 532.198211382772, 530.090517643479, 533.119271390254, 521.26057784809, 493.170943884412, 503.020783635089, 530.628471192479, 505.483732161528, 503.87898861226, 504.43639208195, 524.744768094741, 515.328745136692, 541.454511153064, 527.954442646044, 524.806432534418, 511.418262646991, 525.415421081238, 517.727505772234, 515.073647214305, 553.917780634754, 511.991126894918, 525.330596506695, 528.200838087973, 521.516131789177, 539.837690057748, 501.806841836449, 501.46515222799, 561.468216762949, 570.44222024706, 570.76752587302, 502.793111471894, 516.796838205443, 512.897104938222, 549.341032607555, 524.369268644568, 527.560952240033, 532.195212159083, 488.541617111818, 531.722143737772, 552.914149383828, 526.793051374853, 524.380434322108, 526.907463472274, 500.289953231177, 532.393068929516, 527.753068625486, 523.586949240527, 534.771366543248, 530.468824873988, 526.875959934547, 523.405672312389, 522.182901689675, 507.63539197335, 515.491794424148, 515.027030275271, 533.260935856972, 549.065749566881, 520.424426837046, 535.949400481657, 571.291396607044, 534.343047555282, 495.316845687455, 530.38325910338, 524.732671259757, 531.239927209839, 553.033045653643, 513.313692968267, 520.517998245761, 529.116149735811, 519.048876675002, 503.302218105516, 483.684065996076, 509.158590986083, 520.17980378294, 536.026750143238, 534.421482291822, 530.543792362202, 498.28731134011, 534.820305389982, 542.96522882715, 534.859633673149, 514.575015103742, 541.269787572873, 532.946364401962, 517.972047320149, 512.309947867753, 547.18072918171, 488.709180251184, 529.505417488368, 527.823615604223, 544.218536126133, 500.910117168676, 520.534939846527, 498.129703564978, 510.169913462803, 478.572414742268, 529.025052684251, 523.013284138233, 528.094035636732, 487.058433694201, 548.291996954956, 515.934401352017, 503.744283680655, 518.948769505315, 525.618196242719, 516.998200552319, 573.537843909823, 500.534820136985, 497.514601977931, 566.107543368374, 553.358309355149, 536.195705191925, 506.149986517621, 513.366029146423, 523.90235164417, 524.007123109439, 490.016253153617, 528.4263969938, 511.515477967758, 512.533556601812, 515.254371261941, 528.366298106589, 495.227748974593, 521.200038381567, 527.169760022346, 535.541649490666, 536.990992935939, 534.007333058631, 518.100844375134, 538.432002795492, 484.407711061298, 555.981950286454, 495.729425684998, 520.288769635963, 512.268270261745, 504.815596411078, 519.292387456829, 513.192543097302, 510.068635596531, 522.857881755253, 521.702718986689, 525.980792125693, 552.76328660736, 512.595039510178, 531.345216882624, 536.494388251133, 521.603525930593, 538.574144670465, 531.826284992538, 536.639693475239, 532.933663669493, 532.398254943882, 537.052792373612, 540.472464745175, 542.867624752337, 505.444115870578, 529.392228011357, 491.251701066871, 501.187015902692, 492.465805055805, 483.287484198163, 522.60279761074, 521.045803814524, 546.089665272931, 534.97864173571, 522.05466092833, 547.620545215845, 510.216355951992, 548.504307523022, 521.244825352986, 526.675323593788, 500.610895743368, 535.284148530418, 508.743378315501, 528.573993187345, 503.145214534652, 501.387850711771, 514.57308805538, 514.345151237681, 555.855618901031, 537.134706017724, 495.43940686727, 507.881616558736, 503.414282629499, 530.078777615772, 524.60629251508, 538.263542229958, 546.211343048271, 508.331373775842, 515.101097023174, 487.649181253452, 502.315420214812, 512.31715087717, 535.459109480756, 558.238346085585, 495.828964237209, 485.859193785499, 532.769356091018, 519.586515381851, 472.434507812999, 510.277552250197, 515.501976267702, 515.425356374723, 513.180550570669, 540.297628700615, 496.976959674634, 522.887204925104, 490.339573121524, 517.541427726241, 497.142608965115, 540.158341734332, 505.94244616553, 522.708195737561, 522.527664342439, 496.678899960169, 503.975028854443, 503.963791610534, 526.398805381143, 529.467255423406, 537.98146953708, 511.879191650694, 501.190661204619, 517.790653693203, 515.442140962397, 538.56447995748, 506.215231517859, 518.570722400426, 506.079127689939, 484.497646230648, 521.713858135578, 512.421629912466, 536.716754716674, 531.90739254964, 496.582270064543, 500.240218265834, 538.596902196449, 535.80179128137, 515.371109110378, 538.164107194499, 508.970096489485, 521.671758131159, 503.17908516091, 511.007878233044, 536.428241121425, 545.570992114152, 536.331139019257, 532.668052842396, 515.258723936443, 518.847655134279, 511.142176085522, 531.094932448404, 494.56838674862, 518.724893088939, 560.245207415201, 533.973229460424, 501.850960203539, 530.774009963473, 573.912687383488, 522.871544330396, 514.928038425362, 518.574109506917, 519.283139993678, 532.966402072754, 540.515849781556, 515.691501157128, 526.120341283538, 533.520723261964, 514.431600515692, 507.211719237329, 559.873418884542, 553.277650807021, 519.032649660527, 530.833191444487, 531.854195051298, 522.468616394338, 522.230184195703, 501.193345821656, 536.783887081327, 502.856460123276, 508.581196754556, 519.638635381873, 514.824972580246, 520.738122349699, 540.216979488557, 534.191654923212, 544.199012544364, 524.739984463239, 547.256474159981, 513.495076571872, 510.971111849311, 505.394342722876, 532.732126445043, 541.108266476128, 510.401298282369, 536.377309172813, 520.721638233202, 529.479042813202, 505.504482528634, 550.159911738898, 533.260118073, 516.227520621838, 549.866949123565, 532.481130473256, 527.131497281986, 516.894679387166, 523.106379301987, 521.366107412152, 517.518712473664, 514.370274755507, 549.609974573713, 518.426749127161, 525.834872464855, 526.9456522785, 530.717206210562, 539.696439438579, 521.308384755087, 536.912404124452, 524.670874872825, 501.219233228648, 545.836563607337, 530.287984954557, 533.721356423292, 517.456310186483, 528.543184294183, 514.428333661638, 540.543031540598, 497.134698250436, 529.441468654477, 520.184771237821, 521.468975844759, 516.847916548126, 499.647352655381, 514.002804048091, 525.195194835636, 535.817174530981, 543.364679316947, 516.053858201354, 512.943156239166, 519.534893468849, 553.099564137931, 514.795510561234, 515.46367966333, 509.861871805464, 526.736799843254, 544.394116410129, 544.351008009049, 541.894860287062, 506.691395955303, 511.882074754581, 510.31301258279, 548.008285520519, 513.141348031873, 503.732069028369, 529.649144768472, 519.688037571585, 525.543130258003, 522.268220958676, 535.541921317543, 528.711054539436, 533.735522249554, 506.772423816324, 531.638852462388, 529.436689233737, 533.461993428988, 534.673174265135, 514.346429458809, 547.60096360732, 503.721479766368, 525.756308571975, 520.636691083474, 502.711268138554, 512.903125795283, 535.787967966469, 500.924239942295, 514.920095619544, 500.625388442961, 529.205943228129, 545.434912633925, 540.510738998756, 554.150436985251, 529.860338656198, 523.838153950007, 511.195579602989, 545.840371710514, 527.930745910272, 509.780693888906, 509.516344042807, 524.915317114798, 510.661950417945, 562.957709127316, 501.64016935702, 513.500663930655, 525.410308878858, 483.519240096512, 547.564197239423, 501.250809272262, 472.816867131863, 525.21810784264, 554.976130204181, 522.279858433322, 534.680362951573, 503.916261172746, 514.140168365881, 512.187855611737, 526.868107415509, 516.15750147692, 527.31368896768, 534.476128377477, 518.837254497488, 509.794383443273, 552.17152004248, 525.467326849025, 533.579666853426, 532.874807966501, 520.644931562573, 485.653976447504, 517.739232966754, 525.857421244378, 525.922073596604, 526.782769252212, 497.50958978575, 490.221863047558, 521.63603324309, 517.388136603181, 494.009682507722, 526.252605002454, 515.086544773934, 489.162753499872, 549.510468047884, 545.909276714255, 520.046478411715, 504.311881184971, 493.711070444256, 537.035802200108, 530.183932668028, 533.263392241087, 510.86157543485, 527.712949253338, 507.473816223389, 488.201259968751, 519.065813027802, 549.206414712351, 504.837538903024, 516.121918480849, 511.609992492332, 519.540034137779, 521.496509915441, 524.435580745079, 552.400813991861, 504.524623864143, 546.3078784418, 529.432321317371, 530.606093380113, 560.411158345216, 533.292977376409, 525.936037483712, 528.376680148079, 520.618504763282, 527.656573469124, 538.529207332915, 543.430817618833, 509.916423817933, 508.519571190172, 521.258892727988, 527.599719904215, 532.72647654899, 547.145081997112, 524.073298398587, 518.56225880683, 516.236802440721, 534.480635688057, 533.387596254643, 520.759860452154, 517.767550787692, 517.065640187501, 506.759501798935, 496.504579040416, 538.537501057665, 530.648005285385, 505.07124251479, 538.384482106102, 521.093343561009, 518.270842992931, 525.827191337686, 500.500069198793, 506.972593937194, 523.405960376061, 484.438149106039, 521.14455464823, 531.834868110971, 515.036086481982, 507.741176708753, 528.392173755765, 544.096590286671, 537.502677392893, 529.372467102119, 500.466501528778, 525.831112215399, 531.938529913205, 542.08430477486, 549.165062415158, 547.046030521696, 525.020523353878, 508.984767388129, 497.833028394864, 522.743164447397, 527.954950648818, 544.839797717141, 494.437475467616, 524.428885680186, 527.258677969217, 548.933784444079, 542.673312989432, 511.74090061738, 530.584875045544, 531.219346329363, 527.807482511633, 538.350096536476, 481.079384739805, 545.864659162131, 505.842172595102, 536.231764975761, 542.899395845506, 498.758423256405, 521.3226719928, 488.659415692732, 509.098974155028, 507.060320274703, 530.771080012843, 508.240943809148, 522.117793173446, 522.928514767589, 520.537944034961, 527.445653005003, 520.880949181755, 534.40599874912, 512.058594613627, 537.235411684841, 503.404256238217, 488.505082602246, 532.090569349114, 514.318962500997, 535.423408776975, 530.465279311549, 531.178044623654, 536.428325638897, 512.606561063348, 521.64970767232, 527.333830129851, 495.839589057436, 524.635343047726, 520.450341060678, 501.036155976521, 521.864012020136, 540.415290852453, 542.312267414966, 522.84816776064, 487.99975028212, 512.474185298148, 582.837968657271, 560.333067809182, 479.076520514971, 507.701317858292, 557.234661561922, 531.270928468121, 515.296209586267, 515.493377329585, 507.519672620506, 513.299140306341, 500.493290013946, 565.491846696399, 518.257455571879, 535.411600216507, 526.154299440067, 518.516761750695, 533.650389054486, 516.027438590497, 534.332355686088, 498.713856983995, 538.320035920688, 505.115434638331, 514.625562013484, 500.256828229729, 517.578174570601, 553.242503061571, 498.132755871922, 536.067005573688, 527.852079030373, 535.775936814862, 529.027928564266, 533.198119660176, 507.816497731135, 505.831756898197, 535.462606906219, 519.201408993521, 517.308282232126, 536.74132513265, 541.094371350772, 533.703023395139, 575.955247943801, 529.173844063375, 511.319158708185, 529.018343461378, 528.957106497794, 496.831439297477, 487.168129529935, 524.438399290888, 538.49436801944, 532.773341712815, 529.989732491058, 513.470959708474, 502.507065754643, 539.343056759339, 514.093483380321, 512.987754117051, 525.884557335215, 531.761647687788, 500.394986448845, 533.200526303361, 497.7950347216, 510.80882133199, 520.282390405719, 558.963555364433, 535.67012204493, 541.461091060383, 515.039875045983, 526.080779209937, 512.461051430187, 513.354084322221, 518.51217219145, 489.449093292628, 523.082769893344, 505.850929588473, 526.492067877821, 508.418369563159, 508.036757379294, 487.707916992495, 538.898953760661, 514.819187769726, 534.285469887863, 514.957259676437, 550.923524615738, 517.760536299233, 540.114362727456, 546.289689432273, 504.07011957531, 506.449815446653, 529.69303018909, 513.471816332692, 531.379588363173, 540.580725239769, 555.929561406376, 535.768197607055, 520.911026633146, 514.825345641173, 532.389035578661, 508.635635702439, 544.13172655251, 526.714487854807, 527.033361003406, 542.13701339072, 529.176081925071, 527.354710764455, 523.6246917434, 517.11684464563, 537.681831106833, 545.778337944705, 540.597545731229, 544.07341486223, 530.699587896073, 503.489118044709, 529.193149280968, 534.919187355737, 516.657058396556, 542.285331804313, 533.34646445403, 513.127496955342, 536.361428333564, 508.529529096029, 522.300878911002, 524.422605576489, 540.592885471162, 526.431946555713, 531.230763476535, 525.532991884452, 524.231231239076, 496.83779747059, 546.251162890931, 488.658716947192, 540.641524207335, 541.787556759664, 528.175550760681, 518.938951556646, 532.676608081879, 498.225193912109, 492.350396726021, 516.450881526191, 553.650579970136, 513.551636926284, 554.255032123598, 531.673365949445, 532.811110204517, 495.269706029602, 510.101681145346, 493.441754568009, 519.109690315449, 514.241616026867, 526.548559954888, 530.415933672116, 531.835729249111, 522.178121119696, 545.461365571388, 521.263711504206, 536.219322643892, 537.364651672475, 505.194234344263, 506.269974993884, 558.363462287343, 502.323753357579, 540.386753328797, 534.02112194196, 489.859332377568, 524.907912899151, 567.599300149296, 533.989233225532, 543.884176347994, 541.275545736286, 520.583114146677, 519.954617744493, 497.026740984415, 529.747420331908, 477.066704002727, 505.608685354591, 546.17396604547, 534.049742354184, 542.923609677423, 497.794765244223, 564.087446576588, 525.672057221278, 535.689121366326, 515.830864750048, 535.179406214829, 540.499617539469, 533.327371414921, 505.823905766767, 527.666488725063, 509.927574134614, 497.623137520612, 540.2193654115, 517.419445546192, 521.020713401818, 532.463366989123, 504.084437433133, 536.934728243914, 529.360237729114, 558.203370281178, 510.652615088505, 546.870881028638, 555.418857107476, 512.201492051834, 534.104302553472, 515.029386221307, 521.099332426366, 557.325051329103, 545.120238866702, 534.170957619752, 522.470133531987, 536.011114875337, 526.665597863479, 516.405433544759, 493.116475431866, 509.904192031822, 516.506088433517, 526.588374697461, 512.900091277933, 545.390235841122, 542.027448424383, 533.608922506856, 563.701727184146, 522.596565048702, 509.017199790525, 517.175060424159, 523.384114833124, 533.859895945977, 509.941141585514, 511.934976696513, 537.958586198825, 503.118569652472, 492.779755981421, 544.040251101353, 512.274796339214, 518.028456379055, 544.769788167608, 510.899359253164, 527.904019501048, 548.859935446491, 525.644189367141, 541.488793851677, 547.295717912757, 519.221597659123, 493.449801068519, 522.372484733317, 513.315473239595, 531.936025070999, 498.211805569443, 498.81053724286, 557.646919651689, 501.497829543194, 525.18020128517, 505.28277080015, 517.430757121193, 523.653090230081, 508.879978403493, 517.199706214421, 517.277324078378, 514.736096241668, 531.7535846909, 512.717711375805, 536.87492108648, 510.494746013107, 492.342892615466, 527.702200110168, 534.425074010475, 502.347481619526, 535.000677612006, 535.781120871957, 521.776191334363, 539.801375619004, 531.734600765577, 549.045494853607, 538.634234144246, 503.227150099467, 509.768420172362, 503.793545414455, 516.729550663236, 521.662189495693, 510.255977555873, 515.94640477085, 502.174540659386, 545.128405512146, 512.510616993742, 526.319752299237, 472.374557029085, 510.917570314604, 582.383364299015, 524.582698635688, 530.906662374199, 547.678299781965, 516.9088656858, 527.966026428046, 492.717504406124, 526.840742074025, 521.551289527432, 529.043306721301, 535.866716718215, 530.808910696114, 497.026033408239, 539.249909632809, 495.171686820522, 530.014343563655, 520.101623977082, 516.893766648953, 537.914290349933, 516.963221268833, 524.985698178029, 540.085684903909, 505.56997007314, 552.629316715308, 507.314740422503, 504.967108956874, 516.65376849009, 535.347658208436, 522.915077565736, 535.850250394701, 510.384224122579, 513.355857177133, 529.1962748745, 519.574528140391, 521.446410246083, 556.757518892985, 489.245596898144, 538.678793778037, 542.613856699213, 534.461045429657, 534.664066506953, 527.04181527804, 501.695868777042, 541.935773303779, 524.351351092954, 513.680383475751, 529.394074842161, 520.529085493886, 527.807613288374, 530.282235586316, 544.376724924925, 539.662138553805, 549.603031914528, 515.743850474643, 542.956655590647, 505.101349200461, 542.002694617908, 516.681415918012, 526.185729883558, 521.786790428973, 529.987093260596, 494.960082890812, 488.026020530715, 547.503872408514, 489.41252979861, 525.195263715158, 475.025676945799, 565.089219176579, 522.150751336616, 515.859991044725, 521.274514682956, 538.33030214971, 520.691293747749, 524.647248883223, 532.593291376814, 514.768306620759, 535.796391162253, 509.295521524552, 519.180478486513, 513.907655671796, 537.501696957877, 547.261401726546, 535.454200127644, 505.340938099889, 511.553105640667, 551.593520012533, 530.306888983714, 513.094225146097, 520.463522300692, 546.191835758579, 511.15392014244, 529.447301983479, 566.53028203843, 528.32389741793, 535.790854948418, 522.274850372035, 501.204078902301, 519.972521923674, 517.136400403486, 521.368685347295, 514.993940172636, 522.089810126642, 512.76061962515, 520.667280545971, 515.115691243539, 513.728251458409, 513.013761524581, 491.197973290044, 521.328877437546, 515.096488902459, 508.65413004258, 540.206435648444, 523.663137009616, 531.873769386616, 504.257301483598, 509.771607046207, 529.958410368675, 527.921139711224, 546.891290076477, 518.839346715995, 502.73861300076, 559.04168788884, 527.963421998565, 517.502762777278, 513.858903132945, 552.334901742336, 532.941630809236, 519.355444157003, 492.091831804207, 505.825704613206, 546.835995347093, 535.735659965626, 551.571791431562, 507.164185539525, 510.48880663593, 501.287686557773, 521.376429917084, 541.675099604569, 528.293058116588, 521.540398880288, 500.074304610892, 505.527118497504, 507.284614125177, 518.59488187046, 523.603345754279, 538.935645243246, 533.134421515358, 529.308388266852, 561.100236210446, 489.851653946827, 525.290741583739, 538.86307391185, 536.424437788998, 519.959248967898, 502.9775409855, 511.236283368924, 542.358112755251, 545.913204399576, 512.163343526285, 495.08796426943, 514.657496291389, 545.781330785014, 520.945922630466, 518.963621649259, 531.98037546112, 524.627333456328, 531.791211928671, 535.188102749821, 522.25099775362, 506.039299518028, 513.022418172773, 483.224616085907, 516.157128012634, 517.583072081779, 525.210217830232, 501.369664260542, 517.519086578981, 506.73994029608, 551.638784495606, 539.064361200939, 541.672983765586, 508.550230620469, 536.847648339442, 522.630618878034, 518.689717337357, 508.675507391528, 528.711672455404, 496.159990961034, 522.692917552752, 516.497654216249, 474.115989697894, 542.575982903447, 557.317203014305, 503.645101501309, 523.335374356169, 533.660968688081, 514.666172851332, 554.708365695183, 533.198368047112, 522.111508640463, 511.31331036631, 530.893289453867, 503.258582197001, 523.865843087467, 531.470021822789, 516.297673245326, 504.198289645172, 511.626533342975, 534.434195657682, 531.318058381935, 542.323078744328, 546.11797000697, 492.450083826949, 535.001156386985, 508.632183072527, 520.262353611854, 517.349103210733, 526.926274979451, 507.774066639632, 534.225715282718, 504.47837476535, 509.622254184884, 504.696557707872, 516.224607366622, 511.294103650084, 502.988300054229, 522.661441603976, 518.61700354782, 540.848668607594, 506.003591748766, 545.522742442737, 505.638454741886, 521.444497144325, 546.136591164642, 518.947531049084, 521.788848012275, 561.559333544159, 520.498071730081, 532.359001162944, 551.264072246274, 533.535368513483, 476.570243443897, 543.67172864456, 526.577537850571, 516.833954509772, 499.86570728685, 516.599668481975, 546.317771718064, 514.199661574903, 504.825078049239, 550.298566045768, 513.674060911975, 515.663573991122, 520.672008257955, 522.584059295891, 528.903228400338, 521.743521593427, 531.407069981668, 524.657860451623, 525.785166682108, 520.253025743181, 528.47981164348, 540.258620215237, 524.128054224009, 543.682237086815, 519.923486523826, 543.145920137163, 501.341439495461, 560.474494800811, 536.056876632851, 523.776316669827, 516.402891905355, 527.383003734085, 542.069262238821, 546.757997951822, 531.746955131167, 547.555072667451, 518.060520111962, 535.383355047011, 504.001885361545, 529.527998661216, 520.782504341916, 520.242854659259, 554.089378607898, 508.828746646592, 515.73719417618, 539.878728958312, 540.834158569999, 544.394995063554, 519.45847299399, 540.392934613657, 517.822076674557, 478.796094218132, 518.806037028018, 529.706934846514, 523.015495917917, 533.545030798032, 528.730656943467, 519.23420400552, 519.692815353318, 535.580704651217, 491.535903987263, 589.870361024403, 480.777589990843, 525.667466873989, 518.271694039712, 528.538399832639, 524.819939589012, 506.413191812206, 512.832522640691, 527.297869249064, 522.537765083858, 538.533846328733, 501.291032806243, 523.562635234297, 527.363689491051, 489.348271786354, 524.065700534509, 506.517271238395, 514.112508986202, 550.38510476823, 526.292072415036, 541.534225884589, 504.85703682391, 525.422669000318, 551.007662897598, 532.343131724124, 508.249532669102, 513.988631840019, 533.215823909955, 534.487996411195, 521.604804995836, 530.269403403578, 522.119275010949, 513.258901578761, 509.181604439944, 530.373850830591, 520.259511252862, 514.746889981821, 527.650443958849, 543.547931034209, 509.098190198364, 552.136583790877, 525.910591241901, 534.803111370977, 536.79979972324, 520.715262493434, 527.761852492394, 508.455083629218, 507.842083116909, 540.968723336125, 542.192590393261, 536.438829956173, 529.366874386895, 526.140276509586, 512.738526454977, 543.840260945204, 527.423473230712, 534.126120430397, 541.957958905656, 514.947088151508, 522.470916455646, 508.720875400543, 539.553265675896, 521.467724271501, 542.581163797552, 532.671264238279, 507.857344310495, 493.625236329176, 518.809648896838, 526.083951928084, 538.115880634886, 511.243441405037, 490.458806584916, 495.142386477471, 513.158134841715, 542.934006912064, 513.500607525946, 505.591802151383, 520.164202237708, 524.591869147618, 505.074730661203, 523.13836879997, 517.623482711835, 487.88895046036, 506.695123189658, 531.779691462008, 510.471627970049, 543.475360469417, 509.9709307837, 546.731287318046, 500.73014975387, 510.602739960572, 524.229604047821, 506.065261448605, 530.740778490123, 508.429194143862, 522.969638346958, 495.273483899569, 513.679568458807, 508.039257731894, 519.694232044996, 526.21804171011, 529.96108530786, 517.116850539912, 536.484931513621, 561.254471084131, 533.623929864489, 516.182758007356, 518.046905876046, 507.64661319088, 494.769457891981, 525.666883140797, 487.683270329023, 532.14548917474, 528.85649921842, 504.30686193693, 543.616975029208, 505.569860310343, 560.586626349604, 509.197066919109, 488.182836236971, 527.260147376091, 517.304347106436, 526.614338256183, 560.471960262355, 511.205691107146, 523.066422157582, 544.043962873982, 516.165994827393, 499.090114367699, 547.632191477798, 507.963299197064, 537.95593118615, 537.37787471998, 511.061068959127, 541.298103011818, 503.176062152548, 526.586829078189, 523.934891945008, 511.945994192651, 502.231148893481, 512.787505302221, 515.014610607798, 526.678733058515, 522.053646149823, 480.179197043563, 536.592526215339, 492.296168643241, 488.837552481872, 510.056845818998, 538.97301302323, 527.797298028609, 507.278483497376, 528.968325515379, 516.528604724011, 523.183294806645, 524.189294660203, 530.988882703534, 508.586393041804, 526.646047597622, 508.895686004582, 510.638411023649, 546.888085591485, 539.635096477749, 509.717251789411, 516.503552694938, 546.167100057141, 536.649999134673, 551.731156278002, 514.574363579104, 501.212068967108, 524.932024518454, 536.067411287338, 502.808937508215, 520.577599875626, 492.428172720212, 524.387162396489, 521.722999107975, 539.85933651741, 520.885558245668, 539.815842928472, 532.950216294964, 537.59309665257, 517.865704040195, 517.580189155213, 486.467635991179, 521.055928091317, 545.647796001193, 488.879013504655, 484.058202731998, 515.827168324994, 517.419810211222, 560.649874416425, 529.952586187847, 519.335310346114, 542.939534760989, 511.872730219932, 516.756432739633, 497.060797354096, 525.520266582845, 509.155859953377, 540.336361450221, 530.118163223761, 492.919924545979, 547.682817856341, 526.495095227246, 520.209288099389, 518.100756107819, 512.891455261874, 524.363217060133, 534.645126578684, 527.377845047258, 532.194942063934, 492.579919437034, 494.167899808776, 536.035908440037, 558.452346287144, 506.322428086727, 526.894683195877, 505.664976763267, 503.309526415811, 515.416199932559, 515.715711067531, 513.757675753888, 516.245298001119, 523.058243613526, 515.77603050343, 516.249469506988, 516.658048823447, 542.478497252178, 549.993778382169, 492.018294754967, 524.276757937554, 518.846451806042, 513.514169050913, 513.683190260293, 531.858462023919, 553.682018243433, 533.930039115892, 551.292852118249, 532.763172056087, 535.571058852803, 547.190914356076, 519.46388291532, 535.15881660935, 537.532339264639, 510.096472907153, 517.590357595635, 506.373609028968, 551.338696234643, 551.906246626166, 497.06273424842, 519.044822965681, 521.892117315684, 502.960614434487, 550.814222118912, 523.23382357052, 516.091189589213, 525.505629766914, 499.360476146901, 539.453537817812, 544.340564106762, 538.635509946476, 516.721859766995, 513.423312467716, 480.387677618585, 523.990918264172, 538.768609493757, 514.044843590149, 509.544452472039, 529.987174945263, 550.293807367685, 539.222145298966, 517.303465608045, 526.049193697942, 502.421683221122, 534.08184296445, 521.26520284844, 523.346854339609, 519.137148466515, 496.502730763761, 530.435209089112, 521.005814855273, 523.557837658788, 535.234897164827, 499.295459195802, 540.843622947754, 536.603214110517, 531.147256869691, 490.066518244108, 538.864183790228, 485.427334152286, 518.731584678063, 499.151217098596, 499.147344841902, 509.768314734646, 532.778182810119, 527.558312104474, 531.162904377331, 520.884745503413, 541.507215747915, 555.536183087982, 510.180926670953, 547.952941921856, 509.885634583919, 526.028827159114, 520.23409814271, 526.908000052897, 538.578823464912, 506.645650778469, 518.43185984574, 532.951436470473, 500.843921541123, 521.228644309562, 521.617054434238, 540.096600796504, 543.582613200603, 528.356623033565, 517.504797795489, 526.698072866853, 536.704614463207, 503.509566932474, 528.731294520452, 535.486652131454, 532.798453863185, 515.99451658183, 511.38098276306, 548.431415712342, 513.150099737568, 541.739444412708, 502.762817187138, 522.908232455583, 519.259211151761, 542.42806409087, 528.441692966563, 517.09913136159, 518.443450136173, 541.991692348012, 534.059504562067, 505.569410766466, 503.645958928837, 511.687937617233, 538.557808337258, 527.066838848451, 525.955755397258, 513.996966634182, 516.099896889905, 540.983392797356, 538.395146991658, 541.100362164995, 496.611357103786, 520.277353736705, 555.709514559422, 536.675637666165, 515.17884755627, 542.060788458867, 538.173363868553, 529.662179820996, 531.411798866736, 493.799081318443, 525.815510543152, 511.029765026694, 495.557687126199, 555.797017103849, 527.76368799506, 504.786903351505, 511.355251144278, 525.924734588946, 516.819319511207, 524.845222097644, 502.355349667927, 507.611816885949, 518.426163174972, 511.985754902138, 517.799455229877, 524.08221936653, 534.597822482125, 516.299515777048, 559.15191695607, 532.649712930117, 510.595270031382, 492.527835480636, 493.123329510851, 518.08545145971, 526.369865619281, 515.495425581794, 509.310276771878, 526.055918681219, 515.927088417993, 547.426935319153, 505.108598438815, 498.273699934524, 505.764934753505, 540.544341270342, 527.058027453064, 551.399586583483, 508.325441505146, 501.403750490629, 533.79025954606, 527.077626510505, 533.149462875161, 532.639248651968, 537.409673937498, 536.001533575896, 561.5071529898, 527.75720476402, 514.408298632571, 494.21817576164, 515.619078528284, 512.108489997388, 527.547651144618, 524.837975098532, 517.835227790566, 532.892315962597, 501.827932437528, 520.337140327041, 522.56857909016, 502.530227200434, 510.651607982194, 515.246972158222, 510.750784005989, 514.403478057936, 524.092161344177, 532.544552062222, 535.83854291302, 505.19393019058, 546.924274003537, 540.233223814552, 513.802623005394, 531.331830603152, 524.814805472345, 497.391491616121, 553.154821013815, 537.445492801262, 534.21809489128, 524.11632608403, 531.647989718593, 503.495359542435, 532.312524833903, 529.944351000327, 510.020618010928, 522.844508758669, 541.844773572787, 528.530992861186, 540.593990322785, 532.211069396907, 518.931849863951, 534.723513255005, 539.884629691098, 538.545779793709, 540.047280087702, 536.294822494341, 548.521288537133, 522.256489808558, 504.889484795497, 496.478165574801, 496.8239231605, 538.360668626186, 519.914135194215, 499.938114112669, 520.252539264469, 490.419790575456, 508.046637656045, 537.273381619421, 534.935522698828, 545.998213344052, 523.973291859216, 523.852989167192, 526.579803522768, 513.427883981424, 531.807948731237, 539.038235521699, 517.93711500863, 519.175283876384, 497.899895577517, 523.615318616865, 526.97140959047, 507.698519150915, 545.644933931246, 554.381907725991, 505.059868097833, 537.849762823148, 518.140940114849, 514.780327391067, 503.447397903287, 543.243561625789, 509.979250079761, 519.524550290863, 508.891965476324, 532.018728229971, 520.188450312878, 493.189541562679, 498.155538014707, 545.729134047511, 517.321879858217, 516.119045724491, 502.064265197534, 510.382335726979, 512.204198813467, 518.156402892001, 507.903658581833, 546.666123333319, 541.608547276914, 530.635437626651, 523.332513170719, 520.857208458695, 519.183819188115, 493.481822228024, 539.941709906076, 490.505111743799, 526.313831481366, 524.12081524774, 496.486700526605, 490.131111565027, 539.631155465609, 506.701159925932, 537.097144196104, 511.84819503986, 547.476012385752, 498.515612761989, 522.012780466056, 539.449257039225, 504.950482027167, 519.946352310839, 531.756683782723, 520.853042344681, 504.306632115502, 555.698278070333, 515.529785906108, 522.492799790308, 559.386379852406, 529.5722726242, 522.529339303325, 525.4698234172, 506.240347288006, 514.152386740991, 547.321134752188, 527.635509407191, 529.543977750798, 517.496823773961, 505.045329699744, 482.4032288442, 530.651691023286, 519.221629612735, 521.396825793385, 523.805738946631, 514.372383878787, 521.213478283679, 521.441387650486, 533.656235086273, 493.711370920768, 514.175566825436, 539.176779514568, 543.910537994001, 523.421862512126, 505.707812057712, 537.3783225204, 525.418671917542, 515.861685878878, 509.741571590774, 516.320584117069, 517.688862335274, 508.368734362142, 548.707928281262, 520.01096294332, 515.284216837627, 538.994892833809, 539.739726452007, 527.064484036305, 525.254197712361, 531.668491732501, 541.592797320611, 526.749553949454, 488.946397803194, 524.086166701987, 511.146692255129, 521.591620393248, 504.229629069081, 550.986911275152, 523.083412927536, 536.122675755785, 518.616211145239, 546.411368226446, 531.335686713764, 535.37922464852, 538.459794099773, 516.417466766925, 491.657790151531, 531.32275169515, 530.112022699216, 526.755698441199, 501.540672827338, 533.982732480039, 528.826925225961, 553.041159396494, 512.579341619852, 530.687682055906, 527.055294117426, 499.295364373499, 540.58784392267, 538.722283522414, 524.931341133113, 533.315283095039, 543.537473164995, 518.546435207209, 503.005324273881, 506.320358737171, 506.632021144484, 520.917426211086, 501.539647568218, 526.875038137556, 531.785587714053, 490.319379999836, 539.701828745198, 542.431961299593, 507.279429458417, 529.248456481484, 527.440666344152, 510.335095854581, 537.385761575413, 496.794693209457, 535.709275795473, 501.835723428468, 514.856955281178, 522.901475305744, 524.932562224749, 515.538474081216, 526.309380552899, 546.650398033584, 506.019867145906, 529.660672997769, 536.928890127177, 492.521982535773, 522.180795037569, 503.73883278713, 526.933190488865, 553.600920474721, 526.720813327127, 549.475811459071, 547.339210045327, 535.009506073597, 490.83255252502, 529.623937732667, 546.13341393734, 528.605762566429, 518.052300736981, 533.120648579281, 516.031745362752, 540.738263856047, 509.79158216266, 484.878139247929, 546.793692463519, 545.97277402552, 515.241658733773, 531.037046490464, 523.782352407447, 531.843371678225, 534.602586826435, 474.726257807002, 529.31414642617, 501.800052388798, 514.77310439691, 554.104068216643, 534.749740424036, 507.803780556382, 510.65102892178, 514.166577529288, 506.896055475486, 529.202235751334, 527.864120103377, 523.553630702081, 535.982894216358, 506.079282962932, 548.024389460142, 524.863120363645, 532.633259089648, 516.16319781822]];
