# Supplementary material for: Hypothetical Outcome Plots Outperform Error Bars and Violin Plots for Inferences about Reliability of Variable Ordering
Source: PLoS One. 2015 Nov 16;10(11):e0142444. doi: 10.1371/journal.pone.0142444 (PMC4646698; doi:10.1371/journal.pone.0142444)
Supplement: S4 File — All experiment interface and visualization stimuli code is available as a zipped file. (ZIP) [file pone.0142444.s004.zip › experiment_code/data/one/49.csv]

	sample_num	task1	task2	task3	task4
1	1	525.320177143734	668.057617536874	138.559628238857	340.436104537053
2	2	520.198249082004	671.478067931839	142.123586248823	347.876462731617
3	3	523.095891801551	670.244512005208	124.393254486698	361.814966396851
4	4	524.246080907183	670.208083663562	104.846767338261	347.5605911843
5	5	527.935379122393	672.35993298304	122.804485089062	352.052186334488
6	6	525.439027124925	673.066122094043	155.386417635348	317.91727500785
7	7	520.893967121342	672.800554099475	142.216544574641	355.484025595505
8	8	526.01233542876	677.136480013535	129.091765975789	339.40264627434
9	9	527.049554365982	678.340137100777	151.740983893793	327.221309393133
10	10	518.814235128591	670.129053375179	109.270600122451	321.104269174217
11	11	518.262964648802	670.144830501603	154.066834529049	325.856446082626
12	12	521.047195653702	681.123894826489	145.983085964276	350.491119314512
13	13	524.947177988503	672.389640546535	138.541894392358	351.03744506298
14	14	520.628858956728	673.224892441565	112.739458803452	346.792721126597
15	15	524.725397385865	678.502408860357	154.736503829133	310.520829678458
16	16	516.984048255695	668.838565815478	156.957799678135	345.092707254982
17	17	527.880845783957	674.777077615342	122.978252356198	321.279138132735
18	18	525.989859642483	670.665502562947	84.297838533345	351.459043544323
19	19	520.945796087382	678.088812476292	124.991556159591	376.301022581635
20	20	524.620547103083	668.659361244226	141.671559640733	332.649166160181
21	21	520.709375870876	673.683276884145	144.091507453496	359.89969814171
22	22	523.598436346666	669.064903669219	132.981575819294	353.243274043728
23	23	525.459136312559	669.290404640101	111.556428140311	323.934591577
24	24	528.768184865833	666.046256996325	126.499795976444	337.161646409718
25	25	525.895558327212	674.834615974825	127.903192242889	325.825218357203
26	26	526.99150812979	678.262349972756	151.672209695259	349.7172460605
27	27	521.719728804512	673.587890746265	143.8341164104	354.094313419129
28	28	522.555319438657	672.240107667095	113.104270181395	351.471434420238
29	29	519.026702243955	670.752430887633	130.678217585271	369.678997945429
30	30	518.189998320705	673.995371625225	120.433806334678	333.468142489406
31	31	522.38260849947	672.824500926171	125.90229638741	361.800937213834
32	32	530.444118492711	674.232771825693	120.949693092136	344.257688957935
33	33	521.131459683191	666.861297516696	135.473357880237	343.300079232212
34	34	524.576988997429	670.706594581551	116.847586441009	331.840227154304
35	35	519.108212166239	674.301574898331	118.996039374765	346.751686250283
36	36	523.751965253539	674.576765589395	153.099977151367	330.463403127283
37	37	523.911438260351	668.063560100881	131.110760105815	324.768420275207
38	38	525.734639074382	671.198923977078	182.418248649648	308.31246421074
39	39	523.381632876545	673.375368175716	124.56339377562	338.081473658633
40	40	521.395076243745	672.980726054445	139.080337922074	322.994020223269
41	41	518.260310838383	671.512902139715	117.522922041649	342.865120911129
42	42	524.70009159688	669.849891834498	133.811066163013	374.621247645553
43	43	520.376011070366	677.006704787109	142.998466420084	349.935979984469
44	44	525.172830594704	670.261031625534	113.966342245743	322.376317133303
45	45	524.243777311483	670.107142366767	133.563540300721	329.71204940295
46	46	524.181806931357	675.357176171098	143.939166690478	352.854027702102
47	47	524.858410611641	665.735103624318	140.449348147135	320.906551908788
48	48	521.996140867608	673.221101970481	87.8097683944957	349.811594808684
49	49	527.636709593318	671.149883580658	120.295971440096	346.992390273317
50	50	522.607632255284	667.228527357691	111.469184980125	341.063992548736
51	51	524.766967625082	670.308209113367	114.392270756842	343.017561227794
52	52	525.848844786819	670.561717206795	119.626866973984	337.906356172982
53	53	524.463276038164	671.080755928061	143.522568096901	339.239405459906
54	54	520.819944195831	677.19974149108	115.136461922745	363.824357545652
55	55	520.239091384201	668.215342170977	137.90909750092	340.63832070236
56	56	524.040045389746	668.537419856716	125.885025293033	363.01894469268
57	57	525.816875987585	668.130446446867	134.469066282593	309.820572296743
58	58	520.497753392984	679.27245187839	121.848869300729	340.408748533569
59	59	520.562344666021	671.393924781858	97.328986043315	367.804890937505
60	60	524.973227102697	674.623878945852	148.036835951279	348.922958756333
61	61	525.02586428855	671.509384814873	100.990619407271	339.817235852731
62	62	527.114920017408	674.092661872552	120.817410857353	274.77581569112
63	63	526.286746464009	670.811805635802	103.900406630102	336.831899957195
64	64	525.517992505786	674.867287906997	127.994974428596	314.861546630438
65	65	523.710840489766	675.195678283604	159.140607962735	317.146146295504
66	66	520.261751492972	670.334864180351	167.827725686105	372.393713681912
67	67	523.624912081542	677.736158509885	148.946653141891	304.077799606641
68	68	522.45223345053	669.684448954873	146.140956566267	355.242233808576
69	69	522.311994332945	672.462237764707	115.312611341046	339.542089499079
70	70	525.418803313896	673.958830466807	133.806366128782	355.352171819981
71	71	518.794783548553	676.236739698502	113.307626615994	359.494315146047
72	72	522.3173121406	676.684411002963	183.363935497063	344.361835960482
73	73	523.858620334416	671.783931488923	118.653743638895	327.434580109994
74	74	516.819249070041	674.64786921667	135.633064946444	350.23636668377
75	75	524.888622272186	678.75417017615	116.908434804864	344.376287983211
76	76	525.388298456027	676.027346967995	127.405243444674	349.867785448247
77	77	525.979302621741	675.328786526436	136.63194204216	366.617594704264
78	78	525.169921274497	669.847040563729	159.547417073457	365.8516899294
79	79	518.959546929883	666.583950808104	121.917214605286	360.015033202008
80	80	521.42905468943	673.050292659231	145.161431944375	329.997179333738
81	81	529.635120753093	667.857281107654	130.401151270053	341.492845755102
82	82	520.387548243444	675.704309782916	151.106675468768	353.461922589625
83	83	527.07138331369	669.661992108557	137.013976173789	356.640828957377
84	84	520.604508133619	675.069269810296	96.0159739503215	314.003212965068
85	85	522.25171953216	672.261205005075	134.152355946255	341.675014599381
86	86	524.701506210397	674.3167808137	118.236798804816	337.239204483608
87	87	525.993800779819	667.084502683296	138.976049471441	338.168413256361
88	88	528.068711700295	673.86074159596	129.369501627976	353.136788250358
89	89	524.710532646144	668.76090062326	137.256690933963	343.242939021368
90	90	523.21296022058	668.004671890253	137.150846470023	319.506650429025
91	91	521.628158592893	676.412942561194	89.1266083280019	348.725087813533
92	92	528.124721506777	669.410651589865	123.925006574707	341.773252304542
93	93	522.156785216571	678.576728417117	99.0167107399999	341.533196454884
94	94	522.136753586102	677.940749431718	147.84433307927	330.634205980764
95	95	517.774723926301	673.669177933513	107.84380596595	333.974253565596
96	96	525.638401703971	675.407924673561	147.650594068264	347.903884530963
97	97	522.42147774779	677.590049004649	141.252759929227	357.846380253772
98	98	522.102709157021	672.469850562376	143.846218309437	358.040173699773
99	99	522.138577731863	673.314731454882	133.653106677493	332.005724220278
100	100	526.024277859771	676.0670957966	105.05723786013	327.221034228277
101	101	518.594533450325	671.929850140811	118.094844880113	379.893617687641
102	102	523.773368629308	667.992382334547	133.244656271387	344.452781170316
103	103	525.099333956575	668.637893265105	131.374538487736	340.471250899957
104	104	524.511132848102	670.954029663398	127.640419914047	340.700961010027
105	105	522.04158495216	673.791104980562	143.27092701066	354.198456360632
106	106	523.067583621589	673.564464370425	105.37670642524	344.263651241541
107	107	522.679522721411	676.646452653326	122.522067525101	354.492806255721
108	108	523.856781065484	671.015089399475	116.695878468652	353.638579485583
109	109	526.262969761286	669.769153794678	117.439344421136	342.538841774189
110	110	517.634415875822	669.637329772389	113.788319101301	331.568829497786
111	111	516.624640749793	669.09064919977	93.4115021885497	330.990879822869
112	112	524.417828674647	672.651279378271	118.73032527151	349.078620119729
113	113	522.107138882523	670.545723975607	120.758426574614	322.439461107504
114	114	518.318544040432	670.191844695111	85.5720729484194	330.413136202437
115	115	520.648164871752	672.251346581373	129.09825742103	371.877831947742
116	116	523.076141507103	671.632420823329	133.00164722462	301.670538147801
117	117	521.760873357264	673.27920921779	142.387557069832	380.661570766982
118	118	527.239672111564	674.493677848886	118.482560873834	341.255797974307
119	119	526.437532315572	670.869499007879	147.076968418715	354.062741858274
120	120	520.138656635348	675.695065620676	119.086845534606	343.201462178778
121	121	519.883094803637	669.342577570812	130.608409718831	360.609647892867
122	122	518.937802920149	674.14185140271	141.623370122872	314.692570429664
123	123	521.156696438328	675.3369411258	126.227492359512	335.374437325683
124	124	521.687873337611	670.8072453071	117.789175330515	346.169142750935
125	125	527.665969602105	672.548604512165	137.002804450446	355.654869744981
126	126	525.275619208782	663.930135792849	153.611994894655	324.747637624331
127	127	528.986997537375	666.546914704563	89.3759360913055	331.923603273995
128	128	524.42938146027	670.503230738988	126.610192907284	354.639107123272
129	129	525.268403605472	670.206032883496	130.086392860557	342.799129219309
130	130	522.627412678647	672.81702945458	132.398614821226	363.950779925541
131	131	525.553325564644	670.589284709237	133.240934959616	311.504906813799
132	132	520.305964056995	672.78983526037	109.013101765175	342.589077907474
133	133	523.858104930061	672.80385795267	129.430466061785	340.913614666731
134	134	525.646274325337	667.708599849127	155.885548154496	394.6207543076
135	135	526.629686623707	673.235481890542	136.277278926625	345.796683489109
136	136	521.448849895487	676.137622115625	146.146305795706	340.364658275744
137	137	524.22019516536	672.845162963793	182.654169672433	355.051189650442
138	138	527.989907958009	670.523765167802	154.412351796262	359.645856175366
139	139	526.386499976315	672.455571520693	110.368844658287	345.655848397074
140	140	525.113664344382	673.340045229588	113.437559905045	352.14129668053
141	141	522.586420837489	672.354110386288	147.970994751431	301.298321583621
142	142	522.246047616596	673.179947497907	125.8146634145	319.959716552567
143	143	518.907369763079	669.754637591154	137.084958592811	346.162837683273
144	144	522.112578845421	666.717536991205	136.555896380114	331.714633945474
145	145	530.015471602617	668.798929214868	138.418138730964	350.803055073628
146	146	518.300507469169	672.002597517995	98.7195644987522	345.527575853071
147	147	524.993764839432	671.438205820238	148.25657495187	294.978866766892
148	148	518.815653933353	673.712311003825	128.653775476267	341.701762776516
149	149	516.70992484231	672.79502694979	120.18762453456	339.029968388759
150	150	522.17244724308	669.926783496046	137.59948398062	334.39520118414
151	151	521.889328633874	662.221031327627	93.0074595877503	359.343951577544
152	152	528.493833916981	674.61712419871	117.259932424247	321.299628408995
153	153	520.554544328961	668.20747430164	131.767690717836	355.542735762355
154	154	519.73690913524	671.920184482811	125.34577585965	328.454533741998
155	155	519.921216434946	674.314238449207	133.75406518603	334.611192057875
156	156	521.647710893509	673.403248470796	155.540224663991	348.958186687637
157	157	518.813224677018	672.295104890949	122.383140530205	331.573598432606
158	158	520.243229161595	674.365531330219	163.185148969968	334.196269760568
159	159	521.759782017937	669.523072508083	113.61423813457	327.734992634446
160	160	526.349857128486	672.550683176932	129.080090092529	329.408286836981
161	161	522.29716013447	669.532546507618	127.128397905019	365.339026817504
162	162	525.23797215739	673.500631215173	125.017166943105	335.861485367041
163	163	521.091877479205	673.717450222577	111.016692467104	342.87249141754
164	164	518.479004104596	671.061261411486	122.009115736173	355.660570742817
165	165	519.446237993724	670.708111599197	127.811087172836	333.076951528525
166	166	521.473005852478	674.778460579187	126.187908767354	305.570280045416
167	167	525.647313129175	668.020640070226	83.0428592010519	367.956208548376
168	168	520.188491807041	675.100284881807	132.219302967498	361.355560038552
169	169	525.533349271894	670.302583176376	143.272272622366	360.562661106191
170	170	519.823874117327	670.731929464928	108.966362792239	355.068043335873
171	171	524.818077505366	668.528520123943	114.696628642927	349.520149684539
172	172	520.383067580285	664.38853703668	138.465194461335	365.546389740959
173	173	522.61541292509	670.784679249155	134.343848563685	319.284992932818
174	174	528.987363585958	671.225897136914	110.783385949799	346.456147229761
175	175	527.512259671716	674.530873557008	139.544533972733	325.726674069243
176	176	529.034524611137	674.916732978994	130.728622440765	341.328870446203
177	177	525.469491731539	671.475382252802	165.545525376095	337.871789732561
178	178	524.533784521358	667.28910979778	136.620786286054	355.720351447761
179	179	523.484923605042	673.966909561551	110.34092837206	325.142637419622
180	180	521.443279837714	671.486121483598	175.083715024688	349.89820141358
181	181	518.295189622213	675.855806856099	136.699761226647	351.997218309327
182	182	519.945512694666	672.503824686375	137.797591506306	340.298988966368
183	183	530.148542725782	676.327577659836	165.361472729175	355.272283655452
184	184	524.020111573327	674.174289176749	130.575451617684	341.694263379606
185	185	523.405844607003	671.163600281754	120.393364138044	349.852620450933
186	186	525.17282821619	677.520708674437	167.260064850847	339.480049702038
187	187	521.941119796998	673.647522084095	149.564194661962	337.600059689454
188	188	519.80956495362	675.400517313809	128.852573775963	353.248013651275
189	189	529.151027769933	673.413687820318	143.124947805755	340.535713609082
190	190	529.884062317425	670.777373359153	118.339506953894	336.550609569042
191	191	520.871295303408	670.359062636484	128.420868592011	340.69979607554
192	192	526.320521876765	673.734992237726	146.272571047937	348.860207762598
193	193	523.310251327131	674.682545684491	141.330585808027	321.310559712981
194	194	520.429853069207	672.415761441648	122.836611075372	359.68084899587
195	195	525.485106062866	664.399394287983	123.055528094265	364.029467505876
196	196	522.944698578693	678.687349297438	131.470450911871	334.330917779455
197	197	519.105879060701	669.806792619134	120.867318054785	353.039640101971
198	198	524.077677384459	666.217559345324	138.630732087224	320.189272842827
199	199	521.795428594851	672.803708195728	156.72879372974	318.154089446272
200	200	521.661281124086	680.56397393795	110.449989071535	318.358027754226
201	201	522.416572931646	670.533197910211	141.388914741143	341.158331343239
202	202	522.015878104997	671.171687343729	121.115882031717	361.750961718125
203	203	521.952552988255	676.744689045708	156.713087264326	343.043839057192
204	204	527.295133403562	671.234855779884	130.778366160386	311.894091196329
205	205	519.334063531935	672.337145795982	136.260378565848	350.765823909199
206	206	524.035542702596	675.854776704158	144.560109230377	330.355116324724
207	207	521.707477353761	668.547227116677	159.687972345066	338.647224211408
208	208	524.304257833235	663.334782803475	125.065897872854	382.907254598229
209	209	524.518848629653	670.08691879231	118.261055160952	354.163600052151
210	210	521.476456589862	669.124683485836	138.672735101999	317.540401432937
211	211	527.580208484103	671.643660477567	157.027194035258	344.928066637816
212	212	519.692560907903	671.809113238469	136.341098747236	334.598460831307
213	213	520.786665417792	675.202097292665	144.263078361519	346.643793988618
214	214	521.480337899035	679.324294325791	141.145787176531	369.596188331601
215	215	521.053000574591	672.792492732061	129.860662280134	365.860481388134
216	216	521.56140777499	674.151688940404	145.723888081838	340.509899904897
217	217	521.861456556522	668.573004397421	118.258504167059	332.857313994647
218	218	525.650947461466	674.603996704573	171.905169693301	317.117514921248
219	219	523.884028309573	673.384030025968	132.472796785221	331.085340380236
220	220	520.040518802757	672.714916570893	152.211966572155	359.266075381355
221	221	520.930284768157	680.379440604794	139.811591762999	327.93676282087
222	222	523.26457217927	670.483401592798	113.574371572388	343.830201461377
223	223	516.256988861599	670.761034914535	114.35518923219	337.332876005369
224	224	527.029334397859	673.087339847368	135.695950160431	342.153925853403
225	225	520.841250807671	672.825259699229	128.79633946377	354.686317350437
226	226	524.569869628607	669.76004230898	128.677883949919	347.559752541998
227	227	520.8189742929	670.251896106413	142.70898064251	322.110698872283
228	228	523.687551000641	675.476866553661	171.162449012734	320.185484323249
229	229	526.246335871654	675.342889448061	138.418358912594	346.9319013673
230	230	525.048567555712	671.999823297563	128.597513807457	339.083279413053
231	231	520.248349477572	673.187252174519	124.238399901598	334.777378761731
232	232	517.112546543186	673.310486808265	103.391614489288	318.835638596411
233	233	519.564482945829	670.412064405166	134.918060248221	354.966389486706
234	234	521.93198806106	671.624447847164	168.13720078489	337.643653851288
235	235	522.608995216669	666.155065452952	144.823971722511	400.046166058047
236	236	520.816490898514	671.070560185122	129.839550092669	327.490534876753
237	237	523.706605414634	674.734855348501	157.248195016856	356.739762549193
238	238	524.735355306961	672.565387955246	134.344967144471	331.707662401583
239	239	517.257303345312	672.117675785302	151.138082439013	354.28916341148
240	240	529.723360356193	667.404239958993	118.09727903391	355.77278980945
241	241	518.022833873719	669.936804308894	109.094611699641	361.362905590073
242	242	528.198124190253	668.575023118257	115.6512425469	334.333645106322
243	243	521.178197315687	675.524391964492	125.543005804362	297.791164692524
244	244	522.473540426009	673.639273094743	120.953854654165	317.90552182036
245	245	518.531510236008	671.406192469737	127.709230942412	331.406257391067
246	246	519.808401787493	668.95798338264	127.215831707381	343.503078921358
247	247	522.813495488303	670.239895586718	122.590885975087	358.221291772212
248	248	525.810541166952	671.291316907633	141.631706817242	332.241160803923
249	249	524.925480775596	673.593312988398	136.133793874037	317.912384520486
250	250	524.153284625506	674.182482775343	136.928342589098	363.460398577415
251	251	518.043746756356	671.164170577146	112.476250379768	325.604929384645
252	252	523.795730356888	672.253787605162	158.231618590173	329.777452847204
253	253	520.892493704087	670.538391093093	114.017377759933	347.165359772419
254	254	527.367092859144	674.66263828492	136.570534583222	332.963184455822
255	255	524.526594213361	673.456012553309	158.541167492619	328.66779515342
256	256	520.046830633298	674.365160222752	112.668139441002	345.246820370896
257	257	523.314523700841	670.896241514528	126.620569852222	354.300593115601
258	258	527.492386244514	668.554514734935	136.853725121558	355.261779054943
259	259	522.36701644611	670.995981314477	121.481233209264	344.41746731329
260	260	522.537510639576	670.404388762687	140.791751426342	365.762386644926
261	261	518.970489325744	671.984405919437	98.0906574687367	312.809271501255
262	262	520.460108459788	676.256585245027	114.940850656462	351.357248194519
263	263	521.893143518094	670.53686549658	158.120164908219	322.842226341247
264	264	522.909652119953	669.445341175618	162.532930749272	335.14972575323
265	265	524.634802619338	668.204899899238	119.080133881874	338.634177548771
266	266	524.163771427047	675.527783725104	135.191876064688	345.593915890672
267	267	519.7211976659	670.766453616473	124.560261420526	347.206020568291
268	268	526.917673004779	673.656325987431	117.210060181437	367.864430012185
269	269	521.747715524607	670.300555129141	165.092868791038	369.855355686619
270	270	520.497027049136	671.021724851336	100.910084415184	356.455209040793
271	271	524.179858396043	669.617467713675	135.426234703053	337.62793022338
272	272	523.220479972523	673.914474110547	92.4681348464262	348.562514138314
273	273	519.416629175182	681.591163427083	133.094468164326	349.228671838303
274	274	529.330708178293	674.39074238001	129.551978304281	376.559702594726
275	275	524.526513440446	673.126044786337	136.282107498583	334.365960470265
276	276	523.571501568029	673.544193948507	146.405852085185	354.171488570233
277	277	519.44582004867	669.240064658144	160.996433090962	356.666772414488
278	278	521.975075558542	673.006177348681	116.501295017473	339.353850212917
279	279	522.326732425282	672.429619840539	114.882961844348	334.479780664745
280	280	525.224314214488	672.487498984548	144.638050398543	339.485466568029
281	281	522.538944929747	674.13242646978	155.980215037969	350.569884802837
282	282	524.882108281863	674.418000314128	119.780195979099	344.818213116904
283	283	521.852397290442	669.453974086758	142.53519587429	350.920596238986
284	284	523.009204911359	669.551418840694	129.375784892491	361.506766768144
285	285	522.179604090281	666.378338597868	122.629512950484	341.420703119861
286	286	523.597694639539	672.366751896579	119.409248927323	341.594740116495
287	287	522.74815450287	673.452723353725	128.365235237342	348.268125772274
288	288	522.967763344596	676.58348953318	109.702839546504	349.621085471198
289	289	524.384054109637	674.044725173662	149.964605226838	368.224731722229
290	290	520.846651221795	673.015552065189	144.005448359123	347.194497385032
291	291	522.757156350102	672.418978696659	142.84521384668	286.661981334328
292	292	522.208006435364	676.154240987384	158.15416435001	322.243539375887
293	293	522.2601377498	674.235740543267	115.901011347446	326.872483434898
294	294	524.323957308542	668.37007176998	143.541794169066	356.717827469523
295	295	526.072705150835	673.546547469127	140.749547490814	330.777830340116
296	296	526.664886445712	672.291443994959	154.155515937436	360.753321083879
297	297	521.411086054457	674.959842155738	115.663196608371	359.604242539849
298	298	519.121967702062	667.812884703057	155.713064267954	339.726341733328
299	299	520.480090142746	677.588794499518	114.750822764282	340.907457269324
300	300	524.863785872091	677.449027300006	161.257848740933	327.197919492421
301	301	525.183313439852	670.928374973613	132.420796905015	348.460477186571
302	302	521.002828083776	672.884175431818	135.658172753123	351.509467950154
303	303	522.569307928209	671.592577396985	125.174971132147	324.542750703329
304	304	529.496112271665	669.844772073922	96.4050596994713	349.689316598835
305	305	528.317333696689	672.552894564521	97.8373338422828	331.744444331101
306	306	523.94337616069	674.894355599524	125.369572173904	345.925139117676
307	307	522.692287643289	670.489922284402	115.340285208169	348.387400835575
308	308	519.626872848815	670.87937937598	136.879045254895	354.018005395248
309	309	520.602518695171	670.416447859756	134.694913461503	348.597554443413
310	310	511.939822090816	670.371080416191	87.7682440837486	338.168030240989
311	311	523.921654195292	676.020929583742	110.460160376168	339.443932531862
312	312	528.466400500752	668.820369338569	93.0458324837466	334.128988788957
313	313	518.739605406044	671.987566130415	127.703551132609	357.518893514268
314	314	523.278561568433	674.364827946923	132.595356634958	353.509053339867
315	315	524.670752621696	671.281247278593	147.770332277571	344.661223000013
316	316	516.608521217248	674.705393273565	119.51705174999	357.997225558065
317	317	525.477686007816	671.360401347649	120.323771305283	332.831665675694
318	318	524.004565997232	672.354519003111	132.735635977713	375.992477997413
319	319	525.154148796537	666.182817016201	120.604702922542	336.294788820437
320	320	524.333324474054	672.858895939638	104.851590944636	340.949678632242
321	321	523.255472303216	665.581842851247	118.41937721678	316.156055305889
322	322	523.663184178039	675.913957342296	104.548621739821	360.780539841335
323	323	521.710860021757	668.72992787516	129.943873915146	333.461994181145
324	324	523.28794866507	671.197392333564	131.444744168603	329.296015104492
325	325	522.180725937477	677.154883859388	105.138663921925	336.248559077352
326	326	527.342274377724	673.939236035177	110.22223675251	357.251695887889
327	327	519.624810426822	674.155125470018	163.33707381545	360.175817997255
328	328	519.130847230957	673.479630284127	130.711875238253	345.881540520793
329	329	527.185554203342	670.501775630384	139.01857588749	342.495309605558
330	330	519.39769318311	671.812400929553	120.786549204536	373.42036732855
331	331	525.446182878313	671.144239323046	109.590719037399	328.59390393113
332	332	521.951344270836	670.681343041366	148.939629752895	347.148289470504
333	333	520.171544905717	677.172154450956	116.020448800946	323.667487298531
334	334	523.783691487451	670.765150727914	135.164513719863	349.969373885341
335	335	522.046243373936	672.820854484269	120.261968750089	341.318671869116
336	336	520.993269050712	672.055031999264	138.772860076607	349.693279331424
337	337	523.900903096849	671.598962684671	115.841630557608	352.639835043445
338	338	516.007031244905	663.094051920314	98.0276427708093	321.846896824628
339	339	525.509806567797	672.926397992101	135.544545768855	346.24153524996
340	340	523.821240821161	673.229098123542	122.736141933333	339.277368162775
341	341	523.895532538124	672.902597111132	134.204447643122	345.676570710432
342	342	519.404577098292	665.547080065811	143.567824152885	330.287316098629
343	343	525.397331019652	670.930206422703	133.183416388264	342.557434002809
344	344	524.769477943335	673.162175786239	134.572074717646	350.747424273379
345	345	519.081266248207	677.197128862966	113.456045312239	346.571232047124
346	346	521.49326344377	674.023508784956	129.572986004805	361.759563658592
347	347	525.098311694424	669.341007216091	119.671598484671	346.953156578763
348	348	527.726916524291	673.383307261617	119.435900838775	364.433946220375
349	349	518.531802997228	672.075987587272	133.99109097148	357.537169303628
350	350	524.590696740624	670.027366398229	153.624433594561	360.891768192033
351	351	523.859657868901	670.105604112341	160.818343736907	325.20308422041
352	352	519.695100841747	673.275642299382	131.938624859049	342.006875287277
353	353	526.652615544111	674.064814638626	110.770589517231	341.168656224169
354	354	521.415513290641	669.887944815929	120.566151618745	363.482532607224
355	355	517.410252026441	678.052390569091	130.952340116038	346.776050428441
356	356	524.807762412844	673.530039225207	141.362823334649	333.815521685913
357	357	522.116161054204	679.007646654404	113.334983571592	334.350319629561
358	358	523.924582330041	673.344840069142	98.3278921478458	352.380241240871
359	359	525.601704940474	672.754702880636	131.909589818021	353.77292345107
360	360	517.881708586849	667.444671512677	131.650969734439	344.438119428969
361	361	525.330561045659	672.782970482971	145.303809627504	341.413933982458
362	362	522.059408718806	669.39618624821	116.070450264836	331.433230106543
363	363	523.720050950015	669.961296980891	157.935618076489	334.998349039024
364	364	517.556988974086	672.421074331144	121.47695640773	341.842069055159
365	365	518.743473877607	670.417173212164	145.648514339831	358.239537298808
366	366	527.789929222851	671.151660576319	119.400413320829	342.084715378956
367	367	528.370403105341	673.883278004092	121.518182659985	358.533140548812
368	368	520.502566836315	668.321952803548	168.005693467557	324.779083495303
369	369	525.158887092675	669.053587895401	139.215319794786	360.699014420485
370	370	524.305370371189	671.926555409093	115.630297338223	339.191231354294
371	371	523.504094720802	670.816448364631	103.552205800383	347.216909680068
372	372	522.267554381178	673.35736248977	126.973017272513	361.597460130109
373	373	524.895902078048	678.491000869987	108.786196964889	366.497505104131
374	374	527.727698518759	670.895961718662	122.477915769823	353.711658995373
375	375	523.776375376287	667.032569053398	151.567397248223	348.713789392196
376	376	522.611422037086	671.610732952418	160.327461530647	343.026522046299
377	377	529.338871845012	676.877557732393	125.101923655321	354.235422993836
378	378	523.993171952099	675.682566103095	122.355296870442	348.201467105079
379	379	522.894338933576	670.653389814718	122.350255856962	298.329570834716
380	380	523.002410677843	668.533883494963	148.432926559161	354.90631344747
381	381	521.582041907965	670.498278284139	148.981370703048	338.671613480543
382	382	519.642408641071	671.580927976229	112.293800662233	325.12792169987
383	383	526.771759072448	671.231393621352	119.293556875116	358.373921120017
384	384	525.648629344406	671.013777344062	125.861939872611	371.783074962379
385	385	520.09151696964	673.331429443055	121.45262319786	327.011233310837
386	386	524.305360728406	675.555299183462	138.861252663781	342.545996751857
387	387	517.555763878686	673.615929925458	123.603794138854	322.561718793712
388	388	522.961984919635	674.805341391666	141.577883904212	377.643235546818
389	389	526.449496441758	676.129502249377	123.971034850683	353.264990292851
390	390	528.143808431096	668.333125577294	120.12300143276	351.766608467731
391	391	522.835668668398	669.943140744672	115.082837425661	341.111512940772
392	392	523.761673289527	673.593999425084	117.954284303525	353.131061869268
393	393	526.109603727132	668.259612924346	132.924334903305	348.578000882912
394	394	523.054689989831	673.412370667572	143.068674262233	327.479236889338
395	395	523.564426503745	675.99113288412	154.359660612584	335.587335547116
396	396	526.369669613487	671.129715752558	121.472726551869	360.926463566954
397	397	528.582518578689	669.089738372987	114.498043358029	320.734215338419
398	398	525.134249744802	672.466651419088	136.269215028894	311.822350648427
399	399	523.530181615387	669.873527218629	135.539680641326	367.528917333666
400	400	519.020614043275	674.07722492798	136.379444207947	320.598700435257
401	401	525.081927784934	670.547823769813	138.928802068921	331.229369770223
402	402	523.742943585253	667.303202711015	104.841067088573	336.840105977749
403	403	520.753199234419	674.780845638636	147.44105494427	330.490438398823
404	404	525.286034088578	673.248450425154	144.013777785876	362.730220410388
405	405	524.932465938999	672.973121132992	135.777481826164	340.886107813459
406	406	526.621449026599	674.5653912134	135.304398481521	350.864466026975
407	407	521.770606494654	673.991189597618	114.660003265489	345.230996308981
408	408	521.954186392031	668.823911039392	120.156548629644	323.438306444488
409	409	527.981834334785	675.049628528841	112.476775439602	366.286594532965
410	410	525.880610584372	666.277273415136	151.736872675772	345.661806039574
411	411	526.320858487883	668.43034627199	152.399161895666	346.145650090451
412	412	524.277596877886	672.05037749633	143.515704243907	370.94003159182
413	413	525.619507208938	669.854808314203	116.501406280282	345.053386107983
414	414	524.111455597566	671.375406322833	131.312043723334	333.365277044431
415	415	524.846233574382	676.709546010011	170.509278697833	360.701420345594
416	416	526.386546598014	670.003370304748	111.987058675782	337.266345203449
417	417	524.711235600875	669.515711244178	129.252831390413	339.90886331024
418	418	522.722414594316	674.395394138228	128.25729987538	342.347547127927
419	419	516.729261824632	670.811313039723	145.404201335236	362.312810954089
420	420	524.959358026064	669.253370431985	99.0936708475289	363.055110597088
421	421	524.086047607841	667.603350986406	134.787035705915	347.210811022807
422	422	522.928874152734	671.2679367447	144.220958469951	350.351405509109
423	423	525.192884000277	677.145720605841	119.384316618419	327.006680947039
424	424	527.245760804727	669.875388162158	139.835875539584	335.165814880352
425	425	527.867967567083	667.863888266119	132.500403600437	339.215980981543
426	426	519.485181802378	669.936032115304	126.611226281012	310.30939717372
427	427	526.402783812512	669.958196640631	100.345788661021	345.472271781349
428	428	523.915339176603	673.45394391706	151.111576793533	345.066801132204
429	429	526.104306363126	668.79347679299	136.503361586686	347.641951659714
430	430	520.464183295899	671.770172857981	137.539988361747	339.435714779538
431	431	518.761479360315	669.156344348324	114.814092571473	346.348074649991
432	432	517.568368396986	669.763170858887	128.511364790895	313.626882133874
433	433	524.753982624845	673.258915404651	149.567858867735	354.13373585492
434	434	519.468969523758	673.61170063652	129.764123237066	347.533714017298
435	435	518.528161108643	668.8034147772	109.852938007114	360.318736161241
436	436	521.847439070063	666.808718496931	104.526863676569	302.866605157968
437	437	522.378603960384	667.176563054354	130.543120383314	372.285702874379
438	438	518.803695331511	672.114539517517	122.49810642208	323.401287064678
439	439	523.314373412786	674.256907256249	114.721718820679	331.41280257838
440	440	524.430789424327	679.093947072674	137.039592537419	347.894685555314
441	441	525.816307731831	670.283453107114	151.759851883968	353.0257927471
442	442	525.647143860613	672.242384388598	125.184467019651	358.172354225328
443	443	522.891293979962	670.724955999533	120.069360058079	364.663396897243
444	444	525.516943627521	672.492903245566	129.748459451588	338.825138068164
445	445	518.305048934558	672.338721598703	146.499639153661	323.204318578483
446	446	527.541461182498	670.606043040394	147.362783201585	355.287553830559
447	447	520.697804049958	665.30276354696	137.961066017537	323.540430061667
448	448	518.392238251933	672.530734358068	118.834971919868	355.213895857469
449	449	523.25655782914	668.602036388729	132.134488224633	327.812174299632
450	450	522.218439463825	667.24800087684	143.164314024643	325.925825876645
451	451	522.040448102229	671.765121934757	157.078564886182	357.2046023206
452	452	521.811432219337	672.413021200651	104.847250299773	322.571200691039
453	453	522.310501993869	675.508857888926	159.74403877133	326.169678697182
454	454	522.320381576497	666.833166518299	129.80165407366	372.832167817097
455	455	521.19254229148	673.524189860654	126.663971076129	357.39472960044
456	456	526.207958457745	674.262746324483	117.94898205129	325.722893102764
457	457	520.854452633548	667.844706202255	155.004665344762	343.841522592939
458	458	517.353064951537	667.525722674801	153.404887345393	341.604092413138
459	459	524.251021616292	673.563221685122	153.360203043575	352.970982554803
460	460	525.653927474108	672.515363231624	122.206856532444	344.242384323218
461	461	523.335279296947	672.572957105612	125.660050455778	318.651182168591
462	462	521.450183940009	668.101977925224	157.874788108744	345.141061904456
463	463	527.472826482793	674.114904332206	124.889380645449	346.624668612131
464	464	520.931506181773	672.385903614885	123.189076824163	350.833006013173
465	465	524.289776398597	674.815396308943	129.5450792138	333.471262715672
466	466	524.61710864958	671.879723167532	131.883800097883	334.354158897757
467	467	526.591718362174	672.899354430759	141.737812507601	342.123800098181
468	468	522.760297090637	669.592980393801	114.58357939763	333.787859968893
469	469	531.633701499338	674.216281953728	135.607142641568	324.604200064613
470	470	529.347190582109	673.698404531754	140.250910402767	364.345090224013
471	471	523.831432707224	672.192690297506	154.138346860446	338.678678472599
472	472	525.975845621195	670.116791457936	133.925278151189	370.498193064312
473	473	524.201524737915	672.545642508525	133.200088801658	339.488727286002
474	474	519.741779117449	673.9152121621	121.592464723193	319.047920335452
475	475	526.368479547231	672.318323519486	150.338367701899	370.412223427235
476	476	525.907524045065	670.052610054076	132.419202750552	336.160967024604
477	477	520.59659910213	671.689053493929	131.708981966862	373.104974952774
478	478	529.809919990596	670.296035643149	147.787709587593	356.992839115425
479	479	528.515619721692	669.615100741848	148.599617255918	350.530137349631
480	480	522.984727736536	679.705855229111	126.147190243323	379.589798864843
481	481	525.954180079566	672.842985941975	124.73146473559	359.428355987075
482	482	523.983083673102	667.576998404398	135.710805872821	360.269002969202
483	483	527.389754445913	670.259351709765	133.579855989355	350.236895843311
484	484	518.319803329	672.447667283023	138.934935688729	348.234995317068
485	485	520.980825273923	676.057161547327	126.586284199458	356.799852216418
486	486	520.715090368468	671.425062035123	151.742277652504	319.560737343639
487	487	520.509899722731	668.270466843633	169.881400110124	316.855694192254
488	488	525.041536115666	672.087359814419	135.755921536116	329.044988635256
489	489	523.774617400512	677.054779107038	172.92374140833	345.96819319895
490	490	518.447634331088	672.806718854922	146.1644831645	358.041083067678
491	491	520.199589255616	671.963615423434	126.811190343442	347.81043823186
492	492	523.622239593031	676.295045302024	131.979271479488	365.245051055214
493	493	523.170297101402	673.687507506541	154.71868138531	330.270136983097
494	494	520.802563119289	673.534830481947	108.405930215471	324.74267810728
495	495	519.558673841446	671.283452090262	103.419026431297	340.796463019267
496	496	522.34804047884	672.337877239431	160.667707909984	333.05507416081
497	497	525.303388949036	673.840303396761	148.846632552587	343.289871253987
498	498	522.278721604298	673.478992442571	134.627872575982	340.769781700371
499	499	519.049122860848	669.983200447346	119.639984932655	339.284137968045
500	500	529.291310845196	678.190205929653	128.111323074332	363.838135450429
501	501	525.754058095269	672.08931260165	123.360326476139	366.434962704225
502	502	522.112721486122	673.310946773371	128.054376080433	329.834150204243
503	503	524.149945182565	672.515981067231	111.252473982744	358.538045854006
504	504	525.448966835991	667.15844949586	136.881087234168	357.132424182008
505	505	521.426588125289	671.787412944391	114.036331036029	349.396716832676
506	506	521.219089377734	673.134167334259	129.909104542975	345.649634835447
507	507	518.214519101544	670.350245169057	113.149505752464	327.786825710557
508	508	525.905402711102	666.540178442544	129.05086074488	326.902695510423
509	509	523.993955531015	673.120597969819	96.2737424460341	347.199211955353
510	510	523.051045198024	673.28663513405	132.53961676424	330.49365344267
511	511	517.169612117334	674.39432673719	158.450558775258	359.702747712631
512	512	516.07449530335	675.23912942843	101.664771815912	332.989270103841
513	513	524.173228922882	668.496476059949	123.696867152017	319.104570722803
514	514	522.167263460196	670.433847963016	127.121706481054	323.8410927655
515	515	519.75213297304	673.652030634873	122.499185163663	317.149724989872
516	516	515.951353790798	672.367644284631	128.367727517527	342.146003017374
517	517	529.491687273154	673.837933113873	131.177633625506	316.997209573063
518	518	522.657357538089	670.965199278854	109.737996139658	343.725248188549
519	519	528.183279736806	675.592534005386	107.516076183788	357.50105594897
520	520	525.349567447578	666.497340928746	138.726604611949	336.484165945253
521	521	521.932742026515	670.345424144509	148.757211521356	334.331750670282
522	522	522.383826268413	669.37338727215	130.225596847757	359.430808827085
523	523	526.180031711383	667.081915935568	142.411587169209	365.66816482128
524	524	522.011108051812	670.953593939855	134.532023769893	322.122852312962
525	525	521.103790828252	669.525045970848	163.073133891644	332.764592415001
526	526	525.697888759722	669.306612228981	138.234971437297	340.412060049651
527	527	521.547259707299	672.804081712547	139.623502348019	352.8735591959
528	528	521.77143962459	671.443129608456	106.285430640655	343.015160210619
529	529	524.664801588343	673.457034540694	130.934193422846	379.798196397486
530	530	524.421012538835	670.873836700069	137.757290258778	357.329754051353
531	531	521.206961031117	676.877393556027	129.756582562141	344.628136333148
532	532	519.192840682859	673.28166305287	110.581682526997	356.476945978667
533	533	523.900810468372	673.947260165144	153.313952261893	344.298918150258
534	534	520.60642711711	671.83473073396	142.143450438632	331.758992093672
535	535	527.158015698139	673.082901750913	114.589722222262	347.889003782712
536	536	528.659099020087	675.173511108008	141.630535596152	383.191225450786
537	537	521.811946051042	671.425962751957	112.499902802333	347.09786987169
538	538	522.124292394764	665.588489367385	115.776287719653	341.941919937081
539	539	522.696106205946	669.527025206733	130.510586678036	327.290340013091
540	540	522.472677428685	666.368683408903	124.451776958848	332.341090843003
541	541	522.009529609615	673.041220128652	118.773093347851	308.040267194417
542	542	524.490608438434	672.064349341533	152.758495046926	326.227802176429
543	543	521.113523792807	671.699976791024	118.706036450304	349.103627766107
544	544	523.17127198628	669.256035912894	118.70077509132	333.156895614986
545	545	520.588959750607	679.659063116152	111.210231924751	367.197323668373
546	546	523.579678616399	669.364916973972	161.5149885012	355.41404540703
547	547	520.929741241102	669.063171569075	132.837281455055	346.987932595165
548	548	521.052356934461	672.194111825385	179.664556892187	331.767739471074
549	549	522.602233720078	672.896629092223	126.970331604722	321.23701245242
550	550	523.347181568346	671.563134399818	135.850599212589	353.663957892318
551	551	527.460549758715	674.771711988797	111.969384763483	354.672000572034
552	552	524.769829370707	674.923344305584	118.749351649126	347.252979457643
553	553	526.633531437399	670.844846104339	146.795104767087	351.501639756215
554	554	523.423397147722	674.423454163765	95.0636234330381	347.647672706499
555	555	522.410452511345	665.707399589501	146.714240702928	326.603935386491
556	556	520.460979415362	676.621162122774	134.535009521037	355.622888876674
557	557	521.940749557391	671.485251275233	142.911993462406	331.685542138963
558	558	523.111228958767	675.374580903929	125.65838778336	319.093129089632
559	559	520.765477314854	673.481838887059	103.090740787103	357.881987517679
560	560	517.928258486742	677.227368216805	146.673620386339	334.503174695279
561	561	521.755945295753	672.552710876771	107.681286975663	345.84117686125
562	562	525.332096717582	673.263431066852	137.384314760233	337.227228903884
563	563	525.232818602154	669.938980064325	133.085871111997	344.924754103509
564	564	524.366573769011	674.553223888751	142.745225834509	348.81753160365
565	565	529.507151189557	675.357264542811	160.032014289974	362.798607144117
566	566	523.051700329856	673.542244023244	145.436107025831	336.259230127551
567	567	520.797097637074	671.052843133103	141.543842782433	337.878810010839
568	568	521.849958939237	676.208013144402	153.298337375118	365.22903153042
569	569	520.712042609719	667.571116476574	145.53141398375	333.246755168973
570	570	528.6425492977	675.166989880774	99.3799478685045	322.348921484282
571	571	527.250333358541	676.541228468816	109.21804740182	317.997127175253
572	572	519.479002220501	669.713950534859	128.422010126584	341.610197669888
573	573	524.491088104933	665.771128630691	117.875687900449	323.963815717473
574	574	523.278281383677	672.176297825948	136.033745667943	337.971866195722
575	575	518.544129773653	668.767642454286	133.21487728887	352.352488807937
576	576	523.904181390843	671.715638287339	90.8390486080351	339.322469213547
577	577	524.682028247989	673.755497009859	124.430949458366	328.396126286955
578	578	522.297983836365	672.678690063606	117.126967539267	350.504780084134
579	579	524.180058315476	676.561690559747	122.687861337507	335.752877544262
580	580	522.805711590948	668.390082967734	151.313411012378	379.736626935716
581	581	521.51372103148	670.88048573071	128.117742822728	352.318352720062
582	582	517.928451863027	673.406146005014	118.196880644437	325.061845664119
583	583	519.614313010416	669.86319373621	127.349044915951	361.401497681545
584	584	523.948343499044	676.043005481774	138.199296324273	344.71772029209
585	585	522.261284087529	671.874314489934	129.752030444903	326.655232444888
586	586	523.361899657738	673.336038414041	141.02651843288	353.100692984327
587	587	523.653953526435	673.478612196901	137.767641754532	331.457384057677
588	588	520.997418868668	669.87547171742	118.719680692523	365.898019311433
589	589	525.606846045054	673.294717730731	159.23905617566	350.978034983924
590	590	513.760859251051	671.61861316998	152.067850728734	332.373181143662
591	591	522.460615691977	672.059338946192	110.740626672692	354.525394315648
592	592	523.499408115842	673.635472569736	143.114529529639	369.237797642413
593	593	525.76975755008	673.437484650878	113.534353994812	338.039894848363
594	594	522.660331563336	673.134300184886	145.055965450829	340.782334938745
595	595	526.7172921866	667.930974798469	143.826547966145	340.975389169941
596	596	524.739613782334	673.83140852352	109.676751780499	358.5104476464
597	597	523.092976215255	675.725054585354	124.372732637941	361.743786602366
598	598	519.761885765141	670.909515252695	139.323978592304	364.22726790017
599	599	516.535657123533	673.724742540068	130.813667330885	351.623871947093
600	600	525.051216713775	672.502381968831	101.484468695003	331.611214411661
601	601	525.128637905604	671.98069976041	124.519583166679	355.811651216081
602	602	523.996683342435	673.714718923217	107.544220928613	324.360488965207
603	603	525.440702137154	672.622167747788	115.006285715402	331.612094521522
604	604	520.298431664423	668.771883077591	113.580503820185	342.442038236322
605	605	519.209132766858	674.808942941309	124.394089187068	342.600605677191
606	606	522.529434427987	675.125426371256	115.161531450331	340.291617555763
607	607	518.953778129364	671.293172105792	131.321554813287	350.745244041806
608	608	526.528566610524	672.15565350115	153.780978769479	344.189732783959
609	609	524.628552191491	680.801920842711	144.483266642776	341.611310731551
610	610	525.057132577329	671.084175398701	143.383624718018	338.2952449723
611	611	518.878267781443	671.92354551289	162.098025259922	366.98863730549
612	612	526.538057835228	672.084580015575	131.399974932602	339.201630224453
613	613	524.452494077012	666.630154424539	139.72221011994	371.761290171303
614	614	518.606094457767	674.365678642939	155.24225005818	310.717010587577
615	615	520.980416158156	670.69900256347	115.056233441605	367.286581034641
616	616	522.243062698748	668.217742602237	165.380367362936	368.679031781913
617	617	518.753472591237	670.791594491743	133.694226515003	314.797370582398
618	618	528.996207110435	668.30844690039	107.070046942165	346.070453696802
619	619	523.79490899755	674.152575451011	125.028878299531	359.999943288215
620	620	526.261794216445	672.068501032954	129.959089876636	339.478492108647
621	621	520.568372146876	674.432072519053	151.145952765312	339.114102327414
622	622	520.675501735035	673.096329038813	138.327981121972	363.383340192268
623	623	524.689291267773	666.844314999045	122.702383615127	359.062957275246
624	624	524.31515392159	673.51242001752	135.055005904458	332.300220609683
625	625	524.22150786072	671.685852977438	143.601478554576	329.523172260169
626	626	527.879990269596	673.313166279823	127.599620299983	337.14303344606
627	627	524.798988334912	670.081307104443	106.300459454834	328.704980576283
628	628	522.277722739051	669.162716154483	122.5431597382	324.316748268732
629	629	523.597044184764	666.042562378697	145.757988682081	329.661881787095
630	630	520.532326065337	668.359408458464	133.331095973137	377.488435186784
631	631	519.777096217728	675.082903598494	119.086717843921	344.556774491422
632	632	520.338280521441	671.284498177762	126.030370523943	360.567479417537
633	633	520.877942522058	668.006623809793	107.846107890331	360.015950422531
634	634	521.00424913564	665.308653525331	108.292162396944	328.231131630229
635	635	518.393684128083	674.270179483239	142.556211740934	358.123978128517
636	636	522.47927809223	677.486462880733	120.086205272468	329.561800725102
637	637	524.623021359066	673.042178349975	144.92083502384	318.058569855359
638	638	522.822907110098	670.333147105295	138.086416839725	355.709827885032
639	639	525.888846236566	671.50036213631	154.60645129852	349.86335731552
640	640	526.511779580907	675.949144006436	129.916804880757	352.124147059767
641	641	527.016339101912	671.154779830016	110.76161717439	352.753354913433
642	642	518.833045295278	666.306608906569	126.039118515588	323.137735348135
643	643	520.295851575949	671.329092145297	157.063619625786	357.559528386445
644	644	519.865304238178	672.997592980624	135.840678363122	360.598356314195
645	645	523.857143224667	673.282470757348	97.8381033617249	354.106113660674
646	646	519.245255179689	673.62536835522	139.707096836403	328.958681635125
647	647	520.640028046426	677.078548740086	108.918973737467	370.975615131224
648	648	523.801309184033	674.74485211409	84.2663213752345	330.674424208631
649	649	521.952828663985	672.001447591141	142.834719933417	338.732599162468
650	650	526.046037484339	675.256826830572	151.340553503245	326.602508918267
651	651	520.717731017977	671.022074493156	136.515719510885	353.596231844591
652	652	523.331550970925	670.403524425123	148.717263467631	347.497723179765
653	653	520.171872615488	680.589387686581	134.143672469895	353.01222511807
654	654	522.455672454058	672.309701680619	129.442440692401	323.897072809614
655	655	520.66169939711	673.025292852187	119.999212774375	335.839024493903
656	656	524.941761781437	670.68379901159	104.786179429372	326.12888669502
657	657	523.946905567289	670.813835780938	136.705929386197	327.150137376825
658	658	521.737820428896	669.654867329314	120.717499969607	347.069851435241
659	659	528.321017080998	669.213956669316	124.961450085254	342.980835618076
660	660	526.563061949051	668.072218483798	144.758429406665	346.278201040937
661	661	518.518687397484	672.491298703955	123.080788365961	318.304138422136
662	662	521.494650708725	668.584577376518	139.905823418957	335.962511908651
663	663	526.495249333718	672.776423512152	127.625631132767	320.339740555984
664	664	519.556244217613	673.70874094388	86.5529493315193	338.655535088222
665	665	524.638952491539	673.731271689476	142.455693679129	333.511595845066
666	666	521.233819839585	670.187860554079	107.16805636709	351.122638309079
667	667	528.869515987657	672.078394263188	109.554168742963	320.771867516364
668	668	522.29938177593	669.883213736985	126.399823965298	344.991449365867
669	669	521.894677230805	675.80409592726	127.051206289218	310.879172484399
670	670	527.973567038	673.632758368578	137.422107504392	366.837957549419
671	671	524.890131333325	675.05374090453	110.65249015599	347.152535818193
672	672	518.40334147983	665.009690871732	127.832391311069	359.939389924214
673	673	525.932953438929	669.696787008864	108.710441433774	357.497711211441
674	674	520.752197418748	672.363150599562	118.595723948714	340.857444700393
675	675	521.24712371839	668.740346539129	151.486020327098	336.310940650748
676	676	523.930225021528	669.529613235777	144.537981467893	338.932849887351
677	677	520.11136168548	670.656318154348	132.652854326606	306.978770606021
678	678	526.123132028671	673.77260885468	156.193407815552	342.316813612675
679	679	522.108708191822	674.927262811364	136.165338182356	327.412777058787
680	680	522.083785652481	669.332875234268	105.983617853256	368.323174581296
681	681	527.484570079286	673.053839165475	128.741563397218	325.573490839037
682	682	520.513875710959	671.877420364468	129.203655247807	333.874917633304
683	683	520.39397011227	671.278582134782	143.452386170091	322.547205354403
684	684	521.377634613763	672.212859607325	132.142449578155	346.670945837494
685	685	524.078493416417	676.700069868268	151.759632069952	312.761202751263
686	686	524.568818954099	675.172506573095	106.746819854642	352.063002954047
687	687	525.951779791067	675.551307981204	119.947947879997	329.516066604613
688	688	522.53877634925	665.793742668845	105.96367147915	333.519862533463
689	689	521.299212511052	672.535143404403	162.959800103033	342.700672446768
690	690	519.282912987771	677.361997436321	143.652825175053	365.985998383038
691	691	524.34245889561	670.344825625515	119.447339845383	343.871713987927
692	692	522.006788867062	674.771035207667	118.990174803212	339.37524678975
693	693	527.499662763363	674.840551862424	121.439820345335	329.328385765826
694	694	524.483558108319	675.977444162983	129.159939815845	326.319964338132
695	695	526.082609215934	667.314035970083	128.240616644457	344.176330419973
696	696	519.783016800862	674.437900521241	156.954421193816	345.786782303906
697	697	525.928887960485	677.052411930073	137.938563901652	343.48330038399
698	698	520.788096438438	672.161123002653	135.520003209661	334.397240278015
699	699	523.344659707448	669.227448294372	133.644736187366	355.799580281882
700	700	519.249702847377	668.725427743459	122.497175610646	358.195350151028
701	701	520.169776901976	677.154138984188	134.816610206876	368.91621137854
702	702	519.58080187227	675.332623319249	119.569075371749	354.122286236554
703	703	518.45297889105	673.504956561246	136.500519462661	343.61105219828
704	704	524.348623150509	673.753437590934	135.397540872025	348.555691470488
705	705	523.338134717036	671.824451437079	120.419225325396	345.513517788122
706	706	522.326685703542	673.188562727058	141.792343342411	374.71189047486
707	707	522.609645320211	670.714081022763	126.231689746336	353.656830594973
708	708	521.504750454215	669.854565300219	132.961589831514	332.175085552365
709	709	526.712478215327	670.688281366046	141.907138831762	346.645406419047
710	710	519.983998392759	671.160028015545	129.538130529979	349.325354937613
711	711	518.318593432032	666.671610427087	137.537884084037	343.750261595893
712	712	523.778474818887	669.864568308123	159.998734445214	341.815698333229
713	713	520.978223301355	671.865758876792	143.58131875557	329.269127588138
714	714	523.56248371608	665.825646966126	146.990374868711	338.897402487754
715	715	521.596733652941	673.626403471269	169.146089083367	358.753809504327
716	716	522.312488536309	670.171636530054	121.623100464986	360.140610661984
717	717	528.794855666106	672.096192558291	121.477903501323	371.704481359126
718	718	514.401710263533	674.484842719132	110.288590753023	327.456611746987
719	719	518.258005608431	669.610254738432	124.698704618697	329.548120561821
720	720	527.356769759266	670.636157398982	166.960721394312	320.781724318019
721	721	520.83462370002	672.203399780197	129.654202443371	291.367611007986
722	722	524.454226171874	676.516174579228	139.438659177739	330.021876168222
723	723	529.523318184464	671.601762159049	120.102070068798	342.9184812595
724	724	520.973778025942	671.00424150522	130.829580028986	342.668160135182
725	725	523.241468608768	671.095267789536	139.525944594516	345.272333393006
726	726	523.003087621648	665.80253019144	154.988986184036	338.212781902092
727	727	519.089281893982	672.736875052152	124.344509652768	342.548145213967
728	728	519.900691462447	670.230807959702	148.81795578196	348.149511782587
729	729	520.889411509165	677.16626165096	148.703712697411	336.458212085539
730	730	523.304958082302	672.874432122715	125.775312535251	362.715865685737
731	731	524.038812578537	668.366141987288	121.384762469302	323.605101105824
732	732	521.460432631131	675.065266663171	148.386966212506	343.93245307902
733	733	519.235355318987	674.590147868468	125.258651707606	355.846945020366
734	734	526.618513649356	667.425920552981	122.710932641567	334.738234273263
735	735	525.354231064874	667.441457504983	142.897539825473	325.677009386854
736	736	525.846848198258	676.914180009405	124.01157406962	346.410432186672
737	737	527.176773444249	678.924315536157	103.623112493042	316.016810734208
738	738	523.342927327386	673.788061372741	139.063576165997	351.032172073979
739	739	521.831260647701	668.518204603924	132.032535350111	344.493022825125
740	740	522.394170952576	668.157813118526	112.572363192921	341.260673525385
741	741	522.631241075936	670.998245652577	139.602003179784	334.516660968027
742	742	522.660952732229	674.20739170244	171.59133624377	355.859491319056
743	743	520.15978844433	670.967248989426	123.530002177072	332.963086139123
744	744	522.477657333726	674.998865047823	132.299751964185	357.930916918698
745	745	518.280713906996	677.605406100307	122.405076944531	356.298480603072
746	746	521.24767412994	670.08612351258	136.308013169139	379.370777727181
747	747	529.336456873248	673.692377916857	123.2709723792	363.383099315138
748	748	517.118849943408	672.691190832116	160.275810978176	331.221302918742
749	749	525.328702574103	671.329583913602	154.548114628436	309.835398420601
750	750	524.49468376856	673.214032801032	107.533631244743	351.132029947699
751	751	527.655153228333	673.363224830805	138.673460121457	351.093402220077
752	752	521.601898004226	670.037807655173	141.241099927288	348.08738168471
753	753	520.534705318053	673.287961352852	100.611551509208	311.686078232256
754	754	523.836173967907	671.457787541183	119.134860529947	363.47827171318
755	755	526.854228927478	671.935299150452	125.602983977203	335.704217111311
756	756	523.51323625967	670.949314077471	115.068751723829	334.481219496462
757	757	521.500637408515	669.354642160791	143.853549907959	348.580036021281
758	758	523.650044712834	673.441107970835	159.294752672049	332.829651343406
759	759	525.614410058823	670.501530113984	98.0219371562743	317.348429579987
760	760	520.634067176022	673.924396422433	132.360146713759	330.19857238397
761	761	522.062452546602	672.216337644036	129.881501960435	326.311926485898
762	762	519.87654197279	677.194744211268	108.799405528118	333.543374907871
763	763	523.450109191742	667.215111879531	153.787602588078	362.227194679557
764	764	522.938141083507	670.469552150658	112.239131222584	381.189622187815
765	765	521.528542312915	668.67120419495	103.677255216907	358.835004490784
766	766	527.231657198833	670.482341262598	118.969053573673	337.662133020818
767	767	527.703428527247	667.712527298515	116.487357049106	342.640871687292
768	768	522.963250909681	674.553598357084	117.775406538291	359.832830127483
769	769	523.075358488943	668.644285671435	111.118269174446	332.784782961207
770	770	521.256444034698	672.823391949656	127.047613973096	337.051872900797
771	771	524.45563196489	672.901325777616	135.685494254803	314.634769455371
772	772	519.282366532395	673.417230144589	127.548749396823	358.491157895547
773	773	522.259895480638	674.414240372669	130.429408591436	324.694475556392
774	774	520.943811482665	670.771441838331	159.473550617038	362.745888502474
775	775	521.214943713572	672.811317610809	135.127347380304	341.742388185978
776	776	522.533277113903	672.885694141565	127.531211728884	363.320427718628
777	777	523.241952575891	675.565149364716	127.643014614362	359.906495438644
778	778	526.773793143588	671.364573620513	146.243010843513	338.3454895775
779	779	518.376891292874	670.040248309055	155.373485194819	307.411188101663
780	780	519.837229745813	669.132188744785	130.2607370297	372.013142523281
781	781	528.914266154587	676.630751871458	123.147403152814	350.585690522566
782	782	518.521966332974	675.351073854878	112.295116173434	333.238305301373
783	783	526.154919881998	671.791452200725	110.73389034638	308.937273770914
784	784	521.697977065118	673.00650453653	121.198436610476	323.306626348615
785	785	516.822527035891	670.911713448593	110.779686779509	359.180918866501
786	786	526.936099521846	667.059198973183	147.423800066812	348.189698015648
787	787	526.049640207896	674.123310990745	130.40032317403	332.114513673819
788	788	526.332832152382	670.743353825368	96.6932629950433	316.514450817739
789	789	521.117310266718	674.519348716933	111.781934174503	358.145141969171
790	790	521.327190837623	671.659517704359	91.6515132929981	337.460838322022
791	791	519.591137309888	664.830924189297	151.200910783024	351.550649095798
792	792	521.813270969918	672.363627898877	134.799730476851	347.906863656797
793	793	521.557196645706	670.895586053872	100.739299029162	334.991422462847
794	794	524.434118881875	668.080662841066	158.248149532845	363.611428774854
795	795	520.886679989429	671.726703922703	137.821678340143	332.222001893373
796	796	526.504432019854	675.592749912082	133.651335593158	334.328180714595
797	797	523.81926868614	676.118727594163	108.222033951267	340.627488828528
798	798	520.066466815939	668.891299064946	171.81111771318	332.839908766318
799	799	517.658638871873	672.670486558715	144.143876925617	363.647567042983
800	800	523.145462290258	667.218268218575	178.009514641178	358.697396843441
801	801	522.365212069774	672.799319736164	130.603929505441	355.533540327198
802	802	521.615112632145	671.542591567518	108.764331825455	337.225349105176
803	803	524.728763934317	669.320463440827	119.930314940475	333.614519346832
804	804	520.216011660663	672.245309585006	135.183333660545	344.39660350998
805	805	525.092274557874	672.1800779594	133.820702370262	308.557649481123
806	806	523.23959130531	668.80342675127	99.4861769870646	351.904974088621
807	807	522.540614426296	671.288144760539	114.449242670219	312.19880738958
808	808	523.949827779198	674.797220876829	136.588654369712	343.405755848996
809	809	526.662528471882	670.39946325264	109.498069610315	344.958933101423
810	810	521.407065264785	669.968957609687	135.222859599973	338.179120074899
811	811	528.810766248053	672.252859131395	146.408514793998	348.572997954001
812	812	517.142820903845	669.534278632509	120.37147572616	331.129042999847
813	813	522.380948574121	669.508330505132	108.868602935597	359.690201702191
814	814	521.228158061482	667.712816837419	123.829291275443	326.40532353148
815	815	519.158908848687	672.969389163879	125.279932460552	342.08113209333
816	816	525.048094750045	667.645980316623	109.58547822533	358.156033441701
817	817	522.01384141413	672.531874013669	155.751210457637	367.856320883958
818	818	526.854489311701	674.06683460417	125.655839081335	367.317607636079
819	819	522.245508278553	671.429242653756	158.219685718636	329.525497763957
820	820	526.405053948117	672.04560055992	131.177741543825	341.432674907218
821	821	526.210048890217	669.352165427425	115.17285254122	358.072377357205
822	822	526.32111440207	670.682718271359	119.050430540479	342.385656262577
823	823	527.405889262906	672.68256249887	152.978190092216	326.950913363951
824	824	527.788873665904	675.003310962186	148.078840979829	348.281950730336
825	825	523.48812525736	669.621482877592	128.103158514859	339.159901827441
826	826	528.701158608563	672.138208418772	126.199418622239	334.464217898084
827	827	521.152562660164	669.267634259454	120.808174936694	339.514893104556
828	828	523.032803076483	668.316848699038	156.332358415318	339.008555609439
829	829	527.406207148307	673.564074450247	112.415208211301	348.403070537347
830	830	521.529838154553	669.99115314412	135.090143618546	343.991464741963
831	831	520.396463422428	674.984994241846	132.242811889503	327.913604188913
832	832	524.195387623313	669.935212486537	172.015692879986	332.855793978491
833	833	521.879558866871	674.145564924434	109.283821998446	368.277786771563
834	834	521.229380246913	670.015471377169	153.981323087271	357.608285657169
835	835	516.967616876865	670.247744447577	134.116715308495	327.036255622716
836	836	521.166519969832	670.139609555873	156.682751418062	351.111960765224
837	837	524.018708055153	672.639297714703	129.735474538156	357.456279320246
838	838	526.376726496608	671.766548585088	123.955805846226	358.612791593693
839	839	522.291617952193	670.189133726013	163.365402798625	362.026687942112
840	840	516.175569741298	670.42479541636	134.957455294283	359.077610679018
841	841	519.833903645118	672.97872009475	142.654233536522	316.619394230892
842	842	523.489802263289	674.874958625527	155.095912806379	373.761977537188
843	843	514.850891751644	677.229982366142	140.377315487214	359.652993932527
844	844	524.564122190723	668.307259971746	128.683839586714	321.7526678485
845	845	526.196160627623	676.031062267455	139.033002952597	341.411701638956
846	846	523.355436238181	672.425487163474	141.000559471212	330.873828449009
847	847	523.674224455047	670.754729937769	100.977615946566	328.738685381395
848	848	524.163504982081	671.128498604493	135.161387130557	365.201598256998
849	849	524.945922550221	674.08258193882	118.004115385214	365.181588324501
850	850	525.521871941628	671.574058462459	132.56044557631	350.655573729604
851	851	520.323057246885	670.582945616802	142.636188294825	323.063760408868
852	852	523.588445127477	672.871610324996	138.600813908053	359.932706336317
853	853	520.400768777928	670.380020353673	125.602005376261	357.396984201782
854	854	522.508452240248	673.202942676365	135.810996363593	343.257969650522
855	855	517.810504690766	674.435767896164	124.961837956225	357.710364866267
856	856	526.083982511054	671.562341700011	163.157048179313	330.701802958311
857	857	525.980588556631	676.023851366914	115.61500580593	364.488416513891
858	858	524.685513480992	673.250533672466	145.485037204606	363.902266393307
859	859	519.045907467283	669.367243556523	132.211526248655	354.680675453499
860	860	520.421805045194	672.488860847867	142.597147915228	336.288342123631
861	861	520.812926848769	669.607931432227	111.751784930346	347.845649044506
862	862	520.637181550995	678.116429160531	159.798278386375	354.235565247723
863	863	520.020830612738	671.070315993975	128.226478266224	342.065165945761
864	864	522.444247366003	668.342662293824	160.272428633627	344.772464573251
865	865	528.749402005379	673.101008977364	153.014652131645	354.965250157453
866	866	523.484531619485	673.083550354098	125.666592746812	340.452526057483
867	867	528.084781578477	669.675804910905	123.760479864399	352.753752883515
868	868	525.163702334991	671.834064769176	111.696346772505	325.3969376023
869	869	523.214209520175	674.162831645422	91.3570769470691	353.190968734679
870	870	525.762779181399	673.085874088784	134.507351100605	364.228338131369
871	871	520.747197361102	669.087692804238	174.442707855794	345.714272614584
872	872	527.420107585122	669.778990680596	131.317882172775	343.123778501998
873	873	525.138921181346	670.061154921382	104.835590416339	394.518378838896
874	874	525.173018395775	672.358103532222	152.574513133985	339.676466383728
875	875	526.134494204497	677.359567141912	133.578340410797	319.633425872433
876	876	523.52520340357	671.577324882904	118.452529876175	350.137122146668
877	877	521.764823870514	673.61720858017	156.036921012694	344.547054366449
878	878	524.134815036232	671.359160158239	103.914905208031	307.048213407162
879	879	528.855791766791	669.800401291109	129.223705106342	355.005734391165
880	880	517.975741057288	676.248545240736	105.426334141608	327.296654793016
881	881	522.297071002573	670.613507570172	137.831878458448	336.81281525363
882	882	524.834510091144	673.332551188364	128.038403597073	339.806599182516
883	883	525.044226619241	674.322351854888	102.503063763569	340.803326306896
884	884	527.53206514689	669.768047661191	95.3801142212697	336.956480800323
885	885	524.693522553294	672.771145377811	134.476724246729	335.167240309868
886	886	526.290895292433	677.878014486294	111.910129651721	362.518280723268
887	887	522.14674184285	674.773738395616	118.337478852426	311.025672033497
888	888	519.190274225664	665.153384153795	137.438683479947	330.244767159756
889	889	531.139858543678	668.863310045326	133.437476850071	321.792207405186
890	890	525.350738176125	666.502649865057	115.24552946094	339.771115830184
891	891	526.329006739025	676.625978969882	137.770529228465	333.78026613869
892	892	522.969138032584	671.342875697348	126.162423724925	342.73635774395
893	893	525.523428260362	670.841850247013	135.421862515755	335.398263053517
894	894	519.63469212564	675.52916543309	169.018402039321	360.211839987102
895	895	522.82251083898	672.679622280917	125.756487098032	353.201365930659
896	896	520.641751256189	675.315798668372	156.996123813562	372.377370069214
897	897	519.857766389356	672.6131827342	124.684154586543	359.864546645741
898	898	521.920688772533	673.848447966818	130.78932264357	355.368530011726
899	899	527.741839859333	675.594315809798	111.960006576019	341.807500495989
900	900	525.019560336332	669.763555034894	152.751920200282	351.349717774911
901	901	521.543172162086	672.335941831633	94.9381747402224	339.343317180012
902	902	526.634259339256	669.212644618332	128.38705057748	368.691486578255
903	903	525.873963274836	673.832923576752	115.529808636869	345.886489029161
904	904	523.865160789506	673.275956693775	152.316737029272	349.274696735242
905	905	518.937924262194	668.387698785989	103.481446806182	341.064828132639
906	906	521.040207468558	669.088677852553	132.363796463972	383.041386693285
907	907	521.81998830309	675.214065389763	131.755417965571	327.824002891822
908	908	518.633189277392	670.171440219661	127.998251975648	338.102862627236
909	909	523.107469519925	671.747869188679	117.24013367177	343.472448058155
910	910	523.5647184102	664.419206379087	149.717513971364	351.723650924131
911	911	523.288426959459	673.563088176376	146.662049558646	325.186946617849
912	912	525.444743090148	676.033869679474	138.848812201225	363.17401572094
913	913	517.583103738124	668.373089713782	121.43968344465	356.389213919646
914	914	521.663747357328	671.77692290201	178.322676509061	348.637358809129
915	915	529.568490459614	673.897353430901	133.20105546049	352.387067527533
916	916	526.264872134984	675.736866027473	125.222818539257	379.630074460528
917	917	524.220625617525	679.22308598819	140.481913345037	344.047917753424
918	918	528.393913720628	673.105774363425	114.691378258719	352.27402098069
919	919	522.867299918346	673.853075565058	136.601535102666	348.011508307492
920	920	519.383594900671	677.470470433162	142.217841812251	334.085172838123
921	921	523.232556994102	672.103608487921	112.090177449447	355.423071214515
922	922	525.670882091409	672.104655677214	149.7446816501	340.459616534377
923	923	524.447106991181	670.120613943114	123.396856506172	319.877658521718
924	924	528.884530769834	669.091791988223	137.316101697456	359.769575429824
925	925	526.174585273839	672.269354121528	135.019170938244	322.825828475104
926	926	520.954649625099	672.240021044569	120.186950189589	346.995625960791
927	927	524.638602028293	664.282389125918	139.928306189851	333.012539133444
928	928	519.108058612902	674.489294108073	170.132810050241	348.038719657591
929	929	523.598288814839	673.06479956574	111.725459788404	343.232119079924
930	930	521.428666946692	678.882294472344	110.002820321343	346.621294394556
931	931	525.367857533278	672.539382384978	186.254256494713	368.152817210013
932	932	523.309582254162	675.354831297363	117.057585092218	328.344870276058
933	933	520.29713329986	675.180464125349	109.583117360533	339.948890921689
934	934	520.625798108624	664.0069364504	106.657341122719	336.408564812768
935	935	523.896685297884	665.044937928515	141.177496399893	354.956255907124
936	936	520.428285247862	673.371347475025	143.272675805279	347.393599436821
937	937	526.506034994866	675.007890087642	158.050161292666	338.82199715799
938	938	521.607818010127	672.061453163877	135.420081557878	347.8287263843
939	939	524.027224877052	667.811387739474	130.498113519329	303.38011651678
940	940	520.689158712823	672.297719147459	137.566509389021	352.482213495068
941	941	523.432272556559	670.793808359162	105.419940683311	317.444806803391
942	942	515.695140389742	670.456807103264	103.837614282469	360.51917891851
943	943	525.137694959143	676.770039380196	121.401027352891	347.899172491576
944	944	518.589978630531	673.148226679561	138.122112303389	343.18544359703
945	945	516.717937529276	670.409763487229	138.664010407648	325.066418033549
946	946	522.63743924861	670.61316517927	110.23123113753	340.632912361691
947	947	529.400504631219	667.423853797688	140.466182668679	326.619829731781
948	948	519.4110417993	668.150721434302	141.998348941632	326.135028197499
949	949	521.754455653055	677.278386473104	138.71235934318	314.738352022059
950	950	522.748598617998	676.294042313657	122.986032905793	345.837226973568
951	951	527.488852970673	668.583001308826	122.015513042944	329.729171102194
952	952	522.583725524678	673.601052011314	137.069564616587	343.733159686516
953	953	522.320173323378	676.030124625092	158.404617283414	325.731592547398
954	954	521.032383253081	678.076789325999	118.737525469978	335.29808610821
955	955	527.054557541855	676.432006286863	135.534611808384	311.703535147005
956	956	523.816126598943	673.916424613204	132.726480293297	345.705438494747
957	957	520.630868018853	667.626999835937	129.226563721098	334.837988584821
958	958	528.405023859192	678.511203409766	153.002702120495	333.827683031331
959	959	524.684502881242	670.774260985532	110.08587245948	359.63826086462
960	960	520.145879834571	670.044560626239	131.343210021562	325.369512599109
961	961	517.205289471505	666.998306182596	139.194031345512	341.022717198111
962	962	517.22463794804	667.408978352525	152.471891843765	362.258297315911
963	963	524.91336676073	665.885915316304	133.163627262527	349.211336422275
964	964	526.926287414988	674.527326438046	140.677489454144	360.996256889574
965	965	519.305195568341	673.890573928798	108.578282045349	327.62479375694
966	966	526.795394196507	669.728995032079	112.368949108268	330.360069192966
967	967	519.783693121554	672.363133482208	110.213809627159	315.205919100662
968	968	517.36115980284	673.500377111864	149.963256115507	323.115944394526
969	969	522.994064317653	672.421833096547	123.63417704484	340.017696131823
970	970	524.19411270806	673.156295078179	113.559841225169	340.292742061176
971	971	523.488007208178	669.387455215623	137.974949325158	325.5235751708
972	972	522.289614689139	669.965637941305	116.978003611335	333.861979497782
973	973	518.88362574107	669.163689628903	111.974462816097	339.325647321382
974	974	518.723847606153	671.100565606828	112.114615468845	345.381052124083
975	975	520.633393347664	665.755132222512	131.725343820808	327.056859042472
976	976	521.714418747127	671.464163594771	128.13607883284	352.532512464829
977	977	524.73632632324	669.188480915597	134.254322594443	327.08885688235
978	978	528.514637348737	676.054034520157	140.163296997516	351.344470617564
979	979	525.434182705318	669.375660271498	122.899532617546	349.42364963457
980	980	524.231013512229	669.399585441866	154.555049027344	374.724834034835
981	981	521.851717681447	672.117627508315	132.890403131566	347.1628487228
982	982	521.661520756563	670.379869088416	148.531023043625	364.647678186809
983	983	520.346466651276	670.64935255392	143.799344146182	366.811994593785
984	984	529.722735703155	670.234975687902	144.627753564743	368.311947291669
985	985	525.864716614997	674.771823972002	154.1704556593	368.46636029085
986	986	526.954361906549	669.617918917914	120.634376743472	326.855922604425
987	987	526.60346526795	666.91481217508	119.362881462243	323.562403755615
988	988	524.352564160858	671.410467926052	155.061043943527	364.481978073484
989	989	523.484895719537	671.299656092366	148.947403429676	373.630008495672
990	990	517.099695527981	673.124689509993	148.4736525289	301.257711112076
991	991	522.921347291724	669.556091454694	145.71935823219	329.523537408023
992	992	522.955840581693	674.00432315891	113.709020915691	338.403374421205
993	993	524.769633444024	668.867462007196	121.751228237128	342.460096888599
994	994	520.520816413316	670.510296405069	146.917509357112	351.321179723955
995	995	525.244021737988	667.092298991398	137.783608408862	352.628082813685
996	996	522.437566425897	674.28646898146	133.637367473079	362.75484953828
997	997	517.116249275054	673.154028976938	152.880187232875	332.606735790318
998	998	523.895352265425	672.745305432067	121.876308345994	366.883515892166
999	999	522.164666156541	672.015836835422	103.219721821705	332.917963987971
1000	1000	527.326570628342	672.949843121839	147.636199464318	328.61461386726
1001	1001	524.585783362339	675.570011104105	122.62669559033	347.919281681019
1002	1002	519.074970875724	668.334318097885	101.849984988316	345.530075823301
1003	1003	527.351407402316	672.793726557326	106.701255391475	353.175969101056
1004	1004	522.863647402375	674.850953860746	113.139413829551	344.665674942133
1005	1005	525.361999223893	670.757883123804	144.312272075223	338.744479232456
1006	1006	526.75656971342	675.428473348233	150.166478814326	321.96822673722
1007	1007	522.84743730935	668.811854232885	170.917466512063	325.995637818156
1008	1008	519.982221778081	672.876763208698	112.861600061259	328.854805101874
1009	1009	519.615607297525	667.621263758993	142.352878042927	365.913781844677
1010	1010	521.345574548395	671.277927788949	141.455013756546	347.886961176752
1011	1011	524.759860631741	667.219615827488	136.649480522081	347.450828064153
1012	1012	524.867392819294	678.771172847864	146.096857194648	353.685909662512
1013	1013	526.317368176118	676.831337574725	158.411843948317	365.010519336063
1014	1014	522.632274733619	670.857487765226	90.7060682496382	332.617528015348
1015	1015	525.055023099135	674.18500964613	114.759091148134	345.662414806716
1016	1016	518.719001454949	670.849461533953	116.918360531388	357.680207652558
1017	1017	523.705730148517	674.822274635483	142.918401575917	354.588100285802
1018	1018	528.096432572693	671.491633392843	95.8082213947314	337.21779821492
1019	1019	521.106518669498	672.194171640151	124.555445666527	326.85218911969
1020	1020	520.431267728884	672.754304858067	137.809098697919	355.24470759735
1021	1021	522.169203978754	673.525329682965	109.063969029077	375.735500452813
1022	1022	517.726453365737	670.884132642469	140.02178717752	357.38717608094
1023	1023	524.157143623934	673.899683416596	129.154061043359	316.816538610391
1024	1024	519.109635381749	677.337687307227	131.063836989063	324.636957998682
1025	1025	524.256075726821	669.59645210123	128.361706500328	347.811392143482
1026	1026	525.686456902977	672.951232693798	131.860625626074	334.165399114225
1027	1027	523.04642516756	670.147228845803	120.395927849509	350.721177615257
1028	1028	524.64323761408	671.460765204487	121.56104458196	352.503564287392
1029	1029	520.971043968958	672.402577665401	150.288698245544	374.96313256883
1030	1030	521.144216389447	671.402810952801	129.61496628236	328.605698295132
1031	1031	519.640404607996	672.764875610073	125.285583562503	349.154700274153
1032	1032	526.517139206931	672.655616389916	138.746792802383	319.451607382464
1033	1033	521.791803089729	676.543976411029	169.456695068003	363.560127378439
1034	1034	520.176403238386	678.023419550473	106.961891164533	349.524746989575
1035	1035	523.743983234958	676.451130762441	97.7597827248571	311.897736118696
1036	1036	519.090700516667	669.474632770672	117.422535465628	373.117898181635
1037	1037	523.587389663012	675.804249927185	144.065529587209	364.304106763162
1038	1038	523.07980935764	673.443229600818	139.433082572495	339.122417341916
1039	1039	519.444313877988	666.59383057679	107.7952591143	333.760125204141
1040	1040	524.852976832143	676.013811457388	117.254822120416	358.568467352436
1041	1041	527.18694170446	675.670893719849	135.276097658341	361.376127372865
1042	1042	522.479952417742	669.427029772207	132.395673287869	300.955801025683
1043	1043	527.22830968665	677.118778147839	139.547335325739	341.484740070127
1044	1044	521.972605627575	670.742014101909	133.946600224078	347.25152219468
1045	1045	526.306015961646	674.153437323899	106.403589457515	332.968601237952
1046	1046	520.27978848596	670.665786487955	129.219917478461	342.48048524301
1047	1047	523.889531795013	671.22754648713	133.060765400237	350.106490863771
1048	1048	522.61543418702	666.767298863945	141.629020063075	345.429337266366
1049	1049	528.815384053818	673.501819859989	106.484458042046	326.614177403089
1050	1050	520.478656007701	670.393067703903	155.674653039256	353.399044098411
1051	1051	521.602892496976	673.404093044257	133.757615494333	330.661199949556
1052	1052	522.318568464465	674.167722668797	118.099188733832	322.351160291892
1053	1053	522.581849710116	668.333109739036	144.683681612238	355.191137455364
1054	1054	523.918244792813	668.986589258794	159.436418113197	324.632133536824
1055	1055	532.472818980231	671.173287706436	184.850433480697	326.571701463513
1056	1056	526.111900013721	673.879265770667	144.287656522216	358.710131537406
1057	1057	522.250200494321	674.90961478989	130.114874345434	341.399027994411
1058	1058	524.215695397235	672.285537917811	134.045282991979	375.389971177002
1059	1059	522.673970122088	671.57514864969	145.442763234898	321.311862521109
1060	1060	526.068030502794	670.028986721564	151.52755679784	366.366476260778
1061	1061	524.936571281574	672.393640429387	129.781376940961	343.94452895748
1062	1062	523.507134023905	672.451069750258	122.049796250813	340.549539293254
1063	1063	518.386386556513	670.935938768047	118.834827272373	344.560919870121
1064	1064	524.471070092912	668.920626479936	104.847788260987	338.785924923826
1065	1065	518.187871043256	667.58718311346	115.016156736408	322.981852680301
1066	1066	518.965412345652	674.71668608766	124.219483036429	353.435918105551
1067	1067	525.212151095043	670.431632686346	122.458674033639	358.961171006075
1068	1068	522.400382510966	673.835980775738	144.998880992707	371.690640536885
1069	1069	523.689018278937	669.916213621719	120.540091653914	346.506977548839
1070	1070	521.555362059048	670.869148926285	134.863997609806	315.395063198791
1071	1071	524.245996173996	669.876508596202	130.842498917867	360.933867784691
1072	1072	518.964458732773	674.962878773636	117.888295516956	324.086786547164
1073	1073	518.843878868297	670.904457090272	117.510435002263	382.045680049546
1074	1074	521.269770877583	668.255094108103	138.793320834731	348.126042354298
1075	1075	523.29979909203	672.560265339154	141.649635634311	349.522690393689
1076	1076	521.287779247943	676.079444876392	139.835960490105	330.917388076579
1077	1077	524.929369869893	680.222037294687	123.818434301003	347.636178723253
1078	1078	516.487079847875	666.55059047367	133.946612150275	355.936567333179
1079	1079	522.374131654846	679.356698588638	148.143063651122	349.131523828372
1080	1080	529.454130450761	674.612824809999	118.518812282617	334.930267318269
1081	1081	519.608300459948	675.796433786136	141.383794417815	355.358901317684
1082	1082	522.931465268353	673.159138251059	121.556449070149	321.905624842505
1083	1083	525.007673913866	676.143014958608	144.185331344776	344.862136882531
1084	1084	525.294610810739	668.667979170021	127.648287906937	314.978791080236
1085	1085	522.843040850449	671.819777826739	135.868146868457	334.06665157932
1086	1086	527.144973820392	671.373660973798	109.992499034472	355.690233064948
1087	1087	526.65464118424	668.383438429694	150.4095099266	350.593944873923
1088	1088	523.007370651996	676.704041198659	123.533508887876	339.39507775759
1089	1089	523.128005122041	673.781339906572	125.298018971675	369.225398790276
1090	1090	521.30102809138	669.990207807879	113.417937682463	331.253822690009
1091	1091	525.973430846736	679.051279706266	117.554215528766	343.665821408009
1092	1092	524.766013972038	671.758235943418	100.385452612509	313.997080672979
1093	1093	523.949324703853	671.04894250626	121.922542437853	338.88390987312
1094	1094	522.861637888899	673.735443477023	128.361438589965	314.426431999225
1095	1095	522.260817950392	665.507675610608	117.411561669896	346.074775646656
1096	1096	515.985508796426	673.463364404281	129.040900068548	357.07449587406
1097	1097	525.349867178093	675.00367722074	158.313877399737	325.235884906273
1098	1098	516.106548085846	675.37161984341	156.43098204934	354.914722850579
1099	1099	522.015833332006	674.20659091978	128.647985286811	353.054154155497
1100	1100	525.439837303745	676.714454705335	112.201437806768	360.753837801605
1101	1101	519.393725005719	672.076501600616	145.780907968781	340.627236021475
1102	1102	518.891009122642	673.287735635462	136.940844509311	358.657543043612
1103	1103	521.95613310804	678.258370653696	135.31738335653	370.365821176514
1104	1104	525.44710593977	670.372792823379	119.616406061456	339.839494816467
1105	1105	524.17694759785	673.845818169912	127.390943000358	373.025454619895
1106	1106	525.23548909448	679.295628015317	130.549300877751	363.773176538575
1107	1107	521.51812123182	669.147445441634	91.6512567352111	349.949196766319
1108	1108	522.752269370057	670.103637004267	76.628266682937	334.054710063039
1109	1109	526.331825390305	673.661819524746	122.618228066964	354.287088172123
1110	1110	523.468553610285	667.643624447126	96.853882000062	320.75933958084
1111	1111	523.664245461803	666.998951191636	97.3793089791277	345.175415360366
1112	1112	528.794602591823	671.967657237002	149.984403079591	348.267622017796
1113	1113	524.301865071149	671.102450115694	136.312938163967	357.609035480686
1114	1114	521.992585627507	673.198125186935	129.483697710193	322.661267847644
1115	1115	523.265023563417	668.61752814914	107.362162809336	331.668517609885
1116	1116	516.767604737014	675.351504137237	94.961389960916	354.592824856503
1117	1117	522.911173415923	669.719828209393	133.743738424054	347.528916318329
1118	1118	523.2903186901	672.02748734497	142.648849603199	338.032324946885
1119	1119	524.275156836473	673.181712220622	124.867935745518	341.188278245475
1120	1120	528.209488713445	671.8664264762	121.723789563887	360.922865662547
1121	1121	524.384161533107	669.918792338921	140.57391564163	351.46948836586
1122	1122	521.617113435247	672.822276112073	126.250283997403	337.008069565609
1123	1123	518.803823133892	678.823681254353	116.989896842561	346.998661666929
1124	1124	526.06292523233	667.120960843845	113.781791101018	354.482553395913
1125	1125	525.679104327777	673.699225871959	130.150444297989	336.915259462524
1126	1126	519.326567931522	673.591386045419	143.113349039328	330.740072109427
1127	1127	526.099816647824	675.09510140881	144.52303570124	332.398541444625
1128	1128	527.362610559032	674.917698097486	152.285530880106	349.984209131989
1129	1129	527.837895033069	671.043241980904	120.908000676415	307.585394998953
1130	1130	524.594391529703	670.005321202052	108.910798604718	369.17027181245
1131	1131	524.341013942423	670.480497365009	124.087887570706	325.8401386983
1132	1132	526.481959398299	673.294322573501	124.482151350675	356.074800282279
1133	1133	518.521549353795	671.249582938199	106.476965534806	318.568576871998
1134	1134	523.137487476061	672.324228622625	142.831471194375	375.576979247423
1135	1135	522.748560037838	676.508284839616	128.059430731445	376.942280008924
1136	1136	522.552991157596	676.958138904503	113.455116654746	334.949087000973
1137	1137	523.859800423422	674.732765810122	131.994919376657	318.522042885177
1138	1138	517.893920360786	668.751896092562	136.480362815557	332.885838849453
1139	1139	522.796206730531	668.807793802691	158.714011848577	374.799923350832
1140	1140	523.627349805604	667.547345187274	114.20605169132	343.446015660533
1141	1141	522.9506233947	673.307612392181	128.548837239902	356.186099006673
1142	1142	524.869861928001	673.51676652019	142.800298051272	325.73220259027
1143	1143	518.902812365483	668.487560733285	137.62636499512	369.948243186863
1144	1144	525.519205952038	671.774579103125	107.957225611526	348.414883883252
1145	1145	527.169697535621	671.450075983287	139.667916672724	338.735336179335
1146	1146	525.305415697745	672.072136701975	132.094646076522	304.264362522541
1147	1147	526.679386773579	674.361709190207	123.653952848417	329.506555204655
1148	1148	523.732843841907	677.211814564601	135.833694935235	348.233313370274
1149	1149	523.661397603901	673.952105475161	132.936886648858	336.095744129329
1150	1150	520.091544192989	672.883056934033	112.305189505502	381.709404831393
1151	1151	525.91284707103	671.703271483591	113.330964380698	346.021455761301
1152	1152	523.022859489362	670.27970301039	137.714753759787	344.509515231084
1153	1153	523.709346973653	667.715229055156	120.424487673959	352.359928243693
1154	1154	520.679934235974	669.827320078007	106.12482934421	356.368056858214
1155	1155	519.997251348388	671.952872157171	96.8698744121917	325.342401890394
1156	1156	522.650139134702	668.157911194323	168.320238303897	366.629345345473
1157	1157	520.58993530666	671.503668827417	153.1911706319	360.558339765179
1158	1158	517.946175077554	670.885051127114	160.945807840341	361.656523230193
1159	1159	527.14425196046	674.437001576805	114.351422588778	345.586719932027
1160	1160	528.193689249548	672.406429843905	136.438309395842	302.147350618639
1161	1161	523.389166901615	677.639457638225	176.118864256135	336.753988410437
1162	1162	523.226526167046	673.935196298754	133.371476519381	332.690012770224
1163	1163	521.649774138894	669.674123239202	135.387564757574	350.116365562438
1164	1164	523.349698995634	670.509597307607	134.140593627135	354.954047150302
1165	1165	520.533375037217	671.30368120836	109.804440483364	320.322304762687
1166	1166	524.601145477559	672.591620842459	127.486280885115	345.071272139135
1167	1167	516.166031045494	668.685072421508	130.768407031846	355.330105513699
1168	1168	527.843913798272	676.332624567876	156.644040065365	363.644209507709
1169	1169	520.820036499541	669.779483410589	119.457385684444	359.150709499844
1170	1170	527.185395175248	676.389195836176	141.003083362005	345.963056563346
1171	1171	528.638014835245	672.600245462638	138.251890610563	357.266117540156
1172	1172	527.784650155357	670.680635799048	99.2505625932345	365.901984312921
1173	1173	528.957940119418	672.508134179064	146.060479566631	319.566882612883
1174	1174	522.020388687198	673.047023314067	108.647890707418	328.568461122309
1175	1175	525.061921730344	675.169183963145	123.128895598441	376.124874633001
1176	1176	518.535234059695	671.29765632248	142.908725593053	349.329143035197
1177	1177	527.062970826188	673.135332773792	124.352793983924	313.247413514758
1178	1178	521.198030470308	673.598974601867	124.112322171934	318.908969330156
1179	1179	524.854742920233	674.671991882007	135.872399614569	374.612546404266
1180	1180	523.010164853388	676.03857521638	130.20411632596	334.862168459071
1181	1181	520.2923144333	673.821554747525	151.009161054546	353.088133757004
1182	1182	527.32188741005	671.056096979475	125.595159544378	363.080162705871
1183	1183	517.638066206215	679.514301371432	114.839344717834	352.578609528698
1184	1184	524.38616834599	666.672821079372	146.111536358169	329.630444295599
1185	1185	524.578825283946	673.399487611576	148.717154638784	349.076320009147
1186	1186	525.855377882114	668.143769793013	124.938108501044	366.832263346132
1187	1187	517.184359596717	671.276162526355	134.930278507228	360.746587282256
1188	1188	525.568207851515	666.378614562982	138.263170893121	312.625987627369
1189	1189	518.466258879985	669.849894003213	133.163953067757	329.956055812563
1190	1190	525.688155499136	671.274739816051	151.462731277274	324.275927556899
1191	1191	522.84976338313	672.55375382163	113.910389961896	339.154662703257
1192	1192	524.258298837604	667.883557110365	117.229895250514	348.795625775828
1193	1193	525.949433880327	673.314407495675	159.732875876409	352.832595864741
1194	1194	521.016852358151	670.447021554347	97.0752715836076	384.031684861938
1195	1195	521.530880906444	678.202950142659	137.92133990395	346.79702545652
1196	1196	522.533619456569	673.428414033601	104.137582410586	376.861948823532
1197	1197	519.900724805515	672.85895104327	155.9633064752	364.980272464122
1198	1198	520.795550137539	669.687325341781	111.093405248019	354.208203048201
1199	1199	519.597982418196	671.525527658143	114.635917030615	337.138726760401
1200	1200	519.32848361338	673.110573915753	133.87183341494	354.720418833826
1201	1201	523.873775816275	667.051704586154	143.947005080391	331.014751099327
1202	1202	526.488513221982	672.523913879919	116.704009084501	333.595517699093
1203	1203	521.315389353427	676.350924623415	139.305093485413	380.657933202664
1204	1204	523.376770325259	672.511835654011	128.010567221967	350.657452321504
1205	1205	519.347201249627	673.116669987784	117.117023257722	319.222023618556
1206	1206	525.647492061056	676.731414177965	117.851639725423	328.436399510203
1207	1207	526.951340390071	667.225377545878	152.188583801382	333.3008699897
1208	1208	522.934665577765	666.517160258951	97.468390028652	341.160776095059
1209	1209	521.964763031409	674.644784760527	111.457290417831	343.986228552166
1210	1210	527.618583798224	670.177338656251	142.431306212815	315.835050864298
1211	1211	523.997698149753	672.738023498827	125.957679546875	324.369311752492
1212	1212	530.716901907794	674.553397503264	140.817056089447	309.621669628963
1213	1213	523.922219797314	672.630792428213	123.812436772166	333.996314297487
1214	1214	519.309269642105	671.32276845739	108.020018712049	350.936100459
1215	1215	525.415659506906	682.987456891727	143.803650483593	326.715661540723
1216	1216	525.03781422378	676.411036304332	160.719784603909	322.081524574119
1217	1217	524.764017080387	667.979527151569	108.250410634194	330.799196390375
1218	1218	528.352834340276	664.462668116258	125.668601500534	345.112177054873
1219	1219	528.565789440992	673.688311090557	148.490630676652	329.530410349172
1220	1220	526.735685376441	672.881083354134	134.323845710734	366.500052125425
1221	1221	520.764892430194	670.590040577078	156.289673917196	350.705200920105
1222	1222	522.283660091267	669.747637333795	118.437890827713	342.609838129645
1223	1223	523.397443443337	672.870599219192	117.049098590652	327.774604083176
1224	1224	521.706291898362	673.71683472308	103.918220058888	349.648612611576
1225	1225	522.681038584304	668.098611559483	110.900260546791	357.321646254818
1226	1226	520.928054906868	674.358830652092	119.253701168026	315.572269472004
1227	1227	520.591088850962	673.811447926325	130.50436393676	343.643635364143
1228	1228	522.517972228094	670.886512216011	116.395010745946	363.729585587319
1229	1229	526.494699794849	668.900667305436	111.495036784618	321.463798242989
1230	1230	522.914359643797	671.509481443319	121.909029435494	357.284774020064
1231	1231	521.574308813732	672.62847111242	116.573685652739	365.403997839961
1232	1232	521.868695196084	670.735972163595	118.001746545759	376.33062018067
1233	1233	523.655549083263	675.875116531524	106.467228514953	346.957699732294
1234	1234	519.098741665956	672.030931176992	110.887235614281	350.169801435037
1235	1235	525.111681566504	673.875373019801	139.418609839346	342.637879262079
1236	1236	520.22810141384	671.731367391409	118.168929877582	351.603085592631
1237	1237	521.940674380897	667.014171114137	144.130845925195	352.735115794114
1238	1238	521.239206112412	668.210891039664	100.439376351699	335.355025445328
1239	1239	523.205378775465	674.623679368854	130.673091002273	347.969296708881
1240	1240	524.136819745442	672.348209309946	113.261202424615	356.000583785458
1241	1241	523.986613207277	672.664700310147	155.201733187784	332.695913892286
1242	1242	529.190647413109	673.638871789592	128.898898015173	358.087235185067
1243	1243	527.599303384034	671.442953585493	86.9451762115885	337.6796798094
1244	1244	519.967207792326	675.849305707302	134.301086108517	366.57671248317
1245	1245	525.060969239725	673.522134682457	124.620921745721	356.089586721383
1246	1246	517.765822555744	671.112575937717	116.20004922976	353.409836045346
1247	1247	522.946407475361	674.382670730005	138.43068696372	334.66511374859
1248	1248	525.590913946641	675.983770327644	120.360474137316	336.425515661783
1249	1249	522.420976621827	670.472825666437	100.247326711177	324.320379175638
1250	1250	522.161505355147	671.606317461697	138.679459579449	339.505293414049
1251	1251	521.579241008964	673.011176001062	126.224435047457	353.903865854519
1252	1252	525.497688879506	670.773609351917	148.930761408504	366.227118984058
1253	1253	525.837006358463	677.952766139624	145.169136732666	337.514576409588
1254	1254	522.899428610556	674.143680115636	139.313693701613	328.338752572454
1255	1255	522.705107081675	667.599886304461	135.551097812782	316.919025521904
1256	1256	519.032849972139	672.664943557666	97.0587857239088	372.393691351058
1257	1257	521.611922681186	666.799808102369	132.62683274261	349.965682258789
1258	1258	520.292487713277	668.499403979876	136.158805865858	346.355272931262
1259	1259	522.283099817563	676.047773083474	137.920300946794	317.814018093714
1260	1260	524.363201758454	673.563421527841	116.765967452598	346.822358545808
1261	1261	527.431527409738	676.18897711757	168.568190109775	319.049925188813
1262	1262	523.315393835233	672.898588312219	125.720044213624	329.604210910404
1263	1263	529.78746684072	675.526168774077	122.093054915947	338.862231418407
1264	1264	522.767065832556	672.247036106329	120.317861573118	321.984975644581
1265	1265	527.000431870349	672.130634305467	124.500841767459	339.316604941524
1266	1266	524.920842170714	669.270093761439	157.332856388605	364.191869132248
1267	1267	520.047503065413	677.211687691569	100.059694758035	301.469518545052
1268	1268	520.334464686214	671.529332049443	148.814832433132	342.055556724095
1269	1269	525.205106432091	670.276329188428	108.296479804698	354.115325925585
1270	1270	528.268823018857	667.807817996748	154.92924998661	344.088069191889
1271	1271	520.02858544271	669.188135164959	156.835214832725	365.383907836247
1272	1272	524.232258698561	676.722326554984	98.2359147809033	342.875051868255
1273	1273	521.9591087423	669.371864604586	117.901504689851	348.075963076093
1274	1274	522.032715027575	673.632329123765	146.47736585304	334.652007625786
1275	1275	525.554887260045	669.569758305885	148.811104990177	349.323947957259
1276	1276	523.278268210171	666.950656476526	126.792357648938	330.935098722971
1277	1277	523.464971464519	669.65445788792	146.455088381099	353.085571965247
1278	1278	521.055338431892	673.222996811881	117.602404440275	349.951960773027
1279	1279	527.487211486428	673.206411287871	121.266175584196	346.689702462294
1280	1280	518.80010663412	671.837678346383	121.317994395111	382.702483042394
1281	1281	523.583081112174	674.481567935375	123.323196255278	333.947817199383
1282	1282	525.795937911214	665.872154862057	146.474427752951	354.037728193539
1283	1283	515.185815996675	669.931090012265	114.31484252346	340.236923668455
1284	1284	520.62001765095	670.799212017589	137.248255684432	360.010757126911
1285	1285	520.490543098481	674.040996053087	157.802171738271	338.16705087975
1286	1286	528.637923917682	666.757382334112	108.796950027593	370.637752557244
1287	1287	524.566941132905	676.254096846951	106.9067947325	364.153493764156
1288	1288	519.982366184331	671.749609175153	138.881452057985	376.980372993287
1289	1289	520.900217711	671.986338888447	123.165693630536	347.741517161168
1290	1290	527.415109738227	670.56549277381	163.357259776483	306.680242063277
1291	1291	521.727931785456	674.212125276536	142.322651496833	301.358461767085
1292	1292	524.99312307331	671.301691185627	131.65459011881	328.446641476357
1293	1293	523.472755663873	669.359516768814	130.717548074988	359.986047829307
1294	1294	518.093549181676	671.373500863181	140.49819623374	322.551708614885
1295	1295	527.519209591662	669.481766660731	104.32552774907	364.190724674598
1296	1296	522.156970439996	678.121022428244	149.353042274628	358.44741416232
1297	1297	524.075008457896	673.961151315903	136.542144332031	325.109726566248
1298	1298	521.603737557912	671.36163257191	131.52337050908	357.416470934541
1299	1299	523.235393908404	672.238582122527	137.810652228478	320.892699827313
1300	1300	518.967902364211	671.715806971721	123.172423848131	382.566988477314
1301	1301	520.326442802567	668.991752085046	156.819305601901	341.089740103504
1302	1302	524.031605574683	670.332630592365	122.606205988636	360.066157392029
1303	1303	518.342952019739	670.663507295765	147.003947768956	363.21779575322
1304	1304	521.870883629513	671.513985634882	171.660041582647	349.269223588975
1305	1305	525.610279845076	670.676366429409	130.407877915927	346.901222144454
1306	1306	525.97908132395	668.910337736262	111.700266097892	380.385028586471
1307	1307	527.886366391192	671.766302160687	129.359932291021	336.181111907926
1308	1308	524.201153213895	669.554104349345	118.037046831086	349.529280674906
1309	1309	520.315304533633	668.736310297726	151.166397158847	339.646551074963
1310	1310	523.252380612686	672.478599127835	109.874726074707	337.952020923539
1311	1311	521.407437787128	677.377165547	124.556589911692	331.430096288087
1312	1312	521.791519147712	672.65610459197	96.9914518679621	374.107761621634
1313	1313	524.858677293904	676.454187996535	139.742359741386	341.131499073799
1314	1314	522.240192248511	675.593841396905	123.943515701779	329.691258122267
1315	1315	521.844635832627	671.680955269818	117.732543477141	335.079411186603
1316	1316	520.82921366103	673.905657223947	137.269735161506	384.450533682568
1317	1317	519.732207399117	673.135813473567	136.544760154062	324.350341594359
1318	1318	520.735330301	677.306872052096	125.565804963116	318.264866202454
1319	1319	522.353634924671	676.970625532849	123.460892051132	338.70747769664
1320	1320	525.374799026895	668.684736167412	134.236649926135	342.851629574436
1321	1321	523.09286249799	670.115802297142	131.018975625912	358.82714433171
1322	1322	520.842402127161	670.442827646874	149.500891657342	344.748494659562
1323	1323	513.672051035717	675.568405834782	132.216294640875	353.741328940494
1324	1324	520.901245849629	674.136114539107	137.773245758634	333.756555800324
1325	1325	517.251796882892	672.570146110377	142.235050922807	353.176908649067
1326	1326	525.825251577559	669.957137493485	110.365269399276	329.842310372422
1327	1327	525.026477169679	667.443051233805	121.465924122882	341.94928823194
1328	1328	520.042228879977	674.236316840984	151.766143330364	345.980612901439
1329	1329	519.723213715914	667.790756613106	127.218507903149	353.168945447611
1330	1330	517.695149398554	674.488482818394	149.015168202491	349.358544677426
1331	1331	523.261339004304	669.736924370854	141.23846299139	338.748938391415
1332	1332	529.166662594524	669.688603654086	145.627431429838	340.282840271976
1333	1333	520.815016666481	670.120263552508	149.652798326387	360.040342162837
1334	1334	522.596756958926	674.579256100656	145.368440367835	350.538129497685
1335	1335	522.821379772875	673.370031056388	112.226815960635	348.910424575602
1336	1336	526.257811216968	672.590808996715	130.411607537276	326.146290041211
1337	1337	523.032266555355	672.977790527291	128.061363619794	358.411408188062
1338	1338	525.688844036785	672.707662890159	122.299423594532	343.437070852147
1339	1339	523.558946076771	672.190229602284	133.440396266315	299.674559810308
1340	1340	524.692167958727	670.551193153726	139.679016357091	389.84760311364
1341	1341	523.648320475137	673.737341701933	152.362892301555	370.66515008001
1342	1342	527.695161813108	671.899778582301	123.714415428749	350.148109327824
1343	1343	518.549701856072	673.49952674771	135.498308219682	314.047094813533
1344	1344	525.619514674661	670.444223523018	141.069257357385	337.144634378555
1345	1345	522.690340951902	666.947190797639	108.560666313333	335.489792181997
1346	1346	517.827922624301	669.862685961347	133.481496878009	340.202214122102
1347	1347	526.007717318064	678.452345209011	108.688741746105	343.830495250455
1348	1348	523.054146192595	669.09864320072	156.736639718268	336.135715961333
1349	1349	520.652716773359	676.328560405922	142.125499804838	342.27512282637
1350	1350	523.178696750008	670.674753828427	139.355465822174	351.781748488844
1351	1351	521.596846437398	673.239065742592	90.1322626623497	335.715430415677
1352	1352	524.497908752031	670.581121693968	127.741246442379	351.836199848038
1353	1353	522.850292736004	672.036289978515	111.324166456605	330.54411935326
1354	1354	527.034156321394	674.859030152657	146.481260596053	343.43120558317
1355	1355	523.615559419444	673.567337887745	117.00851692114	367.578693130909
1356	1356	524.481760051385	674.852527933631	124.467161490985	326.643107769886
1357	1357	516.213127869703	671.699865827288	139.777778389645	352.429116472605
1358	1358	524.671107350452	676.335370715986	132.843247487933	348.122474009683
1359	1359	519.858788265942	668.83146595096	126.18676299447	346.310919648799
1360	1360	522.932910125187	670.018075664134	131.848263818356	371.116438755479
1361	1361	523.155906882066	672.08231206404	140.728330425606	359.706831800144
1362	1362	522.702019336384	670.414996542753	108.57612699463	331.744448361894
1363	1363	523.812875302768	670.436925245237	139.444108658215	354.250128289682
1364	1364	524.291577660867	672.053902457772	137.461130052874	350.920115216418
1365	1365	524.969210431816	673.067943946963	140.173521187428	349.833886750245
1366	1366	524.00900643809	674.653583427112	141.408443476654	333.341675821406
1367	1367	522.91453675882	673.265764761279	125.583821110228	349.451523020023
1368	1368	523.421928676964	672.473425793998	148.493208881737	342.4803636061
1369	1369	522.308310320754	675.969049535557	88.068371425311	334.619023044071
1370	1370	520.027434543513	675.651226892034	161.41764161124	364.323953461586
1371	1371	519.151587783888	666.022099848337	144.430191547013	346.446894291583
1372	1372	524.260273883456	670.046840803042	132.015380867367	333.523944508619
1373	1373	524.283316390344	675.862411435955	130.063236592432	351.655169388494
1374	1374	522.512165528076	676.225708712524	152.190281916271	351.84389326991
1375	1375	524.078338270178	672.962398635833	140.630134723972	377.369721997012
1376	1376	524.375160447811	669.216378123003	121.017085640116	352.067422692104
1377	1377	527.55694754408	675.946522822822	112.83921557432	341.982973999295
1378	1378	526.875706577481	672.490041373393	102.075533357527	339.394342357763
1379	1379	523.081842888254	671.840946251434	118.701074387815	316.677815626424
1380	1380	523.004912293269	673.269396057011	104.398758489782	335.514776722611
1381	1381	522.133898734676	668.768507505281	122.91136882141	351.736866937325
1382	1382	525.03075069641	677.547088350334	132.480506538513	353.517694624584
1383	1383	521.828737913859	671.535707400068	155.0633866349	324.35313619015
1384	1384	524.717440595878	675.25949309376	125.117887983972	320.604431912088
1385	1385	527.482483179464	675.033808246537	112.214187227273	353.776481376051
1386	1386	516.937931408219	670.755919890058	140.294700534746	342.394200889637
1387	1387	525.696777746154	669.980979084295	129.68070110774	348.76642525848
1388	1388	522.501151383118	671.830675613026	106.86816144234	325.23596468939
1389	1389	523.73647597592	667.706696409256	122.227544341044	332.872724540659
1390	1390	523.310792918507	676.66744444049	154.120149479536	348.215907909234
1391	1391	520.92383768083	676.532428844463	146.136877641028	337.788996007987
1392	1392	525.826734490619	671.08316767001	136.879431699099	334.963425746496
1393	1393	525.778132204336	668.228411951039	112.014424602818	350.622277761292
1394	1394	523.235798060102	670.290203421255	116.504617531327	324.487149032008
1395	1395	518.739259865309	674.11626131901	139.500048428339	350.80432601571
1396	1396	521.17808309918	673.12289004164	134.802518064409	347.794043703487
1397	1397	528.289451738433	671.288923044663	129.627413632194	339.426261845207
1398	1398	527.100505260696	673.16765125599	135.83672858809	347.611863040883
1399	1399	522.659061796256	668.234412284505	125.528012507274	305.395405363966
1400	1400	525.453441269254	668.946541188586	138.602352823227	354.844114307256
1401	1401	524.71943481673	669.532379420393	157.97315818772	349.108301620626
1402	1402	526.006394393199	667.643085685788	117.878450417077	325.273079337294
1403	1403	521.232651903874	670.149397007179	160.294872727445	334.029381693459
1404	1404	522.655250871517	674.348373327196	146.486149898057	348.866648041839
1405	1405	522.363467151084	668.233645472368	109.348207050214	355.709173180694
1406	1406	521.042401264451	674.638566081126	123.080629028295	370.210693997589
1407	1407	522.753189165022	670.233003993999	96.5957627238573	359.412728690251
1408	1408	524.139457491168	679.906463507894	115.504872704689	347.583780256425
1409	1409	523.105212561958	671.444985938973	143.447159456103	368.696092654808
1410	1410	529.250591663817	670.82962664912	130.154862032344	330.569569638235
1411	1411	522.072521554765	675.116446324992	134.91893604005	336.659078520203
1412	1412	519.583071868741	670.207823379203	143.362813375801	339.559110528214
1413	1413	523.196652391091	672.805219724468	135.223975851928	343.419497044631
1414	1414	520.757955270832	676.308304492231	105.363903953345	337.898184377254
1415	1415	525.378141573065	677.471131434898	131.43861166162	343.437836973884
1416	1416	516.606719210337	667.256693446326	129.572429953617	332.065673777988
1417	1417	517.284157405106	670.149460733963	151.695084754063	347.409406633679
1418	1418	522.662697025951	666.469571488876	99.411963800659	365.616597976222
1419	1419	521.931376561199	667.386627709337	127.867986238623	388.829889252417
1420	1420	522.521202376803	673.451703962887	137.010594066436	366.981156428351
1421	1421	523.162756974605	673.695950252201	111.943844089179	359.705259436092
1422	1422	517.901921055649	669.014539298404	129.547463470912	358.519521553582
1423	1423	524.085190887198	671.489607084805	126.943537333635	377.410800803849
1424	1424	521.282868820922	672.577621307805	109.190924931465	351.506450582827
1425	1425	520.140592159843	676.739543911371	148.122835545702	339.827244807782
1426	1426	524.382995768438	670.737655657528	104.757571307791	326.006208807205
1427	1427	524.424575729326	670.484917507504	112.697502687717	359.831022303914
1428	1428	527.663723733609	671.838419155988	109.700164954299	366.54992590613
1429	1429	523.488047551329	674.343673360584	132.220777196937	352.05574068666
1430	1430	527.251385650909	671.245196321903	118.79336603678	363.291068312418
1431	1431	521.77683175872	673.646266217509	138.518924599878	370.92968227944
1432	1432	528.23314634069	670.981060633168	131.530566356912	314.215670446284
1433	1433	525.088053922135	670.43104299703	98.5157876861108	374.503648003296
1434	1434	521.989723133516	674.58864000217	121.786996897174	370.898382736138
1435	1435	521.497357929753	672.675279800215	160.650290199869	339.695987019277
1436	1436	524.044684896106	671.763887405884	135.503154987829	353.920964633624
1437	1437	523.229707187262	672.425477735003	166.222179768733	364.855096078955
1438	1438	518.834621344129	673.71926862477	156.93304143093	344.108254223278
1439	1439	525.673856932114	671.973695382084	165.09377089756	353.286271509613
1440	1440	521.053620131354	673.607762274251	152.704565678964	323.075278713349
1441	1441	525.641202855537	669.804483303009	118.320695296138	330.470613247175
1442	1442	524.968028563673	676.295863922197	169.690844620215	366.757127730372
1443	1443	526.803808383351	677.315904565601	115.392025788993	351.727616450947
1444	1444	526.898731848399	670.500450726043	121.675650178534	350.883799717622
1445	1445	526.044214585151	673.249454434143	140.098180242672	325.065636222663
1446	1446	523.774829047807	671.820464843904	142.202391932295	328.303517111033
1447	1447	521.308719821087	673.643567239547	152.571290126945	316.597815070196
1448	1448	524.327314832545	673.707901775942	98.0546431555533	337.155565037993
1449	1449	525.388772329188	673.104060857023	113.17747067495	357.819505088223
1450	1450	520.332902072051	670.260500712304	126.915153786745	344.546974159512
1451	1451	526.812019893081	669.762751277251	131.078073518991	336.940608578973
1452	1452	524.256511953303	667.222760063174	114.543618036928	333.377776851173
1453	1453	522.610801559645	672.242232953287	129.925899624372	348.746685828298
1454	1454	519.79911069374	673.196427429271	157.041335558846	337.906100971539
1455	1455	529.485175542276	674.063979774352	123.046576144889	352.878118095437
1456	1456	525.807288753779	672.526451935489	111.017375568985	324.596372658206
1457	1457	518.127426553432	675.626960172243	153.900788958798	360.253465240997
1458	1458	521.889079051106	674.656887389806	148.084134465088	360.138343644512
1459	1459	523.458402487693	671.13235000732	165.822001093201	325.913324534459
1460	1460	520.788662499483	668.454852487526	122.494226758185	326.88849998871
1461	1461	522.227305725799	670.336422748653	124.19241269174	334.42023903657
1462	1462	525.558968716329	665.329456911365	104.846418172436	350.910875503229
1463	1463	521.630839088354	669.902309015865	104.724536214773	326.766567553945
1464	1464	528.363715763857	673.679460020132	156.009032388091	320.479459880524
1465	1465	521.995063789393	673.589035429624	134.59602341985	352.32948289369
1466	1466	518.813886342125	675.318155158106	119.103413558413	338.742100911026
1467	1467	523.511476248767	672.652449180689	142.094731153848	317.215575676667
1468	1468	521.994716658316	668.246838648414	102.341032556886	309.419127306357
1469	1469	522.450317425629	665.816032941162	128.95113589943	339.918105755565
1470	1470	520.420109595936	668.18359241121	161.403730893281	343.583060703728
1471	1471	520.561217693945	673.819422318113	106.930107664162	333.211437746341
1472	1472	521.952645462927	668.251627396147	119.802682980168	343.581474735323
1473	1473	521.322680882055	669.456327243471	107.241379993751	342.576889262322
1474	1474	526.209996305764	671.570300481659	154.882182263181	355.887856881912
1475	1475	526.646603501332	667.428659552712	128.50987059447	347.262619310272
1476	1476	523.078104626204	670.62725945847	157.239275815545	340.3892108669
1477	1477	517.018419505869	671.487133848177	144.116400618696	359.203534427828
1478	1478	521.690586369222	669.600950029141	132.667125699555	325.403700318057
1479	1479	523.401912405107	674.656163529178	148.00700939727	338.642904098774
1480	1480	521.033477317773	669.413842006603	108.839636199062	345.551498130507
1481	1481	521.173980103451	671.429290973159	142.143746230046	325.615183874634
1482	1482	522.067052455567	672.596081286783	153.397846562676	343.589436886953
1483	1483	519.38529139278	673.337194221436	130.257130331418	352.219604237577
1484	1484	522.968443469298	675.524265551013	134.101602880616	324.834147555136
1485	1485	521.200190845222	675.005635952614	132.087457712794	340.885727209262
1486	1486	520.675297581469	671.47074897478	135.054377023363	349.950817459503
1487	1487	517.719538206529	670.871971980476	131.90745074625	333.314613455328
1488	1488	527.667268959972	673.404081831996	139.162736213208	357.817229132622
1489	1489	518.97792689697	669.666225037213	132.668226669649	346.287322294434
1490	1490	521.249422426618	674.259674353072	125.205314922991	331.356131766144
1491	1491	528.111600531058	669.384163817528	137.333941681646	369.107630165801
1492	1492	525.045489856973	670.165986336043	142.191892833737	320.880206423511
1493	1493	521.900174374938	671.178060555705	143.661661915761	331.337695433335
1494	1494	520.091342881715	670.937759710994	121.806107353716	333.80557001337
1495	1495	523.741804707164	669.08625289758	129.959326152972	334.318939490086
1496	1496	528.232972759184	673.811843893274	154.800738222992	343.63397174541
1497	1497	523.748650297412	669.340961529824	128.740672749842	319.114424182301
1498	1498	522.724762589189	672.646600863598	116.004601788033	349.567920857434
1499	1499	525.908852827337	674.246806371507	111.8367634603	354.655198765807
1500	1500	523.23556755465	671.697279200351	142.882276709183	363.986267677681
1501	1501	525.696448862686	670.515973322646	153.237070374147	346.875549506125
1502	1502	523.670434928076	673.014781692821	164.182420820745	331.60328967398
1503	1503	528.156005510367	672.590237219755	153.095899983448	343.468690365384
1504	1504	530.321507068153	672.183300858527	144.334489717234	329.903880149363
1505	1505	527.11816304145	671.370606969164	132.871161492319	329.277501337927
1506	1506	522.184820251284	671.873163591101	140.269427967324	374.889493938942
1507	1507	524.568810396795	670.752651292585	158.241781450158	349.108308026487
1508	1508	523.048495129345	667.197936314013	128.60415228121	330.394423167253
1509	1509	522.229661853879	667.862740931076	133.204541435076	314.896208601153
1510	1510	520.269569263307	674.221148126578	137.531382324716	343.305011525144
1511	1511	524.205059059936	674.477380802316	107.988291381374	342.73099375292
1512	1512	523.501863904008	673.195355500821	164.047670055448	345.241049165033
1513	1513	525.284432198709	671.865242715486	119.531007004472	339.746258910966
1514	1514	530.826434377291	674.887567347075	121.283768283968	327.810130052481
1515	1515	516.073622442409	673.985316389242	118.746626771585	346.043953582036
1516	1516	522.380840364675	672.178531743745	131.902074398561	350.66794773336
1517	1517	525.087215185152	666.119320707791	118.090774126878	355.190730210492
1518	1518	522.559218026208	670.202368259748	111.27412486223	330.075051869847
1519	1519	523.623119012156	678.41623157859	133.452772043416	334.073922882089
1520	1520	518.532430381873	670.306133441909	134.709425665872	342.9012053433
1521	1521	522.358008732737	672.736174370185	135.1720103118	344.029627481634
1522	1522	517.533362124623	676.291942124033	144.172063302974	325.150824468278
1523	1523	522.26448828406	671.928129766772	148.63904425255	340.791841854025
1524	1524	521.275729787894	668.849189464795	133.389142742227	341.260932180415
1525	1525	522.541408815991	668.283038816763	150.870980726385	347.36225641207
1526	1526	522.041632377804	674.376129519819	122.740098848627	329.539768835244
1527	1527	522.298130266036	662.769905090447	139.236105126365	349.961639936067
1528	1528	523.184344496054	670.918570633246	138.207658809315	368.449608112532
1529	1529	524.296818230682	671.437902198569	78.2456141722994	341.529284719113
1530	1530	527.758190108527	675.608795460079	120.408805241275	325.753370997184
1531	1531	513.851047878928	665.452967239392	119.034763069638	333.696305747332
1532	1532	522.455561113244	674.065356633293	124.931210536553	356.058580043822
1533	1533	519.025550322253	669.786555028888	138.381217422138	350.651676700429
1534	1534	525.145006398582	673.330873648609	138.839277094649	349.226836848954
1535	1535	526.807157233471	669.819406871599	153.037491401698	337.140552347688
1536	1536	520.810698235497	675.4294390522	132.884545526337	332.767991773235
1537	1537	522.511396477077	665.752593411927	162.77430748322	356.54828476006
1538	1538	522.230125650892	669.518281447183	130.304969540128	333.802748946848
1539	1539	520.02102233684	667.543255151367	125.060175161939	326.959565052726
1540	1540	524.765354543144	668.144960240219	124.19146767923	314.673467756382
1541	1541	523.998117061333	671.655742463636	128.765898454742	339.051676681029
1542	1542	521.48798620962	672.669334343089	151.31946723347	380.008535846092
1543	1543	522.255111416722	673.622289038542	158.706263859912	346.857256657582
1544	1544	523.710176587727	674.315294752641	138.098702093238	370.683347971372
1545	1545	523.167157077047	670.894198733036	99.7352418794046	344.491466598511
1546	1546	522.966601422055	670.03236394862	123.067620360448	354.774486597852
1547	1547	531.789689981928	667.838143013478	121.441899452481	329.146031592304
1548	1548	523.275197140878	677.118893223186	124.879526610843	318.468120689099
1549	1549	522.269794054479	674.868290457478	145.714087248943	345.945791796531
1550	1550	525.122995763473	670.157531441013	117.397341505572	346.618874923303
1551	1551	525.522234722617	676.262779497769	123.449497198299	352.826932153971
1552	1552	525.962969822864	671.938381607607	109.502380305309	333.588077498406
1553	1553	521.656600501164	672.065152850815	123.933642773649	332.175042907781
1554	1554	528.635367692317	673.311342811802	154.084744435156	338.677575617196
1555	1555	526.715510458452	675.929490249033	99.8895053073949	351.278076543214
1556	1556	517.573484660815	668.681284756525	127.0060081086	296.852578414139
1557	1557	518.094436866345	674.985828695225	163.758388844678	322.569861716713
1558	1558	523.800606015057	671.111819245683	172.976383532851	334.394558822794
1559	1559	516.342011699998	666.537856621475	165.112917495566	352.572125056449
1560	1560	520.568843394343	673.401823017192	132.44721609476	343.942424842625
1561	1561	521.058039439133	672.998509562414	128.637379548572	332.251294281526
1562	1562	521.804748026288	671.988594966884	150.940047091933	343.516414103427
1563	1563	520.412459759016	674.529807399459	105.234546554567	345.188631655485
1564	1564	524.875213934381	670.079690569873	134.258096520205	352.569005817345
1565	1565	518.845259478508	672.372995745475	117.219693263223	328.822730976259
1566	1566	526.494161623519	667.884551943599	136.796018301573	333.28292980809
1567	1567	523.527735436314	677.941955556243	117.614518974339	356.608760088312
1568	1568	522.213910446447	674.014290597407	123.295211826991	330.21963187973
1569	1569	520.503954605935	679.301048392702	123.913396092864	338.056593207137
1570	1570	526.507937917182	674.60560310899	116.661003857904	371.911389277252
1571	1571	524.246782721031	667.638362705666	142.979082776355	336.635562696485
1572	1572	519.516683351629	674.379178248797	103.887223073482	335.392613001216
1573	1573	517.532988582913	668.193272479626	153.796459896858	342.023884348316
1574	1574	521.035661597244	672.791689518569	134.763184131509	373.649370891025
1575	1575	522.655105577546	676.4172284194	124.455805000777	328.974950111453
1576	1576	517.103031861748	668.172154645682	136.803064370222	365.53940620648
1577	1577	527.826169403118	670.510393535532	134.058701041071	380.686421507154
1578	1578	524.817248149445	671.467018014337	124.643883519534	324.662360427501
1579	1579	522.518220974048	671.856165613255	134.051166049909	353.727559045533
1580	1580	522.596651895057	673.380111471837	121.228050845379	319.529568803456
1581	1581	524.760295108055	675.799751248315	121.220975218717	308.818044192908
1582	1582	525.031747845021	675.987717665419	132.001787909753	359.936435745601
1583	1583	525.589106521322	674.093978322269	139.531742073672	355.019791879698
1584	1584	524.297862262127	669.082273598082	111.735632206126	327.623697058287
1585	1585	522.390472444483	672.784149831886	120.485080301533	325.971568013318
1586	1586	526.679855714223	675.541950083653	138.16358283496	332.339011330776
1587	1587	525.805663022622	668.361955790214	127.259043963585	334.891564774484
1588	1588	524.495677283639	668.41313929494	130.416258181589	344.648303040459
1589	1589	524.686431171526	675.498323561336	127.559793678944	330.878139893225
1590	1590	521.120625764206	673.357875282842	119.791852866469	362.36804934473
1591	1591	523.417965500121	678.155804296034	135.27912783765	335.771661184714
1592	1592	527.459371869023	670.213139100393	137.735141407849	346.143649613966
1593	1593	525.132944423339	676.4657930548	101.912832492395	346.092480719723
1594	1594	520.197972913883	674.430767019503	140.23561398429	330.968823453425
1595	1595	524.739274036882	672.246347568998	133.169428994434	352.507298588456
1596	1596	521.057751288923	676.337824552141	145.223024760564	323.046590309262
1597	1597	522.345845266181	672.525964528184	131.89542802073	339.017258974498
1598	1598	527.324332667484	667.810639547703	160.912213806633	369.276067527081
1599	1599	526.648924125153	671.264687369601	156.343748363077	337.240763283109
1600	1600	527.383512655013	667.664551384077	102.450533718002	347.625988574476
1601	1601	525.985402452204	669.585735001789	136.379144932311	368.263014566174
1602	1602	527.989880099435	668.206095448346	109.536087826501	370.71298508445
1603	1603	523.262840835967	672.734990270281	129.139980397365	313.859786937553
1604	1604	522.458176089062	672.282583435856	140.100324858139	346.330250216293
1605	1605	521.651100489532	674.950761944132	150.53781253567	334.308175753921
1606	1606	525.379503998603	676.78080782188	138.443785191063	347.006075025257
1607	1607	517.106478116185	671.855414790341	117.61800244141	351.666329310212
1608	1608	522.255801127762	676.88825102101	113.542189397994	340.115418632663
1609	1609	523.980887294605	666.99776290411	117.101328166288	346.1468671087
1610	1610	526.085925011876	674.517288042484	138.61027911251	368.565585544451
1611	1611	525.851547078508	671.202814733008	108.713801401135	353.653721554479
1612	1612	519.398993789598	669.808364375777	144.928318658406	369.570882243763
1613	1613	524.237132438863	674.397257353217	145.646456554525	341.268682699748
1614	1614	521.126122968149	672.281586577067	135.690247894801	326.491666735864
1615	1615	520.77558931744	669.269519562616	111.052848495914	357.994684894333
1616	1616	516.83767289211	675.247332847784	156.309316295968	347.091993566788
1617	1617	523.816080694827	666.798715715149	144.134501675684	358.210648607414
1618	1618	528.291697713548	672.871337278961	147.100521098426	366.170622325853
1619	1619	524.394909696648	671.954966808239	130.643760993806	354.045990588562
1620	1620	524.412238671859	668.829536372839	128.703629222007	374.176123926494
1621	1621	529.596287592851	673.50626360903	122.189099824057	352.270583647923
1622	1622	523.713071506582	671.195816174331	130.705197671511	337.938935807687
1623	1623	530.743106438866	670.085375489659	124.407508590809	352.319412132366
1624	1624	522.927119599693	681.233465747817	138.148391194397	349.181074891376
1625	1625	520.50691924112	673.521321690426	124.236128716498	334.471767251845
1626	1626	518.376816994845	674.273554119384	168.357570033057	373.102650479892
1627	1627	525.909438087649	662.312673405041	128.508659821938	352.688826737669
1628	1628	524.343872424669	673.607661360986	125.431610659851	359.453174141782
1629	1629	526.529610506797	672.753507098868	119.366253827655	317.147022711528
1630	1630	520.855898127117	666.977300549044	126.298268134662	317.506410984835
1631	1631	524.041101602279	676.289689397078	128.195482772374	382.378141970722
1632	1632	517.063607114283	667.051339778277	141.624918685636	332.14906798825
1633	1633	526.526186582042	669.333225142905	110.649888391162	334.796368679961
1634	1634	522.859615506542	670.381735500142	127.505350468921	360.192607369878
1635	1635	516.328161221476	667.294860459261	116.497055105402	347.567299488486
1636	1636	523.492812488316	675.055732245283	142.253382435049	368.857029789154
1637	1637	528.084057710533	672.283940896752	100.350469360698	335.732084378474
1638	1638	523.245859019712	675.264836636625	133.18215312557	340.314118616743
1639	1639	519.868760323741	673.815163579813	136.955750613542	333.479640371051
1640	1640	518.477939897005	681.576428270375	128.606710611713	346.652349250087
1641	1641	527.16702293125	671.437794977489	91.8889389667968	340.327188482919
1642	1642	520.111366587313	674.002853760207	112.125375492525	340.205942629051
1643	1643	524.962709456354	667.904452345848	131.177047409609	344.611263311269
1644	1644	522.188833157719	670.834039689529	138.974538300042	315.384104191753
1645	1645	515.624698791305	667.81822834723	137.097167253042	342.055420785784
1646	1646	519.803081130395	672.425693350421	125.982412114645	335.877533559744
1647	1647	524.615144543991	673.622747022146	136.337729796709	336.801643977477
1648	1648	524.158348335656	668.581716814123	88.1940862292858	327.578510792381
1649	1649	519.6524458843	672.485560547861	142.608340594761	333.113621171813
1650	1650	527.666402288583	672.393199286623	114.318088102644	334.316223983076
1651	1651	524.441574125526	669.623341787629	107.262459003001	337.939392175146
1652	1652	523.071862504892	673.547055602814	140.231065493955	360.094168086633
1653	1653	526.035492217768	671.319243150155	161.423148530965	321.258526034919
1654	1654	524.852492217556	670.599318668805	111.494057141161	346.212824579984
1655	1655	521.11597232458	670.905306839211	153.534261928927	336.505797884875
1656	1656	527.273218182322	672.18636227716	130.076873937516	349.446979215137
1657	1657	525.205594130374	669.835324136491	123.654993115326	346.118548265382
1658	1658	528.578268968771	672.569107611257	130.700588671127	349.615256600688
1659	1659	519.115768460534	671.451449947458	150.484986622589	348.291365800096
1660	1660	525.892040473727	672.779737710261	119.694026368358	361.451740495578
1661	1661	525.679455810986	668.346189788764	150.332635560113	348.047996982157
1662	1662	517.652192694607	667.698394222321	125.459184965546	358.552924249916
1663	1663	521.386986152089	672.307764472985	149.00350508451	342.841606338698
1664	1664	521.268973848063	672.717469252246	125.68040196408	344.347094680812
1665	1665	522.194914509754	671.186369594275	131.402868142454	347.615839972038
1666	1666	525.597840313529	670.284905605409	147.401085092194	364.08958797451
1667	1667	520.754679057472	670.644408598193	142.198131240161	339.263209738091
1668	1668	523.462009287153	668.150029038977	107.575135271304	363.223363435676
1669	1669	526.131392187778	670.896819924909	103.644995147759	349.455030530613
1670	1670	524.386861002705	674.314701360592	151.808790547785	344.035546930008
1671	1671	526.495166353064	676.666873921244	124.823650976657	352.371478747479
1672	1672	527.171746118624	674.477527112438	132.832112460321	358.611840652494
1673	1673	525.430913565303	672.867786933182	118.610728431249	372.52883207052
1674	1674	523.337656285571	675.66581250798	142.92776486177	336.478082752693
1675	1675	523.282242512288	672.268167380959	138.976184894206	317.037223481644
1676	1676	526.015346060717	671.610573191269	147.155489077524	344.844772001139
1677	1677	517.813695646459	668.807846931495	102.037210981611	333.403509703259
1678	1678	523.431123749781	668.167253220417	132.663393679644	378.478475903282
1679	1679	526.814778170487	674.054844345498	127.998091651063	356.304177589162
1680	1680	521.371107188978	672.281856838117	134.104472837836	329.382801671168
1681	1681	521.938529165373	675.232497715503	136.360569101979	375.869879369474
1682	1682	526.294127677303	667.777154632351	108.209763431401	280.917645089285
1683	1683	522.384352973623	669.021538064261	149.330265995011	357.672630426987
1684	1684	520.521952918961	673.201917020325	113.942606060898	321.196282333517
1685	1685	521.332690318029	676.533676777048	124.464777980411	357.232672339279
1686	1686	526.501134365143	670.182500209074	99.1588636065693	334.414622083068
1687	1687	522.702661951316	675.553375576302	110.636885791063	331.66244026756
1688	1688	521.704558584884	664.592747132437	139.648549681317	321.317586183728
1689	1689	520.070637958075	672.320400920928	142.043541222015	375.559650722058
1690	1690	528.631786224945	670.040603785097	133.92596496257	337.676223206272
1691	1691	525.492365662268	672.566031688409	110.149547864237	354.745489887732
1692	1692	528.348879458418	673.808802783552	164.655465330465	350.97674600877
1693	1693	513.953246627255	675.158158789922	127.515655600985	352.883590110169
1694	1694	520.169763991437	672.869019339554	138.598782593548	339.796416216175
1695	1695	522.115390204672	665.625686140768	130.036621308152	384.161370508324
1696	1696	524.34810721339	671.395600100385	127.137564511138	387.902564982902
1697	1697	524.096513373107	666.684731389564	134.189940564356	354.361219691726
1698	1698	522.228048566582	672.689226704759	130.828183989536	358.014336669626
1699	1699	521.841427342678	677.159966774696	121.751073224231	337.524399076578
1700	1700	526.513678989645	670.25274683501	142.304858351082	358.454364580706
1701	1701	523.908139631244	674.579916641508	113.754129396753	329.116544588816
1702	1702	525.427227359612	670.722695124082	136.457501221184	334.122699760574
1703	1703	522.127422969546	667.304688438831	137.696345950766	332.313736280598
1704	1704	519.248590562168	672.520565129372	131.953741913402	331.436039567123
1705	1705	522.700920258495	669.375209813738	122.33456157743	340.267642191468
1706	1706	527.61730545977	672.304925783219	142.272285122214	368.060197100642
1707	1707	521.909980125015	668.197894499834	167.405739536009	340.50219214954
1708	1708	526.019054163877	667.276928027867	140.985910543464	321.631796364775
1709	1709	523.652900736644	677.422912444818	116.995478948837	343.132660438338
1710	1710	521.476507270204	674.540027503351	131.767015236877	356.213718406133
1711	1711	524.598350267651	667.340829513753	146.650030187824	310.111789146
1712	1712	525.676642112293	673.344474650964	155.019471404478	342.212118268315
1713	1713	519.362954319598	673.003733896004	106.786402052292	345.692340204197
1714	1714	521.160512478349	669.518642585491	141.683654991654	341.158382091173
1715	1715	523.086967403295	667.907958537655	116.416611213544	337.978818735846
1716	1716	525.21341975184	674.420427093194	121.024244304949	361.488286616363
1717	1717	525.107891481825	670.726133412964	133.778185580917	348.178023389711
1718	1718	521.173149081542	675.979508148707	132.066011825843	317.950333478783
1719	1719	520.516976029608	669.839038428291	114.633128000828	338.274256813076
1720	1720	521.913724924168	672.09137670513	127.944191323211	354.693884086582
1721	1721	522.241972121039	673.608770336345	116.220439113641	335.423361856848
1722	1722	528.079627183352	672.082686296267	143.134680037962	316.180697150723
1723	1723	527.882221584526	671.532713484757	137.404714858824	359.381801511475
1724	1724	526.121404688346	674.052092347873	160.000606488235	364.097185406609
1725	1725	529.065151345773	672.636861424365	92.550646759473	352.033854060421
1726	1726	523.131937762769	672.082751232696	158.444148092701	339.088763276283
1727	1727	520.888527608661	665.983533467859	146.674621191086	326.668599079886
1728	1728	522.288259924414	675.169395371772	131.043730714012	363.968395801941
1729	1729	522.954466522915	666.979111915983	145.934201731303	355.523452243002
1730	1730	521.686153004882	674.203321316438	144.26609243728	348.673408085128
1731	1731	526.81641432558	673.552416406931	110.98301774828	335.412735075183
1732	1732	523.527494966665	679.024589027605	112.979829067891	340.216552269667
1733	1733	524.017802478072	673.671368400411	121.638091824852	355.764776374594
1734	1734	529.076451571534	674.693233359069	128.794161517092	351.010035108281
1735	1735	523.409462917864	672.983839876299	129.743787627102	353.326936220045
1736	1736	519.380356016878	674.444366390333	143.112233579473	366.378715593749
1737	1737	522.76490875853	673.232790570513	124.04547780377	347.60693939039
1738	1738	524.694094672651	664.287044943085	107.940879598479	366.554974054133
1739	1739	518.995316338835	678.782984627064	97.5184492459231	358.762768613482
1740	1740	522.561529799966	664.833358490554	118.242222423183	381.135311672374
1741	1741	520.468467492541	674.633127738362	104.25662958391	374.217988333162
1742	1742	525.328464323305	667.621787435088	133.571213192598	334.501896497742
1743	1743	523.702312087855	671.126222899208	146.519635960402	364.655628092737
1744	1744	520.763537009276	667.565230834325	149.239560191741	347.161740019203
1745	1745	518.977589932572	667.370838950781	135.147241071331	352.467595876775
1746	1746	524.918153952518	671.208252639355	125.511025085853	341.975909832942
1747	1747	527.204335360506	672.597577883288	111.028403784765	327.127988719805
1748	1748	524.910614162028	669.140544782629	147.745648717191	351.634448480197
1749	1749	519.746982985736	667.28902490832	126.866882363316	340.581975569132
1750	1750	531.177441036172	675.208985027475	112.963050684938	326.845424672001
1751	1751	520.909470682028	669.262646586949	129.584954413468	312.794080989254
1752	1752	527.886580831971	678.528513498838	128.038247239036	334.378922101062
1753	1753	526.789040293351	667.733739584742	117.606422461443	371.201473877954
1754	1754	524.287835879259	682.660444528821	201.53862017098	379.796528211849
1755	1755	525.277854827077	674.514738343547	119.661546005428	352.198218093948
1756	1756	521.298189070214	670.951735073597	117.736072255541	369.968002928181
1757	1757	520.89905839223	677.231594906421	150.723022294511	356.985097986498
1758	1758	525.776397661273	670.236827368282	116.117625004623	326.72764325158
1759	1759	519.194105980512	673.955031693236	138.788109734232	325.770783074577
1760	1760	526.301621503035	669.829138562928	112.871047372331	316.742736982568
1761	1761	522.247516538849	672.449777954296	106.828736628863	356.911179951967
1762	1762	521.317039781115	672.265287909239	146.381837929489	347.984853890511
1763	1763	519.172504809106	672.311382403204	143.898180150001	360.217889231053
1764	1764	522.158994024507	671.12078558976	123.953533598263	361.529783513147
1765	1765	526.164980307646	667.738197012064	135.282203907072	338.244015075127
1766	1766	526.625016783907	670.484710757778	167.569291469549	384.027439258701
1767	1767	527.275340919779	671.630088238588	130.356888813543	333.418360947359
1768	1768	528.399807893952	674.493270990086	124.010737379656	340.776814655682
1769	1769	523.746266171697	676.853832139733	129.460766261539	346.00575860134
1770	1770	523.269464896573	675.102504010938	124.142987597504	337.201210211297
1771	1771	522.43931551751	671.667752685553	127.643584869478	370.486502097576
1772	1772	515.785840919802	674.254764242069	143.471149483001	317.036768670451
1773	1773	524.649212057662	671.969828333876	123.866912429407	356.590063284477
1774	1774	520.642698608441	668.997191655827	148.562034738692	347.483477316704
1775	1775	520.304480182628	671.093151064283	96.2860019348066	351.174021083149
1776	1776	515.466825137394	670.76094648707	175.884487572773	349.641916189412
1777	1777	525.758986555961	672.014309415754	128.933600134832	332.788519207626
1778	1778	521.687362834953	675.543920785968	141.847170965814	349.168391613298
1779	1779	524.525660395422	675.695117641598	139.559313490413	342.730422237041
1780	1780	516.640689953898	667.165489177009	139.184100737129	348.276792481081
1781	1781	522.195926098548	671.916467057119	135.174819753764	351.108056860237
1782	1782	527.801237315361	673.670406245889	157.202766238672	353.038662558558
1783	1783	515.942832835675	671.515622284475	125.527302127775	332.142045661706
1784	1784	520.126824399823	670.543180118331	126.832140836445	324.54486432969
1785	1785	523.724567875933	670.091846341628	135.809394806136	314.781952658395
1786	1786	525.316265371358	665.761354049071	160.101097523473	350.767157212569
1787	1787	521.497905836018	670.772348973698	124.531548168821	373.37934126718
1788	1788	527.397936343817	669.620112257578	111.09342104096	350.227180039101
1789	1789	523.966208272887	671.087676476369	155.349822080278	351.038529366984
1790	1790	521.755483738155	671.259679488046	111.891766784442	352.567469496839
1791	1791	524.179937516587	670.604101533879	140.511953746511	350.290414210033
1792	1792	517.613960840279	671.291875729636	122.016347604949	336.301124515306
1793	1793	525.786885891308	672.642321898613	134.897867420792	331.869414473555
1794	1794	530.319097074561	668.442984381519	128.406013475626	334.717033739082
1795	1795	526.774205355405	671.564710139829	108.59319964003	357.063316280075
1796	1796	527.284072882767	673.993819774072	144.171203809856	328.711614801024
1797	1797	520.922004626755	663.714926224311	133.86355611754	343.266953534089
1798	1798	519.855852431297	676.806664307186	127.986060918258	333.459859355179
1799	1799	525.514742981444	670.039256187472	161.734499054073	358.448612440623
1800	1800	527.040911805166	668.975162351052	120.385449197343	343.30586663994
1801	1801	521.42704897797	676.33175830545	128.587178994662	355.399498743681
1802	1802	523.84193297575	675.592001056389	135.12621891244	341.172042007045
1803	1803	523.753296935502	667.811252485913	128.234180830444	332.817178672347
1804	1804	520.814902580923	671.498257279013	118.138507164038	346.717661475324
1805	1805	519.138819022299	674.592039914141	159.24033207127	314.144993883613
1806	1806	518.466525120106	678.469360760881	131.191402782188	342.579611846079
1807	1807	515.795566107218	672.099111204562	116.82749164327	355.657782570254
1808	1808	518.539514657336	670.823294955478	125.07244859344	362.377290727185
1809	1809	521.955594829467	673.322666839911	144.247959048022	341.053789097798
1810	1810	520.810503797055	671.653988494669	128.004535496437	339.986500450238
1811	1811	525.659782222396	673.298250070488	148.604751795438	345.991130028667
1812	1812	522.794867058628	670.970249010028	121.851468978391	328.353494725731
1813	1813	522.748245923089	675.677669169695	123.85229877048	342.948886122623
1814	1814	524.371722543921	672.802473049797	131.331348054852	347.887518061256
1815	1815	527.420952085632	672.606062419097	134.830537710231	352.338141527821
1816	1816	520.867692359686	670.911174650627	117.101609780328	322.869888296912
1817	1817	519.699695915823	671.954413095285	169.057466209448	349.514283983873
1818	1818	526.491227547165	669.941678808189	135.918299639662	383.881293124036
1819	1819	524.569671343211	670.539849949728	100.519472703933	337.45510459986
1820	1820	523.108999973209	673.434917203457	95.6230546881298	363.433339096831
1821	1821	525.196208775552	671.220730205136	129.302655561644	323.61854639963
1822	1822	522.834351808536	669.948623761591	135.75033980939	353.433703485329
1823	1823	520.90423264847	668.755949127436	128.393224289626	336.082640371473
1824	1824	526.832636646691	671.3719440537	118.790009746252	398.109560458984
1825	1825	526.00950071789	669.656193603973	122.544290482774	375.861757508814
1826	1826	522.836076692811	671.149536096933	137.40153069847	314.821237043208
1827	1827	524.504172826443	671.18853405417	130.875039928693	325.115431129389
1828	1828	521.606475159068	674.005333470618	132.25770440548	335.566771715934
1829	1829	519.414565278137	676.812622172922	83.1275115572801	371.675129584183
1830	1830	527.383427525019	667.814501358905	130.306605884566	360.215064344508
1831	1831	522.091280927854	666.219614000147	101.598305763212	309.99468907597
1832	1832	524.086352777617	667.695650698581	140.209930675477	338.805340642532
1833	1833	526.716814457093	666.956441256919	142.448399299691	343.003468361283
1834	1834	514.365563353485	673.674564235536	131.167358375395	319.186747849016
1835	1835	530.701399004017	670.702274089129	123.259049449692	342.109314625527
1836	1836	522.13720849863	674.755583985518	125.213968956578	373.881742711706
1837	1837	525.452708729665	670.115347307473	127.343085587885	359.630308232948
1838	1838	523.706248454799	664.745861294563	120.525998145768	347.512233414246
1839	1839	521.078267050123	672.79444142009	143.544707688976	351.252515945722
1840	1840	522.93183226731	671.830511629417	155.2099928095	355.479065178317
1841	1841	529.454912811957	674.864238268798	136.250616614392	368.922478130426
1842	1842	518.573886600732	670.915394344821	142.53692509966	333.197039493113
1843	1843	528.012964349385	672.96646184447	130.002600657754	306.590386625243
1844	1844	524.787059328693	670.605319878611	144.624541432072	361.300308940934
1845	1845	523.890975086811	673.936328523939	107.861121421706	332.518335961898
1846	1846	524.152372550769	673.21720391385	149.285814856678	346.780337570469
1847	1847	520.743706596701	669.638254340679	130.509566709483	366.623838476971
1848	1848	525.145282178208	678.426407024587	124.914286648527	325.415181373375
1849	1849	527.927238725015	672.683380671393	111.841698065134	318.278516835673
1850	1850	520.761292799934	668.940379316293	122.419859981537	342.305982708298
1851	1851	517.075659445623	671.148907161641	121.888790995751	311.860198419842
1852	1852	520.37822666956	672.313043635542	124.897545164694	359.584893366435
1853	1853	520.011621758528	675.16017604647	124.68711487844	347.627104307394
1854	1854	523.941825027209	672.333854714315	134.382308596941	328.047255706732
1855	1855	521.9838924635	670.743754629357	117.956413072201	341.812432661642
1856	1856	520.438315508227	669.231083315926	159.492193535677	351.445125060999
1857	1857	523.235827317531	669.998804101508	127.822814951773	338.084881952009
1858	1858	523.079127496895	673.291662510454	134.665444594717	335.094540364347
1859	1859	520.781361618757	674.154697381447	112.160325347652	333.935203022972
1860	1860	518.434859792109	671.226645508213	129.439240361766	371.841970909142
1861	1861	519.445396368929	667.373362390272	156.962618627713	349.963216997899
1862	1862	519.274823902971	671.507887199607	135.39949880507	340.986644910088
1863	1863	523.992591651217	672.848446096856	146.961523628514	341.456363548544
1864	1864	526.052134824188	670.103285420649	134.716419869398	348.489046428113
1865	1865	521.660398925527	677.506616080252	118.093169883896	316.41002945232
1866	1866	520.938685188554	671.705546660581	126.803383780989	317.399700417387
1867	1867	522.126214327989	674.322055933152	172.034347929006	345.115209636184
1868	1868	517.702835087443	670.505717191837	150.622361821188	350.108517405476
1869	1869	521.80027347918	669.032192197714	149.335559124008	370.154842676687
1870	1870	526.374655179586	671.34861913456	150.96678479862	344.317774050868
1871	1871	522.318870032976	672.289292201531	162.460857725637	345.020749588087
1872	1872	517.790589680076	673.850717897824	118.696702586593	364.460697862332
1873	1873	521.276720322081	681.344143275906	98.2946422779082	337.800942366547
1874	1874	522.895228635125	674.544511535567	141.409805002884	317.723542794935
1875	1875	521.57900469115	673.809205358182	133.228588525173	352.690263185889
1876	1876	522.353081745461	670.352604036134	157.922053366673	378.389435436576
1877	1877	527.445181389481	669.076203594885	94.8844112836352	359.221748853798
1878	1878	524.918266582821	673.372379396856	162.965491947617	328.606308503023
1879	1879	522.391643623108	676.518924188632	157.822373472857	335.38003223657
1880	1880	518.7912297609	671.494937703537	141.296404575953	346.255441942242
1881	1881	524.780808797315	674.272645085132	137.710463249495	356.554178534865
1882	1882	525.966091919267	679.745649120993	109.469708499838	319.743568861382
1883	1883	522.461199583605	666.792212903605	124.282161243735	326.248110082963
1884	1884	522.782727171321	670.716910990641	145.760918195707	381.973306272454
1885	1885	522.073393276163	670.096643136896	129.944186705845	348.041627107645
1886	1886	525.261158660449	672.470149550795	123.861560585002	369.545574438823
1887	1887	519.774632970479	673.909452847693	132.764561061601	351.048318982866
1888	1888	526.983850693228	672.704826403493	134.682010329009	313.653372065799
1889	1889	520.526344748568	671.046707650678	112.281066824005	359.727216564151
1890	1890	521.622581989164	672.925882888692	122.782033460399	353.596671752181
1891	1891	516.823601357125	674.514896617539	119.29131160781	371.02396381164
1892	1892	527.726548129056	666.81038751151	147.292339406131	351.898463310083
1893	1893	523.126543046437	675.567343940047	132.736096470911	336.263127147135
1894	1894	517.873997855831	671.393453124651	121.005950146012	319.639072455895
1895	1895	522.770610453319	670.600644735854	104.42307728089	340.904658478838
1896	1896	523.785282058458	673.770696375663	142.817564198662	337.393700729936
1897	1897	522.053210268417	674.780604342774	149.813040741748	358.095178127189
1898	1898	524.342039652131	674.730390114629	134.202656742585	338.260820831826
1899	1899	521.650194504076	674.210088521623	131.223152458216	393.224570026774
1900	1900	521.186941646819	675.461496188013	154.455847685288	385.993723144953
1901	1901	523.126317982954	672.542708042552	150.938363020705	363.385515698255
1902	1902	524.142966084683	672.504333170246	134.118294681733	335.100062097541
1903	1903	523.261046521323	675.181964206592	129.665236491814	327.133269395141
1904	1904	523.483275015839	670.637351729429	125.045812737812	345.525101538112
1905	1905	520.384541405575	666.703997464925	167.614669698976	321.099561559957
1906	1906	524.377342166652	671.445220068231	110.086213254559	363.395210773956
1907	1907	523.290193431647	672.170563110684	119.094451930579	346.306896601505
1908	1908	518.878176595535	671.837839187598	124.104815583075	337.788158377211
1909	1909	521.985121178223	672.935428077263	127.366289849522	378.47174131073
1910	1910	519.058902289939	668.605588308747	126.795421206629	334.917231881465
1911	1911	520.962617179462	676.835621332218	113.795859921749	340.164278988662
1912	1912	521.305112929399	670.593377329998	102.084720407158	332.409494224633
1913	1913	524.062453725721	672.649442958958	114.50878301032	339.796291820069
1914	1914	516.692344594193	669.215802197555	150.016288018361	374.205904256287
1915	1915	521.110046845788	673.651508041309	129.886355593392	339.601774409008
1916	1916	523.846449574532	670.064527162177	109.870132954993	358.617135526611
1917	1917	527.625841434424	676.021848448257	102.650742638797	354.540209108608
1918	1918	529.533213351518	677.09711547551	135.764200045288	343.951477842522
1919	1919	525.427789409905	672.696836790827	137.36412600291	326.968945349385
1920	1920	525.209375330781	676.63795309827	110.0975658502	346.833405057031
1921	1921	521.104632473816	671.950457127032	146.613100206522	361.304850170053
1922	1922	523.941510277823	674.685086901512	139.471061942117	342.582861767228
1923	1923	524.611893496378	672.800119712377	126.10773125222	328.080971166569
1924	1924	525.12485743769	673.507936156343	137.770091894749	361.604209713344
1925	1925	517.79029877582	671.848442734762	122.09812118335	387.082770446911
1926	1926	523.792784842432	673.573911681592	144.523868338381	353.467610498007
1927	1927	520.424043790177	671.936434747332	152.344908344436	346.072676721459
1928	1928	522.834619280296	673.218379359703	117.756212450981	323.610156670481
1929	1929	521.675307617339	667.350849553405	136.511424866734	330.300420755766
1930	1930	522.363100626779	674.941430800457	113.889300893483	339.049127432103
1931	1931	524.452692173129	673.372807908841	140.118807390493	370.412249914242
1932	1932	523.621368170515	671.091859008867	105.930446796602	356.427074675615
1933	1933	518.940206659663	666.099662249572	107.349956291939	330.042884070831
1934	1934	526.534082020401	668.784629055678	107.369257492857	306.026150084717
1935	1935	523.419725929103	668.955514221098	130.330987139937	325.293963499521
1936	1936	521.320236565777	669.862937328681	106.380998743288	370.374055695318
1937	1937	522.76222838934	671.317433593601	145.759096420208	383.72085608247
1938	1938	523.949566543383	669.111909029578	139.040560588776	356.767396698236
1939	1939	524.537506964478	671.841213939215	110.968141320255	344.454053758427
1940	1940	520.894582813296	668.737923784419	91.1625110437237	349.525250067104
1941	1941	518.757560993087	670.771069113016	155.021591069975	351.065512846824
1942	1942	519.915869125629	674.043621440588	119.956083190203	344.766395762338
1943	1943	524.810225060674	673.034470621417	122.108503378917	364.655755668737
1944	1944	521.28285419885	677.507859599726	130.134433235102	345.932153262923
1945	1945	524.187103324356	673.682642766323	140.778090332925	361.475756644404
1946	1946	522.711749615948	668.480195107441	151.05549270047	335.292758880798
1947	1947	523.472336186366	672.643258060015	161.742530453152	347.457046843093
1948	1948	523.446496223521	675.066275419716	135.739127328949	371.202104685907
1949	1949	525.7616521692	670.820050435782	134.444703876462	313.103183749015
1950	1950	517.574351692672	670.891239990302	136.870205624865	322.40780920821
1951	1951	522.847338882309	666.864038091903	163.477175461683	342.971925497188
1952	1952	524.18945337204	671.807459987858	125.153264767537	335.52522509261
1953	1953	525.799212481487	675.559720116603	138.614353711851	348.652697782641
1954	1954	519.435822955914	666.332086074289	134.844160166984	363.879258346709
1955	1955	527.849638806176	670.985152383693	103.381058876295	338.238053158367
1956	1956	524.698173811025	669.506507673502	113.118869125917	351.739365945412
1957	1957	522.462404512632	670.019029765319	162.6178485754	321.896291903248
1958	1958	519.003957584824	671.778085623572	113.409072609898	341.2040856961
1959	1959	528.097972317952	670.058486168584	126.248006112154	372.706629846032
1960	1960	525.640916822341	677.079833595079	130.273856264468	322.391695187065
1961	1961	518.545090788002	670.684708090858	134.994998584161	339.598272379558
1962	1962	526.552390922307	672.483679537705	112.50032887775	349.133857884991
1963	1963	521.114296714664	673.322549794275	144.596836649442	354.526008069704
1964	1964	523.997356560644	672.131510435019	128.861009204415	337.279389604563
1965	1965	523.019137957726	679.800962134308	142.92612294204	342.924167959232
1966	1966	523.555571964701	673.094935961454	151.647341358029	357.067667784681
1967	1967	521.750534925395	676.504232645651	121.578843567264	346.945965917402
1968	1968	526.647537042079	674.025480457702	142.911549264534	340.928172279189
1969	1969	522.066487372019	674.526485594363	153.239433394556	346.95852675678
1970	1970	523.449665815457	668.009576613623	157.246660340803	334.379963283892
1971	1971	522.38573261051	673.175500219911	131.912939882818	374.37655536657
1972	1972	528.611665726316	673.79450062361	140.100728865572	320.368940814331
1973	1973	523.3856386658	677.917696789174	105.799798132827	337.314850148853
1974	1974	517.911611609084	671.392998959244	159.090947273231	312.548907482521
1975	1975	524.571640020128	672.569120941758	140.127427261823	337.70452094083
1976	1976	518.373383180245	672.922581599177	115.544316035943	369.515408625864
1977	1977	520.914966444402	668.700966919833	136.206715383545	332.622310796714
1978	1978	520.388838789094	670.957631437096	150.241057920206	336.272800341624
1979	1979	518.794054238988	675.968253636887	132.160332138666	368.731930368086
1980	1980	526.380808625045	669.139547303585	126.075372900571	344.215294011989
1981	1981	526.135210927928	676.167244920095	137.236746529535	356.983732859103
1982	1982	525.924216031699	675.057792799299	130.394419168561	336.380528076559
1983	1983	522.339706803665	674.294005872409	99.703578953191	340.04383816575
1984	1984	524.409894709184	673.455617313701	157.958896803264	345.048235024016
1985	1985	522.728329563568	672.510797651931	141.032619830192	344.329958091695
1986	1986	520.712451284572	674.059031092833	119.6574561663	355.510785016804
1987	1987	515.75612784975	671.302196618961	127.761172742468	342.701649399042
1988	1988	527.166780727479	667.668558390924	128.516523485352	355.662117424465
1989	1989	521.773090692532	678.42710151717	112.472007983053	344.84335668758
1990	1990	524.099083326035	674.544756110347	143.58691085927	347.462389662083
1991	1991	522.214761828836	677.912189422076	145.728819075303	344.716563952815
1992	1992	523.932769808395	673.177440167621	127.157278109922	355.049685553023
1993	1993	522.509252285419	667.041210753165	119.246802083273	334.243106036656
1994	1994	517.516551118052	675.1428976037	136.7611362358	325.662184499887
1995	1995	521.609968338461	671.64234530174	149.687464182519	332.75803937793
1996	1996	521.729322982517	673.968355046964	117.334107993693	319.63823879269
1997	1997	522.962861835354	674.020751800779	118.529146728878	330.708672684688
1998	1998	523.308412207779	677.3068743516	178.267806961637	315.058080539777
1999	1999	522.148444538827	673.402646460543	113.259788790603	366.220747529556
[truncated: 3,001 more rows]
