# Supplementary material for: Hypothetical Outcome Plots Outperform Error Bars and Violin Plots for Inferences about Reliability of Variable Ordering
Source: PLoS One. 2015 Nov 16;10(11):e0142444. doi: 10.1371/journal.pone.0142444 (PMC4646698; doi:10.1371/journal.pone.0142444)
Supplement: S4 File — All experiment interface and visualization stimuli code is available as a zipped file. (ZIP) [file pone.0142444.s004.zip › experiment_code/data/one/49.js]

var results = [[525.320177143734, 520.198249082004, 523.095891801551, 524.246080907183, 527.935379122393, 525.439027124925, 520.893967121342, 526.01233542876, 527.049554365982, 518.814235128591, 518.262964648802, 521.047195653702, 524.947177988503, 520.628858956728, 524.725397385865, 516.984048255695, 527.880845783957, 525.989859642483, 520.945796087382, 524.620547103083, 520.709375870876, 523.598436346666, 525.459136312559, 528.768184865833, 525.895558327212, 526.99150812979, 521.719728804512, 522.555319438657, 519.026702243955, 518.189998320705, 522.38260849947, 530.444118492711, 521.131459683191, 524.576988997429, 519.108212166239, 523.751965253539, 523.911438260351, 525.734639074382, 523.381632876545, 521.395076243745, 518.260310838383, 524.70009159688, 520.376011070366, 525.172830594704, 524.243777311483, 524.181806931357, 524.858410611641, 521.996140867608, 527.636709593318, 522.607632255284, 524.766967625082, 525.848844786819, 524.463276038164, 520.819944195831, 520.239091384201, 524.040045389746, 525.816875987585, 520.497753392984, 520.562344666021, 524.973227102697, 525.02586428855, 527.114920017408, 526.286746464009, 525.517992505786, 523.710840489766, 520.261751492972, 523.624912081542, 522.45223345053, 522.311994332945, 525.418803313896, 518.794783548553, 522.3173121406, 523.858620334416, 516.819249070041, 524.888622272186, 525.388298456027, 525.979302621741, 525.169921274497, 518.959546929883, 521.42905468943, 529.635120753093, 520.387548243444, 527.07138331369, 520.604508133619, 522.25171953216, 524.701506210397, 525.993800779819, 528.068711700295, 524.710532646144, 523.21296022058, 521.628158592893, 528.124721506777, 522.156785216571, 522.136753586102, 517.774723926301, 525.638401703971, 522.42147774779, 522.102709157021, 522.138577731863, 526.024277859771, 518.594533450325, 523.773368629308, 525.099333956575, 524.511132848102, 522.04158495216, 523.067583621589, 522.679522721411, 523.856781065484, 526.262969761286, 517.634415875822, 516.624640749793, 524.417828674647, 522.107138882523, 518.318544040432, 520.648164871752, 523.076141507103, 521.760873357264, 527.239672111564, 526.437532315572, 520.138656635348, 519.883094803637, 518.937802920149, 521.156696438328, 521.687873337611, 527.665969602105, 525.275619208782, 528.986997537375, 524.42938146027, 525.268403605472, 522.627412678647, 525.553325564644, 520.305964056995, 523.858104930061, 525.646274325337, 526.629686623707, 521.448849895487, 524.22019516536, 527.989907958009, 526.386499976315, 525.113664344382, 522.586420837489, 522.246047616596, 518.907369763079, 522.112578845421, 530.015471602617, 518.300507469169, 524.993764839432, 518.815653933353, 516.70992484231, 522.17244724308, 521.889328633874, 528.493833916981, 520.554544328961, 519.73690913524, 519.921216434946, 521.647710893509, 518.813224677018, 520.243229161595, 521.759782017937, 526.349857128486, 522.29716013447, 525.23797215739, 521.091877479205, 518.479004104596, 519.446237993724, 521.473005852478, 525.647313129175, 520.188491807041, 525.533349271894, 519.823874117327, 524.818077505366, 520.383067580285, 522.61541292509, 528.987363585958, 527.512259671716, 529.034524611137, 525.469491731539, 524.533784521358, 523.484923605042, 521.443279837714, 518.295189622213, 519.945512694666, 530.148542725782, 524.020111573327, 523.405844607003, 525.17282821619, 521.941119796998, 519.80956495362, 529.151027769933, 529.884062317425, 520.871295303408, 526.320521876765, 523.310251327131, 520.429853069207, 525.485106062866, 522.944698578693, 519.105879060701, 524.077677384459, 521.795428594851, 521.661281124086, 522.416572931646, 522.015878104997, 521.952552988255, 527.295133403562, 519.334063531935, 524.035542702596, 521.707477353761, 524.304257833235, 524.518848629653, 521.476456589862, 527.580208484103, 519.692560907903, 520.786665417792, 521.480337899035, 521.053000574591, 521.56140777499, 521.861456556522, 525.650947461466, 523.884028309573, 520.040518802757, 520.930284768157, 523.26457217927, 516.256988861599, 527.029334397859, 520.841250807671, 524.569869628607, 520.8189742929, 523.687551000641, 526.246335871654, 525.048567555712, 520.248349477572, 517.112546543186, 519.564482945829, 521.93198806106, 522.608995216669, 520.816490898514, 523.706605414634, 524.735355306961, 517.257303345312, 529.723360356193, 518.022833873719, 528.198124190253, 521.178197315687, 522.473540426009, 518.531510236008, 519.808401787493, 522.813495488303, 525.810541166952, 524.925480775596, 524.153284625506, 518.043746756356, 523.795730356888, 520.892493704087, 527.367092859144, 524.526594213361, 520.046830633298, 523.314523700841, 527.492386244514, 522.36701644611, 522.537510639576, 518.970489325744, 520.460108459788, 521.893143518094, 522.909652119953, 524.634802619338, 524.163771427047, 519.7211976659, 526.917673004779, 521.747715524607, 520.497027049136, 524.179858396043, 523.220479972523, 519.416629175182, 529.330708178293, 524.526513440446, 523.571501568029, 519.44582004867, 521.975075558542, 522.326732425282, 525.224314214488, 522.538944929747, 524.882108281863, 521.852397290442, 523.009204911359, 522.179604090281, 523.597694639539, 522.74815450287, 522.967763344596, 524.384054109637, 520.846651221795, 522.757156350102, 522.208006435364, 522.2601377498, 524.323957308542, 526.072705150835, 526.664886445712, 521.411086054457, 519.121967702062, 520.480090142746, 524.863785872091, 525.183313439852, 521.002828083776, 522.569307928209, 529.496112271665, 528.317333696689, 523.94337616069, 522.692287643289, 519.626872848815, 520.602518695171, 511.939822090816, 523.921654195292, 528.466400500752, 518.739605406044, 523.278561568433, 524.670752621696, 516.608521217248, 525.477686007816, 524.004565997232, 525.154148796537, 524.333324474054, 523.255472303216, 523.663184178039, 521.710860021757, 523.28794866507, 522.180725937477, 527.342274377724, 519.624810426822, 519.130847230957, 527.185554203342, 519.39769318311, 525.446182878313, 521.951344270836, 520.171544905717, 523.783691487451, 522.046243373936, 520.993269050712, 523.900903096849, 516.007031244905, 525.509806567797, 523.821240821161, 523.895532538124, 519.404577098292, 525.397331019652, 524.769477943335, 519.081266248207, 521.49326344377, 525.098311694424, 527.726916524291, 518.531802997228, 524.590696740624, 523.859657868901, 519.695100841747, 526.652615544111, 521.415513290641, 517.410252026441, 524.807762412844, 522.116161054204, 523.924582330041, 525.601704940474, 517.881708586849, 525.330561045659, 522.059408718806, 523.720050950015, 517.556988974086, 518.743473877607, 527.789929222851, 528.370403105341, 520.502566836315, 525.158887092675, 524.305370371189, 523.504094720802, 522.267554381178, 524.895902078048, 527.727698518759, 523.776375376287, 522.611422037086, 529.338871845012, 523.993171952099, 522.894338933576, 523.002410677843, 521.582041907965, 519.642408641071, 526.771759072448, 525.648629344406, 520.09151696964, 524.305360728406, 517.555763878686, 522.961984919635, 526.449496441758, 528.143808431096, 522.835668668398, 523.761673289527, 526.109603727132, 523.054689989831, 523.564426503745, 526.369669613487, 528.582518578689, 525.134249744802, 523.530181615387, 519.020614043275, 525.081927784934, 523.742943585253, 520.753199234419, 525.286034088578, 524.932465938999, 526.621449026599, 521.770606494654, 521.954186392031, 527.981834334785, 525.880610584372, 526.320858487883, 524.277596877886, 525.619507208938, 524.111455597566, 524.846233574382, 526.386546598014, 524.711235600875, 522.722414594316, 516.729261824632, 524.959358026064, 524.086047607841, 522.928874152734, 525.192884000277, 527.245760804727, 527.867967567083, 519.485181802378, 526.402783812512, 523.915339176603, 526.104306363126, 520.464183295899, 518.761479360315, 517.568368396986, 524.753982624845, 519.468969523758, 518.528161108643, 521.847439070063, 522.378603960384, 518.803695331511, 523.314373412786, 524.430789424327, 525.816307731831, 525.647143860613, 522.891293979962, 525.516943627521, 518.305048934558, 527.541461182498, 520.697804049958, 518.392238251933, 523.25655782914, 522.218439463825, 522.040448102229, 521.811432219337, 522.310501993869, 522.320381576497, 521.19254229148, 526.207958457745, 520.854452633548, 517.353064951537, 524.251021616292, 525.653927474108, 523.335279296947, 521.450183940009, 527.472826482793, 520.931506181773, 524.289776398597, 524.61710864958, 526.591718362174, 522.760297090637, 531.633701499338, 529.347190582109, 523.831432707224, 525.975845621195, 524.201524737915, 519.741779117449, 526.368479547231, 525.907524045065, 520.59659910213, 529.809919990596, 528.515619721692, 522.984727736536, 525.954180079566, 523.983083673102, 527.389754445913, 518.319803329, 520.980825273923, 520.715090368468, 520.509899722731, 525.041536115666, 523.774617400512, 518.447634331088, 520.199589255616, 523.622239593031, 523.170297101402, 520.802563119289, 519.558673841446, 522.34804047884, 525.303388949036, 522.278721604298, 519.049122860848, 529.291310845196, 525.754058095269, 522.112721486122, 524.149945182565, 525.448966835991, 521.426588125289, 521.219089377734, 518.214519101544, 525.905402711102, 523.993955531015, 523.051045198024, 517.169612117334, 516.07449530335, 524.173228922882, 522.167263460196, 519.75213297304, 515.951353790798, 529.491687273154, 522.657357538089, 528.183279736806, 525.349567447578, 521.932742026515, 522.383826268413, 526.180031711383, 522.011108051812, 521.103790828252, 525.697888759722, 521.547259707299, 521.77143962459, 524.664801588343, 524.421012538835, 521.206961031117, 519.192840682859, 523.900810468372, 520.60642711711, 527.158015698139, 528.659099020087, 521.811946051042, 522.124292394764, 522.696106205946, 522.472677428685, 522.009529609615, 524.490608438434, 521.113523792807, 523.17127198628, 520.588959750607, 523.579678616399, 520.929741241102, 521.052356934461, 522.602233720078, 523.347181568346, 527.460549758715, 524.769829370707, 526.633531437399, 523.423397147722, 522.410452511345, 520.460979415362, 521.940749557391, 523.111228958767, 520.765477314854, 517.928258486742, 521.755945295753, 525.332096717582, 525.232818602154, 524.366573769011, 529.507151189557, 523.051700329856, 520.797097637074, 521.849958939237, 520.712042609719, 528.6425492977, 527.250333358541, 519.479002220501, 524.491088104933, 523.278281383677, 518.544129773653, 523.904181390843, 524.682028247989, 522.297983836365, 524.180058315476, 522.805711590948, 521.51372103148, 517.928451863027, 519.614313010416, 523.948343499044, 522.261284087529, 523.361899657738, 523.653953526435, 520.997418868668, 525.606846045054, 513.760859251051, 522.460615691977, 523.499408115842, 525.76975755008, 522.660331563336, 526.7172921866, 524.739613782334, 523.092976215255, 519.761885765141, 516.535657123533, 525.051216713775, 525.128637905604, 523.996683342435, 525.440702137154, 520.298431664423, 519.209132766858, 522.529434427987, 518.953778129364, 526.528566610524, 524.628552191491, 525.057132577329, 518.878267781443, 526.538057835228, 524.452494077012, 518.606094457767, 520.980416158156, 522.243062698748, 518.753472591237, 528.996207110435, 523.79490899755, 526.261794216445, 520.568372146876, 520.675501735035, 524.689291267773, 524.31515392159, 524.22150786072, 527.879990269596, 524.798988334912, 522.277722739051, 523.597044184764, 520.532326065337, 519.777096217728, 520.338280521441, 520.877942522058, 521.00424913564, 518.393684128083, 522.47927809223, 524.623021359066, 522.822907110098, 525.888846236566, 526.511779580907, 527.016339101912, 518.833045295278, 520.295851575949, 519.865304238178, 523.857143224667, 519.245255179689, 520.640028046426, 523.801309184033, 521.952828663985, 526.046037484339, 520.717731017977, 523.331550970925, 520.171872615488, 522.455672454058, 520.66169939711, 524.941761781437, 523.946905567289, 521.737820428896, 528.321017080998, 526.563061949051, 518.518687397484, 521.494650708725, 526.495249333718, 519.556244217613, 524.638952491539, 521.233819839585, 528.869515987657, 522.29938177593, 521.894677230805, 527.973567038, 524.890131333325, 518.40334147983, 525.932953438929, 520.752197418748, 521.24712371839, 523.930225021528, 520.11136168548, 526.123132028671, 522.108708191822, 522.083785652481, 527.484570079286, 520.513875710959, 520.39397011227, 521.377634613763, 524.078493416417, 524.568818954099, 525.951779791067, 522.53877634925, 521.299212511052, 519.282912987771, 524.34245889561, 522.006788867062, 527.499662763363, 524.483558108319, 526.082609215934, 519.783016800862, 525.928887960485, 520.788096438438, 523.344659707448, 519.249702847377, 520.169776901976, 519.58080187227, 518.45297889105, 524.348623150509, 523.338134717036, 522.326685703542, 522.609645320211, 521.504750454215, 526.712478215327, 519.983998392759, 518.318593432032, 523.778474818887, 520.978223301355, 523.56248371608, 521.596733652941, 522.312488536309, 528.794855666106, 514.401710263533, 518.258005608431, 527.356769759266, 520.83462370002, 524.454226171874, 529.523318184464, 520.973778025942, 523.241468608768, 523.003087621648, 519.089281893982, 519.900691462447, 520.889411509165, 523.304958082302, 524.038812578537, 521.460432631131, 519.235355318987, 526.618513649356, 525.354231064874, 525.846848198258, 527.176773444249, 523.342927327386, 521.831260647701, 522.394170952576, 522.631241075936, 522.660952732229, 520.15978844433, 522.477657333726, 518.280713906996, 521.24767412994, 529.336456873248, 517.118849943408, 525.328702574103, 524.49468376856, 527.655153228333, 521.601898004226, 520.534705318053, 523.836173967907, 526.854228927478, 523.51323625967, 521.500637408515, 523.650044712834, 525.614410058823, 520.634067176022, 522.062452546602, 519.87654197279, 523.450109191742, 522.938141083507, 521.528542312915, 527.231657198833, 527.703428527247, 522.963250909681, 523.075358488943, 521.256444034698, 524.45563196489, 519.282366532395, 522.259895480638, 520.943811482665, 521.214943713572, 522.533277113903, 523.241952575891, 526.773793143588, 518.376891292874, 519.837229745813, 528.914266154587, 518.521966332974, 526.154919881998, 521.697977065118, 516.822527035891, 526.936099521846, 526.049640207896, 526.332832152382, 521.117310266718, 521.327190837623, 519.591137309888, 521.813270969918, 521.557196645706, 524.434118881875, 520.886679989429, 526.504432019854, 523.81926868614, 520.066466815939, 517.658638871873, 523.145462290258, 522.365212069774, 521.615112632145, 524.728763934317, 520.216011660663, 525.092274557874, 523.23959130531, 522.540614426296, 523.949827779198, 526.662528471882, 521.407065264785, 528.810766248053, 517.142820903845, 522.380948574121, 521.228158061482, 519.158908848687, 525.048094750045, 522.01384141413, 526.854489311701, 522.245508278553, 526.405053948117, 526.210048890217, 526.32111440207, 527.405889262906, 527.788873665904, 523.48812525736, 528.701158608563, 521.152562660164, 523.032803076483, 527.406207148307, 521.529838154553, 520.396463422428, 524.195387623313, 521.879558866871, 521.229380246913, 516.967616876865, 521.166519969832, 524.018708055153, 526.376726496608, 522.291617952193, 516.175569741298, 519.833903645118, 523.489802263289, 514.850891751644, 524.564122190723, 526.196160627623, 523.355436238181, 523.674224455047, 524.163504982081, 524.945922550221, 525.521871941628, 520.323057246885, 523.588445127477, 520.400768777928, 522.508452240248, 517.810504690766, 526.083982511054, 525.980588556631, 524.685513480992, 519.045907467283, 520.421805045194, 520.812926848769, 520.637181550995, 520.020830612738, 522.444247366003, 528.749402005379, 523.484531619485, 528.084781578477, 525.163702334991, 523.214209520175, 525.762779181399, 520.747197361102, 527.420107585122, 525.138921181346, 525.173018395775, 526.134494204497, 523.52520340357, 521.764823870514, 524.134815036232, 528.855791766791, 517.975741057288, 522.297071002573, 524.834510091144, 525.044226619241, 527.53206514689, 524.693522553294, 526.290895292433, 522.14674184285, 519.190274225664, 531.139858543678, 525.350738176125, 526.329006739025, 522.969138032584, 525.523428260362, 519.63469212564, 522.82251083898, 520.641751256189, 519.857766389356, 521.920688772533, 527.741839859333, 525.019560336332, 521.543172162086, 526.634259339256, 525.873963274836, 523.865160789506, 518.937924262194, 521.040207468558, 521.81998830309, 518.633189277392, 523.107469519925, 523.5647184102, 523.288426959459, 525.444743090148, 517.583103738124, 521.663747357328, 529.568490459614, 526.264872134984, 524.220625617525, 528.393913720628, 522.867299918346, 519.383594900671, 523.232556994102, 525.670882091409, 524.447106991181, 528.884530769834, 526.174585273839, 520.954649625099, 524.638602028293, 519.108058612902, 523.598288814839, 521.428666946692, 525.367857533278, 523.309582254162, 520.29713329986, 520.625798108624, 523.896685297884, 520.428285247862, 526.506034994866, 521.607818010127, 524.027224877052, 520.689158712823, 523.432272556559, 515.695140389742, 525.137694959143, 518.589978630531, 516.717937529276, 522.63743924861, 529.400504631219, 519.4110417993, 521.754455653055, 522.748598617998, 527.488852970673, 522.583725524678, 522.320173323378, 521.032383253081, 527.054557541855, 523.816126598943, 520.630868018853, 528.405023859192, 524.684502881242, 520.145879834571, 517.205289471505, 517.22463794804, 524.91336676073, 526.926287414988, 519.305195568341, 526.795394196507, 519.783693121554, 517.36115980284, 522.994064317653, 524.19411270806, 523.488007208178, 522.289614689139, 518.88362574107, 518.723847606153, 520.633393347664, 521.714418747127, 524.73632632324, 528.514637348737, 525.434182705318, 524.231013512229, 521.851717681447, 521.661520756563, 520.346466651276, 529.722735703155, 525.864716614997, 526.954361906549, 526.60346526795, 524.352564160858, 523.484895719537, 517.099695527981, 522.921347291724, 522.955840581693, 524.769633444024, 520.520816413316, 525.244021737988, 522.437566425897, 517.116249275054, 523.895352265425, 522.164666156541, 527.326570628342, 524.585783362339, 519.074970875724, 527.351407402316, 522.863647402375, 525.361999223893, 526.75656971342, 522.84743730935, 519.982221778081, 519.615607297525, 521.345574548395, 524.759860631741, 524.867392819294, 526.317368176118, 522.632274733619, 525.055023099135, 518.719001454949, 523.705730148517, 528.096432572693, 521.106518669498, 520.431267728884, 522.169203978754, 517.726453365737, 524.157143623934, 519.109635381749, 524.256075726821, 525.686456902977, 523.04642516756, 524.64323761408, 520.971043968958, 521.144216389447, 519.640404607996, 526.517139206931, 521.791803089729, 520.176403238386, 523.743983234958, 519.090700516667, 523.587389663012, 523.07980935764, 519.444313877988, 524.852976832143, 527.18694170446, 522.479952417742, 527.22830968665, 521.972605627575, 526.306015961646, 520.27978848596, 523.889531795013, 522.61543418702, 528.815384053818, 520.478656007701, 521.602892496976, 522.318568464465, 522.581849710116, 523.918244792813, 532.472818980231, 526.111900013721, 522.250200494321, 524.215695397235, 522.673970122088, 526.068030502794, 524.936571281574, 523.507134023905, 518.386386556513, 524.471070092912, 518.187871043256, 518.965412345652, 525.212151095043, 522.400382510966, 523.689018278937, 521.555362059048, 524.245996173996, 518.964458732773, 518.843878868297, 521.269770877583, 523.29979909203, 521.287779247943, 524.929369869893, 516.487079847875, 522.374131654846, 529.454130450761, 519.608300459948, 522.931465268353, 525.007673913866, 525.294610810739, 522.843040850449, 527.144973820392, 526.65464118424, 523.007370651996, 523.128005122041, 521.30102809138, 525.973430846736, 524.766013972038, 523.949324703853, 522.861637888899, 522.260817950392, 515.985508796426, 525.349867178093, 516.106548085846, 522.015833332006, 525.439837303745, 519.393725005719, 518.891009122642, 521.95613310804, 525.44710593977, 524.17694759785, 525.23548909448, 521.51812123182, 522.752269370057, 526.331825390305, 523.468553610285, 523.664245461803, 528.794602591823, 524.301865071149, 521.992585627507, 523.265023563417, 516.767604737014, 522.911173415923, 523.2903186901, 524.275156836473, 528.209488713445, 524.384161533107, 521.617113435247, 518.803823133892, 526.06292523233, 525.679104327777, 519.326567931522, 526.099816647824, 527.362610559032, 527.837895033069, 524.594391529703, 524.341013942423, 526.481959398299, 518.521549353795, 523.137487476061, 522.748560037838, 522.552991157596, 523.859800423422, 517.893920360786, 522.796206730531, 523.627349805604, 522.9506233947, 524.869861928001, 518.902812365483, 525.519205952038, 527.169697535621, 525.305415697745, 526.679386773579, 523.732843841907, 523.661397603901, 520.091544192989, 525.91284707103, 523.022859489362, 523.709346973653, 520.679934235974, 519.997251348388, 522.650139134702, 520.58993530666, 517.946175077554, 527.14425196046, 528.193689249548, 523.389166901615, 523.226526167046, 521.649774138894, 523.349698995634, 520.533375037217, 524.601145477559, 516.166031045494, 527.843913798272, 520.820036499541, 527.185395175248, 528.638014835245, 527.784650155357, 528.957940119418, 522.020388687198, 525.061921730344, 518.535234059695, 527.062970826188, 521.198030470308, 524.854742920233, 523.010164853388, 520.2923144333, 527.32188741005, 517.638066206215, 524.38616834599, 524.578825283946, 525.855377882114, 517.184359596717, 525.568207851515, 518.466258879985, 525.688155499136, 522.84976338313, 524.258298837604, 525.949433880327, 521.016852358151, 521.530880906444, 522.533619456569, 519.900724805515, 520.795550137539, 519.597982418196, 519.32848361338, 523.873775816275, 526.488513221982, 521.315389353427, 523.376770325259, 519.347201249627, 525.647492061056, 526.951340390071, 522.934665577765, 521.964763031409, 527.618583798224, 523.997698149753, 530.716901907794, 523.922219797314, 519.309269642105, 525.415659506906, 525.03781422378, 524.764017080387, 528.352834340276, 528.565789440992, 526.735685376441, 520.764892430194, 522.283660091267, 523.397443443337, 521.706291898362, 522.681038584304, 520.928054906868, 520.591088850962, 522.517972228094, 526.494699794849, 522.914359643797, 521.574308813732, 521.868695196084, 523.655549083263, 519.098741665956, 525.111681566504, 520.22810141384, 521.940674380897, 521.239206112412, 523.205378775465, 524.136819745442, 523.986613207277, 529.190647413109, 527.599303384034, 519.967207792326, 525.060969239725, 517.765822555744, 522.946407475361, 525.590913946641, 522.420976621827, 522.161505355147, 521.579241008964, 525.497688879506, 525.837006358463, 522.899428610556, 522.705107081675, 519.032849972139, 521.611922681186, 520.292487713277, 522.283099817563, 524.363201758454, 527.431527409738, 523.315393835233, 529.78746684072, 522.767065832556, 527.000431870349, 524.920842170714, 520.047503065413, 520.334464686214, 525.205106432091, 528.268823018857, 520.02858544271, 524.232258698561, 521.9591087423, 522.032715027575, 525.554887260045, 523.278268210171, 523.464971464519, 521.055338431892, 527.487211486428, 518.80010663412, 523.583081112174, 525.795937911214, 515.185815996675, 520.62001765095, 520.490543098481, 528.637923917682, 524.566941132905, 519.982366184331, 520.900217711, 527.415109738227, 521.727931785456, 524.99312307331, 523.472755663873, 518.093549181676, 527.519209591662, 522.156970439996, 524.075008457896, 521.603737557912, 523.235393908404, 518.967902364211, 520.326442802567, 524.031605574683, 518.342952019739, 521.870883629513, 525.610279845076, 525.97908132395, 527.886366391192, 524.201153213895, 520.315304533633, 523.252380612686, 521.407437787128, 521.791519147712, 524.858677293904, 522.240192248511, 521.844635832627, 520.82921366103, 519.732207399117, 520.735330301, 522.353634924671, 525.374799026895, 523.09286249799, 520.842402127161, 513.672051035717, 520.901245849629, 517.251796882892, 525.825251577559, 525.026477169679, 520.042228879977, 519.723213715914, 517.695149398554, 523.261339004304, 529.166662594524, 520.815016666481, 522.596756958926, 522.821379772875, 526.257811216968, 523.032266555355, 525.688844036785, 523.558946076771, 524.692167958727, 523.648320475137, 527.695161813108, 518.549701856072, 525.619514674661, 522.690340951902, 517.827922624301, 526.007717318064, 523.054146192595, 520.652716773359, 523.178696750008, 521.596846437398, 524.497908752031, 522.850292736004, 527.034156321394, 523.615559419444, 524.481760051385, 516.213127869703, 524.671107350452, 519.858788265942, 522.932910125187, 523.155906882066, 522.702019336384, 523.812875302768, 524.291577660867, 524.969210431816, 524.00900643809, 522.91453675882, 523.421928676964, 522.308310320754, 520.027434543513, 519.151587783888, 524.260273883456, 524.283316390344, 522.512165528076, 524.078338270178, 524.375160447811, 527.55694754408, 526.875706577481, 523.081842888254, 523.004912293269, 522.133898734676, 525.03075069641, 521.828737913859, 524.717440595878, 527.482483179464, 516.937931408219, 525.696777746154, 522.501151383118, 523.73647597592, 523.310792918507, 520.92383768083, 525.826734490619, 525.778132204336, 523.235798060102, 518.739259865309, 521.17808309918, 528.289451738433, 527.100505260696, 522.659061796256, 525.453441269254, 524.71943481673, 526.006394393199, 521.232651903874, 522.655250871517, 522.363467151084, 521.042401264451, 522.753189165022, 524.139457491168, 523.105212561958, 529.250591663817, 522.072521554765, 519.583071868741, 523.196652391091, 520.757955270832, 525.378141573065, 516.606719210337, 517.284157405106, 522.662697025951, 521.931376561199, 522.521202376803, 523.162756974605, 517.901921055649, 524.085190887198, 521.282868820922, 520.140592159843, 524.382995768438, 524.424575729326, 527.663723733609, 523.488047551329, 527.251385650909, 521.77683175872, 528.23314634069, 525.088053922135, 521.989723133516, 521.497357929753, 524.044684896106, 523.229707187262, 518.834621344129, 525.673856932114, 521.053620131354, 525.641202855537, 524.968028563673, 526.803808383351, 526.898731848399, 526.044214585151, 523.774829047807, 521.308719821087, 524.327314832545, 525.388772329188, 520.332902072051, 526.812019893081, 524.256511953303, 522.610801559645, 519.79911069374, 529.485175542276, 525.807288753779, 518.127426553432, 521.889079051106, 523.458402487693, 520.788662499483, 522.227305725799, 525.558968716329, 521.630839088354, 528.363715763857, 521.995063789393, 518.813886342125, 523.511476248767, 521.994716658316, 522.450317425629, 520.420109595936, 520.561217693945, 521.952645462927, 521.322680882055, 526.209996305764, 526.646603501332, 523.078104626204, 517.018419505869, 521.690586369222, 523.401912405107, 521.033477317773, 521.173980103451, 522.067052455567, 519.38529139278, 522.968443469298, 521.200190845222, 520.675297581469, 517.719538206529, 527.667268959972, 518.97792689697, 521.249422426618, 528.111600531058, 525.045489856973, 521.900174374938, 520.091342881715, 523.741804707164, 528.232972759184, 523.748650297412, 522.724762589189, 525.908852827337, 523.23556755465, 525.696448862686, 523.670434928076, 528.156005510367, 530.321507068153, 527.11816304145, 522.184820251284, 524.568810396795, 523.048495129345, 522.229661853879, 520.269569263307, 524.205059059936, 523.501863904008, 525.284432198709, 530.826434377291, 516.073622442409, 522.380840364675, 525.087215185152, 522.559218026208, 523.623119012156, 518.532430381873, 522.358008732737, 517.533362124623, 522.26448828406, 521.275729787894, 522.541408815991, 522.041632377804, 522.298130266036, 523.184344496054, 524.296818230682, 527.758190108527, 513.851047878928, 522.455561113244, 519.025550322253, 525.145006398582, 526.807157233471, 520.810698235497, 522.511396477077, 522.230125650892, 520.02102233684, 524.765354543144, 523.998117061333, 521.48798620962, 522.255111416722, 523.710176587727, 523.167157077047, 522.966601422055, 531.789689981928, 523.275197140878, 522.269794054479, 525.122995763473, 525.522234722617, 525.962969822864, 521.656600501164, 528.635367692317, 526.715510458452, 517.573484660815, 518.094436866345, 523.800606015057, 516.342011699998, 520.568843394343, 521.058039439133, 521.804748026288, 520.412459759016, 524.875213934381, 518.845259478508, 526.494161623519, 523.527735436314, 522.213910446447, 520.503954605935, 526.507937917182, 524.246782721031, 519.516683351629, 517.532988582913, 521.035661597244, 522.655105577546, 517.103031861748, 527.826169403118, 524.817248149445, 522.518220974048, 522.596651895057, 524.760295108055, 525.031747845021, 525.589106521322, 524.297862262127, 522.390472444483, 526.679855714223, 525.805663022622, 524.495677283639, 524.686431171526, 521.120625764206, 523.417965500121, 527.459371869023, 525.132944423339, 520.197972913883, 524.739274036882, 521.057751288923, 522.345845266181, 527.324332667484, 526.648924125153, 527.383512655013, 525.985402452204, 527.989880099435, 523.262840835967, 522.458176089062, 521.651100489532, 525.379503998603, 517.106478116185, 522.255801127762, 523.980887294605, 526.085925011876, 525.851547078508, 519.398993789598, 524.237132438863, 521.126122968149, 520.77558931744, 516.83767289211, 523.816080694827, 528.291697713548, 524.394909696648, 524.412238671859, 529.596287592851, 523.713071506582, 530.743106438866, 522.927119599693, 520.50691924112, 518.376816994845, 525.909438087649, 524.343872424669, 526.529610506797, 520.855898127117, 524.041101602279, 517.063607114283, 526.526186582042, 522.859615506542, 516.328161221476, 523.492812488316, 528.084057710533, 523.245859019712, 519.868760323741, 518.477939897005, 527.16702293125, 520.111366587313, 524.962709456354, 522.188833157719, 515.624698791305, 519.803081130395, 524.615144543991, 524.158348335656, 519.6524458843, 527.666402288583, 524.441574125526, 523.071862504892, 526.035492217768, 524.852492217556, 521.11597232458, 527.273218182322, 525.205594130374, 528.578268968771, 519.115768460534, 525.892040473727, 525.679455810986, 517.652192694607, 521.386986152089, 521.268973848063, 522.194914509754, 525.597840313529, 520.754679057472, 523.462009287153, 526.131392187778, 524.386861002705, 526.495166353064, 527.171746118624, 525.430913565303, 523.337656285571, 523.282242512288, 526.015346060717, 517.813695646459, 523.431123749781, 526.814778170487, 521.371107188978, 521.938529165373, 526.294127677303, 522.384352973623, 520.521952918961, 521.332690318029, 526.501134365143, 522.702661951316, 521.704558584884, 520.070637958075, 528.631786224945, 525.492365662268, 528.348879458418, 513.953246627255, 520.169763991437, 522.115390204672, 524.34810721339, 524.096513373107, 522.228048566582, 521.841427342678, 526.513678989645, 523.908139631244, 525.427227359612, 522.127422969546, 519.248590562168, 522.700920258495, 527.61730545977, 521.909980125015, 526.019054163877, 523.652900736644, 521.476507270204, 524.598350267651, 525.676642112293, 519.362954319598, 521.160512478349, 523.086967403295, 525.21341975184, 525.107891481825, 521.173149081542, 520.516976029608, 521.913724924168, 522.241972121039, 528.079627183352, 527.882221584526, 526.121404688346, 529.065151345773, 523.131937762769, 520.888527608661, 522.288259924414, 522.954466522915, 521.686153004882, 526.81641432558, 523.527494966665, 524.017802478072, 529.076451571534, 523.409462917864, 519.380356016878, 522.76490875853, 524.694094672651, 518.995316338835, 522.561529799966, 520.468467492541, 525.328464323305, 523.702312087855, 520.763537009276, 518.977589932572, 524.918153952518, 527.204335360506, 524.910614162028, 519.746982985736, 531.177441036172, 520.909470682028, 527.886580831971, 526.789040293351, 524.287835879259, 525.277854827077, 521.298189070214, 520.89905839223, 525.776397661273, 519.194105980512, 526.301621503035, 522.247516538849, 521.317039781115, 519.172504809106, 522.158994024507, 526.164980307646, 526.625016783907, 527.275340919779, 528.399807893952, 523.746266171697, 523.269464896573, 522.43931551751, 515.785840919802, 524.649212057662, 520.642698608441, 520.304480182628, 515.466825137394, 525.758986555961, 521.687362834953, 524.525660395422, 516.640689953898, 522.195926098548, 527.801237315361, 515.942832835675, 520.126824399823, 523.724567875933, 525.316265371358, 521.497905836018, 527.397936343817, 523.966208272887, 521.755483738155, 524.179937516587, 517.613960840279, 525.786885891308, 530.319097074561, 526.774205355405, 527.284072882767, 520.922004626755, 519.855852431297, 525.514742981444, 527.040911805166, 521.42704897797, 523.84193297575, 523.753296935502, 520.814902580923, 519.138819022299, 518.466525120106, 515.795566107218, 518.539514657336, 521.955594829467, 520.810503797055, 525.659782222396, 522.794867058628, 522.748245923089, 524.371722543921, 527.420952085632, 520.867692359686, 519.699695915823, 526.491227547165, 524.569671343211, 523.108999973209, 525.196208775552, 522.834351808536, 520.90423264847, 526.832636646691, 526.00950071789, 522.836076692811, 524.504172826443, 521.606475159068, 519.414565278137, 527.383427525019, 522.091280927854, 524.086352777617, 526.716814457093, 514.365563353485, 530.701399004017, 522.13720849863, 525.452708729665, 523.706248454799, 521.078267050123, 522.93183226731, 529.454912811957, 518.573886600732, 528.012964349385, 524.787059328693, 523.890975086811, 524.152372550769, 520.743706596701, 525.145282178208, 527.927238725015, 520.761292799934, 517.075659445623, 520.37822666956, 520.011621758528, 523.941825027209, 521.9838924635, 520.438315508227, 523.235827317531, 523.079127496895, 520.781361618757, 518.434859792109, 519.445396368929, 519.274823902971, 523.992591651217, 526.052134824188, 521.660398925527, 520.938685188554, 522.126214327989, 517.702835087443, 521.80027347918, 526.374655179586, 522.318870032976, 517.790589680076, 521.276720322081, 522.895228635125, 521.57900469115, 522.353081745461, 527.445181389481, 524.918266582821, 522.391643623108, 518.7912297609, 524.780808797315, 525.966091919267, 522.461199583605, 522.782727171321, 522.073393276163, 525.261158660449, 519.774632970479, 526.983850693228, 520.526344748568, 521.622581989164, 516.823601357125, 527.726548129056, 523.126543046437, 517.873997855831, 522.770610453319, 523.785282058458, 522.053210268417, 524.342039652131, 521.650194504076, 521.186941646819, 523.126317982954, 524.142966084683, 523.261046521323, 523.483275015839, 520.384541405575, 524.377342166652, 523.290193431647, 518.878176595535, 521.985121178223, 519.058902289939, 520.962617179462, 521.305112929399, 524.062453725721, 516.692344594193, 521.110046845788, 523.846449574532, 527.625841434424, 529.533213351518, 525.427789409905, 525.209375330781, 521.104632473816, 523.941510277823, 524.611893496378, 525.12485743769, 517.79029877582, 523.792784842432, 520.424043790177, 522.834619280296, 521.675307617339, 522.363100626779, 524.452692173129, 523.621368170515, 518.940206659663, 526.534082020401, 523.419725929103, 521.320236565777, 522.76222838934, 523.949566543383, 524.537506964478, 520.894582813296, 518.757560993087, 519.915869125629, 524.810225060674, 521.28285419885, 524.187103324356, 522.711749615948, 523.472336186366, 523.446496223521, 525.7616521692, 517.574351692672, 522.847338882309, 524.18945337204, 525.799212481487, 519.435822955914, 527.849638806176, 524.698173811025, 522.462404512632, 519.003957584824, 528.097972317952, 525.640916822341, 518.545090788002, 526.552390922307, 521.114296714664, 523.997356560644, 523.019137957726, 523.555571964701, 521.750534925395, 526.647537042079, 522.066487372019, 523.449665815457, 522.38573261051, 528.611665726316, 523.3856386658, 517.911611609084, 524.571640020128, 518.373383180245, 520.914966444402, 520.388838789094, 518.794054238988, 526.380808625045, 526.135210927928, 525.924216031699, 522.339706803665, 524.409894709184, 522.728329563568, 520.712451284572, 515.75612784975, 527.166780727479, 521.773090692532, 524.099083326035, 522.214761828836, 523.932769808395, 522.509252285419, 517.516551118052, 521.609968338461, 521.729322982517, 522.962861835354, 523.308412207779, 522.148444538827, 526.730509034885, 518.452705542197, 524.270466090484, 524.725968214639, 520.877086534844, 523.321191633234, 529.685378775587, 516.790310650876, 520.688394771945, 522.931676634811, 522.881710901702, 522.270637018925, 526.884137091324, 525.289911540203, 528.629095179479, 518.045440931737, 528.082093433363, 518.552862460097, 527.07060211798, 523.283417753328, 526.000474391334, 530.571411079412, 522.584809015423, 519.449758879265, 523.682928868309, 516.141993291389, 522.865140411385, 527.336400753004, 523.615387434697, 529.163966665171, 527.089258553135, 520.167642907879, 525.830790261547, 527.052222707554, 525.712430929735, 523.834008810927, 521.585358828399, 515.810494847626, 520.479631138437, 523.135335536337, 521.148057625106, 522.883336402233, 522.851216674846, 527.224825852716, 528.42178684991, 522.913513384263, 528.235885376563, 524.751199876929, 522.262870497072, 524.146945572571, 524.824951483009, 529.422442746122, 523.183324588666, 521.782093335937, 522.026793391036, 524.464977945156, 522.153173870316, 523.13239439731, 520.06462553808, 527.518119801072, 521.123487053658, 519.181049023983, 516.977946391787, 524.179510688766, 523.201609283227, 527.492573487694, 519.630667668097, 526.071743143401, 524.682980065207, 524.954615066592, 521.46585873926, 526.871239579211, 522.993371807805, 515.433819133591, 522.245648953147, 521.101968414651, 522.631833209084, 515.278960954339, 524.406368688308, 523.92493711102, 524.944503075774, 522.042126861974, 524.705361671751, 527.969376015592, 514.615352508014, 524.454994729081, 528.017412070187, 525.163524379929, 523.229011498521, 522.832258494341, 529.246602544679, 526.154466337822, 518.081203927449, 528.245830978216, 523.695465652618, 520.7411226111, 523.790850659736, 526.157442458435, 516.656850315774, 527.317356566612, 517.612034014182, 520.013938984343, 522.749735562281, 523.806712848868, 524.255719069722, 527.150000378726, 522.127427418006, 527.621908120722, 521.661588586878, 523.309558652959, 523.281230737583, 519.064135634551, 518.197184558536, 521.637654226363, 521.639935373609, 519.428067961954, 522.075465072594, 522.637005641654, 525.61692804171, 524.27200690047, 520.176427711598, 523.185894634752, 526.378124460635, 519.581366996184, 519.687733684528, 520.281893726078, 518.276266611043, 523.074555168703, 520.291911184616, 518.614644027786, 526.931256914243, 525.900079592501, 518.930467982577, 525.029659960053, 519.287135400896, 524.840264091594, 518.16589508243, 522.679996348189, 522.314169928909, 523.761893578365, 527.290254038971, 523.899984154527, 516.466475881124, 519.585292695082, 528.856599442854, 525.556934672076, 518.237063500992, 532.546429730905, 523.054436149267, 526.586227687865, 522.535734202335, 522.372173753267, 519.781703396341, 519.662699346791, 523.320298592626, 523.013209144235, 524.777780113574, 525.311309567405, 518.811230989272, 516.977291515245, 528.945794659994, 525.288556913833, 523.658638754135, 522.302942448039, 525.957289286561, 523.409299046297, 517.571262062095, 522.484959039106, 521.461979763006, 523.406273563482, 519.812480924154, 521.407628497538, 519.652878065173, 522.920773935423, 513.349878254281, 527.635158301713, 521.163648955362, 521.356851998356, 522.532598401015, 523.167330269461, 523.780979742558, 520.640774705515, 520.796735969332, 521.729945110929, 524.53578982997, 524.261065662447, 520.468480921406, 523.88912432483, 521.870066661181, 521.399180301542, 524.596115687601, 521.719123409246, 524.339984368872, 523.7760146342, 521.034072003554, 520.856235789825, 522.375127655716, 525.404565612825, 519.4504167935, 524.861703859104, 528.653708077568, 519.3074656955, 523.541025394581, 524.169996876085, 520.008305467579, 529.829152948768, 526.90833222428, 521.444020944092, 528.939837917458, 525.129060325981, 522.818628042796, 520.134703763919, 523.571867752822, 523.657971452069, 522.047945334146, 520.2601895732, 521.325166346875, 523.206269416966, 522.23192374953, 525.371522177038, 523.272404352878, 525.141120122815, 519.005870136381, 524.328485301925, 519.848049136651, 522.560165109421, 523.905104424576, 521.169042785866, 524.99258073942, 521.533472568416, 518.20453027143, 522.868374637689, 526.691444852606, 519.768810162307, 526.134221569067, 524.647370461884, 521.824436265387, 528.191389597554, 520.376089531033, 521.972236141921, 525.31524200928, 521.383172094169, 520.368385677315, 516.995905526422, 517.490927759829, 522.388164345544, 524.046920258743, 519.118635041955, 523.915504402453, 522.699916148835, 526.865670577426, 525.504366849391, 521.593331436327, 526.024185387161, 524.994130645133, 524.700319306541, 520.666327564804, 528.216734344513, 523.4961121737, 523.835342681862, 521.963812779586, 519.584663553257, 521.507913429811, 520.537295797506, 530.163677787582, 526.368166837604, 522.28101442881, 526.271113093972, 519.603713062088, 526.643966245069, 518.470988451674, 523.151697374862, 523.520906020849, 523.647344732245, 519.689196174156, 521.702851885657, 516.321031568555, 525.21089846444, 519.285912263189, 518.098589599902, 522.206330991624, 521.226908481775, 524.254444441152, 522.814732380562, 522.643858256348, 520.763529688616, 520.181536899019, 526.190793591794, 518.964662984934, 525.116645856703, 518.019841561868, 519.727228350762, 528.663305586622, 521.041450953576, 519.791759072026, 521.793120754482, 524.043025137243, 525.444272206092, 519.614417026031, 524.173370016479, 518.313352778983, 519.803406582862, 524.53058258238, 517.209577581359, 518.358771828662, 521.213712843149, 520.847486144252, 524.05208096662, 523.391075410011, 531.823847157209, 524.911793579163, 525.655675237637, 519.039108328233, 522.752969900069, 525.190589651766, 519.623428585714, 523.792070271095, 519.169439515381, 526.462514606856, 524.607819169369, 522.126431408509, 521.57185733441, 525.915859207145, 523.857344437471, 523.819311209332, 520.853298573874, 522.757579016449, 522.990546340353, 522.251233057646, 525.983128336441, 525.322290951951, 523.164050860258, 521.884878345571, 526.201040215035, 522.471010944863, 521.673193835151, 522.875319552346, 525.517597760121, 522.66745141073, 526.252388454781, 526.01918059325, 521.248183061719, 528.122050588133, 522.45928844768, 522.678845528474, 523.526153587559, 527.022778725053, 521.219922295744, 522.370946807085, 523.000733069907, 520.442699807071, 523.597072529135, 522.525395784812, 522.506540965238, 521.337861871271, 521.979568978449, 519.643833321044, 525.224418083117, 525.402947788967, 523.206555444665, 521.784860584951, 521.117692022372, 517.537070390531, 522.54618197339, 524.594086535231, 523.577468038935, 521.561087232117, 522.192261423102, 523.455150651556, 531.74581015825, 519.93145933052, 522.005848166664, 523.73865295048, 520.398231873646, 524.738112713502, 520.447056650946, 521.930184119305, 522.390678010208, 525.908125983662, 525.127123372942, 528.197765857583, 525.55537378394, 524.083360024073, 524.946149386144, 524.083014806821, 523.810223275441, 526.736171471593, 518.282367419544, 521.340637031651, 527.754889353268, 525.921198727584, 530.303522762368, 522.701109134897, 531.280414416487, 519.959861210374, 518.87344916057, 523.363430571843, 520.082983121643, 521.554297089428, 524.219491660111, 522.624189308508, 526.192456196552, 526.54665313801, 522.401052475364, 525.299171064711, 526.438691842767, 524.586107862051, 524.783695268563, 520.706765512417, 523.729214334092, 523.023022472459, 518.633778069099, 520.177125431958, 522.429961259497, 527.379952157965, 525.991100388595, 522.254372969192, 522.368083317372, 529.072593944181, 529.209129199259, 513.859294374871, 522.23640818122, 517.977065060579, 528.876694644239, 519.241935554352, 524.308359626726, 521.818329995012, 522.28233380172, 523.951699928226, 521.663972733221, 527.425462189949, 522.942769660841, 526.399644377888, 523.03765432992, 520.272629760849, 523.096092790798, 522.328658751245, 525.787134738958, 521.987273431095, 534.150104348967, 523.419048624681, 513.633039025645, 525.050545299967, 525.856151742609, 526.795521201008, 522.338962191875, 524.334306013056, 524.027002847479, 521.98833012325, 529.591931459932, 521.313958831041, 526.295694746467, 524.503602981427, 520.149284102634, 525.325212735523, 520.509409140933, 521.64317692814, 526.458816910346, 520.86441784107, 523.80769726389, 523.554241825963, 525.314984555624, 524.686571261885, 518.201111265631, 523.838234836637, 524.025397138491, 525.062331975672, 525.255095652666, 524.803986937914, 526.393659005466, 524.916165768924, 518.138187258326, 526.349751825946, 521.332196758944, 522.123207764688, 520.306320934531, 525.239658380471, 523.616689022655, 521.275971553619, 528.541084094615, 524.329777692396, 529.64823230493, 521.367063463599, 519.421810400016, 524.755844875226, 526.374193656161, 521.178732781579, 521.353493150133, 519.244142964952, 519.752744575566, 529.303529741426, 523.111594261061, 522.989949535127, 520.881034731933, 525.032084241349, 525.148340449886, 520.303446070237, 524.442196726382, 521.023921607335, 520.212146411039, 519.291673787858, 528.248479192149, 525.5301892229, 519.157410929328, 523.763821314446, 522.680019729815, 524.870490521854, 523.45118524964, 522.258473702323, 527.516897831296, 522.549484488152, 525.049733640695, 521.63904901574, 524.333418784109, 524.394870122646, 522.987391033608, 520.729938247538, 523.838709132723, 526.538496564707, 526.629218629392, 528.067368231454, 523.480691821787, 524.405169493905, 523.892811757896, 524.176666206486, 527.936551824042, 518.784875829409, 527.594450238479, 523.202460906102, 525.719453268841, 525.788452047408, 524.25324141669, 523.240014308751, 524.044463416187, 522.411449772021, 529.976881356606, 522.61670024921, 521.60581162877, 523.763366422665, 519.934794635001, 519.704393130189, 521.977812305664, 521.341950596646, 523.204441216242, 522.506201763886, 520.547603283222, 525.334043155337, 518.357294696691, 528.857706612069, 519.699796155509, 523.946559813345, 521.686775495997, 520.782725659736, 517.347529926752, 521.755283395005, 518.885558066758, 528.217140634473, 524.695689665311, 520.898390564109, 520.154780953573, 522.106917621614, 521.616743916575, 525.770108376796, 524.334763997062, 518.316289013175, 519.801409714337, 523.063690136029, 524.248871844483, 521.372192982086, 521.116462598721, 521.172779245471, 518.660249812166, 519.888456666968, 518.207526237259, 520.908998596808, 519.901122781971, 521.771005576497, 524.677641345726, 520.924217188289, 526.995298286115, 521.491305497693, 519.440731040123, 517.92416934346, 520.15426501378, 523.292214020737, 524.670560337996, 524.297074936321, 514.761608906822, 521.271031431708, 522.91925540936, 514.267254688036, 527.417072173454, 524.737615121068, 520.959914174345, 523.364345143295, 522.314507109805, 524.809061612247, 523.474824128212, 522.333358914228, 519.825658377111, 525.938829359081, 525.722917852924, 520.107342032677, 522.294502666644, 525.211695619659, 520.126990070939, 522.345897849981, 522.933774672657, 521.091748056739, 522.392133369138, 522.241980926615, 517.731727971599, 519.610290908928, 520.830374970238, 521.736162023438, 524.839803159978, 526.07468883109, 520.695588231456, 519.551456502657, 522.480926823373, 521.999708083315, 528.879289202969, 519.240329157691, 526.418368145147, 522.258622003411, 522.837574628943, 519.205849545135, 528.240218437281, 520.346262067485, 524.157702539994, 527.705696646389, 524.840577275834, 530.252127501173, 524.04932840441, 525.031509247438, 525.6340558942, 520.904495277599, 520.574292578921, 524.580164742887, 518.61491820279, 518.230922650877, 528.204005447325, 524.737197749042, 522.743327547773, 521.303989031575, 525.135718168493, 523.263546996231, 518.001338402464, 519.864820623057, 521.255154960781, 524.519691580508, 529.50299421579, 520.30002102926, 518.602106719267, 523.044029138536, 525.917799121757, 521.346826261432, 523.226278915309, 519.94380684663, 522.591852636553, 523.3626357219, 529.841311931284, 519.892364169812, 523.863085621759, 524.329716907466, 517.858002339732, 525.508695983557, 522.810370438574, 523.804623603317, 522.985191133788, 520.255749696019, 523.761501368934, 516.723787299859, 520.565040773097, 525.065068606218, 522.019198695555, 520.072670846122, 522.225642548214, 523.16027313087, 524.949790078935, 527.595110157517, 522.252735055075, 520.780006246841, 518.782894127127, 519.087549342056, 523.073631851586, 522.602412375703, 523.638052232057, 520.120908230135, 528.260731640533, 522.535109045815, 520.73245340343, 522.662830112126, 522.482954177943, 523.441930886578, 524.930307825468, 528.29184586612, 518.958303229662, 526.077573344476, 524.160556558199, 528.675146370268, 524.105016323369, 523.053803537299, 523.364118151665, 524.110311641543, 525.701093284313, 521.364236286344, 526.203819602988, 525.53530072991, 516.851266368021, 521.666452245601, 518.834860861932, 523.547128473968, 524.379262039299, 525.245257558652, 522.182604724555, 519.531120793295, 523.270330356945, 525.037026547153, 522.16143250358, 525.564757642226, 520.973639071499, 518.141844102258, 520.915638852382, 524.338010361766, 526.457509282971, 522.212063682738, 527.019489231659, 519.148059337535, 513.369507865253, 525.89478994555, 528.435226398088, 521.721349808897, 519.759691619899, 524.633187228458, 524.382982145744, 521.762057828103, 522.451560972455, 521.276325290327, 522.870988954465, 521.471686225864, 525.183565434809, 525.092566155526, 521.762133190393, 525.597129768549, 522.363448940929, 522.214893562661, 525.655664170207, 521.603038845943, 524.473418289724, 522.14809975014, 521.088807140749, 523.548848805464, 519.783789348625, 523.683987685511, 523.459136452439, 522.653006811673, 519.305661552648, 522.375749530841, 523.713408328105, 525.740016814166, 518.953228579777, 524.970086893302, 525.92931693533, 520.397056407311, 525.628913333138, 517.515450461774, 521.22149842314, 523.965092368802, 522.664475858638, 527.407968396034, 526.824647435592, 522.441879494459, 525.702518120075, 526.116900211817, 521.47557482137, 515.891514740721, 518.506734124858, 515.629367775321, 520.927849934939, 524.702253981775, 525.910543715363, 522.180272927985, 525.680982194914, 524.5053655227, 521.119752160416, 518.984744051389, 522.084289893328, 524.042446127715, 523.526064155837, 524.706921364466, 522.104740959957, 522.958515431188, 530.405341948251, 529.154386281625, 520.941267474731, 526.405835704696, 519.939318511959, 512.297364733183, 522.548655663728, 522.995084391526, 520.565136168456, 517.902183908875, 524.033788319167, 521.687016642143, 526.901662014658, 522.676674701629, 518.452380443669, 526.794328996443, 528.465712987506, 520.650787304113, 523.449741071347, 524.228582794587, 518.442002671798, 525.489057593525, 519.746972097172, 523.486090965052, 525.70477474656, 525.152180605839, 520.546654394122, 524.141786368783, 523.396676255227, 527.42566137055, 519.872479418548, 523.594850966604, 524.019809838586, 522.470935857946, 527.273179390751, 525.850138142633, 523.156670843863, 519.054697982726, 523.816058699829, 524.532295323967, 525.27040468186, 525.681380023646, 526.861910434755, 525.536969389531, 518.6442933917, 524.430457213228, 524.751880082458, 521.918729121566, 524.188007442472, 525.381394270976, 523.64569997729, 524.683729632988, 517.064283151609, 520.327529955706, 524.300550559219, 518.791517972158, 521.955918280807, 525.891492907036, 523.369702348369, 523.363633735826, 523.404569665769, 527.7225942425, 528.369854400395, 522.554639895092, 522.596388925575, 521.663715953868, 523.430576701063, 524.932593570103, 525.080621716481, 523.267482732288, 522.329114636393, 525.571742460662, 518.62117955112, 523.351480366288, 520.835781307493, 525.073958016539, 520.947936806403, 525.311481008844, 517.172625405271, 523.500483181295, 518.341216340965, 520.221154793323, 519.001795850106, 524.789382735105, 524.73021777966, 521.520105586466, 526.02323015167, 525.492773902101, 523.485344312285, 521.394585706502, 523.543246614726, 522.64413482852, 522.712054259763, 525.57050821443, 526.557747302437, 519.548217515266, 521.098646466549, 528.513458032547, 523.02865873439, 517.062822920732, 525.583189045327, 524.629543819352, 518.569298564662, 518.35868486072, 518.541777297053, 522.010242840975, 519.870611791187, 529.58009380127, 518.409069459348, 524.383068390325, 519.717128489855, 521.369577044848, 524.647460202587, 523.398192676562, 523.28207651502, 517.561753586198, 526.096421623434, 519.629822390273, 520.163371905861, 524.537217919241, 525.338896164391, 516.319228368014, 524.241676844463, 524.857264878836, 524.526447293846, 529.011458929953, 523.819252616227, 517.941892762554, 522.267890837105, 517.979594654215, 520.858954703704, 521.240032645267, 523.985967181254, 526.539149667242, 518.785516720401, 522.674202345714, 523.630074428222, 523.273424621891, 515.847488002841, 523.127337918008, 525.152528520606, 527.959926807328, 522.604781102667, 519.321989245556, 524.145284630837, 522.059676418292, 524.775746839514, 521.083039227178, 522.659220390814, 523.949452057741, 523.501520669208, 524.708645686951, 522.06534900397, 524.929608488992, 518.864428743851, 522.771528233199, 518.771590095156, 523.201119425975, 523.530641738926, 526.751008384363, 521.473305961406, 526.999136679263, 525.972367574876, 519.964554838628, 517.406201916606, 523.401038727953, 525.915095041426, 522.08565474757, 523.480396418582, 520.835420455578, 527.172094634909, 529.722504199758, 518.687985273115, 522.356678450488, 522.36935083355, 520.561892053924, 523.752577500954, 522.247175623337, 528.802840557282, 525.501060943377, 521.118511835768, 521.390164866818, 521.662006805852, 525.662918221676, 523.107003768512, 521.609999679578, 518.394415777256, 524.876826245194, 526.268239715613, 523.252492854917, 523.065800568148, 527.747901159689, 518.946934201093, 520.52646158872, 524.951245461432, 525.045650290934, 524.303407606413, 523.37734017814, 526.935191463062, 520.618543457721, 521.973016118563, 526.300488607116, 526.684834203052, 519.316069420547, 517.987258919081, 523.889073935961, 518.412460735416, 519.776236169424, 515.990198470057, 522.454332390936, 531.340141989279, 529.27508691693, 526.647678067168, 525.368822571057, 522.331900768882, 523.613974715297, 521.01229996068, 522.013569909185, 522.297892866847, 525.029810621186, 523.904336862022, 521.420904975957, 520.091301238582, 521.895461492156, 524.085860165349, 529.019656003504, 525.654962740309, 519.46601976343, 522.800638014902, 521.278411162625, 521.627015599151, 524.144696180559, 521.142082105663, 522.038858070048, 524.572195246433, 524.11303687589, 522.248069482245, 520.492688513683, 530.041070302837, 523.454921144675, 522.213198119769, 521.553206055344, 520.349407618596, 521.005167853333, 521.059536261519, 519.106465238073, 519.9231483813, 520.930093562974, 520.224142372179, 518.689460378297, 524.531940718116, 523.086032306111, 522.211451116623, 523.072750582329, 525.386204341851, 518.387582399952, 519.69298720019, 527.149426298074, 526.657427713152, 521.538262732378, 518.980564806437, 521.556932188751, 529.547458185338, 524.564858039322, 520.523781220796, 525.752149908783, 519.011219706423, 521.380893272372, 520.946202581185, 521.781166951682, 525.564801047397, 519.681998107506, 530.605728288563, 522.237722212761, 521.564733518378, 529.585737085441, 527.653602614825, 521.482206663527, 520.257299614371, 523.94071185236, 520.14754511846, 518.609864432433, 518.736739753507, 525.928982480573, 524.365008022838, 526.230083613272, 526.232095881049, 522.050977265898, 526.316072558477, 520.861595834968, 526.386733520157, 518.709652974172, 524.066530694126, 523.964061159747, 521.430075252454, 527.236724474814, 522.404208111433, 526.524171087879, 524.002449018781, 522.154186492993, 525.950297194178, 513.324991544241, 522.864456513275, 520.820820447003, 521.430376014201, 520.603974355569, 523.761081819358, 525.221108363087, 521.355693839769, 522.792101904884, 526.68578617632, 521.119750805659, 521.765378150392, 520.290659109018, 522.65474338652, 533.016271522648, 522.706065517509, 524.953829470826, 520.377330840137, 520.030367502066, 529.699720104695, 515.797235612782, 519.603774963167, 527.619401920539, 523.824198148247, 521.093088617827, 525.987721572492, 523.721870588496, 521.582554302742, 525.878264647402, 517.488381258446, 522.423587415482, 525.385095104213, 522.152018562544, 521.928294000678, 521.270090661766, 520.296065022114, 521.291506480571, 523.706210978465, 517.381599434152, 522.076702100968, 520.305399093546, 527.229028328385, 521.537406970163, 519.030411212928, 525.927136300442, 526.016650204448, 524.656407911779, 527.844382709526, 518.327003913652, 523.889850154579, 521.474400734999, 519.949127197607, 524.76486472902, 525.026349370896, 523.264019312103, 523.02408015199, 524.454569238507, 524.719303902847, 523.574960809972, 516.394402340304, 524.796951777953, 526.097995735693, 522.488970019134, 527.483749868975, 524.322569945777, 520.130307857194, 524.490304886057, 522.10220138059, 525.796111691544, 520.992004749859, 525.825501350466, 524.125215101085, 527.450182730831, 520.628359931731, 521.861842654951, 523.575751230351, 527.581297070079, 519.580978640025, 525.337491590577, 523.186326679865, 524.116715335169, 523.868269812544, 522.568474760259, 525.476136710803, 522.316254779782, 523.984196554732, 524.686226065116, 526.879795516173, 523.925227621959, 525.80401468055, 518.578836937092, 522.411071141362, 524.966717251033, 523.465414978187, 521.496364847932, 526.78741449335, 527.044592749479, 519.971685513063, 517.048444834895, 521.337968564527, 528.643581397739, 525.799234858178, 517.69637088758, 520.159868911481, 525.975251460863, 522.699877583119, 520.585352070351, 521.650895908437, 519.950090277761, 522.992092390268, 519.688821163893, 524.056290179499, 523.796781752313, 521.330640793852, 519.052533170281, 524.544259992987, 527.951780823924, 525.804038434005, 519.908704933584, 522.067445700217, 524.17246478366, 522.954140820295, 518.969845448133, 524.862405109563, 523.946934792612, 523.950955627657, 521.238423154875, 522.684395235592, 518.353344605987, 522.540513059597, 514.868519699383, 518.943688135244, 522.663535305104, 522.37333196402, 525.965197005003, 525.568739246031, 518.625586157525, 522.367162953195, 523.718399967901, 526.209299714202, 524.779182952829, 520.207132007874, 520.572499560963, 524.142720406595, 520.376337056894, 524.015101650465, 523.391437588556, 522.332758453357, 524.690431229255, 525.828984341847, 521.521846323195, 529.369104460486, 525.408909808754, 521.968073069825, 522.226635978707, 524.526606800544, 523.26759015362, 524.447733890079, 524.226050338977, 524.292792330173, 520.167953656379, 521.905204608523, 527.797318842276, 523.029032724183, 515.53700763863, 523.055774952561, 520.874522259051, 526.86195534929, 521.017765725148, 526.779087902219, 523.113426255112, 522.71028615083, 524.181293432006, 527.87109148455, 522.63082469688, 522.848847164346, 521.273033913352, 525.927339034533, 523.286948932289, 518.469710026387, 522.038943914551, 524.378251490177, 524.516051860494, 522.752464685138, 527.55598313989, 518.921055811682, 520.590061523338, 525.207931378598, 525.332349329516, 522.382482432958, 523.725702248641, 527.683822389156, 521.992783265348, 524.32808650053, 519.233054398132, 521.748606760301, 525.543993498425, 525.10444832322, 518.749593662739, 524.765732540859, 527.69957744497, 529.975410437343, 525.577810099955, 527.575781268222, 517.91203972637, 530.038879614022, 524.377671499578, 520.922973093833, 520.972784438012, 523.126898655779, 521.665019949924, 519.192422016009, 520.432300324409, 524.163054592594, 523.411000539445, 520.204354860778, 519.006185029279, 526.463474416412, 522.730698215895, 528.919727610717, 524.824922819795, 523.29736271405, 519.679448586078, 520.530913503814, 521.408523293737, 522.729700395544, 520.224183508735, 520.141787449521, 520.158579522212, 522.634259447287, 521.360647348039, 523.77405690076, 524.146592370451, 522.750614002305, 520.590664625924, 519.881881252294, 523.787862621059, 525.406119796032, 521.616741787158, 524.817583930288, 519.363293013719, 527.254433489388, 525.550645060118, 523.110319959719, 520.50748851166, 524.713212265125, 519.840334574097, 524.714642735767, 520.208464547016, 524.665507750463, 517.481707131334, 520.87601833905, 520.644427328318, 527.277952511747, 524.899132025494, 522.088119768449, 524.851649794822, 517.512139075667, 522.759662882355, 527.754654755608, 520.281866657856, 517.923526911369, 523.176793375535, 529.713909338479, 522.596570434471, 522.630282234736, 525.533405395065, 523.279002830308, 515.993758634015, 526.161807676907, 519.903665894152, 516.232051000352, 521.590694971373, 528.829757132328, 521.9214009449, 524.026541649958, 524.204326431064, 521.969023504027, 521.46196584322, 521.163512309236, 518.90761224652, 528.153495428521, 523.846513111685, 523.814964433059, 527.131421174813, 524.977091782606, 526.289369500604, 526.207482012823, 521.777437939449, 523.11007310481, 521.284073478982, 520.156359221644, 518.507622320009, 521.789931197946, 522.580741031633, 525.90636021351, 520.991358152724, 525.087137184181, 527.091871133549, 521.792371717527, 524.334991512349, 527.667291170428, 523.654056983366, 520.769030970558, 521.128863549934, 517.585442081582, 518.289521357097, 520.255073660033, 522.855474262258, 524.838000167059, 526.308441217904, 518.73867318862, 519.505555083994, 522.520896878085, 523.632862135937, 520.290794870197, 524.949062848823, 522.999669878528, 519.532360370996, 525.549035386166, 520.910218261557, 520.596116817821, 527.699309064538, 521.059935249228, 523.855933479302, 517.980221037239, 523.300047494836, 522.083443053215, 527.013934658474, 513.018631689648, 525.061910911769, 521.756237092793, 517.803007301913, 522.446493878716, 527.874299535384, 512.497054681768, 528.305529464105, 518.263744138747, 521.005936844266, 522.160423417494, 522.344546416353, 524.965881651429, 520.429149172534, 520.480495376953, 527.142118215749, 520.244053361568, 521.648643989541, 519.708108879538, 524.311392759846, 521.380342349605, 524.18241833133, 527.064092234158, 520.25786851404, 515.360144359159, 521.070317017673, 527.174252359911, 522.796032250032, 524.616363250969, 523.587515648971, 526.86794611052, 529.311242402594, 528.2309386027, 523.636824147854, 527.554888275842, 523.230467480364, 525.551752944728, 521.825349067137, 521.707731425167, 514.905157754379, 525.104562243298, 521.033545682395, 524.548182987247, 524.991270091915, 527.218710476344, 517.641136117377, 522.575194197303, 523.083567178829, 526.550480282937, 520.861287064795, 522.566513258887, 520.358365772397, 525.001286579745, 522.867529382687, 522.820664989502, 520.447350797485, 520.856509697919, 523.484348606035, 519.746214229572, 522.690104603628, 523.55782468686, 524.927944024017, 526.00796587208, 521.968107155204, 527.635020438827, 527.311579158399, 524.154077609981, 524.774107938212, 524.009960584369, 523.116423145793, 524.988961274128, 519.902353607322, 522.879268018562, 518.434505590968, 521.295375175926, 523.009917049363, 518.468936191495, 525.765310201816, 522.494542833696, 524.378143931878, 520.190038208439, 521.332122266046, 523.966218067537, 524.55961727339, 521.410724630586, 518.304287654347, 521.440998712075, 523.484877065137, 524.104531748159, 520.756220540173, 519.596381090839, 526.736390175218, 527.028232713974, 525.714418113647, 522.075302952692, 523.248397319692, 523.348159767551, 521.12712832137, 521.485832938991, 521.275169507826, 520.776265513641, 521.60049235658, 517.742298579065, 521.792530519397, 519.312450381298, 523.364045490234, 525.868524575922, 524.16285468765, 525.677961151853, 522.510050526988, 520.126980479012, 519.162043255195, 523.410414067285, 519.821084092696, 520.565903546693, 522.240428571261, 521.498529608542, 529.158120115559, 522.623235924196, 526.139051095468, 519.433592753819, 519.988353854334, 525.055693589097, 525.391312848489, 525.139056969863, 527.625892351013, 522.525819614974, 528.840575370804, 515.114503541747, 522.733745620447, 523.986508817116, 522.801132288653, 525.474487037539, 521.536052477554, 518.634885176635, 526.337266648835, 521.368919441303, 518.798664224284, 531.972623345917, 523.610248984133, 528.040600169223, 518.882068819165, 526.183016224243, 524.358963729778, 522.420618490273, 519.286069936227, 521.294723960669, 520.826293180679, 525.911208791105, 518.45359525044, 526.313916889539, 523.20061341148, 522.257940157274, 524.030680240646, 527.096237242714, 518.616739665451, 520.82608143232, 521.876107604087, 521.984598231321, 522.878771686005, 525.592136231869, 521.995170269498, 523.523765898859, 521.140853320596, 520.10084878343, 522.254988517104, 525.301031170545, 528.394830671856, 520.650639077805, 526.552600423234, 519.112687805242, 522.45771209029, 524.055108041322, 531.623279097088, 528.106332877062, 520.186918861669, 523.89319016932, 519.789224365845, 520.741889266582, 523.0406840341, 529.428169777869, 519.817052799717, 515.577472274082, 527.142210495718, 525.4628846825, 526.951328332865, 520.533421429111, 524.484511951076, 526.177595870709, 517.893132891132, 523.972011238282, 524.765671341192, 531.49512044689, 524.491346113213, 523.595114972484, 524.64010881648, 523.590395978028, 521.901642022157, 521.579638206264, 523.444330745611, 522.750151036163, 522.718874264014, 523.245087964567, 526.050328764465, 529.572451490495, 526.181004913056, 523.349056255222, 523.732139643252, 523.186996754681, 526.482162221858, 523.733303405454, 526.258617486957, 520.810998139964, 524.126539724818, 524.981625010783, 526.382250026744, 525.392426511231, 522.743086192561, 525.011907195459, 519.086602867618, 516.403996776642, 522.974787465925, 522.677470892669, 526.93091359352, 524.256475699331, 522.490178638002, 523.772129092598, 522.688450594603, 520.496055627677, 521.778242960242, 521.491755535059, 523.641864209298, 522.684357508556, 518.792384492063, 525.659038508186, 522.397332149916, 528.800434687939, 516.993122535839, 522.775699373117, 526.276533751758, 516.172996120014, 523.767064460502, 526.007407124777, 528.660945500794, 525.859310458081, 522.860641288978, 519.135618470148, 515.401454905179, 523.093991839632, 517.586835067747, 524.16478723166, 519.434622772915, 518.329534257953, 523.80925653368, 520.056779334663, 522.459943655386, 520.82543681712, 523.437368721446, 525.242504808229, 520.921855738124, 527.355253748639, 522.503655768098, 523.335278129702, 522.331775788471, 525.661059454243, 522.670598870199, 520.480384107142, 524.065035537431, 523.553479908687, 526.330257322688, 527.884157188837, 521.235216897749, 520.151639657785, 522.21029259916, 524.932280334675, 521.979625524207, 520.552466869157, 519.931489453652, 527.178271458316, 530.893183019333, 520.845716068855, 525.230578612644, 524.220629095561, 522.766459367145, 526.146837737213, 520.064669023227, 515.901289115745, 517.309301400573, 519.902099948703, 526.580468693904, 523.995507372441, 524.014836510413, 522.074780802874, 517.182000681696, 524.536208002285, 524.709222854588, 522.099093693522, 523.050365688166, 524.14233683385, 521.671928445517, 522.22446461478, 524.39934249466, 526.795023899724, 521.200219903227, 525.125450368517, 526.554152048939, 523.747090393945, 522.339963909774, 519.87797337016, 524.082321260416, 523.427873220713, 522.626368304588, 523.166026978314, 528.920282882393, 527.744240081786, 520.380036019236, 525.00447947769, 525.560137910406, 523.290873972028, 522.649579399378, 523.635342815311, 527.497034167862, 525.755786297214, 523.751620115789, 524.462290680458, 520.988529288462, 520.831813667742, 524.257533589934, 520.64244145704, 523.394431608679, 524.220312004149, 522.946276137214, 526.553927896288, 527.898701883536, 522.418720526942, 524.964027501716, 520.702643754856, 526.063595225288, 527.033723283755, 524.055687685636, 517.441265074425, 523.586217352555, 524.669791268788, 525.98182447028, 517.87588631395, 522.677620898909, 522.850116034398, 523.414068038432, 519.881978761728, 516.598869310515, 522.33297127864, 525.951564384199, 525.020389431949, 520.563742865041, 516.817004229859, 531.008229886397, 522.526455697103, 520.145774659593, 525.005274010693, 524.933553017458, 521.995989540691, 525.171400070533, 523.452677971445, 520.170162900315, 520.783229365935, 523.038018327895, 524.795105572269, 523.037683339734, 525.625630234648, 521.120858168616, 523.398947388451, 522.132827002181, 523.377916298489, 525.861185454006, 523.723831803674, 522.101919334637, 527.664008251466, 517.105121721428, 527.84676816228, 521.587637264434, 519.133562813528, 519.298471502664, 521.419185539525, 519.39464466263, 526.706220033668, 519.82334149843, 522.53856552289, 519.895001092185, 518.316278803108, 526.427704470906, 523.742149988315, 524.991626210039, 524.657061493244, 530.298934752107, 520.44960496086, 529.255300571723, 522.930586746124, 520.608471855646, 518.926372281251, 523.104391297167, 526.687657681932, 519.586753551048, 522.975641967609, 520.567762422882, 523.512696002355, 518.778891621548, 521.85090290237, 521.971297889886, 520.230639215802, 526.203443195765, 522.960265093677, 521.468929463422, 525.112716700772, 521.7535374541, 529.579224739363, 522.293250847695, 526.225726434083, 521.521879322532, 524.735625038139, 525.996656955701, 523.481205290867, 519.312681826452, 527.484860625312, 522.588373803363, 528.072354478108, 523.920357991123, 526.735496309417, 519.666861601723, 518.533590067064, 522.4121802424, 524.39693097134, 524.205973525462, 519.686644619941, 520.478541369216, 518.069871806357, 522.703397167604, 522.368553883305, 518.428754233992, 526.823532451574, 516.326850179205, 518.736370535533, 524.785810094929, 523.037677599872, 525.136370481907, 521.847858752683, 524.429136535452, 518.738799705893, 527.981721459522, 521.677914273543, 522.480285975068, 528.253845273709, 523.11042709563, 520.433331921267, 522.229868713841, 516.379794804489, 519.142315699831, 523.634761195349, 525.616760285846, 517.921518661435, 520.833942501132, 522.237287843746, 524.166571955554, 523.125664193812, 521.545860743636, 526.818546300487, 526.943867688007, 522.594751384912, 520.569615240415, 526.15040432334, 523.19718387208, 520.512032791293, 524.47880845945, 518.16312810366, 522.549647847315, 525.196513986478, 521.558956022021, 524.409067219605, 517.005737272662, 521.197660847025, 524.719135826429, 521.066380943763, 523.489843629575, 520.47254688497, 519.485803031196, 525.835753060849, 520.464845033528, 527.403813536558, 521.195066706867, 521.73138852734, 522.645653937478, 517.623421527755, 525.527416282911, 529.310010888181, 526.344635375425, 521.967270427885, 522.896627251996, 518.700053423568, 526.074884698693, 519.886592286095, 523.853324519462, 524.891783856242, 524.686566264709, 522.939487599127, 526.478396827508, 527.070817102843, 528.391166516036, 524.660075849663, 519.429771587003, 525.764302683893, 521.741800249604, 518.69177625943, 515.111157726977, 525.162599109634, 526.566404153611, 522.86112576054, 512.262281276156, 523.592425224537, 525.760741940302, 521.249616847621, 522.367183913613, 524.131819991781, 524.725184366325, 520.240912205076, 526.907907846089, 523.601740502367, 520.329369270388, 522.699952206703, 523.306966305997, 523.630950126602, 519.008703187254, 524.193652676833, 524.29943309588, 528.225121107107, 519.261100908614, 525.434170893059, 529.023762978679, 519.884288696959, 526.650613166154, 521.415162615206, 523.919168914155, 525.142329030959, 526.975663821028, 521.80812688174, 522.764816355057, 526.858171672458, 525.311472064819, 525.795007528957, 517.309747570461, 521.849371040757, 519.797632436849, 528.035494923951, 521.904559071185, 524.708325661387, 527.653400057784, 525.78255021304, 523.121509026191, 526.137770344857, 526.104119743782, 524.018638525486, 522.802685083825, 526.391883424567, 526.738727716347, 524.952388213836, 526.883687753665, 526.448495607454, 524.712408813884, 522.073434351589, 524.131751286582, 518.98071403605, 522.86169715089, 522.341251222058, 519.294672259059, 523.46741332678, 522.227515213556, 523.440029492348, 522.1674637931, 520.918361962428, 524.604822679748, 518.454091238803, 521.52874742371, 524.078674394633, 523.57279700012, 520.609670116426, 522.870128020677, 521.628411629194, 520.597516920266, 525.962447122904, 521.950860452977, 520.431977796883, 520.647357596024, 528.269625892565, 522.732949884166, 521.016625807201, 523.321386796548, 528.100317262921, 520.660926852761, 525.002106955667, 521.449108384502, 528.858374429343, 521.277793788134, 522.790680668539, 520.791535244937, 520.481259430818, 524.389388913159, 525.263614039902, 521.322554163728, 518.580008563713, 524.272895364496, 520.217023652641, 522.82852128045, 528.315173443868, 525.804460980897, 519.719713734483, 527.660473040297, 524.04586471328, 522.665287178761, 524.54118144944, 523.353702557941, 523.814190516843, 522.944415896518, 520.762833807069, 524.224753370854, 525.428385585921, 521.251755215216, 520.316833041308, 524.319398666303, 524.171700878471, 523.904769132138, 523.08633930985, 523.65373537175, 525.801301894977, 523.200553263524, 526.401614594198, 523.281002272678, 522.529558502486, 519.45368126654, 520.485688798392, 520.582703711733, 521.042388566395, 523.72061808486, 522.061013397851, 523.07745834461, 519.565962678024, 528.673336998447, 519.688606088819, 524.521344985109, 527.530962091225, 525.661195150183, 524.63655413998, 523.783721140152, 528.278363668914, 520.15845533042, 526.072520721021, 521.738667086438, 523.000724089179, 526.006246242898, 521.073803845982, 522.255217628812, 525.625094880965, 522.649162351526, 521.710410946969, 522.893141382612, 519.059547156667, 521.085536642294, 526.3951567729, 523.078250637366, 525.506082625462, 520.777751527153, 527.296213320869, 527.555774482271, 522.381809585218, 523.44019073532, 523.360869374447, 525.210721518248, 523.296633978066, 526.51585379414, 522.836580676623, 526.086775730422, 519.402810131059, 524.661814604269, 522.018264020513, 526.620640601385, 523.980936094172, 519.962082752539, 521.363086032443, 523.467076984986, 523.510987203406, 524.145529158244, 519.337952441389, 522.151610264032, 516.723891961424, 525.420368228519, 524.410424593844, 518.665946821803, 524.217578998105, 522.45569983097, 526.773902117798, 521.990340639284, 525.479200533784, 524.812233342206, 521.426236082539, 523.671470628301, 520.885404924587, 518.260882709428, 518.149150412855, 522.197165586476, 520.923341728396, 523.013450283816, 523.409008401131, 523.418896824126, 524.219173456449, 522.696575753113, 527.617679476254, 527.273229476449, 521.719187255231, 527.587644879978, 521.17333393229, 523.440167866622, 521.250418943396, 521.086250682939, 526.185894167654, 525.878174337048, 518.968618695907, 521.328370297465, 525.737115863566, 524.791297065947, 523.314417468944, 522.097086912256, 523.085892485877, 524.925584103224, 522.666602985652, 523.161041772158, 522.55125858602, 524.373809625936, 522.182458187242, 524.974964653038, 517.806553277142, 522.544296574897, 523.315772712842, 518.662624130191, 521.110434007065, 517.44288002148, 522.430482667684, 523.584406758052, 515.75315124846, 527.160575055079, 520.892389817977, 525.048274867573, 527.101027620327, 523.154304553819, 525.367620072694, 516.946144781551, 520.47284434982, 519.567954094526, 524.484601903447, 521.7166027665, 519.535586500277, 524.988114694723, 522.382948787701, 521.871453822409, 522.269704131223, 522.941745821761, 524.028716274241, 527.111979746211, 523.324528317016, 518.958436479537, 525.898554206218, 529.134400764768, 525.111038340926, 522.240739262046, 519.586596797132, 526.7183031298, 526.787430900451, 523.311804807582, 520.187594990465, 516.222103305153, 523.031175842516, 528.738110400659, 524.414633347466, 528.365216924638, 521.491964795165, 525.406261937924, 530.772736279957, 519.426526452117, 524.183928626224, 518.150214783763, 522.196552189907, 523.489571380673, 521.20880812713, 524.235319962477, 521.367996491965, 526.77367629739, 525.517560664611, 524.477274788521, 520.736942680998, 522.102072175932, 522.606607074842, 521.71812745737, 517.705107528026, 523.471435295949, 523.752410410751, 526.160803001111, 525.807412140291, 522.359916422624, 523.429078874231, 520.980954311544, 528.128471929992, 522.017772429446, 529.763685921404, 524.238347182117, 516.638144480443, 520.314213437123, 523.921121566529, 521.717468465344, 522.531073159334, 521.676813634695, 526.900520224671, 522.790473492453, 519.983888586541, 521.392730084966, 526.402648914492, 518.553546692096, 518.750713118392, 523.187821152214, 527.082134456784, 521.690752452369, 525.567616260096, 521.233109945439, 520.535777312767, 527.054290265286, 524.115224617388, 528.353431604875, 526.595624144556, 525.432794761671, 525.295472854602, 525.790670754103, 525.762412361278, 522.463608352858, 523.258105789654, 523.680888197325, 519.942210309446, 517.993160621653, 516.052477108288, 517.08691162942, 523.62671741009, 521.224195471546, 521.434132157105, 527.499978644319, 520.998038628112, 524.623084769837, 522.606884542525, 517.951642576727, 520.715378680979, 518.699348623061, 522.214148824876, 521.046491507206, 525.04038965845, 523.241467575256, 520.835559347779, 521.935623002891, 528.130860551531, 522.311511659277, 514.407680781487, 521.493031537864, 521.789591105333, 523.704878536419, 521.090890057807, 519.111912811831, 525.903630525462, 523.610180773744, 521.382147496365, 523.425550431772, 519.854557002847, 522.180747832819, 528.835328063316, 520.803047174816, 517.869464621366, 525.939949744996, 525.545779249237, 522.158444763096, 527.871362312384, 523.900552381231, 520.109135539485, 524.979879909639, 521.865976625767, 527.87769095937, 527.831707594775, 520.505325594803, 524.1102982994, 523.339955855707, 518.515365483628, 530.581424781496, 523.888935176818, 520.827661484499, 529.643103121811, 521.403688147877, 517.54768635833, 518.9731398234, 522.842843746108, 521.547116433447, 520.95629341341, 523.145522831179, 520.135029962406, 524.489186888907, 520.001626200977, 525.438039862417, 526.64755558812, 520.93231661025, 526.431989809225, 523.767503216253, 519.38172337075, 525.090100887545, 523.586246272796, 522.165944637338, 527.377069462744, 527.36066904365, 526.864873732118, 523.73994709582, 523.696664899676, 523.683152202722, 519.947949525491, 524.594303278423, 525.155699909946, 522.855771878882, 520.565374190748, 518.955642639092, 525.341483525497, 527.253636005861, 527.719883050663, 524.561152689775, 522.001944679744, 516.991895625808, 525.535898648062, 526.653089003199, 521.14017158738, 522.005945378093, 524.385652637028, 520.023162980052, 522.175557208797, 523.593410183658, 520.016545863308, 525.464218624797, 520.542885155958, 522.109526950655, 521.219737609826, 520.825968512, 526.400007655776, 526.087892416544, 527.947393730293, 521.120174963168, 520.642836544366, 520.462058790027, 525.220860426502, 521.807374424186, 528.048297288762, 526.521561690819, 526.505704759413, 520.258626615463, 521.658221023406, 522.479999198614, 518.377403837706, 519.86961060363, 519.097594159931, 526.272241211272, 522.16822815821, 522.069366148743, 528.313024621143, 522.453517429149, 525.153105828921, 521.476716194113, 518.690343547359, 518.938411100469, 522.305601042414, 524.106060929937, 522.954507263418, 522.115239611247, 522.300686019913, 516.988864547145, 525.36721667894, 522.177737411077, 522.845540896105, 530.273671715568, 524.196548004666, 516.66433629856, 524.887889908229, 529.049250254564, 523.54947134529, 526.24046154459, 525.945363222631, 525.184048203835, 524.361213050955, 523.235239754657, 517.431314599183, 520.948499825196, 525.170702800802, 529.226932194076, 520.520247594882, 523.143347350927, 528.924079793152, 520.990190123365, 526.591754598539, 527.223727525455, 525.668455501135, 521.390273862016, 520.821365884499, 517.13745033093, 521.341113608477, 520.579439019093, 524.302665789169, 519.299067079142, 523.286283715701, 522.680900257527, 516.901471270417, 521.526325566454, 523.310864234013, 523.041261703838, 519.654720458708, 526.069968374263, 522.662471931073, 520.56152102074, 521.989387148894, 522.309144906621, 524.96344623389, 523.82227881119, 518.268285103161, 527.830089950444, 518.600996931707, 527.086704955844, 523.408214040667, 520.16325879645, 527.376060562681, 519.61291593744, 522.602180704039, 522.762623672738, 521.204121739085, 524.153259814272, 528.718103065463, 521.591740509525, 525.753716537234, 522.554474238313, 523.330655062991, 521.911573401532, 526.633700264058, 519.9206635963, 522.725001457399, 518.876259980701, 520.339347084754, 521.665628173588, 519.926423766274, 516.794888165945, 524.702642843983, 525.055612072627, 518.682240084962, 519.93055390972, 524.865763392467, 523.402887319785, 524.554682090779, 521.337434355033, 524.971988033614, 527.777733086911, 528.854495007355, 523.796695806884, 522.427219576852, 522.12129566869, 529.045298495502, 521.888468173131, 523.447552196759, 520.752616825062, 526.140872673868, 523.111282102756, 520.023057898577, 523.748295294532, 520.836787574729, 523.693575867619, 529.263966118736, 520.838481814272, 520.827282014607, 528.982765506027, 522.191335684103, 518.46570217119, 522.990850666771, 521.876128549722, 520.609238023618, 525.132697396221, 520.585094776737, 517.122271760755, 526.113373890433, 523.460466316979, 523.916532036294, 527.255828246888, 524.648497473233, 526.323090028595, 520.951141069334, 520.605331835928, 526.402098644122, 520.497357146298, 521.397360506165, 521.795371700108, 517.731595348582, 526.704684444564, 519.066808984787, 518.913234775905, 518.730407631379, 526.849614159267, 525.893016816936, 526.715574659416, 521.192125346469, 526.454237003908, 519.08431582131, 520.561212862177, 525.851515296957, 524.973333294109, 519.803086019812, 518.720975584738, 520.436887997161, 523.915498700582, 516.737910963525, 525.864702368147, 522.859503092214, 526.197341347633, 527.721588521698, 519.110376622419, 520.852842745812, 524.505845583414, 520.272532083792, 521.486927893382, 521.319057649374, 521.585920041578, 525.594876158461, 523.500094364407, 522.805264347872, 522.086396623592, 523.085918499756, 523.466068477285, 523.545605005604, 517.495544979871, 526.060959466929, 522.946781022113, 521.313831257358, 523.67609545924, 526.595411652724, 521.515213363987, 521.258581876306, 519.613863044441, 524.651926135184, 529.595536230404, 519.553267169484, 522.445041942682, 523.107730532141, 521.672066404372, 525.151944825782, 523.629150820658, 520.358425034728, 529.347953746899, 521.564578309081, 524.771856584274, 519.494044615967, 516.943173787227, 523.646462346144, 522.090198143228, 517.129901565114, 522.580189631227, 519.644872231528, 519.639773487106, 520.949142447848, 521.322307156655, 520.905284459563, 519.553855360383, 521.197460143747, 525.396137723828, 522.211952964516, 521.304637708588, 525.639858918598, 521.022259684842, 531.953599502226, 529.177624283475, 521.989207489362, 518.634758510033, 520.010397647575, 525.775833914828, 527.343973793755, 523.149426067356, 526.096330406792, 526.998639197779, 522.918792904242, 529.965608085675, 518.296872695742, 518.315087398047, 519.0045826621, 522.990540514501, 524.241226398716, 524.761599081859, 521.523921038964, 519.468628672793, 520.39376639661, 524.361686793127, 525.774472761432, 527.86300513924, 527.36477251724, 523.959083484496, 521.673448195234, 521.100773654169, 523.874034460569, 518.055662963714, 519.348437920543, 523.391698485171, 522.310188093299, 522.172251289427, 525.600054623092, 527.957963997954, 525.359738551402, 528.786081709901, 520.153660088789, 523.759270911615, 528.828910332181, 525.65634635024, 524.125161394033, 521.331591794511, 521.917995634048, 521.963289592134, 520.468352370461, 519.041986708042, 521.905532733732, 521.846658642864, 526.390364239222, 524.182042167937, 523.674172672875, 523.158950805418, 523.424086563624, 522.20960954674, 517.024507414866, 523.047134143902, 522.969065572193, 527.282991936715, 522.484099909422, 526.642409261182, 522.530085139593, 523.146698448506, 518.093875099418, 528.050902231801, 522.348704486961, 520.70903099447, 522.568289652164, 526.219981509307, 523.162569010106, 524.748864785127, 529.410073983018, 520.475125904872, 521.868506638024, 523.761625794616, 523.884550921779, 521.936470381747, 521.715150188016, 526.273375696072, 522.449806173735, 529.380314947357, 525.267132338772, 522.738314054142, 520.10157424665, 525.316401601629, 525.987186990306, 520.880593365496, 519.287510481623, 526.72840526913, 519.721149747836, 522.710209116693, 524.620711478794, 525.410260971748, 522.312627579628, 527.097510594568, 519.183367189282, 522.189208204604, 526.000483785944, 529.468528727538, 525.28281854225, 524.102428902417, 518.183797375198, 525.125132244298, 526.279862574948, 526.889478519449, 519.138661202745, 518.793083403716, 525.393115484419, 525.137146892122, 524.078392313855, 514.63229004182, 524.196131010147, 519.9098421941, 526.032328100367, 519.332301333528, 518.843365247785, 521.926618625716, 524.749963091588, 523.63287203614, 522.700000927018, 525.922810302097, 524.845545926711, 525.342226745135, 521.751825461357, 525.922614432008, 528.170478576661, 530.12700382068, 524.173603874255, 528.054143987444, 521.035817122261, 523.168322109954, 519.290927423467, 524.534939184861, 521.083235168537, 528.55880863911, 525.036264251698, 522.268026257116, 523.602412437541, 526.936042813134, 523.414714913153, 523.612894229857, 516.094724374768, 526.823383452076, 522.022517212615, 528.940857818244, 521.336828365922, 521.570221432017, 526.209757955792, 521.485113929161, 520.448281117582, 526.741420249526, 526.241943706455, 522.402906967559, 518.543789889637, 522.066230921777, 524.247821303795, 518.014833438256, 526.006307869987, 526.129008465905, 527.336212774666, 518.516390547805, 520.390562872942, 520.517503761421, 525.154916794762, 523.228763056328, 520.929520267979, 528.532382068895, 525.634057189739, 524.035542968332, 523.536173223453, 521.019239491118, 523.159090182672, 526.306951796634, 523.05619355892, 521.980287830097, 520.80235477849, 519.933403501844, 524.803535298732, 521.632423552729, 521.553409567194, 523.223065901561, 520.95668780253, 520.93812208671, 528.143518290837, 522.903498930717, 529.099363769998, 525.731654740133, 525.058652202853, 523.390466097096, 519.077242205389, 521.247720211095, 520.639210109611, 520.156471116782, 522.843270737689, 522.165088930835, 519.040124917267, 518.453456613876, 523.36215317963, 523.683757654888, 526.517242417765, 519.295922370153, 523.546587140592, 522.37297501195, 520.615763722272, 523.925554990319, 525.361029801375, 520.443758895079, 520.662626440484, 525.01723200366, 515.747641640109, 521.485926996232, 513.432737061547, 524.947640193853, 524.881479103073, 517.838016808467, 525.428580248653, 524.149549412029, 519.395283156412, 526.807093086474, 520.596842499596, 522.375554934948, 520.603313940562, 522.710545875667, 529.159000447037, 519.107799598696, 524.374839453572, 523.18141723384, 524.53276087292, 522.777871471503, 524.313217331403, 523.899138472797, 524.454759808428, 522.44322856845, 517.649296101437, 525.309351604538, 527.661386408685, 525.899151822523, 525.02844231007, 521.00412762099, 527.123680421284, 524.423471421074, 516.216444021272, 519.015852359892, 516.973680120821, 526.942585613778, 522.603191131091, 523.659035994008, 524.581590307835, 523.484238503467, 524.221150367607, 525.928827807139, 521.992169822059, 519.776906705121, 523.414645083031, 525.693011423207, 530.173034134286, 524.296132380455, 521.402452870609, 521.051209485693, 526.447121332936, 523.816775704675, 529.061662223305, 522.576536405974, 523.08864198068, 524.315527104689, 528.840582882753, 522.574650831985, 522.645337473719, 521.352452901569, 519.539849235585, 523.007481748425, 519.744983307659, 526.595895933119, 523.362063076419, 524.826891164825, 516.046719760661, 521.637302454966, 523.263269850662, 527.762319388632, 525.624637889301, 523.991654614392, 524.029901689839, 521.960500754985, 523.823307170677, 525.285332039494, 522.391486459254, 522.345871211557, 522.886416370564, 521.376686509407, 526.662449398181, 523.161247029548, 522.092926220876, 521.826920637146, 528.602345634358, 530.487701714355, 522.329354058786, 516.65838078139, 517.415403869232, 519.312157242989, 521.947191290395, 520.465924701952, 525.248302598867, 522.867586760797, 523.804130420382, 526.851781207976, 523.834200721797, 529.400432625512, 515.287755661424, 522.42456106185, 522.411894347579, 524.0894004915, 520.489043007045, 528.65782370681, 525.401576231591, 528.942885876251, 521.880660621893, 522.742733153327, 517.80781979498, 520.847635825306, 527.047472961756, 523.423283450647, 528.865638181535, 519.534532893485, 523.808594558796, 525.301750051594, 525.725365369662, 528.76466041371, 524.940353358767, 525.48612673797, 517.36738160616, 518.687476283339, 526.166768926661, 522.581678193654, 516.155910786225, 522.549479200924, 521.88921727324, 528.949003341596, 527.460362311814, 522.551529916294, 522.082358638566, 516.330493592385, 524.35303144216, 530.388223818015, 525.251838750242, 523.775858298385, 522.695498767725, 521.970694231102, 517.312516917865, 517.207772607694, 526.351238547602, 520.426742987757, 522.472999483513, 520.890076999722, 520.412801269805, 523.939098694097, 519.021959833832, 524.247650111842, 516.676611330665, 527.363708151546, 523.423635853188, 522.105715547672, 525.612524006955, 521.563868998348, 522.758078348095, 524.99049622696, 518.418716994554, 523.487338517636, 524.857096599399, 527.483933720016, 523.060269212069, 522.986405986405, 519.885637350833, 522.591914363054, 525.91528316283, 524.343194967579, 524.592155322414, 524.312287706909, 522.685172360666, 527.168697530349, 523.390345921273, 523.811327109397, 523.111377530476, 525.614920659096, 517.396392506286, 522.876185518419, 522.637616358916, 522.526382014475, 524.66907372952, 525.723347163916, 522.8289069286, 521.00204570879, 520.785300618885, 519.973794724633, 523.150325084858, 524.57604377754, 523.438557615547, 520.802623442255, 519.08816381016, 523.475620834002, 526.862439176064, 526.945420823978, 525.00814990377, 525.396377122505],[668.057617536874, 671.478067931839, 670.244512005208, 670.208083663562, 672.35993298304, 673.066122094043, 672.800554099475, 677.136480013535, 678.340137100777, 670.129053375179, 670.144830501603, 681.123894826489, 672.389640546535, 673.224892441565, 678.502408860357, 668.838565815478, 674.777077615342, 670.665502562947, 678.088812476292, 668.659361244226, 673.683276884145, 669.064903669219, 669.290404640101, 666.046256996325, 674.834615974825, 678.262349972756, 673.587890746265, 672.240107667095, 670.752430887633, 673.995371625225, 672.824500926171, 674.232771825693, 666.861297516696, 670.706594581551, 674.301574898331, 674.576765589395, 668.063560100881, 671.198923977078, 673.375368175716, 672.980726054445, 671.512902139715, 669.849891834498, 677.006704787109, 670.261031625534, 670.107142366767, 675.357176171098, 665.735103624318, 673.221101970481, 671.149883580658, 667.228527357691, 670.308209113367, 670.561717206795, 671.080755928061, 677.19974149108, 668.215342170977, 668.537419856716, 668.130446446867, 679.27245187839, 671.393924781858, 674.623878945852, 671.509384814873, 674.092661872552, 670.811805635802, 674.867287906997, 675.195678283604, 670.334864180351, 677.736158509885, 669.684448954873, 672.462237764707, 673.958830466807, 676.236739698502, 676.684411002963, 671.783931488923, 674.64786921667, 678.75417017615, 676.027346967995, 675.328786526436, 669.847040563729, 666.583950808104, 673.050292659231, 667.857281107654, 675.704309782916, 669.661992108557, 675.069269810296, 672.261205005075, 674.3167808137, 667.084502683296, 673.86074159596, 668.76090062326, 668.004671890253, 676.412942561194, 669.410651589865, 678.576728417117, 677.940749431718, 673.669177933513, 675.407924673561, 677.590049004649, 672.469850562376, 673.314731454882, 676.0670957966, 671.929850140811, 667.992382334547, 668.637893265105, 670.954029663398, 673.791104980562, 673.564464370425, 676.646452653326, 671.015089399475, 669.769153794678, 669.637329772389, 669.09064919977, 672.651279378271, 670.545723975607, 670.191844695111, 672.251346581373, 671.632420823329, 673.27920921779, 674.493677848886, 670.869499007879, 675.695065620676, 669.342577570812, 674.14185140271, 675.3369411258, 670.8072453071, 672.548604512165, 663.930135792849, 666.546914704563, 670.503230738988, 670.206032883496, 672.81702945458, 670.589284709237, 672.78983526037, 672.80385795267, 667.708599849127, 673.235481890542, 676.137622115625, 672.845162963793, 670.523765167802, 672.455571520693, 673.340045229588, 672.354110386288, 673.179947497907, 669.754637591154, 666.717536991205, 668.798929214868, 672.002597517995, 671.438205820238, 673.712311003825, 672.79502694979, 669.926783496046, 662.221031327627, 674.61712419871, 668.20747430164, 671.920184482811, 674.314238449207, 673.403248470796, 672.295104890949, 674.365531330219, 669.523072508083, 672.550683176932, 669.532546507618, 673.500631215173, 673.717450222577, 671.061261411486, 670.708111599197, 674.778460579187, 668.020640070226, 675.100284881807, 670.302583176376, 670.731929464928, 668.528520123943, 664.38853703668, 670.784679249155, 671.225897136914, 674.530873557008, 674.916732978994, 671.475382252802, 667.28910979778, 673.966909561551, 671.486121483598, 675.855806856099, 672.503824686375, 676.327577659836, 674.174289176749, 671.163600281754, 677.520708674437, 673.647522084095, 675.400517313809, 673.413687820318, 670.777373359153, 670.359062636484, 673.734992237726, 674.682545684491, 672.415761441648, 664.399394287983, 678.687349297438, 669.806792619134, 666.217559345324, 672.803708195728, 680.56397393795, 670.533197910211, 671.171687343729, 676.744689045708, 671.234855779884, 672.337145795982, 675.854776704158, 668.547227116677, 663.334782803475, 670.08691879231, 669.124683485836, 671.643660477567, 671.809113238469, 675.202097292665, 679.324294325791, 672.792492732061, 674.151688940404, 668.573004397421, 674.603996704573, 673.384030025968, 672.714916570893, 680.379440604794, 670.483401592798, 670.761034914535, 673.087339847368, 672.825259699229, 669.76004230898, 670.251896106413, 675.476866553661, 675.342889448061, 671.999823297563, 673.187252174519, 673.310486808265, 670.412064405166, 671.624447847164, 666.155065452952, 671.070560185122, 674.734855348501, 672.565387955246, 672.117675785302, 667.404239958993, 669.936804308894, 668.575023118257, 675.524391964492, 673.639273094743, 671.406192469737, 668.95798338264, 670.239895586718, 671.291316907633, 673.593312988398, 674.182482775343, 671.164170577146, 672.253787605162, 670.538391093093, 674.66263828492, 673.456012553309, 674.365160222752, 670.896241514528, 668.554514734935, 670.995981314477, 670.404388762687, 671.984405919437, 676.256585245027, 670.53686549658, 669.445341175618, 668.204899899238, 675.527783725104, 670.766453616473, 673.656325987431, 670.300555129141, 671.021724851336, 669.617467713675, 673.914474110547, 681.591163427083, 674.39074238001, 673.126044786337, 673.544193948507, 669.240064658144, 673.006177348681, 672.429619840539, 672.487498984548, 674.13242646978, 674.418000314128, 669.453974086758, 669.551418840694, 666.378338597868, 672.366751896579, 673.452723353725, 676.58348953318, 674.044725173662, 673.015552065189, 672.418978696659, 676.154240987384, 674.235740543267, 668.37007176998, 673.546547469127, 672.291443994959, 674.959842155738, 667.812884703057, 677.588794499518, 677.449027300006, 670.928374973613, 672.884175431818, 671.592577396985, 669.844772073922, 672.552894564521, 674.894355599524, 670.489922284402, 670.87937937598, 670.416447859756, 670.371080416191, 676.020929583742, 668.820369338569, 671.987566130415, 674.364827946923, 671.281247278593, 674.705393273565, 671.360401347649, 672.354519003111, 666.182817016201, 672.858895939638, 665.581842851247, 675.913957342296, 668.72992787516, 671.197392333564, 677.154883859388, 673.939236035177, 674.155125470018, 673.479630284127, 670.501775630384, 671.812400929553, 671.144239323046, 670.681343041366, 677.172154450956, 670.765150727914, 672.820854484269, 672.055031999264, 671.598962684671, 663.094051920314, 672.926397992101, 673.229098123542, 672.902597111132, 665.547080065811, 670.930206422703, 673.162175786239, 677.197128862966, 674.023508784956, 669.341007216091, 673.383307261617, 672.075987587272, 670.027366398229, 670.105604112341, 673.275642299382, 674.064814638626, 669.887944815929, 678.052390569091, 673.530039225207, 679.007646654404, 673.344840069142, 672.754702880636, 667.444671512677, 672.782970482971, 669.39618624821, 669.961296980891, 672.421074331144, 670.417173212164, 671.151660576319, 673.883278004092, 668.321952803548, 669.053587895401, 671.926555409093, 670.816448364631, 673.35736248977, 678.491000869987, 670.895961718662, 667.032569053398, 671.610732952418, 676.877557732393, 675.682566103095, 670.653389814718, 668.533883494963, 670.498278284139, 671.580927976229, 671.231393621352, 671.013777344062, 673.331429443055, 675.555299183462, 673.615929925458, 674.805341391666, 676.129502249377, 668.333125577294, 669.943140744672, 673.593999425084, 668.259612924346, 673.412370667572, 675.99113288412, 671.129715752558, 669.089738372987, 672.466651419088, 669.873527218629, 674.07722492798, 670.547823769813, 667.303202711015, 674.780845638636, 673.248450425154, 672.973121132992, 674.5653912134, 673.991189597618, 668.823911039392, 675.049628528841, 666.277273415136, 668.43034627199, 672.05037749633, 669.854808314203, 671.375406322833, 676.709546010011, 670.003370304748, 669.515711244178, 674.395394138228, 670.811313039723, 669.253370431985, 667.603350986406, 671.2679367447, 677.145720605841, 669.875388162158, 667.863888266119, 669.936032115304, 669.958196640631, 673.45394391706, 668.79347679299, 671.770172857981, 669.156344348324, 669.763170858887, 673.258915404651, 673.61170063652, 668.8034147772, 666.808718496931, 667.176563054354, 672.114539517517, 674.256907256249, 679.093947072674, 670.283453107114, 672.242384388598, 670.724955999533, 672.492903245566, 672.338721598703, 670.606043040394, 665.30276354696, 672.530734358068, 668.602036388729, 667.24800087684, 671.765121934757, 672.413021200651, 675.508857888926, 666.833166518299, 673.524189860654, 674.262746324483, 667.844706202255, 667.525722674801, 673.563221685122, 672.515363231624, 672.572957105612, 668.101977925224, 674.114904332206, 672.385903614885, 674.815396308943, 671.879723167532, 672.899354430759, 669.592980393801, 674.216281953728, 673.698404531754, 672.192690297506, 670.116791457936, 672.545642508525, 673.9152121621, 672.318323519486, 670.052610054076, 671.689053493929, 670.296035643149, 669.615100741848, 679.705855229111, 672.842985941975, 667.576998404398, 670.259351709765, 672.447667283023, 676.057161547327, 671.425062035123, 668.270466843633, 672.087359814419, 677.054779107038, 672.806718854922, 671.963615423434, 676.295045302024, 673.687507506541, 673.534830481947, 671.283452090262, 672.337877239431, 673.840303396761, 673.478992442571, 669.983200447346, 678.190205929653, 672.08931260165, 673.310946773371, 672.515981067231, 667.15844949586, 671.787412944391, 673.134167334259, 670.350245169057, 666.540178442544, 673.120597969819, 673.28663513405, 674.39432673719, 675.23912942843, 668.496476059949, 670.433847963016, 673.652030634873, 672.367644284631, 673.837933113873, 670.965199278854, 675.592534005386, 666.497340928746, 670.345424144509, 669.37338727215, 667.081915935568, 670.953593939855, 669.525045970848, 669.306612228981, 672.804081712547, 671.443129608456, 673.457034540694, 670.873836700069, 676.877393556027, 673.28166305287, 673.947260165144, 671.83473073396, 673.082901750913, 675.173511108008, 671.425962751957, 665.588489367385, 669.527025206733, 666.368683408903, 673.041220128652, 672.064349341533, 671.699976791024, 669.256035912894, 679.659063116152, 669.364916973972, 669.063171569075, 672.194111825385, 672.896629092223, 671.563134399818, 674.771711988797, 674.923344305584, 670.844846104339, 674.423454163765, 665.707399589501, 676.621162122774, 671.485251275233, 675.374580903929, 673.481838887059, 677.227368216805, 672.552710876771, 673.263431066852, 669.938980064325, 674.553223888751, 675.357264542811, 673.542244023244, 671.052843133103, 676.208013144402, 667.571116476574, 675.166989880774, 676.541228468816, 669.713950534859, 665.771128630691, 672.176297825948, 668.767642454286, 671.715638287339, 673.755497009859, 672.678690063606, 676.561690559747, 668.390082967734, 670.88048573071, 673.406146005014, 669.86319373621, 676.043005481774, 671.874314489934, 673.336038414041, 673.478612196901, 669.87547171742, 673.294717730731, 671.61861316998, 672.059338946192, 673.635472569736, 673.437484650878, 673.134300184886, 667.930974798469, 673.83140852352, 675.725054585354, 670.909515252695, 673.724742540068, 672.502381968831, 671.98069976041, 673.714718923217, 672.622167747788, 668.771883077591, 674.808942941309, 675.125426371256, 671.293172105792, 672.15565350115, 680.801920842711, 671.084175398701, 671.92354551289, 672.084580015575, 666.630154424539, 674.365678642939, 670.69900256347, 668.217742602237, 670.791594491743, 668.30844690039, 674.152575451011, 672.068501032954, 674.432072519053, 673.096329038813, 666.844314999045, 673.51242001752, 671.685852977438, 673.313166279823, 670.081307104443, 669.162716154483, 666.042562378697, 668.359408458464, 675.082903598494, 671.284498177762, 668.006623809793, 665.308653525331, 674.270179483239, 677.486462880733, 673.042178349975, 670.333147105295, 671.50036213631, 675.949144006436, 671.154779830016, 666.306608906569, 671.329092145297, 672.997592980624, 673.282470757348, 673.62536835522, 677.078548740086, 674.74485211409, 672.001447591141, 675.256826830572, 671.022074493156, 670.403524425123, 680.589387686581, 672.309701680619, 673.025292852187, 670.68379901159, 670.813835780938, 669.654867329314, 669.213956669316, 668.072218483798, 672.491298703955, 668.584577376518, 672.776423512152, 673.70874094388, 673.731271689476, 670.187860554079, 672.078394263188, 669.883213736985, 675.80409592726, 673.632758368578, 675.05374090453, 665.009690871732, 669.696787008864, 672.363150599562, 668.740346539129, 669.529613235777, 670.656318154348, 673.77260885468, 674.927262811364, 669.332875234268, 673.053839165475, 671.877420364468, 671.278582134782, 672.212859607325, 676.700069868268, 675.172506573095, 675.551307981204, 665.793742668845, 672.535143404403, 677.361997436321, 670.344825625515, 674.771035207667, 674.840551862424, 675.977444162983, 667.314035970083, 674.437900521241, 677.052411930073, 672.161123002653, 669.227448294372, 668.725427743459, 677.154138984188, 675.332623319249, 673.504956561246, 673.753437590934, 671.824451437079, 673.188562727058, 670.714081022763, 669.854565300219, 670.688281366046, 671.160028015545, 666.671610427087, 669.864568308123, 671.865758876792, 665.825646966126, 673.626403471269, 670.171636530054, 672.096192558291, 674.484842719132, 669.610254738432, 670.636157398982, 672.203399780197, 676.516174579228, 671.601762159049, 671.00424150522, 671.095267789536, 665.80253019144, 672.736875052152, 670.230807959702, 677.16626165096, 672.874432122715, 668.366141987288, 675.065266663171, 674.590147868468, 667.425920552981, 667.441457504983, 676.914180009405, 678.924315536157, 673.788061372741, 668.518204603924, 668.157813118526, 670.998245652577, 674.20739170244, 670.967248989426, 674.998865047823, 677.605406100307, 670.08612351258, 673.692377916857, 672.691190832116, 671.329583913602, 673.214032801032, 673.363224830805, 670.037807655173, 673.287961352852, 671.457787541183, 671.935299150452, 670.949314077471, 669.354642160791, 673.441107970835, 670.501530113984, 673.924396422433, 672.216337644036, 677.194744211268, 667.215111879531, 670.469552150658, 668.67120419495, 670.482341262598, 667.712527298515, 674.553598357084, 668.644285671435, 672.823391949656, 672.901325777616, 673.417230144589, 674.414240372669, 670.771441838331, 672.811317610809, 672.885694141565, 675.565149364716, 671.364573620513, 670.040248309055, 669.132188744785, 676.630751871458, 675.351073854878, 671.791452200725, 673.00650453653, 670.911713448593, 667.059198973183, 674.123310990745, 670.743353825368, 674.519348716933, 671.659517704359, 664.830924189297, 672.363627898877, 670.895586053872, 668.080662841066, 671.726703922703, 675.592749912082, 676.118727594163, 668.891299064946, 672.670486558715, 667.218268218575, 672.799319736164, 671.542591567518, 669.320463440827, 672.245309585006, 672.1800779594, 668.80342675127, 671.288144760539, 674.797220876829, 670.39946325264, 669.968957609687, 672.252859131395, 669.534278632509, 669.508330505132, 667.712816837419, 672.969389163879, 667.645980316623, 672.531874013669, 674.06683460417, 671.429242653756, 672.04560055992, 669.352165427425, 670.682718271359, 672.68256249887, 675.003310962186, 669.621482877592, 672.138208418772, 669.267634259454, 668.316848699038, 673.564074450247, 669.99115314412, 674.984994241846, 669.935212486537, 674.145564924434, 670.015471377169, 670.247744447577, 670.139609555873, 672.639297714703, 671.766548585088, 670.189133726013, 670.42479541636, 672.97872009475, 674.874958625527, 677.229982366142, 668.307259971746, 676.031062267455, 672.425487163474, 670.754729937769, 671.128498604493, 674.08258193882, 671.574058462459, 670.582945616802, 672.871610324996, 670.380020353673, 673.202942676365, 674.435767896164, 671.562341700011, 676.023851366914, 673.250533672466, 669.367243556523, 672.488860847867, 669.607931432227, 678.116429160531, 671.070315993975, 668.342662293824, 673.101008977364, 673.083550354098, 669.675804910905, 671.834064769176, 674.162831645422, 673.085874088784, 669.087692804238, 669.778990680596, 670.061154921382, 672.358103532222, 677.359567141912, 671.577324882904, 673.61720858017, 671.359160158239, 669.800401291109, 676.248545240736, 670.613507570172, 673.332551188364, 674.322351854888, 669.768047661191, 672.771145377811, 677.878014486294, 674.773738395616, 665.153384153795, 668.863310045326, 666.502649865057, 676.625978969882, 671.342875697348, 670.841850247013, 675.52916543309, 672.679622280917, 675.315798668372, 672.6131827342, 673.848447966818, 675.594315809798, 669.763555034894, 672.335941831633, 669.212644618332, 673.832923576752, 673.275956693775, 668.387698785989, 669.088677852553, 675.214065389763, 670.171440219661, 671.747869188679, 664.419206379087, 673.563088176376, 676.033869679474, 668.373089713782, 671.77692290201, 673.897353430901, 675.736866027473, 679.22308598819, 673.105774363425, 673.853075565058, 677.470470433162, 672.103608487921, 672.104655677214, 670.120613943114, 669.091791988223, 672.269354121528, 672.240021044569, 664.282389125918, 674.489294108073, 673.06479956574, 678.882294472344, 672.539382384978, 675.354831297363, 675.180464125349, 664.0069364504, 665.044937928515, 673.371347475025, 675.007890087642, 672.061453163877, 667.811387739474, 672.297719147459, 670.793808359162, 670.456807103264, 676.770039380196, 673.148226679561, 670.409763487229, 670.61316517927, 667.423853797688, 668.150721434302, 677.278386473104, 676.294042313657, 668.583001308826, 673.601052011314, 676.030124625092, 678.076789325999, 676.432006286863, 673.916424613204, 667.626999835937, 678.511203409766, 670.774260985532, 670.044560626239, 666.998306182596, 667.408978352525, 665.885915316304, 674.527326438046, 673.890573928798, 669.728995032079, 672.363133482208, 673.500377111864, 672.421833096547, 673.156295078179, 669.387455215623, 669.965637941305, 669.163689628903, 671.100565606828, 665.755132222512, 671.464163594771, 669.188480915597, 676.054034520157, 669.375660271498, 669.399585441866, 672.117627508315, 670.379869088416, 670.64935255392, 670.234975687902, 674.771823972002, 669.617918917914, 666.91481217508, 671.410467926052, 671.299656092366, 673.124689509993, 669.556091454694, 674.00432315891, 668.867462007196, 670.510296405069, 667.092298991398, 674.28646898146, 673.154028976938, 672.745305432067, 672.015836835422, 672.949843121839, 675.570011104105, 668.334318097885, 672.793726557326, 674.850953860746, 670.757883123804, 675.428473348233, 668.811854232885, 672.876763208698, 667.621263758993, 671.277927788949, 667.219615827488, 678.771172847864, 676.831337574725, 670.857487765226, 674.18500964613, 670.849461533953, 674.822274635483, 671.491633392843, 672.194171640151, 672.754304858067, 673.525329682965, 670.884132642469, 673.899683416596, 677.337687307227, 669.59645210123, 672.951232693798, 670.147228845803, 671.460765204487, 672.402577665401, 671.402810952801, 672.764875610073, 672.655616389916, 676.543976411029, 678.023419550473, 676.451130762441, 669.474632770672, 675.804249927185, 673.443229600818, 666.59383057679, 676.013811457388, 675.670893719849, 669.427029772207, 677.118778147839, 670.742014101909, 674.153437323899, 670.665786487955, 671.22754648713, 666.767298863945, 673.501819859989, 670.393067703903, 673.404093044257, 674.167722668797, 668.333109739036, 668.986589258794, 671.173287706436, 673.879265770667, 674.90961478989, 672.285537917811, 671.57514864969, 670.028986721564, 672.393640429387, 672.451069750258, 670.935938768047, 668.920626479936, 667.58718311346, 674.71668608766, 670.431632686346, 673.835980775738, 669.916213621719, 670.869148926285, 669.876508596202, 674.962878773636, 670.904457090272, 668.255094108103, 672.560265339154, 676.079444876392, 680.222037294687, 666.55059047367, 679.356698588638, 674.612824809999, 675.796433786136, 673.159138251059, 676.143014958608, 668.667979170021, 671.819777826739, 671.373660973798, 668.383438429694, 676.704041198659, 673.781339906572, 669.990207807879, 679.051279706266, 671.758235943418, 671.04894250626, 673.735443477023, 665.507675610608, 673.463364404281, 675.00367722074, 675.37161984341, 674.20659091978, 676.714454705335, 672.076501600616, 673.287735635462, 678.258370653696, 670.372792823379, 673.845818169912, 679.295628015317, 669.147445441634, 670.103637004267, 673.661819524746, 667.643624447126, 666.998951191636, 671.967657237002, 671.102450115694, 673.198125186935, 668.61752814914, 675.351504137237, 669.719828209393, 672.02748734497, 673.181712220622, 671.8664264762, 669.918792338921, 672.822276112073, 678.823681254353, 667.120960843845, 673.699225871959, 673.591386045419, 675.09510140881, 674.917698097486, 671.043241980904, 670.005321202052, 670.480497365009, 673.294322573501, 671.249582938199, 672.324228622625, 676.508284839616, 676.958138904503, 674.732765810122, 668.751896092562, 668.807793802691, 667.547345187274, 673.307612392181, 673.51676652019, 668.487560733285, 671.774579103125, 671.450075983287, 672.072136701975, 674.361709190207, 677.211814564601, 673.952105475161, 672.883056934033, 671.703271483591, 670.27970301039, 667.715229055156, 669.827320078007, 671.952872157171, 668.157911194323, 671.503668827417, 670.885051127114, 674.437001576805, 672.406429843905, 677.639457638225, 673.935196298754, 669.674123239202, 670.509597307607, 671.30368120836, 672.591620842459, 668.685072421508, 676.332624567876, 669.779483410589, 676.389195836176, 672.600245462638, 670.680635799048, 672.508134179064, 673.047023314067, 675.169183963145, 671.29765632248, 673.135332773792, 673.598974601867, 674.671991882007, 676.03857521638, 673.821554747525, 671.056096979475, 679.514301371432, 666.672821079372, 673.399487611576, 668.143769793013, 671.276162526355, 666.378614562982, 669.849894003213, 671.274739816051, 672.55375382163, 667.883557110365, 673.314407495675, 670.447021554347, 678.202950142659, 673.428414033601, 672.85895104327, 669.687325341781, 671.525527658143, 673.110573915753, 667.051704586154, 672.523913879919, 676.350924623415, 672.511835654011, 673.116669987784, 676.731414177965, 667.225377545878, 666.517160258951, 674.644784760527, 670.177338656251, 672.738023498827, 674.553397503264, 672.630792428213, 671.32276845739, 682.987456891727, 676.411036304332, 667.979527151569, 664.462668116258, 673.688311090557, 672.881083354134, 670.590040577078, 669.747637333795, 672.870599219192, 673.71683472308, 668.098611559483, 674.358830652092, 673.811447926325, 670.886512216011, 668.900667305436, 671.509481443319, 672.62847111242, 670.735972163595, 675.875116531524, 672.030931176992, 673.875373019801, 671.731367391409, 667.014171114137, 668.210891039664, 674.623679368854, 672.348209309946, 672.664700310147, 673.638871789592, 671.442953585493, 675.849305707302, 673.522134682457, 671.112575937717, 674.382670730005, 675.983770327644, 670.472825666437, 671.606317461697, 673.011176001062, 670.773609351917, 677.952766139624, 674.143680115636, 667.599886304461, 672.664943557666, 666.799808102369, 668.499403979876, 676.047773083474, 673.563421527841, 676.18897711757, 672.898588312219, 675.526168774077, 672.247036106329, 672.130634305467, 669.270093761439, 677.211687691569, 671.529332049443, 670.276329188428, 667.807817996748, 669.188135164959, 676.722326554984, 669.371864604586, 673.632329123765, 669.569758305885, 666.950656476526, 669.65445788792, 673.222996811881, 673.206411287871, 671.837678346383, 674.481567935375, 665.872154862057, 669.931090012265, 670.799212017589, 674.040996053087, 666.757382334112, 676.254096846951, 671.749609175153, 671.986338888447, 670.56549277381, 674.212125276536, 671.301691185627, 669.359516768814, 671.373500863181, 669.481766660731, 678.121022428244, 673.961151315903, 671.36163257191, 672.238582122527, 671.715806971721, 668.991752085046, 670.332630592365, 670.663507295765, 671.513985634882, 670.676366429409, 668.910337736262, 671.766302160687, 669.554104349345, 668.736310297726, 672.478599127835, 677.377165547, 672.65610459197, 676.454187996535, 675.593841396905, 671.680955269818, 673.905657223947, 673.135813473567, 677.306872052096, 676.970625532849, 668.684736167412, 670.115802297142, 670.442827646874, 675.568405834782, 674.136114539107, 672.570146110377, 669.957137493485, 667.443051233805, 674.236316840984, 667.790756613106, 674.488482818394, 669.736924370854, 669.688603654086, 670.120263552508, 674.579256100656, 673.370031056388, 672.590808996715, 672.977790527291, 672.707662890159, 672.190229602284, 670.551193153726, 673.737341701933, 671.899778582301, 673.49952674771, 670.444223523018, 666.947190797639, 669.862685961347, 678.452345209011, 669.09864320072, 676.328560405922, 670.674753828427, 673.239065742592, 670.581121693968, 672.036289978515, 674.859030152657, 673.567337887745, 674.852527933631, 671.699865827288, 676.335370715986, 668.83146595096, 670.018075664134, 672.08231206404, 670.414996542753, 670.436925245237, 672.053902457772, 673.067943946963, 674.653583427112, 673.265764761279, 672.473425793998, 675.969049535557, 675.651226892034, 666.022099848337, 670.046840803042, 675.862411435955, 676.225708712524, 672.962398635833, 669.216378123003, 675.946522822822, 672.490041373393, 671.840946251434, 673.269396057011, 668.768507505281, 677.547088350334, 671.535707400068, 675.25949309376, 675.033808246537, 670.755919890058, 669.980979084295, 671.830675613026, 667.706696409256, 676.66744444049, 676.532428844463, 671.08316767001, 668.228411951039, 670.290203421255, 674.11626131901, 673.12289004164, 671.288923044663, 673.16765125599, 668.234412284505, 668.946541188586, 669.532379420393, 667.643085685788, 670.149397007179, 674.348373327196, 668.233645472368, 674.638566081126, 670.233003993999, 679.906463507894, 671.444985938973, 670.82962664912, 675.116446324992, 670.207823379203, 672.805219724468, 676.308304492231, 677.471131434898, 667.256693446326, 670.149460733963, 666.469571488876, 667.386627709337, 673.451703962887, 673.695950252201, 669.014539298404, 671.489607084805, 672.577621307805, 676.739543911371, 670.737655657528, 670.484917507504, 671.838419155988, 674.343673360584, 671.245196321903, 673.646266217509, 670.981060633168, 670.43104299703, 674.58864000217, 672.675279800215, 671.763887405884, 672.425477735003, 673.71926862477, 671.973695382084, 673.607762274251, 669.804483303009, 676.295863922197, 677.315904565601, 670.500450726043, 673.249454434143, 671.820464843904, 673.643567239547, 673.707901775942, 673.104060857023, 670.260500712304, 669.762751277251, 667.222760063174, 672.242232953287, 673.196427429271, 674.063979774352, 672.526451935489, 675.626960172243, 674.656887389806, 671.13235000732, 668.454852487526, 670.336422748653, 665.329456911365, 669.902309015865, 673.679460020132, 673.589035429624, 675.318155158106, 672.652449180689, 668.246838648414, 665.816032941162, 668.18359241121, 673.819422318113, 668.251627396147, 669.456327243471, 671.570300481659, 667.428659552712, 670.62725945847, 671.487133848177, 669.600950029141, 674.656163529178, 669.413842006603, 671.429290973159, 672.596081286783, 673.337194221436, 675.524265551013, 675.005635952614, 671.47074897478, 670.871971980476, 673.404081831996, 669.666225037213, 674.259674353072, 669.384163817528, 670.165986336043, 671.178060555705, 670.937759710994, 669.08625289758, 673.811843893274, 669.340961529824, 672.646600863598, 674.246806371507, 671.697279200351, 670.515973322646, 673.014781692821, 672.590237219755, 672.183300858527, 671.370606969164, 671.873163591101, 670.752651292585, 667.197936314013, 667.862740931076, 674.221148126578, 674.477380802316, 673.195355500821, 671.865242715486, 674.887567347075, 673.985316389242, 672.178531743745, 666.119320707791, 670.202368259748, 678.41623157859, 670.306133441909, 672.736174370185, 676.291942124033, 671.928129766772, 668.849189464795, 668.283038816763, 674.376129519819, 662.769905090447, 670.918570633246, 671.437902198569, 675.608795460079, 665.452967239392, 674.065356633293, 669.786555028888, 673.330873648609, 669.819406871599, 675.4294390522, 665.752593411927, 669.518281447183, 667.543255151367, 668.144960240219, 671.655742463636, 672.669334343089, 673.622289038542, 674.315294752641, 670.894198733036, 670.03236394862, 667.838143013478, 677.118893223186, 674.868290457478, 670.157531441013, 676.262779497769, 671.938381607607, 672.065152850815, 673.311342811802, 675.929490249033, 668.681284756525, 674.985828695225, 671.111819245683, 666.537856621475, 673.401823017192, 672.998509562414, 671.988594966884, 674.529807399459, 670.079690569873, 672.372995745475, 667.884551943599, 677.941955556243, 674.014290597407, 679.301048392702, 674.60560310899, 667.638362705666, 674.379178248797, 668.193272479626, 672.791689518569, 676.4172284194, 668.172154645682, 670.510393535532, 671.467018014337, 671.856165613255, 673.380111471837, 675.799751248315, 675.987717665419, 674.093978322269, 669.082273598082, 672.784149831886, 675.541950083653, 668.361955790214, 668.41313929494, 675.498323561336, 673.357875282842, 678.155804296034, 670.213139100393, 676.4657930548, 674.430767019503, 672.246347568998, 676.337824552141, 672.525964528184, 667.810639547703, 671.264687369601, 667.664551384077, 669.585735001789, 668.206095448346, 672.734990270281, 672.282583435856, 674.950761944132, 676.78080782188, 671.855414790341, 676.88825102101, 666.99776290411, 674.517288042484, 671.202814733008, 669.808364375777, 674.397257353217, 672.281586577067, 669.269519562616, 675.247332847784, 666.798715715149, 672.871337278961, 671.954966808239, 668.829536372839, 673.50626360903, 671.195816174331, 670.085375489659, 681.233465747817, 673.521321690426, 674.273554119384, 662.312673405041, 673.607661360986, 672.753507098868, 666.977300549044, 676.289689397078, 667.051339778277, 669.333225142905, 670.381735500142, 667.294860459261, 675.055732245283, 672.283940896752, 675.264836636625, 673.815163579813, 681.576428270375, 671.437794977489, 674.002853760207, 667.904452345848, 670.834039689529, 667.81822834723, 672.425693350421, 673.622747022146, 668.581716814123, 672.485560547861, 672.393199286623, 669.623341787629, 673.547055602814, 671.319243150155, 670.599318668805, 670.905306839211, 672.18636227716, 669.835324136491, 672.569107611257, 671.451449947458, 672.779737710261, 668.346189788764, 667.698394222321, 672.307764472985, 672.717469252246, 671.186369594275, 670.284905605409, 670.644408598193, 668.150029038977, 670.896819924909, 674.314701360592, 676.666873921244, 674.477527112438, 672.867786933182, 675.66581250798, 672.268167380959, 671.610573191269, 668.807846931495, 668.167253220417, 674.054844345498, 672.281856838117, 675.232497715503, 667.777154632351, 669.021538064261, 673.201917020325, 676.533676777048, 670.182500209074, 675.553375576302, 664.592747132437, 672.320400920928, 670.040603785097, 672.566031688409, 673.808802783552, 675.158158789922, 672.869019339554, 665.625686140768, 671.395600100385, 666.684731389564, 672.689226704759, 677.159966774696, 670.25274683501, 674.579916641508, 670.722695124082, 667.304688438831, 672.520565129372, 669.375209813738, 672.304925783219, 668.197894499834, 667.276928027867, 677.422912444818, 674.540027503351, 667.340829513753, 673.344474650964, 673.003733896004, 669.518642585491, 667.907958537655, 674.420427093194, 670.726133412964, 675.979508148707, 669.839038428291, 672.09137670513, 673.608770336345, 672.082686296267, 671.532713484757, 674.052092347873, 672.636861424365, 672.082751232696, 665.983533467859, 675.169395371772, 666.979111915983, 674.203321316438, 673.552416406931, 679.024589027605, 673.671368400411, 674.693233359069, 672.983839876299, 674.444366390333, 673.232790570513, 664.287044943085, 678.782984627064, 664.833358490554, 674.633127738362, 667.621787435088, 671.126222899208, 667.565230834325, 667.370838950781, 671.208252639355, 672.597577883288, 669.140544782629, 667.28902490832, 675.208985027475, 669.262646586949, 678.528513498838, 667.733739584742, 682.660444528821, 674.514738343547, 670.951735073597, 677.231594906421, 670.236827368282, 673.955031693236, 669.829138562928, 672.449777954296, 672.265287909239, 672.311382403204, 671.12078558976, 667.738197012064, 670.484710757778, 671.630088238588, 674.493270990086, 676.853832139733, 675.102504010938, 671.667752685553, 674.254764242069, 671.969828333876, 668.997191655827, 671.093151064283, 670.76094648707, 672.014309415754, 675.543920785968, 675.695117641598, 667.165489177009, 671.916467057119, 673.670406245889, 671.515622284475, 670.543180118331, 670.091846341628, 665.761354049071, 670.772348973698, 669.620112257578, 671.087676476369, 671.259679488046, 670.604101533879, 671.291875729636, 672.642321898613, 668.442984381519, 671.564710139829, 673.993819774072, 663.714926224311, 676.806664307186, 670.039256187472, 668.975162351052, 676.33175830545, 675.592001056389, 667.811252485913, 671.498257279013, 674.592039914141, 678.469360760881, 672.099111204562, 670.823294955478, 673.322666839911, 671.653988494669, 673.298250070488, 670.970249010028, 675.677669169695, 672.802473049797, 672.606062419097, 670.911174650627, 671.954413095285, 669.941678808189, 670.539849949728, 673.434917203457, 671.220730205136, 669.948623761591, 668.755949127436, 671.3719440537, 669.656193603973, 671.149536096933, 671.18853405417, 674.005333470618, 676.812622172922, 667.814501358905, 666.219614000147, 667.695650698581, 666.956441256919, 673.674564235536, 670.702274089129, 674.755583985518, 670.115347307473, 664.745861294563, 672.79444142009, 671.830511629417, 674.864238268798, 670.915394344821, 672.96646184447, 670.605319878611, 673.936328523939, 673.21720391385, 669.638254340679, 678.426407024587, 672.683380671393, 668.940379316293, 671.148907161641, 672.313043635542, 675.16017604647, 672.333854714315, 670.743754629357, 669.231083315926, 669.998804101508, 673.291662510454, 674.154697381447, 671.226645508213, 667.373362390272, 671.507887199607, 672.848446096856, 670.103285420649, 677.506616080252, 671.705546660581, 674.322055933152, 670.505717191837, 669.032192197714, 671.34861913456, 672.289292201531, 673.850717897824, 681.344143275906, 674.544511535567, 673.809205358182, 670.352604036134, 669.076203594885, 673.372379396856, 676.518924188632, 671.494937703537, 674.272645085132, 679.745649120993, 666.792212903605, 670.716910990641, 670.096643136896, 672.470149550795, 673.909452847693, 672.704826403493, 671.046707650678, 672.925882888692, 674.514896617539, 666.81038751151, 675.567343940047, 671.393453124651, 670.600644735854, 673.770696375663, 674.780604342774, 674.730390114629, 674.210088521623, 675.461496188013, 672.542708042552, 672.504333170246, 675.181964206592, 670.637351729429, 666.703997464925, 671.445220068231, 672.170563110684, 671.837839187598, 672.935428077263, 668.605588308747, 676.835621332218, 670.593377329998, 672.649442958958, 669.215802197555, 673.651508041309, 670.064527162177, 676.021848448257, 677.09711547551, 672.696836790827, 676.63795309827, 671.950457127032, 674.685086901512, 672.800119712377, 673.507936156343, 671.848442734762, 673.573911681592, 671.936434747332, 673.218379359703, 667.350849553405, 674.941430800457, 673.372807908841, 671.091859008867, 666.099662249572, 668.784629055678, 668.955514221098, 669.862937328681, 671.317433593601, 669.111909029578, 671.841213939215, 668.737923784419, 670.771069113016, 674.043621440588, 673.034470621417, 677.507859599726, 673.682642766323, 668.480195107441, 672.643258060015, 675.066275419716, 670.820050435782, 670.891239990302, 666.864038091903, 671.807459987858, 675.559720116603, 666.332086074289, 670.985152383693, 669.506507673502, 670.019029765319, 671.778085623572, 670.058486168584, 677.079833595079, 670.684708090858, 672.483679537705, 673.322549794275, 672.131510435019, 679.800962134308, 673.094935961454, 676.504232645651, 674.025480457702, 674.526485594363, 668.009576613623, 673.175500219911, 673.79450062361, 677.917696789174, 671.392998959244, 672.569120941758, 672.922581599177, 668.700966919833, 670.957631437096, 675.968253636887, 669.139547303585, 676.167244920095, 675.057792799299, 674.294005872409, 673.455617313701, 672.510797651931, 674.059031092833, 671.302196618961, 667.668558390924, 678.42710151717, 674.544756110347, 677.912189422076, 673.177440167621, 667.041210753165, 675.1428976037, 671.64234530174, 673.968355046964, 674.020751800779, 677.3068743516, 673.402646460543, 669.522696689487, 668.046626530483, 672.851649803635, 670.490947906167, 668.889836139439, 675.912039411091, 669.891696290719, 672.463499218762, 672.239285835737, 667.605060624721, 670.258465594762, 668.906829893043, 672.645480174627, 669.706531285397, 674.848870960713, 669.763862299598, 669.169365817436, 675.060642322143, 675.568246472377, 673.458442763434, 669.362054627565, 667.759027930363, 672.051082824825, 671.627554518319, 673.420608678804, 668.57920412095, 677.246032639345, 669.339714751755, 671.247838978377, 671.302392032659, 671.169207222967, 669.894073814293, 674.376719081332, 676.476678461629, 676.867672051012, 670.847236044514, 671.212683874755, 667.957447943587, 671.01381008665, 672.130278091774, 673.329355672257, 675.468792796772, 674.26860011535, 667.843909096238, 672.981669689309, 675.531855127962, 669.487476280194, 672.420901056491, 664.492292161034, 673.431569901761, 674.895202047824, 672.475714129986, 671.250996926691, 673.291386282839, 671.090834248169, 667.711523934054, 672.198043649859, 672.734992350395, 670.12721643415, 668.696555144962, 669.458181950233, 669.639435415574, 673.928445610147, 675.098697626662, 668.154517959841, 679.809014759782, 672.635373351593, 671.064739926286, 668.94299444568, 664.127313127366, 669.840740136746, 670.182609413471, 674.682877243415, 673.728895552297, 664.483438921638, 676.465276953548, 672.200541640739, 671.949871754871, 670.259673492169, 670.857972960944, 667.851190802646, 676.270248560535, 670.589202337302, 668.754663103877, 666.460782472671, 671.327380328937, 670.434338934037, 674.316186718348, 672.283150869593, 671.071143343684, 670.814688647931, 675.027180282669, 674.721700990383, 670.672283282064, 668.72154933005, 672.127747309923, 667.361166410389, 669.439815195454, 670.32983819026, 667.854644586321, 671.994503548039, 678.239557359202, 671.096778200782, 673.856484270794, 669.074594522612, 674.787002166808, 672.638560769585, 666.117389124821, 672.742811138071, 670.464800008158, 671.023786373018, 673.155252618106, 673.657860093026, 673.353708739279, 667.952354623603, 673.570740063615, 670.686732974943, 665.491144693803, 672.213412821243, 670.792020746202, 667.51377407947, 663.152171533672, 674.601988679512, 675.610412442672, 668.00711874198, 679.174212943778, 666.178202330481, 677.418012899168, 673.099786803483, 669.849473444652, 669.024949161176, 674.796036420636, 671.94649237224, 671.680084300041, 671.688348621747, 675.830590825258, 673.131280980215, 668.089001136334, 667.240029801461, 672.717856424713, 674.60888669682, 673.949002226561, 680.27720684773, 671.258625467432, 671.075211305488, 670.791188977696, 674.533773402516, 674.232143773375, 674.155240020702, 673.580393302271, 671.009980681166, 665.850312952759, 674.035756873428, 669.254722724735, 672.535491950767, 673.811152078304, 668.90910741036, 674.860951252239, 673.823982351295, 674.160687414817, 667.204797610096, 673.729808850361, 670.549555008283, 668.430208324797, 674.615110392622, 669.118702289538, 666.648183705697, 673.878602581693, 673.374742432274, 670.628684155818, 676.201037202929, 674.186487931805, 671.527549326733, 671.405920198377, 672.736612739033, 667.805937661818, 671.981496529528, 673.684537248027, 671.058335118551, 674.759859725207, 675.079746098298, 673.482093387876, 669.142283371737, 677.436150810673, 670.541936678165, 672.339256021925, 673.137587074968, 674.009259123518, 676.109841720419, 670.774355379954, 674.487417385766, 675.732565435073, 674.917960506742, 670.10284870032, 674.417508894354, 671.115094023212, 670.131195673496, 672.509026406794, 673.906012068731, 674.366111041566, 673.969504833931, 678.354615363732, 667.409057661057, 670.295307648314, 671.505012230468, 669.746596920141, 666.330276464249, 675.080780973847, 672.508584656324, 674.341231736427, 666.977316641218, 668.767175170979, 672.024070027524, 676.21066304782, 670.126151211288, 674.023864469188, 669.483372314889, 677.543113312431, 679.434036197634, 664.189692577892, 673.480360272944, 675.455427526468, 672.527964542886, 678.099906794391, 667.883037443316, 669.232943757813, 675.501408500413, 670.971039043771, 672.880033433218, 672.258677195843, 671.843209088797, 675.934295379669, 674.147116555328, 668.870769053255, 674.211407583799, 675.090842935541, 671.819192493319, 671.36290152022, 669.622002439773, 667.698836224741, 673.997392048518, 666.357279113566, 670.500625746929, 674.572774774603, 666.866965680006, 671.920117545162, 671.686286097994, 674.481710938117, 671.293286486948, 668.185856407014, 669.422515668235, 671.170406217292, 674.870793256116, 672.398270389435, 671.24168096972, 675.458981918888, 667.378703062162, 674.200305282925, 667.407845993438, 672.213906221725, 672.978391272094, 669.997533950948, 669.741073737693, 672.090944840053, 673.764506125352, 670.153060441844, 666.995679233291, 666.424209567764, 669.169022308482, 673.021639374506, 670.970349024128, 674.505573652017, 660.627400095015, 673.398148660856, 667.111769077969, 676.419937186138, 673.153321636579, 670.966169468054, 669.67444033262, 676.890402060386, 676.497164478445, 667.516262842506, 668.973648747956, 672.845214601954, 669.685680723138, 665.3583728608, 668.695935274986, 667.230550442905, 667.502658338342, 674.030713127849, 674.687652903027, 673.687271239487, 669.531414212063, 678.191364204985, 668.537215565471, 675.437585304576, 671.631082701243, 674.851009117899, 676.107976276122, 671.726035804485, 669.511620081417, 675.14405204179, 670.464929897721, 671.990497720334, 668.961381923314, 668.59194269602, 670.478413654778, 672.224946432077, 669.445545037368, 671.167664004583, 668.562716705141, 667.722656544288, 670.618990252132, 671.898936357549, 672.802195747334, 677.739646417003, 673.470931248778, 680.479700134857, 671.94602182756, 666.842822480779, 669.888926865548, 671.853062846217, 671.709794803128, 672.44830754795, 674.731209914526, 670.018661412002, 675.643755996948, 668.781174561853, 670.302606071926, 669.39248179122, 671.763625530734, 668.326138332396, 671.274650276015, 672.481287640123, 671.45298858627, 675.378303203034, 672.370340042807, 673.422920887677, 670.223668304668, 670.214258836573, 669.570560656421, 674.208742152213, 667.018479548619, 675.443750179498, 668.144679727061, 671.922339153813, 675.365748017485, 670.423384417993, 671.103248491327, 672.084698162635, 665.950121343042, 671.15007781285, 671.935798082546, 676.98303390091, 667.744977947643, 672.263534162196, 673.878335981398, 672.450183405371, 668.601895352671, 668.717970046721, 671.503749368871, 673.448109527577, 676.281188475327, 675.493950798586, 675.071461499163, 672.727783522354, 673.719873395326, 669.683013710429, 671.706875569914, 674.028124757677, 670.976916514336, 674.328304352801, 672.232431018583, 670.639954457875, 673.499280026373, 666.322735564645, 672.305008912648, 672.924529694813, 670.730129037731, 670.268421329851, 673.536722537392, 673.921069945963, 675.235362895288, 668.44905934682, 669.471572652009, 674.150755131307, 664.557259953676, 673.649424396843, 667.801045918208, 669.182996949757, 664.806503764411, 673.14601156354, 675.933551239129, 668.125523331624, 672.23798655166, 673.522041951184, 665.521271963475, 674.985939136962, 670.854950281344, 669.277973197536, 672.727632809141, 670.164824144652, 671.921794204282, 674.241511340668, 668.0520641328, 669.151193613649, 669.550556388094, 667.630199133423, 678.268816062475, 673.250490068061, 669.44278986439, 670.938733572313, 673.416155405415, 671.680956419629, 676.023751361486, 669.74404916698, 671.674154526087, 671.701361458653, 670.225704106791, 673.201661833322, 668.176844464724, 673.834768675963, 669.524106346366, 672.06165689149, 671.596119538672, 675.905666712684, 667.792926094572, 671.282200320382, 667.600694321326, 673.665807611356, 677.643471969394, 669.05241043216, 671.746987810877, 669.167474817658, 676.210788284314, 672.204728148271, 670.693111318444, 668.272510094188, 670.838726030389, 676.388221035415, 669.676833835969, 670.023277965836, 672.843585624069, 672.410340805914, 671.867257214794, 674.866309521743, 673.28310641253, 665.635113777742, 672.214108158566, 670.451251339708, 672.526679823453, 673.620474878812, 675.118000103362, 673.720174690633, 673.422597587767, 671.600840786658, 677.790130323543, 672.281377225706, 672.635601812683, 668.540046596193, 672.085440862295, 671.61678997187, 672.334192387349, 670.358860376954, 675.270800740822, 671.55148089279, 675.626765164744, 668.493562092145, 677.265221493308, 667.820337548671, 670.972535260661, 672.466415194902, 673.978055564506, 674.151368124777, 670.75407385142, 669.078845635696, 672.153217282625, 676.863544851542, 670.510431567695, 673.060749057654, 673.23074164169, 677.457609761196, 671.961871999238, 668.353074373487, 669.994177207837, 673.34737404199, 679.102940572633, 671.749887243521, 668.293909033231, 671.103010111192, 669.532013070251, 670.13045243701, 673.43525039242, 670.826404072074, 671.599035445249, 678.676758609714, 668.549818799449, 672.980352855813, 671.927441585376, 671.815553657345, 670.867073928178, 671.086150538032, 666.364349871651, 674.470174855864, 672.108197248582, 665.280377028293, 673.395427545866, 668.826019260038, 676.193027888325, 671.040008072109, 673.971132100158, 669.880920927313, 670.003617965976, 676.003940186965, 671.561504313872, 671.138185503087, 668.300215787372, 671.684425287317, 674.600695230399, 670.10687024193, 670.24502400741, 672.287065224242, 670.002317954951, 677.763642058829, 673.865835371975, 670.788721179309, 674.099112102033, 675.195841132581, 672.150574930185, 676.031462214356, 669.480513185189, 675.323564873902, 672.27042520218, 668.95674186486, 666.325733872552, 669.69629507212, 673.670091184798, 674.876909651586, 672.099302507527, 676.145802028913, 673.922478475713, 671.653285546145, 670.202889700646, 673.843762367911, 669.952512292342, 676.118046430069, 673.674435119244, 670.269702536166, 675.099264568605, 673.934369622008, 673.764793671529, 674.711353998859, 667.677584466838, 667.243337550357, 672.380987061146, 671.611348928139, 669.804431960746, 668.534241392215, 668.052245935736, 675.022729523137, 673.36985348808, 674.725858428046, 670.711560950541, 673.530927228228, 669.892885125406, 677.233891363443, 673.809612166435, 668.664435985377, 670.861477728604, 670.387142106583, 674.766732981619, 666.840354533269, 674.579991765099, 674.766602173373, 671.762731054307, 671.90973344994, 672.387085854581, 672.669364942139, 670.610726049125, 669.342875315179, 670.188148668071, 670.546134633109, 669.361901106454, 676.024496244123, 671.840071048224, 668.304317335937, 675.646421282344, 671.208135426302, 674.849716968288, 668.265597200734, 676.116750124672, 674.496584080978, 676.347807371564, 669.450873625181, 671.965352395841, 676.089885177791, 670.084172929495, 672.376791564724, 670.084489590137, 674.175380679505, 671.011625756621, 667.367459217276, 674.37416822009, 667.9086541397, 673.35282035193, 674.262426296719, 672.989261288196, 669.048456596235, 675.539225740965, 667.236400271529, 672.718858729349, 674.873278084246, 673.800521680323, 666.19854042297, 673.763071240124, 677.522839118953, 666.537899242855, 666.2494048549, 674.675001027864, 670.274755795468, 673.758553428483, 673.137577199971, 669.969430167732, 671.475888377998, 665.884992582473, 674.136522372022, 671.099906775827, 675.52513385263, 671.15975608964, 669.813785892285, 665.064610859635, 671.84899801718, 667.64542371893, 671.804163782041, 674.674444074923, 670.656166234403, 676.696220200498, 674.895276525197, 675.332875552027, 672.025438607427, 671.205318168253, 667.407281778168, 675.430983458242, 672.692295875979, 675.710371100815, 673.056292968359, 666.243880447722, 671.852224032851, 670.225230504634, 674.603364272624, 671.256223922284, 676.286590781083, 677.298585227559, 675.660775220951, 675.499311967363, 673.16977415098, 675.632585504638, 672.628547217047, 670.287895457859, 669.822583051885, 674.53353767922, 672.148144366179, 670.708686506482, 676.092287735036, 670.90346406119, 673.96868787777, 675.268862442619, 670.428812415022, 670.418401012445, 667.329664455692, 674.002249515363, 674.881419406772, 669.879710224099, 675.032737911458, 664.56671409008, 671.883097309697, 669.616479564743, 671.910169954707, 668.166696440446, 675.526920212785, 667.394115977293, 667.439191122602, 671.095932509848, 670.645141201182, 674.677512355562, 675.058939673032, 669.388242616757, 671.692426106605, 669.513972464756, 668.445925636982, 672.532225591491, 675.900994993867, 669.611732343382, 671.362990333883, 671.331112128818, 675.726105025572, 669.206950233838, 670.628991107009, 667.314313756872, 676.734986835907, 672.919215376476, 678.349382432988, 673.103114634822, 669.196302517566, 675.644683116215, 673.794184391244, 671.30201161744, 676.392013902426, 669.353276485982, 677.882835663878, 671.421940452204, 672.380799604842, 669.944929193744, 670.237017058809, 675.361844899506, 677.306592938077, 672.82909956664, 676.032222667878, 672.523375042291, 673.875146776747, 671.084089573902, 668.694653086452, 669.742016007603, 674.513147700183, 676.18515275784, 672.874557816768, 676.544766487842, 670.119872891307, 672.808138274982, 672.917691596816, 671.126580074319, 671.702190093307, 671.120752978005, 676.123713537641, 673.250858536878, 666.989394642009, 673.435372637906, 669.187514314664, 672.955922543667, 674.626110309119, 672.994745435047, 673.354148609727, 675.453488030585, 672.367117545382, 669.170650534822, 669.65314631143, 664.148708526503, 672.646306014785, 670.613054914095, 669.989287202978, 671.495919240968, 673.864262402966, 673.77119560636, 669.857035342566, 675.021859282525, 667.93891574438, 666.301368859624, 671.966577354296, 671.891640498891, 671.284011788966, 672.44964036432, 668.718524710847, 668.01592963716, 673.962932759567, 666.114402481329, 669.224507228539, 665.748050764103, 672.42036314991, 670.040125429873, 667.127032196391, 672.568405572669, 674.403117158327, 671.336077145876, 673.58964361222, 675.459920005068, 673.473602294247, 671.11353500394, 677.390654794857, 669.114380785671, 674.972778233907, 672.252328138118, 674.47493650275, 675.547973680131, 664.783402288726, 675.226698793717, 673.285313034723, 673.862288061545, 671.606716295313, 669.265899932979, 675.098239229606, 669.314081761064, 669.651656964644, 674.934426176973, 673.351696053045, 669.284505617669, 671.774803313852, 670.815165436269, 672.55892428908, 671.354674071701, 670.639304991722, 672.981179326934, 668.636774233267, 676.982957558979, 670.783388087614, 670.01945946374, 673.886025372487, 673.864114678974, 671.797944814557, 674.341700519022, 667.408254136753, 676.840597742937, 676.989621594174, 670.728060397814, 675.495921485537, 668.488602154871, 675.712517919875, 669.465171814687, 671.523579519107, 676.138257825751, 672.035973768098, 669.955545591064, 667.133123029371, 673.809249348298, 670.507646534995, 671.877521346982, 671.257656310808, 671.411286776619, 680.283875393581, 673.900132443384, 670.921814286037, 672.283772156784, 668.678121995184, 671.083863266313, 669.677093214128, 676.431750956129, 668.094423397247, 673.682301993754, 667.905017359098, 676.165372612621, 673.538248130428, 673.489805639383, 670.663829678236, 676.296303064676, 671.775413900832, 673.802854901045, 671.622301973804, 671.470196337903, 670.746181799762, 678.702175739852, 671.306670212574, 672.455514611621, 678.136509073014, 675.230877802251, 669.194013520354, 667.008929580445, 669.919595843286, 674.75655291931, 667.956738246677, 669.255698237529, 667.974053639427, 673.795337126933, 672.44641725612, 671.398784577411, 674.940217435735, 669.743630331369, 672.86772080428, 671.506263752144, 676.860545067112, 672.123035775488, 671.797309928912, 667.974608315949, 677.108437743772, 676.071274965594, 665.607925887216, 673.40463948075, 675.295699136533, 674.720069569322, 671.989864103284, 665.066475583012, 671.451448768264, 668.36857330836, 667.811718301513, 671.682585110718, 669.12866379875, 672.760847239586, 669.252677971581, 670.043092983671, 674.362410579246, 671.999188464342, 670.723530276917, 669.257159122072, 678.369699479707, 673.354245754525, 667.652160945462, 673.12016053579, 666.987298024909, 674.151905170506, 675.455434632889, 672.146186680328, 673.370377347229, 669.125657659627, 673.306589628242, 672.585251176484, 673.145900713718, 670.547576989139, 672.857933935156, 673.021075376511, 671.290215485062, 673.705224822291, 672.021915534406, 668.945686380867, 674.109756471303, 678.748420134152, 668.155626087329, 671.513640565212, 667.066210965522, 673.361153800374, 673.845076029592, 672.92934855113, 675.72852653667, 670.343849103488, 671.547556144978, 670.078692765614, 669.042350400637, 664.040101442499, 671.920112696191, 670.238103175462, 673.904662767962, 674.020512277176, 672.526231118709, 674.68071007199, 669.774208037236, 674.262249898962, 666.29545202236, 672.075867273383, 671.220184539329, 672.526069232286, 675.72942327379, 668.505651887322, 671.966208241994, 673.143244066225, 670.175444530151, 673.366720227908, 674.514736512394, 675.719824809176, 671.74428782331, 669.744668274439, 672.870791211263, 674.946770440093, 674.547882082659, 669.431159955189, 672.038659801554, 671.427983385947, 672.210868058901, 666.918087260139, 671.743085113731, 669.491072370051, 673.287523110089, 674.398034554618, 678.95471323554, 666.629463654814, 671.912880171952, 677.946214078324, 674.099036201264, 669.011673755161, 671.187656190424, 672.680298659121, 674.228414432715, 671.733563224561, 667.320975426931, 667.053796700754, 668.767385579104, 672.730290828387, 675.394216531896, 676.54152144866, 672.856422577781, 672.488492556901, 679.413648303434, 670.571774695351, 671.447602223379, 671.923774768408, 673.819961641625, 670.86926693285, 671.548332613593, 674.967356712844, 672.734186615541, 673.105623460494, 671.712102005933, 668.854874798216, 669.632480779955, 668.067076942444, 672.618444280616, 672.591065742845, 668.2992922511, 673.29090021243, 674.861709855369, 670.654409593261, 669.111743220426, 675.140766027506, 671.38878941684, 669.627869497605, 671.486701286243, 672.388063299686, 676.549412966369, 670.753763915996, 673.918932781333, 677.100354816808, 678.585645826405, 672.292795209857, 669.498969094108, 673.985394804657, 671.616645878586, 671.423863496472, 669.553730880795, 669.836723626248, 667.065042706373, 670.09389936619, 676.049920424067, 676.499061697221, 667.459235254635, 668.541904441404, 673.23628004399, 676.623553088739, 673.07003963017, 674.444428923599, 673.726926138953, 677.084860136293, 670.182055278795, 672.441897176747, 673.196348399836, 672.088079425676, 671.511103287476, 668.406030724713, 666.887398999699, 666.800506332922, 671.1689490003, 669.006143851739, 669.259749915463, 675.394870365457, 673.647661269952, 670.809344211456, 671.030761905678, 671.352247131692, 671.792097595658, 670.877416075133, 668.563561130634, 666.479277351611, 674.994825931446, 673.293466333894, 670.089974839336, 676.216687680433, 673.468147335066, 669.626619826067, 671.961435172746, 671.551308378868, 668.491628911546, 673.090564530969, 672.400221671968, 669.241614768579, 677.302696741819, 674.134551793998, 674.979139751268, 666.418434141455, 670.842757377064, 671.785724783829, 669.527162957562, 676.565737014939, 673.363609465017, 668.372961866793, 671.841401264961, 672.763031096316, 670.608374263954, 673.081834418174, 672.628334350278, 675.377256120413, 672.434328079408, 668.868071188872, 675.15503174423, 668.012886727102, 670.387367790148, 675.150565071498, 669.25075909449, 671.804341472248, 679.749302097132, 675.130158259584, 674.521419537569, 677.81444334436, 671.876693963422, 670.032064658511, 670.621096964645, 671.114561572657, 666.347074215734, 676.685093714512, 668.963823258331, 672.668121876624, 670.917406862369, 671.460366272613, 675.566941089275, 672.135019299278, 670.34148606954, 670.709420234778, 670.404936239226, 677.561488581999, 672.558751469032, 668.197847230543, 672.328165835365, 676.009024990474, 673.563799540122, 673.116960952084, 672.536054813648, 673.421727893692, 671.051647376081, 671.281910881459, 673.046738539146, 673.237716472276, 674.732000580897, 677.262488886011, 671.012491557153, 670.199152121064, 669.368733975488, 672.610972974423, 679.217250085919, 670.090346243513, 667.874969009645, 672.524921191281, 674.063412027528, 670.22045672895, 674.421898023488, 670.1262034007, 674.609948919158, 674.512215066184, 677.588671254966, 669.951876851802, 670.083445567754, 672.188543268333, 670.928997550751, 670.778217611329, 675.67387971224, 671.121526075902, 673.617919644955, 672.391454364583, 674.874528104224, 669.312522166516, 674.962455173654, 672.589018732196, 673.421557654264, 672.5096691313, 672.261805028828, 676.407878331012, 675.871643189328, 672.521087800111, 667.273048527116, 670.258920265656, 669.511359710458, 669.281495692247, 670.896405159569, 674.700750607857, 678.662517989735, 675.843660950517, 675.61062515006, 673.577661072641, 668.963567081757, 668.767959217401, 675.289321024163, 672.457408328418, 671.976676410745, 674.924830944491, 672.07094888255, 669.131307426257, 671.461374556477, 669.879148994652, 672.41369318823, 674.697651754592, 673.638770815658, 670.309856852835, 669.332669993249, 673.990383330776, 674.846790535171, 672.904892117723, 665.010525594308, 675.939436233743, 667.386816464713, 673.894138311255, 668.662375433924, 671.166126174389, 672.869643094552, 670.811609622742, 675.391954029264, 672.894055058487, 670.757927579189, 671.123498901578, 671.056086656544, 670.898966923339, 668.733279228157, 670.872049584206, 668.058860532963, 668.973411711949, 670.186166975952, 670.860493309911, 672.510423940267, 674.789937121133, 671.303106331095, 672.213550300717, 672.770370423824, 668.232607678076, 667.476163848964, 668.21246912745, 673.678546749244, 670.875076916721, 671.729372846348, 677.796163243838, 670.672252490197, 671.70677477544, 667.418479075493, 671.805346072083, 666.894052794827, 676.697125835709, 670.665980418393, 671.444045757483, 666.408478642639, 668.145929583881, 668.201260626299, 678.675861243922, 668.546319087137, 675.151956203383, 673.3707043081, 670.59207822773, 674.404499497614, 674.418434900313, 669.565256655383, 672.734073043982, 672.335253836319, 672.952665296678, 678.108789697613, 667.542488437234, 671.05877049995, 672.732763765001, 668.955674514178, 672.536378876247, 671.806124655882, 671.538697469207, 672.478571829457, 672.593535749239, 677.601038477688, 674.908083259785, 663.609540062265, 675.815165723467, 668.819424386992, 670.181871525792, 675.821392761854, 667.980430547202, 673.280732740897, 669.844907383603, 672.438821854832, 679.919997796831, 666.511037185634, 669.045393048437, 674.903368081042, 666.961983753729, 676.999747018518, 672.358759677255, 671.720112318175, 669.523636482071, 669.589925763638, 666.966675137074, 669.994584725351, 673.301995730219, 671.079763940053, 672.276106778479, 678.21174390073, 671.838154338592, 671.268732561741, 670.926281695173, 667.911450932927, 674.115356933264, 669.008776262549, 669.381893693265, 670.14545889767, 672.387043426196, 670.93641483733, 674.23989170966, 668.964818092167, 674.267704289695, 670.049017335808, 669.946982598873, 669.635113408767, 676.296381964667, 676.596038956375, 671.460710300508, 678.364833300762, 673.624258586566, 674.43287999292, 666.453412774907, 670.286027231298, 672.931477913054, 674.190220633272, 667.85709641402, 668.292055124835, 671.502861658697, 672.316704826056, 669.632169428922, 671.521503573899, 672.777248053639, 672.388403699939, 673.18532970016, 675.882082589358, 670.155466246595, 675.936075750248, 669.92601034255, 675.625687244292, 677.683601200059, 671.932931526746, 669.157313768966, 671.127390687384, 680.90740896455, 675.857749654648, 673.413172157152, 676.034394979962, 675.230149965088, 670.462775748547, 668.604217441019, 668.722573333521, 671.584653238598, 669.443048291076, 671.028372700636, 672.678699060298, 669.010404466452, 674.683243822898, 668.001808999395, 674.791469682936, 674.931373374541, 666.786045556551, 673.497282542019, 667.647438898282, 674.847242416966, 672.492862739049, 674.314571604043, 676.196399134993, 668.777037887591, 673.061893244792, 674.415623211163, 665.937356875282, 673.16396217522, 672.378249683736, 667.943132887524, 668.417657793349, 676.402477993221, 669.941330264669, 675.670500816024, 672.342721347756, 675.040690435294, 670.775299250658, 673.469394705002, 669.031535632526, 674.387897999846, 672.546389789244, 666.653632665428, 677.936133745803, 671.476544402964, 667.201091275949, 670.882083986271, 671.207988644461, 670.217177188255, 669.963638178926, 675.040395502411, 669.212198824277, 671.190889558398, 667.717815679084, 677.168117808728, 671.394221722345, 671.783443853292, 671.202382313481, 665.809398496895, 670.089778783104, 672.159367931796, 675.670169734107, 671.809693328639, 673.31050739629, 673.977015178883, 671.965907950678, 674.140743520288, 672.365971369001, 673.912956339213, 671.867476534229, 674.07573562143, 676.729834925842, 677.093584018134, 673.474063475405, 669.566765898127, 673.488024147993, 672.195712391856, 671.850569551032, 674.790251878873, 674.783079940444, 670.015482408027, 674.579550824492, 673.453828125958, 670.528561605075, 667.380388270432, 672.917350079585, 663.316272488664, 670.337375334989, 674.07554705745, 675.275830206307, 672.266796814969, 673.359792885563, 668.79582607616, 674.418832250502, 670.5831360945, 673.818060322382, 675.633520398612, 671.504095642614, 667.155610440488, 671.070352391403, 673.547648087588, 672.041488648723, 671.612826551699, 668.559365336059, 665.774050184919, 674.522110284521, 669.537230175851, 674.849663884945, 669.589477801544, 675.825307869074, 675.755773997374, 671.014436698426, 669.298654791068, 673.273506392993, 676.307804324723, 666.929480708189, 679.660789363604, 669.52885272861, 676.897774350291, 677.227374032974, 679.694516612514, 670.237152641183, 668.419483338736, 671.858264942864, 670.21239124946, 673.353257745121, 670.616152095837, 668.391730080305, 673.390938130997, 669.652099638099, 675.722419345923, 671.754639998689, 671.438904588651, 669.953807224394, 667.043612084609, 673.779503617936, 672.597419568027, 667.341518374429, 668.423912804365, 673.801114671606, 667.716906629353, 675.966764930055, 673.279826161804, 673.578178520135, 673.364264822937, 677.290404818971, 672.335876715012, 669.801217311817, 676.279124154713, 668.311084476102, 679.798045889059, 672.454604302783, 670.636608955808, 666.491198787897, 670.331531133565, 671.581346537085, 671.176127206336, 671.042834166888, 667.161565984222, 672.699340668788, 672.983762708199, 670.427022434944, 675.288574449793, 672.757235753317, 672.315465971267, 677.290727227549, 670.963254947066, 671.524932079691, 664.465140944818, 674.437938039187, 671.582504602493, 672.000811203965, 673.670239408381, 665.757650292205, 673.887611960915, 671.90363594085, 670.884120063194, 667.911457043971, 668.235439925498, 669.457804785244, 669.93692279501, 675.051950879456, 671.240823766862, 676.583343716161, 669.730478176376, 670.309673326861, 670.341857363228, 669.671371591854, 673.139496829586, 669.777050968109, 667.933095923898, 672.448269244976, 676.067473977178, 673.121748277532, 672.981272717047, 672.907966675, 677.99657704662, 670.065918286894, 672.658499499113, 670.637989974108, 674.169453386238, 669.842464100519, 666.482288759389, 674.802022568929, 675.398606437068, 667.486115224022, 673.113460891047, 670.029166770807, 675.261311878926, 671.997712730218, 675.952777475836, 669.833381721547, 671.266437837266, 670.538502758243, 675.472351591604, 666.895122829896, 672.397669142097, 678.458765523462, 664.727803089515, 668.763554543039, 672.804102222488, 672.405079487452, 673.71128114718, 675.298548068254, 665.014632011053, 669.950240014295, 670.879676230379, 670.993474473509, 667.483880281947, 668.019508924937, 674.626923615502, 677.235038052256, 667.062596808242, 670.280551956719, 672.841409717414, 673.318436469156, 675.883380408403, 672.965978951531, 670.402650166598, 674.193542535496, 674.916660258457, 667.194419247563, 672.618731205332, 671.875130596562, 671.610733384059, 673.245303617301, 672.353804528811, 672.783216101012, 676.113807484645, 671.287328228188, 673.242851028548, 675.340442967206, 674.964331100714, 669.828925361523, 669.66395684264, 672.185984027395, 680.083775983375, 671.594785162911, 672.160811579218, 676.142063053455, 671.668461048234, 668.866843932185, 673.161940017125, 671.632959278392, 675.293387737172, 672.177988702655, 670.528921664384, 668.701279980202, 670.023307666842, 668.368950461491, 671.489031008333, 670.759092196233, 671.741472464884, 672.052996195987, 670.839868674458, 674.269168196734, 673.373856534459, 678.257586522717, 672.872918364665, 672.790370537779, 666.415325155412, 672.607527494715, 671.360618684465, 670.765635998876, 670.435962396059, 668.677514799853, 669.929462403784, 674.517390783229, 672.260592177707, 671.365838883752, 671.971121583456, 669.494367711847, 666.916291213785, 671.778086503095, 672.226588196933, 671.639078852957, 668.493965131383, 671.56106752426, 670.822056844802, 675.538016405819, 674.129899726748, 667.739470522224, 671.928927838421, 674.665554600326, 676.842986466002, 674.790149778681, 674.358659873345, 671.566274658108, 672.973408909569, 673.016141127321, 670.947602417408, 671.789636636569, 674.268699740871, 670.810355698506, 672.129553298792, 672.156202349896, 671.502597325829, 668.505702651375, 669.017555238634, 673.017401248436, 669.235772251459, 675.728969066257, 665.20495168713, 669.744451287951, 673.419099702437, 674.77258000607, 671.118505765231, 675.852320470227, 671.570188014427, 670.663359865104, 674.833028797243, 669.087287045195, 671.764563226135, 670.11682123774, 670.676988647116, 677.356389377315, 673.821153603954, 675.661061611009, 673.172606582111, 668.123081731275, 672.497177287376, 672.711771900814, 668.733835628361, 671.338883502381, 671.090845887364, 669.464024510347, 673.815199623298, 673.290921429597, 672.036612300055, 673.498308503928, 671.883776110838, 676.637268732508, 677.015385568361, 670.465865828529, 670.573865517904, 669.89635512157, 670.550877405411, 669.822189661191, 671.680821110092, 669.010237202778, 670.060410864948, 672.27727464498, 671.862231630371, 669.637536159135, 671.806376562707, 669.150193083446, 672.640116442432, 671.454292553872, 671.103146881058, 676.579044614481, 674.919845388778, 671.238852965126, 673.358664132, 672.113999198865, 673.418323242631, 676.156782374952, 669.204987604215, 669.774970190954, 669.175106081552, 671.426656545315, 672.916691555239, 671.590263519985, 673.208847223674, 677.381171353595, 671.028208518754, 674.309604060576, 668.867664027104, 668.400838343468, 669.857187879015, 670.500833478927, 679.535550277675, 672.09432158329, 672.258583447935, 669.334722597814, 666.972276849497, 670.594959599327, 670.405507487036, 675.530045408366, 671.148549213657, 677.181644492525, 673.980693458981, 678.278873491419, 668.311702568445, 671.936089811652, 679.546445677837, 670.598083179547, 672.67615327213, 677.066661880326, 676.459419517139, 675.366658159244, 672.982269895523, 675.13337410542, 674.03777286084, 673.218805501725, 674.641750269632, 673.004512114803, 675.464043096208, 670.328742737007, 671.519254502991, 671.897547040066, 667.657499597183, 673.37981093972, 676.454915612775, 665.155591239896, 670.016328636993, 667.940858975326, 669.773562408795, 674.831153181555, 670.777720584217, 672.929513852136, 666.345672999525, 669.848867029289, 677.444467975829, 669.163689164801, 669.339928514084, 670.757059388241, 671.169492535377, 673.247531282779, 674.204871529609, 673.61014272543, 676.509817726177, 671.774039170824, 675.811151522611, 672.740614797976, 667.397008928303, 671.908360162858, 672.462311500354, 670.984089937203, 673.902320722734, 669.241604034883, 670.060682201553, 676.093886367732, 675.363302953927, 664.824604670371, 670.947798837162, 670.824966903709, 672.320461741323, 671.989985968519, 666.976144502451, 676.610360782289, 671.480995798745, 675.492243767296, 674.771123988874, 670.770010536123, 671.66364149883, 676.428327865814, 672.657750198537, 675.485886181589, 669.274368628528, 667.214831949942, 669.622859577325, 671.623282774175, 675.278104865468, 670.83351542815, 668.718818955258, 668.030327842927, 672.128100173474, 672.344168606083, 672.893375705865, 673.099655150281, 676.077126300703, 670.70361357498, 677.553471819564, 672.359569281375, 670.555776907924, 673.34949950678, 672.813480269199, 670.526874614578, 663.355863285927, 672.327094701171, 671.706405412033, 676.124802232749, 668.335769046402, 669.364879818067, 678.243810963247, 675.659727352982, 677.202143645787, 673.415122662103, 671.317743425826, 669.116621420181, 674.139365863875, 674.812897947225, 671.803698914515, 670.382850309907, 671.529959774765, 668.10524159186, 673.121179796224, 671.054434206174, 669.723825947517, 667.830811749939, 673.103555941119, 671.958004248683, 668.341653786179, 671.78588979658, 672.808806345116, 671.430169383753, 668.875668867435, 671.326932072808, 664.501543235508, 669.992522141468, 673.420247551041, 670.985080244753, 667.773692591884, 664.897251350612, 674.949035804646, 670.153063976794, 665.874683261322, 669.69991182465, 675.713588945424, 671.377699279011, 675.507559178162, 674.495812406457, 675.185786703851, 674.189737549263, 676.853365628111, 670.218383150222, 669.945489647803, 671.432444304799, 674.993052485938, 671.61247458618, 679.355948883489, 673.456112862586, 669.622187501862, 667.175286514392, 672.288202279541, 672.244743825309, 671.425673375354, 670.861174394627, 668.864637360803, 673.194406721535, 676.271855520293, 668.585929513814, 672.269017958009, 672.304913877548, 676.097069721384, 677.128718387803, 676.395356327273, 674.868545220525, 670.9012899507, 674.687438344663, 674.840989851324, 677.070409916427, 672.042189693686, 670.75821375723, 670.846932857429, 673.009271915408, 672.915457613846, 675.612451656636, 671.392025358215, 667.108733979019, 677.853489716103, 672.917667737748, 675.89828099801, 672.717987584968, 673.464237059811, 666.966120832559, 671.562052081758, 672.306822360886, 671.255628884422, 669.0425975989, 672.861203204815, 673.459065319356, 679.825403741042, 677.899706645872, 670.150019428048, 670.675074206713, 665.581351478273, 673.567178359787, 672.590627105087, 673.19346659382, 671.801727034549, 670.21277793751, 674.461850845265, 666.974196338809, 673.881804033435, 666.317123718962, 671.86409343431, 674.357529350551, 674.228773235278, 678.96672054937, 671.584057582693, 674.736465997681, 671.070825539984, 673.87229897097, 674.354571362027, 674.757345078439, 674.081098960083, 671.780014721547, 673.118483620654, 672.475121107696, 672.560815435574, 666.814214389691, 668.252197595051, 671.244167900811, 668.936337452646, 672.8834664583, 670.624106860628, 671.539132688305, 676.742884028918, 668.030795078612, 675.204730589057, 669.105085842715, 678.410615588482, 670.117471024711, 671.052441785094, 672.949601597013, 670.633928612022, 675.386959053544, 668.362605725701, 674.987660941103, 667.983830122736, 670.44642969007, 672.916369926565, 667.763463676433, 673.300103725394, 673.847134035002, 668.353446449765, 670.675610099466, 667.799993599659, 674.585994089887, 672.313841274971, 669.951124939324, 676.138283056092, 669.439187327622, 671.586956967427, 670.022812574875, 670.737829639849, 671.670835822125, 668.970889101117, 669.969240996427, 669.197304864256, 673.245163603329, 676.141104690964, 670.624521158107, 675.10910378122, 677.027232553198, 675.114308391624, 668.063026131711, 674.779868676419, 672.739204018326, 674.848417864804, 676.274282137132, 673.238322568219, 666.341214257948, 673.624726088016, 673.263528031903, 670.809340267169, 674.343508113519, 672.896751403371, 675.339479189832, 671.128053934538, 673.236801899516, 671.167584949264, 666.325970677934, 669.788669708112, 672.663970529928, 674.482839637829, 666.931420130553, 672.885799771193, 676.251297080883, 668.651835135867, 672.280228218805, 666.327141947813, 671.642211956428, 670.407459125008, 675.082504464568, 671.546706078487, 674.26576686616, 675.392320276518, 671.916890007672, 669.340804323223, 671.771619166329, 670.618775638936, 678.049569770571, 674.506106045506, 673.984689299214, 673.04144540577, 672.06440850964, 669.340947516103, 672.525463765989, 670.927383919536, 667.577161858425, 674.017120703022, 673.840229188055, 676.898532960844, 674.880600169012, 669.491657029898, 670.097042844953, 671.032879028787, 671.430794416018, 668.940255458746, 670.215472615552, 673.452259190995, 667.614347086973, 674.869908133167, 667.962091791394, 671.333052415307, 675.047143105591, 671.957708180158, 673.257036366584, 675.219067190084, 669.957803330371, 674.299077136212, 667.685125683002, 671.595890804419, 668.44191128335, 670.303677694967, 666.256504824463, 671.724835272007, 671.379630130009, 674.455881618585, 670.579145753144, 677.329791087946, 671.399188778987, 671.791422925803, 676.371518748189, 674.226704474817, 674.983270613051, 667.550050875069, 673.322951308476, 672.057374888441, 675.333577298034, 663.973192711677, 673.784812655903, 667.340789981458, 671.010802434488, 673.368033228125, 674.085948737572, 673.573867950544, 672.168885025737, 667.584907223056, 669.608081667247, 675.119121790794, 672.338531499103, 676.735092904462, 677.211260621077, 672.383755211568, 665.15054370587, 672.291476614511, 674.711005495582, 675.386161311635, 670.825377659486, 676.04956122002, 668.359940691185, 671.309890196003, 670.92694393304, 670.291819007992, 670.216196837032, 672.716460311462, 672.426045057763, 667.138721463938, 672.923401593266, 670.385076673173, 669.998775009361, 671.594526187926, 674.51165060664, 675.409883843759, 664.936962009306, 673.312876003121, 671.096021019705, 672.329712433727, 672.255753366228, 669.121680800229, 670.168862348775, 666.001996128697, 670.634679716315, 671.238756844618, 670.60895241031, 673.495643525243, 675.352137039481, 676.895593588137, 670.65794498302, 669.603566045583, 670.837919642559, 678.160693946421, 669.59906354862, 670.656475068765, 670.038987286093, 672.115410429517, 668.818187841272, 669.325019664159, 672.266320052096, 674.694108063997, 668.919989014864, 670.021550283443, 669.860489338772, 677.904274563305, 669.871633648758, 673.808150412723, 667.073328024746, 678.866531098762, 671.47996775898, 671.299469347408, 671.306098891641, 677.599597179842, 671.295680977739, 675.203502799962, 669.810122721547, 674.425605701449, 671.343406840604, 669.837351913865, 671.655609476867, 678.401265222659, 674.918263707231, 667.003582506035, 663.134668323571, 674.533815021591, 671.42289283189, 671.252524795065, 669.43219775849, 667.930607252286, 669.511238291114, 665.974667989481, 676.949722813778, 676.00331406948, 675.958944879464, 673.995920580138, 670.28839734707, 671.725619077378, 672.858160823012, 673.840432496105, 669.969015320559, 673.704483814401, 669.806581409168, 674.340856038783, 671.623349472044, 671.558040395997, 669.511047494769, 669.275271668161, 675.714844851229, 673.213955435297, 676.873799377412, 669.836657024179, 670.977239259563, 670.252293500632, 672.118408757799, 668.992094368419, 671.568461353444, 670.184193497197, 670.530004817166, 676.48412037334, 673.659136179279, 671.99071283205, 676.364033692254, 678.29489126499, 673.176676187326, 677.02358927963, 671.562632254689, 668.818952278847, 669.308081997185, 672.240013244227, 671.102525941553, 673.158899008464, 671.974947555732, 667.162068235955, 673.263671574615, 670.935096684057, 671.427559655919, 673.113526209203, 673.861120639094, 664.415526754405, 669.656299561478, 673.815229384196, 674.18719537626, 668.084750130192, 672.746137330855, 677.290471653502, 671.551439431163, 673.506383261937, 671.706801432616, 672.370894130967, 667.947294795459, 676.465609275431, 667.152318193044, 668.629507378556, 671.326726277629, 674.286794134763, 673.28401659105, 673.522371092416, 671.032866991747, 671.629081301566, 676.657967434235, 675.813512094331, 673.060069205738, 672.398331127939, 671.641589542708, 664.880097844008, 668.318871450843, 670.860611399094, 672.345995756595, 672.867994371724, 675.787950722641, 669.454198755162, 666.964482000055, 673.344303611487, 676.061124624896, 679.948229183002, 671.232149621159, 671.054736815871, 672.966641426923, 673.78039759555, 672.82862026642, 676.468842290504, 668.23897399304, 671.059398432942, 673.13425426622, 674.29634102193, 670.243080886854, 672.653774959838, 671.42275089724, 668.430958011817, 677.192771236173, 671.183883453019, 676.489916029625, 673.123527057824, 675.8908257314, 672.04893664313, 674.562860207176, 670.091096898515, 669.257834313606, 665.92968625106, 677.70343298272, 676.642786405714, 672.575337604845, 675.742804653384, 671.740923619683, 666.520171110758, 672.841076820421, 673.512606180864, 675.778366678579, 670.670450370008, 667.566860315188, 668.017199190241, 670.08899384863, 669.795813416253, 676.010069949782, 669.385551165572, 671.776805666199, 667.176037889892, 669.361809838451, 669.792041279631, 671.610158634739, 673.182383468861, 676.692567126559, 669.943718080684, 674.635157274886, 674.48218728914, 673.124859248918, 670.398109370711, 670.203641462043, 667.762718930925, 667.862143435413, 670.197462091693, 668.187495234745, 676.526364016003, 672.114232011939, 665.763417995364, 671.566552248758, 671.590129897952, 671.241717391273, 675.133442334889, 669.662332639274, 666.952596033347, 665.096769386754, 669.721347730205, 672.221575499592, 675.857741911413, 671.386439553178, 669.767978915014, 676.49708577497, 672.075027873859, 671.834991003844, 672.101533253909, 671.464395990875, 670.067164248417, 669.91405791344, 673.093352657499, 671.288051455737, 675.75896090666, 673.348409845473, 673.121338043476, 671.899419894963, 672.830736750833, 668.53631413215, 672.1930631798, 674.515910538415, 670.430581758266, 674.696500141243, 666.954657681268, 674.352620396826, 669.870241594268, 666.488460783392, 673.384206100978, 672.759867199586, 668.169520988894, 673.121323046579, 671.912786351309, 672.402452496158, 675.205381609732, 669.821896099337, 671.522719845316, 668.012231131029, 670.245778565007, 674.935418477006, 674.444705039298, 671.59147802125, 671.392744849598, 669.34740332237, 671.416823422603, 668.618483272612, 669.482921428103, 672.459217510802, 673.243661367303, 670.680549593672, 677.305714328382, 667.85299411318, 672.086960377605, 670.412704535768, 670.010108250548, 678.230935355158, 668.276513938596, 674.159132253059, 670.213866212894, 671.445457932813, 676.710469796236, 669.123387397046, 664.965153600733, 673.76480359895, 675.21253394772, 672.875115477958, 674.773555856667, 673.735360332337, 668.755705919014, 668.810303212128, 676.532836885681, 675.661471757038, 669.922383159398, 672.879171996567, 672.141682198274, 672.931571775883, 670.25396515152, 676.041569801145, 674.436274983199, 676.767083863967, 671.135986256693, 669.072379153266, 673.945672905914, 674.872921580199, 665.007584660064, 673.273446461678, 671.309438955177, 673.148035514279, 670.469334935136, 670.503841811461, 668.472069888547, 677.27842641315, 666.92277175651, 671.274890119676, 671.448803842195, 668.141193526734, 672.933561206401, 674.973033041809, 672.994313742073, 670.603255278223, 673.046680335967, 666.090158863813, 675.162065931129, 668.373846557204, 666.676426714153, 677.609358153878, 673.843173127073, 671.815371117243, 673.890784322414, 666.635336435062, 669.109267483808, 670.392879572802, 668.544497191809, 676.566082109838, 672.613952373181, 671.398066382979, 665.457014419193, 670.05341997083, 669.399754191545, 667.833386154469, 670.151168022081, 676.158534963269, 672.017227764142, 670.484422685422, 669.56473206387, 666.33041608687, 676.27838650111, 671.193004235767, 672.436642104177, 670.141860585971, 669.836756250478, 670.422003872089, 668.135544251688, 673.595026161857, 666.659765321349, 671.735448257224, 670.748779764632, 680.044647252899, 677.276332832023, 673.931359019597, 669.408130445077, 677.192834869574, 671.890335574779, 674.143786779852, 673.965559011677, 671.968599147937, 671.524030593892, 669.472503171162, 670.77230477593, 675.253522184343, 673.140782992001, 672.285555884603, 674.272156105682, 666.034794589629, 668.810908525763, 672.159247791588, 676.956294924851, 669.317764280473, 674.399182155082, 671.146393178072, 674.321365458035, 671.233949254914, 671.741020501448, 672.333009897076, 670.973621999125, 674.719107879808, 671.264299474459, 667.747551577192, 671.091046141474, 671.60112115467, 671.319332136245, 671.088887528273, 675.245203730192, 669.759995149563, 675.521423635586, 671.168991236823, 671.994799436134, 665.950696576837, 670.831177554472, 675.361569016087, 670.111741339139, 669.573298513152, 672.602195035825, 670.874801187894, 668.055723178493, 673.250735456347, 670.691600803368, 675.501948711325, 671.966764071339, 673.609830481553, 666.841641003843, 673.34164216904, 671.754628467453, 673.352263795447, 669.294306964071, 673.878215825624, 672.598352087892, 676.903889790148, 673.242842027715, 670.664588382464, 671.681445266306, 674.860610351727, 672.370661228034, 670.938821401264, 671.700675393189, 671.276349170321, 669.542084092891, 674.467805556613, 671.741162432376, 668.237378779594, 664.54978068795, 673.689309106677, 670.23698724726, 672.802559922899, 668.240906721173, 673.893556430803, 668.795988061905, 672.671306184425, 675.15539982222, 663.708382495418, 666.733135770495, 673.224783436203, 671.830691327157, 673.8507486911, 671.654759901143, 674.84612783302, 677.28997112012, 669.45402058461, 673.587284663555, 667.081918310647, 671.8358841134, 670.742287052257, 674.733796748503, 670.363032624376, 675.477679460066, 673.58379898506, 671.10218941485, 675.253498700775, 669.855440632683, 671.431272754107, 668.14152485912, 670.867572282342, 675.090274625307, 673.652008417629, 669.761750945074, 673.557161457765, 669.942575399082, 671.298661834598, 673.077385757975, 671.975588439894, 674.241455111692, 669.816121052094, 674.381224511141, 678.985725994845, 680.09495869427, 669.125315250011, 668.199845448462, 673.637813982364, 666.46686671225, 672.974116868238, 668.170640785085, 672.160667290874, 673.515851524364, 670.829327912138, 674.527269839895, 673.58423332723, 671.422783918349, 662.881096659309, 670.365125100458, 670.879883536741, 669.711671091112, 673.70209206444, 667.453918260145, 675.791426160037, 673.755625268584, 676.658058018697, 674.054238493634, 671.167648620835, 672.035917049733, 669.927676666909, 676.353475620516, 673.008694493214, 669.440663499329, 675.425749058693, 668.797120411309, 670.434107635019, 675.157419120683, 675.897199791277, 670.204133722766, 669.680687253201, 671.183422481065, 674.063520412185, 677.092643317395, 671.171973446432, 672.823815743113, 678.701195206942, 669.480410312665, 672.723929849702, 671.576606927279, 673.260187882437, 667.248492236081, 666.372289486537, 671.988185810088, 672.347068875329, 666.253575265655, 674.543880431612, 675.14052983337, 676.78630684879, 675.138389450709, 670.881827932513, 668.987847430458, 673.363935299517, 677.978508209371, 670.697046182512, 672.202429611047, 676.960269061613, 671.2521588323, 673.714307722363, 674.882115816181, 672.261715573308, 675.192239087572, 672.755450858921, 672.693963754933, 668.650211776268, 666.182777946212, 671.60620350574, 671.722985364367, 672.615172422746, 674.518492619337, 671.985121328196, 672.154867026914, 675.077518977475, 666.830942120964, 669.460307654938, 669.296297620167, 677.011918870791, 675.987547524364, 674.887360998942, 672.735186293188, 671.339135407454, 668.860127021236, 671.571315097126, 674.056572499546, 672.994654842126, 671.330179081812, 669.590065497442, 671.058280758957, 672.499902033313, 677.711812727354, 666.654708799878, 671.664073184079, 676.342800728246, 670.673184980684, 673.82071100598, 672.825639952151, 673.605847496665, 675.857925334185, 669.146966739338, 672.550216279116, 672.395139275951, 678.100478356484, 671.929831927279, 670.992462987523, 677.549943345439, 673.667042664703, 674.928294416789, 671.067521531074, 665.580179208628, 668.702517388282, 672.653257015229, 676.16974727106, 671.408462552483, 673.975870361893, 674.350979014846, 673.710528201015, 672.9413844965, 672.302581505005, 677.059667063802, 669.432637381449, 666.468903540226, 679.770414616887, 672.398837849956, 669.818308469775, 669.990529000213, 673.035549352503, 668.018832614305, 671.594390467761, 676.255379888388, 672.454639283052, 672.325550696603, 665.635988047785, 673.0616177115, 674.81649688018, 670.197762534737, 671.556940237988, 668.653692026487, 673.623591741931, 676.338924322825, 670.00357735404, 670.114974776063, 674.98070464604, 670.796055264977, 675.322551466778, 671.953725560302, 668.264410027098, 670.73519396533, 676.660376700624, 673.48160829612, 665.914761030605, 677.989484298232, 670.491796825744, 669.984042926887, 668.757683745374, 668.578942192226, 671.290688690293, 672.480613395948, 678.31046473261, 675.188495441663, 674.30909044907, 669.456885736134, 669.167719323707, 675.639321505067, 668.301131354703, 667.713027301601, 668.498248540143, 672.920477980887, 676.297538548162, 672.575925369918, 676.055920741183, 667.378456843567, 674.506960056717, 675.869390435575, 668.818439069097, 673.387712940254, 666.812096437696, 669.610487032422, 668.286610852578, 670.296325407229, 673.966716862508, 669.931546323031, 665.388553297452, 671.913256555136, 666.653827587164, 673.792620537923, 675.009048153429, 669.514607420841, 673.030653360613, 672.089339731409, 668.915752897701, 666.364493233112, 672.556009543676, 678.299801682054, 671.143591539523, 673.250697368053, 673.757607993977, 668.311674565374, 676.673258427355, 670.477149215592, 670.107094711943, 673.620039258417, 671.885253116256, 665.393644415275, 672.299793760983, 669.340753871298, 668.214928162185, 673.746196325021, 671.306068306354, 671.825506267824, 670.218415361728, 675.50426197703, 667.812016988221, 677.434611808132, 667.282858815312, 668.3118136539, 676.248252906648, 667.617734540176, 672.175665355604, 676.379585054529, 674.412956190517, 670.770153558052, 670.776977055658, 670.763511344232, 671.418511807606, 671.014656179379, 670.636853101758, 672.606007067767, 668.634227285425, 671.108288590846, 677.061632627582, 672.927712646137, 673.011255708326, 674.716065198662, 671.51939090377, 668.841398655863, 676.364026770456, 670.094029653611, 677.696997560209, 673.800243939759, 672.328723603988, 673.580050780942, 679.379831294596, 671.3146842474, 674.655404187473, 672.755764974881, 671.200380717381, 671.019770019263, 672.463816874781, 671.579027294544, 676.374158362532, 670.478988195051, 672.736922342223, 671.966720578065, 667.797166889055, 672.313813376711, 675.633668430825, 676.198240396682, 669.51027198937, 673.206719238686, 671.761723146185, 677.0462832012, 675.073117403213, 671.576094273913, 672.787211754644, 671.883270085031, 676.593396528636, 672.164680009505, 668.206218878856, 670.586867180283, 671.446604856395, 671.50552285816, 672.11592501552, 670.778751898794, 667.756210184082, 678.675512830985, 672.290326303358, 668.990650186577, 675.336675714743, 672.227807440787, 667.252720725279, 671.085070144427, 672.095683719312, 672.320060054973, 673.929149201329, 667.528226467634, 673.614639018277, 672.014798590538, 667.546244759076, 670.251316104256, 671.725938405628, 674.479558866274, 670.001594736533, 673.003118936125, 673.699605436538, 668.102942683027, 667.252403467928, 667.071845115047, 672.702498012059, 677.229645425996, 680.486966322043, 672.205563411936, 673.932789696438, 674.242975888785, 673.255017161344, 673.938084623036, 674.000762900181, 669.167869243245, 666.887256135636, 670.911214131393, 670.014036879266, 672.824666146334, 672.156955400733, 672.84808327319, 665.121307496932, 667.614038963552, 673.863068657134, 671.244720772462, 675.811123280535, 673.32318539318, 673.36400254535, 673.492168115424, 673.832831035734, 668.891521270481, 673.05456768613, 667.282237468495, 670.979602303938, 673.471695715735, 675.174443772759, 671.831692425445, 670.052233600314, 671.489141695155, 667.067263597931, 672.196710154968, 674.098809131597, 672.803626963068, 676.277742140473, 672.503968819637, 673.68616111882, 677.057901846184, 674.561800800747, 671.082271986941, 674.722236134899, 670.706787702713, 675.035977967045, 673.651698892012, 670.550887955571, 671.769062638705, 667.97154523629, 674.713740900624, 671.900952901829, 671.086243785959, 668.145882736508, 673.896222710207, 677.212057951429, 670.588701654071, 673.732999235585, 669.628774384295, 670.419296665798, 672.114069378515, 680.716257374605, 667.022547020949, 669.72120632347, 669.188387149692, 671.713279234914, 671.615164549941, 675.201524772763, 670.965555913992, 675.944439187171, 669.494121248379, 676.815561068181, 674.011413268146, 670.225295161671, 668.978374107402, 673.591597163875, 669.832016855541, 671.28154596135, 669.704102139228, 673.156418728769, 670.235960499897, 669.414153786342, 669.54040429379, 671.784529767087, 675.57515086988, 667.612380508736, 673.568312885365, 677.683843190084, 672.515769693408, 666.623365715117, 669.655319016518, 674.153686048272, 673.198041722717, 670.591207882479, 673.360739245193, 674.038039948274, 679.013634167118, 672.460073956314, 671.099862162666, 676.224880429107, 678.27541001297, 668.249803453395, 672.820578144071, 668.800411698082, 673.415979727827, 675.341959465398, 671.74778413386, 674.134873319005, 665.925770742192, 673.635882634233, 675.326798730594, 674.946147671276, 678.138314555173, 669.047931906603, 670.20222431127, 669.441612487442, 672.22990401859, 673.853878333667, 672.77152992337, 671.985616217447, 671.649042986623, 668.214022137566, 674.560710079524, 670.182027184995, 673.518143283625, 668.633993149364, 672.581092218634, 671.72085006261, 672.80060179384, 674.650264190064, 669.15294263145, 672.444751071831, 668.005027206205, 669.4767504943, 671.295538055475, 673.76736757874, 673.840032919341, 669.654210697043, 673.555455598455, 674.606391851071, 672.9866746555, 671.925710332117, 672.362638006669, 675.860754942234, 668.07604740079, 672.117642943945],[138.559628238857, 142.123586248823, 124.393254486698, 104.846767338261, 122.804485089062, 155.386417635348, 142.216544574641, 129.091765975789, 151.740983893793, 109.270600122451, 154.066834529049, 145.983085964276, 138.541894392358, 112.739458803452, 154.736503829133, 156.957799678135, 122.978252356198, 84.297838533345, 124.991556159591, 141.671559640733, 144.091507453496, 132.981575819294, 111.556428140311, 126.499795976444, 127.903192242889, 151.672209695259, 143.8341164104, 113.104270181395, 130.678217585271, 120.433806334678, 125.90229638741, 120.949693092136, 135.473357880237, 116.847586441009, 118.996039374765, 153.099977151367, 131.110760105815, 182.418248649648, 124.56339377562, 139.080337922074, 117.522922041649, 133.811066163013, 142.998466420084, 113.966342245743, 133.563540300721, 143.939166690478, 140.449348147135, 87.8097683944957, 120.295971440096, 111.469184980125, 114.392270756842, 119.626866973984, 143.522568096901, 115.136461922745, 137.90909750092, 125.885025293033, 134.469066282593, 121.848869300729, 97.328986043315, 148.036835951279, 100.990619407271, 120.817410857353, 103.900406630102, 127.994974428596, 159.140607962735, 167.827725686105, 148.946653141891, 146.140956566267, 115.312611341046, 133.806366128782, 113.307626615994, 183.363935497063, 118.653743638895, 135.633064946444, 116.908434804864, 127.405243444674, 136.63194204216, 159.547417073457, 121.917214605286, 145.161431944375, 130.401151270053, 151.106675468768, 137.013976173789, 96.0159739503215, 134.152355946255, 118.236798804816, 138.976049471441, 129.369501627976, 137.256690933963, 137.150846470023, 89.1266083280019, 123.925006574707, 99.0167107399999, 147.84433307927, 107.84380596595, 147.650594068264, 141.252759929227, 143.846218309437, 133.653106677493, 105.05723786013, 118.094844880113, 133.244656271387, 131.374538487736, 127.640419914047, 143.27092701066, 105.37670642524, 122.522067525101, 116.695878468652, 117.439344421136, 113.788319101301, 93.4115021885497, 118.73032527151, 120.758426574614, 85.5720729484194, 129.09825742103, 133.00164722462, 142.387557069832, 118.482560873834, 147.076968418715, 119.086845534606, 130.608409718831, 141.623370122872, 126.227492359512, 117.789175330515, 137.002804450446, 153.611994894655, 89.3759360913055, 126.610192907284, 130.086392860557, 132.398614821226, 133.240934959616, 109.013101765175, 129.430466061785, 155.885548154496, 136.277278926625, 146.146305795706, 182.654169672433, 154.412351796262, 110.368844658287, 113.437559905045, 147.970994751431, 125.8146634145, 137.084958592811, 136.555896380114, 138.418138730964, 98.7195644987522, 148.25657495187, 128.653775476267, 120.18762453456, 137.59948398062, 93.0074595877503, 117.259932424247, 131.767690717836, 125.34577585965, 133.75406518603, 155.540224663991, 122.383140530205, 163.185148969968, 113.61423813457, 129.080090092529, 127.128397905019, 125.017166943105, 111.016692467104, 122.009115736173, 127.811087172836, 126.187908767354, 83.0428592010519, 132.219302967498, 143.272272622366, 108.966362792239, 114.696628642927, 138.465194461335, 134.343848563685, 110.783385949799, 139.544533972733, 130.728622440765, 165.545525376095, 136.620786286054, 110.34092837206, 175.083715024688, 136.699761226647, 137.797591506306, 165.361472729175, 130.575451617684, 120.393364138044, 167.260064850847, 149.564194661962, 128.852573775963, 143.124947805755, 118.339506953894, 128.420868592011, 146.272571047937, 141.330585808027, 122.836611075372, 123.055528094265, 131.470450911871, 120.867318054785, 138.630732087224, 156.72879372974, 110.449989071535, 141.388914741143, 121.115882031717, 156.713087264326, 130.778366160386, 136.260378565848, 144.560109230377, 159.687972345066, 125.065897872854, 118.261055160952, 138.672735101999, 157.027194035258, 136.341098747236, 144.263078361519, 141.145787176531, 129.860662280134, 145.723888081838, 118.258504167059, 171.905169693301, 132.472796785221, 152.211966572155, 139.811591762999, 113.574371572388, 114.35518923219, 135.695950160431, 128.79633946377, 128.677883949919, 142.70898064251, 171.162449012734, 138.418358912594, 128.597513807457, 124.238399901598, 103.391614489288, 134.918060248221, 168.13720078489, 144.823971722511, 129.839550092669, 157.248195016856, 134.344967144471, 151.138082439013, 118.09727903391, 109.094611699641, 115.6512425469, 125.543005804362, 120.953854654165, 127.709230942412, 127.215831707381, 122.590885975087, 141.631706817242, 136.133793874037, 136.928342589098, 112.476250379768, 158.231618590173, 114.017377759933, 136.570534583222, 158.541167492619, 112.668139441002, 126.620569852222, 136.853725121558, 121.481233209264, 140.791751426342, 98.0906574687367, 114.940850656462, 158.120164908219, 162.532930749272, 119.080133881874, 135.191876064688, 124.560261420526, 117.210060181437, 165.092868791038, 100.910084415184, 135.426234703053, 92.4681348464262, 133.094468164326, 129.551978304281, 136.282107498583, 146.405852085185, 160.996433090962, 116.501295017473, 114.882961844348, 144.638050398543, 155.980215037969, 119.780195979099, 142.53519587429, 129.375784892491, 122.629512950484, 119.409248927323, 128.365235237342, 109.702839546504, 149.964605226838, 144.005448359123, 142.84521384668, 158.15416435001, 115.901011347446, 143.541794169066, 140.749547490814, 154.155515937436, 115.663196608371, 155.713064267954, 114.750822764282, 161.257848740933, 132.420796905015, 135.658172753123, 125.174971132147, 96.4050596994713, 97.8373338422828, 125.369572173904, 115.340285208169, 136.879045254895, 134.694913461503, 87.7682440837486, 110.460160376168, 93.0458324837466, 127.703551132609, 132.595356634958, 147.770332277571, 119.51705174999, 120.323771305283, 132.735635977713, 120.604702922542, 104.851590944636, 118.41937721678, 104.548621739821, 129.943873915146, 131.444744168603, 105.138663921925, 110.22223675251, 163.33707381545, 130.711875238253, 139.01857588749, 120.786549204536, 109.590719037399, 148.939629752895, 116.020448800946, 135.164513719863, 120.261968750089, 138.772860076607, 115.841630557608, 98.0276427708093, 135.544545768855, 122.736141933333, 134.204447643122, 143.567824152885, 133.183416388264, 134.572074717646, 113.456045312239, 129.572986004805, 119.671598484671, 119.435900838775, 133.99109097148, 153.624433594561, 160.818343736907, 131.938624859049, 110.770589517231, 120.566151618745, 130.952340116038, 141.362823334649, 113.334983571592, 98.3278921478458, 131.909589818021, 131.650969734439, 145.303809627504, 116.070450264836, 157.935618076489, 121.47695640773, 145.648514339831, 119.400413320829, 121.518182659985, 168.005693467557, 139.215319794786, 115.630297338223, 103.552205800383, 126.973017272513, 108.786196964889, 122.477915769823, 151.567397248223, 160.327461530647, 125.101923655321, 122.355296870442, 122.350255856962, 148.432926559161, 148.981370703048, 112.293800662233, 119.293556875116, 125.861939872611, 121.45262319786, 138.861252663781, 123.603794138854, 141.577883904212, 123.971034850683, 120.12300143276, 115.082837425661, 117.954284303525, 132.924334903305, 143.068674262233, 154.359660612584, 121.472726551869, 114.498043358029, 136.269215028894, 135.539680641326, 136.379444207947, 138.928802068921, 104.841067088573, 147.44105494427, 144.013777785876, 135.777481826164, 135.304398481521, 114.660003265489, 120.156548629644, 112.476775439602, 151.736872675772, 152.399161895666, 143.515704243907, 116.501406280282, 131.312043723334, 170.509278697833, 111.987058675782, 129.252831390413, 128.25729987538, 145.404201335236, 99.0936708475289, 134.787035705915, 144.220958469951, 119.384316618419, 139.835875539584, 132.500403600437, 126.611226281012, 100.345788661021, 151.111576793533, 136.503361586686, 137.539988361747, 114.814092571473, 128.511364790895, 149.567858867735, 129.764123237066, 109.852938007114, 104.526863676569, 130.543120383314, 122.49810642208, 114.721718820679, 137.039592537419, 151.759851883968, 125.184467019651, 120.069360058079, 129.748459451588, 146.499639153661, 147.362783201585, 137.961066017537, 118.834971919868, 132.134488224633, 143.164314024643, 157.078564886182, 104.847250299773, 159.74403877133, 129.80165407366, 126.663971076129, 117.94898205129, 155.004665344762, 153.404887345393, 153.360203043575, 122.206856532444, 125.660050455778, 157.874788108744, 124.889380645449, 123.189076824163, 129.5450792138, 131.883800097883, 141.737812507601, 114.58357939763, 135.607142641568, 140.250910402767, 154.138346860446, 133.925278151189, 133.200088801658, 121.592464723193, 150.338367701899, 132.419202750552, 131.708981966862, 147.787709587593, 148.599617255918, 126.147190243323, 124.73146473559, 135.710805872821, 133.579855989355, 138.934935688729, 126.586284199458, 151.742277652504, 169.881400110124, 135.755921536116, 172.92374140833, 146.1644831645, 126.811190343442, 131.979271479488, 154.71868138531, 108.405930215471, 103.419026431297, 160.667707909984, 148.846632552587, 134.627872575982, 119.639984932655, 128.111323074332, 123.360326476139, 128.054376080433, 111.252473982744, 136.881087234168, 114.036331036029, 129.909104542975, 113.149505752464, 129.05086074488, 96.2737424460341, 132.53961676424, 158.450558775258, 101.664771815912, 123.696867152017, 127.121706481054, 122.499185163663, 128.367727517527, 131.177633625506, 109.737996139658, 107.516076183788, 138.726604611949, 148.757211521356, 130.225596847757, 142.411587169209, 134.532023769893, 163.073133891644, 138.234971437297, 139.623502348019, 106.285430640655, 130.934193422846, 137.757290258778, 129.756582562141, 110.581682526997, 153.313952261893, 142.143450438632, 114.589722222262, 141.630535596152, 112.499902802333, 115.776287719653, 130.510586678036, 124.451776958848, 118.773093347851, 152.758495046926, 118.706036450304, 118.70077509132, 111.210231924751, 161.5149885012, 132.837281455055, 179.664556892187, 126.970331604722, 135.850599212589, 111.969384763483, 118.749351649126, 146.795104767087, 95.0636234330381, 146.714240702928, 134.535009521037, 142.911993462406, 125.65838778336, 103.090740787103, 146.673620386339, 107.681286975663, 137.384314760233, 133.085871111997, 142.745225834509, 160.032014289974, 145.436107025831, 141.543842782433, 153.298337375118, 145.53141398375, 99.3799478685045, 109.21804740182, 128.422010126584, 117.875687900449, 136.033745667943, 133.21487728887, 90.8390486080351, 124.430949458366, 117.126967539267, 122.687861337507, 151.313411012378, 128.117742822728, 118.196880644437, 127.349044915951, 138.199296324273, 129.752030444903, 141.02651843288, 137.767641754532, 118.719680692523, 159.23905617566, 152.067850728734, 110.740626672692, 143.114529529639, 113.534353994812, 145.055965450829, 143.826547966145, 109.676751780499, 124.372732637941, 139.323978592304, 130.813667330885, 101.484468695003, 124.519583166679, 107.544220928613, 115.006285715402, 113.580503820185, 124.394089187068, 115.161531450331, 131.321554813287, 153.780978769479, 144.483266642776, 143.383624718018, 162.098025259922, 131.399974932602, 139.72221011994, 155.24225005818, 115.056233441605, 165.380367362936, 133.694226515003, 107.070046942165, 125.028878299531, 129.959089876636, 151.145952765312, 138.327981121972, 122.702383615127, 135.055005904458, 143.601478554576, 127.599620299983, 106.300459454834, 122.5431597382, 145.757988682081, 133.331095973137, 119.086717843921, 126.030370523943, 107.846107890331, 108.292162396944, 142.556211740934, 120.086205272468, 144.92083502384, 138.086416839725, 154.60645129852, 129.916804880757, 110.76161717439, 126.039118515588, 157.063619625786, 135.840678363122, 97.8381033617249, 139.707096836403, 108.918973737467, 84.2663213752345, 142.834719933417, 151.340553503245, 136.515719510885, 148.717263467631, 134.143672469895, 129.442440692401, 119.999212774375, 104.786179429372, 136.705929386197, 120.717499969607, 124.961450085254, 144.758429406665, 123.080788365961, 139.905823418957, 127.625631132767, 86.5529493315193, 142.455693679129, 107.16805636709, 109.554168742963, 126.399823965298, 127.051206289218, 137.422107504392, 110.65249015599, 127.832391311069, 108.710441433774, 118.595723948714, 151.486020327098, 144.537981467893, 132.652854326606, 156.193407815552, 136.165338182356, 105.983617853256, 128.741563397218, 129.203655247807, 143.452386170091, 132.142449578155, 151.759632069952, 106.746819854642, 119.947947879997, 105.96367147915, 162.959800103033, 143.652825175053, 119.447339845383, 118.990174803212, 121.439820345335, 129.159939815845, 128.240616644457, 156.954421193816, 137.938563901652, 135.520003209661, 133.644736187366, 122.497175610646, 134.816610206876, 119.569075371749, 136.500519462661, 135.397540872025, 120.419225325396, 141.792343342411, 126.231689746336, 132.961589831514, 141.907138831762, 129.538130529979, 137.537884084037, 159.998734445214, 143.58131875557, 146.990374868711, 169.146089083367, 121.623100464986, 121.477903501323, 110.288590753023, 124.698704618697, 166.960721394312, 129.654202443371, 139.438659177739, 120.102070068798, 130.829580028986, 139.525944594516, 154.988986184036, 124.344509652768, 148.81795578196, 148.703712697411, 125.775312535251, 121.384762469302, 148.386966212506, 125.258651707606, 122.710932641567, 142.897539825473, 124.01157406962, 103.623112493042, 139.063576165997, 132.032535350111, 112.572363192921, 139.602003179784, 171.59133624377, 123.530002177072, 132.299751964185, 122.405076944531, 136.308013169139, 123.2709723792, 160.275810978176, 154.548114628436, 107.533631244743, 138.673460121457, 141.241099927288, 100.611551509208, 119.134860529947, 125.602983977203, 115.068751723829, 143.853549907959, 159.294752672049, 98.0219371562743, 132.360146713759, 129.881501960435, 108.799405528118, 153.787602588078, 112.239131222584, 103.677255216907, 118.969053573673, 116.487357049106, 117.775406538291, 111.118269174446, 127.047613973096, 135.685494254803, 127.548749396823, 130.429408591436, 159.473550617038, 135.127347380304, 127.531211728884, 127.643014614362, 146.243010843513, 155.373485194819, 130.2607370297, 123.147403152814, 112.295116173434, 110.73389034638, 121.198436610476, 110.779686779509, 147.423800066812, 130.40032317403, 96.6932629950433, 111.781934174503, 91.6515132929981, 151.200910783024, 134.799730476851, 100.739299029162, 158.248149532845, 137.821678340143, 133.651335593158, 108.222033951267, 171.81111771318, 144.143876925617, 178.009514641178, 130.603929505441, 108.764331825455, 119.930314940475, 135.183333660545, 133.820702370262, 99.4861769870646, 114.449242670219, 136.588654369712, 109.498069610315, 135.222859599973, 146.408514793998, 120.37147572616, 108.868602935597, 123.829291275443, 125.279932460552, 109.58547822533, 155.751210457637, 125.655839081335, 158.219685718636, 131.177741543825, 115.17285254122, 119.050430540479, 152.978190092216, 148.078840979829, 128.103158514859, 126.199418622239, 120.808174936694, 156.332358415318, 112.415208211301, 135.090143618546, 132.242811889503, 172.015692879986, 109.283821998446, 153.981323087271, 134.116715308495, 156.682751418062, 129.735474538156, 123.955805846226, 163.365402798625, 134.957455294283, 142.654233536522, 155.095912806379, 140.377315487214, 128.683839586714, 139.033002952597, 141.000559471212, 100.977615946566, 135.161387130557, 118.004115385214, 132.56044557631, 142.636188294825, 138.600813908053, 125.602005376261, 135.810996363593, 124.961837956225, 163.157048179313, 115.61500580593, 145.485037204606, 132.211526248655, 142.597147915228, 111.751784930346, 159.798278386375, 128.226478266224, 160.272428633627, 153.014652131645, 125.666592746812, 123.760479864399, 111.696346772505, 91.3570769470691, 134.507351100605, 174.442707855794, 131.317882172775, 104.835590416339, 152.574513133985, 133.578340410797, 118.452529876175, 156.036921012694, 103.914905208031, 129.223705106342, 105.426334141608, 137.831878458448, 128.038403597073, 102.503063763569, 95.3801142212697, 134.476724246729, 111.910129651721, 118.337478852426, 137.438683479947, 133.437476850071, 115.24552946094, 137.770529228465, 126.162423724925, 135.421862515755, 169.018402039321, 125.756487098032, 156.996123813562, 124.684154586543, 130.78932264357, 111.960006576019, 152.751920200282, 94.9381747402224, 128.38705057748, 115.529808636869, 152.316737029272, 103.481446806182, 132.363796463972, 131.755417965571, 127.998251975648, 117.24013367177, 149.717513971364, 146.662049558646, 138.848812201225, 121.43968344465, 178.322676509061, 133.20105546049, 125.222818539257, 140.481913345037, 114.691378258719, 136.601535102666, 142.217841812251, 112.090177449447, 149.7446816501, 123.396856506172, 137.316101697456, 135.019170938244, 120.186950189589, 139.928306189851, 170.132810050241, 111.725459788404, 110.002820321343, 186.254256494713, 117.057585092218, 109.583117360533, 106.657341122719, 141.177496399893, 143.272675805279, 158.050161292666, 135.420081557878, 130.498113519329, 137.566509389021, 105.419940683311, 103.837614282469, 121.401027352891, 138.122112303389, 138.664010407648, 110.23123113753, 140.466182668679, 141.998348941632, 138.71235934318, 122.986032905793, 122.015513042944, 137.069564616587, 158.404617283414, 118.737525469978, 135.534611808384, 132.726480293297, 129.226563721098, 153.002702120495, 110.08587245948, 131.343210021562, 139.194031345512, 152.471891843765, 133.163627262527, 140.677489454144, 108.578282045349, 112.368949108268, 110.213809627159, 149.963256115507, 123.63417704484, 113.559841225169, 137.974949325158, 116.978003611335, 111.974462816097, 112.114615468845, 131.725343820808, 128.13607883284, 134.254322594443, 140.163296997516, 122.899532617546, 154.555049027344, 132.890403131566, 148.531023043625, 143.799344146182, 144.627753564743, 154.1704556593, 120.634376743472, 119.362881462243, 155.061043943527, 148.947403429676, 148.4736525289, 145.71935823219, 113.709020915691, 121.751228237128, 146.917509357112, 137.783608408862, 133.637367473079, 152.880187232875, 121.876308345994, 103.219721821705, 147.636199464318, 122.62669559033, 101.849984988316, 106.701255391475, 113.139413829551, 144.312272075223, 150.166478814326, 170.917466512063, 112.861600061259, 142.352878042927, 141.455013756546, 136.649480522081, 146.096857194648, 158.411843948317, 90.7060682496382, 114.759091148134, 116.918360531388, 142.918401575917, 95.8082213947314, 124.555445666527, 137.809098697919, 109.063969029077, 140.02178717752, 129.154061043359, 131.063836989063, 128.361706500328, 131.860625626074, 120.395927849509, 121.56104458196, 150.288698245544, 129.61496628236, 125.285583562503, 138.746792802383, 169.456695068003, 106.961891164533, 97.7597827248571, 117.422535465628, 144.065529587209, 139.433082572495, 107.7952591143, 117.254822120416, 135.276097658341, 132.395673287869, 139.547335325739, 133.946600224078, 106.403589457515, 129.219917478461, 133.060765400237, 141.629020063075, 106.484458042046, 155.674653039256, 133.757615494333, 118.099188733832, 144.683681612238, 159.436418113197, 184.850433480697, 144.287656522216, 130.114874345434, 134.045282991979, 145.442763234898, 151.52755679784, 129.781376940961, 122.049796250813, 118.834827272373, 104.847788260987, 115.016156736408, 124.219483036429, 122.458674033639, 144.998880992707, 120.540091653914, 134.863997609806, 130.842498917867, 117.888295516956, 117.510435002263, 138.793320834731, 141.649635634311, 139.835960490105, 123.818434301003, 133.946612150275, 148.143063651122, 118.518812282617, 141.383794417815, 121.556449070149, 144.185331344776, 127.648287906937, 135.868146868457, 109.992499034472, 150.4095099266, 123.533508887876, 125.298018971675, 113.417937682463, 117.554215528766, 100.385452612509, 121.922542437853, 128.361438589965, 117.411561669896, 129.040900068548, 158.313877399737, 156.43098204934, 128.647985286811, 112.201437806768, 145.780907968781, 136.940844509311, 135.31738335653, 119.616406061456, 127.390943000358, 130.549300877751, 91.6512567352111, 76.628266682937, 122.618228066964, 96.853882000062, 97.3793089791277, 149.984403079591, 136.312938163967, 129.483697710193, 107.362162809336, 94.961389960916, 133.743738424054, 142.648849603199, 124.867935745518, 121.723789563887, 140.57391564163, 126.250283997403, 116.989896842561, 113.781791101018, 130.150444297989, 143.113349039328, 144.52303570124, 152.285530880106, 120.908000676415, 108.910798604718, 124.087887570706, 124.482151350675, 106.476965534806, 142.831471194375, 128.059430731445, 113.455116654746, 131.994919376657, 136.480362815557, 158.714011848577, 114.20605169132, 128.548837239902, 142.800298051272, 137.62636499512, 107.957225611526, 139.667916672724, 132.094646076522, 123.653952848417, 135.833694935235, 132.936886648858, 112.305189505502, 113.330964380698, 137.714753759787, 120.424487673959, 106.12482934421, 96.8698744121917, 168.320238303897, 153.1911706319, 160.945807840341, 114.351422588778, 136.438309395842, 176.118864256135, 133.371476519381, 135.387564757574, 134.140593627135, 109.804440483364, 127.486280885115, 130.768407031846, 156.644040065365, 119.457385684444, 141.003083362005, 138.251890610563, 99.2505625932345, 146.060479566631, 108.647890707418, 123.128895598441, 142.908725593053, 124.352793983924, 124.112322171934, 135.872399614569, 130.20411632596, 151.009161054546, 125.595159544378, 114.839344717834, 146.111536358169, 148.717154638784, 124.938108501044, 134.930278507228, 138.263170893121, 133.163953067757, 151.462731277274, 113.910389961896, 117.229895250514, 159.732875876409, 97.0752715836076, 137.92133990395, 104.137582410586, 155.9633064752, 111.093405248019, 114.635917030615, 133.87183341494, 143.947005080391, 116.704009084501, 139.305093485413, 128.010567221967, 117.117023257722, 117.851639725423, 152.188583801382, 97.468390028652, 111.457290417831, 142.431306212815, 125.957679546875, 140.817056089447, 123.812436772166, 108.020018712049, 143.803650483593, 160.719784603909, 108.250410634194, 125.668601500534, 148.490630676652, 134.323845710734, 156.289673917196, 118.437890827713, 117.049098590652, 103.918220058888, 110.900260546791, 119.253701168026, 130.50436393676, 116.395010745946, 111.495036784618, 121.909029435494, 116.573685652739, 118.001746545759, 106.467228514953, 110.887235614281, 139.418609839346, 118.168929877582, 144.130845925195, 100.439376351699, 130.673091002273, 113.261202424615, 155.201733187784, 128.898898015173, 86.9451762115885, 134.301086108517, 124.620921745721, 116.20004922976, 138.43068696372, 120.360474137316, 100.247326711177, 138.679459579449, 126.224435047457, 148.930761408504, 145.169136732666, 139.313693701613, 135.551097812782, 97.0587857239088, 132.62683274261, 136.158805865858, 137.920300946794, 116.765967452598, 168.568190109775, 125.720044213624, 122.093054915947, 120.317861573118, 124.500841767459, 157.332856388605, 100.059694758035, 148.814832433132, 108.296479804698, 154.92924998661, 156.835214832725, 98.2359147809033, 117.901504689851, 146.47736585304, 148.811104990177, 126.792357648938, 146.455088381099, 117.602404440275, 121.266175584196, 121.317994395111, 123.323196255278, 146.474427752951, 114.31484252346, 137.248255684432, 157.802171738271, 108.796950027593, 106.9067947325, 138.881452057985, 123.165693630536, 163.357259776483, 142.322651496833, 131.65459011881, 130.717548074988, 140.49819623374, 104.32552774907, 149.353042274628, 136.542144332031, 131.52337050908, 137.810652228478, 123.172423848131, 156.819305601901, 122.606205988636, 147.003947768956, 171.660041582647, 130.407877915927, 111.700266097892, 129.359932291021, 118.037046831086, 151.166397158847, 109.874726074707, 124.556589911692, 96.9914518679621, 139.742359741386, 123.943515701779, 117.732543477141, 137.269735161506, 136.544760154062, 125.565804963116, 123.460892051132, 134.236649926135, 131.018975625912, 149.500891657342, 132.216294640875, 137.773245758634, 142.235050922807, 110.365269399276, 121.465924122882, 151.766143330364, 127.218507903149, 149.015168202491, 141.23846299139, 145.627431429838, 149.652798326387, 145.368440367835, 112.226815960635, 130.411607537276, 128.061363619794, 122.299423594532, 133.440396266315, 139.679016357091, 152.362892301555, 123.714415428749, 135.498308219682, 141.069257357385, 108.560666313333, 133.481496878009, 108.688741746105, 156.736639718268, 142.125499804838, 139.355465822174, 90.1322626623497, 127.741246442379, 111.324166456605, 146.481260596053, 117.00851692114, 124.467161490985, 139.777778389645, 132.843247487933, 126.18676299447, 131.848263818356, 140.728330425606, 108.57612699463, 139.444108658215, 137.461130052874, 140.173521187428, 141.408443476654, 125.583821110228, 148.493208881737, 88.068371425311, 161.41764161124, 144.430191547013, 132.015380867367, 130.063236592432, 152.190281916271, 140.630134723972, 121.017085640116, 112.83921557432, 102.075533357527, 118.701074387815, 104.398758489782, 122.91136882141, 132.480506538513, 155.0633866349, 125.117887983972, 112.214187227273, 140.294700534746, 129.68070110774, 106.86816144234, 122.227544341044, 154.120149479536, 146.136877641028, 136.879431699099, 112.014424602818, 116.504617531327, 139.500048428339, 134.802518064409, 129.627413632194, 135.83672858809, 125.528012507274, 138.602352823227, 157.97315818772, 117.878450417077, 160.294872727445, 146.486149898057, 109.348207050214, 123.080629028295, 96.5957627238573, 115.504872704689, 143.447159456103, 130.154862032344, 134.91893604005, 143.362813375801, 135.223975851928, 105.363903953345, 131.43861166162, 129.572429953617, 151.695084754063, 99.411963800659, 127.867986238623, 137.010594066436, 111.943844089179, 129.547463470912, 126.943537333635, 109.190924931465, 148.122835545702, 104.757571307791, 112.697502687717, 109.700164954299, 132.220777196937, 118.79336603678, 138.518924599878, 131.530566356912, 98.5157876861108, 121.786996897174, 160.650290199869, 135.503154987829, 166.222179768733, 156.93304143093, 165.09377089756, 152.704565678964, 118.320695296138, 169.690844620215, 115.392025788993, 121.675650178534, 140.098180242672, 142.202391932295, 152.571290126945, 98.0546431555533, 113.17747067495, 126.915153786745, 131.078073518991, 114.543618036928, 129.925899624372, 157.041335558846, 123.046576144889, 111.017375568985, 153.900788958798, 148.084134465088, 165.822001093201, 122.494226758185, 124.19241269174, 104.846418172436, 104.724536214773, 156.009032388091, 134.59602341985, 119.103413558413, 142.094731153848, 102.341032556886, 128.95113589943, 161.403730893281, 106.930107664162, 119.802682980168, 107.241379993751, 154.882182263181, 128.50987059447, 157.239275815545, 144.116400618696, 132.667125699555, 148.00700939727, 108.839636199062, 142.143746230046, 153.397846562676, 130.257130331418, 134.101602880616, 132.087457712794, 135.054377023363, 131.90745074625, 139.162736213208, 132.668226669649, 125.205314922991, 137.333941681646, 142.191892833737, 143.661661915761, 121.806107353716, 129.959326152972, 154.800738222992, 128.740672749842, 116.004601788033, 111.8367634603, 142.882276709183, 153.237070374147, 164.182420820745, 153.095899983448, 144.334489717234, 132.871161492319, 140.269427967324, 158.241781450158, 128.60415228121, 133.204541435076, 137.531382324716, 107.988291381374, 164.047670055448, 119.531007004472, 121.283768283968, 118.746626771585, 131.902074398561, 118.090774126878, 111.27412486223, 133.452772043416, 134.709425665872, 135.1720103118, 144.172063302974, 148.63904425255, 133.389142742227, 150.870980726385, 122.740098848627, 139.236105126365, 138.207658809315, 78.2456141722994, 120.408805241275, 119.034763069638, 124.931210536553, 138.381217422138, 138.839277094649, 153.037491401698, 132.884545526337, 162.77430748322, 130.304969540128, 125.060175161939, 124.19146767923, 128.765898454742, 151.31946723347, 158.706263859912, 138.098702093238, 99.7352418794046, 123.067620360448, 121.441899452481, 124.879526610843, 145.714087248943, 117.397341505572, 123.449497198299, 109.502380305309, 123.933642773649, 154.084744435156, 99.8895053073949, 127.0060081086, 163.758388844678, 172.976383532851, 165.112917495566, 132.44721609476, 128.637379548572, 150.940047091933, 105.234546554567, 134.258096520205, 117.219693263223, 136.796018301573, 117.614518974339, 123.295211826991, 123.913396092864, 116.661003857904, 142.979082776355, 103.887223073482, 153.796459896858, 134.763184131509, 124.455805000777, 136.803064370222, 134.058701041071, 124.643883519534, 134.051166049909, 121.228050845379, 121.220975218717, 132.001787909753, 139.531742073672, 111.735632206126, 120.485080301533, 138.16358283496, 127.259043963585, 130.416258181589, 127.559793678944, 119.791852866469, 135.27912783765, 137.735141407849, 101.912832492395, 140.23561398429, 133.169428994434, 145.223024760564, 131.89542802073, 160.912213806633, 156.343748363077, 102.450533718002, 136.379144932311, 109.536087826501, 129.139980397365, 140.100324858139, 150.53781253567, 138.443785191063, 117.61800244141, 113.542189397994, 117.101328166288, 138.61027911251, 108.713801401135, 144.928318658406, 145.646456554525, 135.690247894801, 111.052848495914, 156.309316295968, 144.134501675684, 147.100521098426, 130.643760993806, 128.703629222007, 122.189099824057, 130.705197671511, 124.407508590809, 138.148391194397, 124.236128716498, 168.357570033057, 128.508659821938, 125.431610659851, 119.366253827655, 126.298268134662, 128.195482772374, 141.624918685636, 110.649888391162, 127.505350468921, 116.497055105402, 142.253382435049, 100.350469360698, 133.18215312557, 136.955750613542, 128.606710611713, 91.8889389667968, 112.125375492525, 131.177047409609, 138.974538300042, 137.097167253042, 125.982412114645, 136.337729796709, 88.1940862292858, 142.608340594761, 114.318088102644, 107.262459003001, 140.231065493955, 161.423148530965, 111.494057141161, 153.534261928927, 130.076873937516, 123.654993115326, 130.700588671127, 150.484986622589, 119.694026368358, 150.332635560113, 125.459184965546, 149.00350508451, 125.68040196408, 131.402868142454, 147.401085092194, 142.198131240161, 107.575135271304, 103.644995147759, 151.808790547785, 124.823650976657, 132.832112460321, 118.610728431249, 142.92776486177, 138.976184894206, 147.155489077524, 102.037210981611, 132.663393679644, 127.998091651063, 134.104472837836, 136.360569101979, 108.209763431401, 149.330265995011, 113.942606060898, 124.464777980411, 99.1588636065693, 110.636885791063, 139.648549681317, 142.043541222015, 133.92596496257, 110.149547864237, 164.655465330465, 127.515655600985, 138.598782593548, 130.036621308152, 127.137564511138, 134.189940564356, 130.828183989536, 121.751073224231, 142.304858351082, 113.754129396753, 136.457501221184, 137.696345950766, 131.953741913402, 122.33456157743, 142.272285122214, 167.405739536009, 140.985910543464, 116.995478948837, 131.767015236877, 146.650030187824, 155.019471404478, 106.786402052292, 141.683654991654, 116.416611213544, 121.024244304949, 133.778185580917, 132.066011825843, 114.633128000828, 127.944191323211, 116.220439113641, 143.134680037962, 137.404714858824, 160.000606488235, 92.550646759473, 158.444148092701, 146.674621191086, 131.043730714012, 145.934201731303, 144.26609243728, 110.98301774828, 112.979829067891, 121.638091824852, 128.794161517092, 129.743787627102, 143.112233579473, 124.04547780377, 107.940879598479, 97.5184492459231, 118.242222423183, 104.25662958391, 133.571213192598, 146.519635960402, 149.239560191741, 135.147241071331, 125.511025085853, 111.028403784765, 147.745648717191, 126.866882363316, 112.963050684938, 129.584954413468, 128.038247239036, 117.606422461443, 201.53862017098, 119.661546005428, 117.736072255541, 150.723022294511, 116.117625004623, 138.788109734232, 112.871047372331, 106.828736628863, 146.381837929489, 143.898180150001, 123.953533598263, 135.282203907072, 167.569291469549, 130.356888813543, 124.010737379656, 129.460766261539, 124.142987597504, 127.643584869478, 143.471149483001, 123.866912429407, 148.562034738692, 96.2860019348066, 175.884487572773, 128.933600134832, 141.847170965814, 139.559313490413, 139.184100737129, 135.174819753764, 157.202766238672, 125.527302127775, 126.832140836445, 135.809394806136, 160.101097523473, 124.531548168821, 111.09342104096, 155.349822080278, 111.891766784442, 140.511953746511, 122.016347604949, 134.897867420792, 128.406013475626, 108.59319964003, 144.171203809856, 133.86355611754, 127.986060918258, 161.734499054073, 120.385449197343, 128.587178994662, 135.12621891244, 128.234180830444, 118.138507164038, 159.24033207127, 131.191402782188, 116.82749164327, 125.07244859344, 144.247959048022, 128.004535496437, 148.604751795438, 121.851468978391, 123.85229877048, 131.331348054852, 134.830537710231, 117.101609780328, 169.057466209448, 135.918299639662, 100.519472703933, 95.6230546881298, 129.302655561644, 135.75033980939, 128.393224289626, 118.790009746252, 122.544290482774, 137.40153069847, 130.875039928693, 132.25770440548, 83.1275115572801, 130.306605884566, 101.598305763212, 140.209930675477, 142.448399299691, 131.167358375395, 123.259049449692, 125.213968956578, 127.343085587885, 120.525998145768, 143.544707688976, 155.2099928095, 136.250616614392, 142.53692509966, 130.002600657754, 144.624541432072, 107.861121421706, 149.285814856678, 130.509566709483, 124.914286648527, 111.841698065134, 122.419859981537, 121.888790995751, 124.897545164694, 124.68711487844, 134.382308596941, 117.956413072201, 159.492193535677, 127.822814951773, 134.665444594717, 112.160325347652, 129.439240361766, 156.962618627713, 135.39949880507, 146.961523628514, 134.716419869398, 118.093169883896, 126.803383780989, 172.034347929006, 150.622361821188, 149.335559124008, 150.96678479862, 162.460857725637, 118.696702586593, 98.2946422779082, 141.409805002884, 133.228588525173, 157.922053366673, 94.8844112836352, 162.965491947617, 157.822373472857, 141.296404575953, 137.710463249495, 109.469708499838, 124.282161243735, 145.760918195707, 129.944186705845, 123.861560585002, 132.764561061601, 134.682010329009, 112.281066824005, 122.782033460399, 119.29131160781, 147.292339406131, 132.736096470911, 121.005950146012, 104.42307728089, 142.817564198662, 149.813040741748, 134.202656742585, 131.223152458216, 154.455847685288, 150.938363020705, 134.118294681733, 129.665236491814, 125.045812737812, 167.614669698976, 110.086213254559, 119.094451930579, 124.104815583075, 127.366289849522, 126.795421206629, 113.795859921749, 102.084720407158, 114.50878301032, 150.016288018361, 129.886355593392, 109.870132954993, 102.650742638797, 135.764200045288, 137.36412600291, 110.0975658502, 146.613100206522, 139.471061942117, 126.10773125222, 137.770091894749, 122.09812118335, 144.523868338381, 152.344908344436, 117.756212450981, 136.511424866734, 113.889300893483, 140.118807390493, 105.930446796602, 107.349956291939, 107.369257492857, 130.330987139937, 106.380998743288, 145.759096420208, 139.040560588776, 110.968141320255, 91.1625110437237, 155.021591069975, 119.956083190203, 122.108503378917, 130.134433235102, 140.778090332925, 151.05549270047, 161.742530453152, 135.739127328949, 134.444703876462, 136.870205624865, 163.477175461683, 125.153264767537, 138.614353711851, 134.844160166984, 103.381058876295, 113.118869125917, 162.6178485754, 113.409072609898, 126.248006112154, 130.273856264468, 134.994998584161, 112.50032887775, 144.596836649442, 128.861009204415, 142.92612294204, 151.647341358029, 121.578843567264, 142.911549264534, 153.239433394556, 157.246660340803, 131.912939882818, 140.100728865572, 105.799798132827, 159.090947273231, 140.127427261823, 115.544316035943, 136.206715383545, 150.241057920206, 132.160332138666, 126.075372900571, 137.236746529535, 130.394419168561, 99.703578953191, 157.958896803264, 141.032619830192, 119.6574561663, 127.761172742468, 128.516523485352, 112.472007983053, 143.58691085927, 145.728819075303, 127.157278109922, 119.246802083273, 136.7611362358, 149.687464182519, 117.334107993693, 118.529146728878, 178.267806961637, 113.259788790603, 143.105956177927, 108.217050143138, 110.62770544817, 114.231547486651, 104.605326619595, 98.7971123888344, 148.71828429596, 150.062761793279, 136.438742960774, 139.737813523076, 126.050746393157, 129.289324040356, 134.410229573228, 123.846446387959, 142.027271308097, 136.530662560486, 119.296957775375, 96.7342365655632, 103.113430786648, 136.039730982218, 134.058511352901, 139.968777783772, 114.877819666859, 105.630305948063, 134.418129739431, 128.613289587049, 141.233689577562, 129.613739989955, 115.823817331, 129.34593137131, 129.336815032019, 132.721537741932, 143.32119085306, 135.618076360032, 123.664317205923, 132.705191102415, 125.893526923059, 160.604253857523, 111.865857644842, 134.173586450563, 105.733823987176, 145.696259053468, 139.337729482868, 125.204938106918, 106.032727518703, 106.153391370064, 144.519866844218, 121.808405114411, 107.772521840478, 109.003163197672, 110.488890355345, 135.453588634808, 110.851662505651, 103.053633407638, 149.707312007264, 132.092776690138, 143.855996081928, 127.470855898148, 150.163753132342, 153.510732226165, 130.035940973001, 102.70673801414, 110.369553675107, 126.780007561862, 134.531947081795, 116.140753753802, 159.053215810037, 85.7909252479606, 96.8262271613225, 159.266220029892, 114.161511085335, 117.527867642765, 107.563103356814, 127.193683589397, 119.767128428377, 138.800517593731, 125.140056905449, 104.620853964712, 123.215088435177, 131.567791024469, 136.406796981159, 118.645091498521, 157.254590905133, 104.506297475771, 135.164064106557, 126.788002085893, 125.58528235689, 156.69584218093, 115.778528646072, 118.541961357064, 135.632459920609, 139.005647646667, 124.121659341333, 116.125979026591, 151.606729755107, 122.77858511589, 132.327172343289, 130.751295730056, 145.479788383464, 144.396503287101, 131.950083555239, 117.724261043968, 125.00573867899, 121.270596787204, 145.480591641604, 153.735702103399, 139.498746716527, 156.255359644607, 138.171615850923, 140.404162830344, 166.647475398411, 131.490252406379, 182.030076985238, 117.560486107262, 150.170929101618, 169.245011695252, 136.901822295107, 143.744270787994, 95.3575922075373, 158.718213129367, 92.0449294477643, 114.758356127773, 144.718133193476, 158.32731678132, 144.559678483003, 104.601108261364, 124.736752822473, 79.4918535180342, 143.571037435876, 141.373483578115, 170.281729357181, 145.836756223771, 106.609823640177, 151.116867382419, 128.55126720402, 131.014553719464, 146.223068890741, 122.062552961766, 121.67693569332, 140.35345170254, 140.038919614553, 100.652108859057, 142.975192005898, 112.403114580569, 119.926650542597, 140.688657003293, 139.242256249377, 159.627737783071, 86.0531379986214, 100.363360562452, 133.216515152975, 112.469560280364, 121.706594412393, 137.605340601442, 141.98967385734, 131.562335057236, 119.661069897027, 162.181977535347, 118.303808500048, 151.373544665855, 132.489201396663, 107.501269246288, 113.931197807554, 147.329249245345, 130.866839257942, 104.614741308454, 158.922703061229, 140.657470502182, 157.995769509957, 167.977060496125, 162.175737226379, 127.141801523741, 157.247130085233, 138.964938652161, 122.201817857341, 151.14597524661, 120.309811057058, 145.828782848408, 139.302293029795, 92.2870838382279, 154.521425751465, 138.993065055039, 152.567415400868, 101.260274413829, 151.576818055012, 127.661258108949, 140.37011524273, 134.774904220186, 102.609294220686, 138.36935103898, 152.043999573266, 153.067124521791, 143.300417328986, 134.943584279661, 156.254696438602, 151.118095222801, 155.797466893153, 152.991090022455, 121.001491396617, 115.081254979058, 129.796139617285, 104.357796860723, 102.645987569279, 112.201875543383, 126.235067570172, 139.68365676215, 134.994074670145, 79.180848037666, 126.368235084706, 141.467714901985, 128.945403462872, 128.916408611013, 135.552358463437, 127.594746574857, 172.131598192047, 167.054750611958, 140.561114060782, 174.850533421559, 90.2525158214515, 114.431847709889, 142.855842118861, 121.684245318124, 119.70743183871, 127.292418722269, 145.999609105758, 134.788663317183, 139.958951898203, 128.18780036802, 143.886679222277, 160.379173578968, 141.952209782977, 130.157742566473, 93.8257970808298, 134.107884579088, 137.613902467914, 134.711006757744, 131.75781783221, 139.521957090026, 114.380717204862, 134.29065029943, 163.273681302807, 128.846823445445, 138.688884003926, 106.420313377205, 149.296613236735, 181.53582915231, 104.887969059147, 127.335118159562, 141.697798348878, 124.204956932599, 114.335794131899, 114.406053287528, 121.366837392769, 118.393600606093, 147.320575342671, 149.360055757387, 124.509152157544, 89.7482671222665, 145.241423486961, 117.829349506694, 138.254779342591, 150.761038569247, 106.666108341441, 143.87978667754, 124.222044103821, 128.961949503766, 132.289529194123, 164.451104441569, 149.35319629383, 136.98647615546, 123.190265634912, 131.791146627047, 154.69200343805, 127.60362647219, 132.087513310549, 140.536932762785, 173.809982197804, 149.301843230624, 130.985022562173, 119.463750555982, 155.857928891067, 115.535857922609, 147.763316939638, 138.087201237061, 131.335959262866, 135.748404845008, 119.196224289235, 139.842367071928, 136.01249144532, 135.725027529109, 129.794960045089, 116.90413770929, 112.799741719107, 106.788834458547, 122.610499806042, 112.607974972393, 133.087707463766, 109.850466424806, 146.231765666629, 117.723485668813, 133.649707974097, 132.223271243916, 127.83788831353, 105.83697255596, 134.271045161754, 119.485022437764, 130.178693561384, 115.430584538552, 152.929321335194, 112.630653417118, 134.861470847338, 119.899321186954, 98.2593854918593, 139.310099657585, 144.37893614465, 143.84807873955, 116.661174813192, 144.715054205713, 156.362028122541, 130.362120665082, 129.436568128414, 97.6416400899337, 132.036313947618, 137.598633993075, 103.135350973219, 131.926026227827, 151.803407381404, 122.649221831838, 108.974129766701, 141.371812667078, 136.692720990705, 139.461522397522, 108.375980186083, 146.683078667864, 110.762669196483, 118.632948191736, 135.615860959471, 105.410336575832, 112.282601761703, 142.321339802261, 133.045532593984, 136.069087181441, 140.710955607935, 143.177027575325, 147.605627309914, 144.227630796109, 142.493949460856, 142.644713118368, 111.774318395267, 117.034927986834, 131.820496976148, 139.212273980051, 155.006958658694, 98.6298859209289, 150.407344278683, 114.178709434113, 121.868955469391, 112.457509234177, 131.146311699135, 124.807843539453, 142.910660404026, 145.578092724982, 134.640348754828, 140.140790303383, 144.632818192219, 156.260150928428, 152.521302123644, 99.3187512603609, 118.612433136237, 121.856321290363, 137.497454316336, 123.301915321027, 125.534764861009, 143.601021750978, 139.55504154712, 110.966324798769, 110.567206727163, 124.667917023803, 92.2321091101051, 125.60178114792, 142.251954448035, 141.002084304108, 130.738215420069, 144.015160575265, 123.997676326855, 93.2304182554601, 113.537189885486, 138.528202295822, 126.709423490824, 128.94632592915, 120.747945514073, 122.909313560566, 101.17632382141, 107.259505159608, 133.401481186077, 113.23373482451, 148.934629224264, 153.35108190233, 117.161286293767, 83.6833300474291, 151.442630858811, 125.894272428532, 130.193935074896, 114.844514445618, 146.52191076797, 149.252992013511, 98.6133482871486, 120.17590827473, 130.750754087659, 119.539470367893, 106.049797068225, 99.989312151565, 113.913857314493, 145.018978915282, 127.555346568171, 131.934401148333, 109.564171910213, 134.222425682417, 122.522637451976, 136.990188194401, 145.304598399981, 113.705162307412, 122.520909859844, 139.857277849153, 135.786260271827, 148.025374585301, 123.896786842577, 133.524389138081, 143.172307970733, 137.926046785371, 119.094566965364, 174.403369957688, 142.39223961582, 119.513765906382, 127.515437102173, 113.887617178551, 114.514551600642, 135.993099332574, 168.673365141985, 142.782158383692, 143.976373036929, 128.42205125248, 125.815863714998, 98.2310681410164, 113.431180729741, 104.012032208905, 112.887971987402, 129.706705302965, 141.506987696829, 118.565461506395, 152.153368878205, 137.451116647604, 129.39196298371, 118.139911823676, 99.3414604578771, 148.803403808199, 83.9869935096229, 126.009785344575, 142.654347877546, 119.596065580059, 117.469001164545, 131.633606622941, 110.104151431295, 101.994042904932, 119.04764738258, 155.756339251515, 135.771818096374, 155.02781415497, 145.508927784532, 129.643997259197, 114.095828987984, 106.658555068806, 146.137130240539, 147.470238882616, 147.253075159737, 148.710578323931, 121.042848184515, 141.913722266673, 113.215581809673, 120.117001077636, 146.007609072583, 142.588494717378, 110.134566954483, 131.319055995749, 108.720913231749, 147.224315365792, 119.220497225434, 118.963305557568, 137.49017038076, 142.354419003955, 156.332200157981, 140.276703509338, 121.897400883732, 124.199287770815, 149.787993664381, 142.02768709056, 141.649407198019, 133.032067616434, 114.339537955828, 126.752113261183, 131.945200375563, 131.141603895375, 145.217550233388, 137.870013556888, 170.429205990846, 146.954778967937, 151.991473912001, 151.054346824771, 126.485484976913, 145.256050099886, 128.115253629467, 114.629270252835, 137.413572890134, 120.999998079321, 120.109892593148, 126.513652853234, 144.083035954651, 123.820672060646, 130.734739083541, 116.67955491948, 145.375729454743, 106.784482013254, 139.404835917682, 104.564797128395, 173.589478560841, 89.7174690284722, 123.177971123222, 112.15359115365, 152.788854265821, 118.487044635645, 121.72365713423, 135.884542031321, 102.746618967026, 126.384930612003, 124.784141000821, 160.702385469254, 120.911313381214, 139.502747212258, 122.301682471529, 142.866780782983, 143.922534073026, 131.74632443083, 127.694109825752, 135.944658957518, 127.863687936622, 129.679623627477, 110.526793482623, 122.691713908732, 125.452293446702, 160.620924316787, 122.129072772335, 130.217503286199, 150.094351672142, 134.099174052561, 111.571711750035, 132.729086375805, 129.28934750999, 140.418010489347, 98.4587919842503, 114.148480848762, 170.885863148342, 132.868026299606, 120.847890593409, 156.629289506811, 125.686979219621, 136.509946888513, 123.931684795623, 115.289156148903, 146.407188466311, 118.967890551143, 108.549599354988, 105.478494047769, 102.185774226946, 125.499303194145, 109.683901150362, 128.858063623681, 132.73916119411, 125.833663262777, 135.3254651419, 155.369968626675, 105.628744271613, 134.551160243892, 121.249437438979, 96.6187897124568, 118.31427806996, 114.284486713381, 128.755619565135, 122.679809218201, 135.381467989882, 110.310661785673, 103.628114433697, 109.870656721791, 120.340238373214, 154.92946377739, 129.072661201375, 151.618810286292, 144.389192382579, 137.599471174588, 142.085946172103, 136.517364859218, 120.591251894823, 133.746308486535, 139.244796231075, 140.976950923, 98.791931150308, 142.743342933229, 152.356649628657, 129.98878524932, 135.472729565568, 107.0064279503, 129.352431152239, 108.629001602727, 121.244405766096, 136.58616072545, 142.62071230677, 125.178089977391, 141.158684511268, 163.353165857151, 143.134314711832, 144.826918474965, 154.573073261639, 144.499023298057, 131.454445234991, 135.345996587774, 163.535241363265, 140.735728443798, 133.43894897729, 162.127392677646, 122.926889125308, 145.21729008143, 113.93401243917, 128.099270946474, 131.022422499148, 154.956920599818, 129.128650145259, 151.716039077521, 133.885618262548, 132.956917204234, 124.388674259889, 102.892868988938, 142.819700862313, 128.960263327551, 114.425006587241, 138.393949855703, 108.831552708875, 131.681349348337, 128.083592784306, 105.228486574784, 153.982789960625, 99.0339159176053, 131.556364868937, 129.720766142157, 122.285576896956, 140.420373712294, 142.142686115319, 135.358287576913, 145.915069371096, 138.850398154889, 115.578478546569, 130.948427568699, 116.920249223596, 93.6793298440527, 116.982049903167, 143.611657760472, 101.985842571315, 143.632860126591, 121.808555555811, 125.574668037842, 140.425189210153, 154.457104456336, 121.922962539439, 120.956474872802, 119.483576238094, 125.29789638682, 112.840109845774, 134.396482640419, 97.5360666205701, 144.116128043545, 139.607767750091, 114.418621251187, 114.824411673996, 117.588937160644, 113.725499173324, 138.856473299141, 129.137570725765, 139.229414770438, 145.4449743485, 165.227336161546, 144.209146399144, 122.452491423115, 113.105628737746, 133.914410786784, 161.172769540619, 136.110586139699, 121.07556131435, 123.353919759815, 120.518548139924, 132.13457864367, 135.629464000127, 96.1998166816032, 122.619239572254, 93.2149118950601, 111.674332466705, 151.360709435241, 107.589480642183, 153.790821336594, 127.570141085848, 143.947496288102, 154.709651256563, 139.296063330845, 126.580257351458, 138.325674135759, 145.553646171024, 136.141067288119, 149.316173686992, 115.516450035002, 150.453992111398, 116.867688509103, 105.11347260718, 144.497755001535, 129.186288559747, 124.161730905073, 142.671514281072, 116.810355050401, 146.237638810871, 149.429478039655, 121.844577192439, 121.802746618057, 138.014853378018, 106.612310121635, 135.915548024434, 91.6466518624772, 135.844840336819, 133.369569570853, 115.719689482878, 127.515455376322, 157.97335430933, 131.285104806631, 127.463771836595, 129.816395177292, 146.95131038102, 117.180108797868, 109.819368311622, 92.3511694219468, 162.730238522499, 140.381134001903, 103.111692039024, 136.409073803536, 120.517301149045, 145.646292285619, 111.581200452834, 109.753628226266, 124.980063920725, 125.739241376587, 115.924963259579, 127.494812392461, 111.166615653635, 149.191037400539, 131.883742979763, 128.376431936861, 132.099160062434, 152.508715788919, 147.024241766876, 118.19210865238, 111.220742068251, 145.838998780396, 137.951228406803, 148.19350201341, 135.279891093953, 133.29460147651, 99.2289133407261, 137.200103536437, 177.547842603689, 145.2864048317, 125.604943085952, 158.990361309158, 150.474386249108, 146.88449948231, 137.586365036635, 142.518378555438, 155.988037969729, 120.401170380966, 140.494084775883, 125.149063958769, 120.322879005302, 95.1911156155129, 127.638463525408, 124.04278245109, 140.196564131682, 104.904226207281, 132.48972283866, 124.892566474765, 178.047318850279, 152.834576960584, 147.575795613953, 119.090041829698, 131.58054618298, 138.928359480581, 124.700995986851, 123.077039091198, 102.368593812385, 128.138939122156, 123.141488629628, 140.563558554714, 108.955891139208, 108.600445312243, 94.39976062113, 118.732023007554, 130.814282028379, 123.630118286188, 112.399776026083, 127.786912017332, 137.556157024433, 132.037959198099, 145.783103749438, 117.514215231283, 126.484065806291, 139.218061263477, 141.257972599003, 144.209226242841, 127.204948646367, 124.732877659708, 173.456393737425, 148.45187889075, 111.117727982565, 162.677601435064, 122.069515248648, 104.168657113728, 141.344809721436, 137.045897743018, 125.19450217774, 111.22601041487, 145.441925154181, 152.105880562102, 139.111119050099, 149.301310318806, 161.281447014049, 154.689608228992, 148.313187136515, 124.135084829821, 127.046006415144, 134.260861600415, 134.137242701941, 137.688151456287, 117.821210329849, 109.683794408091, 133.486837960967, 123.930955223566, 138.703775716517, 134.870806371052, 105.948317770086, 112.28840965208, 149.641425143544, 121.703246604681, 144.457383406234, 133.44202489899, 144.208134507939, 130.125312535779, 123.749500471246, 132.665697504134, 150.186960906348, 115.490640228135, 136.382788833142, 147.882268323135, 158.748553716237, 85.796838285026, 118.700253151986, 136.535285711866, 132.568388866475, 124.438778430755, 141.11644478231, 102.207458585634, 146.663324640418, 98.1771405609137, 133.288076842191, 136.183556841125, 144.245319909277, 142.342698778135, 139.592489711769, 89.2842864892154, 135.879852141204, 127.435412103171, 122.566152447777, 121.891534693957, 139.645053117421, 136.098632938865, 131.605109167766, 141.556017989059, 125.979346761868, 121.728797991445, 141.087684265299, 129.381714404561, 91.999890362616, 145.859413035944, 126.634698831825, 142.923083719575, 115.912389170296, 111.403330913583, 139.528994083631, 123.734994739557, 149.099199990978, 131.996894766169, 139.034964373956, 135.268978839568, 115.999561801045, 117.913714478988, 131.896114364065, 135.243106157611, 130.606065990164, 150.193127654921, 118.954056590368, 123.611894174999, 158.928059129736, 155.604706499557, 160.631742836175, 132.575746064806, 134.890368335601, 117.486454384796, 110.498462311601, 106.092281409706, 132.640372107096, 133.303471477801, 110.893794856542, 132.129570908688, 108.914460784326, 126.424255433802, 133.614543370171, 142.408177892194, 150.427266698192, 133.316261650902, 134.896861791626, 144.884756375415, 130.049339241632, 119.195068393601, 157.657651555253, 115.130555899966, 147.335620192603, 140.225400929741, 132.013165921297, 106.483420051894, 133.484991416692, 127.468352012685, 116.413460055464, 103.399700424729, 161.856052657126, 158.824101953681, 142.453197421899, 124.79870147896, 151.372266646978, 134.718166043889, 118.695170611033, 125.010395654183, 142.394170708845, 115.378309997837, 142.392217069587, 120.768422225326, 149.266732336193, 118.179781172063, 134.598236400977, 119.986662367172, 158.535061208485, 136.71422677355, 125.88383916313, 133.941365877877, 148.598251037252, 108.094958292289, 160.534808569751, 133.947430555444, 110.17357282476, 130.271505828013, 125.330709543678, 126.170252956629, 152.54449584311, 136.049635463191, 120.67973688254, 126.816588472102, 114.899003496999, 125.557544365315, 109.405635598632, 133.316129817354, 154.338912187759, 138.607239418029, 140.290649914885, 124.462879182609, 152.058413630493, 113.667469466912, 117.802413777358, 104.534983342959, 120.150742095695, 123.16062854134, 127.503359434392, 130.500768346842, 130.632722748308, 183.145527146346, 132.368909844306, 112.735856020317, 126.157497540877, 124.707367460301, 135.229544732384, 129.76530168624, 143.049397201858, 111.682305828149, 152.179797500006, 133.853837864832, 126.635982949039, 160.39222019389, 145.91190593741, 117.944144345462, 123.770388853704, 111.691553451601, 156.486998337183, 114.095177274711, 136.312993037674, 139.294325850571, 138.027514274681, 116.410627073561, 128.789514202634, 110.210774641596, 134.924732548722, 114.787600835884, 164.66049997579, 93.3465140884378, 106.045992835607, 178.843810366312, 181.953216235942, 150.180469476426, 136.993025858509, 139.845980687, 104.366470391888, 113.199075312858, 152.543821306009, 113.69212007386, 154.617180553486, 131.526130035034, 182.873171091236, 145.614943354137, 140.710594336277, 134.150981032435, 108.276424479921, 148.681865521157, 138.93682698399, 123.730375873509, 112.575692030176, 160.795512661064, 139.832927328089, 151.525798651995, 152.978056986791, 135.363114598844, 121.306142457721, 107.330058107598, 144.835690848753, 126.804929274702, 156.288957652579, 124.86512795644, 148.973665401504, 124.801739709711, 121.834538030591, 142.168411937176, 148.627926971971, 155.284958153929, 114.609040899984, 150.127524729135, 123.575723226244, 122.955630620009, 113.324915020873, 131.147732625624, 159.539579980845, 120.851102230044, 136.026993974963, 116.238060983932, 121.555654223577, 154.293702258257, 144.430362020347, 147.473761134091, 106.862348555313, 122.340753910086, 129.758032908847, 126.920800458069, 138.23242410383, 96.2823589611234, 133.81104216247, 116.009502252938, 127.576060964499, 152.332689177624, 132.853964854408, 158.131501525205, 138.790011627254, 111.212177154544, 127.688189606789, 117.081529069102, 154.971993066771, 114.380526722607, 139.629126621077, 127.573593545491, 139.596746558191, 132.421417282745, 134.282693528056, 144.21611587283, 132.990464235194, 115.64905323113, 125.073314983088, 99.4700973890914, 137.76253592349, 121.066975686949, 147.476390927029, 128.794408231621, 130.375152171315, 115.369052748252, 117.694545388994, 121.382911575639, 144.366304970746, 108.188048447747, 167.564857864013, 129.056190492767, 118.717410319192, 142.709621256806, 147.198547436104, 93.5044427345704, 110.88107186152, 163.552181074521, 111.024452433254, 104.391905227162, 120.633156876196, 156.462844436595, 130.638192009135, 136.329116173428, 144.928529048036, 125.223560048146, 133.712836360823, 111.425333038454, 120.256345765758, 138.672870524541, 97.029339365053, 138.112665926137, 169.036033901568, 147.438810032677, 158.693527050307, 112.380452805701, 128.29927447777, 145.792188690669, 149.536975230415, 107.418431786574, 150.949119238079, 168.64864561502, 141.174406714714, 120.441337786961, 147.234649670086, 129.331531864937, 84.0714818849768, 144.53510577628, 118.633933879801, 131.200628723025, 109.351686506804, 86.9683633896735, 141.693707269404, 124.427547593923, 106.998515873694, 124.83853542531, 133.841985832953, 112.176650215354, 116.329703177421, 129.318478757657, 134.059029916198, 124.778621195875, 154.995529051675, 126.348735599937, 138.71403270368, 134.403412414747, 135.731689150697, 140.342770394906, 114.569027929601, 110.104379504604, 120.984631107672, 106.299018487812, 118.86219747314, 139.037812957015, 80.9154079535236, 99.1037574978804, 123.62476045451, 137.508927985283, 127.16191496253, 130.943501951136, 129.599004280194, 146.385543764683, 131.322501181163, 154.136580050328, 119.0711108813, 145.269653480454, 114.540358478812, 145.128163257296, 149.802516462306, 157.536210344155, 162.052600117136, 139.773347352518, 122.133741630417, 114.395913403644, 147.566546268789, 95.8361176853724, 103.768768310384, 136.384919721729, 130.885851987302, 140.948420733185, 127.517521345738, 132.047826168453, 156.086833395275, 113.198086805302, 153.68679742077, 114.123075322239, 149.699137509734, 138.641261641054, 124.019739334546, 121.275426227119, 148.762751508708, 147.918197690752, 124.633069163731, 154.624534458147, 146.345892303738, 138.979304468092, 132.235018293869, 141.050202771475, 132.485136298791, 138.04320190596, 133.939741286017, 132.41447185353, 157.212595153337, 124.340194328197, 135.874679370918, 134.334030213516, 136.177593662538, 124.239778708091, 145.321842157048, 125.17211149511, 144.362673938045, 131.731275181678, 114.980030558027, 134.791048200487, 128.575270816578, 138.31424768919, 134.097854979743, 127.858484067346, 122.57006227861, 141.802041701408, 128.645875068264, 125.459286907474, 112.126583451808, 93.4684924418933, 110.06522194202, 115.919410813142, 143.28756349051, 129.373664446556, 152.169127048764, 95.6610635806524, 100.513027858811, 119.513406614564, 129.972469528102, 154.723334025179, 144.724590399348, 113.11752701518, 126.16627311024, 111.63646574829, 129.46345226461, 111.738958832354, 108.738748780105, 152.12203459428, 99.6388580692401, 131.149594506062, 152.812873954634, 151.67089948569, 163.165581860694, 122.82406823507, 126.569817758483, 107.857892911964, 144.470498484256, 132.57501601995, 114.336258572297, 116.80947470421, 146.278733028759, 129.867510478534, 139.551281340269, 156.464426145595, 120.882889834809, 118.603558875631, 140.425257789007, 127.376528172611, 145.494056432302, 92.5474896928247, 137.456096400337, 114.093401890454, 148.746110725392, 119.722622733874, 109.546510801417, 123.832853471512, 141.170079353447, 95.8546775436406, 119.24664986268, 125.960294601246, 128.217902226202, 138.290682108814, 127.401001105514, 140.899236137641, 140.390376458227, 94.5890935543598, 128.220210081244, 140.600325178442, 123.203550320136, 130.332051827974, 109.28256112711, 121.282106180678, 140.537731841542, 106.808625048812, 144.31928025925, 121.365307045223, 131.228343441344, 123.564574950845, 136.176631209687, 134.938060349606, 140.34523835612, 138.957842409928, 100.553578538997, 133.621268612643, 151.070625042296, 112.152952728131, 123.588940888576, 136.698423304941, 161.078068023333, 107.458579497697, 142.890225621892, 120.71434735737, 156.60307306242, 162.009308152439, 133.521907347919, 118.77992864785, 125.418613643454, 132.92322826659, 124.537871122495, 120.258567160414, 136.655151968868, 158.528637977063, 131.210173997232, 141.316187101641, 150.25932053009, 142.745746444688, 159.927594595484, 132.756323077096, 157.174695340853, 169.07184802729, 148.583719765004, 123.088575904243, 108.442142581164, 114.039802192072, 137.32786121675, 137.514348705232, 94.6853889928036, 145.482494598857, 146.364671749842, 136.912284523578, 119.131706063757, 136.29037758171, 142.832520078266, 136.507817961953, 127.975080374588, 148.071440893267, 144.227507565232, 118.177828247976, 150.191581453304, 150.22582028115, 118.653654535754, 141.227420671887, 141.299176878495, 140.85323018198, 109.727192258138, 122.149327986454, 129.971844509676, 115.522513629969, 146.416430195016, 96.2437244182485, 158.745240393403, 121.778825640085, 133.651468081496, 121.734678489495, 86.2312138114755, 96.6267240696221, 133.982832954582, 164.5235206381, 120.967518663224, 130.314085489772, 143.465923835274, 143.1674252998, 131.231023409867, 131.806772700491, 124.340168248956, 137.88438018091, 117.261099889962, 153.469278234553, 138.132928052254, 138.482094990472, 116.328973253507, 142.692875121443, 122.352979496571, 135.623503924336, 150.88200336941, 138.231204180612, 114.743282556763, 139.464364077451, 133.784102641547, 106.244537380252, 109.667120147622, 116.809002612154, 138.089377690132, 105.465669933745, 147.951849956312, 155.877805951122, 134.474191209969, 140.350270472951, 124.821730560452, 99.2905191458078, 97.666722815905, 136.439376985031, 115.022336246075, 128.913130060332, 135.478746542826, 102.342899563115, 122.699699118856, 117.439272368532, 98.7734201060784, 116.628340322906, 125.016014758251, 120.718785895863, 148.173580927546, 124.377513010129, 133.156536066692, 155.351841418735, 149.305797715975, 123.542978208221, 152.396279410613, 152.133478723159, 125.971932029372, 135.318382707905, 136.377156091231, 151.326685753808, 140.28718351718, 88.7155042357897, 99.1969934072235, 88.7361623991762, 146.275829730133, 137.957833688194, 142.364579816201, 118.804671490393, 125.721025439341, 136.522668683217, 123.893172788279, 143.733323881242, 160.551364938526, 108.613030437198, 126.632761490214, 121.125799237851, 134.316507601767, 146.137087078334, 152.432197192911, 148.849941518839, 112.607408733121, 129.373646041776, 122.222916508147, 134.509891742147, 139.341161704137, 130.886899862646, 128.780240334175, 102.345583161184, 134.178515656442, 125.615459768053, 114.557302908337, 130.522569484744, 107.917286758541, 112.627656532472, 181.674171821143, 127.525177831832, 125.099406316403, 128.967437745829, 113.940428262234, 142.79019450505, 122.684557769869, 139.570021760861, 129.018477351813, 116.303799685519, 145.205409511256, 150.398393649032, 136.495956806753, 116.811489647296, 145.106762228452, 101.934204289856, 113.527319664007, 133.232214349967, 111.278989642014, 86.7315060898148, 128.850606833504, 134.451014558825, 129.475004875855, 143.757828002168, 142.959254973986, 128.93665453696, 146.890427216167, 153.059878383717, 129.325673617141, 154.928104481644, 139.495293564833, 133.825132043046, 146.437035559139, 114.014338953651, 147.984353688882, 154.935224683781, 104.621750113369, 168.810456369814, 146.902351265648, 116.652380749899, 143.4209413851, 142.08162498508, 118.809779311199, 117.105206901431, 99.9658610810687, 134.842073454049, 121.05473373268, 142.252617833194, 160.883765940607, 167.56516145102, 133.015319134472, 139.721917257902, 148.854794900684, 128.246371908289, 125.247026724151, 125.40730922685, 134.37241856432, 121.38495189798, 125.628503307774, 138.842769437717, 120.500990468057, 123.44844008442, 124.789608261671, 153.786139051814, 121.922418270362, 126.253650985929, 129.108319724763, 128.654536472007, 110.005917524781, 116.006555248851, 116.469200202956, 140.091375221647, 122.487765442471, 119.220708372756, 138.369611539848, 115.517135155107, 143.458783152004, 135.674259095087, 147.073116385823, 157.514330762337, 99.7466708973072, 141.554736039722, 135.271136171458, 143.309422071648, 92.615854020549, 144.018552143378, 114.631837711501, 135.97231286082, 152.514352881624, 132.652405838841, 144.235538222652, 128.846658873998, 122.327909488005, 138.322740495456, 127.837004383607, 146.829680068655, 103.729910039422, 142.564370511773, 128.949243952956, 117.40208440542, 148.367260689993, 124.466943712559, 115.700677843399, 99.2144101584951, 134.216698430153, 130.680346174825, 124.492248001857, 138.242981610325, 123.81982852008, 117.308286363376, 135.825285175045, 100.33249231591, 126.647420200012, 134.509963592859, 153.49692328991, 121.714839442475, 149.948992670687, 132.049095863237, 118.286841816024, 128.666360661643, 101.969902190823, 134.352095290918, 148.030068832623, 147.807971548356, 152.45861252758, 122.772943644895, 109.561692412851, 133.778142489095, 132.902347406657, 154.753549216455, 132.590660961967, 142.584773848953, 152.563492807819, 123.098148920612, 125.692104136046, 126.481160650295, 130.529690530534, 154.630860100093, 143.777434889944, 110.019913036115, 138.412619482915, 136.631095519275, 140.007909397388, 161.594059805143, 116.286826314883, 114.851835056406, 133.902455191224, 140.113576156059, 113.127370264504, 113.052709058935, 148.000623879483, 99.6169502463914, 98.6131569923559, 99.0968232083638, 136.690516087803, 123.792073733016, 120.030887003242, 130.119288327967, 121.977527903979, 119.962792957889, 132.110290310424, 123.753312488507, 115.459815743192, 151.490876978715, 119.903869043286, 124.810226350435, 129.07756375629, 106.526268804812, 114.953879438183, 148.097252868533, 127.176112838538, 105.895259971232, 143.951263637729, 154.144820894678, 131.014782657443, 122.363089831353, 160.006736186264, 132.021102345572, 135.643303274269, 102.913287722156, 120.048673001068, 133.82213552668, 148.141903107265, 130.387617357071, 128.760868971411, 163.987831449154, 117.258287284648, 129.619776185403, 145.173180291519, 140.246013417574, 143.307159013852, 101.312535122955, 121.176482746166, 163.207037041299, 107.606264182752, 118.181195677757, 126.689077885642, 128.441356557814, 152.862992534029, 136.539754268407, 118.788599464849, 107.642079301073, 117.045761810077, 105.705752374969, 104.262136671645, 157.677577916326, 168.488653331253, 113.931512088026, 113.27880075659, 117.542775968026, 136.849172446635, 137.402090282498, 142.56775172442, 137.325039257705, 132.334478496588, 124.097926451638, 117.58648900739, 138.538535385227, 121.050447575448, 117.307851927389, 156.809547956368, 114.645118193823, 136.837627132709, 145.868636571117, 104.721984179088, 135.524397790156, 148.868063109901, 126.070052678766, 136.565978713515, 157.689110899528, 130.247170899969, 111.431843254084, 119.60402036214, 154.868480317536, 139.179217239392, 156.541739209562, 123.606179010549, 132.865430839959, 101.221654749594, 139.065391906055, 131.965287099397, 133.107800926152, 130.745528773412, 114.323098859588, 110.475566209489, 151.48135741606, 106.092647771809, 115.613113976295, 135.348905686579, 137.29020524524, 146.150297479321, 127.47404300985, 128.261630085897, 152.078349100425, 119.69940755135, 120.74158344388, 130.697294811537, 124.939428593318, 132.532687402529, 136.319795911763, 117.255073851347, 146.187390770847, 98.2473863656613, 112.149061124275, 157.838192996328, 136.084502912617, 132.848938323198, 129.642844956282, 147.134300334399, 116.136894382491, 129.636705880126, 102.977399258915, 116.088203218693, 125.467290805421, 121.037539626916, 134.928961725856, 130.098457308568, 135.430727476059, 121.583857074716, 115.3356604714, 111.54190167887, 144.252613492334, 111.370918538544, 111.328791875059, 132.630467318219, 146.286018329569, 123.450889720428, 146.213671721057, 124.455560561329, 146.227298410899, 116.353108849559, 117.372820785135, 139.619910869724, 135.209878922829, 135.988019542694, 146.29001700225, 136.550931703849, 102.970587818446, 125.452735255859, 124.490515040112, 112.996384514494, 97.1619018486381, 101.153773867146, 138.250499296928, 96.6235352996309, 121.061028585278, 87.0824804621711, 130.889978225135, 138.647624188908, 108.833728777515, 125.998089462616, 108.133534123489, 110.142870083291, 131.99820595657, 150.244243546975, 104.028069729423, 175.850542361105, 149.669455063583, 127.58410499363, 133.320317979796, 137.379973398122, 152.102682392337, 145.244499300194, 130.927323316676, 106.506140494903, 124.088885092468, 116.240543058379, 122.98117159824, 133.552799076392, 122.91858952043, 155.442680602564, 138.151761019539, 93.7653682010622, 107.844462218429, 122.228082773483, 107.023223817907, 98.5611680509715, 115.358114221267, 141.789528666106, 114.471015867403, 107.310507699619, 144.26138529942, 128.514360393415, 58.3513227201242, 141.123171855855, 117.771048257564, 155.387386407603, 147.110066351177, 147.267029188628, 103.449801880659, 106.352509488509, 156.500824451824, 137.838843119048, 93.5496614368532, 117.437755193456, 134.914711011681, 115.402184241454, 95.5609598971265, 90.3189280675777, 157.285230120083, 116.89135716195, 151.160167151261, 146.400066827286, 159.651678042648, 151.642817984765, 121.694598327224, 162.476166727117, 168.078741160352, 143.492728625998, 106.451137920318, 112.782635748773, 125.162090354574, 145.870533660005, 111.768484491683, 132.463796411246, 134.956814537071, 154.002782039966, 115.666354714239, 173.860785181519, 145.616754767158, 142.968911928797, 119.950706446216, 148.845319802243, 153.349975956985, 140.534092948456, 126.838408485712, 145.884313461741, 127.872604171656, 133.060747902513, 127.459450918094, 167.631868911504, 134.59709864644, 128.261828084966, 127.21391423625, 107.43178170853, 92.7635991298824, 128.957490966834, 114.263265696534, 151.32737684606, 120.597855951125, 135.383488027282, 162.630170809521, 143.327470117256, 139.858872812492, 139.708801058331, 127.138804375057, 147.124731572146, 165.885878118316, 134.746094737383, 128.557068641463, 171.522360971134, 114.420852291376, 128.07072369814, 99.4994823214424, 124.435859771086, 116.631853438803, 127.56628754044, 129.721041989301, 121.274215615793, 138.338679667907, 108.571679468322, 127.077350571461, 126.397136393528, 121.358536587805, 131.291028425817, 141.901316728588, 121.514136928466, 114.251264612424, 147.332817656581, 119.756251445353, 152.634752960026, 157.819015200165, 126.802045123886, 159.116374711109, 121.366749707455, 123.377401851636, 142.999242621494, 127.487545620324, 104.729563013879, 118.170226479799, 101.872478804586, 170.321171646815, 136.149163125062, 143.834272371253, 134.792131452192, 138.510602477896, 125.511370871779, 140.923970538512, 140.486203066339, 124.168327253543, 145.30977955276, 92.5840188032653, 116.780931105211, 139.641115524147, 117.401535450113, 137.890239538823, 140.64237462753, 112.750238742127, 152.010772050507, 162.171963699877, 99.743301840318, 128.139565468752, 100.412361973085, 122.369877440901, 156.007319908489, 100.062747297079, 109.048655104057, 108.401419524648, 124.859244394414, 154.03488248361, 143.591935364902, 120.156411415294, 117.022190555251, 156.824504498688, 136.892126850027, 117.88174885449, 135.703563622237, 131.873717494426, 116.303488682955, 124.535476147507, 153.069545657298, 117.24471228961, 101.435232853115, 147.023393978494, 124.936060603724, 132.139672833247, 103.123860635075, 171.165076844718, 139.029351899341, 147.506095302191, 119.559018515971, 125.005724502036, 104.940701895408, 99.0942130000293, 112.622011519138, 131.125598215878, 121.299157622288, 147.114193292758, 111.166499024983, 119.420310696924, 161.030369984615, 140.12438940544, 127.371835626701, 140.265084091082, 165.275446080217, 111.787518684565, 161.974390805223, 125.784025674487, 111.98073466202, 135.348108186256, 136.61080654706, 149.075002607365, 138.633234483248, 130.298513537155, 131.548652097007, 135.371166498088, 110.739551777445, 107.096040197732, 131.709240206382, 119.339174358888, 145.669341304924, 135.238912122746, 133.646765756029, 141.668522563172, 150.760411596905, 138.05404790532, 132.560542260757, 139.123195225263, 134.054140767847, 132.922997133079, 126.362051494139, 159.954902315742, 137.428400367189, 158.155223456586, 117.834969868773, 127.372663138973, 149.801495333557, 160.304541528307, 154.289159504597, 123.839121296954, 139.809315796223, 156.081216403658, 125.696797229826, 122.904774297197, 130.763112297567, 156.581108431143, 136.613480523764, 120.830304022325, 158.220664743616, 125.828127703678, 156.124144957412, 135.293062483048, 154.20287583008, 122.77608197449, 136.255338171611, 166.514660649389, 136.105889260062, 132.736826892086, 113.565086633779, 103.693521010734, 131.511175132869, 122.82642797027, 142.443448398117, 145.249212097786, 138.165566066545, 140.294916315013, 118.007260800079, 136.585947809878, 144.846056333315, 139.538549432193, 116.268118578762, 143.020815657932, 146.873237205658, 147.430617599322, 135.959934003706, 118.940017399175, 121.853100339471, 141.801015602801, 134.874147031511, 135.810821531109, 144.268350653219, 126.625965591632, 129.258989713576, 129.503230710299, 162.8861749785, 122.915479383643, 89.9781832337933, 134.441321989156, 124.448360894572, 151.509732396395, 133.989434424008, 156.946928718041, 129.901928046313, 133.645134285407, 154.474515364799, 159.538533997118, 141.178676664959, 129.612765897981, 97.4487365535734, 131.059611535896, 99.0084731073796, 152.6082492598, 117.269592326452, 145.477016237543, 134.950049725241, 132.690098158135, 149.310541555946, 165.788330784704, 98.2137494924978, 102.132252845685, 92.5893990890025, 136.659262860134, 114.939165460072, 144.635519888653, 145.013851861432, 109.878258399906, 156.493878865413, 137.271180834054, 129.278406783058, 135.785834110538, 145.847653947648, 128.800296146628, 152.26494959192, 134.17256116915, 108.64813959964, 145.3092148828, 122.311638256801, 116.356338857989, 143.312250531262, 135.871604923255, 140.819710731878, 127.832932969526, 125.139956298899, 150.795630394817, 115.313803337015, 102.973783028695, 133.558754697085, 130.403561646362, 132.649021796669, 130.260172372194, 135.679266590929, 126.837965102797, 91.1405377633388, 127.541890710157, 123.848219518585, 152.917897617691, 117.198560536322, 109.781202686651, 101.577576313622, 121.663438720536, 117.147226987874, 101.030699667805, 82.2037924181383, 118.142283727077, 141.877812215513, 106.846943721504, 128.045096841423, 122.1260765887, 125.48600312158, 123.094772824281, 153.477893952824, 99.0296510550179, 106.804870572512, 136.194514395292, 151.519774452126, 140.86785524823, 125.072409459881, 127.835183960963, 137.063828140598, 138.040132892085, 152.381039287696, 154.206874323999, 121.844982592001, 137.284915012077, 153.26484156769, 113.985534427757, 135.046036083205, 147.954868248166, 144.307073992312, 168.815767515375, 125.825822198245, 115.697088320133, 142.524518771121, 118.552448330993, 145.964994759355, 150.186194004966, 148.06686026907, 123.190097143991, 135.307248310968, 139.699730603917, 120.234259069116, 143.260322531465, 131.417571084513, 122.785018070175, 140.332364215971, 154.733533304041, 125.845399464774, 141.802501313127, 136.875837542149, 151.725530772009, 144.600730599753, 120.145632041658, 111.826970523049, 147.415718126663, 127.202280473446, 124.189348055392, 125.139614927409, 119.880847066114, 119.391547925023, 161.938179195807, 133.260414022968, 135.969032081526, 140.12846219383, 120.196659920153, 99.1099358605294, 142.289498527073, 111.979166379368, 139.044571438785, 125.314544511534, 131.965719080988, 138.65935196283, 138.210476561719, 140.403673656523, 97.2445843279593, 128.336350827143, 128.254169737588, 116.199160701404, 131.914404124275, 137.455150143406, 155.132185384728, 137.654227692624, 156.203484338193, 127.600273228584, 144.524016895933, 118.040350241979, 132.275148571576, 134.251225135701, 130.263790231172, 140.788574616333, 154.318226189285, 132.441364505525, 141.72424889599, 143.741046656847, 133.807100604281, 121.28019237101, 132.788224746584, 138.121254606678, 122.86240794944, 122.166544613023, 105.272058086515, 155.386180307608, 113.019317520853, 126.941850502293, 125.556037666229, 146.673782391672, 135.050923203885, 138.024527446103, 139.019501476058, 120.094088604376, 141.612516250376, 160.619239653226, 119.972072341456, 134.020960170378, 141.569537212162, 107.288599756513, 166.065128837195, 115.717179892478, 122.600082394304, 138.896091493104, 146.042148044558, 160.468562192297, 152.398989475799, 156.743855201568, 146.924183229051, 124.129095112051, 130.328631473666, 110.129156860168, 122.217983501375, 143.529277207499, 152.092778291571, 139.228607457576, 111.96177080843, 134.095754447808, 129.444622607742, 141.319439666993, 120.832539388925, 130.735834488053, 104.172706524155, 143.358749444704, 133.643347306667, 148.56555253404, 143.925714648597, 143.464818285354, 116.317191153417, 136.497032059202, 118.702805730442, 137.355368030054, 97.8017288421585, 119.663885411024, 113.03815686351, 120.414127239694, 96.9021989915561, 137.355673960536, 149.570163421631, 131.947562376474, 141.628662961531, 140.940654600763, 141.660751252379, 135.964745853835, 164.803521341392, 164.546547445178, 154.862758637638, 118.24214788832, 136.817833744496, 130.598021300647, 137.77368234776, 126.50183524151, 114.008442183175, 143.158637909298, 142.40792027135, 134.810151030674, 130.672759668311, 111.661848643333, 129.111275765812, 115.500805480533, 123.134009190836, 143.303932852263, 143.820946462582, 157.119946294861, 134.20196935936, 124.870826538223, 103.647585828049, 148.574011359596, 116.126210536541, 146.469967289726, 151.735856622909, 159.647322403714, 120.989884190237, 150.720287297719, 131.296262719496, 119.797315104538, 127.828818295203, 92.8648472422457, 137.711004494982, 139.231652994059, 143.256812998128, 159.299971996769, 145.993822271034, 118.845571273676, 133.32517620523, 108.150893550651, 113.053453913029, 134.23353595255, 138.460689827463, 136.111153181211, 136.979472770802, 136.91353422565, 139.436571504361, 131.329395650752, 107.95334333094, 120.499566759728, 135.646936533486, 113.370853775789, 136.879481968279, 118.2232280312, 110.166571171225, 138.356200851173, 120.039211989947, 151.230877927448, 142.373304961607, 141.780723262045, 117.266451499297, 132.05067007515, 114.279607281516, 118.917425216087, 135.580037190132, 98.6972743159759, 147.629848016928, 149.758017401695, 133.792152109956, 131.995194767708, 148.636946186239, 121.757458111339, 127.162896817903, 88.5080953971984, 146.872541641447, 120.275192676855, 157.510060308561, 138.034979742053, 141.158756064565, 107.969532562392, 120.861566587192, 164.096943079888, 131.034519033521, 126.775929805873, 156.260236389048, 123.826872176143, 159.945614234456, 104.267765714893, 147.567072952061, 154.814082980936, 127.197518220627, 143.467996634248, 136.095436998658, 151.032428103084, 134.270106291522, 136.155196604009, 95.2271975689557, 108.036889785402, 129.165621535174, 154.847206239222, 115.173646187999, 110.775865525395, 131.020660449286, 121.794001567566, 99.3772562503192, 147.690018119291, 113.860939804703, 144.133021743205, 121.076568790735, 135.538514151756, 132.756313124566, 118.820198133192, 146.789700050849, 123.310884709084, 132.464445266797, 120.717591165819, 154.300759426198, 111.563215979352, 158.585593200563, 126.178797641107, 150.441181159045, 113.609919672422, 128.244934297611, 123.204825018238, 132.172217440137, 135.789958857301, 151.367217634132, 122.172076398369, 134.233819374808, 132.060039842435, 119.090711318821, 103.739796491712, 157.526789287284, 151.672443820991, 153.316454086758, 157.399917990987, 104.172795573813, 161.239586245442, 142.018671929917, 150.139720581191, 139.217406167739, 191.798708137754, 139.676447230556, 158.085457000081, 156.454979711361, 132.511088304045, 163.971278820624, 140.571541143528, 136.537322428952, 135.718714625479, 137.784804110408, 133.261313216635, 138.655062425206, 135.197727040895, 163.873878579673, 134.6540604008, 150.647882547956, 122.658008469569, 104.782902034122, 144.22115571239, 124.231166709224, 116.269813426319, 113.53051846473, 126.162125476248, 125.280137065876, 137.127330675173, 125.686974254452, 146.530533063058, 144.148841871381, 120.492670381524, 127.523331976299, 146.063874044983, 129.277687630993, 118.55415486481, 119.74073547579, 125.239958764498, 115.124545651697, 95.7327871779464, 114.753361760043, 170.547604446614, 137.276940915068, 124.196235244651, 140.847854946586, 161.731627557692, 165.00753019347, 153.92079949269, 139.685228374344, 111.411492393471, 133.903930680978, 123.462360619831, 165.033202393554, 120.485385771881, 146.91687678608, 173.23121587122, 145.898303101538, 130.57300358022, 86.7767779019915, 123.177519365699, 112.866246141322, 102.288659881198, 130.937730835057, 119.795475454859, 125.17690409014, 125.390793347658, 177.555114794801, 121.522415645006, 123.478325253526, 134.99638638246, 146.201159960794, 100.448934145001, 86.6063346833491, 141.54199356473, 149.269413872633, 120.723007660378, 131.676874077327, 159.011795444254, 147.946929982975, 132.624482686073, 147.013033904373, 124.351537645448, 118.636898089106, 140.750804258386, 128.011590422357, 128.94873017313, 107.582821762648, 140.945952303149, 139.273174003341, 140.012409379974, 136.113224813297, 133.511359679094, 141.892840036784, 161.413404655414, 130.226787522267, 123.119996474665, 138.137879809219, 130.998549869323, 122.830290780022, 147.93859493668, 144.969504286106, 103.436586129572, 120.482764376058, 128.499104936718, 142.202698004605, 126.167588194653, 154.147657310641, 137.549719683538, 146.52085390471, 146.82898837379, 148.259886643362, 141.430958587746, 139.284671426579, 157.969019909484, 120.731570358343, 120.605383845609, 112.396627384202, 143.821477477287, 161.388336456045, 109.674277531227, 137.750876951031, 118.531053922539, 138.302657974701, 131.603425356909, 138.438465887441, 110.505450241981, 126.522454557427, 160.875101214614, 126.141360007714, 106.721536123918, 131.139925783856, 114.66435101987, 100.47172144408, 129.743137294279, 165.772550362949, 145.218609095467, 121.188476127996, 145.974366638006, 125.510802486879, 137.66664920274, 110.489273548619, 141.361123402746, 115.426588600797, 137.498023861003, 120.055121655516, 131.808042498754, 122.176956120601, 125.446076981449, 115.28327821131, 155.938771371141, 101.408912665453, 110.457084903193, 141.729901863759, 158.43494765711, 131.149616524717, 124.837175805999, 134.801832963268, 142.14186987115, 117.483480691796, 128.357678800063, 103.599757405351, 170.269896794573, 157.08236423434, 126.689360555124, 139.131736195885, 161.380924081734, 121.562284128267, 120.585192761983, 122.657155995916, 147.539575906715, 152.864080432415, 129.032495332376, 158.224900909412, 105.25922957182, 122.345659596763, 94.5912509939856, 150.757234810696, 101.627288806216, 135.984321957398, 129.260802582838, 153.026993900258, 112.193482651752, 144.420142703969, 119.500290778819, 103.994071911334, 151.745892431098, 135.078154666841, 146.05788761164, 133.179688291963, 141.571816624778, 134.378212045526, 133.296209745545, 177.055867587486, 118.348909821383, 116.870087579994, 160.41776595842, 141.983525242311, 157.428491582328, 119.246616760388, 127.771374762905, 124.989071978726, 137.153724478751, 141.881421957606, 121.604910377721, 91.2993595782441, 120.340140709341, 140.434348071504, 118.5467252563, 134.25837522919, 148.012533513944, 128.597017118258, 140.189180057291, 115.977624352737, 144.788718685552, 93.5627484873091, 115.024318940453, 126.221451614107, 118.077799113822, 159.590384577379, 140.407874217287, 134.24877953315, 143.589099303623, 141.711992899829, 141.523747083058, 136.575189742855, 137.222961053679, 149.418238313068, 127.879074960948, 145.203237722365, 178.392851491537, 126.433257820619, 111.840451147308, 99.9543619483897, 86.4276259629943, 116.196471172174, 119.518076751099, 129.461390297721, 163.091237501981, 148.841642643967, 130.037596693921, 118.3540874605, 127.311552326879, 129.811695836944, 126.593391622805, 119.194865247629, 153.068673805124, 161.815513670726, 111.075831668748, 163.149980582372, 140.025002780906, 137.193954369829, 140.715041097768, 129.751498041716, 129.288717769639, 132.373831334378, 147.668442030387, 145.874190651617, 128.759132519405, 157.683942170551, 92.6888257681441, 109.431550797755, 166.92733533648, 145.968036365106, 127.34450295031, 133.029756792434, 119.274162876917, 122.69292192208, 132.157791411664, 127.232233132408, 111.310446072213, 144.582041055431, 131.274959477627, 112.026187776725, 164.254351242587, 134.964884813462, 124.382087323075, 108.255065494097, 151.342312751628, 136.05832311624, 96.3051014465404, 157.061713557503, 127.698085154635, 121.372272498857, 110.529025801717, 133.904821014347, 111.967638739201, 130.788795973302, 124.91041638851, 138.416801604639, 151.718725411741, 97.6123404043399, 103.350628975323, 151.233283222376, 137.874628112366, 152.428616005435, 118.400647847155, 147.546792208643, 136.457637515417, 134.393005489037, 137.899224714051, 147.206048379271, 142.516879994358, 130.843860075685, 132.675298189347, 152.443046280904, 111.311745274369, 101.324246803303, 140.469254768284, 138.948337649526, 140.929668316048, 139.811451972405, 142.459449330707, 124.660287808471, 144.539925523698, 114.357260318014, 115.660156063323, 159.893071304846, 134.147042805526, 125.774909682573, 113.936805304076, 138.912805498071, 91.3702412068843, 120.767547429038, 110.048403058208, 128.310728764486, 134.065528913896, 115.40418522983, 140.477988709019, 157.513721477882, 138.380175526282, 163.80256963107, 131.1320882738, 125.394319071485, 143.428817799592, 131.61932137674, 114.837882024778, 142.957615731627, 121.349266105891, 145.120547196373, 130.552054586668, 109.505839900865, 140.756480332358, 134.844474251513, 143.149886501912, 133.492394497348, 144.341572321867, 116.653680821148, 155.181829562353, 122.400944426217, 150.894843762902, 126.299016850856, 147.89208037891, 136.165261022305, 121.334926431758, 152.29885112568, 150.693462712093, 141.071655114868, 123.893115912282, 122.259306724039, 82.6180005447512, 111.029316346308, 118.960901539189, 132.306186152268, 129.609920673614, 131.32192072426, 113.023408102907, 140.094636090437, 127.765633179769, 131.811715076515, 95.2815816545814, 136.129217692256, 108.538091414159, 93.5295189518265, 113.857306702698, 128.30205548116, 150.064939310319, 127.745459452228, 133.538829515339, 129.971314755681, 108.654068346116, 135.829472041537, 138.473639668329, 127.897009781376, 136.054065842823, 126.537106848484, 136.647626447509, 127.859329997353, 123.139102531477, 122.934255558298, 119.939031529743, 111.83036528718, 133.831323689283, 143.462890241954, 105.726888449864, 128.077694002694, 121.723613913616, 159.538783420496, 125.844404940994, 124.899365468112, 135.54984545116, 103.118832588231, 120.551149589001, 162.372780501249, 127.808585190088, 152.79760363555, 153.170569858881, 154.985726875036, 127.852255463311, 129.457472072705, 143.156213622418, 99.217157679877, 121.700761255072, 125.369555908969, 159.256562283709, 126.643835408021, 137.259923657285, 159.476438084148, 128.895461404872, 119.245733549446, 138.799944455536, 138.780946553048, 129.604024909678, 105.392320901728, 144.37308845837, 114.12170146427, 120.620711618514, 133.449189952625, 103.882691174194, 144.93431033323, 138.384416407225, 122.021224574016, 144.670381972095, 109.823269287305, 123.95374677582, 100.558293300502, 141.052306481353, 101.245355764245, 127.584490232671, 123.416076766308, 110.571494564662, 143.253843014842, 118.536372040158, 150.617121521929, 138.838832539004, 134.131209959336, 106.828766771383, 116.400034771182, 130.67850133855, 100.715918872009, 146.377049822414, 131.268851320592, 122.903738612935, 102.786356442768, 131.515897982005, 96.3974791268194, 118.3597900776, 143.871513528711, 124.705513502218, 144.060793567649, 112.451791843927, 119.806412721931, 131.96446737597, 130.296339907986, 126.517329331156, 124.319300631216, 112.444429601574, 146.525876773154, 122.220800652599, 116.803146066391, 123.427247041294, 137.859531478786, 138.687414931699, 141.336310203291, 130.901718747013, 154.486973112783, 98.7398419438528, 133.638291802103, 99.6361356497573, 141.151719169499, 149.949862966729, 167.161475589218, 130.922813591677, 87.3492121846256, 125.054548128272, 145.294205819804, 131.878793183871, 110.824360324648, 140.002143119556, 108.013519269562, 114.428438249881, 103.515981889922, 137.220645913464, 117.425340436154, 147.542908580181, 118.884532465135, 147.9408886762, 121.263516499736, 143.405093131262, 97.5890346330884, 139.152975154903, 119.219420077194, 119.764833313995, 115.775962414092, 120.181158424173, 128.697388093497, 138.379400237907, 130.977353776011, 152.433530560189, 152.572128803, 122.24772739328, 134.287658820643, 115.20045162519, 144.75375369651, 96.974030838487, 144.408574022378, 125.61140404677, 145.544379281899, 141.795916035453, 127.935571226772, 139.483547425646, 117.334511778601, 136.267541237251, 153.24216302752, 124.348802714131, 127.501472915581, 126.459027861143, 104.43168553706, 116.300745798644, 152.03764313753, 130.180339162752, 118.652245390682, 133.204986099925, 100.111853637686, 136.753508418694, 87.969745196934, 130.995900345469, 150.380391836386, 124.185551817255, 133.200331769095, 125.902889241767, 124.781647131283, 135.229501800796, 128.913849361487, 119.3684881815, 149.406372796834, 125.076688678595, 123.312194459861, 140.376894647095, 113.301208302975, 157.736354345719, 163.031073463913, 149.892434938572, 151.99314518899, 111.141215887519, 111.520329725053, 161.783387940985, 100.411333352439, 149.413900115091, 132.428611762478, 138.046723640659, 118.324697904968, 122.021169968445, 131.684922136757, 118.107811874385, 121.294887967312, 137.140385496515, 113.802822352125, 122.34036125423, 114.881206468745, 110.240972594864, 145.818592411047, 125.268850218749, 119.22132479982, 151.956193754199, 141.794026622917, 115.433454523375, 149.50274020711, 134.153929885914],[340.436104537053, 347.876462731617, 361.814966396851, 347.5605911843, 352.052186334488, 317.91727500785, 355.484025595505, 339.40264627434, 327.221309393133, 321.104269174217, 325.856446082626, 350.491119314512, 351.03744506298, 346.792721126597, 310.520829678458, 345.092707254982, 321.279138132735, 351.459043544323, 376.301022581635, 332.649166160181, 359.89969814171, 353.243274043728, 323.934591577, 337.161646409718, 325.825218357203, 349.7172460605, 354.094313419129, 351.471434420238, 369.678997945429, 333.468142489406, 361.800937213834, 344.257688957935, 343.300079232212, 331.840227154304, 346.751686250283, 330.463403127283, 324.768420275207, 308.31246421074, 338.081473658633, 322.994020223269, 342.865120911129, 374.621247645553, 349.935979984469, 322.376317133303, 329.71204940295, 352.854027702102, 320.906551908788, 349.811594808684, 346.992390273317, 341.063992548736, 343.017561227794, 337.906356172982, 339.239405459906, 363.824357545652, 340.63832070236, 363.01894469268, 309.820572296743, 340.408748533569, 367.804890937505, 348.922958756333, 339.817235852731, 274.77581569112, 336.831899957195, 314.861546630438, 317.146146295504, 372.393713681912, 304.077799606641, 355.242233808576, 339.542089499079, 355.352171819981, 359.494315146047, 344.361835960482, 327.434580109994, 350.23636668377, 344.376287983211, 349.867785448247, 366.617594704264, 365.8516899294, 360.015033202008, 329.997179333738, 341.492845755102, 353.461922589625, 356.640828957377, 314.003212965068, 341.675014599381, 337.239204483608, 338.168413256361, 353.136788250358, 343.242939021368, 319.506650429025, 348.725087813533, 341.773252304542, 341.533196454884, 330.634205980764, 333.974253565596, 347.903884530963, 357.846380253772, 358.040173699773, 332.005724220278, 327.221034228277, 379.893617687641, 344.452781170316, 340.471250899957, 340.700961010027, 354.198456360632, 344.263651241541, 354.492806255721, 353.638579485583, 342.538841774189, 331.568829497786, 330.990879822869, 349.078620119729, 322.439461107504, 330.413136202437, 371.877831947742, 301.670538147801, 380.661570766982, 341.255797974307, 354.062741858274, 343.201462178778, 360.609647892867, 314.692570429664, 335.374437325683, 346.169142750935, 355.654869744981, 324.747637624331, 331.923603273995, 354.639107123272, 342.799129219309, 363.950779925541, 311.504906813799, 342.589077907474, 340.913614666731, 394.6207543076, 345.796683489109, 340.364658275744, 355.051189650442, 359.645856175366, 345.655848397074, 352.14129668053, 301.298321583621, 319.959716552567, 346.162837683273, 331.714633945474, 350.803055073628, 345.527575853071, 294.978866766892, 341.701762776516, 339.029968388759, 334.39520118414, 359.343951577544, 321.299628408995, 355.542735762355, 328.454533741998, 334.611192057875, 348.958186687637, 331.573598432606, 334.196269760568, 327.734992634446, 329.408286836981, 365.339026817504, 335.861485367041, 342.87249141754, 355.660570742817, 333.076951528525, 305.570280045416, 367.956208548376, 361.355560038552, 360.562661106191, 355.068043335873, 349.520149684539, 365.546389740959, 319.284992932818, 346.456147229761, 325.726674069243, 341.328870446203, 337.871789732561, 355.720351447761, 325.142637419622, 349.89820141358, 351.997218309327, 340.298988966368, 355.272283655452, 341.694263379606, 349.852620450933, 339.480049702038, 337.600059689454, 353.248013651275, 340.535713609082, 336.550609569042, 340.69979607554, 348.860207762598, 321.310559712981, 359.68084899587, 364.029467505876, 334.330917779455, 353.039640101971, 320.189272842827, 318.154089446272, 318.358027754226, 341.158331343239, 361.750961718125, 343.043839057192, 311.894091196329, 350.765823909199, 330.355116324724, 338.647224211408, 382.907254598229, 354.163600052151, 317.540401432937, 344.928066637816, 334.598460831307, 346.643793988618, 369.596188331601, 365.860481388134, 340.509899904897, 332.857313994647, 317.117514921248, 331.085340380236, 359.266075381355, 327.93676282087, 343.830201461377, 337.332876005369, 342.153925853403, 354.686317350437, 347.559752541998, 322.110698872283, 320.185484323249, 346.9319013673, 339.083279413053, 334.777378761731, 318.835638596411, 354.966389486706, 337.643653851288, 400.046166058047, 327.490534876753, 356.739762549193, 331.707662401583, 354.28916341148, 355.77278980945, 361.362905590073, 334.333645106322, 297.791164692524, 317.90552182036, 331.406257391067, 343.503078921358, 358.221291772212, 332.241160803923, 317.912384520486, 363.460398577415, 325.604929384645, 329.777452847204, 347.165359772419, 332.963184455822, 328.66779515342, 345.246820370896, 354.300593115601, 355.261779054943, 344.41746731329, 365.762386644926, 312.809271501255, 351.357248194519, 322.842226341247, 335.14972575323, 338.634177548771, 345.593915890672, 347.206020568291, 367.864430012185, 369.855355686619, 356.455209040793, 337.62793022338, 348.562514138314, 349.228671838303, 376.559702594726, 334.365960470265, 354.171488570233, 356.666772414488, 339.353850212917, 334.479780664745, 339.485466568029, 350.569884802837, 344.818213116904, 350.920596238986, 361.506766768144, 341.420703119861, 341.594740116495, 348.268125772274, 349.621085471198, 368.224731722229, 347.194497385032, 286.661981334328, 322.243539375887, 326.872483434898, 356.717827469523, 330.777830340116, 360.753321083879, 359.604242539849, 339.726341733328, 340.907457269324, 327.197919492421, 348.460477186571, 351.509467950154, 324.542750703329, 349.689316598835, 331.744444331101, 345.925139117676, 348.387400835575, 354.018005395248, 348.597554443413, 338.168030240989, 339.443932531862, 334.128988788957, 357.518893514268, 353.509053339867, 344.661223000013, 357.997225558065, 332.831665675694, 375.992477997413, 336.294788820437, 340.949678632242, 316.156055305889, 360.780539841335, 333.461994181145, 329.296015104492, 336.248559077352, 357.251695887889, 360.175817997255, 345.881540520793, 342.495309605558, 373.42036732855, 328.59390393113, 347.148289470504, 323.667487298531, 349.969373885341, 341.318671869116, 349.693279331424, 352.639835043445, 321.846896824628, 346.24153524996, 339.277368162775, 345.676570710432, 330.287316098629, 342.557434002809, 350.747424273379, 346.571232047124, 361.759563658592, 346.953156578763, 364.433946220375, 357.537169303628, 360.891768192033, 325.20308422041, 342.006875287277, 341.168656224169, 363.482532607224, 346.776050428441, 333.815521685913, 334.350319629561, 352.380241240871, 353.77292345107, 344.438119428969, 341.413933982458, 331.433230106543, 334.998349039024, 341.842069055159, 358.239537298808, 342.084715378956, 358.533140548812, 324.779083495303, 360.699014420485, 339.191231354294, 347.216909680068, 361.597460130109, 366.497505104131, 353.711658995373, 348.713789392196, 343.026522046299, 354.235422993836, 348.201467105079, 298.329570834716, 354.90631344747, 338.671613480543, 325.12792169987, 358.373921120017, 371.783074962379, 327.011233310837, 342.545996751857, 322.561718793712, 377.643235546818, 353.264990292851, 351.766608467731, 341.111512940772, 353.131061869268, 348.578000882912, 327.479236889338, 335.587335547116, 360.926463566954, 320.734215338419, 311.822350648427, 367.528917333666, 320.598700435257, 331.229369770223, 336.840105977749, 330.490438398823, 362.730220410388, 340.886107813459, 350.864466026975, 345.230996308981, 323.438306444488, 366.286594532965, 345.661806039574, 346.145650090451, 370.94003159182, 345.053386107983, 333.365277044431, 360.701420345594, 337.266345203449, 339.90886331024, 342.347547127927, 362.312810954089, 363.055110597088, 347.210811022807, 350.351405509109, 327.006680947039, 335.165814880352, 339.215980981543, 310.30939717372, 345.472271781349, 345.066801132204, 347.641951659714, 339.435714779538, 346.348074649991, 313.626882133874, 354.13373585492, 347.533714017298, 360.318736161241, 302.866605157968, 372.285702874379, 323.401287064678, 331.41280257838, 347.894685555314, 353.0257927471, 358.172354225328, 364.663396897243, 338.825138068164, 323.204318578483, 355.287553830559, 323.540430061667, 355.213895857469, 327.812174299632, 325.925825876645, 357.2046023206, 322.571200691039, 326.169678697182, 372.832167817097, 357.39472960044, 325.722893102764, 343.841522592939, 341.604092413138, 352.970982554803, 344.242384323218, 318.651182168591, 345.141061904456, 346.624668612131, 350.833006013173, 333.471262715672, 334.354158897757, 342.123800098181, 333.787859968893, 324.604200064613, 364.345090224013, 338.678678472599, 370.498193064312, 339.488727286002, 319.047920335452, 370.412223427235, 336.160967024604, 373.104974952774, 356.992839115425, 350.530137349631, 379.589798864843, 359.428355987075, 360.269002969202, 350.236895843311, 348.234995317068, 356.799852216418, 319.560737343639, 316.855694192254, 329.044988635256, 345.96819319895, 358.041083067678, 347.81043823186, 365.245051055214, 330.270136983097, 324.74267810728, 340.796463019267, 333.05507416081, 343.289871253987, 340.769781700371, 339.284137968045, 363.838135450429, 366.434962704225, 329.834150204243, 358.538045854006, 357.132424182008, 349.396716832676, 345.649634835447, 327.786825710557, 326.902695510423, 347.199211955353, 330.49365344267, 359.702747712631, 332.989270103841, 319.104570722803, 323.8410927655, 317.149724989872, 342.146003017374, 316.997209573063, 343.725248188549, 357.50105594897, 336.484165945253, 334.331750670282, 359.430808827085, 365.66816482128, 322.122852312962, 332.764592415001, 340.412060049651, 352.8735591959, 343.015160210619, 379.798196397486, 357.329754051353, 344.628136333148, 356.476945978667, 344.298918150258, 331.758992093672, 347.889003782712, 383.191225450786, 347.09786987169, 341.941919937081, 327.290340013091, 332.341090843003, 308.040267194417, 326.227802176429, 349.103627766107, 333.156895614986, 367.197323668373, 355.41404540703, 346.987932595165, 331.767739471074, 321.23701245242, 353.663957892318, 354.672000572034, 347.252979457643, 351.501639756215, 347.647672706499, 326.603935386491, 355.622888876674, 331.685542138963, 319.093129089632, 357.881987517679, 334.503174695279, 345.84117686125, 337.227228903884, 344.924754103509, 348.81753160365, 362.798607144117, 336.259230127551, 337.878810010839, 365.22903153042, 333.246755168973, 322.348921484282, 317.997127175253, 341.610197669888, 323.963815717473, 337.971866195722, 352.352488807937, 339.322469213547, 328.396126286955, 350.504780084134, 335.752877544262, 379.736626935716, 352.318352720062, 325.061845664119, 361.401497681545, 344.71772029209, 326.655232444888, 353.100692984327, 331.457384057677, 365.898019311433, 350.978034983924, 332.373181143662, 354.525394315648, 369.237797642413, 338.039894848363, 340.782334938745, 340.975389169941, 358.5104476464, 361.743786602366, 364.22726790017, 351.623871947093, 331.611214411661, 355.811651216081, 324.360488965207, 331.612094521522, 342.442038236322, 342.600605677191, 340.291617555763, 350.745244041806, 344.189732783959, 341.611310731551, 338.2952449723, 366.98863730549, 339.201630224453, 371.761290171303, 310.717010587577, 367.286581034641, 368.679031781913, 314.797370582398, 346.070453696802, 359.999943288215, 339.478492108647, 339.114102327414, 363.383340192268, 359.062957275246, 332.300220609683, 329.523172260169, 337.14303344606, 328.704980576283, 324.316748268732, 329.661881787095, 377.488435186784, 344.556774491422, 360.567479417537, 360.015950422531, 328.231131630229, 358.123978128517, 329.561800725102, 318.058569855359, 355.709827885032, 349.86335731552, 352.124147059767, 352.753354913433, 323.137735348135, 357.559528386445, 360.598356314195, 354.106113660674, 328.958681635125, 370.975615131224, 330.674424208631, 338.732599162468, 326.602508918267, 353.596231844591, 347.497723179765, 353.01222511807, 323.897072809614, 335.839024493903, 326.12888669502, 327.150137376825, 347.069851435241, 342.980835618076, 346.278201040937, 318.304138422136, 335.962511908651, 320.339740555984, 338.655535088222, 333.511595845066, 351.122638309079, 320.771867516364, 344.991449365867, 310.879172484399, 366.837957549419, 347.152535818193, 359.939389924214, 357.497711211441, 340.857444700393, 336.310940650748, 338.932849887351, 306.978770606021, 342.316813612675, 327.412777058787, 368.323174581296, 325.573490839037, 333.874917633304, 322.547205354403, 346.670945837494, 312.761202751263, 352.063002954047, 329.516066604613, 333.519862533463, 342.700672446768, 365.985998383038, 343.871713987927, 339.37524678975, 329.328385765826, 326.319964338132, 344.176330419973, 345.786782303906, 343.48330038399, 334.397240278015, 355.799580281882, 358.195350151028, 368.91621137854, 354.122286236554, 343.61105219828, 348.555691470488, 345.513517788122, 374.71189047486, 353.656830594973, 332.175085552365, 346.645406419047, 349.325354937613, 343.750261595893, 341.815698333229, 329.269127588138, 338.897402487754, 358.753809504327, 360.140610661984, 371.704481359126, 327.456611746987, 329.548120561821, 320.781724318019, 291.367611007986, 330.021876168222, 342.9184812595, 342.668160135182, 345.272333393006, 338.212781902092, 342.548145213967, 348.149511782587, 336.458212085539, 362.715865685737, 323.605101105824, 343.93245307902, 355.846945020366, 334.738234273263, 325.677009386854, 346.410432186672, 316.016810734208, 351.032172073979, 344.493022825125, 341.260673525385, 334.516660968027, 355.859491319056, 332.963086139123, 357.930916918698, 356.298480603072, 379.370777727181, 363.383099315138, 331.221302918742, 309.835398420601, 351.132029947699, 351.093402220077, 348.08738168471, 311.686078232256, 363.47827171318, 335.704217111311, 334.481219496462, 348.580036021281, 332.829651343406, 317.348429579987, 330.19857238397, 326.311926485898, 333.543374907871, 362.227194679557, 381.189622187815, 358.835004490784, 337.662133020818, 342.640871687292, 359.832830127483, 332.784782961207, 337.051872900797, 314.634769455371, 358.491157895547, 324.694475556392, 362.745888502474, 341.742388185978, 363.320427718628, 359.906495438644, 338.3454895775, 307.411188101663, 372.013142523281, 350.585690522566, 333.238305301373, 308.937273770914, 323.306626348615, 359.180918866501, 348.189698015648, 332.114513673819, 316.514450817739, 358.145141969171, 337.460838322022, 351.550649095798, 347.906863656797, 334.991422462847, 363.611428774854, 332.222001893373, 334.328180714595, 340.627488828528, 332.839908766318, 363.647567042983, 358.697396843441, 355.533540327198, 337.225349105176, 333.614519346832, 344.39660350998, 308.557649481123, 351.904974088621, 312.19880738958, 343.405755848996, 344.958933101423, 338.179120074899, 348.572997954001, 331.129042999847, 359.690201702191, 326.40532353148, 342.08113209333, 358.156033441701, 367.856320883958, 367.317607636079, 329.525497763957, 341.432674907218, 358.072377357205, 342.385656262577, 326.950913363951, 348.281950730336, 339.159901827441, 334.464217898084, 339.514893104556, 339.008555609439, 348.403070537347, 343.991464741963, 327.913604188913, 332.855793978491, 368.277786771563, 357.608285657169, 327.036255622716, 351.111960765224, 357.456279320246, 358.612791593693, 362.026687942112, 359.077610679018, 316.619394230892, 373.761977537188, 359.652993932527, 321.7526678485, 341.411701638956, 330.873828449009, 328.738685381395, 365.201598256998, 365.181588324501, 350.655573729604, 323.063760408868, 359.932706336317, 357.396984201782, 343.257969650522, 357.710364866267, 330.701802958311, 364.488416513891, 363.902266393307, 354.680675453499, 336.288342123631, 347.845649044506, 354.235565247723, 342.065165945761, 344.772464573251, 354.965250157453, 340.452526057483, 352.753752883515, 325.3969376023, 353.190968734679, 364.228338131369, 345.714272614584, 343.123778501998, 394.518378838896, 339.676466383728, 319.633425872433, 350.137122146668, 344.547054366449, 307.048213407162, 355.005734391165, 327.296654793016, 336.81281525363, 339.806599182516, 340.803326306896, 336.956480800323, 335.167240309868, 362.518280723268, 311.025672033497, 330.244767159756, 321.792207405186, 339.771115830184, 333.78026613869, 342.73635774395, 335.398263053517, 360.211839987102, 353.201365930659, 372.377370069214, 359.864546645741, 355.368530011726, 341.807500495989, 351.349717774911, 339.343317180012, 368.691486578255, 345.886489029161, 349.274696735242, 341.064828132639, 383.041386693285, 327.824002891822, 338.102862627236, 343.472448058155, 351.723650924131, 325.186946617849, 363.17401572094, 356.389213919646, 348.637358809129, 352.387067527533, 379.630074460528, 344.047917753424, 352.27402098069, 348.011508307492, 334.085172838123, 355.423071214515, 340.459616534377, 319.877658521718, 359.769575429824, 322.825828475104, 346.995625960791, 333.012539133444, 348.038719657591, 343.232119079924, 346.621294394556, 368.152817210013, 328.344870276058, 339.948890921689, 336.408564812768, 354.956255907124, 347.393599436821, 338.82199715799, 347.8287263843, 303.38011651678, 352.482213495068, 317.444806803391, 360.51917891851, 347.899172491576, 343.18544359703, 325.066418033549, 340.632912361691, 326.619829731781, 326.135028197499, 314.738352022059, 345.837226973568, 329.729171102194, 343.733159686516, 325.731592547398, 335.29808610821, 311.703535147005, 345.705438494747, 334.837988584821, 333.827683031331, 359.63826086462, 325.369512599109, 341.022717198111, 362.258297315911, 349.211336422275, 360.996256889574, 327.62479375694, 330.360069192966, 315.205919100662, 323.115944394526, 340.017696131823, 340.292742061176, 325.5235751708, 333.861979497782, 339.325647321382, 345.381052124083, 327.056859042472, 352.532512464829, 327.08885688235, 351.344470617564, 349.42364963457, 374.724834034835, 347.1628487228, 364.647678186809, 366.811994593785, 368.311947291669, 368.46636029085, 326.855922604425, 323.562403755615, 364.481978073484, 373.630008495672, 301.257711112076, 329.523537408023, 338.403374421205, 342.460096888599, 351.321179723955, 352.628082813685, 362.75484953828, 332.606735790318, 366.883515892166, 332.917963987971, 328.61461386726, 347.919281681019, 345.530075823301, 353.175969101056, 344.665674942133, 338.744479232456, 321.96822673722, 325.995637818156, 328.854805101874, 365.913781844677, 347.886961176752, 347.450828064153, 353.685909662512, 365.010519336063, 332.617528015348, 345.662414806716, 357.680207652558, 354.588100285802, 337.21779821492, 326.85218911969, 355.24470759735, 375.735500452813, 357.38717608094, 316.816538610391, 324.636957998682, 347.811392143482, 334.165399114225, 350.721177615257, 352.503564287392, 374.96313256883, 328.605698295132, 349.154700274153, 319.451607382464, 363.560127378439, 349.524746989575, 311.897736118696, 373.117898181635, 364.304106763162, 339.122417341916, 333.760125204141, 358.568467352436, 361.376127372865, 300.955801025683, 341.484740070127, 347.25152219468, 332.968601237952, 342.48048524301, 350.106490863771, 345.429337266366, 326.614177403089, 353.399044098411, 330.661199949556, 322.351160291892, 355.191137455364, 324.632133536824, 326.571701463513, 358.710131537406, 341.399027994411, 375.389971177002, 321.311862521109, 366.366476260778, 343.94452895748, 340.549539293254, 344.560919870121, 338.785924923826, 322.981852680301, 353.435918105551, 358.961171006075, 371.690640536885, 346.506977548839, 315.395063198791, 360.933867784691, 324.086786547164, 382.045680049546, 348.126042354298, 349.522690393689, 330.917388076579, 347.636178723253, 355.936567333179, 349.131523828372, 334.930267318269, 355.358901317684, 321.905624842505, 344.862136882531, 314.978791080236, 334.06665157932, 355.690233064948, 350.593944873923, 339.39507775759, 369.225398790276, 331.253822690009, 343.665821408009, 313.997080672979, 338.88390987312, 314.426431999225, 346.074775646656, 357.07449587406, 325.235884906273, 354.914722850579, 353.054154155497, 360.753837801605, 340.627236021475, 358.657543043612, 370.365821176514, 339.839494816467, 373.025454619895, 363.773176538575, 349.949196766319, 334.054710063039, 354.287088172123, 320.75933958084, 345.175415360366, 348.267622017796, 357.609035480686, 322.661267847644, 331.668517609885, 354.592824856503, 347.528916318329, 338.032324946885, 341.188278245475, 360.922865662547, 351.46948836586, 337.008069565609, 346.998661666929, 354.482553395913, 336.915259462524, 330.740072109427, 332.398541444625, 349.984209131989, 307.585394998953, 369.17027181245, 325.8401386983, 356.074800282279, 318.568576871998, 375.576979247423, 376.942280008924, 334.949087000973, 318.522042885177, 332.885838849453, 374.799923350832, 343.446015660533, 356.186099006673, 325.73220259027, 369.948243186863, 348.414883883252, 338.735336179335, 304.264362522541, 329.506555204655, 348.233313370274, 336.095744129329, 381.709404831393, 346.021455761301, 344.509515231084, 352.359928243693, 356.368056858214, 325.342401890394, 366.629345345473, 360.558339765179, 361.656523230193, 345.586719932027, 302.147350618639, 336.753988410437, 332.690012770224, 350.116365562438, 354.954047150302, 320.322304762687, 345.071272139135, 355.330105513699, 363.644209507709, 359.150709499844, 345.963056563346, 357.266117540156, 365.901984312921, 319.566882612883, 328.568461122309, 376.124874633001, 349.329143035197, 313.247413514758, 318.908969330156, 374.612546404266, 334.862168459071, 353.088133757004, 363.080162705871, 352.578609528698, 329.630444295599, 349.076320009147, 366.832263346132, 360.746587282256, 312.625987627369, 329.956055812563, 324.275927556899, 339.154662703257, 348.795625775828, 352.832595864741, 384.031684861938, 346.79702545652, 376.861948823532, 364.980272464122, 354.208203048201, 337.138726760401, 354.720418833826, 331.014751099327, 333.595517699093, 380.657933202664, 350.657452321504, 319.222023618556, 328.436399510203, 333.3008699897, 341.160776095059, 343.986228552166, 315.835050864298, 324.369311752492, 309.621669628963, 333.996314297487, 350.936100459, 326.715661540723, 322.081524574119, 330.799196390375, 345.112177054873, 329.530410349172, 366.500052125425, 350.705200920105, 342.609838129645, 327.774604083176, 349.648612611576, 357.321646254818, 315.572269472004, 343.643635364143, 363.729585587319, 321.463798242989, 357.284774020064, 365.403997839961, 376.33062018067, 346.957699732294, 350.169801435037, 342.637879262079, 351.603085592631, 352.735115794114, 335.355025445328, 347.969296708881, 356.000583785458, 332.695913892286, 358.087235185067, 337.6796798094, 366.57671248317, 356.089586721383, 353.409836045346, 334.66511374859, 336.425515661783, 324.320379175638, 339.505293414049, 353.903865854519, 366.227118984058, 337.514576409588, 328.338752572454, 316.919025521904, 372.393691351058, 349.965682258789, 346.355272931262, 317.814018093714, 346.822358545808, 319.049925188813, 329.604210910404, 338.862231418407, 321.984975644581, 339.316604941524, 364.191869132248, 301.469518545052, 342.055556724095, 354.115325925585, 344.088069191889, 365.383907836247, 342.875051868255, 348.075963076093, 334.652007625786, 349.323947957259, 330.935098722971, 353.085571965247, 349.951960773027, 346.689702462294, 382.702483042394, 333.947817199383, 354.037728193539, 340.236923668455, 360.010757126911, 338.16705087975, 370.637752557244, 364.153493764156, 376.980372993287, 347.741517161168, 306.680242063277, 301.358461767085, 328.446641476357, 359.986047829307, 322.551708614885, 364.190724674598, 358.44741416232, 325.109726566248, 357.416470934541, 320.892699827313, 382.566988477314, 341.089740103504, 360.066157392029, 363.21779575322, 349.269223588975, 346.901222144454, 380.385028586471, 336.181111907926, 349.529280674906, 339.646551074963, 337.952020923539, 331.430096288087, 374.107761621634, 341.131499073799, 329.691258122267, 335.079411186603, 384.450533682568, 324.350341594359, 318.264866202454, 338.70747769664, 342.851629574436, 358.82714433171, 344.748494659562, 353.741328940494, 333.756555800324, 353.176908649067, 329.842310372422, 341.94928823194, 345.980612901439, 353.168945447611, 349.358544677426, 338.748938391415, 340.282840271976, 360.040342162837, 350.538129497685, 348.910424575602, 326.146290041211, 358.411408188062, 343.437070852147, 299.674559810308, 389.84760311364, 370.66515008001, 350.148109327824, 314.047094813533, 337.144634378555, 335.489792181997, 340.202214122102, 343.830495250455, 336.135715961333, 342.27512282637, 351.781748488844, 335.715430415677, 351.836199848038, 330.54411935326, 343.43120558317, 367.578693130909, 326.643107769886, 352.429116472605, 348.122474009683, 346.310919648799, 371.116438755479, 359.706831800144, 331.744448361894, 354.250128289682, 350.920115216418, 349.833886750245, 333.341675821406, 349.451523020023, 342.4803636061, 334.619023044071, 364.323953461586, 346.446894291583, 333.523944508619, 351.655169388494, 351.84389326991, 377.369721997012, 352.067422692104, 341.982973999295, 339.394342357763, 316.677815626424, 335.514776722611, 351.736866937325, 353.517694624584, 324.35313619015, 320.604431912088, 353.776481376051, 342.394200889637, 348.76642525848, 325.23596468939, 332.872724540659, 348.215907909234, 337.788996007987, 334.963425746496, 350.622277761292, 324.487149032008, 350.80432601571, 347.794043703487, 339.426261845207, 347.611863040883, 305.395405363966, 354.844114307256, 349.108301620626, 325.273079337294, 334.029381693459, 348.866648041839, 355.709173180694, 370.210693997589, 359.412728690251, 347.583780256425, 368.696092654808, 330.569569638235, 336.659078520203, 339.559110528214, 343.419497044631, 337.898184377254, 343.437836973884, 332.065673777988, 347.409406633679, 365.616597976222, 388.829889252417, 366.981156428351, 359.705259436092, 358.519521553582, 377.410800803849, 351.506450582827, 339.827244807782, 326.006208807205, 359.831022303914, 366.54992590613, 352.05574068666, 363.291068312418, 370.92968227944, 314.215670446284, 374.503648003296, 370.898382736138, 339.695987019277, 353.920964633624, 364.855096078955, 344.108254223278, 353.286271509613, 323.075278713349, 330.470613247175, 366.757127730372, 351.727616450947, 350.883799717622, 325.065636222663, 328.303517111033, 316.597815070196, 337.155565037993, 357.819505088223, 344.546974159512, 336.940608578973, 333.377776851173, 348.746685828298, 337.906100971539, 352.878118095437, 324.596372658206, 360.253465240997, 360.138343644512, 325.913324534459, 326.88849998871, 334.42023903657, 350.910875503229, 326.766567553945, 320.479459880524, 352.32948289369, 338.742100911026, 317.215575676667, 309.419127306357, 339.918105755565, 343.583060703728, 333.211437746341, 343.581474735323, 342.576889262322, 355.887856881912, 347.262619310272, 340.3892108669, 359.203534427828, 325.403700318057, 338.642904098774, 345.551498130507, 325.615183874634, 343.589436886953, 352.219604237577, 324.834147555136, 340.885727209262, 349.950817459503, 333.314613455328, 357.817229132622, 346.287322294434, 331.356131766144, 369.107630165801, 320.880206423511, 331.337695433335, 333.80557001337, 334.318939490086, 343.63397174541, 319.114424182301, 349.567920857434, 354.655198765807, 363.986267677681, 346.875549506125, 331.60328967398, 343.468690365384, 329.903880149363, 329.277501337927, 374.889493938942, 349.108308026487, 330.394423167253, 314.896208601153, 343.305011525144, 342.73099375292, 345.241049165033, 339.746258910966, 327.810130052481, 346.043953582036, 350.66794773336, 355.190730210492, 330.075051869847, 334.073922882089, 342.9012053433, 344.029627481634, 325.150824468278, 340.791841854025, 341.260932180415, 347.36225641207, 329.539768835244, 349.961639936067, 368.449608112532, 341.529284719113, 325.753370997184, 333.696305747332, 356.058580043822, 350.651676700429, 349.226836848954, 337.140552347688, 332.767991773235, 356.54828476006, 333.802748946848, 326.959565052726, 314.673467756382, 339.051676681029, 380.008535846092, 346.857256657582, 370.683347971372, 344.491466598511, 354.774486597852, 329.146031592304, 318.468120689099, 345.945791796531, 346.618874923303, 352.826932153971, 333.588077498406, 332.175042907781, 338.677575617196, 351.278076543214, 296.852578414139, 322.569861716713, 334.394558822794, 352.572125056449, 343.942424842625, 332.251294281526, 343.516414103427, 345.188631655485, 352.569005817345, 328.822730976259, 333.28292980809, 356.608760088312, 330.21963187973, 338.056593207137, 371.911389277252, 336.635562696485, 335.392613001216, 342.023884348316, 373.649370891025, 328.974950111453, 365.53940620648, 380.686421507154, 324.662360427501, 353.727559045533, 319.529568803456, 308.818044192908, 359.936435745601, 355.019791879698, 327.623697058287, 325.971568013318, 332.339011330776, 334.891564774484, 344.648303040459, 330.878139893225, 362.36804934473, 335.771661184714, 346.143649613966, 346.092480719723, 330.968823453425, 352.507298588456, 323.046590309262, 339.017258974498, 369.276067527081, 337.240763283109, 347.625988574476, 368.263014566174, 370.71298508445, 313.859786937553, 346.330250216293, 334.308175753921, 347.006075025257, 351.666329310212, 340.115418632663, 346.1468671087, 368.565585544451, 353.653721554479, 369.570882243763, 341.268682699748, 326.491666735864, 357.994684894333, 347.091993566788, 358.210648607414, 366.170622325853, 354.045990588562, 374.176123926494, 352.270583647923, 337.938935807687, 352.319412132366, 349.181074891376, 334.471767251845, 373.102650479892, 352.688826737669, 359.453174141782, 317.147022711528, 317.506410984835, 382.378141970722, 332.14906798825, 334.796368679961, 360.192607369878, 347.567299488486, 368.857029789154, 335.732084378474, 340.314118616743, 333.479640371051, 346.652349250087, 340.327188482919, 340.205942629051, 344.611263311269, 315.384104191753, 342.055420785784, 335.877533559744, 336.801643977477, 327.578510792381, 333.113621171813, 334.316223983076, 337.939392175146, 360.094168086633, 321.258526034919, 346.212824579984, 336.505797884875, 349.446979215137, 346.118548265382, 349.615256600688, 348.291365800096, 361.451740495578, 348.047996982157, 358.552924249916, 342.841606338698, 344.347094680812, 347.615839972038, 364.08958797451, 339.263209738091, 363.223363435676, 349.455030530613, 344.035546930008, 352.371478747479, 358.611840652494, 372.52883207052, 336.478082752693, 317.037223481644, 344.844772001139, 333.403509703259, 378.478475903282, 356.304177589162, 329.382801671168, 375.869879369474, 280.917645089285, 357.672630426987, 321.196282333517, 357.232672339279, 334.414622083068, 331.66244026756, 321.317586183728, 375.559650722058, 337.676223206272, 354.745489887732, 350.97674600877, 352.883590110169, 339.796416216175, 384.161370508324, 387.902564982902, 354.361219691726, 358.014336669626, 337.524399076578, 358.454364580706, 329.116544588816, 334.122699760574, 332.313736280598, 331.436039567123, 340.267642191468, 368.060197100642, 340.50219214954, 321.631796364775, 343.132660438338, 356.213718406133, 310.111789146, 342.212118268315, 345.692340204197, 341.158382091173, 337.978818735846, 361.488286616363, 348.178023389711, 317.950333478783, 338.274256813076, 354.693884086582, 335.423361856848, 316.180697150723, 359.381801511475, 364.097185406609, 352.033854060421, 339.088763276283, 326.668599079886, 363.968395801941, 355.523452243002, 348.673408085128, 335.412735075183, 340.216552269667, 355.764776374594, 351.010035108281, 353.326936220045, 366.378715593749, 347.60693939039, 366.554974054133, 358.762768613482, 381.135311672374, 374.217988333162, 334.501896497742, 364.655628092737, 347.161740019203, 352.467595876775, 341.975909832942, 327.127988719805, 351.634448480197, 340.581975569132, 326.845424672001, 312.794080989254, 334.378922101062, 371.201473877954, 379.796528211849, 352.198218093948, 369.968002928181, 356.985097986498, 326.72764325158, 325.770783074577, 316.742736982568, 356.911179951967, 347.984853890511, 360.217889231053, 361.529783513147, 338.244015075127, 384.027439258701, 333.418360947359, 340.776814655682, 346.00575860134, 337.201210211297, 370.486502097576, 317.036768670451, 356.590063284477, 347.483477316704, 351.174021083149, 349.641916189412, 332.788519207626, 349.168391613298, 342.730422237041, 348.276792481081, 351.108056860237, 353.038662558558, 332.142045661706, 324.54486432969, 314.781952658395, 350.767157212569, 373.37934126718, 350.227180039101, 351.038529366984, 352.567469496839, 350.290414210033, 336.301124515306, 331.869414473555, 334.717033739082, 357.063316280075, 328.711614801024, 343.266953534089, 333.459859355179, 358.448612440623, 343.30586663994, 355.399498743681, 341.172042007045, 332.817178672347, 346.717661475324, 314.144993883613, 342.579611846079, 355.657782570254, 362.377290727185, 341.053789097798, 339.986500450238, 345.991130028667, 328.353494725731, 342.948886122623, 347.887518061256, 352.338141527821, 322.869888296912, 349.514283983873, 383.881293124036, 337.45510459986, 363.433339096831, 323.61854639963, 353.433703485329, 336.082640371473, 398.109560458984, 375.861757508814, 314.821237043208, 325.115431129389, 335.566771715934, 371.675129584183, 360.215064344508, 309.99468907597, 338.805340642532, 343.003468361283, 319.186747849016, 342.109314625527, 373.881742711706, 359.630308232948, 347.512233414246, 351.252515945722, 355.479065178317, 368.922478130426, 333.197039493113, 306.590386625243, 361.300308940934, 332.518335961898, 346.780337570469, 366.623838476971, 325.415181373375, 318.278516835673, 342.305982708298, 311.860198419842, 359.584893366435, 347.627104307394, 328.047255706732, 341.812432661642, 351.445125060999, 338.084881952009, 335.094540364347, 333.935203022972, 371.841970909142, 349.963216997899, 340.986644910088, 341.456363548544, 348.489046428113, 316.41002945232, 317.399700417387, 345.115209636184, 350.108517405476, 370.154842676687, 344.317774050868, 345.020749588087, 364.460697862332, 337.800942366547, 317.723542794935, 352.690263185889, 378.389435436576, 359.221748853798, 328.606308503023, 335.38003223657, 346.255441942242, 356.554178534865, 319.743568861382, 326.248110082963, 381.973306272454, 348.041627107645, 369.545574438823, 351.048318982866, 313.653372065799, 359.727216564151, 353.596671752181, 371.02396381164, 351.898463310083, 336.263127147135, 319.639072455895, 340.904658478838, 337.393700729936, 358.095178127189, 338.260820831826, 393.224570026774, 385.993723144953, 363.385515698255, 335.100062097541, 327.133269395141, 345.525101538112, 321.099561559957, 363.395210773956, 346.306896601505, 337.788158377211, 378.47174131073, 334.917231881465, 340.164278988662, 332.409494224633, 339.796291820069, 374.205904256287, 339.601774409008, 358.617135526611, 354.540209108608, 343.951477842522, 326.968945349385, 346.833405057031, 361.304850170053, 342.582861767228, 328.080971166569, 361.604209713344, 387.082770446911, 353.467610498007, 346.072676721459, 323.610156670481, 330.300420755766, 339.049127432103, 370.412249914242, 356.427074675615, 330.042884070831, 306.026150084717, 325.293963499521, 370.374055695318, 383.72085608247, 356.767396698236, 344.454053758427, 349.525250067104, 351.065512846824, 344.766395762338, 364.655755668737, 345.932153262923, 361.475756644404, 335.292758880798, 347.457046843093, 371.202104685907, 313.103183749015, 322.40780920821, 342.971925497188, 335.52522509261, 348.652697782641, 363.879258346709, 338.238053158367, 351.739365945412, 321.896291903248, 341.2040856961, 372.706629846032, 322.391695187065, 339.598272379558, 349.133857884991, 354.526008069704, 337.279389604563, 342.924167959232, 357.067667784681, 346.945965917402, 340.928172279189, 346.95852675678, 334.379963283892, 374.37655536657, 320.368940814331, 337.314850148853, 312.548907482521, 337.70452094083, 369.515408625864, 332.622310796714, 336.272800341624, 368.731930368086, 344.215294011989, 356.983732859103, 336.380528076559, 340.04383816575, 345.048235024016, 344.329958091695, 355.510785016804, 342.701649399042, 355.662117424465, 344.84335668758, 347.462389662083, 344.716563952815, 355.049685553023, 334.243106036656, 325.662184499887, 332.75803937793, 319.63823879269, 330.708672684688, 315.058080539777, 366.220747529556, 329.303062775304, 369.23717791332, 328.442228613146, 347.695881695499, 336.718199846015, 337.414383180538, 322.038801514233, 332.584362339399, 356.223664530882, 337.074631841474, 338.800141355717, 319.809750939221, 335.115492379601, 356.640142550397, 349.774055961007, 322.231778195462, 337.08970120938, 323.383080705187, 337.918956148046, 319.390804494451, 368.810929147949, 354.521969960306, 320.831848069457, 321.833243273482, 318.516166944447, 330.4836118842, 357.374571126929, 343.909441781445, 357.579643359143, 329.337848874051, 355.648244988058, 339.305794347843, 354.292370403299, 305.832792014936, 307.888993262385, 340.400687053435, 327.493567194132, 315.559455192612, 334.632480383676, 368.23788103112, 304.943541440617, 310.348607450306, 337.615633209558, 331.650067415673, 341.045271102099, 340.662992313693, 338.246895145496, 353.617434370745, 363.348071682783, 369.575736481387, 338.987853105577, 343.006233280471, 338.666163705351, 366.091905200551, 335.713178203992, 349.953593077291, 341.355246683094, 314.492734866497, 351.787156459537, 364.376380433896, 342.043796058736, 335.368304527873, 336.45391052751, 334.249109406823, 348.116263078552, 350.919581293203, 343.645222177833, 322.37071334146, 323.356398735921, 344.40027802732, 324.651684129583, 354.015108139325, 340.613082624904, 346.588408242996, 362.698646558336, 355.258940786592, 362.201990875994, 351.046015664015, 375.533049008698, 353.968877230411, 345.299688592203, 322.428727473833, 335.508973495829, 310.003245258971, 343.278247197998, 337.527937265587, 356.863713045481, 335.931180351785, 341.235131297129, 329.094199542241, 340.914908980392, 330.627547853085, 364.107352824192, 339.218854951979, 361.383620425596, 366.723540187048, 366.046942780453, 336.624622365347, 373.69169620832, 362.045183330732, 317.616994717239, 325.87986178752, 360.343000489091, 350.526529412472, 352.855649848728, 347.666657238952, 329.89661767675, 297.280878004737, 321.925554486462, 355.985118210604, 348.84835911257, 345.296775872688, 361.020406945358, 362.440947083249, 379.729494883073, 358.13117181795, 318.766266122668, 341.616356035485, 346.608672621378, 321.503020470212, 383.520927827364, 351.676392777218, 349.064317372441, 342.893563192931, 325.786234707551, 366.785393983924, 352.25586271445, 317.886715111993, 318.807129602268, 312.866525862703, 331.563140622145, 326.848449722421, 339.503394853547, 325.097009702794, 326.683493851904, 373.794492761031, 347.335423105987, 350.68200711883, 355.701525471887, 355.072008739754, 332.630488911529, 334.056707982296, 344.206660959483, 326.503199205159, 366.26450247012, 374.512800186341, 339.759689853767, 335.859843854041, 345.743310922964, 329.448491740018, 337.600863134395, 329.559284469506, 353.44119139478, 350.921550107155, 337.418073892082, 358.760933982934, 343.172287899789, 335.04515879395, 348.492769871484, 332.696665655698, 332.438010583078, 324.100463298302, 311.902836385501, 321.740972718348, 353.437872169002, 344.657118838565, 369.057257117429, 370.436662277997, 347.558694940402, 351.061605025371, 371.137973674621, 330.730067524462, 325.158383249122, 327.948483798292, 336.674148438954, 310.01221567863, 344.268435761787, 363.633124490282, 349.33834240218, 368.838216985597, 354.131072673415, 315.260354543326, 331.591718051103, 348.080821464028, 337.759802878865, 342.572953415562, 339.685841007033, 352.701488131111, 346.560034344682, 381.059133679687, 351.437631252296, 374.194914947029, 343.939050666582, 340.84723892226, 352.776550016254, 324.951599607461, 360.157573676095, 336.322147086429, 355.321732119206, 363.012441104873, 360.252262245826, 345.500939054787, 327.100985480205, 367.681817803943, 345.724175931508, 355.954274701463, 329.750006090656, 383.094558940438, 380.411675363803, 387.79704185436, 330.119394593454, 311.78577244713, 372.432563299632, 342.599817183102, 343.727677626271, 367.705422677954, 348.658465352941, 335.777808528313, 347.561516287452, 344.842578355299, 306.368954998367, 290.087359172691, 362.583317584903, 354.165090054328, 337.119420576335, 348.006333396473, 345.645259151919, 329.094944320343, 343.380563322193, 356.620117647814, 354.520552256992, 332.939924070018, 354.852392533724, 337.224401491313, 344.499605916112, 336.50546399255, 356.467881147129, 355.997130995214, 350.750595513664, 364.660827892735, 338.856750139757, 335.249138141151, 369.397400405803, 306.546925816259, 343.840748030614, 367.594927402696, 340.274164975618, 376.995367179916, 358.577802927154, 330.486539091057, 303.505047209949, 354.061379351961, 355.987663360489, 310.907131094133, 356.063722816519, 340.073639041759, 333.325936517801, 381.616806805995, 329.018801569296, 315.22473434731, 342.027594724472, 352.876540201349, 352.658398870617, 324.813699153434, 345.381737407736, 357.053949251325, 342.285451742493, 348.408415044429, 329.532897373976, 337.910619668979, 326.269969065654, 353.539604353977, 347.121729393471, 343.145191053961, 350.02717523972, 314.340972171569, 323.502245681508, 357.268127687758, 353.296770322823, 365.224727533663, 365.441183637474, 311.608753029243, 316.074979712233, 319.960946146929, 328.93179439423, 339.756379264774, 338.355374863926, 364.475715693464, 312.481380616061, 328.753749390214, 355.031190860231, 373.891282337995, 351.293978517332, 344.758553556097, 357.453360992657, 321.333571353422, 344.386143086293, 319.075844907521, 316.770216393705, 334.576007179553, 345.978783469254, 349.16718300582, 320.914325366527, 350.671051505886, 337.980974759541, 324.135065797097, 323.012122403249, 365.363473124936, 312.622359714735, 351.803449145882, 353.361761716468, 328.863664444701, 361.865176774986, 353.356952852617, 366.428074285483, 345.677247224893, 347.318771670708, 333.872894795116, 370.586324746932, 353.280866164746, 354.643727898561, 335.156558530018, 346.513751590866, 345.097535629707, 336.518477095106, 356.215299190421, 340.42584756361, 341.227142244475, 334.530334521668, 337.965007916576, 383.206613825739, 351.745455813065, 360.359617118626, 358.30395391804, 347.673301155197, 330.65402664347, 311.70517000382, 347.297979429995, 333.620529699778, 347.220110548186, 316.335201063838, 315.726038670632, 375.153822534514, 346.445719253846, 339.382770962235, 362.418349081857, 356.052764369707, 333.130606786461, 357.657302787989, 333.674343920969, 359.353040725806, 332.50417502972, 330.093290094477, 293.686920767927, 330.64368027016, 338.42061252382, 349.836564076776, 337.061709333522, 363.632414370548, 308.33294131022, 352.607716485816, 345.682585297551, 356.78156283978, 335.580018278911, 351.622691491045, 358.487007908274, 352.987100399397, 396.656183867658, 328.338789572515, 346.020915083083, 320.45403973245, 351.526118419013, 341.113630774474, 349.49614636903, 350.569758757233, 336.78563610329, 319.427019099013, 367.516575599993, 348.119676574128, 303.623712550972, 345.111733406369, 318.32183475655, 362.030518016571, 332.755906646052, 350.189102044134, 365.997194205969, 312.884613496565, 337.085835544321, 317.90153369225, 339.667027990613, 347.141411127515, 331.802693128796, 372.887809409339, 346.213332320726, 355.960838200142, 346.153009516072, 368.720405690756, 373.832688868131, 352.21948105572, 328.547510238967, 326.819485261364, 360.256476268199, 342.95263792481, 342.118907636782, 351.818262305234, 328.991964035588, 361.537601782913, 329.607346489105, 342.41567852517, 321.3878177343, 327.02872575207, 364.907069176002, 353.550205676982, 354.332970945623, 363.498130132996, 335.693666036603, 342.587474112165, 326.408381138588, 346.848166256466, 366.272327511606, 369.466904027298, 337.236073256896, 356.370870959539, 369.169861975362, 346.451975677042, 342.910845176592, 348.384733501471, 327.741649898666, 341.011756091944, 342.470958922558, 347.23805215677, 329.298410809463, 330.275959563037, 341.769022751421, 324.126809812552, 344.978902948601, 348.251499660255, 342.744278461485, 353.57211917297, 353.750306940521, 359.878936246688, 371.806266299043, 340.156182497823, 338.373994783345, 323.370777399648, 341.090254891772, 342.723265268448, 346.805030399737, 331.125729309625, 371.891427276198, 340.565859376625, 342.109925701404, 344.876195390452, 333.077905671589, 355.930389898512, 369.982717452032, 353.155827533392, 357.551877638462, 356.901113362163, 319.79113407025, 333.334127631084, 333.810111756687, 333.198547868981, 363.90963152791, 328.108929729741, 366.907609605314, 326.308119444258, 341.43031061466, 342.546298787028, 361.268746094107, 335.561556613432, 370.424777842977, 329.261403594612, 315.665697462548, 345.464032470346, 331.250325524735, 364.687101910908, 324.763253327929, 313.663352959089, 357.14435676515, 360.051280763994, 318.814499367681, 330.375995424958, 350.033889891482, 342.126655815653, 322.039319756676, 316.590957405992, 351.65434380686, 337.886047415441, 331.963394636395, 335.451960526845, 343.034135507367, 345.810008142025, 320.392412476636, 360.760944220593, 356.999913375378, 336.038849495048, 345.278938805753, 351.67313523851, 357.022763475406, 349.772798838654, 366.604997092141, 337.289693560562, 332.786438238489, 366.141656745604, 341.242322882205, 336.313458702182, 339.006595161523, 317.128934277841, 323.70708346458, 339.644524357995, 332.319661366105, 319.688866961753, 348.491528651951, 325.713074549651, 361.330957524956, 373.024478883104, 344.974790762213, 339.990187439976, 338.38731388755, 357.854535205114, 344.526605041398, 362.675938866174, 332.057565535698, 323.072448054399, 336.666987269967, 352.230356593887, 336.533098379264, 325.46791879593, 358.178454746744, 353.299709384733, 347.949310015445, 326.955292255816, 344.992058267681, 326.653990427018, 370.518405353763, 369.355503150295, 346.72836839617, 338.82859644646, 334.008887908834, 318.967278793611, 333.342859599632, 309.147008429059, 344.551076227449, 305.177723101829, 299.908598075172, 343.208492086661, 358.697163964866, 342.085902520992, 320.991613088844, 348.380011445006, 338.571897972412, 359.69331977099, 319.850705702825, 330.058662967721, 339.838267808863, 367.302296595317, 345.584661058393, 348.422795742254, 334.004712502692, 354.662851914111, 319.021433660444, 327.253716535118, 319.616295014837, 346.001202878595, 329.165271644914, 346.957587508392, 354.623795662333, 357.968470792152, 359.886900703531, 344.950386154114, 343.825882164637, 331.701427858712, 319.670418957902, 345.134893239081, 323.880880485279, 367.235802707499, 320.509716134555, 332.004583508831, 343.484956501475, 305.241290566784, 353.040723391861, 342.885486763016, 327.100348273086, 351.926393184917, 349.0547379247, 333.25956375991, 315.937599523362, 369.57681923473, 327.928464126298, 342.413177179222, 365.736385633936, 352.285794833336, 335.584450657917, 367.424255268707, 329.962521184877, 347.270127902412, 332.494859676, 340.031918885522, 324.376349083982, 340.861749668886, 335.468060745909, 340.395107836693, 392.226641630242, 351.919812742903, 346.178357446581, 333.384906062335, 318.453648828682, 348.588570566671, 361.922016394855, 347.721292063078, 357.646274349535, 336.798592323679, 360.201455339179, 325.302456904157, 352.99561544151, 318.023561293673, 317.519121829648, 347.027305171362, 329.644133490289, 333.868346993926, 333.481192365587, 331.913221938394, 339.529828201766, 328.315341630849, 365.887144048117, 328.306512500201, 308.336272622098, 311.019639602521, 311.516334787034, 337.370838075465, 356.377040275234, 358.202965008883, 340.009119141105, 353.064287940125, 332.411464500096, 352.961079538753, 334.157967025027, 338.684870109102, 335.670593183106, 352.303093028052, 364.314104376855, 356.297232076248, 364.03165768283, 335.978661778375, 373.57080187194, 340.199515227631, 343.665970489524, 338.737816934221, 362.185338919143, 319.127651379038, 335.484520121123, 360.650573012348, 329.850101939002, 358.200045068947, 352.50459237663, 349.612351170651, 348.72167645185, 338.083170885414, 336.457324174466, 352.07297083163, 348.614125482819, 327.049048091026, 333.454313895652, 344.895251953788, 357.543952075975, 347.069669970262, 370.467591526644, 316.53766902667, 344.339311796427, 322.302256752595, 344.533411270535, 328.583976658206, 354.900096369699, 349.541590415006, 337.76952890323, 349.039830510865, 331.467147351854, 348.962600588911, 329.87248069286, 339.985671593668, 339.107924600576, 361.952741368226, 300.686062833634, 361.989640307457, 359.521437975664, 338.656127216326, 347.738439633252, 356.417432992939, 337.493177547022, 313.357309339098, 316.641612160884, 353.14221735777, 325.112485401607, 367.740801967068, 349.697572603114, 347.739697691435, 358.717982677327, 324.124480055449, 335.017445666724, 345.843276645673, 373.596355251982, 340.603179729939, 330.16855907121, 357.563174037969, 319.241689401738, 347.467248931328, 332.922596716742, 332.629028240758, 330.494359275896, 313.634950753047, 310.32658669542, 370.5697409412, 315.125993767155, 346.337883673316, 313.942765245381, 342.173541481902, 351.259230954428, 329.190372329959, 343.045244894943, 344.165839470279, 313.764915263003, 354.378248731587, 310.295512150689, 361.713564368169, 321.824066393315, 319.456479928908, 324.041666565549, 372.943219965396, 349.00731055631, 333.631578122541, 377.124356111859, 372.91646428251, 335.106743085644, 305.316829149469, 331.648277419171, 382.834903440422, 351.901741118286, 325.313131045908, 338.806686217009, 318.957488357156, 339.618102097077, 348.819399802285, 370.556561274773, 340.773544160099, 323.149756764854, 331.018068345513, 380.843006296328, 350.431489675345, 320.175267987694, 356.184352783114, 352.437384622144, 361.841202294142, 345.378392824786, 323.051110162345, 355.747654361228, 327.13639708837, 325.04381750601, 359.486624459576, 328.093888867754, 360.469870206546, 356.333987142042, 349.068224260387, 343.704634056145, 353.201938849176, 355.968028814978, 357.985177151496, 326.083387577809, 338.084286654683, 322.601670388233, 340.044332493911, 345.463673392477, 357.585275158671, 342.911088968308, 326.447620603492, 369.322600467298, 331.745937695429, 323.842724420216, 324.415906216379, 348.246604749799, 329.980645651737, 341.028134074719, 326.549872084923, 367.931652240268, 345.61210286787, 342.905143877854, 333.903078701702, 355.884551603948, 334.515400201484, 370.387907217783, 346.092299651814, 339.798871353235, 326.444124594322, 331.664426504446, 391.754954250326, 377.519309894504, 328.342344015863, 340.032464987325, 363.185397430926, 340.00566580532, 359.05365803683, 342.323590357271, 358.97657586502, 373.031229620056, 330.662481926113, 350.579689472014, 305.374673328562, 360.230260453777, 354.691468323724, 360.042660762841, 319.660227623938, 330.405019353623, 337.143887266063, 326.260228732578, 319.901210782077, 321.300812864714, 342.389060773526, 330.325438690883, 401.153639313745, 299.272789850223, 342.698028853348, 351.574765720167, 341.053371678789, 344.988639361307, 349.042985197876, 348.222618542452, 363.602865714144, 341.94667599396, 357.797333571774, 317.288246112291, 357.088799046777, 323.427666312232, 344.397413997578, 337.319622415396, 326.701922945251, 335.134080552718, 350.325665746019, 319.982646981819, 315.871258841981, 331.746006628216, 358.677623978077, 347.005963661517, 347.022897599577, 313.132786028515, 328.32688478744, 338.12955766842, 351.603954170837, 343.032578034123, 340.01073554749, 349.601172917179, 354.759040100395, 346.240623347165, 353.989003509095, 368.722288763858, 330.737524333525, 341.999190412962, 350.508823642555, 353.663173167785, 338.745132911446, 336.871430288955, 375.976066444342, 350.211599516565, 368.675734477748, 351.17418376216, 316.66731732483, 333.364081568859, 368.518704198684, 366.23862294884, 356.800881661998, 336.479131428116, 316.068364350192, 363.890085434491, 327.243354693113, 352.064413921347, 348.289865321876, 348.907772307179, 316.483265246346, 342.098047451552, 359.903939520452, 352.030502797724, 335.6972404766, 349.377823541254, 368.150933051649, 349.644416026522, 316.397353815407, 370.229407368611, 316.271002612951, 379.229721736234, 319.311077921615, 317.75707869746, 347.283993162375, 345.918340610385, 338.418022653717, 343.473590983248, 354.738575771562, 336.624960832946, 335.868810938246, 333.327928003404, 344.477037469772, 333.625295636017, 314.631319567529, 343.662325244923, 356.401067617173, 343.938170906531, 363.963095816935, 326.463673746253, 286.841034398753, 369.631136259555, 323.916964715106, 360.856669415966, 348.461820027432, 366.813189867385, 351.600633723328, 353.105072441945, 347.815080606352, 357.623800634554, 325.241386655118, 321.586289479008, 344.451998869182, 340.512132659571, 335.750945225982, 328.873232575565, 341.288180299545, 368.478802112779, 374.346086217547, 360.093621311216, 323.274823962933, 364.199157783287, 349.420556630774, 302.915726086668, 366.072664511392, 340.499106046781, 359.274763689054, 334.962810251183, 354.073653017873, 329.908728007414, 358.299974704972, 361.95849543944, 330.543887837101, 354.994386917368, 333.306120475181, 324.893875057276, 331.396309831102, 372.972658930731, 344.33813423209, 312.705123191705, 315.088832030015, 314.64130119054, 331.663242449578, 362.603030843719, 342.333938766125, 353.083493178536, 361.612015118892, 348.579900311585, 350.370521584809, 322.356273497604, 346.116497691812, 330.363411226014, 359.307436691035, 352.587008502864, 342.582471355603, 315.051361603224, 337.564539020226, 336.426176504342, 313.43428952804, 373.456512882114, 321.630027462048, 334.940470686102, 350.157746524419, 332.049806877476, 336.151276545418, 340.517710934092, 376.66334241243, 332.525329866759, 338.579209201016, 357.965972747542, 362.96630403072, 364.157362089511, 349.684462297776, 349.473159844507, 343.799223346761, 359.392881905785, 325.249130289147, 338.843809537729, 355.228592831155, 338.839908108567, 352.501502272667, 326.678198425255, 311.700638480159, 347.230801078357, 355.287921953031, 325.797481558682, 353.387690700572, 361.45038372431, 338.095222486757, 335.973969890167, 337.380336085903, 349.715367435836, 356.341628989864, 335.549332772308, 327.443998728954, 354.136101682061, 356.613320446111, 327.882058912819, 339.01695688275, 336.386930625155, 377.75844587706, 366.340991647507, 308.861997900314, 353.816368934399, 364.144904413189, 324.590762848199, 347.913532537818, 319.192813662739, 345.533602903242, 341.765454634821, 303.392978038688, 367.62427469346, 351.336851150034, 355.253163522569, 346.417563936498, 349.451371626651, 361.410381247985, 336.270749677895, 339.967889840223, 333.323013978938, 301.504530882823, 344.377700544653, 372.43363416415, 338.912234037701, 331.384129074888, 334.60630256383, 371.12014951429, 353.70594402331, 317.592670151265, 334.079657034183, 347.876629987101, 352.533566687076, 350.547717758924, 349.656505224384, 353.728315974678, 340.350611792987, 364.758065026644, 356.030846236734, 325.012728261571, 360.714775930501, 371.446348297317, 353.180078092733, 357.446512166902, 365.538996433785, 353.306869505643, 366.092889216311, 358.786955699218, 338.157284054377, 361.191207915244, 347.989086013189, 320.065100276384, 323.511009450761, 327.642058525017, 372.874684260244, 355.469263258273, 354.925151202756, 361.766563428933, 337.205539695585, 355.711321318067, 324.315167629645, 352.638383012757, 363.030325821813, 333.58754144372, 338.673561698319, 349.382994582768, 364.88197522693, 334.804456639246, 350.893593622158, 328.0751388566, 325.189911173378, 326.100932868078, 340.490496626765, 336.867507826957, 360.542608183221, 333.159281563056, 338.169444900122, 342.040241835029, 341.051433030842, 358.96834247916, 350.941683641799, 347.155236261114, 314.153358064712, 337.044769903607, 332.305853030774, 361.118675828172, 376.659020273363, 343.784350633572, 332.254971712804, 306.358967344879, 348.114846626808, 315.683559262208, 359.210459402902, 338.372473449348, 362.127281105041, 329.580056200066, 336.35685660851, 361.104704727482, 339.530345820548, 347.476468986634, 359.030791482816, 331.242019321857, 358.332100174735, 337.253147382409, 354.512737493663, 343.696077606236, 359.651272669122, 372.564945548937, 332.704083555905, 341.996478022861, 339.471844467896, 355.33514450054, 366.515426678486, 352.293507899834, 342.988985664347, 340.006074974192, 323.886025244937, 364.277131304288, 358.926031956566, 315.497003211108, 350.27537061024, 340.339053057128, 337.55757195192, 340.633059457047, 338.767671959864, 357.360000627294, 336.638004796272, 355.569734153048, 358.085420866652, 326.091474056173, 363.405693095388, 345.524715142855, 295.081488666747, 372.823903176518, 356.671168805514, 329.752650186946, 375.125248266033, 355.06915323506, 323.897460457459, 323.184949354885, 353.785310574733, 334.457271037429, 338.34562386437, 360.470128671241, 356.847189545073, 354.366059407972, 322.393290103619, 343.897076507499, 365.890256594959, 380.447796864199, 322.522823286423, 343.846058941327, 374.020038193087, 362.321704663542, 342.756591561117, 343.730489303453, 333.316852831509, 333.679758450359, 314.733376082793, 342.37151092839, 320.859338812967, 320.68534853743, 338.318752397442, 338.57405424144, 339.129321309122, 290.975756232588, 361.679971561581, 333.101708281508, 344.345775960629, 363.743769938644, 363.668539427759, 357.499982686293, 354.647215182118, 368.908993026029, 375.319123284729, 358.247272940964, 325.913263483107, 305.780937027965, 347.765412405154, 337.168053138369, 332.782827818284, 334.545899416909, 352.195555623318, 334.78981377193, 351.834351066823, 347.889563263776, 329.567781540449, 323.762980670312, 342.377252556503, 321.691512209608, 356.274604544976, 338.72040848779, 366.668379430017, 345.789086496645, 367.650293371203, 353.983438731018, 337.082832897009, 330.712263709146, 328.080185985273, 331.758043027963, 321.230054913277, 352.168097229108, 335.516947997939, 314.709212760211, 372.386420660304, 327.648896067641, 338.594336880786, 332.802536207201, 372.714971169514, 333.080419743611, 350.964003861564, 368.154704788448, 346.582914919315, 318.737286205932, 362.603051296157, 342.721504232149, 312.907926735038, 341.259728694681, 340.441324165896, 340.233958243559, 337.35699673513, 341.097998122347, 355.87428853888, 348.265604766589, 335.413913949588, 317.784675346694, 349.033607732295, 343.981843711447, 345.93672887051, 356.331347885979, 329.632603787743, 363.961408503516, 312.205453523159, 374.557318068748, 358.054621580382, 333.427772391313, 347.847417006733, 343.908332459058, 342.109682734829, 346.010307411605, 343.862864824735, 376.200364351444, 337.791426287743, 338.116264319059, 331.765701270197, 341.635576229536, 336.294641591843, 350.935048808159, 328.901183194658, 359.872991877817, 364.266857296202, 400.760257427686, 354.410377468103, 368.55186871042, 314.498716756653, 333.709479122509, 328.244018975812, 347.220866091482, 328.957839560408, 346.205480406083, 354.406967414759, 327.661500716399, 364.093863112393, 348.022046797127, 366.846283940856, 327.177845920707, 358.238631426321, 291.130695554097, 342.502483199735, 332.146325632709, 348.604675858733, 355.733579982589, 307.574318264654, 329.676493156135, 357.644786152863, 351.765230199178, 356.978820822593, 329.846198969425, 367.932009476746, 343.450845791305, 326.831268644778, 357.413090057284, 360.098606749844, 341.056168624418, 358.857108053008, 337.724416954601, 347.909675695666, 369.330506336527, 339.809117324111, 339.483249468978, 363.784620755311, 352.918058090557, 326.918780155907, 368.499855464259, 348.015032727838, 340.95932886666, 348.167991885148, 347.506182072454, 342.795737372048, 355.754082688476, 321.679684250305, 343.861215966002, 332.591730626122, 346.326258947628, 316.193023388694, 343.410149872003, 369.012110450878, 354.693874071753, 333.019258442274, 380.094244824988, 369.412332061273, 362.414577658138, 368.981607602652, 332.114256888123, 351.466798897946, 343.173731863259, 322.26688138418, 349.257827452792, 340.374886341001, 339.42450029361, 364.266987436652, 313.78548898728, 335.67109428084, 371.412211145502, 338.737834067565, 351.320943801386, 333.305442758754, 332.696864118398, 367.965312127664, 326.68464798826, 367.25730645145, 337.581259125867, 329.786640443164, 342.825505158225, 350.109923615231, 352.831078968124, 353.723203490417, 368.42778555834, 365.190287792706, 323.926815871116, 369.414096686004, 341.653680953549, 339.804249326452, 344.449768428962, 326.425255276637, 317.07103020183, 322.178772766608, 339.516030806627, 352.491388382562, 342.858520751094, 350.730425802219, 359.274439267326, 339.736294148264, 324.691152011738, 361.978457462893, 367.304794072476, 347.28153646583, 344.904664310092, 343.735793713299, 324.286942482271, 347.574967485171, 310.601653546786, 344.653180091209, 343.749714798188, 360.755312977242, 333.683090210845, 326.523764521068, 337.635739585737, 348.035067758918, 356.159209981819, 309.460677018464, 334.825095950002, 329.866414306924, 307.463241947057, 358.085053526059, 381.513863685708, 340.928822329466, 349.835946339843, 336.395528804814, 327.25272343271, 357.682989820737, 368.199094645008, 335.90633688421, 312.545435093498, 337.307834432339, 292.206300416521, 335.527823496021, 336.858232139201, 367.13336159476, 344.437657467739, 315.806362602917, 354.06756017545, 334.562948496537, 329.659139200712, 389.128711379331, 361.843835651598, 345.842368014399, 353.062833733685, 361.98911982513, 291.569009850051, 332.202702406574, 340.128612640562, 351.707865183242, 356.281804387088, 332.80183059252, 351.839165133071, 352.032580296625, 351.905189140386, 360.022683526383, 337.37575682619, 339.070813636094, 344.551594821504, 360.585115620754, 331.747490354667, 325.955443288748, 359.642334079272, 355.552746286742, 345.093571072454, 348.805829473545, 328.158330162006, 327.534154733711, 342.324940185304, 349.518774208356, 334.517737195741, 354.597871477395, 327.887548444995, 327.545668772532, 322.526218289818, 307.0516338488, 345.88138530163, 320.957289164825, 359.75441493169, 343.258644621009, 324.599755686313, 358.073218694901, 320.616243487134, 346.197440922047, 334.83445155368, 354.202253148161, 330.860564525777, 336.823748703136, 391.652243257632, 372.18344295671, 338.057966906484, 353.810185138012, 314.895683736178, 334.456955681097, 318.278950404534, 332.711599295657, 374.367310903439, 368.555766607088, 367.092004187583, 354.130668105047, 318.546325807424, 354.132976495279, 366.944212198528, 327.449705656609, 324.931719943042, 360.951073482036, 364.763740198495, 343.622035070578, 367.978210279222, 333.363332819413, 333.670813207651, 324.91652912147, 351.616420353706, 332.976948700423, 359.250236768584, 338.561059770234, 339.213634708882, 358.966143807593, 334.202269427409, 336.113685472488, 334.290971947437, 369.860383403648, 334.968027407725, 364.038988851391, 343.910544091239, 324.020580759291, 312.723499945398, 368.525170071446, 362.145703516938, 345.089248354548, 330.440002075028, 338.008829034196, 354.428586487071, 337.698266404254, 311.076473842082, 362.679027929901, 322.975672093592, 345.663129544061, 366.714821549935, 345.262604048605, 338.714258700181, 348.789433502761, 362.93578420084, 340.649440425185, 366.668890630035, 333.53895852501, 354.626375147759, 349.293392444449, 350.516682902445, 360.999794295577, 347.85317426093, 349.917122757962, 335.923369112914, 325.275739331331, 321.078812776154, 372.665166869242, 340.471718842924, 351.689166046718, 336.517169511924, 341.329625201614, 323.21835713458, 329.147455632998, 340.442586127848, 355.599597266311, 347.702801541868, 351.431706025757, 376.462582035284, 363.42499356665, 309.069717963466, 340.673589750974, 368.382714840971, 327.987964016154, 346.66963820954, 364.893043374844, 381.916997646609, 363.443466710567, 338.015260174661, 357.673046989703, 337.693412305285, 348.375529388903, 321.115247934883, 347.600227028304, 320.394375867478, 373.254023563848, 327.288461176529, 338.467671159222, 329.06311039814, 332.365219651486, 345.099075568217, 349.035944887683, 324.033181939823, 311.074346344157, 329.617678523111, 334.681775502549, 336.804180643855, 376.642564839391, 355.307692315594, 317.604984065538, 346.948544289342, 330.440273065937, 367.52565831026, 336.484449633375, 318.890659698695, 347.507306969019, 351.187224507578, 337.0354176029, 347.210877805025, 364.948484628827, 348.355822001659, 323.818859649205, 355.998104071646, 292.102751753686, 342.633413104859, 348.655435738545, 327.667874894946, 319.617642851508, 342.21967703897, 330.806059340437, 348.38706898893, 318.612673444661, 364.127077416567, 364.297184264318, 337.222593075678, 353.795671540134, 319.886408122765, 328.08147243701, 335.901739903069, 353.245189609793, 310.93711996317, 348.428044904689, 320.363068406037, 354.565220754536, 371.586129532592, 343.187698428539, 350.130990155417, 329.161381965542, 366.66080410791, 321.990675255017, 321.410223985799, 335.43250842734, 312.898362895626, 320.770718431596, 339.263473174527, 360.34235583743, 361.558538905929, 332.705759460578, 346.830197920424, 316.883200872251, 346.662558960473, 359.721320621046, 340.8946069817, 360.225337320644, 339.599822236937, 318.506328773522, 358.095782595278, 345.076178966734, 342.220123298902, 354.881043509559, 355.026708175228, 341.046792740277, 345.77634876795, 335.913329292275, 351.818119308207, 306.590660194744, 356.517154150402, 331.568596593565, 338.258111737999, 360.241031811728, 321.656609958593, 337.740742429584, 333.598933303046, 311.127086686921, 367.013590262417, 318.795320606819, 348.65021501506, 352.177840693747, 329.136841133632, 321.714973513162, 341.627824091304, 306.262998140429, 350.261976486602, 341.170267507164, 338.533984310709, 339.11872057865, 325.927484248243, 328.496969274632, 325.164642108057, 336.929307957484, 318.338687994862, 344.96592724533, 331.374961097943, 355.672832902638, 335.701867787507, 354.128291925373, 339.936492801281, 331.648836940072, 332.044040930247, 337.240596288412, 331.734495289858, 353.945470237386, 341.387318160015, 350.811881018524, 353.037156023415, 353.868109971044, 377.127094933593, 335.644584530809, 346.335317263233, 326.769403860468, 348.686461094104, 341.849821169266, 316.171826352313, 356.093025839707, 367.535001683607, 345.713672861581, 374.736274035951, 320.22350896679, 359.285217407781, 336.864514851108, 344.743104757165, 369.225143392493, 347.158763861422, 331.021998981186, 326.829747244951, 326.822931252721, 356.919081560021, 345.241059323914, 359.110286737076, 352.537101941611, 323.125257049545, 349.19653284488, 335.945352166021, 365.250648837004, 340.168095788744, 351.803199093608, 336.658681410257, 381.487143522261, 341.144570655735, 331.780194280681, 336.600582198649, 351.6761269095, 345.247488532625, 329.038820415109, 312.593603091765, 358.964765747194, 328.003909968833, 325.911730041542, 319.136168433184, 345.566833620711, 352.374439386395, 354.974278030439, 359.207111209894, 363.03946445244, 349.341006944061, 341.344668980797, 358.053136384108, 340.911677869143, 370.465462662071, 343.397798884368, 373.997794788917, 333.55483711446, 360.470038229108, 346.517607679712, 317.848532046833, 364.215292195473, 376.147802951449, 341.170351867725, 356.747840137264, 334.478514991029, 357.038265482193, 343.147485232876, 366.523778301894, 396.633754053238, 351.934763197843, 328.241872448596, 350.686278847604, 345.370849609819, 355.94529902553, 347.912934290213, 338.929329369324, 362.05118869553, 318.82557978874, 346.001675341129, 337.251919081815, 350.072754216854, 358.580069819271, 331.463432334575, 336.274342778726, 340.122576407137, 358.231020488967, 334.966569105193, 338.623566773128, 333.789702371962, 329.959291526, 342.888472489029, 356.303889060007, 353.018544368922, 346.557536620432, 331.97287246853, 365.752933424079, 335.554387563114, 316.645557190992, 352.310892459312, 337.412718888302, 345.536224900514, 370.103815930423, 341.912002574158, 359.858056370401, 388.536482599458, 363.83519836341, 349.398536625287, 347.275042921083, 320.107876937134, 333.487776856355, 331.369725695533, 342.720525426422, 360.369145065303, 357.278665453085, 331.845285706734, 358.063772003748, 328.648662665212, 365.40660907589, 340.929916540457, 379.712374011228, 356.648818958731, 353.504612881257, 341.598425366535, 338.186691329785, 344.170970736421, 333.011718733513, 347.022523594811, 387.709443191105, 363.36275582349, 362.465913053105, 360.293208871229, 338.333720213976, 316.00714534306, 357.930555840358, 351.725211972174, 350.569622333633, 341.47165749116, 371.903159266496, 353.075841533603, 354.077367264997, 356.481729118415, 363.6775707815, 353.340508427776, 367.757475390999, 349.654719015126, 342.513562203424, 328.917764747718, 370.744106531489, 351.338453057902, 345.314628775689, 370.713411908863, 333.682490715172, 344.46591577137, 351.126608610171, 315.247793398537, 313.983282875981, 342.731347791579, 341.135455795561, 315.17911812734, 339.988174607328, 344.638636316021, 365.236772813345, 354.504659628716, 331.521471848152, 334.044595219607, 367.469836781235, 332.149779093337, 347.366410381032, 328.873829304593, 342.750955047875, 374.794241544493, 328.784862837808, 347.911590545647, 351.01950751397, 360.227013990678, 326.523166788144, 352.823635823197, 322.895928931992, 350.988402788097, 366.149305799085, 329.993559481138, 355.268177221049, 323.345105225329, 343.492730873516, 357.93253003634, 362.501778464068, 345.632846462892, 356.266654276477, 315.180355561934, 323.427082743676, 345.282783876081, 349.192204764801, 373.461048599903, 373.2940407579, 364.874936777565, 335.980761029142, 343.409763662155, 362.318031499318, 326.782688137605, 375.293232541605, 320.808482546304, 344.576815221388, 355.382768026208, 319.205731832242, 333.350985422082, 326.74600089574, 363.938236996618, 321.191921964141, 365.595311475856, 311.550679820901, 378.051595221783, 325.431079678196, 339.877565508375, 343.560143429096, 338.257270115829, 374.708629688247, 348.238528979531, 363.886795192602, 369.736693464559, 342.645780386029, 358.951326803032, 317.871708257833, 321.146304289981, 357.309635999792, 366.674723155091, 355.609349129602, 319.308901233361, 353.112918563717, 313.410240370752, 356.344037343566, 342.891542315721, 349.091428355716, 341.671903654661, 357.018227091349, 336.491832409513, 351.605370092905, 350.344500260672, 334.410012401654, 349.786279949706, 314.991679732386, 359.126000133192, 355.934275365455, 375.578524944124, 336.937269843162, 350.15486411961, 340.314607185187, 347.05799454669, 351.72523715871, 337.229480657714, 362.335177959211, 363.892436315313, 357.378760456093, 343.414294568161, 368.076147894054, 348.865236112912, 365.331410560269, 311.618832974299, 314.395558537403, 349.022773229511, 359.347638955088, 333.179890953851, 342.747394484475, 345.817757426364, 362.716931917117, 331.749227925904, 344.675919273355, 343.673325550831, 353.18319214393, 360.239829846846, 345.190072512564, 325.988149653859, 335.348484263839, 340.619687597299, 363.211055870995, 333.377369013066, 315.148879518153, 331.90278656507, 336.525602627567, 335.883418765459, 341.411245951762, 329.500692795609, 345.228923006228, 365.744365738252, 364.982466361708, 348.519730358278, 352.989458465132, 333.955656459631, 347.893405931758, 343.081960297197, 373.409224080921, 330.38616936328, 361.545157724977, 370.043504533589, 374.402927053419, 345.443512142836, 339.098239504593, 327.509963355293, 326.06489512193, 365.550523940466, 370.275385120008, 312.300353543103, 369.834863640181, 342.999083246058, 357.571080691792, 332.371121713754, 337.154241231194, 332.884472827567, 347.742780602587, 347.596056776208, 356.473245215791, 356.481746620653, 365.89166721394, 365.519419850326, 346.94217983616, 310.653239454367, 368.298955070142, 366.54068797946, 349.62914338616, 356.262098131798, 362.337220624776, 327.769633417442, 356.05623525758, 382.63048398291, 347.702768580285, 345.819888079252, 340.380755119013, 362.8520511253, 363.506890617195, 343.323958648221, 357.723518392292, 316.362984915711, 360.499318931594, 315.029095741862, 347.014894882731, 331.428160033761, 346.024675334614, 353.441197298443, 312.284961414717, 327.206980641308, 337.481101155549, 332.801144091736, 346.072084541715, 327.996496282589, 348.625395949723, 345.032906363105, 305.723931452345, 332.290362602721, 364.056467699384, 340.018901764488, 320.818425069514, 330.126688472314, 358.944415387994, 317.544575457125, 350.112324266653, 373.400349125111, 356.950909209404, 334.24652969223, 350.45815686958, 356.852649413924, 366.102192375579, 346.445271062785, 349.719124005687, 358.648949034551, 350.787213416842, 340.322418939576, 341.872909002716, 357.426076013998, 344.927958610597, 321.393552093863, 339.534007148226, 312.882425822302, 328.677093163766, 325.682950618535, 335.774460208204, 354.566697481996, 337.306025349737, 323.889626870122, 335.298302626528, 352.225885778633, 307.047989338379, 371.350402579018, 373.942255147927, 346.240074536048, 321.58816840937, 345.656861207713, 342.817024170068, 341.385235300978, 371.783792174185, 365.253362247021, 361.432503599246, 319.999469758414, 358.406348635914, 340.956021389649, 377.875109341463, 377.640490597217, 315.672640487787, 338.131864784829, 358.231695388821, 316.547743318816, 328.579972640544, 362.044472687171, 378.703017708478, 375.227611229931, 337.800019836419, 340.75326900558, 345.736024695623, 333.794120750465, 334.381082092494, 353.748185112228, 359.701556188125, 341.54139678246, 338.604107979208, 333.641456483439, 358.716132044052, 329.950405334904, 358.449454279327, 340.441835108103, 343.060788522348, 348.702714966654, 335.684237953741, 335.185742590437, 327.845135572349, 340.67431907028, 341.886579779822, 338.072935603647, 312.331017153215, 339.477245184675, 338.290835854118, 296.323454475024, 365.749685280112, 349.506476588966, 311.251095576174, 326.625763294041, 330.124229257163, 355.685299788531, 344.276585807382, 371.004632085841, 345.366397552433, 330.856283997218, 324.985707454992, 345.395323240892, 346.396930829208, 379.967681130945, 304.510162585853, 335.247082261292, 311.342743348583, 338.779540616484, 354.203750712305, 362.023774523094, 329.111186115559, 327.941872518145, 359.378102555739, 366.708072374534, 337.091000734959, 324.477901948372, 323.123224544309, 330.846633938087, 356.217966491314, 325.085415090185, 383.697640713818, 366.500128432369, 351.185234331341, 354.582761231895, 346.696952337395, 360.173531098751, 316.281136113503, 311.244112098307, 328.879302641035, 338.491269550148, 330.88088617671, 346.432443599194, 358.719837435218, 337.105592366026, 363.996541017504, 345.579526406591, 349.755908200606, 323.647145870931, 347.469113433996, 336.383004708047, 337.550749382991, 363.384647251881, 351.485550548327, 360.048150862208, 332.444054851259, 355.968133594724, 324.798423394448, 334.562169544514, 347.185234972623, 387.272500019586, 348.201977473497, 363.704573353035, 341.219416542603, 370.517682998926, 343.636369027281, 341.390562343925, 343.055582328015, 337.270150188997, 339.067770858642, 352.399801556276, 329.225814030785, 359.86713042838, 340.782078217046, 329.624581786564, 336.755888242772, 363.241895083569, 338.422673345218, 323.719200171524, 355.05905619101, 366.955638279329, 347.548071698427, 322.179834673985, 362.499329975112, 333.13465314502, 353.956078968516, 351.444875932056, 337.746192816562, 343.045739006275, 334.80363129756, 357.153185597839, 365.37016901187, 359.650333864534, 390.234570601698, 344.324327393444, 336.054855731555, 340.782720542731, 321.962928408506, 314.543219653571, 338.978203908066, 354.578492151055, 354.131858531654, 328.772058537812, 360.330847270524, 344.669586957746, 359.798576855516, 339.594734226769, 303.17901530515, 386.827898263937, 329.935808784169, 348.196798407681, 335.265933750614, 365.458819468999, 362.694650233847, 331.498072891365, 356.361397736788, 343.946976025195, 350.219055349426, 335.63939089601, 339.420638868923, 353.807201365342, 332.518028296606, 333.504523860423, 342.652030413478, 334.608362534112, 322.221905038288, 351.663290362389, 336.26838739275, 322.250656887068, 355.356900397028, 329.833170494863, 344.853325777098, 360.132016397138, 352.532633834355, 332.568655363024, 318.521167081615, 354.503061349868, 341.150849052878, 349.354455623758, 341.278760849588, 337.817766233142, 346.147806446696, 371.195471067325, 373.92474424795, 336.06455775383, 357.155530349761, 324.891133467374, 302.74633984478, 320.692633738193, 337.411500823892, 341.075670319798, 357.626854492241, 338.099858079386, 356.892062610562, 362.886843033769, 324.503992196545, 309.604988477653, 358.07951932736, 363.162677335709, 331.194423447404, 352.396312326899, 326.13741394371, 351.508187159202, 339.759448883682, 327.256385347608, 337.859278569006, 366.056480277811, 321.772501362874, 361.983674697685, 345.109546956242, 351.601198264396, 320.248555483304, 362.542054670743, 342.771773002603, 358.455653150076, 350.209694747455, 341.816435723844, 359.908332749032, 368.526854657204, 366.186159455649, 358.268378248617, 337.454369042998, 369.170040284437, 348.438427611342, 332.987775841858, 365.596627284749, 336.790901244934, 341.35135438806, 320.750649929938, 372.822016303244, 344.602141111045, 352.831429002181, 366.936975800977, 363.303107481852, 336.293736322013, 358.37637742282, 375.934330627433, 332.444606137992, 355.61101426059, 360.191688518215, 334.704699080735, 312.727852431927, 360.823582519036, 334.492053391431, 344.625918182106, 349.0849301108, 349.240405206025, 309.920080196631, 343.606648578531, 344.193056824597, 348.36060658138, 369.90223079553, 341.44637603552, 358.151525179162, 323.944095666111, 361.513690556515, 376.786226756634, 320.040096801524, 323.165487911702, 352.987588340593, 324.762479047276, 344.09662066319, 359.993586283436, 337.17249171652, 355.686392517842, 334.047814859254, 361.340427904942, 338.043171396982, 372.804486997159, 343.759657537443, 357.271145700441, 353.930397414143, 343.577024183529, 335.806158570606, 350.062728208518, 356.114717998452, 344.249235543777, 334.144196919174, 353.620004778619, 356.033427619125, 351.457394463074, 328.715155448389, 384.520094997087, 327.623795914526, 327.571697912921, 329.082890132241, 350.451908939978, 315.839620094997, 335.465564781011, 318.707986785634, 340.074374196916, 342.326268518049, 345.013681073322, 312.454599982674, 326.170551548516, 343.607409371222, 312.913079926935, 331.87340086293, 333.785367851041, 342.423937207965, 350.121752195461, 287.112298572455, 360.223259291179, 325.060241244064, 353.36406339826, 346.814753619102, 344.434715579884, 353.537463580037, 353.190201552952, 321.980931457844, 352.189106729998, 325.812456964521, 342.758000393516, 352.550526637273, 361.082993375236, 363.122665368401, 380.913583926216, 329.2641914786, 330.794808203713, 336.614197056895, 347.811881405985, 358.266549651526, 326.365121702351, 329.827994180574, 354.530947945761, 338.733787360036, 322.208162898784, 334.744212725353, 360.870984599925, 346.436160715619, 337.701383788207, 339.262954756615, 355.3281880116, 339.556625435247, 327.402780415532, 347.842317166847, 361.253907866842, 354.436869728335, 333.057416715968, 326.199226301822, 332.080466627099, 340.324874815741, 329.441276484657, 374.823987673002, 387.307982136761, 346.824488008898, 328.289818752485, 344.25305593874, 317.077028249913, 356.739809189247, 337.984608231291, 343.96575227296, 327.989776586839, 357.545034640051, 327.726484163406, 354.169700264614, 342.491036956517, 365.019013974981, 360.491659238538, 332.977530301831, 348.600011747837, 346.452189058724, 369.9296473834, 360.894828140255, 337.242005304094, 348.148886733189, 370.637321779297, 351.615900123012, 329.346699415441, 347.117936568571, 337.211706704941, 348.855190148714, 303.660454525113, 320.192142168208, 306.802684225661, 355.789120769212, 356.730874259156, 316.633254262422, 356.250799353866, 355.288960915674, 338.875086312532, 347.761210351474, 307.421017725865, 357.41190257224, 321.768355038918, 350.583202522103, 333.15192162655, 318.018834473448, 346.759421870756, 359.050966363218, 342.273402123731, 331.602036224136, 360.744351071901, 354.523078521662, 335.31176543913, 359.092946431076, 342.32717561181, 370.552680493273, 361.50976990704, 347.224331792924, 331.531237338404, 366.75937819779, 317.682729807677, 307.417744271308, 338.408326386085, 337.898572635477, 345.64920252014, 356.144228700744, 363.661337352782, 322.331854328281, 345.910857880456, 376.337936643915, 367.869529750336, 372.65030901358, 324.022517384813, 317.465889137233, 356.129128965155, 342.667179053029, 283.077253786175, 366.623253991232, 331.534447756493, 355.193246152409, 355.58368058452, 334.1385485016, 362.083308428134, 370.530817506365, 338.082809661977, 326.694939663445, 363.78658371465, 357.041118371757, 361.469945818092, 330.663818421578, 347.618040638459, 331.191088563669, 364.42702863277, 309.006988900066, 306.746876446766, 346.917000192621, 361.540537020512, 353.649996445784, 344.460786092805, 330.643079333881, 328.210210139464, 319.825474447869, 358.92148919735, 378.682841975662, 358.374021328943, 361.760323867213, 335.980389349729, 356.764219680117, 320.505423098553, 357.773541150983, 336.242175599527, 355.465519392513, 328.006639934406, 322.134323229372, 366.395669443339, 353.817595147513, 362.378731234457, 350.857612397119, 335.333314363583, 341.406670418105, 359.895634546645, 354.104194328538, 338.244296245196, 341.984335944581, 336.363450595294, 325.293124580363, 332.861971896391, 354.596661209535, 367.508055976492, 338.080979563359, 354.32970276174, 315.349463840841, 355.681925103984, 357.082794473095, 373.301450916783, 325.126827930021, 337.593822506808, 329.045756854635, 343.891433125102, 334.924242918407, 367.498789942699, 337.268980873769, 325.175513039158, 325.897061991354, 349.896213997182, 352.065571072735, 364.963559798847, 334.847112355379, 321.468299120296, 353.890335149923, 343.564274335761, 335.262532735835, 336.081758850344, 348.807969425128, 343.09851035498, 340.42703711971, 350.97760546777, 334.674862024537, 330.789396612979, 347.727333449927, 361.381409962858, 311.273869333152, 351.783772255315, 329.466888437567, 353.634404565369, 327.13199387453, 338.798885557053, 330.738847410866, 370.129872439451, 322.504196723122, 351.422306648804, 336.99811720265, 334.702583134536, 358.824892070674, 369.399299481739, 331.689986338409, 344.317686581013, 337.81767754043, 334.218175524385, 320.513872776493, 343.315768444486, 331.459333176813, 349.580233820187, 330.223254302869, 320.477358394381, 350.546832308571, 346.287869983171, 335.387181197922, 371.635221092309, 318.296885852187, 351.995655698216, 362.573030481168, 342.289776260415, 341.999056660991, 350.055416703415, 354.36796186434, 296.842931524186, 361.62327189186, 364.278172199611, 364.492014815674, 332.275800039982, 353.494249551525, 313.70407795567, 349.696734955912, 387.712556323466, 318.784176621043, 337.090330523537, 336.3786838626, 381.057566243534, 351.734106062602, 357.594176257942, 359.777240585725, 322.976046209586, 331.027351701505, 373.896117816983, 356.323974620766, 333.917118597033, 358.194221295421, 336.983313370665, 323.865534638313, 340.350075411552, 318.004492758865, 324.190813746529, 387.214550293333, 368.157778258546, 340.72540079976, 329.914778316536, 359.576132595864, 352.728820871689, 324.994022036265, 353.531569141167, 347.30023785193, 338.676908578717, 322.99555927653, 345.639314849852, 349.098079049225, 330.109039490006, 363.38129329254, 344.394748750186, 325.369629793856, 284.147154739717, 362.448772306776, 346.047901490242, 330.743916492036, 326.702598559205, 328.938328096974, 366.689669009447, 293.251610567132, 361.596231523815, 382.974800192557, 340.350957946913, 340.88168216659, 339.395556506767, 328.54010858374, 348.557484819198, 339.315380655446, 352.430537052148, 352.171726690217, 330.429607797181, 342.109002609415, 372.024824053228, 383.635993296004, 368.67627274475, 324.200202557072, 350.193518786764, 351.452614358353, 316.617645883276, 328.870631758059, 340.917328815477, 367.923343446557, 339.614276257765, 346.120409616988, 329.566187016777, 321.320544653055, 326.738492995814, 344.750633066401, 331.394939963833, 352.327405064531, 352.887434590023, 368.696638241452, 344.70358088888, 344.819533294408, 343.024969331369, 351.077213591513, 341.902052031593, 346.973728605012, 328.033270832773, 341.572673085241, 357.554927529566, 334.771115825172, 348.612507587687, 365.205299441229, 326.927310667516, 361.893213201895, 350.82370052312, 337.30669837718, 321.849391262002, 370.490185844784, 321.755182615086, 353.223053992738, 326.466773925229, 371.418854232068, 360.083887970134, 326.913816694415, 363.434952896063, 370.23239735982, 341.251342743472, 319.114149293075, 348.329894209995, 329.659819595503, 322.311501198341, 371.274851602634, 339.087590168157, 341.488066577679, 351.024049208912, 354.900825625771, 355.874847298805, 332.458227999947, 362.868932210106, 353.391206427435, 346.604001253833, 320.179615778755, 349.328517508398, 322.800681425286, 377.141845296085, 373.192465466198, 343.90225031634, 344.079685329982, 370.1465089557, 335.940668499551, 357.678875262086, 326.817263192982, 349.758441765617, 372.016442795752, 368.189235444513, 377.754421494305, 330.61758674219, 323.485742333456, 341.192115097919, 368.903321306606, 329.65172498547, 356.338996655065, 341.875475967272, 341.100542881033, 347.907622727179, 353.278320026617, 326.326132328678, 332.9242092764, 344.830726614247, 364.163765288245, 327.772650795774, 353.175534126999, 346.717573655132, 342.401699563707, 307.461275242794, 386.630765083006, 357.325478564043, 345.067050311372, 347.944538633978, 350.126737361377, 359.559832855888, 334.54291881785, 325.788933601033, 358.608638288536, 359.185219942132, 349.622639574451, 355.584895601683, 347.134906191414, 365.569118079091, 343.11305787491, 346.283222806792, 339.700148887396, 369.679299832144, 367.745508155971, 358.864765916949, 347.353254441153, 345.267014239148, 305.615105637851, 320.600145905486, 343.843687813442, 343.552282684938, 331.714471625019, 354.161298811889, 331.590676353184, 338.443175057897, 320.134406514582, 361.147868612573, 363.029186574842, 335.212034253174, 345.718147200383, 352.226978298927, 340.162044954727, 340.567170991716, 350.312292585681, 323.597198668677, 352.787362530133, 367.549882437965, 336.026031491837, 312.455059894309, 338.995559381983, 339.942896363028, 342.540124317562, 337.04537675259, 340.324843204027, 363.045391293598, 372.193048854731, 352.322936196629, 369.08090439245, 367.273476350577, 319.998315976664, 337.702714179359, 348.194889540295, 361.172960057338, 339.181453676614, 336.003205973135, 351.982364246153, 330.140177685389, 337.928633328177, 356.167057851654, 380.489683483678, 339.291836938875, 318.531516339717, 369.169542946993, 349.102909340861, 325.273195973096, 394.225705638328, 338.068085363576, 372.667551655427, 320.495520451231, 318.621947685008, 358.526259115408, 355.571476938793, 328.665397738196, 344.191754084851, 353.204949517225, 331.682555170887, 315.348722656081, 330.812377166631, 347.577948976757, 342.797196731438, 337.120525438158, 342.474195549808, 353.746985843208, 338.20363897548, 356.945020664794, 323.474815675185, 345.849069383641, 333.952892635915, 323.171280455428, 312.973594477134, 344.725996233163, 338.077742012341, 323.992292127657, 324.188464913739, 340.745082219481, 347.244422586267, 323.531036444059, 318.434094518774, 323.938167437447, 339.13621097302, 320.284969826517, 334.018174456678, 345.985125154691, 357.729409355, 340.204194915992, 351.501307293848, 294.321743398965, 368.630962310244, 373.19818706215, 345.982329201406, 371.977736844055, 330.287204762505, 345.332921631729, 358.054585597989, 342.659368442569, 339.688670044773, 355.37305974258, 353.984446797495, 357.069107025699, 328.120614667323, 303.160268393696, 367.314579918497, 329.165448914604, 342.436351434846, 337.587015447712, 348.698032235484, 366.798208495587, 353.969844541729, 344.424443999802, 321.98120554146, 330.454515782926, 366.422374252186, 333.251442295136, 353.221882869077, 358.376370884045, 352.791904572201, 373.466352566599, 317.061441042313, 337.443005830923, 355.534597987288, 332.727537149906, 342.207971420287, 336.734586649594, 341.319574821524, 328.896315985787, 355.951940409304, 317.71245215944, 357.206916537582, 329.785336153173, 346.53154801969, 346.493299666599, 326.100007424171, 370.684707450238, 339.878563716947, 357.953939417086, 333.339830595043, 337.503734428418, 345.322580533798, 320.776872780843, 348.753678736466, 354.910083930859, 335.230769492267, 303.152994216328, 352.226366726146, 365.025726049933, 323.406491710943, 337.004271984134, 360.019156653883, 314.934604030762, 341.023402743307, 355.341902730739, 351.532362678165, 342.883172115733, 379.032155369806, 358.183366497777, 355.046471284485, 327.458793914214, 321.068234355547, 347.830704059076, 353.79878012546, 340.942776872182, 347.892114852523, 319.408916888583, 364.805549910717, 339.119843369221, 344.356183163934, 335.089621388265, 334.251628310113, 343.453774510079, 336.038383899072, 350.190542494601, 365.227231555085, 324.572097094375, 361.010594246997, 338.30298911348, 335.262052176619, 339.235026288571, 349.644213062432, 346.446729511613, 350.377024063249, 342.377557191407, 301.424262908458, 358.448315302816, 333.462626185205, 331.072987959611, 368.467604407841, 347.621420084277, 339.013593170817, 322.6562179961, 314.2234283894, 335.057940218293, 346.632326831018, 341.922597446357, 364.376652504916, 320.889884165324, 393.034187086031, 330.301431406869, 338.940359701572, 338.168883377733, 338.009755901481, 317.58964596996, 333.270298092352, 345.25653087864, 330.372488195223, 365.724583057443, 354.94527046225, 333.030209380047, 324.065113106825, 340.16706018931, 349.036798425297, 376.719381762196, 351.899041735473, 337.569211110939, 354.183433655774, 342.190486991863, 355.234830665706, 359.766846037507, 351.307436148068, 339.153620377681, 326.182246546409, 345.582869260517, 357.32675706562, 366.324587482508, 340.665001231217, 371.22668807155, 350.993771039899, 365.153374950186, 331.750294868465, 363.798324673688, 360.236213913941]];
