# Supplementary material for: Hypothetical Outcome Plots Outperform Error Bars and Violin Plots for Inferences about Reliability of Variable Ordering
Source: PLoS One. 2015 Nov 16;10(11):e0142444. doi: 10.1371/journal.pone.0142444 (PMC4646698; doi:10.1371/journal.pone.0142444)
Supplement: S4 File — All experiment interface and visualization stimuli code is available as a zipped file. (ZIP) [file pone.0142444.s004.zip › experiment_code/data/one/5.csv]

	sample_num	task1	task2	task3	task4
1	1	114.824328413268	341.548243539229	498.84355896347	669.872390708545
2	2	140.000615118468	344.070679750366	513.945454240176	669.056929800066
3	3	117.713748643507	348.166044248024	533.722457836886	674.06781132833
4	4	149.297229861913	341.461389145524	525.816024445346	671.351213448868
5	5	120.850871076041	348.233357677547	511.941392473291	668.934546456304
6	6	139.943873370206	338.821221117651	486.303277837431	677.38460283088
7	7	91.838217448574	341.128590303759	508.331193454614	667.145753076388
8	8	119.37420668525	340.080854877614	524.412086442022	670.634917667976
9	9	119.388405459579	349.328490334285	488.64923747012	673.182953033383
10	10	154.614116500693	347.768012460509	525.939670289121	677.187337868776
11	11	144.790934813225	349.264204803727	513.56666790533	671.606502129254
12	12	148.03581524978	338.607959452169	524.030667830206	673.762033181749
13	13	125.428036593662	337.52091683193	520.102072525668	670.999683711445
14	14	117.14269552298	345.919809183975	514.222388241586	668.745296789445
15	15	132.76399890826	343.119056999639	498.09197124135	673.093094400594
16	16	132.746016912479	344.710126386586	540.629120105923	672.581262754814
17	17	135.793846334766	341.588645928061	537.262611910282	673.272780746416
18	18	123.862303911178	345.345838918668	523.904590757737	677.627558775589
19	19	153.132910047124	341.243189580969	534.395525688322	667.894612833542
20	20	133.805485256664	341.140695760445	548.740061190282	674.166619186394
21	21	137.438080142464	342.905348094706	516.857243102696	675.509419435633
22	22	106.253662624705	343.21267001545	550.551857282333	677.389201397166
23	23	137.312961374151	339.446459090582	513.564744633517	674.029496724953
24	24	166.06915377588	344.250525510921	525.122015676623	678.821182120653
25	25	146.480726832651	347.772839485041	521.943454431626	666.87016992047
26	26	106.453334931153	346.17465869486	509.844794331253	673.724001924848
27	27	146.915493001068	344.148756960898	544.729062324676	670.978947590597
28	28	109.44138481118	344.884551680768	527.701531152795	669.322149958385
29	29	130.277741893316	345.939729216364	538.844941444011	670.797297690649
30	30	153.794877668	339.217797660729	524.290159825103	669.582332493177
31	31	152.244365593997	342.30872538242	516.922753156794	667.25081484308
32	32	166.489838677029	343.459931258336	494.90233371839	676.077125369281
33	33	132.145062051593	345.525481578268	526.846882636292	669.885758317153
34	34	104.394882678663	345.489154716543	542.998263380003	669.976082016292
35	35	85.9160727065405	345.019978930065	498.884611101992	669.432710223879
36	36	174.298513483228	341.054757032298	555.757473364375	673.671006778755
37	37	88.4534028388546	345.754578797796	563.618538450902	671.148413398388
38	38	149.920228906679	344.693371630253	525.063351221353	673.22671874831
39	39	124.136611585297	345.348126555171	512.540158778449	672.831472411174
40	40	139.2419757023	348.172000048611	503.059872363894	671.895191429964
41	41	146.561345165037	348.444848402562	516.809196672492	674.406063518833
42	42	146.644039801869	340.450270461759	512.765437248482	673.344599165439
43	43	132.306741661772	342.401696447682	519.601968059003	674.368496429587
44	44	151.608420223545	350.078050366915	550.217186969298	673.410243226313
45	45	136.010571007692	339.576999277816	539.685399873346	671.203752996836
46	46	117.263184152202	346.025796246161	538.799746584721	673.512034707351
47	47	123.040147432398	342.659776645171	511.673864908853	671.036220495704
48	48	136.847208916314	345.827634487931	509.023075356926	671.540630348963
49	49	136.337385526939	341.497506818018	539.254642675534	669.408171876801
50	50	122.983023947175	343.620976209784	483.226185836722	672.860833083639
51	51	141.99976513873	343.152039660139	517.654415492069	670.245119126982
52	52	137.875369001141	347.75961818748	542.59362615321	667.574610603768
53	53	128.002850691239	340.676718615024	516.414476273985	674.276487168973
54	54	139.60630662316	341.301607176274	521.720008691413	670.59746557748
55	55	125.393779327058	343.280151234844	531.220427888763	668.79279958427
56	56	110.885020189847	340.808944456385	494.082049380627	672.676793018962
57	57	105.827287253664	340.943420490867	526.196930288165	669.668843532992
58	58	125.479620553344	348.279173331335	496.523699269927	668.241656805481
59	59	120.782420041919	344.093433963228	509.142160431719	673.804851570394
60	60	133.028385177866	337.76532194869	510.422713560715	675.342538594097
61	61	81.097812104561	342.435521376425	500.84344733649	673.212980206696
62	62	124.079894194718	342.271821686749	501.885267153588	668.974148626669
63	63	101.987734586137	350.463872057843	498.350351540764	666.696237640687
64	64	154.275643793844	339.277984665884	503.557042333847	670.717005041057
65	65	130.854961164422	343.497461149676	532.538529837915	675.951057416851
66	66	112.807581823619	343.78116297727	533.005551805035	674.446695993659
67	67	110.423078476033	343.46889489605	534.027010059213	671.304982364438
68	68	124.968722503117	341.765615275816	507.572661194931	666.807068431619
69	69	141.672892236311	343.65400282941	530.416428290068	672.44381370645
70	70	132.20065878255	344.36074163375	546.783748884193	674.607706912938
71	71	110.447115790543	342.447870845227	537.05470169227	673.780544151285
72	72	135.554984735314	342.093702407101	561.156977421606	672.482381146001
73	73	132.847348978263	345.103086840667	505.05483485385	665.323831574808
74	74	95.1620518817042	341.748695020773	533.742278518318	668.529583295287
75	75	123.20369825926	340.756104085421	525.493204774354	677.413178860295
76	76	143.561938365699	345.849274140055	505.172166320927	669.259645900887
77	77	157.42316096268	344.338827463376	543.511718546454	669.60739711816
78	78	165.56275977027	344.659746951916	539.681213619905	674.405129799326
79	79	131.846603223425	344.126414611087	528.282392606922	671.691649248432
80	80	141.613038350586	340.981797137543	520.262756440828	674.400944347884
81	81	117.407899500431	341.182629974564	511.827295437875	675.467562108744
82	82	124.933836741967	340.929898072276	533.71315518467	676.123154653008
83	83	124.411985278247	343.25935570444	544.148300062238	672.340947948519
84	84	94.09740595519	345.199817437099	530.779647587421	677.607422983535
85	85	130.197759575712	346.126420400705	527.54174179558	673.473492539293
86	86	136.934674575932	344.87221754058	523.574465113452	673.148899387918
87	87	111.217016465167	344.295987151817	507.001742679913	669.812815825136
88	88	144.305811392675	349.799982394223	538.843234162496	673.258311479025
89	89	126.868720969903	345.887374917267	531.682150207031	676.881669637727
90	90	125.6014006936	344.823277787607	543.237612472119	670.939569141602
91	91	149.651895419045	349.450203691513	537.923630046045	664.817368835711
92	92	123.366367642861	344.07204785236	513.972011752955	668.474172437383
93	93	110.390317008301	339.547592382422	512.756479602138	670.705511034232
94	94	130.729393441001	343.085850624453	477.110502666451	671.635736502564
95	95	116.991300586595	348.851776652065	524.761259178973	668.077012480707
96	96	115.569466414364	347.211392337288	526.156947898504	674.528901089568
97	97	141.409019701818	344.81109409656	515.242317805369	668.092337080446
98	98	88.3761534797036	341.494964525594	525.552468499064	666.064184210523
99	99	155.857104120209	341.74184194598	522.486031652642	671.12506118136
100	100	104.051149352455	340.166251630326	535.515180090076	675.244086393505
101	101	121.40187727515	345.951645663644	537.920505624459	675.370586019001
102	102	144.960567197555	345.745498334172	504.2119042279	672.957875543785
103	103	135.957199086893	348.271008182714	510.502841687383	666.067052331792
104	104	131.530615392609	343.070249135504	521.207631653256	676.808719845904
105	105	157.546126466616	344.038362035253	523.77012521046	673.055888665902
106	106	109.911866267982	341.960429245789	528.568844218685	666.190088840924
107	107	111.359005445561	338.114764650519	543.557868113812	673.551457609705
108	108	109.310812119416	345.84450369374	550.672921278597	670.881073555366
109	109	124.061200986171	339.867923595773	511.525545642376	671.287090680444
110	110	119.916880259656	343.836261360321	494.683401881806	668.176342963765
111	111	112.563846937336	340.764037206223	497.369467806256	674.219690553397
112	112	149.835544741252	345.236431984956	520.253038184926	670.334580000136
113	113	156.579951039844	343.469213430862	520.11184576712	676.007859286707
114	114	130.604498138784	339.554978994787	503.550208614092	673.782598656176
115	115	147.660419436823	343.952979139428	513.370414431589	669.771384177918
116	116	153.097650777853	338.864471722873	544.369209713707	674.493005593073
117	117	117.064252460156	342.082915016443	530.461141803943	668.613591424983
118	118	123.379490390232	344.725815991256	540.112631507227	675.212508427006
119	119	115.573088926738	343.000165978108	524.173753663546	674.217903389984
120	120	125.600008835937	348.522224820535	548.443351257556	672.303644857847
121	121	141.94599553496	340.81167418634	527.863604860736	672.583834266342
122	122	132.25113907544	346.476996329027	509.818389129877	674.53497773485
123	123	143.225454433069	344.494108660337	536.730510094889	673.388419578522
124	124	144.575990042466	345.855341229398	537.266608731126	676.085330812807
125	125	140.758898279659	345.468110280683	522.59930398545	679.776360278968
126	126	154.781192799961	342.943606655566	574.184932834998	672.355618376618
127	127	145.192913223906	345.382292356819	507.722120145611	667.158886339398
128	128	127.580007798559	342.907970933403	542.14837322536	666.383203362409
129	129	133.54630156134	347.490369366792	558.970168522898	674.671456809404
130	130	140.368707380888	349.298536453116	537.647368422119	671.129576655518
131	131	111.403967632455	346.956917195279	499.28797782149	676.198967265549
132	132	127.342037918246	343.365607738131	520.638961567171	665.368187912042
133	133	136.872954548131	340.741744165374	537.581593220839	670.652576306114
134	134	119.285677587971	345.037416441908	508.267782029729	670.065279344982
135	135	143.207862337699	337.031467916734	531.071194734281	673.341842166941
136	136	123.548437450801	344.348973633649	528.184071391966	680.307678495451
137	137	102.263591139944	341.746524192461	493.882516880324	671.24112407955
138	138	120.909917515125	345.366024809854	523.553722641607	669.319960342088
139	139	118.816895597833	345.172111465874	532.744167727045	674.468648884506
140	140	132.965181608108	337.94183398103	510.670786906244	673.835399843928
141	141	171.477511838247	345.584728269114	531.109864406963	678.451810557799
142	142	112.022201014577	340.760865979849	506.695352226698	668.447091961489
143	143	107.662356149991	347.568121678308	517.860178986047	675.808956205715
144	144	142.362243180608	344.785860342824	546.765446712096	670.305940326132
145	145	147.584537114374	341.159850677051	543.353000643721	669.986318062587
146	146	120.844516645822	341.275456708498	503.877046346272	671.25846859271
147	147	117.723280190891	342.599667180663	519.736968749705	664.245752447078
148	148	112.868946954574	352.549696820546	539.422661853453	675.399747012941
149	149	128.965183666599	344.47151162062	524.069070562933	668.421546261606
150	150	142.643967845566	345.628816248807	497.244892460873	674.172196045931
151	151	129.506245400119	339.97906517523	518.160225276826	672.625005088196
152	152	127.784593688715	342.76047218535	521.290638152529	673.942594743274
153	153	149.35190796358	341.085603787696	536.759481438259	676.568512093438
154	154	124.310065956065	347.141069095022	559.911086326177	671.656270088918
155	155	115.926160386607	341.59062654797	505.165803541442	671.602498328151
156	156	124.729239427628	344.867475121305	541.807670288123	677.719439225253
157	157	117.777894156445	346.236996188362	554.072251002306	673.778281185151
158	158	119.907997034176	342.400997251715	504.423625316594	670.317237901969
159	159	145.853645288472	341.503614900316	504.137417043958	675.33495879879
160	160	133.262977548187	346.526389738725	505.248053998294	672.383895359552
161	161	157.782159961457	341.044754315693	492.378166131273	679.364496994671
162	162	128.8469443957	344.671311102594	496.928314130094	673.993711692411
163	163	116.597485070917	346.310829202149	530.771952548052	671.98657087345
164	164	124.146410134396	344.873190577562	493.767191657476	671.872002847595
165	165	111.268166217383	340.3560493623	550.393724989479	673.022033669805
166	166	123.442423560922	348.094706751459	491.504737113157	667.187253273187
167	167	112.66377995259	342.121981309817	522.943281743159	671.594937569225
168	168	128.530389262029	350.23565965374	522.705210614069	669.752299128182
169	169	140.960637613864	343.445803175999	506.864106961531	670.463556371122
170	170	126.886341021335	347.918702446155	510.704541149275	670.104580265627
171	171	142.811326894649	345.800597062133	516.295344140639	670.600544191273
172	172	116.980017050776	341.053507151511	533.926514589665	667.349596296182
173	173	123.134280534732	342.790063422989	512.581404730614	669.938203638552
174	174	112.137425640274	339.950036137151	474.370605984032	665.319544525279
175	175	124.125697851278	345.894784399484	511.433718823931	670.75231044455
176	176	122.474820961461	343.803274144778	542.440364795872	671.262722438142
177	177	149.863754642844	339.550967457194	525.213254150055	675.76238178433
178	178	115.712478720924	343.994502090397	545.143843491104	669.936006196628
179	179	124.757201330417	352.116120572404	554.202761705981	664.607472979693
180	180	124.145664049443	339.070743138161	517.17722913767	668.188586210651
181	181	123.473091180935	347.098037648239	527.749010807344	676.686404814552
182	182	142.340967203077	348.659195662819	524.064100999424	673.869410226823
183	183	123.989280620316	346.264577152697	544.375365728905	668.074100752467
184	184	122.219686767025	338.343555256143	544.794906263881	671.712547190105
185	185	131.158068234802	340.988335077047	522.593100798975	668.410271135304
186	186	142.954421189437	345.634363689203	514.516295649413	672.264199352509
187	187	120.676859160383	346.409093019148	515.416290772315	664.453751382768
188	188	131.936198179793	345.982900158239	500.340395491617	669.651893211627
189	189	128.925899694096	344.749621080008	510.420632157312	673.605423763041
190	190	101.269425413065	343.552403127728	529.103003982273	674.078112601529
191	191	108.545835229145	345.542109116074	521.407141401791	670.013210615163
192	192	120.22472438451	346.41290617621	550.097728256291	665.851211007167
193	193	134.582355341752	348.944125360372	512.724487153804	669.255641317348
194	194	119.245977633133	344.816326645045	543.344656592497	672.615126933759
195	195	130.417603423326	339.085145043886	524.694072205913	668.985939468975
196	196	141.725548641648	344.757714102486	512.470187346053	679.45054718479
197	197	115.050239953242	346.332731241851	539.932093533823	673.243007268431
198	198	106.245560030936	343.848721878961	526.068998601981	669.868821149993
199	199	116.511887665122	346.882922824391	520.306921834009	674.174104167598
200	200	105.84913555677	344.288518916197	527.55665364328	671.779929861739
201	201	141.4202844762	347.749939653455	503.648733576698	676.076703711248
202	202	155.809084772523	348.12322211293	526.592561076589	668.637017260749
203	203	156.856694131232	344.079656015148	516.285047072619	667.492814918683
204	204	117.844780999409	341.399649532938	516.548375037247	676.758209554238
205	205	153.39473603671	346.316471586764	530.64495842939	671.650201733764
206	206	132.831514640248	338.014898949698	537.74611399474	678.105928249901
207	207	142.418112535661	344.693199756417	531.998747503416	670.286876952391
208	208	132.981783797545	341.597409116797	483.992405695805	676.744786279839
209	209	151.176072414051	348.098276890228	539.404762703705	670.174787266833
210	210	154.562458632755	345.326221052317	530.673974568658	669.504345320554
211	211	166.066761989915	350.340059171728	525.99996658877	671.166859112328
212	212	142.949800699979	348.928822587269	508.70217113345	668.593207070176
213	213	129.736751595714	341.877725567617	511.169124201025	668.209706629992
214	214	151.226223639249	339.662225095698	518.378282566865	672.15295186378
215	215	154.070435040536	347.548463010515	525.831428130344	672.09643076364
216	216	102.805325962419	342.888656195286	498.479557955054	673.217762518412
217	217	107.146823865972	347.409726910247	540.854641649204	675.822827022169
218	218	144.807744629323	341.522738620499	518.014863495027	663.336292943393
219	219	113.081203607467	343.833077821738	500.290345176403	673.154716427228
220	220	136.868314124093	335.831829152831	498.255243712472	668.468908733047
221	221	106.878319860716	345.276970602637	532.72832312316	677.798146336156
222	222	142.670584845	347.553784668887	504.874271811925	666.540201431271
223	223	101.560575621319	343.767211511136	546.705694096406	672.839553093053
224	224	107.256661348671	348.04967632498	544.50475966842	673.114369171354
225	225	114.909415337272	344.490392415963	524.339058313048	669.241791605632
226	226	165.285980357612	346.814074244225	542.261024913013	673.094010527374
227	227	132.891553129605	342.12850946373	497.986991999133	669.292072821391
228	228	143.692702397795	345.543197289677	535.00307413852	671.586847021926
229	229	120.821970124164	342.654083335965	523.532259067518	682.800439178689
230	230	122.202689428046	344.288863151504	554.965899054034	677.639804444071
231	231	143.742789339093	347.858083018914	545.264389474552	670.829384663751
232	232	149.540157665232	343.508378718049	529.612594868425	674.052895192523
233	233	154.164250790562	340.253028745378	487.290309279303	673.830592466055
234	234	143.107721250766	340.004492369474	529.7670892611	670.09466050515
235	235	154.971878046045	346.325366354086	537.021937520343	674.423676422239
236	236	130.02547462519	350.163054589774	498.852943527326	671.629027673215
237	237	104.954571837044	339.179975701206	535.343479632319	671.377018767393
238	238	161.016898164913	340.9241373305	550.14749699123	673.084719271066
239	239	134.796621266526	339.851519972615	520.396744009861	672.264375870927
240	240	140.998451102425	345.424264167506	534.975514633295	669.391757071208
241	241	112.595610948255	349.991969207797	532.010109305769	670.1818749382
242	242	160.653154438729	340.917842929977	567.538823191187	666.685772413233
243	243	152.676191098058	341.888076729812	496.489825866265	672.138809423974
244	244	122.467602904872	346.938885850123	556.366192294535	672.098281193824
245	245	104.24165770509	346.649266010968	509.235523851341	674.671676112834
246	246	173.551731794143	341.026431295458	490.029916771425	667.814548550453
247	247	124.557173677575	341.022392737857	510.267566065179	677.035961083373
248	248	130.417359726139	344.645900870328	499.836902828469	668.996935618003
249	249	146.1203510279	341.609093572861	516.663167283558	669.490723853745
250	250	127.112829160299	338.772144232192	497.227257482977	676.740638763157
251	251	132.953774296625	341.943943989448	500.928575315819	673.266366408068
252	252	151.245321006705	350.082513466024	522.796846226505	671.862621283729
253	253	130.00562898402	348.082259732389	509.465580187226	673.870742033529
254	254	135.913757140931	343.566756367235	533.189834834854	670.203911495713
255	255	94.928515324307	340.446173143001	532.444990090102	667.79431829984
256	256	148.517992122398	337.281549439677	531.635573146253	670.715712416839
257	257	147.671535141573	347.393579949735	527.76062765786	666.640911629311
258	258	155.585863609932	342.653786175471	542.498945160743	672.607089283721
259	259	118.354131761255	343.997514495295	502.918011754973	670.945910595811
260	260	157.642911633361	340.505429743741	521.44648436359	678.187501265979
261	261	137.831713737993	343.264060084527	521.329492785444	676.51877364657
262	262	124.327921319725	345.830788736702	550.451301731908	665.419935634515
263	263	130.205653786399	343.910490838652	534.278678588932	674.72820992437
264	264	121.782036297081	342.013939869084	504.364610307578	668.980122881813
265	265	146.479383361428	345.151488272341	512.11838459533	678.966786205527
266	266	138.448480700499	342.585223170807	505.796030787117	669.179468087556
267	267	129.127907451308	340.156330404115	554.582169426129	675.883155143181
268	268	150.962581592592	348.256968504291	523.988912363042	668.456723397542
269	269	133.678699520863	347.137704034018	505.230255930682	671.168386526566
270	270	121.123919337856	346.327552886381	530.137026943744	674.640826800756
271	271	153.006174527216	346.505461789595	518.801910347134	667.25698213271
272	272	171.89995561525	343.047723421212	501.850035723187	669.028881160524
273	273	126.775523048413	338.829079672667	538.574669563677	670.46202189721
274	274	120.192317854937	341.464321139523	529.700680056024	674.268293988052
275	275	131.498172532714	338.695518742567	503.277529626758	674.133519096473
276	276	136.576026869586	341.77871112971	542.859110747166	674.383391725288
277	277	141.215054742755	341.617950630329	500.173903353594	672.688269521078
278	278	136.485702816682	348.410901821606	505.37726914807	680.282099120294
279	279	108.877518160317	342.756492443396	538.890300529204	669.851464765021
280	280	156.473192718546	339.761707621294	524.088416599442	672.446448874917
281	281	131.888426457146	341.712555898012	515.298929800655	671.114547749584
282	282	133.720285402293	347.876214414203	509.612659633728	673.408336770646
283	283	121.384832395164	344.732920201912	504.456739209733	673.927377962054
284	284	169.364620180289	344.956139014507	504.082968285303	674.583969209479
285	285	141.34720811182	341.059237205969	536.994935984847	674.240939490363
286	286	113.53406847009	351.055161217293	512.353466030461	673.644973854986
287	287	136.322893010182	341.413461785472	543.586660087611	672.766686564226
288	288	132.152734872853	340.868714302128	534.851521372773	672.887034886063
289	289	131.110668173938	338.188106418614	513.337217015304	671.649195508153
290	290	127.151197625458	345.497251234015	543.212649939404	668.968069385606
291	291	155.944881004993	343.165857610778	543.869627085259	669.736581798408
292	292	88.4285245508349	343.457762119414	502.994908263336	669.635136205284
293	293	147.394003130753	349.998774492674	510.312943473174	674.641755977853
294	294	75.0624555310331	347.44031645473	538.519383831668	676.542156218444
295	295	84.6224595526369	346.390970380285	504.784314279221	672.275017783881
296	296	132.479911133738	342.548707417754	523.562505467664	672.976927434177
297	297	137.006153414424	343.153283823716	516.336090289644	673.394843715515
298	298	110.725982347428	341.161056226749	517.577876409667	673.893907132116
299	299	125.970538096278	342.032380992814	536.584117886478	674.597719482323
300	300	128.994444739973	343.940821802664	508.011110790938	671.150102452652
301	301	116.458691615038	347.275002146174	510.406842666099	670.539631880959
302	302	114.550820609419	349.822359033174	475.477884900666	668.923948630678
303	303	144.922832699815	341.798901716721	514.909833979813	677.140646110738
304	304	135.655924785977	346.496933093346	512.420868199977	670.857778586973
305	305	145.578177220871	342.100710894049	490.622735673265	674.403882491055
306	306	122.404027801938	343.26100179375	547.225594704418	667.995779340185
307	307	147.876768175714	346.641850328176	497.616336960653	676.687561519969
308	308	127.497726765402	349.012950409168	547.265937772446	672.509513454582
309	309	106.727579924357	349.17677497666	538.960475048277	668.363255439562
310	310	129.390035552394	345.951955886101	536.106035842845	677.247895911845
311	311	139.201483306194	340.804279055346	501.885928944154	667.985148287088
312	312	137.544297545995	342.901911903895	505.865673843417	668.821521559176
313	313	148.63791347592	341.938331932243	506.554410000216	672.268180955588
314	314	124.962950559785	338.311141957631	512.674724571008	671.314638491443
315	315	143.983704931636	339.388161939248	542.16131214961	675.788530382194
316	316	130.901860131438	344.895671128137	541.754501912741	669.427725700962
317	317	130.566103037887	339.187331909138	544.311683376821	676.430758252904
318	318	108.612568375881	341.511531165748	507.205050158517	671.69137865595
319	319	149.466030863349	339.392286441709	500.9496990371	674.015690270346
320	320	122.348668019476	344.876713338232	524.992539517493	667.936641745179
321	321	150.878677417727	338.788483082963	494.222364315716	669.85950249235
322	322	115.357694452024	342.793667104963	531.029012571412	671.037134702313
323	323	146.066583336985	344.150262820633	553.015718275	674.133801895415
324	324	141.766603044825	345.067325565013	551.903235679384	673.850142078528
325	325	91.677510660538	345.873835027494	543.00356539772	671.863956931082
326	326	139.146313063337	340.479674742778	493.837112536047	673.213382873836
327	327	109.962653677717	344.341833572285	516.498893284608	672.689292438633
328	328	115.896373352682	341.828208093436	543.159043045024	669.334566368348
329	329	159.110359162393	342.566031035117	534.849374116853	667.234635557598
330	330	130.315956184274	345.425236923119	525.998835212039	668.281693941873
331	331	97.8442133322902	343.936173712687	540.581387937224	675.204363978359
332	332	120.319219831404	343.136995681707	520.830505564772	674.592130186708
333	333	138.800353608438	351.864876434195	570.168699599917	673.259543323267
334	334	145.204342096113	342.936887740589	535.907071479419	670.764327929511
335	335	140.634685292511	349.664872884384	508.597274962076	675.055804276375
336	336	151.286907809928	339.476995331607	548.742908745852	674.691866424846
337	337	133.990727441574	345.045868191492	524.152512216616	679.172879288146
338	338	128.684603031153	345.811268518315	508.838185600108	677.735731640547
339	339	147.037895474449	340.644217138715	520.944868203387	673.263217230867
340	340	135.812946950733	342.673833884707	500.787225030103	674.633777504408
341	341	124.074115514596	342.721182991493	520.865976692718	666.952111222571
342	342	112.373333527788	346.967588371698	518.537530826908	668.809427466676
343	343	169.517149615503	345.152429201931	530.054763487602	671.653263719574
344	344	110.89215324308	342.870910539085	500.417844625575	672.602616349977
345	345	96.715538211622	342.453340825037	499.200212686345	671.008961487955
346	346	142.460541048257	345.305592267452	521.720715465465	672.315193896358
347	347	121.162510095441	350.761755074721	549.66405471998	676.126609936118
348	348	125.850600887636	344.643411940619	499.830280965719	668.858195363357
349	349	164.442789811488	346.433958924151	503.400156835413	668.738256638327
350	350	150.271295280767	344.815383110413	495.747848680947	672.419432361221
351	351	84.5664285902544	343.960233413478	515.503500658253	672.909177516272
352	352	137.839432228154	344.009384747746	517.093278112744	672.59805694392
353	353	123.4675148721	345.774270608367	552.418369264507	668.660680558599
354	354	135.130978324145	343.555046624093	529.522525839706	674.065040877241
355	355	117.149214170807	341.367852653125	537.320729403427	673.153415793055
356	356	150.882490094434	343.788099567987	517.642649745792	674.726939059398
357	357	132.203572420756	347.568263912558	528.321167557868	677.170536555089
358	358	113.717134997107	347.319411586674	516.832707940079	667.744286545492
359	359	116.87249063006	347.024492511923	516.29205496564	671.443436163288
360	360	129.409365514296	345.571408475102	521.039000945187	677.133538723166
361	361	125.827784534738	339.875140782383	515.345306993918	670.423039931234
362	362	140.514585607088	347.234250589689	511.660726213259	673.881441009259
363	363	141.294074242635	343.105983788847	514.256088649337	671.462471679093
364	364	144.36153172921	344.613016283718	498.815970378412	672.526129045514
365	365	135.434480313269	347.447190959041	513.818139576653	670.677056769206
366	366	138.442382639594	346.594042248213	495.435701365846	670.079503521787
367	367	138.629359971321	338.411464299203	512.267475123935	672.607089697466
368	368	142.46640085246	343.151571914932	530.879253535027	670.558135368279
369	369	133.059326735703	340.650721112928	517.594352048262	669.479058625724
370	370	138.253098358481	340.663969202068	493.7597520319	670.698955156212
371	371	124.929442324432	338.732888488599	519.019660504281	667.540536517636
372	372	123.073503771035	348.505464244073	523.488087810026	667.084913903201
373	373	145.812881089255	345.06146626508	506.864954732259	674.376276084173
374	374	145.033517044373	347.294921560941	542.405959300543	669.409696100659
375	375	140.366050962434	345.902828238062	504.236069402844	673.640496291469
376	376	140.857929307519	343.792236941896	501.245940179633	674.267557179183
377	377	123.835889862241	343.403042482664	535.2787096788	674.506736100392
378	378	144.738678663563	343.427738087554	545.931286436537	672.718079117287
379	379	142.398496262586	345.346489319369	516.774629399608	670.303479720655
380	380	132.024958980723	344.771949491554	504.608927147844	664.518665841658
381	381	159.455012594433	342.973984053868	522.911042645177	674.862528398599
382	382	91.6208996950406	347.440226658504	523.539179357294	672.875735491201
383	383	134.794266177487	350.999766972427	538.092309593166	674.558493581267
384	384	143.048073255433	340.636206974261	538.802915894057	674.057217162048
385	385	148.282783870396	348.18791570909	532.546258955904	673.167382285969
386	386	132.104656187832	348.156099977209	548.168276715847	671.972188771796
387	387	140.241723832701	341.63299950821	497.297766999762	672.965226729051
388	388	147.870123674971	344.368012441414	491.570810793782	677.479934813316
389	389	129.477878395709	337.061716215334	543.570255334746	669.576858789708
390	390	154.087966773435	347.245290915748	526.520146952414	676.439824080542
391	391	138.990140560424	342.646284016311	519.836728098731	669.654885734604
392	392	150.805503847555	342.908893971042	542.737654800511	672.476552577147
393	393	102.077442930708	342.025632406015	503.321309347139	666.550411764365
394	394	129.940362144343	341.781542727676	542.371353550885	678.703370427886
395	395	130.724578422152	348.647132987508	527.381051763909	669.691113917229
396	396	135.655360965169	347.396151938637	524.687122239747	676.049420146096
397	397	118.68638722178	347.788842486372	506.6861773993	669.322123831515
398	398	127.69804206436	340.832266174333	518.318575341186	670.761584653171
399	399	143.934949478806	338.498275945777	522.689286646326	669.681695254469
400	400	137.757277527722	341.338332703003	499.813946589496	670.822834313113
401	401	152.857407599772	344.588392081739	541.264592953571	671.699671301209
402	402	152.621671939194	342.776597956523	534.504234569192	672.782127303555
403	403	136.316180402741	351.58689313088	506.582073196038	668.747510378313
404	404	158.510923525006	336.009563554474	511.078404329042	671.587900769138
405	405	127.720015562279	345.655190191512	507.770561259621	670.030228402767
406	406	104.171490187877	342.466441301644	513.784196405399	672.369403109826
407	407	106.534174730729	343.845624504655	540.92720778263	671.401860391786
408	408	141.542944895889	346.769933121577	550.280731355358	670.650606360199
409	409	126.218757136163	344.941886416005	514.512198979707	672.950528777988
410	410	130.72251260616	347.868137099778	503.461409801449	680.715138106228
411	411	143.995721463265	344.266171583946	546.448059576212	672.079300202839
412	412	127.340437656952	338.123950392158	490.512155053337	674.733140103785
413	413	152.86899860691	343.173894085118	505.087841592463	672.219449392416
414	414	143.578629732613	348.075206604411	528.096906109734	668.725414855452
415	415	123.661754350542	335.726290429045	509.666983434503	667.842253850334
416	416	150.021896734123	340.20100970377	505.597009055144	673.64604473119
417	417	137.665483349303	341.973329865666	522.938422688629	671.574424865487
418	418	153.119705862583	342.791015043216	529.988849517067	666.935449320715
419	419	122.152607534454	342.750020195636	540.450243139715	670.437093993016
420	420	129.209254710243	342.893719522021	551.29122306105	679.8344911645
421	421	172.503746136071	347.403997333817	514.191866375688	669.922937421339
422	422	139.402900314825	344.324138271534	532.434232250065	671.524487701944
423	423	129.523882189977	345.991231657632	521.57790904621	672.06422102146
424	424	169.216072303221	341.762270712385	536.773851038295	675.088726088004
425	425	112.016788412159	343.887743421635	530.034050977353	671.30497450308
426	426	157.85028706708	348.445420886391	523.66379090202	668.620577672901
427	427	160.481005729821	344.703393241723	535.806285520718	674.305697120649
428	428	118.148524735721	338.420941316421	533.73384571821	674.732623328991
429	429	125.014790888353	343.949760903888	533.879831235647	669.991239750927
430	430	109.254794243611	342.326944612775	525.414392352726	673.913987812037
431	431	126.285602976982	339.535293558583	499.24074255646	672.893450640459
432	432	144.898554551036	344.76047232268	538.799209315824	672.887016834376
433	433	141.94324842943	344.024298198348	532.407147677511	671.27828710162
434	434	154.853881589947	342.939331867179	521.618312452312	672.268436478304
435	435	113.347523919849	349.481163863871	503.070176754725	669.316946722369
436	436	128.349520172242	344.237296774076	537.096367391895	669.604877333982
437	437	128.234639030369	345.939599761361	522.802209198878	675.574765260008
438	438	134.628609270433	336.232272263855	541.687469172604	672.361443447867
439	439	135.343663412641	343.472884309592	515.339246358902	667.910309885656
440	440	142.667698641505	345.691863967899	528.378695524581	669.94918943219
441	441	137.070672075631	345.897488057107	514.493895708493	669.94786734992
442	442	160.499324880704	345.881691918234	553.953660539007	673.468365971363
443	443	131.265561583512	338.929965417117	520.234537113555	673.09419784067
444	444	116.444793632122	346.677785711128	556.70002898451	667.434038817657
445	445	172.811081288715	347.093074102165	530.298078913671	671.928259295663
446	446	141.802714508408	348.315514319676	504.013490410095	670.53520726812
447	447	115.934643693915	345.786616673509	527.948474239671	670.941314111226
448	448	168.055396618893	343.760933958879	514.185891275687	672.937285791909
449	449	120.65697060078	345.089752947357	524.241517759344	669.743397808299
450	450	157.646621969323	341.440902512784	525.024401550795	672.216110430646
451	451	143.845288591562	342.015487701104	508.872263060215	675.326670428842
452	452	113.387772286152	343.136616469943	499.099827849766	675.820029096779
453	453	107.229298581679	345.52751412178	512.393418946578	675.443265356223
454	454	147.645873331028	342.965354708624	522.865744870879	669.654560047657
455	455	127.147138927616	345.588224967185	518.2357382866	674.832138652685
456	456	110.849522517525	342.841304923205	541.85808135844	675.088836176216
457	457	134.43858916959	340.206801097333	521.919581136596	664.068003888863
458	458	123.785515260607	344.703657191203	523.842730032492	673.08428255174
459	459	123.411885658691	340.64107917828	563.321600299821	669.699927084572
460	460	106.091652484884	345.093313181835	507.290084214999	671.326788488549
461	461	127.241507121317	350.988666701706	565.791301633193	673.635310961497
462	462	139.93999461156	340.193783971232	539.027510834756	674.905916648427
463	463	129.455545430121	346.474228191582	530.33902150408	671.403067913602
464	464	121.557059055809	340.587416207938	494.533805090924	673.94729476167
465	465	131.737095926482	340.550931976935	504.306069446098	677.771606923473
466	466	145.741480138764	349.6879397997	501.88499865766	674.794234171276
467	467	114.996753257708	345.077340121286	524.185822106925	671.15918913507
468	468	123.5139783125	335.296193740624	511.094861372988	669.370397532161
469	469	144.222176061656	343.439671988036	546.687279445264	673.004650839578
470	470	142.405693834865	351.146060285123	550.604023679837	672.27833957512
471	471	134.573670524926	348.790930635274	520.539382830263	667.013367315283
472	472	90.3159950086627	340.777688304533	525.561450020366	671.915521434313
473	473	118.913287497578	348.402201863619	518.316946969458	669.226078851761
474	474	138.028101772275	342.554647197955	512.807170751483	675.289259967497
475	475	124.676259509845	345.408184516146	496.528671540269	675.423811637779
476	476	121.171719270053	339.943463776033	518.585615133063	673.875151659583
477	477	154.387034934534	342.518912089162	514.449731140271	675.390736163151
478	478	151.181427273129	341.844161722395	489.583338945167	670.562879347254
479	479	113.558527489835	341.029139861242	506.560411399997	670.049541452296
480	480	121.938176229036	340.68884583094	524.391329813354	672.334686116773
481	481	137.896724083085	347.01484941362	518.218238714605	676.290188666218
482	482	110.9904647692	345.807799360386	522.188825154443	671.644896305993
483	483	143.940908716652	346.655656368182	535.719837441079	670.292821162531
484	484	131.790070996306	351.384115519047	527.173289259599	669.085524537666
485	485	131.602746236586	351.76163157041	531.387515835186	673.423642233246
486	486	108.404852623129	345.968038980714	513.710073674259	666.537190633246
487	487	154.520857586814	341.551699585094	508.815597160483	672.039216476702
488	488	147.040086176746	342.283527815751	513.210040058065	671.562688892916
489	489	119.773504999656	344.671965001225	512.245847491181	667.787116430938
490	490	110.258792866889	342.249233080075	517.034137847763	677.187620402319
491	491	107.943498807717	345.532722979899	542.551761427491	668.888294509078
492	492	128.469712187963	340.854571485649	525.080889200219	671.673441353165
493	493	109.731525617328	345.981812232127	523.125769392147	674.253431178174
494	494	153.198901464439	347.041713891797	522.859386178115	667.848710296468
495	495	148.636619262443	350.256202224528	523.650592586939	672.172923760623
496	496	114.827281231798	343.61874176348	506.944487533479	671.351495413128
497	497	141.62945120455	344.37211192161	506.653634997941	672.074087499068
498	498	111.993430178537	340.909920817291	515.058526508799	673.254376279784
499	499	146.320591151708	341.364203477179	528.710963336144	671.530472858977
500	500	124.90267801268	334.024776472307	534.122560053823	673.115285489366
501	501	179.129322976996	346.85141821582	563.861674241278	670.996433615539
502	502	131.772512974951	334.927982992	530.67804897268	671.514412782742
503	503	100.804718994557	340.248522205091	490.141744628306	671.551910406695
504	504	171.103766335539	345.303080529163	527.533075218743	670.994509167852
505	505	142.091570707138	335.655670405509	530.07719033058	675.440346581859
506	506	127.847461228319	351.415675704922	516.650713919121	669.624644897647
507	507	117.533466695813	344.826590594347	509.109644918829	673.268329108549
508	508	115.647280578776	345.729546972555	538.523923130316	670.296957683685
509	509	142.054161596668	346.702451622809	532.232673351071	671.705713274674
510	510	143.237548538369	343.575074307992	494.685417262249	669.368226908902
511	511	137.65174681714	343.271471953092	519.427719006164	671.253329721455
512	512	132.495114319303	345.789130712331	533.155750134627	669.011674431813
513	513	129.548488095387	347.627939829118	514.179557111799	670.851361929131
514	514	129.807735208057	340.744399895244	516.814891841435	675.673414039667
515	515	137.181270518255	342.745641757259	534.44338136007	673.247146707163
516	516	113.722270216398	346.907438397632	523.706072870699	671.656578253147
517	517	144.422123300292	341.796358112306	515.36541032277	674.853363195225
518	518	136.790138383637	344.269453853249	547.584324976206	672.318289499537
519	519	133.772643677255	351.223115508027	550.768524462078	672.950666897465
520	520	153.371126105201	343.959422435469	515.649072782805	673.395738156421
521	521	120.038073189949	341.376643379457	523.597924738296	673.682946276619
522	522	132.875002521225	349.716592103714	529.912710902152	677.155743682492
523	523	118.319371773863	338.313885836749	538.804524885857	668.089044979742
524	524	149.361690546013	344.150866036118	510.333816966242	675.453991920579
525	525	163.128490186667	338.638434906084	531.38962160781	669.050516244782
526	526	118.584363542967	342.875949150001	528.108694171896	670.315098693578
527	527	133.797987618235	341.163424715273	546.004378232858	671.332804862074
528	528	153.631525947088	348.909144783521	512.982874205581	676.034508974327
529	529	110.822137874397	339.539747977748	526.28062562365	671.61533979191
530	530	152.3240045694	345.201812423276	507.650189830105	673.618644366266
531	531	141.815446212961	340.262403597253	510.212186290004	669.671479256285
532	532	123.554954134751	345.409879907364	487.962242954785	671.151502047145
533	533	144.036889752955	342.637415680237	517.72827945198	669.761979270572
534	534	109.087817162157	342.642676429183	531.949277484484	673.39418218571
535	535	110.509149011973	345.867733534015	514.412938992821	674.009538228338
536	536	128.421315555648	349.211777007176	529.51874668351	677.692132399327
537	537	133.617191705355	347.382962643998	516.044640018531	672.90275808536
538	538	125.625053556082	345.841273917446	521.445020783311	669.221563641703
539	539	140.951884249947	339.049400149231	548.87735504598	672.764782094895
540	540	131.124648633947	342.268882158041	512.491581569451	677.987022144349
541	541	122.853059528481	341.752539481459	521.529630571394	672.954766786925
542	542	124.104755448344	342.963104686336	540.255677419693	674.103507507735
543	543	130.548895915939	346.420994022556	560.652773697191	673.633688228938
544	544	138.613956905112	342.45247692217	498.318646318014	666.57136145364
545	545	137.851272057274	350.404259320998	518.315446975868	670.507104412854
546	546	143.735624186815	343.742525866174	542.564811666408	675.044808424891
547	547	131.112413764542	347.041426836376	509.795581573308	671.440156719424
548	548	142.29186364586	346.882728278345	546.730377215628	669.609927865229
549	549	120.462027835567	340.658586866644	506.217709840187	675.064250434784
550	550	117.386199356489	347.891621450808	511.470197579138	671.91561186869
551	551	115.410899787397	344.353072818461	519.452691432242	673.147459952086
552	552	150.973694453152	343.32528740214	524.298220752509	666.66599723498
553	553	115.233707309334	348.8309139011	530.2486808019	672.070979929051
554	554	82.5237405377576	346.01001576419	553.707247764767	669.836018432162
555	555	116.259581981763	345.721951937839	503.556150749712	669.997060144629
556	556	146.226755805687	342.249913268077	520.792165908882	671.085237987561
557	557	128.815742475987	340.13725753119	512.399117111406	671.879275051604
558	558	112.962930909845	347.209258249603	518.105384898894	672.772856026642
559	559	118.777202259576	343.165218382558	519.306780418453	669.447124809914
560	560	108.980317275552	341.898916519042	526.838522628984	674.274391643917
561	561	97.1459605979707	346.340693788073	526.209352884677	669.209457888382
562	562	154.738075646849	344.449333918975	521.602124288372	672.552223912593
563	563	130.145468017158	348.456751048107	473.734307259929	667.7154311082
564	564	131.246108789787	339.828924617865	519.451770812856	674.877210808496
565	565	129.329609199571	344.136254807186	516.939768062372	675.832893104792
566	566	140.505643819647	346.615107385686	527.768385611237	672.144154255463
567	567	97.7318310261828	343.923339822197	517.534433320609	672.881900733308
568	568	121.212054626556	345.489830409143	514.300094425198	673.384094035437
569	569	117.504733555004	344.525861011616	533.868488852948	667.849576216465
570	570	157.515217202795	339.627808800879	510.606414233532	669.701171617432
571	571	110.082434024553	338.840077071017	542.517003206302	667.622757078178
572	572	120.65387014554	341.477327936889	512.754089180967	677.206959431983
573	573	139.241161564069	346.653638869749	527.171790400412	671.510825759182
574	574	103.553776240832	345.239319335767	542.584539025772	673.408811800232
575	575	98.5953622290959	339.048925943974	555.138315535975	668.977352044844
576	576	140.674306205882	345.613443054386	525.193981990312	674.744548300948
577	577	107.891483164431	343.110911927636	523.731632608486	674.197182094688
578	578	135.944969849013	339.493067369006	512.59943724642	671.432870089256
579	579	141.433660234214	349.279598628332	526.950205340045	668.986557995803
580	580	154.156489954973	348.445614036995	535.288436565531	672.855350830825
581	581	133.166466234789	345.317201464714	526.398435046779	672.610292923567
582	582	125.247797294128	341.07479270441	523.610812124782	667.214981444898
583	583	147.919756556021	345.811146228354	521.474702134902	672.234507762212
584	584	121.491245319062	342.699509389261	523.716805879166	672.5992451271
585	585	124.824148515712	337.558002214229	508.340375468775	672.514367063295
586	586	137.838379684088	344.537529539632	509.643057524587	668.775485822694
587	587	182.728706659706	342.086578572599	514.714828025602	669.955727759198
588	588	116.742387767229	343.71149653328	535.131589353742	674.086964465044
589	589	113.976788308706	337.60093279622	533.965205337092	672.700095654194
590	590	131.875227085309	341.504898757268	549.344838727472	671.808794180767
591	591	152.558379776447	347.655418225112	515.867226439249	667.161777569748
592	592	122.149027692408	344.594728760114	502.18391576023	677.151743813262
593	593	115.24388185939	341.326808357259	518.046070733191	666.27038818809
594	594	125.058512968629	341.853521119447	530.827836454347	665.740052767013
595	595	128.725339385609	340.363420903203	515.626230704862	673.59812035174
596	596	125.919663723255	344.714022718244	567.020390390181	668.271989314799
597	597	108.525429261764	342.616573745648	512.407934413071	670.010279076709
598	598	95.2789710828158	346.57124830687	521.339153726857	667.889886511777
599	599	99.5921009158061	342.92118173376	523.433722461478	672.424408172865
600	600	110.164087589306	347.246320953843	504.750149630083	667.864131317614
601	601	103.724279098377	346.104793210372	508.635369540824	672.496686809963
602	602	135.955499192694	346.636331759507	501.700965175531	674.774200459016
603	603	136.995116065773	346.534133334958	521.839862223401	678.689450529099
604	604	130.313057157131	342.852274324274	519.796636298276	670.033915698246
605	605	131.162654814784	344.384234960625	534.244470688258	672.447392880667
606	606	135.303383198135	344.248381767122	530.20774116449	667.565393012545
607	607	106.870382233797	345.608222298736	503.553234767763	673.059330977179
608	608	142.929054529328	339.874279664654	487.196969008468	666.328483869526
609	609	151.783912401278	346.756151426084	541.970773742927	672.375463112707
610	610	103.470934737486	343.590987807282	523.381818528649	670.623623115359
611	611	99.8046106936752	347.500663676946	515.526286209259	670.856099342932
612	612	120.221179350547	341.680259760556	517.602495236869	669.184261833255
613	613	158.009062752172	343.116379314195	497.909973164126	680.159160551919
614	614	140.248327710823	342.39219892576	505.83618009132	674.857242716434
615	615	123.318888832923	347.52391705745	523.831659663637	678.077399039373
616	616	139.530576981582	343.481510165228	534.237417331896	670.814287328158
617	617	137.625118355423	338.508300029484	521.338946957665	672.801898072074
618	618	126.626353943349	341.481347005058	533.010130232128	667.077333285994
619	619	83.5338333291836	341.467796486286	536.714865805687	670.138782899787
620	620	168.464514387124	343.14023255875	525.794256542178	673.195646335554
621	621	122.435440686042	347.347915344924	539.226583501615	669.970800936526
622	622	112.750718535187	344.214227598086	502.939850617161	672.779801452518
623	623	123.642099310029	348.869567995502	536.215998403526	675.697083955359
624	624	114.626099329399	344.81971942532	537.208871212922	671.746313287141
625	625	102.732542788572	345.13438584508	529.915091403264	672.757092092998
626	626	139.665000818838	339.558662932911	510.835113557248	672.685042125117
627	627	103.677833002802	351.505160525468	505.819906700359	670.504144163987
628	628	128.547093720958	338.959961581876	505.659573383762	670.353875424428
629	629	146.965755460486	344.865432393925	504.235196666023	672.895712380381
630	630	138.89374482323	352.205798930527	544.241505295669	673.874467605833
631	631	150.810068415757	339.812842084062	508.539752355647	668.315862720492
632	632	109.500849431	340.730974299955	505.841819385597	672.964244431705
633	633	118.567971067574	351.661834443626	507.760312160437	672.771643052191
634	634	126.125396100566	344.707536556409	509.766565083931	673.890793370699
635	635	138.898708034158	349.445193641434	532.661697038072	673.018173352374
636	636	145.436967353324	348.937554019923	488.646405647329	673.836507776157
637	637	157.674481297074	347.705684063136	501.29541829656	672.726099079088
638	638	105.379345859641	342.894630939884	563.390039174853	672.425852440255
639	639	138.135766073528	342.065305116247	521.249400652448	672.588579421023
640	640	122.441457697979	346.356984853234	509.417097780898	671.20896248322
641	641	119.441282385419	344.041522729367	530.09304853373	668.633301833287
642	642	154.215986367	341.626324890294	501.745446130769	667.906182352093
643	643	149.682801754409	340.75059493379	515.611442825494	669.695960193123
644	644	142.346868329878	340.057621810263	547.526057778242	671.620676423947
645	645	163.266778603754	339.062571820396	541.973979591948	670.378698253093
646	646	124.174513367248	337.681651993859	494.175346116088	669.164171989936
647	647	121.772784803547	338.647552224603	516.394991118742	671.108135930386
648	648	136.539091175977	344.129956577935	531.439052814738	672.523200959715
649	649	127.142567550246	339.453689678582	501.645038070345	670.966326832707
650	650	140.611292731876	340.941264661534	528.532550873285	669.070298680183
651	651	131.508471748849	347.779937224327	513.099466256306	671.607969937464
652	652	153.464522553108	342.478748583413	524.470754866623	669.809114008049
653	653	108.273005755939	351.006227228346	501.339596193581	671.154088091551
654	654	117.402639375219	348.720697496887	561.025673281611	667.593732724654
655	655	121.947007816816	349.688562448824	542.02251671092	672.491401158332
656	656	128.055904033521	344.725436713488	513.205860815602	673.343998442552
657	657	135.067519051283	342.034085571034	540.279729116484	671.335506068243
658	658	130.369572879951	339.396982967169	521.723383109102	669.778875364076
659	659	130.326466378301	341.650381719333	534.380431281493	670.10432433601
660	660	126.931020988724	340.220944880062	553.936861729216	671.554053040948
661	661	122.451742767431	342.54530792873	504.894074650669	675.302801391917
662	662	148.445354260191	342.911006892629	508.386828776456	671.101489865837
663	663	110.874136859618	345.638446698873	507.70631641855	673.338806962618
664	664	142.895065561355	343.246466982986	555.99428931024	671.361697126034
665	665	114.199347838257	338.957902364952	522.373774796292	669.773585830458
666	666	135.951106574847	343.488801073181	554.892525570305	677.08610611695
667	667	131.545485054364	342.66720942289	524.782738281518	673.749344858726
668	668	153.39696698594	344.119534273731	507.512187337736	676.194654522034
669	669	119.574637297565	344.464192000184	512.779667020755	670.594631656886
670	670	137.695184441754	342.417627064327	503.487791819232	673.530977884512
671	671	99.9252486364895	342.694639826216	557.218769349941	673.933060834787
672	672	139.304594713929	347.969165115583	523.270312798847	675.398456687157
673	673	122.994128104995	343.421891779867	533.215988251495	670.803317299705
674	674	101.894035751784	342.091892876015	498.300767975284	675.575220340274
675	675	131.064062745021	347.344563699098	499.544299090483	677.054104701254
676	676	153.837753328935	343.839222273578	470.160461979111	667.986057272309
677	677	110.329788545166	347.610987184345	494.751730490279	674.416163553065
678	678	103.609581639548	347.816861718971	513.807385075329	675.180159601342
679	679	158.789957013491	343.461884731427	520.653729666214	673.500953422834
680	680	117.738459669776	345.600263150803	546.875477056312	674.885411070095
681	681	143.08991416854	348.624149835569	524.595043011634	677.332235692371
682	682	115.103094915055	342.97787446095	512.584878447937	669.729367476203
683	683	137.504056966613	344.876716166968	495.765348628022	672.460642502029
684	684	125.537582973018	348.694958988725	539.987445959966	669.257426749942
685	685	127.956449843103	342.084126735687	535.959337561432	668.31722048817
686	686	137.530131079876	346.39457222851	521.932718168197	670.260300259122
687	687	119.20287675174	342.750771899277	518.009669821303	671.975170598993
688	688	145.123721620212	343.620387992115	545.664951449053	674.24905473266
689	689	134.361229713625	341.616617519619	514.14598633572	666.53170635567
690	690	110.618847910958	343.438930914611	543.75163619063	668.676238146518
691	691	134.535791631464	341.677086894283	520.809925972728	673.565087262548
692	692	115.591427739355	341.185094119574	560.347996507725	671.934451962292
693	693	134.989981549353	350.840456950793	525.479799605801	673.099975086033
694	694	142.948562486396	344.444740979491	529.454056172895	673.63979251145
695	695	132.568825639988	342.944755515346	530.372401731559	675.418972807297
696	696	91.1086668832435	344.775209025742	494.44816834274	671.416547903845
697	697	121.855071427077	341.545104631339	519.189483417167	669.227274360937
698	698	131.374691523104	346.370356344152	559.796155235368	672.613739527482
699	699	139.78349698858	343.508223425852	516.480573664945	672.719533028802
700	700	143.443921659086	341.76573095236	513.041555725062	671.979478119346
701	701	138.235112667983	343.64010038017	511.351979558564	673.054366540145
702	702	138.259874838883	340.104388389427	495.415095715023	677.686773442752
703	703	124.94801610373	349.111707085678	523.395246141234	671.939398795362
704	704	128.173897937232	340.154378159337	536.471928995975	671.133785465216
705	705	90.6404179892473	339.465281976939	537.046373671625	677.745430630531
706	706	132.150277209313	340.693566973176	553.654956566912	664.675588374693
707	707	134.431297870037	343.679377076775	516.039397496285	672.002850685943
708	708	122.03399385537	343.393898254382	491.245974382054	678.072809447778
709	709	114.480128706154	346.073613199074	540.344262769966	674.982498612915
710	710	112.606282402636	343.373339036652	513.664590324218	671.549970241637
711	711	113.779833397333	338.003163857038	548.733330124487	670.118746513059
712	712	116.707966987546	349.240260039459	515.082024329585	669.553682427745
713	713	132.24218250309	344.052485472364	510.638486060905	672.2736757875
714	714	145.165468774684	349.724169005674	523.596446230438	675.280299180951
715	715	132.145283463606	346.403117253445	541.280972885613	673.468184187527
716	716	157.35418007522	346.241907921971	527.506637352874	671.478275266258
717	717	132.632332479489	345.419261930532	552.614725667763	672.534821465589
718	718	130.321153679512	343.003687934713	537.676257016161	674.97512078335
719	719	142.493592892602	339.645147506861	517.695482989061	673.638530196997
720	720	107.855842362805	342.876142252432	541.34108670302	675.273361448768
721	721	126.600222173308	344.910661658008	510.584663234057	663.416586852027
722	722	126.525503112561	345.371494799397	516.819657119859	668.542265261775
723	723	129.936031013999	338.907727549922	546.732730577498	672.663556242012
724	724	109.523995879128	347.863069997569	513.213519287812	673.411935279276
725	725	126.318957204	346.951074880004	488.169898387925	670.479761861976
726	726	112.591623032092	343.64313342091	516.46216941413	673.264255961609
727	727	134.960220410435	348.35425216514	509.196778140946	671.618213374186
728	728	157.706058318552	342.626228005387	535.695624253697	667.692996428902
729	729	145.799330467143	339.445341272091	533.348330228401	671.029782026001
730	730	117.263722057215	348.168855865537	503.071121828558	673.08731532029
731	731	145.870515353781	346.285302996151	529.733472599977	671.273255817114
732	732	141.037148189342	346.759506260875	537.038506789697	676.418432091198
733	733	155.882893537809	340.34779668954	532.439422680132	666.685717260537
734	734	113.80278388438	345.088592812834	515.446520956739	673.400545112084
735	735	144.893121181444	345.384824063646	538.295868988519	671.186297992099
736	736	118.355903342806	344.320394160599	496.190418257078	674.904322355052
737	737	143.60987307571	347.68792697931	528.615744031891	675.076171370499
738	738	129.919634126436	340.474891740328	518.61080245291	673.832027563007
739	739	150.742115150525	347.311236216958	516.928351916987	668.25977579478
740	740	133.42814852286	346.300711435171	517.556274450538	673.31162116106
741	741	172.429094444672	348.267764072974	539.958435333637	665.324006541978
742	742	161.917844404424	343.951472763106	503.118791368805	672.838188686751
743	743	164.760391522164	343.512058055221	516.608092954459	669.548688452816
744	744	135.684968116377	346.883754568475	527.87115226123	679.956903696957
745	745	118.22310530448	347.650164050684	525.929323702989	670.61645429526
746	746	130.751456922982	350.605518584079	517.273501260462	673.421218661683
747	747	150.596750517477	341.115099802643	540.751744123763	674.365452461475
748	748	147.327932467598	343.687113543978	527.215326603936	676.824511307232
749	749	108.434164546971	346.761116308702	506.502456434906	671.003536912993
750	750	115.606665105768	347.388531796558	530.279657696319	675.276742678553
751	751	158.916159221014	343.823183560013	561.099891238451	668.171965907424
752	752	138.382016569089	346.088397868018	507.902677865501	671.409185187558
753	753	112.987281106368	343.300388064602	549.092155582583	670.864341189877
754	754	105.369428960133	344.484578738811	530.748375373703	675.181757360575
755	755	127.882731402977	347.879368082363	510.230093055579	672.310590594879
756	756	153.721645468247	344.7887565552	514.780635439294	673.615813862675
757	757	103.735439784257	343.494486358308	522.805873252484	673.351070889195
758	758	117.15281032025	351.386982910686	534.960809596604	673.42853908506
759	759	152.788366700625	340.829417857229	536.855196231335	669.587329637371
760	760	139.739044438117	342.684844089835	551.635371084162	676.746063578891
761	761	105.75955072966	341.186327557234	545.795820984472	669.023959595557
762	762	140.426543607097	348.380293938293	538.040806302062	675.489013993504
763	763	155.392585285208	342.139404067012	538.250279758814	675.105155825555
764	764	107.035458026912	343.785714750865	531.858690465234	670.189266905527
765	765	145.380390533058	342.190637637605	490.024733555117	665.511201293112
766	766	133.004973304869	347.911632153497	510.692515707459	669.367084164916
767	767	127.284112969846	344.684249940522	507.89107257247	672.915987113032
768	768	132.397344362233	343.541699656609	497.944003097433	666.878427820375
769	769	128.586619309444	341.646133550107	501.763079040058	666.947038968116
770	770	97.7149089202597	343.157581327959	551.058906154857	672.039058510249
771	771	110.297272664514	348.011099713071	516.198982214809	666.081598531564
772	772	146.791101814959	345.182725414315	518.228621059647	671.823593649759
773	773	124.243287164643	336.145601055717	499.943478281296	673.247834576009
774	774	123.289289061964	348.05184307656	506.966968791833	667.617712127431
775	775	131.008829797666	346.280111669202	517.472128472787	673.993725172078
776	776	159.337261073863	344.371272765199	540.842401398004	669.721692701094
777	777	133.46161224723	339.552390113954	485.452309470442	675.495385995262
778	778	153.292058839067	343.828847707647	511.995316677887	672.190396584897
779	779	143.601515250043	341.815482809085	524.008381441656	669.868489263596
780	780	96.6375654235906	343.516284074499	543.740685040923	672.157400934435
781	781	115.873602521091	350.194103083809	498.303350116605	671.989618687159
782	782	145.532496153629	340.93265130122	574.627965725744	674.46838756724
783	783	122.915802953255	342.215131968037	531.198289276804	676.694572381463
784	784	149.619573949724	342.889395819954	530.660121152419	672.056786978285
785	785	132.154654804031	342.995183011766	512.876604072215	674.057464144748
786	786	139.720754943464	347.423176774919	504.484925465633	670.040061710776
787	787	140.883991485742	346.975279062763	528.094974864844	671.114467671802
788	788	156.502510318069	343.876437245152	523.997703127281	670.655691308958
789	789	132.481635772332	344.387009887087	522.403244590934	675.107106276568
790	790	113.105921828256	341.770367134467	508.863818772557	673.617421443596
791	791	149.999672720555	343.135846680827	513.700320804386	665.951478198802
792	792	122.02206910935	347.10638662993	511.658633250343	675.346432617799
793	793	145.309506644518	340.069199698564	521.526723956912	674.321620903344
794	794	134.899462466064	344.652958539641	554.781536938478	674.433857188032
795	795	131.562550883748	344.490737423278	506.371260618325	671.533420457821
796	796	132.525238271624	345.400380197615	498.629821488678	674.085035130068
797	797	133.422177852454	348.154937286281	541.360277609246	669.804905905161
798	798	162.230367352011	344.093564507767	516.940730347679	679.181594154596
799	799	155.806248923477	346.5707001384	514.394541568023	675.513592872722
800	800	113.788559685772	342.224190449791	560.49315001354	674.198881620836
801	801	141.579597437511	339.081159867992	504.384505223057	673.715819733982
802	802	123.844298956741	349.707420719296	519.269792683912	671.788289236262
803	803	98.7718031107296	346.7667390436	525.877412836188	671.328099633406
804	804	119.877927852549	346.199168962008	535.081179413463	670.105108377645
805	805	130.476043626339	340.520943452664	547.011466995785	675.373663724695
806	806	146.210647361859	343.303670090444	511.226722154284	672.805131648847
807	807	136.619552674785	344.176258110391	523.816112354128	674.049953233211
808	808	94.4140906629604	340.410474696804	534.233826258192	672.036821459496
809	809	113.698100277555	346.489354167259	549.79887848422	674.171957836613
810	810	146.139122617809	348.725333243465	563.168054929266	671.222941031298
811	811	157.953829022576	340.129932421344	493.528955923664	670.323201269487
812	812	122.488872744965	340.115414329346	536.18002766388	672.242676070312
813	813	128.8227679796	344.539648613737	506.679602510564	671.016133386748
814	814	127.369110485786	341.290232099698	534.541178970879	666.554190624361
815	815	158.166933026071	344.788439496253	512.173585889631	672.117470021439
816	816	116.186248077346	344.736868080298	531.408356404489	675.699776601041
817	817	145.192072878917	341.835431625044	554.581516548313	670.487159364857
818	818	133.620354676578	341.280404772359	517.255770850522	673.172183812145
819	819	158.773867116735	344.009720291393	536.632165110391	672.572057581955
820	820	161.84064520328	342.954532757905	511.544852506819	675.404043589005
821	821	136.375264069835	339.202171990178	541.409054756154	676.641432730067
822	822	115.004457662971	344.596887230118	557.76035382265	676.431866201728
823	823	139.406066051418	338.502998435272	505.874163671779	669.362580216933
824	824	116.236695000762	342.173595980693	481.70835349975	672.776409158389
825	825	110.832782928131	348.804598082693	525.601561874701	670.78186625657
826	826	147.331857235877	342.618798038032	530.112508220639	675.328312680786
827	827	127.734794175302	344.536390164354	520.578151257254	670.56473985462
828	828	141.563385436027	347.242636037912	496.781521266862	672.928819593307
829	829	96.1536973926018	343.185555188491	512.823623641359	669.178136003272
830	830	162.066279817691	341.171734350346	524.231114054255	670.40341690874
831	831	159.787513309755	340.632374883518	515.114586177195	674.818706794406
832	832	115.056211962249	343.936814477675	528.226760683281	674.287337928574
833	833	132.198086909198	342.602791447911	519.812180778301	671.965947649294
834	834	170.679215617854	350.208198013082	521.056367977255	671.994574931562
835	835	126.254939152793	345.83117762291	517.732471899331	665.02953693828
836	836	146.630936876169	345.875537575143	520.110675300424	672.352526760746
837	837	115.366987095376	341.579250234516	501.184596137353	671.48782510897
838	838	146.455692923615	347.191900690942	520.621161125654	670.563416845582
839	839	120.147214911925	347.11512642467	554.203848549866	673.113230146805
840	840	125.181633403979	346.277914246484	503.538620426529	672.373986553279
841	841	153.065137825083	338.891025868981	505.098376303575	672.387861362497
842	842	120.600421521	344.627564907351	512.172967119482	672.296820827962
843	843	136.501203353401	343.203534344714	509.970684141531	667.452145903053
844	844	133.264194251853	347.626493459169	524.775667356465	665.704734790722
845	845	156.653294191328	343.918351978334	550.049894421657	673.235799883494
846	846	133.78507239063	343.256944221671	510.242473781147	674.907465890589
847	847	105.27577331093	343.583744332194	528.125938688106	672.42540507246
848	848	154.805197321503	343.879374319816	539.162149975523	671.78800477118
849	849	133.043192598278	345.814938905537	510.325720545579	671.980649087145
850	850	141.391654382305	341.852220919247	526.07829140738	675.243614001768
851	851	136.968268431918	340.446833281323	516.948637495103	672.107124594651
852	852	149.562214173836	346.129957212235	557.90949433056	676.151051100831
853	853	137.175129937341	344.333637115064	530.406444565619	671.195424321236
854	854	125.703206165378	344.833063083189	534.351023861706	671.0960526603
855	855	143.09413122705	345.20067215528	509.8678028703	677.52139059062
856	856	128.47018614792	339.064168589132	513.412157214301	676.857261106804
857	857	161.231333494272	342.266341967227	492.700458748431	666.439875048752
858	858	130.218706515121	345.556362968694	503.93288141081	670.894781263877
859	859	133.690551242894	341.812752524212	526.894648006109	668.183006106837
860	860	114.870462936304	343.763584644588	502.985436371339	673.756291417405
861	861	119.928405532639	345.273297498792	518.388507012515	677.559181785532
862	862	108.585727737998	339.074955980378	529.238482485866	678.379702706716
863	863	124.233474921424	343.23207549504	531.45641857994	674.239313621959
864	864	124.714882994869	343.525962992323	475.789037120365	671.302870860677
865	865	133.168141213948	341.845814334089	520.501076271639	670.385894727532
866	866	146.208979235876	339.585199628129	514.094647974091	671.755317007453
867	867	149.621990363793	342.516144811612	540.774913884352	674.660515324722
868	868	142.240584217995	346.596043693298	551.852329703918	678.892642446049
869	869	143.553325063351	345.645097429723	528.935078898637	672.684912171715
870	870	136.774668671947	343.586834333769	513.291536578122	676.653117650106
871	871	122.909888383093	339.979672030499	507.515256761138	668.451267269577
872	872	105.121091485943	341.782586235457	538.228806636357	673.030615668864
873	873	119.061991585981	348.554495806483	539.779784480528	665.40268722363
874	874	136.401306896898	342.491836208748	505.574685364575	668.840269144878
875	875	106.390290585668	345.688309615041	530.449169188712	668.800735549272
876	876	126.376016440645	342.304349854833	547.674192914625	676.233872936928
877	877	120.669720599572	347.972438448411	546.342377731451	669.786693748044
878	878	150.505265825565	343.255346484597	532.88755145998	674.955840179535
879	879	132.802759015425	344.491934501704	520.011374127939	674.040767981934
880	880	170.463450529945	345.336097538237	532.067818855837	669.803490055315
881	881	145.197149921963	338.96323702051	496.728820535616	672.463675750967
882	882	172.590953703145	343.364312785687	517.962909662976	666.285934279724
883	883	146.07679039822	346.723701976684	516.117526549729	668.230830727936
884	884	124.620309114817	338.019846865276	499.780278918242	672.356371136461
885	885	128.627916666172	345.853084902416	532.011152568884	674.03254234319
886	886	119.282503049398	346.098803195449	528.376398184063	673.452655311159
887	887	164.746513557633	340.921916834754	511.159479698724	672.008902985424
888	888	146.751252878076	345.567306653134	502.324828977025	673.968967471004
889	889	131.331494163426	344.414590184519	497.493353023223	673.576453532795
890	890	141.741128231509	343.428738299088	543.514567989334	671.587202601507
891	891	136.58815586381	350.15668211367	512.329637995558	671.824532460767
892	892	136.29893253925	340.829337154478	524.01532544331	673.607571836695
893	893	99.2632258418007	342.931995834053	523.663088448194	669.348581058772
894	894	139.870224436364	345.751321322899	526.61800711884	667.912138547499
895	895	134.118037913436	342.937442663202	497.447733714313	675.804998488313
896	896	120.13411518084	346.612244878799	516.105378927711	669.497763594256
897	897	122.411056275635	345.713503589531	515.562174341255	673.945918200824
898	898	129.925151602103	341.758772358965	530.658537880097	666.7020746621
899	899	121.763740377981	343.598455011839	529.266307489764	671.725464826818
900	900	134.33814246169	343.018195421874	512.814794280476	667.219833276184
901	901	127.721892448081	342.784056580626	510.23805201205	667.187162929661
902	902	138.631870804817	344.596128451198	513.424252574039	671.804901584941
903	903	99.2032286255674	344.33962186629	522.46418230656	675.084217303722
904	904	111.420098708179	347.218494748552	524.353145545182	668.796253641523
905	905	106.795013173406	341.901964987697	513.425864074601	672.079826731584
906	906	146.903287884817	342.02681545021	545.440486439933	670.383221543138
907	907	143.239049944133	348.953378188376	516.20761352228	672.239097550932
908	908	112.347313808092	344.729735335448	519.559717991258	672.486299649883
909	909	129.214058006541	342.268706079693	521.333187510236	670.531401371055
910	910	144.847998937658	343.609783172508	531.823432410655	666.999368959395
911	911	83.417649478912	343.042205684458	526.898237775637	670.627164086605
912	912	107.832714074326	340.798914760684	512.915638529028	673.624000379137
913	913	133.468317655196	341.416029378519	519.693902885355	676.533633561842
914	914	152.777223069265	343.685928888883	495.67651620135	677.321763600281
915	915	128.798734910206	346.453563025487	516.279197872261	667.979236393333
916	916	133.159762131113	343.715895873993	513.005410402266	667.616683885187
917	917	170.223026601061	343.652571669276	497.336352975111	669.604010301438
918	918	139.268212841183	339.105807832177	537.669570881545	669.542123343158
919	919	131.409018544303	344.944830543679	551.894945383463	672.199356151723
920	920	127.287907858846	343.693318346495	536.702211479577	674.367093734176
921	921	148.194737541748	342.814309689744	513.42891537332	670.115220816715
922	922	100.120449731732	346.331102802675	514.18348262994	672.922223417391
923	923	167.700237598126	346.07243514147	540.069085377486	677.001220537075
924	924	152.260633790237	338.775792250552	482.026004571241	671.175557071441
925	925	149.885777183614	341.51936000811	518.656012904027	675.599347541444
926	926	147.838755927628	344.650000359247	491.165266504669	667.232995282482
927	927	123.289426007419	342.98359960692	527.953034714028	668.045654352627
928	928	178.801115473479	346.557814199606	529.454961726582	666.038440765997
929	929	144.993602711127	347.631881481823	529.285794061136	673.656476884061
930	930	139.755888236115	346.750639657741	516.769276258063	673.909585161016
931	931	132.40108195933	340.990548083724	523.82344122997	663.609179709474
932	932	141.968040059247	348.203394708861	531.90221920497	673.501982286721
933	933	151.6660020744	347.467767515606	563.398045755318	670.891310686146
934	934	124.427825118158	344.659372297061	537.213528169915	672.747344579599
935	935	141.205993262576	347.549412216773	519.124680334815	676.249489982707
936	936	118.495692371781	336.830764388406	528.85880643982	669.43104751309
937	937	144.783465839417	347.32311697221	489.956348542308	670.800808046321
938	938	117.889971986109	345.694104662196	519.829957119788	671.701945500561
939	939	148.159937443136	339.89275159076	508.24445907461	668.794459881595
940	940	119.502541094379	346.28098187674	515.526654320239	673.012079482782
941	941	134.436405625628	342.698760188888	525.628322037195	669.689049880344
942	942	136.130499443908	347.653096409973	519.139095343864	671.331116544159
943	943	135.157479388938	337.725833211618	484.962823866081	672.531700011144
944	944	143.683593584414	343.460651226538	515.76737091079	670.141423854133
945	945	110.293535884273	346.079596341978	524.420774988193	670.544902598211
946	946	165.566318062201	335.3613151436	532.032556960964	671.987794813264
947	947	129.318610306675	341.002036526887	531.289232357713	668.022354156989
948	948	132.673431310874	343.50195159414	518.883746092867	670.684813966814
949	949	160.651970982471	336.765652765072	545.935087575209	672.414552170317
950	950	120.266992522787	340.585046262395	504.706808039501	668.922903679669
951	951	127.687311095248	342.720307878128	506.360761869992	669.640473937178
952	952	122.187112080814	347.992453402743	542.154062251814	673.060403170807
953	953	110.89055460566	348.008082966096	551.71297471938	668.484691842685
954	954	122.365768427356	336.790000754947	508.790758629646	672.718528310853
955	955	114.060539579115	345.012024691744	524.831505431898	672.973510247076
956	956	118.686019345793	344.387425851557	513.539506832152	665.881450223747
957	957	138.747110758583	336.301206466186	564.491616147528	668.010023550426
958	958	166.984988176532	346.820329987277	506.644257152047	672.485617395723
959	959	118.855236183467	342.142905806621	495.074735038947	672.356104463413
960	960	125.995561128136	345.693599377135	557.837626686881	672.341136766729
961	961	144.432276671593	346.120727059228	501.583877570934	673.140353010034
962	962	125.663893689031	342.674733903037	546.862398725346	677.349970962957
963	963	144.788423175815	343.941484088918	532.068392480173	674.468878826856
964	964	114.908527871969	341.143585353512	560.753181575308	672.560084374942
965	965	119.830611517031	347.452774689316	533.521507903169	670.880585165129
966	966	117.751336287399	346.619929622056	507.066812220457	671.886356708905
967	967	143.974812746844	339.914646501081	558.553893457658	664.846351758147
968	968	123.921851436445	345.231241976938	525.278298454828	671.189303579595
969	969	138.13988741307	339.105853016723	543.57343606812	673.804475835936
970	970	124.511971804177	345.110592440634	509.812756391464	674.638405470195
971	971	146.617279066932	342.585762389866	483.138632779149	669.774404917854
972	972	141.10995630801	342.655042491023	500.043719080558	667.772926395628
973	973	144.495026827629	344.614503505396	516.72104498231	670.365896312107
974	974	128.480870467583	342.295228919493	490.10695178772	672.93343963878
975	975	113.716959657359	341.471292760309	524.958887140201	672.243904278974
976	976	115.523306590436	344.627992856236	508.719854268938	665.976145950793
977	977	104.054818804448	350.567894489603	529.968322283959	672.367503637517
978	978	122.318934605649	347.680884665741	518.272949297101	664.515395510115
979	979	149.40063919363	346.31662146779	542.421563187526	674.937765066137
980	980	124.986133150997	337.714914835559	513.591308908224	667.050935857968
981	981	117.355943003233	346.607248982257	534.354627157634	673.608564116293
982	982	122.337105793321	344.693368715866	519.440053688843	671.170870998372
983	983	138.170117890718	343.529664430303	506.089398613148	668.220884707282
984	984	146.303604663312	339.528371363903	505.88416222799	667.807499245857
985	985	125.19543202034	344.425619471025	538.195175497219	673.122539886136
986	986	159.654472495893	345.006724113976	529.546408477567	675.004598733151
987	987	157.59422480533	341.771088271817	544.724848107444	672.512683998439
988	988	146.477005809886	342.35644198617	536.176658770467	666.758800542342
989	989	157.439813900363	341.516451204684	526.228744114584	674.711106195619
990	990	153.119722269578	347.841096475017	461.836839770835	670.391613815269
991	991	118.101337391245	344.005528294305	535.343055725057	671.625805642148
992	992	103.164561988683	348.849308526887	543.925764127278	668.970265294024
993	993	110.981106105681	345.586742034856	565.38668776769	674.339197278545
994	994	139.716756242539	336.139074929889	536.171387089912	672.73260768246
995	995	135.705200794548	341.367470718515	518.185037702445	671.770458208118
996	996	159.350246322419	345.616496781235	535.556436008612	675.098284452925
997	997	160.593147070555	338.784939444473	508.932150276364	670.180286551419
998	998	150.879906976557	344.532271423881	525.048177112725	672.143395072811
999	999	121.569598092592	345.104940066117	516.002338244471	675.232324094591
1000	1000	136.754751693737	349.517875581538	520.767924867794	673.816524419648
1001	1001	124.351314160026	341.755013149411	515.040581321092	672.5115495512
1002	1002	118.089912335965	344.475306662882	550.178108007872	674.928104775241
1003	1003	136.976812246472	341.915405357291	534.685350890247	669.681995612632
1004	1004	124.252137181362	343.166511897389	530.511603058794	671.837655307284
1005	1005	157.398615826315	341.659420762944	535.60811060405	669.759679263698
1006	1006	103.602517193843	346.546064489854	542.148224844421	667.913978595472
1007	1007	113.862690037928	344.842267554954	547.60423085698	672.361288374962
1008	1008	151.778664774018	341.293391464909	511.543880381932	671.919148278957
1009	1009	163.014371409731	346.30014177656	520.47038086408	677.196914237936
1010	1010	130.164820661981	345.079840758774	538.950956134535	670.709231467725
1011	1011	151.991606576361	337.181926517692	551.969629936366	671.664600050594
1012	1012	116.336611935292	342.214410297385	516.196740620124	674.16397955376
1013	1013	143.015233662798	345.392914624992	521.756139722304	671.176411981119
1014	1014	123.771642791229	348.711396621304	514.786703207155	673.201068623049
1015	1015	131.63408574063	341.218011375664	514.47726024911	669.130853819727
1016	1016	119.787217022122	353.514557875183	554.911901265637	673.052642268092
1017	1017	147.003853870865	346.663498493585	518.243953133853	677.843160353137
1018	1018	112.287009533938	347.330409170435	552.557800435397	673.563099361188
1019	1019	97.4118211932381	343.772852337413	523.469104947633	672.955820678555
1020	1020	109.307610450586	339.831424458339	516.699936110251	675.093833257845
1021	1021	129.56649657208	338.1362794846	543.677525718869	674.551924378629
1022	1022	108.309553939322	347.152929322391	556.386010841009	679.345914566635
1023	1023	149.494583621929	340.617013129114	512.694355957496	671.277212424114
1024	1024	111.653869527525	347.96022464328	532.514994908066	672.129691224554
1025	1025	119.306078487272	349.457686112506	532.358992715576	671.800565813149
1026	1026	147.523595414775	343.414368839477	528.768459292202	668.040978062951
1027	1027	152.785803757891	343.755050601954	500.712329575787	668.990502892491
1028	1028	164.467171994223	345.039535043117	502.452895676765	673.765999927445
1029	1029	140.088335616361	343.22173696704	521.344050257637	677.653654056977
1030	1030	154.644571780859	336.104542733902	524.712784864324	673.059751063151
1031	1031	96.1921137930792	348.607021116721	513.821147990063	672.44778491042
1032	1032	143.575394674459	346.206638631174	537.103012770733	672.136655301871
1033	1033	117.922659643059	343.637435713042	513.584862862277	669.42772885695
1034	1034	87.2764375025838	345.900765632013	541.520007332478	677.728397305113
1035	1035	125.324590851908	344.500686840826	503.082160938838	666.428340672735
1036	1036	124.020001088414	348.15021766725	522.795609185896	668.427572260698
1037	1037	132.647873690557	339.002385217986	529.316366196277	672.804813238139
1038	1038	157.633983350705	348.133436649596	527.104414710507	672.665852033297
1039	1039	118.333286385645	338.133872693885	536.657875577627	670.259225316608
1040	1040	124.713552625642	348.773394355183	518.710407801	669.073786566472
1041	1041	124.678099692528	344.157701814877	517.17896014324	671.193045454493
1042	1042	156.219771872048	336.729454484657	519.102327439096	669.795052545382
1043	1043	108.108977720898	342.427289513487	523.495081189057	670.229993714558
1044	1044	144.143555806146	344.408221248937	530.650568210958	676.557469535271
1045	1045	125.528949050015	341.261903214306	525.978477699097	672.250272527899
1046	1046	102.379258850499	346.88123594708	549.931492127932	672.99772567493
1047	1047	134.782700676727	349.618382909353	532.674882605593	675.425462163074
1048	1048	132.725205722957	345.1447153049	515.575161951908	670.400555171937
1049	1049	145.28401622289	338.539286317665	530.737714250582	678.789821536427
1050	1050	135.773576257905	344.603062297039	531.053317074856	674.585916588763
1051	1051	148.997366525684	348.61015632692	514.815732731247	677.023818228797
1052	1052	118.057313628738	339.694131257779	501.333427265748	671.072983269719
1053	1053	107.027210860613	339.545858089624	553.621716141851	674.762923240215
1054	1054	125.287449463314	346.628692580286	560.113071485026	669.532006292114
1055	1055	134.629396003893	344.960720029265	530.062906853671	672.434372221018
1056	1056	99.8319289206541	338.978707900907	515.041169350029	671.819597503437
1057	1057	185.329891743154	342.221244407977	497.158561360856	669.384471138012
1058	1058	172.692730354619	337.846326549969	547.732691851688	666.788681498449
1059	1059	112.529533651478	340.828807471442	535.417699548894	667.88589302799
1060	1060	134.168719490303	342.914047744212	499.272344553295	674.032094685382
1061	1061	136.326913623668	347.392317959574	514.553785072243	677.400005848505
1062	1062	158.281473953797	344.839626216229	530.622601178635	676.734648002117
1063	1063	127.48221798485	340.640813511754	518.892603129221	668.849914372819
1064	1064	166.251006517703	348.313987630631	526.023311887798	671.291671442889
1065	1065	123.971380205461	347.454783448877	495.323538288908	669.359398622262
1066	1066	120.722790567205	346.286739984246	529.283596708348	675.080080670912
1067	1067	84.9151189370838	347.248604478662	553.530434744069	674.079807974253
1068	1068	121.719167408802	343.603169208499	529.253329054181	675.331330778933
1069	1069	137.99187789574	339.883799813206	517.008419865143	673.293594582212
1070	1070	144.176332761386	340.815534376887	519.443966470557	675.105099652959
1071	1071	130.142943438444	339.979162714867	514.130756923631	670.74932084832
1072	1072	160.984171483401	342.921265776688	510.250239409914	671.042549348555
1073	1073	109.69714776485	347.433982086731	515.233128565955	670.514013080483
1074	1074	137.176263983555	340.983776602686	510.448670391036	671.227094515981
1075	1075	130.131310940611	341.077966973297	516.124230229962	672.10740823166
1076	1076	138.537994671498	341.512835261273	513.241423912924	670.604285881148
1077	1077	142.841458654594	345.409916683259	533.877425024853	669.109231166253
1078	1078	136.496761034807	346.284323793021	539.66669850544	673.623156684488
1079	1079	111.685970792517	343.798872727985	492.03850286599	666.696636698836
1080	1080	104.26076937801	344.472067287366	521.952206252649	670.018981153196
1081	1081	143.375991775709	343.929394540356	539.937673555584	674.993105679741
1082	1082	127.01991781161	347.099597923984	532.341820946523	675.979147573694
1083	1083	110.407211236327	345.867646345191	504.107772040913	675.32208435578
1084	1084	128.315329995266	344.163838233978	510.070710194335	678.20794550891
1085	1085	142.352200149978	343.861247630554	521.653339201067	671.277801466876
1086	1086	107.72631131085	345.439043373289	501.453171285297	670.769442141498
1087	1087	134.24861583977	341.427078908506	506.229795824089	672.326758588041
1088	1088	113.449329113407	345.219452305696	523.185911889198	674.192782303179
1089	1089	129.059009624451	346.796161882757	501.21423744339	667.993275527309
1090	1090	141.409805403169	342.161034091005	560.402311346589	670.863424034057
1091	1091	138.173400224652	342.841908688144	539.861654459162	671.730648083077
1092	1092	115.379264204432	345.045729797059	534.346960245638	673.878427362674
1093	1093	119.429624596558	345.872856923648	502.753106344568	674.80672531079
1094	1094	116.961954614314	348.920737566117	541.96070828657	669.89664442379
1095	1095	126.492664952786	348.776477036828	514.854761332655	666.718115450489
1096	1096	140.072238458828	344.589319619042	501.36213884212	673.917225649827
1097	1097	135.443597082186	343.334836393479	515.991070105751	667.196355192711
1098	1098	134.459873423442	343.544738135531	499.915634678337	669.81619017693
1099	1099	95.4286244533464	344.714167561554	512.83771199745	669.945449937952
1100	1100	145.826738018143	343.532779548519	509.477567005483	678.971976370947
1101	1101	122.811259485136	343.132304964664	497.692417029231	668.744358955344
1102	1102	134.53213199959	342.26531589194	491.725791832488	674.261160043852
1103	1103	116.747355490177	344.246785229141	524.939187371621	668.609386843162
1104	1104	153.513521523467	342.78507219548	488.450617942235	674.054848099279
1105	1105	109.806167495977	345.28002170535	516.796129788463	667.028693313597
1106	1106	122.70966161374	347.359696202129	527.189433691964	667.933874514288
1107	1107	147.31580701544	348.743919035304	530.409924703132	669.877487653515
1108	1108	118.83481690953	341.176815151793	533.040780221716	672.358752725735
1109	1109	138.961916088621	341.85483238459	503.115161628114	669.170089576047
1110	1110	106.532840850412	343.953476193491	485.414999323974	666.879870144216
1111	1111	111.871748737763	340.221458190409	542.10864760931	671.768652806812
1112	1112	142.656464389963	339.661509545601	504.598611885717	668.804029436807
1113	1113	119.55810424989	348.313222357015	489.042757548518	676.325004495455
1114	1114	124.604147624608	342.994899585532	552.112597696303	672.309020429729
1115	1115	117.945208125453	345.231654754656	503.507541142184	670.636563405719
1116	1116	115.944785683878	346.171224970322	501.746557871803	672.920028317019
1117	1117	130.875861403334	346.53377185188	535.226128629843	675.092946232847
1118	1118	128.969103644868	346.027654042326	510.138927440797	670.921312903917
1119	1119	93.3820645877262	343.004698433705	514.497509309704	673.864434940101
1120	1120	101.720773527897	345.130181668605	531.342007052767	673.817554115463
1121	1121	113.857510306134	340.520034186606	537.607736185499	673.821803587986
1122	1122	114.528282847578	353.448487674094	524.568202954423	670.618409599125
1123	1123	131.965734519833	343.754851424471	530.745264314393	671.384388285258
1124	1124	157.933146250568	338.605003311397	493.031392358188	673.0984320035
1125	1125	119.144484625406	343.153199176836	532.231577341937	666.795517675364
1126	1126	131.349035742569	346.549529562118	524.071081236986	669.352957829769
1127	1127	136.3761397985	343.527035742989	540.541263094305	676.975457937469
1128	1128	132.995775426298	339.387249854682	522.340757192179	672.769336275185
1129	1129	117.951848459211	346.303860307306	526.682417608663	673.591135193252
1130	1130	115.657805535274	346.482551100896	537.744137467391	672.234829196654
1131	1131	126.891177815091	348.696839230663	525.892839422647	671.322236002391
1132	1132	160.342011483472	350.011011506008	523.486496006631	666.981726798659
1133	1133	158.553404966877	346.094808958219	520.023244687227	672.736548550311
1134	1134	129.395305936318	347.428587705787	514.587927888777	673.321184627336
1135	1135	120.062126450402	341.593590573756	520.407888945043	671.976657387236
1136	1136	139.398696346792	346.463202754664	523.362549492052	670.784419604193
1137	1137	134.263928383722	346.979929880912	533.60279578828	672.876127760593
1138	1138	145.933987735268	342.808269425929	533.758445797811	676.021397545194
1139	1139	138.528317103259	344.933257222645	505.854753198817	664.750039059499
1140	1140	142.795442224394	344.742562262159	475.900466486474	672.834039648991
1141	1141	139.567363837563	340.50846545151	533.150023008288	674.247548199022
1142	1142	122.035742632052	342.975252364608	536.785534342197	673.801489654704
1143	1143	109.199166998221	340.927721108094	534.244622412625	676.510451167085
1144	1144	137.883657978048	346.982252553713	516.310597354043	673.097488841188
1145	1145	152.911199607819	346.132536654896	517.914342888569	674.685945240109
1146	1146	119.347021861966	343.909431782527	521.267229803199	672.946477334706
1147	1147	158.822343390217	345.654480757348	507.035270323374	675.431030981333
1148	1148	142.663946910112	346.873812149803	517.401896958692	672.894103422587
1149	1149	151.239000487348	352.928181068729	525.224744490849	669.417720737903
1150	1150	151.555143758922	339.373025064827	548.123201537949	674.096908600938
1151	1151	157.082734729548	342.173275616014	524.127028459762	677.21043620323
1152	1152	139.992498463939	344.630019462857	515.784362197705	672.298336071486
1153	1153	130.800886347526	342.042826142714	488.505491177784	672.058107786242
1154	1154	118.298537561897	347.308908637974	519.586798488241	670.03740950604
1155	1155	149.723128599438	345.553482983899	542.837531442007	676.224093850373
1156	1156	149.567501834206	345.959549484825	502.022007849337	672.751271215361
1157	1157	124.416498087731	344.05632150523	515.32195545816	671.817008203107
1158	1158	165.323284575355	346.085671130292	511.485290573333	671.249387347866
1159	1159	141.695789403414	340.492392611108	481.714038632816	676.179469134982
1160	1160	140.973438339567	347.147278757806	521.304777266786	671.889159474006
1161	1161	157.625148530348	344.949729611167	533.063598316422	674.358837320843
1162	1162	135.858012833492	340.780511733936	549.853042394898	673.082309163605
1163	1163	115.394760379401	346.449220670175	536.814406680514	672.027595976727
1164	1164	133.452315834091	339.184223965961	542.445703586387	675.110389665373
1165	1165	145.15135341563	343.860428891434	518.18141772871	675.889766027178
1166	1166	126.94811519926	345.51394541674	524.747312447404	672.186314937871
1167	1167	137.248106210236	342.887276721349	553.083980700161	676.849231729813
1168	1168	138.165935870839	348.991723709756	513.28778539503	667.525426422221
1169	1169	142.01509255554	341.0032178715	529.880345529212	669.014428023462
1170	1170	154.433764642804	344.15113104762	551.853470835379	674.35497699257
1171	1171	142.615281460749	338.532016422566	531.437432020524	673.268454554437
1172	1172	160.325198803902	343.284380564674	559.185193906256	675.174914967297
1173	1173	135.08490277805	344.724705998213	519.704843759844	666.978267833979
1174	1174	142.987016169807	342.794220974097	509.329121160474	670.142412104074
1175	1175	141.913068893645	351.212200408145	539.438811901216	669.213595227832
1176	1176	139.336794453546	347.741442357916	517.854878514103	676.057962172186
1177	1177	122.564351378574	344.582124310041	529.945867313953	673.751490543308
1178	1178	130.775899089217	344.163403200255	539.447132655961	673.85214313076
1179	1179	145.106553059517	342.178566670533	527.657606331663	673.842270639776
1180	1180	161.437606543649	338.576969716666	534.772872296328	670.637430205267
1181	1181	129.168388869704	342.249447097788	503.263467627954	669.761531034966
1182	1182	132.342218953358	339.035904872689	529.787075391732	667.749069652659
1183	1183	136.831978234041	341.642090900152	507.195466199304	673.630381462779
1184	1184	103.318410403397	339.23895315188	543.691633284807	674.872006566637
1185	1185	110.583246914459	347.207590421064	514.256754795101	670.333377758163
1186	1186	139.57555375411	344.16170314982	519.110153768939	666.84687100044
1187	1187	132.033565774489	345.791360395957	511.43447514251	674.095330671546
1188	1188	149.021657814623	337.460114655181	550.0906935276	674.020286046486
1189	1189	168.050179917221	347.258841098147	529.301317150033	672.792722871776
1190	1190	113.377984781514	338.487057880726	523.462509105688	676.191526049229
1191	1191	143.394511112351	343.059856065483	542.057094411523	667.873609295097
1192	1192	140.879720383341	348.946151938785	506.992329202318	669.453735602148
1193	1193	134.303931448897	338.608955298481	517.709354785551	670.689820345974
1194	1194	157.14055663375	345.652298770046	505.2759048638	673.427015921377
1195	1195	112.437094954326	346.573665481299	510.361467532316	669.435377861946
1196	1196	145.377657620114	342.226664218794	549.238883674515	669.830724358721
1197	1197	160.884677199021	347.312304493628	528.387540550113	674.698770770025
1198	1198	142.066438545811	341.061478685832	521.478384262699	667.665273571612
1199	1199	158.213415613992	340.408248715542	519.278316594137	673.376580310459
1200	1200	138.575858361447	346.220596158723	518.820349650564	673.539316912838
1201	1201	89.9088509993907	343.240042984767	508.802632902669	674.684505972029
1202	1202	108.146025088893	346.039145624695	522.30623813134	674.584460009663
1203	1203	149.717012969296	342.572695595153	530.985151855764	668.699359162228
1204	1204	148.304719757655	345.356593389745	517.655460287922	669.772050513274
1205	1205	116.753276653788	343.668882616386	502.112327956893	674.341527212179
1206	1206	169.628258127021	342.294981064482	496.079270980899	670.508979489596
1207	1207	145.431544328497	343.378392255374	518.630333098691	672.907031299104
1208	1208	137.353008550451	345.179974022213	496.984273044101	668.159940042978
1209	1209	103.035672187	349.12357688488	536.040023689813	674.780905593976
1210	1210	109.276778389312	345.867951112046	520.391050462303	675.104459410518
1211	1211	145.665305846107	340.560540007627	544.324321936607	660.883001907377
1212	1212	138.907438188531	345.895582621975	539.469804210435	673.645408715768
1213	1213	129.834901819031	340.711562133889	536.515842399512	675.905346776852
1214	1214	138.804684685292	346.193120989533	540.857981637308	671.798200823649
1215	1215	149.177685406284	350.120908247874	513.953607725941	673.773769877889
1216	1216	140.236184138721	344.960500535915	490.423938565071	674.553754070936
1217	1217	126.452704877604	339.552078527954	496.589564488389	675.858995104027
1218	1218	121.913062994297	344.186396929479	525.884409494412	676.998123160698
1219	1219	163.427407208621	342.844086787953	518.429119245737	664.115296534442
1220	1220	122.427772942207	347.049141342774	527.16417092661	664.475935098243
1221	1221	104.49761716822	345.498624565834	553.546357458902	675.116187807289
1222	1222	127.4454618847	340.315394510849	498.25098636615	673.216720477406
1223	1223	132.213694539821	343.342979240548	523.190958009095	676.706909940288
1224	1224	110.850849708076	346.119737459386	541.567459831412	673.234606214763
1225	1225	123.926856485303	343.003771095482	522.128336931597	671.294397934885
1226	1226	141.8782853314	341.498543993882	538.210092450629	665.743193497974
1227	1227	140.995563347823	341.994295771397	504.604548815771	665.48955368672
1228	1228	101.364640325802	342.464677638227	511.724289343151	669.17379995719
1229	1229	153.775101281868	346.915488281307	529.51864299919	675.283570947229
1230	1230	109.073828351297	339.872388167771	502.750501259117	669.766700249485
1231	1231	133.691126493707	340.108987696417	541.242780313733	675.345929238178
1232	1232	130.49982870551	347.187412896396	489.049061976354	670.475909000392
1233	1233	124.491017652169	340.407293695515	526.186862583612	670.775212058437
1234	1234	124.179216545549	345.678355522836	510.651589496086	671.146327215131
1235	1235	141.156466257363	340.397989948608	516.953894481742	671.488415211798
1236	1236	112.525338295563	342.952262557475	479.998748838765	666.623237855388
1237	1237	140.592242990844	350.80113769335	532.440179542969	671.008153752919
1238	1238	121.794550212191	344.134021868383	538.900623112746	669.987322409745
1239	1239	135.803911324422	345.971672852925	476.726667594606	667.016584394665
1240	1240	134.525499882823	344.978530565787	499.134400757191	670.575375176978
1241	1241	122.808293008446	347.121389245878	530.088980117583	677.564132308727
1242	1242	155.247812901036	351.053284241301	503.238255546537	675.51565116724
1243	1243	133.436062460769	345.217991635994	517.946051117068	668.104691855176
1244	1244	138.604357839838	346.633457341277	519.83930887263	674.510329449463
1245	1245	139.806447811919	345.522274187556	505.147797313898	671.959181932941
1246	1246	120.842361964055	343.239564205927	507.556276417759	669.644573801206
1247	1247	143.468150547256	340.797318935975	502.412453008935	673.436264032536
1248	1248	131.842241759087	348.527748464763	535.976097142149	672.726436449477
1249	1249	138.849270264357	342.556128508884	488.655784938191	676.735326319865
1250	1250	93.8179651066214	345.568335394049	509.021133073659	670.127052557429
1251	1251	128.266040012668	341.236942545971	526.079787642122	666.966348749054
1252	1252	124.460082415928	347.152631708705	527.402981118738	674.387430979017
1253	1253	134.52091391373	344.981454526883	540.527074751316	666.366558794139
1254	1254	150.579255970912	344.722260553292	522.865090721345	674.110799751536
1255	1255	146.428041614814	344.359486029749	501.911252471607	668.320649783996
1256	1256	119.423135770045	343.568262929567	533.969390519546	668.727012094841
1257	1257	128.312187268219	343.066922521938	516.271279338515	671.359249241148
1258	1258	151.394974646485	344.401950344433	522.91237834924	675.752317712573
1259	1259	117.649907796271	342.109213460937	532.468260701656	673.102060426907
1260	1260	131.654815609276	344.826570144661	546.046604178199	668.76494685749
1261	1261	134.034121314233	338.254530844106	502.077866940267	675.402232141687
1262	1262	137.572415323545	347.601235932684	500.970111078708	673.824756386375
1263	1263	166.822011079753	349.539981887016	503.82195402148	672.266871131722
1264	1264	117.349951824775	342.395977362166	513.39326548798	670.401073614584
1265	1265	106.663874857083	345.856905392662	510.857272166614	674.000518797183
1266	1266	113.97112918012	341.515562705905	553.744899216659	673.704996732662
1267	1267	150.711470142111	349.085539329724	528.899211535482	668.211336031702
1268	1268	129.168471043423	343.553406523816	498.504505699941	674.091718755433
1269	1269	120.00850582724	345.569306124324	532.78821505057	666.04458869745
1270	1270	156.732135640824	342.318542024476	535.06321788874	668.392388036851
1271	1271	111.28928228402	346.272129693683	487.531275255732	677.162562292362
1272	1272	141.906458992687	341.486817553396	543.57452433612	671.157813808938
1273	1273	137.084265078877	336.660804618366	503.133293247781	670.4615877572
1274	1274	140.96513478189	342.495716528711	529.148079873596	668.974856755788
1275	1275	133.046322119091	342.887796019591	512.963162884802	669.016927600996
1276	1276	128.622126272265	340.127741575605	507.425394778991	673.134873151337
1277	1277	114.632988142342	342.116185860613	523.508664309178	678.885298013185
1278	1278	157.042722401502	345.314901238355	517.135357918587	667.962435207881
1279	1279	112.985372324453	345.197964612929	525.896264064202	673.942806202182
1280	1280	139.666485424504	340.37550849378	545.978043775619	669.935966632615
1281	1281	123.790674962316	337.984213869753	552.138391725057	668.145772256485
1282	1282	141.248398494839	345.561970770688	514.920935218265	670.757361322661
1283	1283	112.684764992475	344.981473122958	542.711591087906	673.834199385657
1284	1284	134.628555591297	340.184343792816	528.278762657221	675.948633926589
1285	1285	140.642146062421	346.043432962804	536.185391896147	669.339858335922
1286	1286	113.914650691129	346.32982288025	524.051243157425	669.998499780546
1287	1287	115.225932273439	345.646288654343	507.917451990752	670.532637259196
1288	1288	135.858255055285	342.899381529423	505.523490187194	670.951911534259
1289	1289	104.67846970434	345.769484993142	542.4264123484	673.354278511483
1290	1290	111.551468084565	340.260539250971	517.006159039797	673.699605085833
1291	1291	146.982307458777	337.647189123841	530.719503274466	674.006574061689
1292	1292	153.728951527733	341.161719271684	516.86138574818	671.534583281039
1293	1293	122.642416203666	348.014818366699	520.799822398645	675.622082497585
1294	1294	100.878563171425	341.068765082259	516.176428432136	671.926862497331
1295	1295	130.477693344707	344.981764250115	495.635157744869	676.738284022355
1296	1296	126.782752579453	343.234171695665	527.449079182577	673.349726262139
1297	1297	115.823178722461	344.768198154663	492.776012386532	676.103848125619
1298	1298	136.844949326682	344.686748974114	525.553775801068	675.753698359207
1299	1299	111.512855603691	348.898189839202	500.944681118876	670.532105570989
1300	1300	154.83811915064	345.418517884973	513.373024258526	668.90688199264
1301	1301	150.14733557287	341.054169749556	541.371662077167	671.868544610515
1302	1302	142.873815459675	341.687653629436	528.458979894871	673.641068031429
1303	1303	102.713355287249	338.970608262983	542.01395399008	672.686941695294
1304	1304	112.115459281597	343.688810303075	541.098504742585	676.849081813979
1305	1305	145.378059060156	351.762560033484	527.307492794054	669.48672715336
1306	1306	161.105358414601	345.450261939519	563.105607521076	672.835943329544
1307	1307	114.926548428593	345.063094868835	553.268490036354	677.631050843125
1308	1308	116.451145324677	341.382335595142	516.921168531429	668.988838663666
1309	1309	134.09873316134	344.926178695689	551.822384644163	675.212282494319
1310	1310	112.382017764953	341.011736980708	518.499437661402	669.810192030073
1311	1311	121.203838100271	347.699415234771	525.026339527495	667.739539557179
1312	1312	98.8850315416919	337.156125241865	522.348686300576	666.921473127121
1313	1313	118.187826144467	348.959108949386	542.287066638283	676.156745492448
1314	1314	149.046293799003	346.035264445115	522.855114644503	668.616847469058
1315	1315	124.061818663271	343.885280661737	524.385764333595	673.506911159396
1316	1316	136.28590817018	344.29209496851	537.794038704432	671.676103140485
1317	1317	127.920979198171	342.715332333708	524.288056563137	668.056255337664
1318	1318	144.326687423099	344.399547571078	537.484453564771	669.589897903936
1319	1319	104.405030690912	343.895429510675	512.294234297567	672.400751982344
1320	1320	127.883893708891	343.276101003687	531.459017989394	667.64074272089
1321	1321	113.259618007794	347.965581041644	537.545870050882	672.584100433564
1322	1322	142.840958915284	341.662447104171	503.85357976148	671.720025157677
1323	1323	149.828454170015	342.426867569098	529.613789188221	669.715882897371
1324	1324	122.68242366096	338.196829153124	533.322463724311	672.365613825783
1325	1325	143.475180694428	341.432352541434	526.659782131199	678.904703367552
1326	1326	119.934336587897	346.831907676913	547.863970975042	672.267964069109
1327	1327	105.224584432817	336.825323113999	539.792121942679	669.535152400729
1328	1328	82.412223168027	341.861269126488	531.658149276048	675.022461183269
1329	1329	128.337054843564	341.019152812442	549.244475799229	670.779262862339
1330	1330	106.801529544198	343.528258273458	514.596444326581	666.97734063855
1331	1331	154.954600423254	346.103863716602	527.111782080758	669.718067470371
1332	1332	159.048897504018	345.645321999466	535.126102567904	673.783506782555
1333	1333	139.529515917516	346.157832505552	511.93816939576	670.114141010275
1334	1334	121.930206244715	339.494026767897	516.764708982893	671.47910545559
1335	1335	107.701486812399	348.000702993157	541.239925019045	669.849713078455
1336	1336	114.652507661703	342.210882505359	510.878105670525	676.106427001127
1337	1337	124.750746786885	344.268226129511	513.458033171038	670.6324729665
1338	1338	105.509070198885	340.688639200212	544.93065550874	671.452782613539
1339	1339	129.453084090896	346.420193371671	527.447121957482	670.065250611042
1340	1340	128.036849468003	343.207001892973	522.083618783941	671.71272737087
1341	1341	127.717241996886	343.130701936174	484.830107143209	668.673949978386
1342	1342	97.1493077149458	339.407805501456	535.114590798054	672.046017159584
1343	1343	127.507368079398	349.842897915819	526.304537075031	673.660127789205
1344	1344	151.057755942373	345.581433214493	517.293864632405	671.29623308955
1345	1345	106.860990033527	346.741162432432	514.874500517349	677.19710648397
1346	1346	118.073776772605	339.617085258625	526.093588095555	672.340670701229
1347	1347	132.523127864013	344.429902253459	522.163701600788	668.525496940012
1348	1348	146.667600660851	346.103230145562	514.033401005991	667.279949450026
1349	1349	128.744145736831	342.595986997849	544.218702580712	667.084749792328
1350	1350	132.514760876728	344.762400716981	502.372198646575	667.927346020998
1351	1351	147.690535060936	339.847735845819	544.92530486949	669.735502278649
1352	1352	101.908687984187	338.781046431004	507.883517858137	672.404178675303
1353	1353	113.966467301139	339.97756520676	524.021208728129	669.33820047468
1354	1354	131.558180375147	342.721570338661	523.062205620314	670.956235449807
1355	1355	132.425771372931	345.059058939583	542.355872002965	672.577707832364
1356	1356	129.404950909157	341.87617355041	518.351993354354	673.025379968604
1357	1357	135.791130745082	345.383207560309	506.062800893022	675.276583946457
1358	1358	150.06785611955	339.895138891787	524.624064650679	671.963431890464
1359	1359	134.736310104482	346.065846246544	533.237400462485	673.846461427956
1360	1360	111.68813959627	341.290187151185	503.759098389536	673.398499513673
1361	1361	150.351508247947	340.424957504891	514.109686702319	674.101365211658
1362	1362	140.327480604249	344.949345443552	499.337795226968	674.633933271804
1363	1363	126.969487476943	344.056476304966	501.269969047009	668.338710781305
1364	1364	129.363341805268	341.904893440821	519.0329225755	672.215523942421
1365	1365	93.3526853761267	346.607480498531	532.315170607116	672.756215484137
1366	1366	102.99865287847	343.792974616275	515.617228948039	669.002433046037
1367	1367	115.649647241344	345.667397585427	499.555780207612	669.133893439791
1368	1368	130.184435109855	341.981191936986	561.645160435901	674.553274119033
1369	1369	112.3540528828	343.58872915472	535.51380161633	672.616424781549
1370	1370	113.699766072843	342.858452195076	526.491172490117	674.851346930379
1371	1371	130.737901577855	346.019844490133	508.016480088344	672.230915170998
1372	1372	131.2038804163	347.914070916878	517.907586601189	671.707399981235
1373	1373	160.946249382047	340.045584774095	538.966453018126	670.494538636135
1374	1374	131.818610651571	337.654077436882	522.825193912736	667.545646257894
1375	1375	141.283310042436	349.198862981627	507.145754614339	674.889599638732
1376	1376	171.272618048858	345.822846065893	525.115671804128	672.742691609453
1377	1377	105.984167172729	342.931137503852	517.292055724542	675.157787691675
1378	1378	139.174044159946	343.31810470387	525.424788749641	674.049645256051
1379	1379	84.342067227195	346.413821266273	549.584329695324	670.482464917114
1380	1380	129.902435495703	344.929104380994	538.964724200725	668.38666738834
1381	1381	120.065324938128	344.141127723554	517.081879509229	668.366627400043
1382	1382	133.429243996643	343.592951511072	495.094283996295	670.465798126906
1383	1383	134.666194573493	346.254352947651	521.749360792826	671.823500439887
1384	1384	116.343580192359	341.798641459746	525.938000107738	669.159524028174
1385	1385	132.129211696417	345.838673039901	496.087416036062	668.454185636687
1386	1386	131.485692824119	340.313399936007	533.126313243039	673.639367831608
1387	1387	155.826361112786	339.251644506101	518.631210308921	670.969530092603
1388	1388	113.533129154164	348.535355656618	533.539060958891	675.115292712165
1389	1389	114.811164919479	343.434761003664	526.110499454116	672.833534773051
1390	1390	126.673149498624	341.758858215722	568.453657474478	671.689886999905
1391	1391	118.281377877405	342.064130424172	538.439893086802	670.394961388247
1392	1392	146.656286062418	349.341492428611	526.741224386837	671.293398677872
1393	1393	136.301792780256	345.357556606648	518.641266052062	673.114238821462
1394	1394	73.4046583696802	343.760146520372	532.093611829802	673.52124725815
1395	1395	149.934404662102	345.436123358612	546.223420462888	674.492424909752
1396	1396	138.258939645151	343.956920717303	553.900587401686	665.342930304683
1397	1397	126.417738082803	343.412839628374	511.600162606829	669.614070813041
1398	1398	133.776098446713	343.717523978551	543.602822316293	673.588743905111
1399	1399	106.667467527347	345.216050217499	541.123077667348	673.05815294538
1400	1400	116.361770455309	340.555683556654	515.164297123841	672.244655460929
1401	1401	120.78913823971	341.297624765569	513.273791249263	668.78441879537
1402	1402	123.044579939937	348.333367357611	530.773813236311	666.581109589618
1403	1403	143.710539939283	345.292858514224	515.179334960553	667.230905729323
1404	1404	135.699149110865	347.682105743789	501.728773477986	673.354453669089
1405	1405	159.802763032633	342.257719376736	547.252550170683	674.447069602974
1406	1406	128.088045275051	342.236414984026	504.054763816566	668.618761921291
1407	1407	148.592837706042	338.177378904456	532.933032407541	671.294456491959
1408	1408	97.6600545382616	342.813276937527	550.935870573112	670.397803410634
1409	1409	121.316510869289	337.494370586524	527.257684409514	674.042912374048
1410	1410	112.611308391915	344.965275588965	532.194208152994	668.657887160279
1411	1411	142.258293538708	342.976897779993	535.08786728476	668.031005884671
1412	1412	113.475601832416	344.54841128359	523.205892222479	676.226653751685
1413	1413	116.071884820689	341.050406383553	530.843696934641	674.457323314654
1414	1414	127.616282082929	347.057661776664	522.735790966486	673.214395435715
1415	1415	121.972293693797	345.150672555829	536.78675315062	673.736375264813
1416	1416	129.50578065167	347.419315710805	504.332104080477	670.447956683875
1417	1417	116.6476256783	346.236972922636	517.304147266884	677.34347051266
1418	1418	126.678655537456	341.351536483923	502.988662585533	672.032858763871
1419	1419	135.66548050271	341.328781574748	520.709078133948	673.332949891886
1420	1420	124.63990500541	343.332146814374	519.694056609109	669.542166320796
1421	1421	151.828096930738	343.354785605881	526.401664907636	670.420396349384
1422	1422	167.901641884731	352.563303419893	555.69530067051	671.683293092785
1423	1423	105.637983275137	342.939559685275	494.33875897431	677.530145657636
1424	1424	150.327826389333	337.844505412098	494.696384558175	677.220827475393
1425	1425	111.182007074692	342.803393995217	498.518975213035	679.334628579827
1426	1426	125.757188079692	343.91476698047	546.483785150194	677.848630311906
1427	1427	123.239756419111	348.514293153317	518.737934179026	670.590748407208
1428	1428	106.951107120678	344.407303787031	524.607559945218	672.433578140743
1429	1429	153.263772840119	338.514270369698	492.988086300162	670.805134121752
1430	1430	136.053244749933	342.804847096078	537.090753754026	671.702006680455
1431	1431	125.424440485325	347.867711860651	522.862270823981	668.346240326868
1432	1432	153.271486457137	341.967128523807	511.778899430721	673.008729995795
1433	1433	135.829152553147	343.854968827143	519.876712049156	672.964602771553
1434	1434	103.801146387537	338.84305095746	539.731697859019	672.886972246029
1435	1435	126.218565701038	345.192489989035	512.727552055493	668.824246499835
1436	1436	130.952294165566	350.929545943824	530.531737577863	668.874365644603
1437	1437	113.417046171614	346.81546119885	543.274999458505	664.932175343836
1438	1438	160.591581545734	341.440197377918	517.319129223322	671.422871143457
1439	1439	99.9059877575514	341.918535760362	517.931904446057	673.694502454531
1440	1440	127.185089237177	342.950850397155	543.74139076243	673.614897161785
1441	1441	129.988929412384	350.967341032678	527.578903008635	673.383372118647
1442	1442	152.969016028288	343.011838185058	516.964073211631	672.582819679478
1443	1443	131.689092535685	350.412318768941	534.986769643084	674.267313453222
1444	1444	136.03576301433	340.371201635169	546.338837236574	676.190078977347
1445	1445	142.633083903808	340.978506868237	507.339607735528	672.288833027963
1446	1446	134.105959238448	345.681467127918	536.874148342503	667.6351839314
1447	1447	129.325277551888	344.053649835632	542.014364489519	676.662856855492
1448	1448	128.833798301744	340.655723736953	504.181485260868	671.399922784061
1449	1449	142.542752667747	340.155684294782	510.728992516725	674.388244993964
1450	1450	148.921174519398	339.066460084748	545.606933000117	672.768860803404
1451	1451	122.624408516052	343.065912215323	515.646977655346	669.703763692509
1452	1452	100.164863827022	348.195761128797	508.996093219005	670.468917353073
1453	1453	134.952659032522	344.922800402658	506.131998189334	674.62990784392
1454	1454	112.61593076806	344.145092377133	543.288618037349	670.261302561318
1455	1455	139.090687764483	348.627657039976	522.513106643017	672.10597223024
1456	1456	128.096089635577	347.27535229229	538.679049569049	667.364972498721
1457	1457	116.935724578123	347.483264362649	522.094906580229	668.009563757651
1458	1458	151.743809129193	341.592750397542	528.479122145404	672.502509572816
1459	1459	86.7712514535838	343.925690758948	506.740849988819	672.475400410868
1460	1460	99.8081715833889	340.216696173291	531.927579119288	679.024924929288
1461	1461	152.057912469865	346.632931814961	546.846345936559	674.54406822663
1462	1462	140.19147056472	341.333745357134	531.980926977108	675.36682076712
1463	1463	168.112630172015	345.506509333601	527.848574663809	670.654332988308
1464	1464	134.360544461603	346.100440187255	518.276970934096	677.809679417621
1465	1465	159.636864510546	343.083148301967	500.750856501709	675.03332504428
1466	1466	145.365032092615	345.017086511857	531.673436571628	673.009071576964
1467	1467	114.401595868541	344.999290851125	517.611917905301	669.565385049714
1468	1468	138.988337783195	344.204197742327	512.11269480115	671.489051588635
1469	1469	139.80524897541	347.240984330386	485.864389768646	674.329703510857
1470	1470	127.875457310319	339.823667919682	535.114773346439	667.721286421984
1471	1471	132.19847383474	347.028206556828	521.437356362518	671.996893591908
1472	1472	168.419933112905	338.615936632274	532.983159298775	672.620894730031
1473	1473	103.021300370901	340.759961886252	558.127531797856	671.280615121521
1474	1474	149.999308572748	340.950051054378	485.89606822447	675.096481561858
1475	1475	119.058655070287	347.039900819168	533.001297011742	666.801882450784
1476	1476	160.051141495988	341.446837986037	547.651070713321	671.849250830309
1477	1477	120.198473432755	344.393762006631	513.110931673475	676.009506967101
1478	1478	105.223880734851	345.094846249774	532.155503706526	669.573772366624
1479	1479	129.189863726244	340.504748969094	526.489438091473	669.856973228057
1480	1480	131.561331904912	343.369152873156	541.927940677429	671.95330276368
1481	1481	128.943335875068	338.635019264496	519.868056587272	671.201089167787
1482	1482	113.413076543079	337.53136842612	519.944618889996	674.985507472926
1483	1483	108.528802983473	344.89002061322	490.471080971455	670.339224874534
1484	1484	165.953093625223	345.330016377656	517.040707750649	667.187419032059
1485	1485	126.114358098859	347.031885029486	562.537818773986	674.479988221855
1486	1486	129.220262690042	339.228550553327	531.318185168364	674.163414650266
1487	1487	146.46818567574	344.293852181121	496.906823781734	672.238789360764
1488	1488	122.422731517826	342.216565294351	554.498501393458	672.661828529686
1489	1489	153.43915900446	344.61655474911	511.530019366864	676.514099225016
1490	1490	129.100161171207	341.138947434004	519.81739470737	670.313374977988
1491	1491	128.100850023648	344.684433928838	519.594859184018	669.508865265894
1492	1492	135.78708707323	347.828391397545	533.288461162882	667.991943311289
1493	1493	114.369584846617	347.718924042595	542.746253133047	677.063239468883
1494	1494	146.052492978662	342.905018301554	557.512042019506	669.299986120672
1495	1495	140.801133307424	345.88954216631	518.566087724794	671.493488678436
1496	1496	131.453020019786	339.50643934613	549.136557186135	677.238474685043
1497	1497	110.475002463582	354.577236872444	532.776791186849	677.349542005673
1498	1498	120.355126626024	347.049015816037	544.796429954398	675.731225438139
1499	1499	114.838334348206	343.319441477894	501.781423462675	670.718390120473
1500	1500	153.179591957647	347.373365472934	508.010949455493	675.512259225707
1501	1501	126.393420088227	343.447955282582	509.950689447618	673.597541584721
1502	1502	163.707358068713	344.341194587863	530.570107813091	668.061340315397
1503	1503	138.710380099154	342.374663557814	523.819524968275	671.739227634174
1504	1504	125.331870298272	345.431186486196	510.783672687945	670.014479460655
1505	1505	150.076716871862	348.054652747201	526.9811258515	669.855906289839
1506	1506	142.815527218483	345.235917914429	515.353940524585	673.066715495141
1507	1507	97.8355258393606	345.009190598961	554.417553873516	669.837659181185
1508	1508	154.011558552279	342.399851449837	531.750410846326	670.831542723816
1509	1509	148.368761828376	343.405138241337	507.968007290259	676.466823911016
1510	1510	161.657976618534	343.518838277172	525.629408583872	670.467125309688
1511	1511	154.932771828754	343.47139051229	486.656759860422	679.398995095015
1512	1512	142.643534319876	343.733126576921	534.135832673501	670.915980853241
1513	1513	145.284569962233	347.458415701702	512.12480479936	674.632595803625
1514	1514	144.896308664367	343.840979924489	506.865974204075	675.809350849716
1515	1515	130.046443138231	344.776486968754	515.846105226241	673.026171806421
1516	1516	151.630611096669	342.892423554608	519.857916166572	670.817173196518
1517	1517	109.810138325714	348.361351696009	546.971416957939	671.677231778795
1518	1518	123.798239802929	344.055882435281	531.554008128744	674.012094310404
1519	1519	124.726900477821	345.33306424557	519.840931952282	671.907818177954
1520	1520	168.011598517006	347.515757903484	561.829796909348	669.543103733116
1521	1521	133.809613144391	342.321370093542	519.742723779414	675.235575184341
1522	1522	140.149516178279	344.337329672034	539.229671795898	675.574624033017
1523	1523	131.882903245251	345.41421590896	522.233845402889	673.784832504291
1524	1524	115.560163669395	342.309762382	510.914539331885	668.916445047596
1525	1525	164.134911250658	344.813615802669	511.763600709521	670.316126424529
1526	1526	117.314683499322	344.617951505569	550.466292109677	673.744874001522
1527	1527	142.183708152502	343.001997512221	496.343615793477	674.347480713714
1528	1528	101.855177174022	348.579096455992	548.139388148595	671.650223423736
1529	1529	160.868800058724	347.203110002352	516.268528982192	670.396819091785
1530	1530	118.301941998763	345.798976393636	513.598409038463	671.889804913784
1531	1531	131.370457097833	348.50542344461	518.392115099196	675.745320559571
1532	1532	113.21911858329	343.086299820665	492.797246373165	670.811077409102
1533	1533	151.72203843544	340.608328218967	519.916808358241	672.741227689422
1534	1534	139.87810489121	346.891599546595	520.937098899842	670.391853629862
1535	1535	142.803836018145	336.589705677758	548.654778655092	670.962524541699
1536	1536	121.137212478973	345.571187365774	504.497719484846	667.441425670691
1537	1537	122.413690724367	340.603956035342	541.798541910741	669.921953943127
1538	1538	114.807650516659	345.492173569474	520.827491461767	669.282837549944
1539	1539	122.682515041331	349.264557528142	530.177424877689	679.111191474281
1540	1540	105.859421228003	343.311677501479	485.610004807814	672.9845381099
1541	1541	138.007305935329	348.982122927733	491.188997797295	670.11370069329
1542	1542	108.422236496954	348.549883970693	560.081695307813	671.745295051407
1543	1543	163.747114576659	341.344002767886	477.401834776473	670.425982842161
1544	1544	130.657195815127	344.514975285817	517.219428757714	671.363747435063
1545	1545	117.938986182807	344.507677745246	523.887855826413	671.761002583904
1546	1546	123.728245980539	347.165465706459	501.331187874752	672.575377379101
1547	1547	153.215069908726	337.885431678882	508.417228396917	667.469987671835
1548	1548	159.230499639684	340.02905263708	547.618047847764	675.339955686497
1549	1549	144.041798288589	348.912962509847	526.654497563724	673.612191743922
1550	1550	148.939793270567	343.464980624562	502.086151273924	674.238882177856
1551	1551	130.446817130019	342.812541593369	498.215709136995	672.040310946928
1552	1552	108.569305974597	346.471687774336	504.091612299089	666.44749302208
1553	1553	134.796333512928	344.616281724841	523.357347279192	679.485428860611
1554	1554	132.269948801551	342.858538753866	497.760849694897	671.845120437225
1555	1555	121.284421658313	339.270609181211	526.399776858882	677.71742426864
1556	1556	126.111910426461	348.793010562083	525.510105670834	670.790479185758
1557	1557	107.141157417457	343.321373164581	512.758725274522	673.162304737016
1558	1558	115.089062877707	348.146195377241	512.322816257436	673.429908586677
1559	1559	133.562071130701	345.027870887579	557.329779288993	672.305616887291
1560	1560	130.749276150082	340.447411392712	507.008252963541	668.946901177993
1561	1561	120.044565409329	347.335987459691	515.522507842458	672.952087375594
1562	1562	140.39515472846	349.294759655408	557.002452920697	669.658864459143
1563	1563	107.836052592069	342.131457572815	550.912606891005	671.062735004668
1564	1564	137.49896568022	350.376927280164	512.872334668884	672.578205805316
1565	1565	163.966399938199	345.131156347644	532.522752562463	672.313833381808
1566	1566	139.173824162857	345.292567907373	541.480489944935	675.810754234995
1567	1567	106.648385013777	342.609566723458	512.884844291774	664.795663988502
1568	1568	124.297687278679	344.428705305558	507.319178978252	667.545969638051
1569	1569	99.8802751617436	346.288111658636	536.189942945701	678.79037441749
1570	1570	122.118049601342	341.868752173725	539.300210801949	673.845721330159
1571	1571	131.856533667121	341.54020655972	516.368483467499	670.378845440964
1572	1572	118.559433829232	350.388116411895	493.581065975175	669.645804055683
1573	1573	131.461421580604	346.482659055531	507.028978634433	674.861795307376
1574	1574	145.375742351324	340.81614774147	537.84141365639	675.395091534466
1575	1575	128.403119233074	342.630653849372	561.041390696247	671.836562409461
1576	1576	151.853021784971	348.413866517258	526.679475788275	675.133038279453
1577	1577	122.971341319804	346.182403809996	534.837262543641	669.402849520666
1578	1578	164.431091852929	344.871749592956	510.790664295596	670.069242441277
1579	1579	125.384121677324	346.881368443008	546.270089991805	675.896943817064
1580	1580	119.634168827322	344.199055021405	521.988833341411	672.954076954738
1581	1581	114.895409579417	348.114970081694	498.55168834649	665.098233040686
1582	1582	163.105965531935	345.019980214129	538.325429420834	670.181419150975
1583	1583	83.0796266818794	341.819655290166	519.226691850248	674.041164401269
1584	1584	120.228295192022	340.78076292016	506.401126493432	668.553176527844
1585	1585	128.970356935271	343.500370264284	543.461744099367	672.242238309454
1586	1586	142.408919455422	341.328894829842	500.077726710141	674.800640320335
1587	1587	159.710130412157	344.995512500148	523.048945410778	672.798176083794
1588	1588	118.132045941263	341.721694622641	551.683058231029	673.632531343945
1589	1589	131.193758398717	342.371687288933	513.655014171653	669.916523102071
1590	1590	136.092767203154	343.555048909632	551.999273512962	669.13996802037
1591	1591	122.445174033777	338.405805251557	549.669545198833	670.009636807526
1592	1592	140.036956857403	343.612627287867	500.540210959417	671.014967188693
1593	1593	169.512675340375	349.246509597746	500.902414580738	670.468852879207
1594	1594	134.469349046077	341.024777454377	544.292930180355	673.381982142902
1595	1595	147.750716342941	345.588836981339	545.382206651377	668.879846961406
1596	1596	107.204668521946	341.117656495786	535.897632688148	670.42159484613
1597	1597	119.415560367737	344.507979695592	536.978080591664	668.144454182279
1598	1598	129.417223224259	351.47656904444	538.750566626324	675.306555607686
1599	1599	166.991887978338	348.742832247993	553.814735592845	672.610700008486
1600	1600	127.969675343139	343.270398015446	506.310150712993	675.343590963364
1601	1601	145.564135995555	346.086677458323	516.135899991157	676.233928851257
1602	1602	113.159610186369	341.323283266564	542.712871740974	672.116026794219
1603	1603	118.354384315637	341.539899716824	505.541178349955	676.05415272986
1604	1604	138.193681908443	342.004293581799	520.798733787803	676.341086957843
1605	1605	112.152799555236	344.374979155366	537.17748606453	670.461456351826
1606	1606	106.359628370031	343.765302248428	502.278533728906	672.767350291182
1607	1607	133.515313158136	343.065985070083	515.349825367712	672.628804395431
1608	1608	128.760083385973	345.484298818144	524.614393562473	672.222230174458
1609	1609	159.531720953308	342.749057869011	522.53995512263	674.757909959003
1610	1610	123.96014666557	345.541676844738	535.575425117078	678.307322106387
1611	1611	120.472340580173	345.228361722504	505.147882045991	679.322435304861
1612	1612	157.55365678406	344.408107544907	530.523570624296	670.607860654367
1613	1613	115.585035010142	346.025729158904	520.121459189169	671.702343999675
1614	1614	115.56169792912	342.475780905191	537.926388736854	673.719691932069
1615	1615	124.15431935606	339.730455996435	527.570037800802	670.70357961468
1616	1616	122.106287285523	347.580763438384	515.619797463764	676.359498006536
1617	1617	145.060882816935	340.987728550118	516.967427015167	671.193380553465
1618	1618	123.798479779517	333.777966008851	497.472743783832	674.055436542947
1619	1619	135.940191232856	340.434106207932	522.057894210491	668.624136271501
1620	1620	153.809215279288	344.058297208103	512.306019167124	673.560474035887
1621	1621	119.136259306214	347.75209488763	495.31308594046	670.456759943028
1622	1622	163.436454252753	339.034845786346	537.523208343832	668.725899288117
1623	1623	158.338995177011	341.838458716863	522.709951992326	669.263094737896
1624	1624	113.667999053521	339.99663806358	490.967619730512	673.545008574253
1625	1625	115.927827309537	341.462505837052	529.209729285703	670.135342115025
1626	1626	154.924384927108	352.051624531964	518.497383102248	673.787450156655
1627	1627	155.646506577194	341.415367507603	505.432436152699	671.189249082495
1628	1628	132.262787661586	341.608869227828	549.662661009733	674.458492181026
1629	1629	120.858458664868	341.596210537846	520.625052297782	674.712060191908
1630	1630	134.704725597015	350.699353471004	523.688965698986	672.813794978103
1631	1631	167.779879514314	342.691206513229	531.549046855992	665.03774038903
1632	1632	144.817828976457	339.249610250156	534.181695109263	676.220514614933
1633	1633	143.231588586622	341.64205291456	499.200987314534	669.749815707447
1634	1634	124.721141294501	343.424600936301	549.127785656207	674.0775679713
1635	1635	130.674984932518	345.356320806123	517.954564818554	670.61362438241
1636	1636	166.251416827676	342.596468726534	521.391132172454	677.26724507212
1637	1637	118.246154787005	340.553102352377	518.259113585598	675.639087098414
1638	1638	122.25056740415	338.403081050109	511.454649089359	674.385331603032
1639	1639	105.670423506749	341.892225275699	504.872191741557	668.975741814456
1640	1640	107.750872053009	345.186306675792	516.009996369072	674.378915734504
1641	1641	138.935311786965	338.266496387495	514.256971004466	672.736143853559
1642	1642	132.938878820544	340.935176268223	541.993267052665	672.21678790883
1643	1643	121.273482115012	341.164514887197	531.709313586471	673.773391695847
1644	1644	146.644288764444	339.154908485956	486.172475812544	669.021862955624
1645	1645	160.530088703705	345.944511842863	516.325035026274	674.197903405025
1646	1646	114.2808987949	342.977729836126	517.451202696283	677.435460205215
1647	1647	148.840669581385	342.826143539627	514.493590321757	672.268674871633
1648	1648	112.783136203588	343.712173195366	521.989239229369	672.331570757327
1649	1649	129.182686358499	344.695051654244	518.114233569524	667.823019385624
1650	1650	134.206914659521	342.600580165172	535.089356631782	668.226539939989
1651	1651	129.586466662223	343.127564760008	514.277310735111	671.921032015461
1652	1652	148.854600693357	338.442031906431	524.096999884002	674.25182744507
1653	1653	139.021976572909	345.934484422933	520.419013172496	674.821411744283
1654	1654	146.058648975817	343.505554124743	537.343048233339	674.931911091673
1655	1655	143.014088085098	343.427358164209	533.652081718045	667.593995559582
1656	1656	121.213173184981	348.600946328389	528.979611506194	678.816236263058
1657	1657	123.97351109396	349.544438227328	506.49207010125	672.070575104117
1658	1658	136.420296738001	342.03075396786	486.367219952965	670.322095898664
1659	1659	133.677678006315	341.894290667365	494.101623528735	673.585507129749
1660	1660	114.778775150479	339.125073976735	491.613582232581	669.128602836463
1661	1661	144.479291819761	348.923607991439	527.932552843155	673.88769351707
1662	1662	110.416712547862	343.74775222326	518.357147468055	670.234950769319
1663	1663	148.471312183778	345.687888951349	515.205944226757	669.540513891078
1664	1664	160.662407630506	345.16518766001	539.804817844988	675.216450894698
1665	1665	133.110498570772	347.298954695521	519.017175953005	674.85566992327
1666	1666	111.333756393959	346.643091261927	488.9044493861	672.301173928052
1667	1667	119.972405022385	347.121459991628	501.237253876909	675.92441443062
1668	1668	145.972308256885	342.395369760218	537.636947646423	671.281130858522
1669	1669	127.622224212975	345.410878550013	514.802860232067	675.19798944339
1670	1670	112.770292337813	344.719539653172	519.517774370787	672.73792243012
1671	1671	114.829927352412	344.258680801159	527.038571684689	668.61555483644
1672	1672	144.564584114766	346.737988746817	500.523277886134	670.303281636202
1673	1673	123.692878112228	344.340733830224	518.124364161198	669.520428214213
1674	1674	142.212707912648	344.315831422094	503.214627048813	677.615325240954
1675	1675	136.830321518088	344.659766227772	524.649232434629	668.09862376637
1676	1676	133.714895789343	340.039903941629	491.050262180544	672.596198086902
1677	1677	122.099816622343	333.549079796346	499.618642663933	670.558940782973
1678	1678	104.014670427191	340.423630908766	522.364959685287	672.056646919604
1679	1679	123.933339257452	339.366389382202	540.416356504344	673.854199628425
1680	1680	145.508650326893	341.84578412811	504.880546048588	673.407842359951
1681	1681	127.633770328997	347.54774431741	501.267950163107	670.978196670419
1682	1682	155.57476577653	343.904989824594	515.299427230664	670.506545643853
1683	1683	123.588510154199	347.465101791636	517.581511270224	673.27190872467
1684	1684	142.612611354886	340.782023466838	505.986929258621	673.730290962706
1685	1685	118.395441694632	344.143498114663	501.729833439007	672.288233635131
1686	1686	147.054492608891	344.826545144207	489.909555197357	673.104057697468
1687	1687	113.202677268324	344.484947863167	528.74701200572	675.051856849317
1688	1688	147.101968358847	339.223716328469	503.878492191408	673.297083658587
1689	1689	138.602000467839	345.012953433197	511.518182951049	672.07870084375
1690	1690	153.766849561818	339.587345306054	517.856150512551	672.178185364733
1691	1691	122.335647080346	345.128284196453	530.724769344986	674.506945138259
1692	1692	134.526949884356	343.309752289212	536.625874890175	673.482446450845
1693	1693	132.587198278608	346.638205370821	535.198118337153	668.089894200783
1694	1694	143.558169207066	342.355518646368	518.326483203806	672.794243795702
1695	1695	114.090066027364	339.988489061374	523.136659509587	678.068408816596
1696	1696	113.489991665087	344.262535255191	518.77360280298	673.013812876553
1697	1697	124.772364053761	346.252431936976	504.191676713089	674.233676391953
1698	1698	135.480802257836	344.851077945013	521.444409350269	669.374061716314
1699	1699	127.336609045823	341.298004103604	539.007991445945	671.280349159311
1700	1700	140.871500695975	344.621432390688	520.935443129064	673.053957206642
1701	1701	130.419004052154	340.046774648889	552.543716873228	671.716462632523
1702	1702	135.726508184486	347.736653104869	502.834215021689	671.780940052652
1703	1703	124.912632661659	345.707216024712	515.236320218935	669.744258669431
1704	1704	128.359765312397	351.491202854046	508.528848872189	672.710535893147
1705	1705	83.533215452848	349.08428188671	536.987783199863	670.761620075701
1706	1706	142.070254813781	346.253306497693	508.652874250758	672.175092564967
1707	1707	135.629532995747	347.926855666482	542.388314253772	675.539444356432
1708	1708	149.320862894854	343.80764356281	510.922403184148	669.652687055838
1709	1709	113.637358297426	343.422579801348	557.343117775779	673.400529621061
1710	1710	130.508232771911	341.998608390888	517.703808103621	674.66414926899
1711	1711	127.853931479354	345.210925394458	522.337153462752	673.398395176107
1712	1712	110.192611250688	343.930569086904	498.939530958926	667.097471141459
1713	1713	128.133550163847	345.777733672032	539.720305443537	672.754332798635
1714	1714	147.082736101054	341.356311444613	574.857334522099	665.640478525782
1715	1715	144.203494536743	344.05842178	543.389062063553	668.993473958154
1716	1716	143.642608436281	342.828852355477	517.113340420143	668.95064941528
1717	1717	117.985858539508	348.676079435926	558.974485343247	675.604851871369
1718	1718	153.859258335931	344.410755976465	541.111143716217	664.680015532876
1719	1719	151.050400293952	341.186422521975	520.917253891263	673.923113268715
1720	1720	137.819521775572	341.689826585782	526.605043734838	668.5792653745
1721	1721	154.881241442427	342.095427592975	532.512723251102	672.227585130121
1722	1722	145.587838116114	343.767281580491	505.918482184891	669.949217902624
1723	1723	124.237064635168	344.029301556015	509.986280001171	668.780530215256
1724	1724	131.322210152087	347.430057643333	545.945652732531	674.836816114889
1725	1725	125.838195443343	344.516149819349	517.718568316177	670.019476593934
1726	1726	130.073386778788	349.545273760765	540.63990393121	668.870468426134
1727	1727	79.9476481195853	339.679434421783	546.932463485973	669.775752024525
1728	1728	140.757072409753	344.056394951805	482.927647751354	676.716923624235
1729	1729	114.886663274138	338.829583958076	522.154669477364	665.430966568179
1730	1730	129.597291926129	344.158179700889	519.927541149953	675.35460547449
1731	1731	104.724085980633	342.592732928561	487.298713453271	668.452057320566
1732	1732	115.166567252624	345.236911223191	543.763047818418	671.267317996284
1733	1733	166.965136093125	344.732455940647	523.07478442047	671.52137759589
1734	1734	157.533638566575	344.405463161132	535.152157446603	673.97745003243
1735	1735	119.852794180156	339.019518139739	543.090184069939	671.077606830849
1736	1736	123.648191977816	345.003232635254	526.728735640225	675.08463369511
1737	1737	160.174101850329	341.753188795725	502.962141633369	674.949698628725
1738	1738	132.080019716609	340.70514192125	520.188507864357	670.072282023964
1739	1739	136.992653174313	340.155002140341	509.974616691207	672.028084044946
1740	1740	154.135106713549	348.680055155945	534.036527333815	670.175544604536
1741	1741	138.538457199263	343.278482889417	519.595672102222	667.156991011956
1742	1742	108.487605418374	340.561311193777	526.40339431787	670.468895819635
1743	1743	168.612048325834	344.285216675232	527.399590384224	673.894547913089
1744	1744	127.462488065086	343.538567020377	527.243758925762	670.070938838184
1745	1745	140.392044742473	346.044471760028	526.396427321215	676.312058011576
1746	1746	136.208560110459	341.337696302206	521.357440553062	673.628408696116
1747	1747	101.903826171636	348.421218233761	483.828413820651	672.704484187361
1748	1748	120.851877615475	343.1430181423	542.537301040927	667.926317931031
1749	1749	132.271751921207	346.911371601089	530.31194036302	675.006212406045
1750	1750	119.080880462557	347.600355050818	537.871997648677	673.039529552766
1751	1751	126.795279680612	349.285082433957	521.178826035409	666.073520881998
1752	1752	145.7385719802	344.546584876885	544.035798317586	674.900117062538
1753	1753	116.205981110254	343.152808148584	526.737038000544	665.822285638569
1754	1754	137.728359065173	342.613203278825	528.619778782248	671.538495609847
1755	1755	141.099775659901	343.904070080255	512.748131283624	677.486666408306
1756	1756	145.328828614589	340.38032545911	537.869928783061	669.102357933255
1757	1757	166.406402830349	348.338552390377	536.691103903319	671.454167057834
1758	1758	99.804524945742	350.225943604952	529.231221255727	669.101725639909
1759	1759	110.810639479403	345.67675846084	531.65824822293	668.988629719392
1760	1760	144.695225430949	349.191876273791	529.672713283271	670.49169800153
1761	1761	155.677933566588	340.313910718794	533.124350045006	669.66080639179
1762	1762	124.644439230128	345.434107626631	512.425206473154	672.607663638618
1763	1763	102.899592506003	348.900748152599	529.689234739981	669.101817059858
1764	1764	127.409823545191	344.945730101644	517.19832895696	671.545294365966
1765	1765	137.866213977543	347.690695406201	516.32097158112	672.753810392753
1766	1766	141.767147847082	342.96600318674	523.371910695272	667.752424673152
1767	1767	170.992469489206	344.849673041637	495.325387120712	674.845066680613
1768	1768	143.821197217465	340.150532379886	525.937818764299	671.278635296713
1769	1769	122.634784830119	347.70303995682	535.273480361146	673.684669302318
1770	1770	137.095556695101	343.349251067647	507.36208480538	671.634779959305
1771	1771	135.540347768235	348.81320160478	528.116682827393	671.642076265242
1772	1772	137.790149842099	341.009611768773	513.700775184309	675.797317120972
1773	1773	127.875303777885	343.580397996706	531.363303928393	674.158978411947
1774	1774	170.822046499354	349.441440470092	515.965992097405	667.078644318699
1775	1775	116.919454530826	346.728724096432	524.74531348136	675.760465491786
1776	1776	140.443887135598	344.721744963243	524.06201507589	670.034344490267
1777	1777	156.501378133754	340.971843153717	494.51178172958	673.829902230302
1778	1778	138.315501870693	342.784941567697	512.076284615486	671.647589795261
1779	1779	134.010978092988	345.657422867463	516.877595874962	666.9830228257
1780	1780	93.8721911869159	343.697146566349	521.996224159491	672.924150948659
1781	1781	139.737663116163	345.549406057982	491.149054371504	667.487525667529
1782	1782	94.4417156092442	344.199804944526	546.802480753365	676.404006376696
1783	1783	107.806554254395	343.753796567622	513.543614924906	677.588734229452
1784	1784	123.240649992526	337.821567145346	527.765147265591	672.653735969948
1785	1785	117.784992720557	343.771449915379	534.812559463643	672.393260671014
1786	1786	120.474096209368	338.865830578681	545.647538067697	675.710144141705
1787	1787	119.159579918516	345.166000470235	560.591021640738	675.482884090166
1788	1788	136.337673608596	342.390639734097	507.761074872278	670.338432570195
1789	1789	148.659439871081	343.267092779127	526.581673219603	670.383008569403
1790	1790	124.154030592255	347.481044471399	525.203236679476	673.642860124455
1791	1791	136.703720351976	346.389740409786	534.089202967025	670.944489416937
1792	1792	97.8540365777686	348.681145574228	545.795940207409	665.269467676548
1793	1793	148.080233791225	346.816465582929	519.95750827759	676.599477227097
1794	1794	98.5857496801581	344.808809541696	515.269961311934	675.637099308386
1795	1795	134.696546079408	349.240247923033	513.410316806853	671.074642903453
1796	1796	132.72157326828	345.761154424746	472.686712740957	669.592678414573
1797	1797	103.626533441708	347.466377644024	520.823661576746	669.478467894372
1798	1798	108.387849496671	345.142917106498	535.497131058926	672.587913508035
1799	1799	111.645067144638	344.739239202618	516.38787712852	668.011197859179
1800	1800	118.703767621071	337.567487333487	478.873906114339	673.810775121127
1801	1801	108.07090131822	340.614133111275	518.12123170297	668.959117645997
1802	1802	137.74019786259	345.603744619277	545.530141099843	670.654687298296
1803	1803	135.611423152057	349.244015826055	542.339832396376	669.529661940022
1804	1804	133.450813868951	344.675902212699	499.747388573295	670.653394701871
1805	1805	112.920573582652	344.582998388132	511.281627314399	673.309893043342
1806	1806	154.304360281741	346.431473828891	523.329682964867	675.80072979267
1807	1807	130.813552548858	344.671895594665	508.049830780472	666.762286069298
1808	1808	131.728478219658	346.706672032046	526.758594265323	678.859328644145
1809	1809	139.774310901875	343.073884058769	507.227015395945	672.103695881887
1810	1810	124.346129295555	342.397131494912	495.987099367105	674.49230068057
1811	1811	120.016388744424	345.85442074637	548.386302279889	671.429304203282
1812	1812	130.015199036867	341.398682823698	526.043132472464	676.845366188665
1813	1813	107.807407648992	345.857717172819	559.035586910349	676.038432952461
1814	1814	130.4399236007	342.350213492888	528.410945417296	666.011468532373
1815	1815	139.68300104008	339.217616524621	505.75820960609	672.47185629696
1816	1816	131.426215273318	342.354510211422	526.22200246065	666.613223398432
1817	1817	132.47680288294	347.464296339507	533.491289849951	670.716563410786
1818	1818	153.970784128365	342.799005889976	511.858030376881	670.0438315573
1819	1819	124.130827118253	342.397488382226	514.256016766059	675.186672863443
1820	1820	126.62064442087	342.116489681906	507.361303359491	674.040011795223
1821	1821	142.38511308931	346.145627444212	527.653490799313	666.667231927772
1822	1822	127.432140521155	346.150166974695	535.240772643285	674.072784851311
1823	1823	96.3980911998568	343.052392305221	533.618820289804	668.960385602364
1824	1824	137.356731632595	346.91058943776	500.7699809735	673.86638678843
1825	1825	135.547080654235	346.63751329794	527.189003627788	673.91553774141
1826	1826	142.354585610027	343.00519967644	509.340847774413	667.713980570922
1827	1827	113.046169023217	349.348679238841	531.164822165821	669.385401675474
1828	1828	132.674760216823	345.935972275522	531.147780275309	678.680396609633
1829	1829	122.583944202863	348.621578185295	514.752541479974	671.938301914478
1830	1830	135.80309688495	346.24862105565	529.927702269874	674.379816238274
1831	1831	168.333524373017	348.866824106592	517.01302749869	671.109540255007
1832	1832	116.193111362198	342.049203086588	535.075566012577	667.411694426346
1833	1833	133.239315731614	352.905824498507	505.80639888827	670.534130447586
1834	1834	160.17536835802	341.094062638669	536.666028687821	674.569033324527
1835	1835	126.050173520596	348.339018730295	502.504484003108	669.595194673968
1836	1836	122.597489074499	344.097200400287	509.60849431311	672.208640730843
1837	1837	132.397031717615	345.977318297984	545.257030920186	667.983229052775
1838	1838	148.676067510243	342.854773694215	539.889187645082	675.964827075123
1839	1839	138.630905246434	341.969532353214	511.333800838313	674.784024709003
1840	1840	111.455301478539	340.138664988197	527.59804830667	674.206161278682
1841	1841	147.426343682061	345.455741302252	528.390237967817	681.102892662044
1842	1842	132.390630907941	341.469175307509	537.882444459544	672.788004438261
1843	1843	134.577329939749	348.245500097085	510.491772503928	670.805381319802
1844	1844	129.750567193515	345.384356435126	562.63312238703	669.2305581707
1845	1845	110.392497395895	340.797715310956	548.80124361064	672.882662200772
1846	1846	130.34396849081	345.971749249417	523.042662604742	667.367908441936
1847	1847	126.527984977223	341.014001799454	539.171578224344	677.80987609038
1848	1848	128.169540894654	342.564656308482	541.364474064228	667.31711430528
1849	1849	132.888728375747	344.869623488039	503.186807174029	671.288859096792
1850	1850	140.43139561765	339.884818448683	508.952030448851	673.946202289708
1851	1851	146.240416702168	343.961589997047	527.872817848794	672.663246458917
1852	1852	110.53483036929	342.458505314081	500.818164258272	670.070039911835
1853	1853	134.339112772636	341.331262616847	521.020008497851	665.984200842303
1854	1854	124.881611347053	344.28965181452	515.330580992182	669.302653533325
1855	1855	137.194582320738	342.893935471298	510.917424602707	670.597187493784
1856	1856	112.763379964088	343.961525198341	511.186927277089	674.806346955099
1857	1857	146.693745236512	344.879234329952	518.124390495382	671.869020126107
1858	1858	125.019687115956	344.692270461959	525.163641724712	676.242214379236
1859	1859	112.859400465262	347.266350519227	510.586255274618	673.776498936294
1860	1860	131.550431594764	343.708337702568	559.884037565391	672.440227277121
1861	1861	173.695473592393	345.857214639656	526.792215425862	675.009412867959
1862	1862	150.757612018769	347.575008572313	523.957793142186	677.139303417209
1863	1863	102.975421359553	339.833846683259	515.675901463175	669.558556693575
1864	1864	163.510884345686	346.708713829131	535.17534289818	670.728938371206
1865	1865	149.048122959052	348.941153630311	512.616634915072	673.651287156737
1866	1866	128.225394982139	345.110438806977	511.35110549752	672.282660445498
1867	1867	115.603523829881	338.804778461208	503.084734832184	675.637805440333
1868	1868	130.89776577299	343.905303242818	550.658130934752	674.865986433966
1869	1869	132.813535865725	343.567779586959	542.791612691044	672.97941060434
1870	1870	123.826131232872	345.849236783948	535.340045462533	672.835303223231
1871	1871	125.691365394931	344.339106910881	523.95904206072	676.087919415271
1872	1872	128.794988645874	339.857807914848	518.492052785	667.859983969045
1873	1873	138.325276174118	348.812025020723	559.015285681291	671.750825926448
1874	1874	141.960676439437	341.974272725068	517.047594878722	668.530080940288
1875	1875	136.8465611548	345.526943074729	497.244864802907	679.027486077341
1876	1876	126.962110383139	345.362037163674	546.707621338411	672.205044744441
1877	1877	149.786829936189	343.751443655211	527.560636186808	668.582675945503
1878	1878	137.487532864084	346.230769218822	525.007420431098	668.714395046725
1879	1879	101.761667848359	338.588501190789	523.734407743997	669.521554386835
1880	1880	139.082362459371	342.752247021816	482.062073036199	671.433274006449
1881	1881	128.562293400376	340.333351207196	516.84322082401	675.020111734753
1882	1882	115.030411787823	347.592773178311	483.048500812588	677.615655716718
1883	1883	129.537098889724	349.97950485852	508.951426733279	672.570312118609
1884	1884	149.635619365644	344.141847429242	527.427979637584	674.305347682507
1885	1885	105.109331429061	341.4358025559	528.032105844735	668.881404666312
1886	1886	100.045158693974	343.335700602208	523.86319371937	672.795440056962
1887	1887	119.873768364728	342.85868845646	505.584712271695	670.411999172081
1888	1888	157.051759322891	348.415445748245	551.913694050688	666.890812111656
1889	1889	136.169919679943	349.842982366626	531.735471490837	673.427430611488
1890	1890	117.572392209778	346.825438555322	522.962017979393	672.480410304068
1891	1891	122.732302599136	345.21360336795	530.290054314859	671.393443005779
1892	1892	121.726683456196	341.094915749437	567.516223443625	670.151683193955
1893	1893	102.731764561776	340.579604946205	511.361821931563	676.192184310168
1894	1894	108.696310766171	347.585601961257	555.079580935877	671.918451636584
1895	1895	112.696963528968	348.736981028554	524.415613170534	674.788182998558
1896	1896	105.294725464088	344.038508923024	565.938344536651	670.82824365543
1897	1897	144.403107158614	346.360940828544	496.017191447859	666.751967627138
1898	1898	123.090109996474	352.446261611231	539.516346904384	674.602417087717
1899	1899	153.82197288295	345.844032960486	496.691236079882	679.832254105776
1900	1900	121.386977446434	343.487051758726	525.467212335178	667.955640359519
1901	1901	141.916554325891	342.662990712271	530.028067739782	675.164108497716
1902	1902	144.564726103308	341.050478859151	507.647449104596	671.736530028443
1903	1903	119.364635693496	341.175271131417	528.087629900587	675.00302923868
1904	1904	105.872675796833	344.567335540458	506.044282197278	675.845743214764
1905	1905	128.330766362833	339.936640013459	537.154215686995	668.68383625983
1906	1906	111.015404769566	341.854989853083	524.806988629268	669.697812767716
1907	1907	156.904101697377	341.921283663085	564.8353486676	673.009019183732
1908	1908	136.198092220318	344.014778247559	519.216522696718	668.533810390989
1909	1909	165.01821083319	344.14527993685	507.930748895076	670.052808492665
1910	1910	116.623193782516	346.905619973991	516.068063202184	671.934315884894
1911	1911	144.462134697353	344.177915521997	543.845771050909	670.360207021619
1912	1912	134.06620563547	344.996768761037	520.815962222746	674.546448537514
1913	1913	93.7831755130134	342.267583758828	517.241138810976	675.005148243171
1914	1914	135.052369996506	345.465295088698	530.182315448825	665.63878684651
1915	1915	154.785489378784	343.950847323573	530.599261563195	673.735228780966
1916	1916	137.526326435866	339.19249670251	508.195692656722	674.472236684569
1917	1917	140.17808376645	336.830021880547	537.7544983403	672.90596421348
1918	1918	110.462108943918	351.604132431584	523.423834884611	675.353606365542
1919	1919	106.825565564106	343.993416093709	534.293370279609	667.449417950376
1920	1920	153.483448791789	343.771927959915	548.625073001399	672.252665900406
1921	1921	141.482648633955	345.704414287912	550.018527034837	673.084048960328
1922	1922	111.220457861098	348.162723702515	527.708869516663	672.06340518421
1923	1923	141.421710620626	346.601758768681	517.303235286236	669.943664428454
1924	1924	142.719861816548	339.736446996293	526.247748005402	675.167394638214
1925	1925	159.162306081362	341.362997760226	529.252773678033	673.213604277223
1926	1926	145.102322582368	340.903378880918	522.540250329736	674.162864141157
1927	1927	128.318569947948	345.957048835007	546.055208748982	678.438587905835
1928	1928	119.731122642404	341.763502345572	548.518734917127	678.486123669554
1929	1929	145.167579225	346.57860931677	534.050116642317	674.956710669397
1930	1930	148.449649129271	344.446926148232	535.062226852546	670.076444546948
1931	1931	116.6820569953	346.183692872701	507.086965932695	673.084713807355
1932	1932	116.378771852002	343.409786631874	536.711855903347	676.821202027444
1933	1933	127.361867560172	341.124464002161	516.239239089941	676.704808152995
1934	1934	139.338384672807	351.290110350956	518.004652437241	665.875390085157
1935	1935	154.720746022452	342.942028145355	509.077697897959	673.104544746666
1936	1936	130.549990970426	341.831931056209	496.344122103025	671.915097466833
1937	1937	105.163069232206	341.020446894559	527.016352895343	672.978393360514
1938	1938	108.926454082493	351.621648973711	526.473304397696	669.821303158553
1939	1939	119.868003817638	342.199429537725	518.769757015722	673.418009690049
1940	1940	90.921348606756	344.716930076548	536.568822010611	675.022586031345
1941	1941	93.8391080136694	342.78719745689	507.819293790418	664.549405525695
1942	1942	145.032551861011	345.24254156009	525.764110728891	674.762154095977
1943	1943	128.254568330561	342.039892785144	510.683925213366	673.388443317344
1944	1944	133.636645528654	348.501622348954	550.375801317602	670.133784086895
1945	1945	142.676807015871	344.45805337549	497.530722087096	674.538703020674
1946	1946	146.628865901079	345.191691853029	531.824938265661	672.911140525941
1947	1947	115.058750427313	346.030197948677	493.512614657929	672.531538362603
1948	1948	124.595506529142	342.601897215146	494.406234741635	667.779173093314
1949	1949	149.724578229344	345.952635496772	504.935829823096	681.292620734755
1950	1950	118.055894808754	345.808337697925	517.856067069827	671.9335200707
1951	1951	145.499881498661	341.45658097152	515.193373742726	669.792433454719
1952	1952	134.036542140769	347.275990708011	523.845350074023	668.858236611909
1953	1953	112.336887492845	344.34042549355	518.771138154835	666.418262347711
1954	1954	125.630046294477	345.216768281239	506.09953900193	667.183664161662
1955	1955	109.09407538419	343.138999297968	514.082349549354	674.895854367138
1956	1956	138.541418234387	348.564544273535	525.320526372033	668.468519060496
1957	1957	100.04542535177	345.391099877009	519.253812569565	668.214538346534
1958	1958	113.549600764165	342.374394884256	541.289950740398	672.559912281057
1959	1959	143.023964543436	346.320136881948	542.900636540822	670.429513146041
1960	1960	130.07854870339	345.301961774426	525.814786764216	670.306010906686
1961	1961	114.81587262236	341.332107732462	527.086404403651	672.365694822766
1962	1962	141.597503599332	346.775144225948	520.544877633187	674.535455927997
1963	1963	122.439573424458	340.281262195488	525.705510870421	666.753445339818
1964	1964	142.968665524696	343.671840718396	519.952054429996	669.384435087842
1965	1965	114.479085289094	346.50954029392	525.303912525607	669.416885596593
1966	1966	116.343861979803	344.526936922688	535.69702687212	670.308979035405
1967	1967	105.082382204747	344.676149599233	529.890492786945	672.398457249118
1968	1968	114.902049880639	346.088912487282	517.928553693677	672.05254630023
1969	1969	137.372913974021	341.481629036352	524.25851822781	664.091003607348
1970	1970	163.445947458004	341.504199577666	550.853869470166	670.949052024798
1971	1971	114.979819165416	344.887741583538	507.184735593086	677.638330923339
1972	1972	137.745776389809	340.016543748126	507.458349846906	672.363273346771
1973	1973	142.963788718609	347.159523102299	537.945097900372	675.924871249067
1974	1974	136.894910558189	348.649728930541	555.505179111628	672.807006915274
1975	1975	117.166763519275	342.787417385263	511.435724010952	670.751936378321
1976	1976	142.853016655252	342.427960456454	520.496584467833	674.581357383276
1977	1977	152.334853167431	347.828104316277	516.591939728232	671.56792241526
1978	1978	135.836450160037	347.658428532273	547.007626827759	669.92057079981
1979	1979	139.103008365378	346.440946338607	519.36891002036	671.828417137951
1980	1980	119.831908512881	347.137865633494	532.96959963197	669.683854001351
1981	1981	160.977569853348	342.698948882568	501.298291128659	673.030331771469
1982	1982	142.726703348707	345.961775076948	511.110807291945	671.57703749044
1983	1983	125.20126878354	341.943875395067	500.785500784517	664.70285878143
1984	1984	130.914693787778	343.876032480009	497.250612074	667.673656163268
1985	1985	126.045489892369	338.227177064086	541.039799886889	668.713176506343
1986	1986	127.383370659159	349.385042012203	510.632412193287	674.854884883705
1987	1987	147.038377346031	344.226622455123	527.715882738223	668.8473450531
1988	1988	143.894593969079	343.968170839076	506.061181875246	673.95916747712
1989	1989	133.650279356109	343.797500653843	498.239791469274	670.900015419626
1990	1990	138.302881475239	344.992991576665	531.663792421062	668.527000553676
1991	1991	91.8079225944193	343.634775574513	541.921369752667	670.739899341835
1992	1992	128.318983635595	339.860776074677	514.646714217793	668.765759021626
1993	1993	133.771885343067	344.935399628046	525.261492477567	672.424526467979
1994	1994	126.810863465562	345.829266305642	496.269158610407	676.991171484152
1995	1995	125.051465834163	344.422150875488	521.884293309202	670.623289630309
1996	1996	123.705113351897	343.649893380656	516.890984209391	673.275077332386
1997	1997	128.04074967249	346.592309790637	519.301227090788	674.808967331226
1998	1998	104.036520671117	346.806653292392	529.596886439237	674.100447241587
1999	1999	133.337094008162	346.793871885757	512.680361489737	669.088294373287
[truncated: 3,001 more rows]
