# Supplementary material for: Hypothetical Outcome Plots Outperform Error Bars and Violin Plots for Inferences about Reliability of Variable Ordering
Source: PLoS One. 2015 Nov 16;10(11):e0142444. doi: 10.1371/journal.pone.0142444 (PMC4646698; doi:10.1371/journal.pone.0142444)
Supplement: S4 File — All experiment interface and visualization stimuli code is available as a zipped file. (ZIP) [file pone.0142444.s004.zip › experiment_code/data/one/5.js]

var results = [[114.824328413268, 140.000615118468, 117.713748643507, 149.297229861913, 120.850871076041, 139.943873370206, 91.838217448574, 119.37420668525, 119.388405459579, 154.614116500693, 144.790934813225, 148.03581524978, 125.428036593662, 117.14269552298, 132.76399890826, 132.746016912479, 135.793846334766, 123.862303911178, 153.132910047124, 133.805485256664, 137.438080142464, 106.253662624705, 137.312961374151, 166.06915377588, 146.480726832651, 106.453334931153, 146.915493001068, 109.44138481118, 130.277741893316, 153.794877668, 152.244365593997, 166.489838677029, 132.145062051593, 104.394882678663, 85.9160727065405, 174.298513483228, 88.4534028388546, 149.920228906679, 124.136611585297, 139.2419757023, 146.561345165037, 146.644039801869, 132.306741661772, 151.608420223545, 136.010571007692, 117.263184152202, 123.040147432398, 136.847208916314, 136.337385526939, 122.983023947175, 141.99976513873, 137.875369001141, 128.002850691239, 139.60630662316, 125.393779327058, 110.885020189847, 105.827287253664, 125.479620553344, 120.782420041919, 133.028385177866, 81.097812104561, 124.079894194718, 101.987734586137, 154.275643793844, 130.854961164422, 112.807581823619, 110.423078476033, 124.968722503117, 141.672892236311, 132.20065878255, 110.447115790543, 135.554984735314, 132.847348978263, 95.1620518817042, 123.20369825926, 143.561938365699, 157.42316096268, 165.56275977027, 131.846603223425, 141.613038350586, 117.407899500431, 124.933836741967, 124.411985278247, 94.09740595519, 130.197759575712, 136.934674575932, 111.217016465167, 144.305811392675, 126.868720969903, 125.6014006936, 149.651895419045, 123.366367642861, 110.390317008301, 130.729393441001, 116.991300586595, 115.569466414364, 141.409019701818, 88.3761534797036, 155.857104120209, 104.051149352455, 121.40187727515, 144.960567197555, 135.957199086893, 131.530615392609, 157.546126466616, 109.911866267982, 111.359005445561, 109.310812119416, 124.061200986171, 119.916880259656, 112.563846937336, 149.835544741252, 156.579951039844, 130.604498138784, 147.660419436823, 153.097650777853, 117.064252460156, 123.379490390232, 115.573088926738, 125.600008835937, 141.94599553496, 132.25113907544, 143.225454433069, 144.575990042466, 140.758898279659, 154.781192799961, 145.192913223906, 127.580007798559, 133.54630156134, 140.368707380888, 111.403967632455, 127.342037918246, 136.872954548131, 119.285677587971, 143.207862337699, 123.548437450801, 102.263591139944, 120.909917515125, 118.816895597833, 132.965181608108, 171.477511838247, 112.022201014577, 107.662356149991, 142.362243180608, 147.584537114374, 120.844516645822, 117.723280190891, 112.868946954574, 128.965183666599, 142.643967845566, 129.506245400119, 127.784593688715, 149.35190796358, 124.310065956065, 115.926160386607, 124.729239427628, 117.777894156445, 119.907997034176, 145.853645288472, 133.262977548187, 157.782159961457, 128.8469443957, 116.597485070917, 124.146410134396, 111.268166217383, 123.442423560922, 112.66377995259, 128.530389262029, 140.960637613864, 126.886341021335, 142.811326894649, 116.980017050776, 123.134280534732, 112.137425640274, 124.125697851278, 122.474820961461, 149.863754642844, 115.712478720924, 124.757201330417, 124.145664049443, 123.473091180935, 142.340967203077, 123.989280620316, 122.219686767025, 131.158068234802, 142.954421189437, 120.676859160383, 131.936198179793, 128.925899694096, 101.269425413065, 108.545835229145, 120.22472438451, 134.582355341752, 119.245977633133, 130.417603423326, 141.725548641648, 115.050239953242, 106.245560030936, 116.511887665122, 105.84913555677, 141.4202844762, 155.809084772523, 156.856694131232, 117.844780999409, 153.39473603671, 132.831514640248, 142.418112535661, 132.981783797545, 151.176072414051, 154.562458632755, 166.066761989915, 142.949800699979, 129.736751595714, 151.226223639249, 154.070435040536, 102.805325962419, 107.146823865972, 144.807744629323, 113.081203607467, 136.868314124093, 106.878319860716, 142.670584845, 101.560575621319, 107.256661348671, 114.909415337272, 165.285980357612, 132.891553129605, 143.692702397795, 120.821970124164, 122.202689428046, 143.742789339093, 149.540157665232, 154.164250790562, 143.107721250766, 154.971878046045, 130.02547462519, 104.954571837044, 161.016898164913, 134.796621266526, 140.998451102425, 112.595610948255, 160.653154438729, 152.676191098058, 122.467602904872, 104.24165770509, 173.551731794143, 124.557173677575, 130.417359726139, 146.1203510279, 127.112829160299, 132.953774296625, 151.245321006705, 130.00562898402, 135.913757140931, 94.928515324307, 148.517992122398, 147.671535141573, 155.585863609932, 118.354131761255, 157.642911633361, 137.831713737993, 124.327921319725, 130.205653786399, 121.782036297081, 146.479383361428, 138.448480700499, 129.127907451308, 150.962581592592, 133.678699520863, 121.123919337856, 153.006174527216, 171.89995561525, 126.775523048413, 120.192317854937, 131.498172532714, 136.576026869586, 141.215054742755, 136.485702816682, 108.877518160317, 156.473192718546, 131.888426457146, 133.720285402293, 121.384832395164, 169.364620180289, 141.34720811182, 113.53406847009, 136.322893010182, 132.152734872853, 131.110668173938, 127.151197625458, 155.944881004993, 88.4285245508349, 147.394003130753, 75.0624555310331, 84.6224595526369, 132.479911133738, 137.006153414424, 110.725982347428, 125.970538096278, 128.994444739973, 116.458691615038, 114.550820609419, 144.922832699815, 135.655924785977, 145.578177220871, 122.404027801938, 147.876768175714, 127.497726765402, 106.727579924357, 129.390035552394, 139.201483306194, 137.544297545995, 148.63791347592, 124.962950559785, 143.983704931636, 130.901860131438, 130.566103037887, 108.612568375881, 149.466030863349, 122.348668019476, 150.878677417727, 115.357694452024, 146.066583336985, 141.766603044825, 91.677510660538, 139.146313063337, 109.962653677717, 115.896373352682, 159.110359162393, 130.315956184274, 97.8442133322902, 120.319219831404, 138.800353608438, 145.204342096113, 140.634685292511, 151.286907809928, 133.990727441574, 128.684603031153, 147.037895474449, 135.812946950733, 124.074115514596, 112.373333527788, 169.517149615503, 110.89215324308, 96.715538211622, 142.460541048257, 121.162510095441, 125.850600887636, 164.442789811488, 150.271295280767, 84.5664285902544, 137.839432228154, 123.4675148721, 135.130978324145, 117.149214170807, 150.882490094434, 132.203572420756, 113.717134997107, 116.87249063006, 129.409365514296, 125.827784534738, 140.514585607088, 141.294074242635, 144.36153172921, 135.434480313269, 138.442382639594, 138.629359971321, 142.46640085246, 133.059326735703, 138.253098358481, 124.929442324432, 123.073503771035, 145.812881089255, 145.033517044373, 140.366050962434, 140.857929307519, 123.835889862241, 144.738678663563, 142.398496262586, 132.024958980723, 159.455012594433, 91.6208996950406, 134.794266177487, 143.048073255433, 148.282783870396, 132.104656187832, 140.241723832701, 147.870123674971, 129.477878395709, 154.087966773435, 138.990140560424, 150.805503847555, 102.077442930708, 129.940362144343, 130.724578422152, 135.655360965169, 118.68638722178, 127.69804206436, 143.934949478806, 137.757277527722, 152.857407599772, 152.621671939194, 136.316180402741, 158.510923525006, 127.720015562279, 104.171490187877, 106.534174730729, 141.542944895889, 126.218757136163, 130.72251260616, 143.995721463265, 127.340437656952, 152.86899860691, 143.578629732613, 123.661754350542, 150.021896734123, 137.665483349303, 153.119705862583, 122.152607534454, 129.209254710243, 172.503746136071, 139.402900314825, 129.523882189977, 169.216072303221, 112.016788412159, 157.85028706708, 160.481005729821, 118.148524735721, 125.014790888353, 109.254794243611, 126.285602976982, 144.898554551036, 141.94324842943, 154.853881589947, 113.347523919849, 128.349520172242, 128.234639030369, 134.628609270433, 135.343663412641, 142.667698641505, 137.070672075631, 160.499324880704, 131.265561583512, 116.444793632122, 172.811081288715, 141.802714508408, 115.934643693915, 168.055396618893, 120.65697060078, 157.646621969323, 143.845288591562, 113.387772286152, 107.229298581679, 147.645873331028, 127.147138927616, 110.849522517525, 134.43858916959, 123.785515260607, 123.411885658691, 106.091652484884, 127.241507121317, 139.93999461156, 129.455545430121, 121.557059055809, 131.737095926482, 145.741480138764, 114.996753257708, 123.5139783125, 144.222176061656, 142.405693834865, 134.573670524926, 90.3159950086627, 118.913287497578, 138.028101772275, 124.676259509845, 121.171719270053, 154.387034934534, 151.181427273129, 113.558527489835, 121.938176229036, 137.896724083085, 110.9904647692, 143.940908716652, 131.790070996306, 131.602746236586, 108.404852623129, 154.520857586814, 147.040086176746, 119.773504999656, 110.258792866889, 107.943498807717, 128.469712187963, 109.731525617328, 153.198901464439, 148.636619262443, 114.827281231798, 141.62945120455, 111.993430178537, 146.320591151708, 124.90267801268, 179.129322976996, 131.772512974951, 100.804718994557, 171.103766335539, 142.091570707138, 127.847461228319, 117.533466695813, 115.647280578776, 142.054161596668, 143.237548538369, 137.65174681714, 132.495114319303, 129.548488095387, 129.807735208057, 137.181270518255, 113.722270216398, 144.422123300292, 136.790138383637, 133.772643677255, 153.371126105201, 120.038073189949, 132.875002521225, 118.319371773863, 149.361690546013, 163.128490186667, 118.584363542967, 133.797987618235, 153.631525947088, 110.822137874397, 152.3240045694, 141.815446212961, 123.554954134751, 144.036889752955, 109.087817162157, 110.509149011973, 128.421315555648, 133.617191705355, 125.625053556082, 140.951884249947, 131.124648633947, 122.853059528481, 124.104755448344, 130.548895915939, 138.613956905112, 137.851272057274, 143.735624186815, 131.112413764542, 142.29186364586, 120.462027835567, 117.386199356489, 115.410899787397, 150.973694453152, 115.233707309334, 82.5237405377576, 116.259581981763, 146.226755805687, 128.815742475987, 112.962930909845, 118.777202259576, 108.980317275552, 97.1459605979707, 154.738075646849, 130.145468017158, 131.246108789787, 129.329609199571, 140.505643819647, 97.7318310261828, 121.212054626556, 117.504733555004, 157.515217202795, 110.082434024553, 120.65387014554, 139.241161564069, 103.553776240832, 98.5953622290959, 140.674306205882, 107.891483164431, 135.944969849013, 141.433660234214, 154.156489954973, 133.166466234789, 125.247797294128, 147.919756556021, 121.491245319062, 124.824148515712, 137.838379684088, 182.728706659706, 116.742387767229, 113.976788308706, 131.875227085309, 152.558379776447, 122.149027692408, 115.24388185939, 125.058512968629, 128.725339385609, 125.919663723255, 108.525429261764, 95.2789710828158, 99.5921009158061, 110.164087589306, 103.724279098377, 135.955499192694, 136.995116065773, 130.313057157131, 131.162654814784, 135.303383198135, 106.870382233797, 142.929054529328, 151.783912401278, 103.470934737486, 99.8046106936752, 120.221179350547, 158.009062752172, 140.248327710823, 123.318888832923, 139.530576981582, 137.625118355423, 126.626353943349, 83.5338333291836, 168.464514387124, 122.435440686042, 112.750718535187, 123.642099310029, 114.626099329399, 102.732542788572, 139.665000818838, 103.677833002802, 128.547093720958, 146.965755460486, 138.89374482323, 150.810068415757, 109.500849431, 118.567971067574, 126.125396100566, 138.898708034158, 145.436967353324, 157.674481297074, 105.379345859641, 138.135766073528, 122.441457697979, 119.441282385419, 154.215986367, 149.682801754409, 142.346868329878, 163.266778603754, 124.174513367248, 121.772784803547, 136.539091175977, 127.142567550246, 140.611292731876, 131.508471748849, 153.464522553108, 108.273005755939, 117.402639375219, 121.947007816816, 128.055904033521, 135.067519051283, 130.369572879951, 130.326466378301, 126.931020988724, 122.451742767431, 148.445354260191, 110.874136859618, 142.895065561355, 114.199347838257, 135.951106574847, 131.545485054364, 153.39696698594, 119.574637297565, 137.695184441754, 99.9252486364895, 139.304594713929, 122.994128104995, 101.894035751784, 131.064062745021, 153.837753328935, 110.329788545166, 103.609581639548, 158.789957013491, 117.738459669776, 143.08991416854, 115.103094915055, 137.504056966613, 125.537582973018, 127.956449843103, 137.530131079876, 119.20287675174, 145.123721620212, 134.361229713625, 110.618847910958, 134.535791631464, 115.591427739355, 134.989981549353, 142.948562486396, 132.568825639988, 91.1086668832435, 121.855071427077, 131.374691523104, 139.78349698858, 143.443921659086, 138.235112667983, 138.259874838883, 124.94801610373, 128.173897937232, 90.6404179892473, 132.150277209313, 134.431297870037, 122.03399385537, 114.480128706154, 112.606282402636, 113.779833397333, 116.707966987546, 132.24218250309, 145.165468774684, 132.145283463606, 157.35418007522, 132.632332479489, 130.321153679512, 142.493592892602, 107.855842362805, 126.600222173308, 126.525503112561, 129.936031013999, 109.523995879128, 126.318957204, 112.591623032092, 134.960220410435, 157.706058318552, 145.799330467143, 117.263722057215, 145.870515353781, 141.037148189342, 155.882893537809, 113.80278388438, 144.893121181444, 118.355903342806, 143.60987307571, 129.919634126436, 150.742115150525, 133.42814852286, 172.429094444672, 161.917844404424, 164.760391522164, 135.684968116377, 118.22310530448, 130.751456922982, 150.596750517477, 147.327932467598, 108.434164546971, 115.606665105768, 158.916159221014, 138.382016569089, 112.987281106368, 105.369428960133, 127.882731402977, 153.721645468247, 103.735439784257, 117.15281032025, 152.788366700625, 139.739044438117, 105.75955072966, 140.426543607097, 155.392585285208, 107.035458026912, 145.380390533058, 133.004973304869, 127.284112969846, 132.397344362233, 128.586619309444, 97.7149089202597, 110.297272664514, 146.791101814959, 124.243287164643, 123.289289061964, 131.008829797666, 159.337261073863, 133.46161224723, 153.292058839067, 143.601515250043, 96.6375654235906, 115.873602521091, 145.532496153629, 122.915802953255, 149.619573949724, 132.154654804031, 139.720754943464, 140.883991485742, 156.502510318069, 132.481635772332, 113.105921828256, 149.999672720555, 122.02206910935, 145.309506644518, 134.899462466064, 131.562550883748, 132.525238271624, 133.422177852454, 162.230367352011, 155.806248923477, 113.788559685772, 141.579597437511, 123.844298956741, 98.7718031107296, 119.877927852549, 130.476043626339, 146.210647361859, 136.619552674785, 94.4140906629604, 113.698100277555, 146.139122617809, 157.953829022576, 122.488872744965, 128.8227679796, 127.369110485786, 158.166933026071, 116.186248077346, 145.192072878917, 133.620354676578, 158.773867116735, 161.84064520328, 136.375264069835, 115.004457662971, 139.406066051418, 116.236695000762, 110.832782928131, 147.331857235877, 127.734794175302, 141.563385436027, 96.1536973926018, 162.066279817691, 159.787513309755, 115.056211962249, 132.198086909198, 170.679215617854, 126.254939152793, 146.630936876169, 115.366987095376, 146.455692923615, 120.147214911925, 125.181633403979, 153.065137825083, 120.600421521, 136.501203353401, 133.264194251853, 156.653294191328, 133.78507239063, 105.27577331093, 154.805197321503, 133.043192598278, 141.391654382305, 136.968268431918, 149.562214173836, 137.175129937341, 125.703206165378, 143.09413122705, 128.47018614792, 161.231333494272, 130.218706515121, 133.690551242894, 114.870462936304, 119.928405532639, 108.585727737998, 124.233474921424, 124.714882994869, 133.168141213948, 146.208979235876, 149.621990363793, 142.240584217995, 143.553325063351, 136.774668671947, 122.909888383093, 105.121091485943, 119.061991585981, 136.401306896898, 106.390290585668, 126.376016440645, 120.669720599572, 150.505265825565, 132.802759015425, 170.463450529945, 145.197149921963, 172.590953703145, 146.07679039822, 124.620309114817, 128.627916666172, 119.282503049398, 164.746513557633, 146.751252878076, 131.331494163426, 141.741128231509, 136.58815586381, 136.29893253925, 99.2632258418007, 139.870224436364, 134.118037913436, 120.13411518084, 122.411056275635, 129.925151602103, 121.763740377981, 134.33814246169, 127.721892448081, 138.631870804817, 99.2032286255674, 111.420098708179, 106.795013173406, 146.903287884817, 143.239049944133, 112.347313808092, 129.214058006541, 144.847998937658, 83.417649478912, 107.832714074326, 133.468317655196, 152.777223069265, 128.798734910206, 133.159762131113, 170.223026601061, 139.268212841183, 131.409018544303, 127.287907858846, 148.194737541748, 100.120449731732, 167.700237598126, 152.260633790237, 149.885777183614, 147.838755927628, 123.289426007419, 178.801115473479, 144.993602711127, 139.755888236115, 132.40108195933, 141.968040059247, 151.6660020744, 124.427825118158, 141.205993262576, 118.495692371781, 144.783465839417, 117.889971986109, 148.159937443136, 119.502541094379, 134.436405625628, 136.130499443908, 135.157479388938, 143.683593584414, 110.293535884273, 165.566318062201, 129.318610306675, 132.673431310874, 160.651970982471, 120.266992522787, 127.687311095248, 122.187112080814, 110.89055460566, 122.365768427356, 114.060539579115, 118.686019345793, 138.747110758583, 166.984988176532, 118.855236183467, 125.995561128136, 144.432276671593, 125.663893689031, 144.788423175815, 114.908527871969, 119.830611517031, 117.751336287399, 143.974812746844, 123.921851436445, 138.13988741307, 124.511971804177, 146.617279066932, 141.10995630801, 144.495026827629, 128.480870467583, 113.716959657359, 115.523306590436, 104.054818804448, 122.318934605649, 149.40063919363, 124.986133150997, 117.355943003233, 122.337105793321, 138.170117890718, 146.303604663312, 125.19543202034, 159.654472495893, 157.59422480533, 146.477005809886, 157.439813900363, 153.119722269578, 118.101337391245, 103.164561988683, 110.981106105681, 139.716756242539, 135.705200794548, 159.350246322419, 160.593147070555, 150.879906976557, 121.569598092592, 136.754751693737, 124.351314160026, 118.089912335965, 136.976812246472, 124.252137181362, 157.398615826315, 103.602517193843, 113.862690037928, 151.778664774018, 163.014371409731, 130.164820661981, 151.991606576361, 116.336611935292, 143.015233662798, 123.771642791229, 131.63408574063, 119.787217022122, 147.003853870865, 112.287009533938, 97.4118211932381, 109.307610450586, 129.56649657208, 108.309553939322, 149.494583621929, 111.653869527525, 119.306078487272, 147.523595414775, 152.785803757891, 164.467171994223, 140.088335616361, 154.644571780859, 96.1921137930792, 143.575394674459, 117.922659643059, 87.2764375025838, 125.324590851908, 124.020001088414, 132.647873690557, 157.633983350705, 118.333286385645, 124.713552625642, 124.678099692528, 156.219771872048, 108.108977720898, 144.143555806146, 125.528949050015, 102.379258850499, 134.782700676727, 132.725205722957, 145.28401622289, 135.773576257905, 148.997366525684, 118.057313628738, 107.027210860613, 125.287449463314, 134.629396003893, 99.8319289206541, 185.329891743154, 172.692730354619, 112.529533651478, 134.168719490303, 136.326913623668, 158.281473953797, 127.48221798485, 166.251006517703, 123.971380205461, 120.722790567205, 84.9151189370838, 121.719167408802, 137.99187789574, 144.176332761386, 130.142943438444, 160.984171483401, 109.69714776485, 137.176263983555, 130.131310940611, 138.537994671498, 142.841458654594, 136.496761034807, 111.685970792517, 104.26076937801, 143.375991775709, 127.01991781161, 110.407211236327, 128.315329995266, 142.352200149978, 107.72631131085, 134.24861583977, 113.449329113407, 129.059009624451, 141.409805403169, 138.173400224652, 115.379264204432, 119.429624596558, 116.961954614314, 126.492664952786, 140.072238458828, 135.443597082186, 134.459873423442, 95.4286244533464, 145.826738018143, 122.811259485136, 134.53213199959, 116.747355490177, 153.513521523467, 109.806167495977, 122.70966161374, 147.31580701544, 118.83481690953, 138.961916088621, 106.532840850412, 111.871748737763, 142.656464389963, 119.55810424989, 124.604147624608, 117.945208125453, 115.944785683878, 130.875861403334, 128.969103644868, 93.3820645877262, 101.720773527897, 113.857510306134, 114.528282847578, 131.965734519833, 157.933146250568, 119.144484625406, 131.349035742569, 136.3761397985, 132.995775426298, 117.951848459211, 115.657805535274, 126.891177815091, 160.342011483472, 158.553404966877, 129.395305936318, 120.062126450402, 139.398696346792, 134.263928383722, 145.933987735268, 138.528317103259, 142.795442224394, 139.567363837563, 122.035742632052, 109.199166998221, 137.883657978048, 152.911199607819, 119.347021861966, 158.822343390217, 142.663946910112, 151.239000487348, 151.555143758922, 157.082734729548, 139.992498463939, 130.800886347526, 118.298537561897, 149.723128599438, 149.567501834206, 124.416498087731, 165.323284575355, 141.695789403414, 140.973438339567, 157.625148530348, 135.858012833492, 115.394760379401, 133.452315834091, 145.15135341563, 126.94811519926, 137.248106210236, 138.165935870839, 142.01509255554, 154.433764642804, 142.615281460749, 160.325198803902, 135.08490277805, 142.987016169807, 141.913068893645, 139.336794453546, 122.564351378574, 130.775899089217, 145.106553059517, 161.437606543649, 129.168388869704, 132.342218953358, 136.831978234041, 103.318410403397, 110.583246914459, 139.57555375411, 132.033565774489, 149.021657814623, 168.050179917221, 113.377984781514, 143.394511112351, 140.879720383341, 134.303931448897, 157.14055663375, 112.437094954326, 145.377657620114, 160.884677199021, 142.066438545811, 158.213415613992, 138.575858361447, 89.9088509993907, 108.146025088893, 149.717012969296, 148.304719757655, 116.753276653788, 169.628258127021, 145.431544328497, 137.353008550451, 103.035672187, 109.276778389312, 145.665305846107, 138.907438188531, 129.834901819031, 138.804684685292, 149.177685406284, 140.236184138721, 126.452704877604, 121.913062994297, 163.427407208621, 122.427772942207, 104.49761716822, 127.4454618847, 132.213694539821, 110.850849708076, 123.926856485303, 141.8782853314, 140.995563347823, 101.364640325802, 153.775101281868, 109.073828351297, 133.691126493707, 130.49982870551, 124.491017652169, 124.179216545549, 141.156466257363, 112.525338295563, 140.592242990844, 121.794550212191, 135.803911324422, 134.525499882823, 122.808293008446, 155.247812901036, 133.436062460769, 138.604357839838, 139.806447811919, 120.842361964055, 143.468150547256, 131.842241759087, 138.849270264357, 93.8179651066214, 128.266040012668, 124.460082415928, 134.52091391373, 150.579255970912, 146.428041614814, 119.423135770045, 128.312187268219, 151.394974646485, 117.649907796271, 131.654815609276, 134.034121314233, 137.572415323545, 166.822011079753, 117.349951824775, 106.663874857083, 113.97112918012, 150.711470142111, 129.168471043423, 120.00850582724, 156.732135640824, 111.28928228402, 141.906458992687, 137.084265078877, 140.96513478189, 133.046322119091, 128.622126272265, 114.632988142342, 157.042722401502, 112.985372324453, 139.666485424504, 123.790674962316, 141.248398494839, 112.684764992475, 134.628555591297, 140.642146062421, 113.914650691129, 115.225932273439, 135.858255055285, 104.67846970434, 111.551468084565, 146.982307458777, 153.728951527733, 122.642416203666, 100.878563171425, 130.477693344707, 126.782752579453, 115.823178722461, 136.844949326682, 111.512855603691, 154.83811915064, 150.14733557287, 142.873815459675, 102.713355287249, 112.115459281597, 145.378059060156, 161.105358414601, 114.926548428593, 116.451145324677, 134.09873316134, 112.382017764953, 121.203838100271, 98.8850315416919, 118.187826144467, 149.046293799003, 124.061818663271, 136.28590817018, 127.920979198171, 144.326687423099, 104.405030690912, 127.883893708891, 113.259618007794, 142.840958915284, 149.828454170015, 122.68242366096, 143.475180694428, 119.934336587897, 105.224584432817, 82.412223168027, 128.337054843564, 106.801529544198, 154.954600423254, 159.048897504018, 139.529515917516, 121.930206244715, 107.701486812399, 114.652507661703, 124.750746786885, 105.509070198885, 129.453084090896, 128.036849468003, 127.717241996886, 97.1493077149458, 127.507368079398, 151.057755942373, 106.860990033527, 118.073776772605, 132.523127864013, 146.667600660851, 128.744145736831, 132.514760876728, 147.690535060936, 101.908687984187, 113.966467301139, 131.558180375147, 132.425771372931, 129.404950909157, 135.791130745082, 150.06785611955, 134.736310104482, 111.68813959627, 150.351508247947, 140.327480604249, 126.969487476943, 129.363341805268, 93.3526853761267, 102.99865287847, 115.649647241344, 130.184435109855, 112.3540528828, 113.699766072843, 130.737901577855, 131.2038804163, 160.946249382047, 131.818610651571, 141.283310042436, 171.272618048858, 105.984167172729, 139.174044159946, 84.342067227195, 129.902435495703, 120.065324938128, 133.429243996643, 134.666194573493, 116.343580192359, 132.129211696417, 131.485692824119, 155.826361112786, 113.533129154164, 114.811164919479, 126.673149498624, 118.281377877405, 146.656286062418, 136.301792780256, 73.4046583696802, 149.934404662102, 138.258939645151, 126.417738082803, 133.776098446713, 106.667467527347, 116.361770455309, 120.78913823971, 123.044579939937, 143.710539939283, 135.699149110865, 159.802763032633, 128.088045275051, 148.592837706042, 97.6600545382616, 121.316510869289, 112.611308391915, 142.258293538708, 113.475601832416, 116.071884820689, 127.616282082929, 121.972293693797, 129.50578065167, 116.6476256783, 126.678655537456, 135.66548050271, 124.63990500541, 151.828096930738, 167.901641884731, 105.637983275137, 150.327826389333, 111.182007074692, 125.757188079692, 123.239756419111, 106.951107120678, 153.263772840119, 136.053244749933, 125.424440485325, 153.271486457137, 135.829152553147, 103.801146387537, 126.218565701038, 130.952294165566, 113.417046171614, 160.591581545734, 99.9059877575514, 127.185089237177, 129.988929412384, 152.969016028288, 131.689092535685, 136.03576301433, 142.633083903808, 134.105959238448, 129.325277551888, 128.833798301744, 142.542752667747, 148.921174519398, 122.624408516052, 100.164863827022, 134.952659032522, 112.61593076806, 139.090687764483, 128.096089635577, 116.935724578123, 151.743809129193, 86.7712514535838, 99.8081715833889, 152.057912469865, 140.19147056472, 168.112630172015, 134.360544461603, 159.636864510546, 145.365032092615, 114.401595868541, 138.988337783195, 139.80524897541, 127.875457310319, 132.19847383474, 168.419933112905, 103.021300370901, 149.999308572748, 119.058655070287, 160.051141495988, 120.198473432755, 105.223880734851, 129.189863726244, 131.561331904912, 128.943335875068, 113.413076543079, 108.528802983473, 165.953093625223, 126.114358098859, 129.220262690042, 146.46818567574, 122.422731517826, 153.43915900446, 129.100161171207, 128.100850023648, 135.78708707323, 114.369584846617, 146.052492978662, 140.801133307424, 131.453020019786, 110.475002463582, 120.355126626024, 114.838334348206, 153.179591957647, 126.393420088227, 163.707358068713, 138.710380099154, 125.331870298272, 150.076716871862, 142.815527218483, 97.8355258393606, 154.011558552279, 148.368761828376, 161.657976618534, 154.932771828754, 142.643534319876, 145.284569962233, 144.896308664367, 130.046443138231, 151.630611096669, 109.810138325714, 123.798239802929, 124.726900477821, 168.011598517006, 133.809613144391, 140.149516178279, 131.882903245251, 115.560163669395, 164.134911250658, 117.314683499322, 142.183708152502, 101.855177174022, 160.868800058724, 118.301941998763, 131.370457097833, 113.21911858329, 151.72203843544, 139.87810489121, 142.803836018145, 121.137212478973, 122.413690724367, 114.807650516659, 122.682515041331, 105.859421228003, 138.007305935329, 108.422236496954, 163.747114576659, 130.657195815127, 117.938986182807, 123.728245980539, 153.215069908726, 159.230499639684, 144.041798288589, 148.939793270567, 130.446817130019, 108.569305974597, 134.796333512928, 132.269948801551, 121.284421658313, 126.111910426461, 107.141157417457, 115.089062877707, 133.562071130701, 130.749276150082, 120.044565409329, 140.39515472846, 107.836052592069, 137.49896568022, 163.966399938199, 139.173824162857, 106.648385013777, 124.297687278679, 99.8802751617436, 122.118049601342, 131.856533667121, 118.559433829232, 131.461421580604, 145.375742351324, 128.403119233074, 151.853021784971, 122.971341319804, 164.431091852929, 125.384121677324, 119.634168827322, 114.895409579417, 163.105965531935, 83.0796266818794, 120.228295192022, 128.970356935271, 142.408919455422, 159.710130412157, 118.132045941263, 131.193758398717, 136.092767203154, 122.445174033777, 140.036956857403, 169.512675340375, 134.469349046077, 147.750716342941, 107.204668521946, 119.415560367737, 129.417223224259, 166.991887978338, 127.969675343139, 145.564135995555, 113.159610186369, 118.354384315637, 138.193681908443, 112.152799555236, 106.359628370031, 133.515313158136, 128.760083385973, 159.531720953308, 123.96014666557, 120.472340580173, 157.55365678406, 115.585035010142, 115.56169792912, 124.15431935606, 122.106287285523, 145.060882816935, 123.798479779517, 135.940191232856, 153.809215279288, 119.136259306214, 163.436454252753, 158.338995177011, 113.667999053521, 115.927827309537, 154.924384927108, 155.646506577194, 132.262787661586, 120.858458664868, 134.704725597015, 167.779879514314, 144.817828976457, 143.231588586622, 124.721141294501, 130.674984932518, 166.251416827676, 118.246154787005, 122.25056740415, 105.670423506749, 107.750872053009, 138.935311786965, 132.938878820544, 121.273482115012, 146.644288764444, 160.530088703705, 114.2808987949, 148.840669581385, 112.783136203588, 129.182686358499, 134.206914659521, 129.586466662223, 148.854600693357, 139.021976572909, 146.058648975817, 143.014088085098, 121.213173184981, 123.97351109396, 136.420296738001, 133.677678006315, 114.778775150479, 144.479291819761, 110.416712547862, 148.471312183778, 160.662407630506, 133.110498570772, 111.333756393959, 119.972405022385, 145.972308256885, 127.622224212975, 112.770292337813, 114.829927352412, 144.564584114766, 123.692878112228, 142.212707912648, 136.830321518088, 133.714895789343, 122.099816622343, 104.014670427191, 123.933339257452, 145.508650326893, 127.633770328997, 155.57476577653, 123.588510154199, 142.612611354886, 118.395441694632, 147.054492608891, 113.202677268324, 147.101968358847, 138.602000467839, 153.766849561818, 122.335647080346, 134.526949884356, 132.587198278608, 143.558169207066, 114.090066027364, 113.489991665087, 124.772364053761, 135.480802257836, 127.336609045823, 140.871500695975, 130.419004052154, 135.726508184486, 124.912632661659, 128.359765312397, 83.533215452848, 142.070254813781, 135.629532995747, 149.320862894854, 113.637358297426, 130.508232771911, 127.853931479354, 110.192611250688, 128.133550163847, 147.082736101054, 144.203494536743, 143.642608436281, 117.985858539508, 153.859258335931, 151.050400293952, 137.819521775572, 154.881241442427, 145.587838116114, 124.237064635168, 131.322210152087, 125.838195443343, 130.073386778788, 79.9476481195853, 140.757072409753, 114.886663274138, 129.597291926129, 104.724085980633, 115.166567252624, 166.965136093125, 157.533638566575, 119.852794180156, 123.648191977816, 160.174101850329, 132.080019716609, 136.992653174313, 154.135106713549, 138.538457199263, 108.487605418374, 168.612048325834, 127.462488065086, 140.392044742473, 136.208560110459, 101.903826171636, 120.851877615475, 132.271751921207, 119.080880462557, 126.795279680612, 145.7385719802, 116.205981110254, 137.728359065173, 141.099775659901, 145.328828614589, 166.406402830349, 99.804524945742, 110.810639479403, 144.695225430949, 155.677933566588, 124.644439230128, 102.899592506003, 127.409823545191, 137.866213977543, 141.767147847082, 170.992469489206, 143.821197217465, 122.634784830119, 137.095556695101, 135.540347768235, 137.790149842099, 127.875303777885, 170.822046499354, 116.919454530826, 140.443887135598, 156.501378133754, 138.315501870693, 134.010978092988, 93.8721911869159, 139.737663116163, 94.4417156092442, 107.806554254395, 123.240649992526, 117.784992720557, 120.474096209368, 119.159579918516, 136.337673608596, 148.659439871081, 124.154030592255, 136.703720351976, 97.8540365777686, 148.080233791225, 98.5857496801581, 134.696546079408, 132.72157326828, 103.626533441708, 108.387849496671, 111.645067144638, 118.703767621071, 108.07090131822, 137.74019786259, 135.611423152057, 133.450813868951, 112.920573582652, 154.304360281741, 130.813552548858, 131.728478219658, 139.774310901875, 124.346129295555, 120.016388744424, 130.015199036867, 107.807407648992, 130.4399236007, 139.68300104008, 131.426215273318, 132.47680288294, 153.970784128365, 124.130827118253, 126.62064442087, 142.38511308931, 127.432140521155, 96.3980911998568, 137.356731632595, 135.547080654235, 142.354585610027, 113.046169023217, 132.674760216823, 122.583944202863, 135.80309688495, 168.333524373017, 116.193111362198, 133.239315731614, 160.17536835802, 126.050173520596, 122.597489074499, 132.397031717615, 148.676067510243, 138.630905246434, 111.455301478539, 147.426343682061, 132.390630907941, 134.577329939749, 129.750567193515, 110.392497395895, 130.34396849081, 126.527984977223, 128.169540894654, 132.888728375747, 140.43139561765, 146.240416702168, 110.53483036929, 134.339112772636, 124.881611347053, 137.194582320738, 112.763379964088, 146.693745236512, 125.019687115956, 112.859400465262, 131.550431594764, 173.695473592393, 150.757612018769, 102.975421359553, 163.510884345686, 149.048122959052, 128.225394982139, 115.603523829881, 130.89776577299, 132.813535865725, 123.826131232872, 125.691365394931, 128.794988645874, 138.325276174118, 141.960676439437, 136.8465611548, 126.962110383139, 149.786829936189, 137.487532864084, 101.761667848359, 139.082362459371, 128.562293400376, 115.030411787823, 129.537098889724, 149.635619365644, 105.109331429061, 100.045158693974, 119.873768364728, 157.051759322891, 136.169919679943, 117.572392209778, 122.732302599136, 121.726683456196, 102.731764561776, 108.696310766171, 112.696963528968, 105.294725464088, 144.403107158614, 123.090109996474, 153.82197288295, 121.386977446434, 141.916554325891, 144.564726103308, 119.364635693496, 105.872675796833, 128.330766362833, 111.015404769566, 156.904101697377, 136.198092220318, 165.01821083319, 116.623193782516, 144.462134697353, 134.06620563547, 93.7831755130134, 135.052369996506, 154.785489378784, 137.526326435866, 140.17808376645, 110.462108943918, 106.825565564106, 153.483448791789, 141.482648633955, 111.220457861098, 141.421710620626, 142.719861816548, 159.162306081362, 145.102322582368, 128.318569947948, 119.731122642404, 145.167579225, 148.449649129271, 116.6820569953, 116.378771852002, 127.361867560172, 139.338384672807, 154.720746022452, 130.549990970426, 105.163069232206, 108.926454082493, 119.868003817638, 90.921348606756, 93.8391080136694, 145.032551861011, 128.254568330561, 133.636645528654, 142.676807015871, 146.628865901079, 115.058750427313, 124.595506529142, 149.724578229344, 118.055894808754, 145.499881498661, 134.036542140769, 112.336887492845, 125.630046294477, 109.09407538419, 138.541418234387, 100.04542535177, 113.549600764165, 143.023964543436, 130.07854870339, 114.81587262236, 141.597503599332, 122.439573424458, 142.968665524696, 114.479085289094, 116.343861979803, 105.082382204747, 114.902049880639, 137.372913974021, 163.445947458004, 114.979819165416, 137.745776389809, 142.963788718609, 136.894910558189, 117.166763519275, 142.853016655252, 152.334853167431, 135.836450160037, 139.103008365378, 119.831908512881, 160.977569853348, 142.726703348707, 125.20126878354, 130.914693787778, 126.045489892369, 127.383370659159, 147.038377346031, 143.894593969079, 133.650279356109, 138.302881475239, 91.8079225944193, 128.318983635595, 133.771885343067, 126.810863465562, 125.051465834163, 123.705113351897, 128.04074967249, 104.036520671117, 133.337094008162, 192.605208480893, 131.856865176261, 133.993570858451, 117.354173635248, 128.451089313353, 123.196884000636, 130.34385223172, 156.027877956884, 102.03565346422, 136.439220627111, 140.388589630145, 136.306765313785, 101.625560011324, 129.399610448143, 134.471760661983, 140.713856496289, 123.297452237355, 140.926217267414, 122.137899422316, 141.848550612257, 133.529575217669, 124.04273267605, 157.430224660985, 158.741684033796, 120.257633252691, 134.945455535099, 191.998163114358, 157.230185541113, 141.355463232233, 134.802764949482, 134.970072816409, 114.717156109895, 136.557091128604, 134.106434816461, 117.753563934924, 136.980580162842, 122.772359966211, 120.440445200179, 135.273769607452, 148.986652294278, 161.773002217656, 119.242186783157, 140.592115375938, 116.774511387549, 117.430575725821, 132.414537251909, 133.422850567628, 131.368384267576, 160.325547677373, 110.06977491085, 128.290228211166, 117.160362297328, 126.145810545073, 167.952987372642, 163.714238359903, 154.059510711695, 115.433579512025, 148.552613995664, 118.945403084737, 137.920072394119, 142.178442654334, 118.601343981121, 139.45255874251, 135.24011787442, 113.486604990381, 120.819696773997, 121.418305063893, 118.378472816316, 122.928245739674, 125.957673889104, 124.588242963396, 138.653627621576, 163.023132286557, 122.803838541715, 131.414332542781, 97.6727326531952, 172.061215197573, 155.230773664111, 91.5034169012366, 116.175992189185, 148.673926483182, 143.438329451029, 109.638928645221, 155.492007757813, 122.239489198099, 140.602639348482, 143.843908600897, 122.192391530459, 129.114131150869, 113.358907138817, 134.030986552178, 119.465338073901, 133.032467844371, 120.366049583088, 140.867071047543, 129.548843124079, 136.470618464465, 142.297541461283, 137.011770661245, 134.340956242652, 135.099126762674, 126.558920816819, 139.365343730801, 172.222381169412, 142.916744716187, 153.155674629069, 129.605369763207, 105.270660782553, 144.924335379563, 111.631962584817, 146.926950560928, 156.559137689373, 132.807255656802, 164.910369288373, 141.782227786789, 166.547264887048, 133.282232927983, 135.506476124259, 123.414932130282, 127.991309463067, 143.463783151682, 147.018406314962, 110.1094957175, 170.037906506222, 134.20276419835, 123.815666960221, 111.765010129307, 109.977700745983, 136.680775363303, 155.245735070024, 135.608178933494, 105.652149465163, 141.864435398695, 108.900675237282, 165.385945210807, 171.209028113333, 134.145730037664, 135.887534467065, 128.042104015361, 155.552841082041, 148.840051071492, 121.369661893493, 92.6325898654049, 118.956416399078, 167.932228037226, 143.27567588381, 118.386892623546, 130.610765579729, 140.574830968686, 108.368581724245, 149.870030468646, 124.070579288571, 126.444850900253, 104.122739770257, 135.262359848054, 145.292005114758, 169.055174875357, 121.756907627008, 115.193633615539, 130.560113161006, 118.98329237683, 102.267896279, 173.136373466495, 164.99003825189, 138.330802718035, 115.051404295967, 114.565636793736, 143.924908366867, 134.101376432169, 188.493532889587, 143.169043344195, 137.966616039937, 118.941572231943, 108.927049650573, 106.35442716329, 161.303003168124, 159.516937487734, 129.51442269235, 124.763074874392, 120.706943316551, 99.9479579905175, 114.683070415625, 146.824778738365, 118.198191056721, 150.438511342639, 145.173096738537, 146.778771096921, 135.745794379788, 144.529980041974, 122.326415327023, 132.984760104343, 155.62485592141, 139.661485801512, 146.706803603258, 120.862971205456, 133.573273382979, 131.398966149753, 147.948748182978, 121.468065316481, 140.808237052371, 153.393113162818, 129.234790813122, 116.910158936962, 159.640696989492, 116.130240591852, 114.021992882453, 133.179252384158, 147.827884023863, 117.891566971667, 128.452914336488, 119.972660927329, 127.527491104834, 154.871476216617, 153.5126386176, 129.545670979706, 153.149880137138, 151.625497545919, 153.558898755347, 146.474625091726, 146.743613310349, 105.640125668436, 147.332789305981, 155.893798450153, 105.19135415724, 136.436292437664, 108.048623355521, 150.676648373269, 129.248535765157, 133.686108022635, 117.264327434559, 136.756728481975, 132.519791862412, 146.618957286106, 138.79826922906, 140.50989537449, 129.308109445517, 135.507564740315, 134.752426783791, 114.203192339033, 123.376556276326, 137.736154712167, 142.112144667375, 126.916730767972, 138.50185262787, 111.101866820447, 86.7959100174577, 121.43717277679, 165.075359872305, 123.283639058017, 136.875172967329, 156.418486484091, 95.9457716879622, 165.649521229626, 103.148942458576, 165.967570808578, 105.145251176296, 165.494678810495, 121.14012063981, 96.6089638174688, 154.136769397422, 135.858025428415, 154.909888648503, 96.5609556901859, 132.560860690761, 117.052779251572, 152.110183226645, 133.200868557197, 106.786911932309, 148.593300942529, 112.085942781127, 144.153587868701, 126.568233272201, 132.159912268731, 117.970002143681, 128.621611918777, 162.986284235345, 94.2145574072282, 144.924877956775, 138.941148356216, 153.419922450757, 122.398241569563, 132.210556647331, 75.9680833586832, 131.666424760917, 112.654827166808, 121.141844609557, 160.016319734885, 101.993405627364, 114.596946222727, 137.511090511971, 137.643126333694, 145.051860916607, 125.129503674299, 120.275088737322, 118.774550727376, 120.001590325615, 152.872805028902, 153.193235606444, 152.72808848317, 129.846061322832, 105.230099359667, 141.399496639968, 119.696075731501, 121.832518159909, 101.8654044636, 86.0858489866789, 142.687066492934, 125.753221459752, 110.710470179704, 101.6765097977, 124.09049853795, 134.273037653645, 126.834254123109, 151.453641386818, 131.654575259053, 126.143906266258, 123.192438100922, 110.198107710007, 142.168019803894, 94.6834072158008, 107.370133707478, 132.153732283644, 161.523309529629, 112.60325292376, 146.390441960748, 141.973444437056, 143.614181756225, 134.232604090914, 126.295410193142, 131.636291716826, 158.139051154665, 108.880213293368, 139.04112576719, 168.822367630722, 155.106391304803, 140.353129288072, 127.839575955291, 113.791746217624, 148.714474951938, 126.774986343726, 160.086311119398, 140.960172605032, 104.965309388258, 152.888448205038, 101.303240102397, 125.552206501617, 161.832256668076, 149.384815273319, 90.7945609270818, 145.618971359572, 119.725783924431, 133.049325298189, 156.532310112993, 157.486207559804, 127.755619791574, 149.433361250948, 130.816080386511, 153.050623779851, 139.048944613628, 143.486162375093, 101.966489601806, 103.782322934637, 145.369275868896, 133.491060417409, 133.92261327997, 145.803616560273, 151.904361190072, 126.100692709709, 127.530590555087, 130.546296499534, 133.158777330723, 140.931233186879, 128.562005339176, 155.617227489814, 124.269195023492, 121.890866926516, 139.822088777845, 125.086365872643, 109.956658058508, 153.423745538863, 111.515725341024, 131.938844245387, 122.980047099292, 140.203641767301, 140.351783595895, 130.64077257778, 156.994258688177, 131.795724648984, 146.433153527408, 115.661254226544, 124.474813140851, 127.003516455998, 127.194324273863, 101.549203693115, 139.298576070286, 143.946426038564, 138.417915537357, 140.932559763806, 140.993582584236, 124.065191796695, 107.876797620529, 131.167675004861, 130.858029361744, 138.585724019865, 128.98590041597, 133.996229339534, 113.256278960124, 103.509969145551, 111.689245230669, 142.089650128262, 112.323694848454, 95.7322029841543, 133.289046872601, 125.162207639, 119.797717091148, 117.522412776198, 163.907160817113, 141.903039536306, 124.073107529533, 119.22682000418, 134.965757908398, 96.1726473869733, 150.157521703415, 118.614829648068, 114.389172789791, 153.18765488929, 142.582570929343, 106.59606895651, 132.610083731114, 117.854010807958, 133.999414457034, 127.905139306412, 138.686589128744, 136.673982438649, 118.405456931761, 130.703567947963, 140.537742756706, 129.25111892361, 144.647518064565, 130.540770328257, 144.258578671989, 155.016196015719, 138.645982137397, 136.94519090286, 116.255773861114, 125.954123123268, 123.555043339737, 113.828154716216, 140.988734901293, 127.325022144911, 98.9214835428446, 141.87546494951, 125.678306320303, 137.361516281206, 131.109267267235, 135.434065921078, 126.591904442881, 104.6652552534, 115.428116948884, 152.829713032574, 159.898053902639, 125.916356606748, 118.54298903894, 123.53095173283, 117.760535295597, 145.765334176509, 115.58768451611, 135.770329146241, 118.825044106875, 91.0613565588769, 149.906941291809, 146.822625514536, 156.066381796607, 135.363379311966, 125.628667444713, 97.8229935514561, 147.72230350913, 123.853925140753, 141.302933788666, 139.572673411838, 108.093002473364, 120.173252613235, 133.509829748836, 133.224113661557, 144.810073601903, 143.125137565987, 140.598297825305, 139.694261762519, 147.008262604204, 128.395379672081, 134.56233095354, 141.332633140854, 139.946805154575, 139.099756009042, 161.038967766239, 108.564797095824, 109.177317772727, 131.762362126209, 123.517019520232, 133.208537060135, 126.991524562227, 130.365158450226, 142.152981666256, 138.087518181883, 131.981925856698, 122.611808319494, 107.51614040507, 160.285276339877, 132.97902580287, 127.881520859345, 145.952252553475, 115.421870193698, 147.501058400768, 127.417397237376, 131.082833004681, 104.895870023654, 111.321763527303, 105.002342573428, 123.05243394977, 114.491740938855, 132.646926007993, 121.581620509254, 111.290583790141, 101.102208306668, 126.932664404266, 132.63546989896, 184.158430417006, 122.802920491839, 137.083729447299, 118.481972109133, 95.3386296771485, 99.4113597352948, 128.17995434236, 147.652159714405, 137.791173498575, 123.774759892122, 128.002940900242, 95.6829022998802, 125.626333131801, 118.860078749479, 122.615326453007, 127.031442249578, 125.640979072123, 131.673639341764, 152.987716974548, 148.07494116431, 113.843988550496, 120.914724099062, 117.864924816946, 119.550937229832, 109.446678810865, 146.858238394083, 123.005534077743, 152.339595415227, 114.011213539522, 111.235162886832, 105.789541791259, 109.407543592397, 106.105474645748, 131.119672624841, 127.33181376179, 125.842342113404, 164.24260063444, 127.557100493137, 145.836697834119, 114.048364445295, 138.271792390998, 131.240228958705, 132.763334425836, 120.346003019424, 132.396511168607, 112.28214579566, 134.128102048518, 135.912097934243, 133.211304023651, 136.016040306969, 142.962662009122, 121.334997579595, 145.367019399259, 117.739093473463, 126.875625617522, 133.420184319507, 129.178905196589, 121.062208343051, 155.428221314077, 113.39313429161, 141.46504991454, 136.882005525352, 111.467929033264, 167.175651852142, 154.301018522149, 112.653144480194, 130.919992115206, 107.143946916418, 121.783534792332, 124.831956416782, 135.768493281106, 151.216453425509, 139.862073777767, 133.561044972897, 147.184992482913, 138.174232846699, 134.782924481899, 127.976972039811, 143.511691084451, 117.526550321862, 128.056651061871, 111.501549127641, 119.386418585205, 127.988896476428, 123.469394234349, 120.527127407204, 110.484209843259, 136.377141558345, 148.697568158032, 115.082485124927, 141.205601344203, 120.193920377518, 133.843470647978, 149.006104287263, 141.967760899052, 145.146099506183, 97.3527690785205, 144.024846960813, 125.120520763883, 111.832501456222, 110.596668077437, 98.2227722544107, 151.877739043546, 113.230888327164, 141.502504265758, 151.349736513436, 142.719014119842, 130.889779773894, 108.442237377008, 142.950570027025, 121.0880140423, 132.933101487899, 143.784111473441, 131.547584967644, 142.696354374398, 138.680337430846, 128.616486650905, 114.508550737102, 110.835710290752, 89.7601441507574, 150.473670293514, 110.95556564887, 116.042265140066, 132.260017096648, 114.464439735654, 93.9987322492154, 118.522038387332, 111.893757051401, 135.73860098433, 99.1504304530266, 107.956360361656, 112.372994286069, 141.593068253708, 171.531278443487, 158.564353365694, 157.801880651171, 129.592547412942, 134.669052936714, 144.7423551726, 128.220980354828, 132.647979994764, 157.36947787785, 112.560837161914, 124.236359392753, 157.704970530137, 128.223654210514, 113.386709355149, 136.765849177504, 125.506941203267, 146.957730253675, 151.364405203451, 136.818159388376, 147.904456469248, 109.743189130131, 148.248910564506, 132.837949159618, 148.155693562044, 122.916500019782, 148.798924564541, 130.974892186821, 126.110774256658, 145.702243854049, 124.669315256607, 146.909103377668, 125.886117450521, 141.756888243242, 128.052515667886, 118.715364832002, 119.128937825742, 136.411509112123, 108.556491469378, 112.684511142165, 115.036653160204, 116.767705847568, 111.111326536176, 111.016335342081, 114.142932784848, 125.325262815589, 142.817152206483, 127.502842503453, 131.5609515929, 123.277985506042, 118.261200864667, 159.490174191034, 134.188029706969, 132.435089502409, 136.50660293033, 107.105250284238, 138.370448228573, 115.599445845968, 105.20386465593, 123.188805917296, 126.246849219771, 140.991869753858, 128.133703783271, 128.75346427548, 114.73215093259, 134.383519461019, 151.659428901677, 113.125664080306, 109.42857860001, 130.427476555281, 105.980634957436, 93.8472722847081, 106.170552831633, 161.76834274316, 123.629058495144, 95.428054291596, 115.299757956347, 119.235969666668, 155.774566154498, 140.015735806278, 134.018905182914, 132.832775123876, 123.722113602932, 121.161888362735, 128.660913934253, 116.744869266917, 144.246744611999, 128.765161373951, 149.724783373298, 127.783925186459, 112.484784178845, 123.855895677954, 141.716448907357, 112.228675608751, 137.464384204761, 129.01742905281, 148.49990110897, 122.899278480939, 123.96437031476, 131.542559110649, 151.760466612038, 108.032575927041, 99.0792850923589, 149.416050308571, 118.106860573998, 128.215449214922, 124.946118300919, 104.105403985629, 144.024575973589, 132.096915587184, 129.380808830719, 125.892460699814, 120.479918460347, 167.853914178301, 121.593532982026, 116.403466973891, 124.375650527369, 120.080864380955, 131.103427226916, 131.524187389109, 116.545996945752, 121.813964779005, 120.094312544484, 96.7594465695159, 137.956133117868, 125.947550134386, 128.319180327709, 145.349420617347, 147.864735860867, 135.609109374559, 131.296368980309, 133.01861665207, 124.719430823845, 126.99687235963, 131.066809090786, 120.353681383314, 134.822578453367, 136.246650157274, 132.90437848697, 148.221132905011, 158.344320254622, 139.632534334574, 123.820623693617, 146.248904106322, 145.374486672881, 150.628617501418, 121.300273272682, 152.253932507069, 136.505497864899, 146.064817413684, 100.311441754958, 144.524340353624, 157.299846127614, 99.8948605682751, 166.499170120757, 116.177590056028, 165.443896990226, 156.806626399793, 131.52244841726, 151.843096220355, 117.96367235701, 140.400669809634, 128.070741372951, 122.520389408322, 122.508097373825, 134.420000245019, 116.6309402467, 98.9431851986504, 130.670886855601, 135.260256946684, 109.193654492161, 124.762244780318, 132.626756287976, 127.310723561498, 127.592366827636, 147.643843646935, 143.576676897014, 179.678619486866, 149.157094331084, 120.468156152153, 154.422310242956, 118.687378010845, 141.714592576895, 122.162964229432, 107.502565090133, 103.125981235888, 143.126510864394, 110.532910183491, 138.355486112328, 141.222527897701, 122.026364089882, 120.190868171793, 117.958716830486, 143.082739967683, 107.519553373957, 117.970016489858, 124.139642361052, 119.185544350885, 113.714254733861, 153.797791056019, 168.778158952355, 136.164954469642, 136.554815410991, 156.355649900358, 135.198204529414, 127.27622730431, 118.963298525448, 139.462725634953, 120.350800876835, 98.8326135163692, 126.71068941731, 109.971817243747, 100.24312980255, 141.78101922312, 115.623658988642, 127.036270046172, 132.265966966526, 116.398953994812, 117.13575698424, 125.036253008293, 152.234133264025, 87.2236923231259, 136.994210580018, 136.175510579839, 141.122989997287, 140.9419240526, 121.539047339882, 107.724651496661, 148.241239949646, 117.546939662007, 116.300460465238, 133.18229796342, 119.709913995797, 95.8522081675736, 137.859055068109, 148.217375283208, 149.811759956661, 135.317120302196, 92.5599870141644, 143.22256388697, 136.844910626437, 132.070489784973, 120.702106734258, 108.430439507665, 96.8194062598868, 150.626774425152, 136.440669709544, 101.977960096997, 131.618695392792, 128.873391813554, 122.537901579479, 129.480764401146, 164.230494877655, 136.978351526264, 131.055126586651, 123.424737653636, 110.475170450208, 158.480972894405, 117.298223181491, 140.047557290612, 127.995672567521, 170.581833271754, 143.263067855344, 109.659172577128, 188.533976699554, 121.593583609835, 128.658248291703, 132.288577887616, 141.581435363662, 137.487164053432, 123.625601235868, 117.137896928458, 105.525412647419, 127.945786448032, 150.368896709463, 149.035957611142, 119.592105726981, 128.230159669874, 126.19601061327, 112.009716827708, 136.311015854297, 129.824243903243, 140.571386180959, 113.671820974329, 89.2651315619096, 119.314578669721, 128.881291144478, 135.800574720293, 159.472898421073, 142.70730846074, 134.601183940225, 130.284964302402, 131.429648825827, 120.730640821159, 96.1145865868353, 143.819132506978, 147.353877432924, 127.848513800776, 150.97700183918, 137.98968464712, 114.676310397173, 115.693920846163, 121.816048402346, 130.919153283209, 127.182226114083, 163.393745826904, 143.701209817926, 103.315684008615, 147.310182993536, 126.923693015861, 141.524901336099, 103.23348158576, 186.871699576815, 115.59342725517, 147.085266988103, 163.493978857807, 115.195730014539, 142.74125498502, 153.671011680069, 140.598123470533, 115.827195782152, 135.289831545071, 131.070332982665, 141.608757469386, 138.546594494439, 117.817538654846, 142.353687595079, 125.884366509343, 111.335822345564, 159.384028054144, 108.496759175914, 119.28378144228, 157.814312474353, 129.441035987197, 104.777384357661, 153.731618885638, 71.5966097060342, 134.175495966012, 180.48894780785, 112.628299887723, 120.096213518361, 123.842180932712, 125.54436288818, 126.711772027465, 115.617987099027, 115.757500958031, 129.680776231759, 124.544448685869, 131.978990924703, 127.000663684974, 113.325477235856, 131.863351153788, 134.770591272758, 164.173010642064, 114.610369097013, 151.52112053009, 139.496623635779, 103.738891664282, 128.8943278921, 134.404783473104, 142.006487769422, 74.7298144922039, 124.538084227662, 137.140261418927, 114.418621323406, 130.234667301766, 141.323542152053, 133.055539575716, 114.10379073315, 127.000438152763, 124.67293536312, 129.759935944831, 128.230583324518, 136.96590083048, 150.847947710806, 169.304676342844, 137.491900331851, 120.006017294378, 117.397033475989, 142.636632097648, 152.944065313198, 133.168388735824, 128.610395667036, 139.10781765932, 124.364438445792, 147.728965858713, 134.131796708629, 108.305226263732, 104.825166637469, 159.303346922712, 122.343801727081, 116.517078964859, 131.774874923795, 154.297586802012, 136.241027754546, 131.928245082174, 122.364442531101, 124.17435533128, 136.854253688531, 104.927845965548, 139.160178258922, 142.202630700584, 111.280314472219, 132.163093034504, 116.938593000918, 137.546561442309, 135.9196354209, 141.152592577238, 149.795606682323, 123.83631625742, 131.84584721446, 110.065989735821, 112.146067402729, 135.501059303741, 152.454179140032, 141.232978956316, 146.395659439569, 148.120884830295, 135.098748811079, 133.352612006616, 143.465984265018, 156.506798416719, 133.615150264911, 130.506005897865, 143.779434173644, 94.8884726400308, 125.859323738696, 137.877023574766, 138.209995594588, 148.246230516973, 125.914766910625, 146.16696832862, 137.478360904028, 152.881880168677, 127.083144233692, 131.060514648582, 149.319090470595, 130.030730264605, 118.060316382707, 133.083123931173, 132.508749440221, 118.83886480381, 126.083069082403, 139.83891527083, 126.195657146153, 132.583977932522, 120.577749821031, 122.564033992808, 110.303236915211, 101.982776109262, 135.979588274494, 143.901223115932, 104.098614619641, 118.103405641422, 138.34270425355, 108.271726993714, 111.418407274172, 147.840843385067, 139.347906602162, 121.013653407045, 131.041323626523, 118.29063827499, 142.86089926567, 134.57483911341, 141.244638774267, 141.046978375228, 111.2618666778, 148.130089017749, 176.326041232726, 164.543848739244, 98.2758890542445, 108.451795253879, 120.713237733525, 130.705139088769, 93.8735356811488, 148.450765169138, 149.004065649813, 128.343388828302, 96.3508819057984, 153.872889224086, 155.292283484099, 143.00796887308, 112.566159477602, 131.05121487161, 118.9009430336, 127.351098114397, 122.350515599517, 123.744095802865, 114.232819401454, 148.024826529152, 118.981280215585, 131.857687226319, 132.686904462226, 136.41112627574, 104.948578551355, 168.96378193285, 155.206337056071, 108.386534897126, 124.945841023298, 146.351823847365, 95.9287240416167, 144.763732688506, 144.290419815295, 124.172116259828, 109.719731133766, 156.09768547721, 132.401868057433, 124.40381331293, 137.198050299783, 125.919496423101, 105.121640844248, 121.37730116351, 107.882508005182, 113.0047230842, 114.958728616911, 153.725617541528, 150.109337923867, 128.94660233443, 102.88135081199, 117.823253116279, 151.90107271196, 157.851798040222, 124.850682049504, 129.841225882684, 89.462499266211, 159.44933214418, 159.143639615433, 114.303031499078, 133.006043037975, 111.868914840324, 140.511103439689, 153.588614157112, 145.490707863625, 115.951855826597, 162.018606995056, 130.216673997169, 139.816537215393, 113.721643544037, 125.22145380595, 93.9935377876329, 132.408257628529, 121.187457577425, 122.61388565637, 132.607221405663, 153.768673845613, 151.649740701561, 134.512227701633, 116.347512918521, 99.5923751853591, 150.2903205501, 133.569147436052, 129.379598120098, 142.672727735106, 115.304842150726, 122.612289082119, 127.368444048575, 111.117727079804, 103.253632632075, 111.481153786456, 153.204352896209, 131.667661632335, 148.444147883278, 146.751675616773, 102.515712225376, 87.0300789035086, 156.509771839852, 133.418745092856, 126.990373947205, 109.445936003011, 137.093082232491, 112.258397473863, 123.41190914336, 156.265959039231, 137.837631676189, 142.869392389093, 119.932269532979, 137.686815031631, 128.743492236513, 141.66823219417, 148.291146106612, 127.545855445069, 133.720505658381, 110.340054459295, 135.378141936943, 111.953920540582, 77.1452497440476, 150.165951813767, 118.629549759565, 122.734734740453, 105.843816679045, 119.693695565062, 124.350652835318, 136.272707720891, 122.454651215945, 163.97846701601, 127.636377404032, 155.650125059679, 117.720457420394, 125.425249365145, 110.452998182368, 110.714466360024, 165.497839718369, 114.618249934272, 127.847491434825, 114.792473424945, 131.244850873594, 107.103257693102, 131.691041096731, 117.308022926753, 149.745995078483, 149.255533918904, 134.194629060811, 162.880778639462, 135.343664998261, 132.874121138434, 117.561672532916, 175.198830951884, 125.609448085463, 140.151091806404, 156.860383091664, 133.959799059876, 129.211900898785, 123.532388501683, 137.921282156014, 125.241457058736, 146.337679559811, 100.369575501787, 105.745449649188, 150.970097390124, 123.191084447742, 169.743301931365, 119.662403417034, 116.005419212494, 141.991529341896, 127.65005504222, 117.591659745589, 133.29283629283, 135.524024467621, 121.317662684029, 122.799336255759, 103.900290449147, 107.603757483888, 106.530981179238, 120.487383966305, 125.281125108773, 110.666739911195, 105.215572659761, 111.818271279685, 84.6290230466184, 155.287189321069, 140.030311587803, 154.963806010046, 120.163251128147, 121.871296099003, 163.127254182004, 163.636955040433, 134.563508692509, 132.076183846133, 132.749674466771, 111.927357664156, 118.043610484459, 130.859293688946, 126.819118956888, 140.959823315585, 112.463981451874, 125.903060403523, 125.181452575744, 108.933042500935, 105.606720027977, 103.944427716147, 141.171041285946, 135.180577654113, 134.91884264844, 144.150182615451, 137.61015431142, 146.466763648993, 159.10273126061, 164.952880153118, 133.958086172808, 128.190243711501, 126.163726108027, 140.711858653039, 120.827136480556, 156.461618115167, 130.607914681246, 134.59444903921, 119.362561464046, 142.819897057312, 146.435487550983, 112.646161143532, 99.6533531734443, 138.028889769215, 116.674870077505, 151.972029380335, 149.252166859004, 131.63993366219, 128.771287843392, 147.64511031443, 136.702454150564, 153.289014746976, 119.17440268596, 138.033170200877, 143.296552376301, 141.772310079939, 131.826846439615, 112.378710292885, 142.902519581734, 135.396227340987, 166.384164891599, 99.0622060721267, 133.1294887688, 115.647086369548, 118.851849625102, 103.427049375741, 114.075516438501, 99.6028503459761, 111.222440356175, 130.724160477766, 116.18771598671, 121.66271700954, 122.92750236759, 167.586590698162, 132.950686635884, 109.879258255792, 146.409405069642, 134.391733697274, 103.204305400656, 119.040164803342, 121.772517404894, 100.587157294631, 160.929156261372, 141.134514531156, 117.502392093707, 115.879253948815, 100.36177972026, 133.076492403716, 122.728474974788, 140.559196359348, 139.236020923234, 143.727811640903, 137.335960773514, 108.363784681273, 116.957557501872, 123.838759093732, 137.17819075939, 160.722490261494, 106.568107883283, 150.297663920613, 134.349388868239, 119.867297635272, 147.351219934675, 134.194700218406, 135.227703667841, 103.714165965174, 135.139438171162, 91.4722812528227, 135.461120071386, 113.989342195615, 123.642044246571, 146.019190344752, 134.141401218079, 171.251321508175, 134.581600314209, 140.036670570923, 126.949340693407, 136.602724485186, 145.619527259973, 116.655667088341, 116.28997313771, 157.642434219509, 147.895966571161, 141.486584371921, 129.485150928391, 102.712727328997, 130.146430195618, 142.119944573773, 132.750948607806, 112.012691931538, 124.478434888054, 116.286675188524, 119.026377765517, 134.676351004365, 133.858408758204, 93.9227845935013, 144.035880882229, 108.929821097889, 104.726106251861, 149.503049301816, 152.831982805103, 138.760460746658, 116.785865850209, 138.258554228361, 134.837606339643, 118.403338112522, 162.381085340125, 103.774526027838, 126.026129144934, 114.559751100498, 138.957209461962, 161.316164212372, 128.957019141002, 106.158340870624, 112.202641609913, 141.268635992322, 132.78408811176, 121.578379721233, 137.84526028257, 108.536452923443, 114.805702856851, 139.4807750971, 131.617805685881, 122.287875202375, 158.16260811674, 135.742513150854, 109.293177953668, 118.08027792157, 127.661358852281, 138.333497898609, 129.786481217427, 147.642215987203, 127.904397635178, 121.58995286291, 123.187435438683, 127.670304414316, 114.404151782643, 154.146350398918, 125.580220796942, 167.666727328727, 153.506679897684, 123.899429871883, 145.402429547988, 93.9740719589891, 140.620185038626, 127.62025132339, 121.134957626111, 129.904721731628, 137.970734091397, 132.805308380609, 110.21334732632, 150.10657700935, 151.453985748619, 155.274786732729, 160.435813797073, 157.355626430487, 142.711211054422, 132.057927488768, 173.83712065148, 109.442734349146, 141.753721763878, 122.817880879799, 147.767495004857, 103.037388004136, 145.269002990126, 139.00014499417, 136.802821876335, 151.398586942372, 149.642737053145, 119.559048100033, 125.626650997612, 102.687765034439, 167.774780166933, 122.751751028451, 108.697451132496, 147.752173519422, 152.872804057987, 130.451665873986, 143.805990833159, 139.71304925661, 139.116898060957, 129.706394042372, 129.916163786039, 145.784994214478, 117.937287947015, 135.430843827455, 142.189009190363, 129.377963271105, 129.461342648452, 146.688722499067, 124.911708372594, 139.277685150056, 151.877020131556, 113.837697773297, 157.397982651266, 146.759522000852, 119.541808249763, 126.732506921625, 129.047559990585, 141.02371204496, 128.868641461233, 129.820513099475, 174.819540895665, 124.351419849191, 144.499259923053, 109.53807981201, 138.34220375106, 159.019416714657, 157.230393722892, 123.06018135771, 131.190433673794, 130.799111062625, 109.082973705277, 116.015690250249, 154.33386225928, 124.467108895694, 132.38808226598, 132.207567081385, 151.992910805592, 150.243188270479, 124.377742646843, 144.0110489304, 122.115512270107, 126.886466907876, 122.953550722865, 130.315487994989, 118.255195357005, 160.951531175129, 125.935126702569, 111.270753725889, 130.335658990531, 163.868503035791, 144.051357930192, 108.266255881158, 142.407763310377, 155.808588251421, 141.133698734795, 120.058672864266, 151.395171521312, 121.897040801878, 118.87773739402, 136.328418372075, 131.952292334314, 111.672115473986, 106.328581215551, 142.557713869509, 106.261535311602, 96.5486219126518, 138.286046484417, 125.087958513048, 98.7846925619176, 138.648762060892, 128.868940384582, 105.644518801558, 111.576995433939, 151.497284405367, 126.332011683786, 100.243097422401, 99.9266634256998, 153.933510912172, 146.760727761903, 145.758985668263, 134.587593883798, 160.461483150257, 133.825298542778, 110.269019630356, 151.10614366487, 121.36852831208, 113.051170707985, 130.586210492029, 111.789543743647, 132.74047086416, 140.465666154856, 142.431530330156, 116.216921065862, 114.311727932391, 110.334082932955, 138.695947563919, 120.020711875954, 103.236386378224, 128.466185436811, 147.359345281045, 103.94949450049, 94.915970253938, 123.117421025929, 115.868918331122, 153.899450733671, 153.190967807075, 148.877232761613, 125.27444829029, 151.392011504746, 137.967544229125, 114.182280723461, 157.352939072401, 142.037072142106, 148.712396086691, 140.893838164086, 158.757848611988, 132.963104887766, 123.996399196311, 115.110350311502, 152.185264903325, 122.939689590542, 151.729827692358, 139.249669482595, 94.0549379843186, 132.822657775386, 94.7608914668487, 141.326727165402, 133.233606315927, 151.992242321067, 156.175811257586, 112.828824279816, 131.142738578697, 114.127062963793, 147.934929362009, 109.030221460067, 118.651514213672, 125.965493281892, 130.351490003832, 118.077357461795, 146.727933117671, 125.237645508719, 138.221126766387, 146.610774431172, 140.920238388681, 104.671478391979, 131.316991502413, 132.38657804325, 137.564755115999, 131.82130005688, 112.368613442014, 130.686378261439, 115.952297598388, 101.241004664518, 148.537477732849, 131.891944897529, 160.115116367431, 142.800864217427, 146.199312702447, 129.901225554974, 107.473623483134, 118.099219787619, 103.21988951316, 122.707491950956, 117.57445848799, 152.069987737646, 121.185571731442, 105.842663802028, 134.841813048579, 153.184941705472, 156.48403127723, 104.668088452849, 100.583230766825, 137.529787056107, 128.084373591383, 100.47938156797, 120.987098243946, 115.503194016907, 146.570591392, 143.076168095044, 114.549691279229, 132.836169443168, 141.471668276333, 129.642723167874, 144.720778584429, 117.277069336972, 134.951966440559, 104.669090260446, 124.707451913883, 151.697858679909, 156.513940951079, 127.953889903504, 163.559909359528, 158.509620597218, 143.431007679313, 118.41909141303, 116.631669510689, 144.868192874525, 136.946752106831, 142.368888446746, 118.170071299082, 130.604623171874, 128.645331622105, 161.028141067935, 150.615055872231, 139.497414516399, 129.94816532107, 100.562758747731, 129.265104351663, 129.285215739676, 114.081644884209, 141.638441859656, 132.129869427667, 113.418484330401, 99.7395074710841, 111.688729567471, 137.424057226444, 129.800327434614, 122.315620744584, 113.206003136297, 155.702943202139, 129.596137674111, 120.973264002357, 146.995120658877, 126.701959047093, 105.959117139152, 141.815705684182, 141.443443338561, 132.825130842481, 125.08444658691, 151.191565467753, 105.500629256777, 116.375134799594, 131.281172404623, 152.756648940303, 108.40563224296, 134.192422815624, 156.806743776464, 150.757084329353, 124.538173212529, 117.918080802076, 126.599610430109, 122.432611030751, 126.199796336651, 143.833100347845, 135.271999807058, 120.781465623649, 111.711991274979, 112.00227111309, 125.534159938013, 124.905476469234, 157.938859314388, 126.225376961475, 108.264570262907, 138.609012756944, 132.86321813829, 144.563607059039, 115.334174902609, 153.712007959133, 130.501704571411, 114.853308294236, 133.206050187605, 134.620735990684, 153.380718570074, 129.801221551744, 149.864054750112, 129.085179692179, 153.572087973944, 159.123890401042, 136.334221111835, 123.088364575637, 140.360045314932, 141.751870387515, 122.678738194877, 116.0025616812, 131.948300646024, 133.620167241024, 140.819178912331, 130.677352426565, 124.166512563434, 104.884028363388, 142.80857190492, 121.806752859053, 114.412182451243, 155.417245650958, 135.555092223675, 159.142259486103, 131.015531437855, 166.978729901735, 135.288318053319, 125.298484090229, 118.109531924566, 120.966452323553, 122.847778618572, 117.528073462457, 142.666143057424, 123.120416417677, 165.665832160994, 147.63533104845, 111.874071557303, 174.665545901699, 117.635803443052, 121.24295054678, 112.643917564091, 99.7017975816727, 159.014827121637, 117.424073493513, 135.94932852645, 117.84782864687, 151.617032381225, 130.80877393997, 98.9222749679871, 126.463115243922, 109.232306031228, 135.521665739347, 134.113009224483, 102.531269131913, 136.274931988758, 144.586274912137, 148.031513588547, 128.487928865984, 124.830289226006, 148.616905116817, 137.092290333555, 117.058967433421, 92.4910386437651, 123.915990542574, 104.230073066912, 104.235349431918, 100.68000614141, 169.637021121228, 148.103201738055, 130.08893960927, 94.9251389463118, 125.300354400874, 92.0086697582529, 116.106204445675, 157.923494533183, 156.408523627738, 109.193445938118, 122.551130831075, 120.23441542999, 138.397588271808, 135.044433877251, 145.871192957901, 123.454198082223, 129.095115184782, 135.436746519819, 129.655525284742, 147.033891291436, 134.229571130838, 146.291860960829, 136.588130384234, 134.048073397632, 128.905935579087, 153.438288791962, 143.461755128553, 120.111342739961, 131.946929483844, 97.3247199701707, 152.232517706089, 150.117023889384, 126.68305408199, 158.146278645587, 131.602575410627, 136.064599201971, 148.496440978106, 125.908834480663, 121.450764131046, 161.411540330552, 96.3058064701156, 117.211001306681, 95.7482932257355, 156.508703270074, 149.274578535205, 111.097424999401, 132.642316209634, 102.919066031996, 127.042514549933, 125.402115709146, 138.217445722261, 96.0792133529147, 105.273050017023, 124.428004620333, 145.082701158852, 146.159892538308, 146.651098819871, 117.532079365467, 157.699826655736, 101.089586673346, 145.215773641431, 126.769186424817, 125.99696913284, 121.234895754124, 122.330527983867, 157.943319518603, 122.372313517353, 149.240578742385, 160.244086803098, 143.25612099932, 131.655554114169, 146.288861381216, 111.834281817731, 129.039006392339, 137.178935554334, 147.297768744032, 148.116075923639, 116.133114575543, 137.149107947958, 137.079483819028, 103.71214956846, 148.774447253391, 152.219581862531, 150.827337387141, 111.440356717082, 118.675946366161, 141.60492019752, 138.126064918978, 129.706250889102, 122.09184095482, 130.155525090052, 140.174310074174, 125.211372872081, 136.673973085653, 115.812073979568, 131.258402796294, 98.690580496043, 129.658088125638, 136.828596048867, 131.440653916067, 127.813827758984, 132.523728563655, 139.925526376713, 121.974558169541, 117.157723578064, 168.72331437978, 127.825471727045, 116.538664908393, 96.831286808777, 114.793751016654, 146.996829383622, 155.980660586976, 149.239362063368, 149.753129665623, 111.681544430899, 135.066753032572, 157.040428115617, 171.591728059094, 131.014030475165, 154.229842493944, 105.07385521137, 153.159507443089, 149.775295405768, 127.907822490526, 124.359783200248, 105.161689733134, 129.20228527506, 123.289636194922, 128.991562899552, 133.980098369404, 117.454104563823, 139.126410714725, 143.233201508523, 131.621986164891, 130.826041324314, 125.110958983148, 110.271816172696, 124.508262007554, 136.708012767609, 162.046000369975, 140.340887149191, 138.654806812507, 139.360387173866, 146.696680222193, 117.418240984146, 147.548192619875, 132.748963808124, 101.557369674898, 134.997587017239, 138.621826569443, 161.293989897407, 130.530238096086, 153.574496622835, 163.503304831048, 150.55174982148, 115.600011080904, 122.379227082608, 121.440059206071, 132.050969820229, 152.870726038735, 100.544236424002, 132.893729588514, 150.897704405225, 133.519736603177, 124.623329324086, 130.466437537482, 153.177398228262, 137.668778697972, 113.010400430013, 136.953116086151, 120.013221583127, 128.138886396915, 139.35299819859, 131.386299039018, 132.178778575008, 100.448916894348, 155.414910446547, 120.650002184492, 145.370203104102, 134.528945372924, 117.42318722896, 134.546483895772, 132.268635876135, 123.978681700565, 133.734893821569, 161.553585949798, 154.377323965356, 148.331393717414, 83.6046799518395, 126.532431529095, 139.628252579331, 105.232370597999, 100.903824362916, 116.547027135028, 135.242802437703, 151.636206414495, 128.565246043358, 136.660960929775, 141.228725742864, 86.7944306879783, 163.538085683719, 138.559225895215, 137.642603858288, 124.143866857906, 132.696284775946, 147.168473387798, 132.085319861639, 119.185674289575, 134.618045467721, 116.186556230552, 119.410175163782, 138.470972133902, 124.676835517632, 148.100974960191, 146.996980980377, 138.276119730261, 148.204949705303, 108.922399822932, 129.982784590975, 139.357150309237, 157.287270019783, 113.077090083205, 119.409637801267, 113.501357512844, 149.381214666768, 118.470053645809, 126.798029167204, 133.678819229661, 131.611942460434, 119.122292937854, 138.840028831071, 124.531137371494, 142.2075874038, 126.421412115398, 133.761725741688, 148.188855901181, 117.410903413805, 150.715206361432, 114.528810950529, 151.816423614748, 143.968984222672, 115.472607637481, 166.974371829865, 137.861833095088, 135.146060084174, 140.804765254905, 114.59728305693, 140.843199687102, 127.050043240242, 136.064011059699, 120.921224492179, 115.183710882672, 120.67735609124, 159.664090696667, 141.505122983447, 111.423907762328, 152.103836061833, 148.628514107069, 117.348945827403, 126.887146605021, 122.916030974264, 157.486313478568, 104.62008281736, 139.631269460529, 140.730705702607, 133.586126372083, 142.143179529815, 138.505881725697, 121.709535078801, 170.086500521319, 135.367308484496, 145.110195104774, 124.657701215686, 122.336949815181, 153.165920960334, 167.332807695997, 98.4701399087131, 147.747046890056, 149.994988390488, 124.836955548275, 126.045803173739, 69.2572152970323, 114.761012721622, 119.179795117882, 165.238703364909, 103.016705999112, 149.357337097741, 120.555990151902, 115.824311184374, 153.11983252318, 140.855467628866, 137.121129503727, 123.218695329396, 121.466158048456, 124.679197211465, 125.922047175923, 154.975921195967, 133.521099551725, 123.504298488769, 148.969529965851, 116.115302320605, 141.477825102047, 105.89241924971, 167.628606520709, 145.174515977743, 108.58618069855, 142.38972011978, 122.511684089953, 132.779297456362, 139.051987564189, 124.714790855373, 118.640605816071, 117.540317136495, 125.465580033834, 159.039674287217, 141.181070477592, 163.353714624214, 114.622277084716, 114.743481822485, 165.83305313123, 131.943543473346, 142.283002701624, 97.6996942469205, 128.920533330743, 89.0575610510025, 137.278539855971, 102.006205681271, 101.870832958042, 159.06635396156, 145.919032782406, 137.535084075009, 128.351046842961, 148.624925566306, 129.206924339217, 122.309568811823, 131.091445710361, 134.380745833124, 124.715912821999, 115.614744602907, 103.785502523344, 122.038491295127, 146.917284185172, 98.9267508024148, 128.735628160504, 132.889101777155, 111.94734751897, 130.656857323454, 161.758075436146, 145.261273985207, 130.212368721138, 127.449005658348, 150.309639273612, 121.320472638214, 133.36597326491, 127.167088525378, 111.691496729867, 126.800173300041, 130.881364344663, 112.212953386569, 153.472084379753, 124.012969257469, 135.454529025901, 127.091129640914, 133.934733447705, 115.027671295597, 158.550438161969, 110.776682410717, 138.941189162051, 117.942158161124, 130.934777936746, 144.078710992562, 140.50483620621, 119.091531021074, 136.711825125465, 142.805075778272, 111.287053299397, 171.535553174832, 138.399600673308, 123.462939934089, 142.806534150093, 164.090847586033, 124.665481835344, 116.753858802116, 143.876438647662, 133.369215173588, 122.466578434352, 140.823589120673, 112.968898869997, 126.458939614442, 137.721691968336, 114.370141767801, 139.043268741684, 124.310558441837, 147.633867176256, 164.065306514624, 125.816804200971, 101.678676455942, 141.034064817329, 143.158227319765, 164.347050927426, 122.555194388039, 129.982522174099, 124.69027275819, 139.231891380639, 129.825507935382, 141.371718285584, 132.038543082462, 126.248934610934, 153.109225492663, 125.93786085318, 112.265881653002, 131.725371676732, 145.580712630976, 131.974942785603, 118.371772347622, 144.368868026946, 122.638249428113, 145.306102993284, 104.398124033738, 108.919718114713, 157.363777844876, 127.560066421208, 127.711560534116, 126.528025472328, 134.920520125689, 121.597787374177, 127.066188713418, 110.619935305439, 138.077869411695, 136.161987382538, 114.283578275889, 123.967878956962, 123.288387418282, 125.632131299185, 122.540709050602, 102.833366593144, 130.855271350012, 107.146335712676, 113.235272791149, 133.609024069432, 106.501235883846, 99.8812672518406, 160.283869270618, 171.70280602814, 129.22743677458, 130.183358961499, 131.837591339046, 146.372543620892, 109.513455669578, 177.416071710056, 101.930908510897, 142.470286292477, 128.368299099376, 138.47461289482, 159.454894579186, 128.460678126036, 129.26173645357, 153.012835253179, 115.757191386454, 133.465573796572, 132.447044606502, 115.670007596118, 106.645567588448, 155.110191587379, 133.299350431222, 120.435739494527, 123.668828719032, 117.726173224248, 117.606382192845, 133.874494103062, 128.5850685149, 112.066283588545, 143.782889417794, 113.81739463441, 146.100053602982, 108.762145242104, 127.100878107174, 123.153077608105, 132.115766695303, 111.326447687305, 132.277279420571, 115.924764119805, 105.69626330604, 134.918361714914, 129.067395185489, 112.643100778699, 154.93563795947, 127.674047684427, 134.935393194818, 119.915161243995, 115.015196618185, 160.169070402415, 116.308917919627, 147.048223040854, 129.217634937347, 119.359368094873, 135.270787487352, 123.153956142243, 139.172625600352, 148.038774282767, 128.731981399789, 132.754333792636, 126.422262216792, 139.177978850619, 99.9889077093631, 149.954942032438, 143.518702082466, 129.483515493719, 110.580685474106, 136.698259921726, 135.65856848348, 146.902648407422, 93.9880083704992, 132.761762564375, 129.832015294881, 124.206523725896, 134.588135066322, 116.171855551265, 125.219707993419, 92.7744050386202, 123.295209600754, 124.349138369748, 141.724281023921, 111.289015104117, 158.327925009962, 131.62422410726, 143.39989312169, 135.853239719266, 138.436145674767, 126.065562133422, 102.310854342916, 128.52642803802, 130.027900653579, 144.385362770242, 132.085314146495, 113.724798132886, 107.221355361829, 129.426769548203, 158.19225359567, 143.526634844501, 109.826657689011, 131.236440419434, 109.533833677276, 122.90142923833, 124.935751055726, 159.92992388821, 141.162743807535, 136.335340908148, 104.689443993504, 127.515070220495, 124.261887185174, 144.880216088056, 150.410197212433, 115.505340943749, 153.031146847351, 125.904729944721, 159.306760122695, 141.999290237239, 150.429991366742, 127.989070911497, 141.016521068795, 127.764211113675, 130.971760203048, 144.902016010642, 152.727551203207, 140.936500706759, 133.238093443165, 105.219062277537, 135.253439609436, 139.941939907806, 144.238715942386, 156.323932945732, 119.864231933592, 148.767458019385, 133.403019994159, 82.4044488079982, 146.306655005057, 117.364953160306, 117.989841138078, 140.670777487573, 139.371334218059, 113.954137876709, 116.747974592251, 130.891196905999, 128.113799133369, 127.591064494007, 112.862343263287, 127.226555528547, 135.871808265629, 128.302427973586, 131.829294079725, 100.291141176808, 119.457212152858, 161.023071245328, 141.084744679285, 120.596888386531, 132.013968482764, 104.805543669177, 138.616586247782, 118.240918477697, 129.955229363329, 138.12855031939, 102.987693342113, 80.6302322250964, 119.698666807131, 135.023773561276, 101.149592186141, 129.756802890582, 172.684245737082, 153.72627747619, 146.183755282988, 121.571787501906, 160.185560574619, 113.439998459873, 116.335683518648, 100.436386860822, 135.797042710423, 141.477924467248, 130.285460172117, 154.800043381373, 101.681859817372, 111.965006776801, 151.553044749928, 130.752805545758, 114.260923837538, 129.218279370962, 158.177314731514, 101.383404967633, 114.144234957675, 130.338205641903, 134.234240365783, 161.313294479156, 130.796433295104, 127.679761724564, 112.965761067368, 142.247011727351, 124.103209412325, 120.373371105662, 115.426025213691, 163.465401918867, 120.772030304569, 122.64955821902, 125.948923506684, 130.520098134133, 124.700408355729, 137.303816885124, 127.581719460903, 105.628920345284, 141.907317963358, 134.271695355337, 105.557726820627, 138.498427962704, 169.634469271011, 123.455352282085, 102.001532917941, 123.055463140783, 110.51598866507, 145.878817518679, 100.124041572344, 145.187131999323, 138.684167218978, 126.158503062612, 130.043809653363, 156.907613827061, 121.181921480599, 123.689857960291, 118.613962875364, 150.944045530127, 121.083103471166, 156.903948202038, 127.833305387684, 132.684167787411, 120.760472776424, 150.173643663838, 138.856099392121, 148.954408210839, 136.439281202487, 167.21361459543, 127.477051329978, 144.931850959355, 151.728943737321, 139.624386213305, 127.894738976968, 150.781759537275, 136.931618087348, 108.078901899604, 134.430878519399, 136.155149965826, 118.008108713899, 128.786245374174, 149.981323642373, 118.751496339036, 100.0094312254, 113.632751151698, 136.637445706185, 142.33777345033, 162.15565281483, 169.106515282236, 148.360374609418, 119.444015750662, 115.932759868468, 106.222426805178, 141.09190125429, 109.965595842866, 137.809161604258, 129.686308364372, 140.18904344786, 119.162075655879, 135.385328899086, 110.643278668987, 137.821956012981, 105.438060040815, 151.537222211266, 153.262483901218, 152.973713329579, 148.618430265366, 139.452817112934, 152.788609774066, 117.65771396486, 128.954592307544, 139.789143714812, 107.815817470217, 108.020138111658, 132.615837076136, 151.164088287201, 140.029616451109, 131.729166431422, 123.193810958076, 127.554943873602, 146.12403636904, 139.452715615046, 137.353799771126, 133.535825525209, 115.280111948391, 139.804963755066, 118.191199836878, 141.019007159854, 107.633054902297, 137.636849151867, 120.979140553801, 112.671457255262, 123.088600047798, 126.233952434578, 97.0711397146317, 114.019193084667, 139.610321209248, 125.927143832611, 143.716853414984, 165.327404642138, 120.789382130703, 130.444004063181, 124.790452807334, 95.5603298470727, 158.881377612797, 110.176773531155, 128.989983568474, 141.742729976461, 113.677250558555, 91.8935558530039, 86.1863234856302, 114.47306179121, 104.878051686177, 112.245799412124, 133.39687011042, 108.321321517364, 103.986631594674, 128.596859445712, 142.661104091616, 132.762555351527, 117.176693938339, 127.287382232529, 179.520843022932, 138.843731568154, 138.414236479117, 131.38256671213, 130.709983286001, 116.54979052482, 145.786566918098, 110.88122814507, 118.690944892641, 146.973548242213, 108.447731757749, 143.950898237422, 125.687354949741, 108.144588655786, 93.6869798083533, 144.8596857739, 110.98861702072, 142.788306709446, 146.642835724133, 102.267919947403, 142.168168030874, 108.758465602659, 139.109121724239, 133.980567430828, 133.166110757911, 107.486314508312, 121.326735993546, 158.484622555328, 143.321231642282, 151.834148386678, 132.506987644087, 105.141330312771, 144.166677528674, 130.734158400802, 125.376221487145, 122.555888967588, 135.89853462003, 143.637087793516, 133.406222057287, 169.754411633481, 122.330646544951, 126.695333739292, 131.919559073507, 146.989528067108, 96.9276537401118, 107.096403951677, 158.638605022836, 146.507066941021, 117.442938917869, 150.923745958408, 127.997066836387, 153.566124449908, 98.1075831179192, 136.08207733993, 144.669137028288, 126.004850264355, 141.307814639977, 140.576499047809, 141.840531872141, 125.685928911954, 141.455942546445, 115.259151375015, 129.171047039745, 156.282619886182, 155.636955371318, 150.013847685084, 110.908277440049, 151.703018115874, 127.821543967062, 114.846774726655, 147.134786385771, 133.508627084735, 136.60828604673, 99.76895955946, 140.819771638582, 143.771551364693, 137.881350431419, 125.570532958957, 113.734587914751, 129.673153364035, 125.763501757858, 121.27102553247, 128.136482992399, 122.709459113021, 118.323058712028, 139.021433882886, 152.250583091596, 131.137877740307, 135.58259118037, 161.474002305719, 121.610700185286, 145.656668424094, 130.346020141344, 122.81925090419, 131.772639661169, 119.727669443719, 98.2748959861405, 144.414517588337, 127.150054315383, 121.450337416875, 156.616607446327, 127.298600811357, 122.016612015262, 147.009641124729, 167.710004311863, 152.348348837232, 160.214545209697, 131.618776548815, 132.935376248524, 131.157022553698, 147.32779910044, 123.511290986837, 109.218375246679, 148.301376029889, 116.622271233366, 137.641022313565, 171.981792514458, 141.363615226707, 136.065500519239, 127.12970888103, 159.891835079539, 128.617154542094, 120.929410733899, 127.110493043807, 130.90931482347, 118.036290362546, 133.692226709275, 140.52534476792, 126.520107712412, 127.204356925327, 142.680083023459, 141.8849345609, 115.825916002397, 149.590927272848, 106.542556656582, 154.83574091583, 136.06752749805, 117.548585225306, 132.413951451108, 144.574423102345, 126.444351309279, 138.718237249788, 125.634646966227, 135.151373217319, 124.568620581184, 156.563452649217, 130.958507115058, 124.975674364715, 118.036680087395, 131.937702979391, 133.017279112216, 115.330366581409, 107.637141644881, 141.865176321457, 138.755249088846, 138.62235770962, 111.226901542019, 142.662771590074, 107.434734450101, 111.25697529634, 88.8893433573702, 126.445438096168, 158.369725163675, 129.050470975116, 122.615767282829, 124.264724606076, 133.814123866696, 135.735652393959, 143.30194717977, 140.574611864242, 140.451742337783, 155.885633459002, 155.503671849546, 133.240320980254, 155.274729882526, 152.551886602149, 108.357021586483, 100.182017042355, 127.356362130061, 138.268381646334, 151.23254570917, 146.944434633693, 128.632537916067, 126.199587509415, 141.505916781447, 122.84995471347, 111.274756454472, 158.078817975797, 136.944422846095, 91.4142138940806, 132.434566385181, 142.64134653721, 108.580567011208, 148.730688536724, 136.36780378411, 129.632878079075, 135.162705727099, 151.241636268445, 143.24762763945, 136.069283814725, 125.107167681702, 166.033004128935, 114.637005161941, 114.05384515622, 122.507368167794, 116.264287804095, 168.479095613602, 94.6435848034281, 122.019570572641, 105.844354697047, 131.869509195851, 127.471102536781, 118.29819773393, 105.159198213211, 119.369228695645, 113.790137617538, 111.364851077379, 106.201937763109, 108.346269001079, 93.3739766500798, 157.653613150091, 152.032241159216, 105.86384997013, 104.094275911786, 126.035475215214, 90.9574416346244, 134.446011938987, 101.427699418445, 142.22010811308, 117.75445759826, 126.845165244303, 117.072312721005, 140.534052955216, 107.44188233068, 153.996189995293, 116.958779939224, 147.199753761942, 154.590075615887, 161.864356528669, 141.156809882858, 140.5669211647, 134.955753941283, 172.43781514113, 132.5695197695, 134.61362628752, 137.958558062191, 122.81696419232, 133.471719039131, 111.300503078514, 138.631037245438, 125.034398005528, 113.288436538249, 103.784384744455, 116.562402965396, 135.338237086219, 108.79182481798, 134.023849771181, 138.972047314734, 137.754200927195, 114.497124589232, 137.875878895839, 134.046805734525, 135.66828622186, 131.414512820811, 164.375467827073, 133.493669430477, 132.944731038989, 142.467475062767, 157.778552256951, 164.429926734646, 154.183490757961, 127.450204277213, 127.765980966784, 80.9343553709561, 153.036514278049, 144.805236255513, 90.363838820973, 132.984827667481, 119.002004240007, 109.11394001406, 115.488710617486, 138.451081027528, 129.080434161069, 123.69528307794, 148.071244328758, 131.056915757002, 119.738560622848, 116.114010722686, 136.012954397176, 163.900008594764, 143.800646837602, 108.528547667979, 99.9126401810912, 165.735019286144, 133.939279288399, 116.708498937869, 158.228831370109, 159.568644722556, 122.777127832242, 147.814509833004, 129.421147527181, 138.305412388327, 164.221367666915, 128.295449164493, 169.408944178896, 128.989949119242, 155.421852384032, 141.522462415898, 156.757115182005, 148.448252912807, 147.261522391561, 136.086393481735, 136.087979567232, 133.974673966817, 107.968960511523, 120.093809339049, 115.254476586302, 132.954984189607, 129.815667677445, 134.452744195256, 130.024684304637, 136.144907222775, 124.948015461192, 101.101910889156, 143.350060405132, 125.549896948809, 150.795677133816, 155.264266280595, 133.321198884218, 131.107775814564, 134.64823064615, 137.632491584022, 126.277234553059, 150.832427081983, 124.208269706641, 114.598704250227, 121.113632388181, 159.659558260018, 95.1705975027181, 109.236847933931, 119.87351509723, 120.667557874398, 130.170484785162, 126.22775225869, 157.478983960224, 136.528545295533, 139.703773035238, 145.555417827912, 113.372582796923, 150.864334252417, 129.666470487257, 134.308522660021, 132.427900625734, 157.037155343782, 133.868700225605, 134.259756641594, 118.738670576771, 135.740952515308, 140.8727578933, 129.524820517709, 156.518463499449, 156.486279042233, 146.003414030162, 119.40183339342, 143.382774247492, 129.148461987685, 92.5722049479806, 114.384026580374, 118.62101183415, 155.416309239943, 155.14438507236, 159.459593267448, 110.110143871911],[341.548243539229, 344.070679750366, 348.166044248024, 341.461389145524, 348.233357677547, 338.821221117651, 341.128590303759, 340.080854877614, 349.328490334285, 347.768012460509, 349.264204803727, 338.607959452169, 337.52091683193, 345.919809183975, 343.119056999639, 344.710126386586, 341.588645928061, 345.345838918668, 341.243189580969, 341.140695760445, 342.905348094706, 343.21267001545, 339.446459090582, 344.250525510921, 347.772839485041, 346.17465869486, 344.148756960898, 344.884551680768, 345.939729216364, 339.217797660729, 342.30872538242, 343.459931258336, 345.525481578268, 345.489154716543, 345.019978930065, 341.054757032298, 345.754578797796, 344.693371630253, 345.348126555171, 348.172000048611, 348.444848402562, 340.450270461759, 342.401696447682, 350.078050366915, 339.576999277816, 346.025796246161, 342.659776645171, 345.827634487931, 341.497506818018, 343.620976209784, 343.152039660139, 347.75961818748, 340.676718615024, 341.301607176274, 343.280151234844, 340.808944456385, 340.943420490867, 348.279173331335, 344.093433963228, 337.76532194869, 342.435521376425, 342.271821686749, 350.463872057843, 339.277984665884, 343.497461149676, 343.78116297727, 343.46889489605, 341.765615275816, 343.65400282941, 344.36074163375, 342.447870845227, 342.093702407101, 345.103086840667, 341.748695020773, 340.756104085421, 345.849274140055, 344.338827463376, 344.659746951916, 344.126414611087, 340.981797137543, 341.182629974564, 340.929898072276, 343.25935570444, 345.199817437099, 346.126420400705, 344.87221754058, 344.295987151817, 349.799982394223, 345.887374917267, 344.823277787607, 349.450203691513, 344.07204785236, 339.547592382422, 343.085850624453, 348.851776652065, 347.211392337288, 344.81109409656, 341.494964525594, 341.74184194598, 340.166251630326, 345.951645663644, 345.745498334172, 348.271008182714, 343.070249135504, 344.038362035253, 341.960429245789, 338.114764650519, 345.84450369374, 339.867923595773, 343.836261360321, 340.764037206223, 345.236431984956, 343.469213430862, 339.554978994787, 343.952979139428, 338.864471722873, 342.082915016443, 344.725815991256, 343.000165978108, 348.522224820535, 340.81167418634, 346.476996329027, 344.494108660337, 345.855341229398, 345.468110280683, 342.943606655566, 345.382292356819, 342.907970933403, 347.490369366792, 349.298536453116, 346.956917195279, 343.365607738131, 340.741744165374, 345.037416441908, 337.031467916734, 344.348973633649, 341.746524192461, 345.366024809854, 345.172111465874, 337.94183398103, 345.584728269114, 340.760865979849, 347.568121678308, 344.785860342824, 341.159850677051, 341.275456708498, 342.599667180663, 352.549696820546, 344.47151162062, 345.628816248807, 339.97906517523, 342.76047218535, 341.085603787696, 347.141069095022, 341.59062654797, 344.867475121305, 346.236996188362, 342.400997251715, 341.503614900316, 346.526389738725, 341.044754315693, 344.671311102594, 346.310829202149, 344.873190577562, 340.3560493623, 348.094706751459, 342.121981309817, 350.23565965374, 343.445803175999, 347.918702446155, 345.800597062133, 341.053507151511, 342.790063422989, 339.950036137151, 345.894784399484, 343.803274144778, 339.550967457194, 343.994502090397, 352.116120572404, 339.070743138161, 347.098037648239, 348.659195662819, 346.264577152697, 338.343555256143, 340.988335077047, 345.634363689203, 346.409093019148, 345.982900158239, 344.749621080008, 343.552403127728, 345.542109116074, 346.41290617621, 348.944125360372, 344.816326645045, 339.085145043886, 344.757714102486, 346.332731241851, 343.848721878961, 346.882922824391, 344.288518916197, 347.749939653455, 348.12322211293, 344.079656015148, 341.399649532938, 346.316471586764, 338.014898949698, 344.693199756417, 341.597409116797, 348.098276890228, 345.326221052317, 350.340059171728, 348.928822587269, 341.877725567617, 339.662225095698, 347.548463010515, 342.888656195286, 347.409726910247, 341.522738620499, 343.833077821738, 335.831829152831, 345.276970602637, 347.553784668887, 343.767211511136, 348.04967632498, 344.490392415963, 346.814074244225, 342.12850946373, 345.543197289677, 342.654083335965, 344.288863151504, 347.858083018914, 343.508378718049, 340.253028745378, 340.004492369474, 346.325366354086, 350.163054589774, 339.179975701206, 340.9241373305, 339.851519972615, 345.424264167506, 349.991969207797, 340.917842929977, 341.888076729812, 346.938885850123, 346.649266010968, 341.026431295458, 341.022392737857, 344.645900870328, 341.609093572861, 338.772144232192, 341.943943989448, 350.082513466024, 348.082259732389, 343.566756367235, 340.446173143001, 337.281549439677, 347.393579949735, 342.653786175471, 343.997514495295, 340.505429743741, 343.264060084527, 345.830788736702, 343.910490838652, 342.013939869084, 345.151488272341, 342.585223170807, 340.156330404115, 348.256968504291, 347.137704034018, 346.327552886381, 346.505461789595, 343.047723421212, 338.829079672667, 341.464321139523, 338.695518742567, 341.77871112971, 341.617950630329, 348.410901821606, 342.756492443396, 339.761707621294, 341.712555898012, 347.876214414203, 344.732920201912, 344.956139014507, 341.059237205969, 351.055161217293, 341.413461785472, 340.868714302128, 338.188106418614, 345.497251234015, 343.165857610778, 343.457762119414, 349.998774492674, 347.44031645473, 346.390970380285, 342.548707417754, 343.153283823716, 341.161056226749, 342.032380992814, 343.940821802664, 347.275002146174, 349.822359033174, 341.798901716721, 346.496933093346, 342.100710894049, 343.26100179375, 346.641850328176, 349.012950409168, 349.17677497666, 345.951955886101, 340.804279055346, 342.901911903895, 341.938331932243, 338.311141957631, 339.388161939248, 344.895671128137, 339.187331909138, 341.511531165748, 339.392286441709, 344.876713338232, 338.788483082963, 342.793667104963, 344.150262820633, 345.067325565013, 345.873835027494, 340.479674742778, 344.341833572285, 341.828208093436, 342.566031035117, 345.425236923119, 343.936173712687, 343.136995681707, 351.864876434195, 342.936887740589, 349.664872884384, 339.476995331607, 345.045868191492, 345.811268518315, 340.644217138715, 342.673833884707, 342.721182991493, 346.967588371698, 345.152429201931, 342.870910539085, 342.453340825037, 345.305592267452, 350.761755074721, 344.643411940619, 346.433958924151, 344.815383110413, 343.960233413478, 344.009384747746, 345.774270608367, 343.555046624093, 341.367852653125, 343.788099567987, 347.568263912558, 347.319411586674, 347.024492511923, 345.571408475102, 339.875140782383, 347.234250589689, 343.105983788847, 344.613016283718, 347.447190959041, 346.594042248213, 338.411464299203, 343.151571914932, 340.650721112928, 340.663969202068, 338.732888488599, 348.505464244073, 345.06146626508, 347.294921560941, 345.902828238062, 343.792236941896, 343.403042482664, 343.427738087554, 345.346489319369, 344.771949491554, 342.973984053868, 347.440226658504, 350.999766972427, 340.636206974261, 348.18791570909, 348.156099977209, 341.63299950821, 344.368012441414, 337.061716215334, 347.245290915748, 342.646284016311, 342.908893971042, 342.025632406015, 341.781542727676, 348.647132987508, 347.396151938637, 347.788842486372, 340.832266174333, 338.498275945777, 341.338332703003, 344.588392081739, 342.776597956523, 351.58689313088, 336.009563554474, 345.655190191512, 342.466441301644, 343.845624504655, 346.769933121577, 344.941886416005, 347.868137099778, 344.266171583946, 338.123950392158, 343.173894085118, 348.075206604411, 335.726290429045, 340.20100970377, 341.973329865666, 342.791015043216, 342.750020195636, 342.893719522021, 347.403997333817, 344.324138271534, 345.991231657632, 341.762270712385, 343.887743421635, 348.445420886391, 344.703393241723, 338.420941316421, 343.949760903888, 342.326944612775, 339.535293558583, 344.76047232268, 344.024298198348, 342.939331867179, 349.481163863871, 344.237296774076, 345.939599761361, 336.232272263855, 343.472884309592, 345.691863967899, 345.897488057107, 345.881691918234, 338.929965417117, 346.677785711128, 347.093074102165, 348.315514319676, 345.786616673509, 343.760933958879, 345.089752947357, 341.440902512784, 342.015487701104, 343.136616469943, 345.52751412178, 342.965354708624, 345.588224967185, 342.841304923205, 340.206801097333, 344.703657191203, 340.64107917828, 345.093313181835, 350.988666701706, 340.193783971232, 346.474228191582, 340.587416207938, 340.550931976935, 349.6879397997, 345.077340121286, 335.296193740624, 343.439671988036, 351.146060285123, 348.790930635274, 340.777688304533, 348.402201863619, 342.554647197955, 345.408184516146, 339.943463776033, 342.518912089162, 341.844161722395, 341.029139861242, 340.68884583094, 347.01484941362, 345.807799360386, 346.655656368182, 351.384115519047, 351.76163157041, 345.968038980714, 341.551699585094, 342.283527815751, 344.671965001225, 342.249233080075, 345.532722979899, 340.854571485649, 345.981812232127, 347.041713891797, 350.256202224528, 343.61874176348, 344.37211192161, 340.909920817291, 341.364203477179, 334.024776472307, 346.85141821582, 334.927982992, 340.248522205091, 345.303080529163, 335.655670405509, 351.415675704922, 344.826590594347, 345.729546972555, 346.702451622809, 343.575074307992, 343.271471953092, 345.789130712331, 347.627939829118, 340.744399895244, 342.745641757259, 346.907438397632, 341.796358112306, 344.269453853249, 351.223115508027, 343.959422435469, 341.376643379457, 349.716592103714, 338.313885836749, 344.150866036118, 338.638434906084, 342.875949150001, 341.163424715273, 348.909144783521, 339.539747977748, 345.201812423276, 340.262403597253, 345.409879907364, 342.637415680237, 342.642676429183, 345.867733534015, 349.211777007176, 347.382962643998, 345.841273917446, 339.049400149231, 342.268882158041, 341.752539481459, 342.963104686336, 346.420994022556, 342.45247692217, 350.404259320998, 343.742525866174, 347.041426836376, 346.882728278345, 340.658586866644, 347.891621450808, 344.353072818461, 343.32528740214, 348.8309139011, 346.01001576419, 345.721951937839, 342.249913268077, 340.13725753119, 347.209258249603, 343.165218382558, 341.898916519042, 346.340693788073, 344.449333918975, 348.456751048107, 339.828924617865, 344.136254807186, 346.615107385686, 343.923339822197, 345.489830409143, 344.525861011616, 339.627808800879, 338.840077071017, 341.477327936889, 346.653638869749, 345.239319335767, 339.048925943974, 345.613443054386, 343.110911927636, 339.493067369006, 349.279598628332, 348.445614036995, 345.317201464714, 341.07479270441, 345.811146228354, 342.699509389261, 337.558002214229, 344.537529539632, 342.086578572599, 343.71149653328, 337.60093279622, 341.504898757268, 347.655418225112, 344.594728760114, 341.326808357259, 341.853521119447, 340.363420903203, 344.714022718244, 342.616573745648, 346.57124830687, 342.92118173376, 347.246320953843, 346.104793210372, 346.636331759507, 346.534133334958, 342.852274324274, 344.384234960625, 344.248381767122, 345.608222298736, 339.874279664654, 346.756151426084, 343.590987807282, 347.500663676946, 341.680259760556, 343.116379314195, 342.39219892576, 347.52391705745, 343.481510165228, 338.508300029484, 341.481347005058, 341.467796486286, 343.14023255875, 347.347915344924, 344.214227598086, 348.869567995502, 344.81971942532, 345.13438584508, 339.558662932911, 351.505160525468, 338.959961581876, 344.865432393925, 352.205798930527, 339.812842084062, 340.730974299955, 351.661834443626, 344.707536556409, 349.445193641434, 348.937554019923, 347.705684063136, 342.894630939884, 342.065305116247, 346.356984853234, 344.041522729367, 341.626324890294, 340.75059493379, 340.057621810263, 339.062571820396, 337.681651993859, 338.647552224603, 344.129956577935, 339.453689678582, 340.941264661534, 347.779937224327, 342.478748583413, 351.006227228346, 348.720697496887, 349.688562448824, 344.725436713488, 342.034085571034, 339.396982967169, 341.650381719333, 340.220944880062, 342.54530792873, 342.911006892629, 345.638446698873, 343.246466982986, 338.957902364952, 343.488801073181, 342.66720942289, 344.119534273731, 344.464192000184, 342.417627064327, 342.694639826216, 347.969165115583, 343.421891779867, 342.091892876015, 347.344563699098, 343.839222273578, 347.610987184345, 347.816861718971, 343.461884731427, 345.600263150803, 348.624149835569, 342.97787446095, 344.876716166968, 348.694958988725, 342.084126735687, 346.39457222851, 342.750771899277, 343.620387992115, 341.616617519619, 343.438930914611, 341.677086894283, 341.185094119574, 350.840456950793, 344.444740979491, 342.944755515346, 344.775209025742, 341.545104631339, 346.370356344152, 343.508223425852, 341.76573095236, 343.64010038017, 340.104388389427, 349.111707085678, 340.154378159337, 339.465281976939, 340.693566973176, 343.679377076775, 343.393898254382, 346.073613199074, 343.373339036652, 338.003163857038, 349.240260039459, 344.052485472364, 349.724169005674, 346.403117253445, 346.241907921971, 345.419261930532, 343.003687934713, 339.645147506861, 342.876142252432, 344.910661658008, 345.371494799397, 338.907727549922, 347.863069997569, 346.951074880004, 343.64313342091, 348.35425216514, 342.626228005387, 339.445341272091, 348.168855865537, 346.285302996151, 346.759506260875, 340.34779668954, 345.088592812834, 345.384824063646, 344.320394160599, 347.68792697931, 340.474891740328, 347.311236216958, 346.300711435171, 348.267764072974, 343.951472763106, 343.512058055221, 346.883754568475, 347.650164050684, 350.605518584079, 341.115099802643, 343.687113543978, 346.761116308702, 347.388531796558, 343.823183560013, 346.088397868018, 343.300388064602, 344.484578738811, 347.879368082363, 344.7887565552, 343.494486358308, 351.386982910686, 340.829417857229, 342.684844089835, 341.186327557234, 348.380293938293, 342.139404067012, 343.785714750865, 342.190637637605, 347.911632153497, 344.684249940522, 343.541699656609, 341.646133550107, 343.157581327959, 348.011099713071, 345.182725414315, 336.145601055717, 348.05184307656, 346.280111669202, 344.371272765199, 339.552390113954, 343.828847707647, 341.815482809085, 343.516284074499, 350.194103083809, 340.93265130122, 342.215131968037, 342.889395819954, 342.995183011766, 347.423176774919, 346.975279062763, 343.876437245152, 344.387009887087, 341.770367134467, 343.135846680827, 347.10638662993, 340.069199698564, 344.652958539641, 344.490737423278, 345.400380197615, 348.154937286281, 344.093564507767, 346.5707001384, 342.224190449791, 339.081159867992, 349.707420719296, 346.7667390436, 346.199168962008, 340.520943452664, 343.303670090444, 344.176258110391, 340.410474696804, 346.489354167259, 348.725333243465, 340.129932421344, 340.115414329346, 344.539648613737, 341.290232099698, 344.788439496253, 344.736868080298, 341.835431625044, 341.280404772359, 344.009720291393, 342.954532757905, 339.202171990178, 344.596887230118, 338.502998435272, 342.173595980693, 348.804598082693, 342.618798038032, 344.536390164354, 347.242636037912, 343.185555188491, 341.171734350346, 340.632374883518, 343.936814477675, 342.602791447911, 350.208198013082, 345.83117762291, 345.875537575143, 341.579250234516, 347.191900690942, 347.11512642467, 346.277914246484, 338.891025868981, 344.627564907351, 343.203534344714, 347.626493459169, 343.918351978334, 343.256944221671, 343.583744332194, 343.879374319816, 345.814938905537, 341.852220919247, 340.446833281323, 346.129957212235, 344.333637115064, 344.833063083189, 345.20067215528, 339.064168589132, 342.266341967227, 345.556362968694, 341.812752524212, 343.763584644588, 345.273297498792, 339.074955980378, 343.23207549504, 343.525962992323, 341.845814334089, 339.585199628129, 342.516144811612, 346.596043693298, 345.645097429723, 343.586834333769, 339.979672030499, 341.782586235457, 348.554495806483, 342.491836208748, 345.688309615041, 342.304349854833, 347.972438448411, 343.255346484597, 344.491934501704, 345.336097538237, 338.96323702051, 343.364312785687, 346.723701976684, 338.019846865276, 345.853084902416, 346.098803195449, 340.921916834754, 345.567306653134, 344.414590184519, 343.428738299088, 350.15668211367, 340.829337154478, 342.931995834053, 345.751321322899, 342.937442663202, 346.612244878799, 345.713503589531, 341.758772358965, 343.598455011839, 343.018195421874, 342.784056580626, 344.596128451198, 344.33962186629, 347.218494748552, 341.901964987697, 342.02681545021, 348.953378188376, 344.729735335448, 342.268706079693, 343.609783172508, 343.042205684458, 340.798914760684, 341.416029378519, 343.685928888883, 346.453563025487, 343.715895873993, 343.652571669276, 339.105807832177, 344.944830543679, 343.693318346495, 342.814309689744, 346.331102802675, 346.07243514147, 338.775792250552, 341.51936000811, 344.650000359247, 342.98359960692, 346.557814199606, 347.631881481823, 346.750639657741, 340.990548083724, 348.203394708861, 347.467767515606, 344.659372297061, 347.549412216773, 336.830764388406, 347.32311697221, 345.694104662196, 339.89275159076, 346.28098187674, 342.698760188888, 347.653096409973, 337.725833211618, 343.460651226538, 346.079596341978, 335.3613151436, 341.002036526887, 343.50195159414, 336.765652765072, 340.585046262395, 342.720307878128, 347.992453402743, 348.008082966096, 336.790000754947, 345.012024691744, 344.387425851557, 336.301206466186, 346.820329987277, 342.142905806621, 345.693599377135, 346.120727059228, 342.674733903037, 343.941484088918, 341.143585353512, 347.452774689316, 346.619929622056, 339.914646501081, 345.231241976938, 339.105853016723, 345.110592440634, 342.585762389866, 342.655042491023, 344.614503505396, 342.295228919493, 341.471292760309, 344.627992856236, 350.567894489603, 347.680884665741, 346.31662146779, 337.714914835559, 346.607248982257, 344.693368715866, 343.529664430303, 339.528371363903, 344.425619471025, 345.006724113976, 341.771088271817, 342.35644198617, 341.516451204684, 347.841096475017, 344.005528294305, 348.849308526887, 345.586742034856, 336.139074929889, 341.367470718515, 345.616496781235, 338.784939444473, 344.532271423881, 345.104940066117, 349.517875581538, 341.755013149411, 344.475306662882, 341.915405357291, 343.166511897389, 341.659420762944, 346.546064489854, 344.842267554954, 341.293391464909, 346.30014177656, 345.079840758774, 337.181926517692, 342.214410297385, 345.392914624992, 348.711396621304, 341.218011375664, 353.514557875183, 346.663498493585, 347.330409170435, 343.772852337413, 339.831424458339, 338.1362794846, 347.152929322391, 340.617013129114, 347.96022464328, 349.457686112506, 343.414368839477, 343.755050601954, 345.039535043117, 343.22173696704, 336.104542733902, 348.607021116721, 346.206638631174, 343.637435713042, 345.900765632013, 344.500686840826, 348.15021766725, 339.002385217986, 348.133436649596, 338.133872693885, 348.773394355183, 344.157701814877, 336.729454484657, 342.427289513487, 344.408221248937, 341.261903214306, 346.88123594708, 349.618382909353, 345.1447153049, 338.539286317665, 344.603062297039, 348.61015632692, 339.694131257779, 339.545858089624, 346.628692580286, 344.960720029265, 338.978707900907, 342.221244407977, 337.846326549969, 340.828807471442, 342.914047744212, 347.392317959574, 344.839626216229, 340.640813511754, 348.313987630631, 347.454783448877, 346.286739984246, 347.248604478662, 343.603169208499, 339.883799813206, 340.815534376887, 339.979162714867, 342.921265776688, 347.433982086731, 340.983776602686, 341.077966973297, 341.512835261273, 345.409916683259, 346.284323793021, 343.798872727985, 344.472067287366, 343.929394540356, 347.099597923984, 345.867646345191, 344.163838233978, 343.861247630554, 345.439043373289, 341.427078908506, 345.219452305696, 346.796161882757, 342.161034091005, 342.841908688144, 345.045729797059, 345.872856923648, 348.920737566117, 348.776477036828, 344.589319619042, 343.334836393479, 343.544738135531, 344.714167561554, 343.532779548519, 343.132304964664, 342.26531589194, 344.246785229141, 342.78507219548, 345.28002170535, 347.359696202129, 348.743919035304, 341.176815151793, 341.85483238459, 343.953476193491, 340.221458190409, 339.661509545601, 348.313222357015, 342.994899585532, 345.231654754656, 346.171224970322, 346.53377185188, 346.027654042326, 343.004698433705, 345.130181668605, 340.520034186606, 353.448487674094, 343.754851424471, 338.605003311397, 343.153199176836, 346.549529562118, 343.527035742989, 339.387249854682, 346.303860307306, 346.482551100896, 348.696839230663, 350.011011506008, 346.094808958219, 347.428587705787, 341.593590573756, 346.463202754664, 346.979929880912, 342.808269425929, 344.933257222645, 344.742562262159, 340.50846545151, 342.975252364608, 340.927721108094, 346.982252553713, 346.132536654896, 343.909431782527, 345.654480757348, 346.873812149803, 352.928181068729, 339.373025064827, 342.173275616014, 344.630019462857, 342.042826142714, 347.308908637974, 345.553482983899, 345.959549484825, 344.05632150523, 346.085671130292, 340.492392611108, 347.147278757806, 344.949729611167, 340.780511733936, 346.449220670175, 339.184223965961, 343.860428891434, 345.51394541674, 342.887276721349, 348.991723709756, 341.0032178715, 344.15113104762, 338.532016422566, 343.284380564674, 344.724705998213, 342.794220974097, 351.212200408145, 347.741442357916, 344.582124310041, 344.163403200255, 342.178566670533, 338.576969716666, 342.249447097788, 339.035904872689, 341.642090900152, 339.23895315188, 347.207590421064, 344.16170314982, 345.791360395957, 337.460114655181, 347.258841098147, 338.487057880726, 343.059856065483, 348.946151938785, 338.608955298481, 345.652298770046, 346.573665481299, 342.226664218794, 347.312304493628, 341.061478685832, 340.408248715542, 346.220596158723, 343.240042984767, 346.039145624695, 342.572695595153, 345.356593389745, 343.668882616386, 342.294981064482, 343.378392255374, 345.179974022213, 349.12357688488, 345.867951112046, 340.560540007627, 345.895582621975, 340.711562133889, 346.193120989533, 350.120908247874, 344.960500535915, 339.552078527954, 344.186396929479, 342.844086787953, 347.049141342774, 345.498624565834, 340.315394510849, 343.342979240548, 346.119737459386, 343.003771095482, 341.498543993882, 341.994295771397, 342.464677638227, 346.915488281307, 339.872388167771, 340.108987696417, 347.187412896396, 340.407293695515, 345.678355522836, 340.397989948608, 342.952262557475, 350.80113769335, 344.134021868383, 345.971672852925, 344.978530565787, 347.121389245878, 351.053284241301, 345.217991635994, 346.633457341277, 345.522274187556, 343.239564205927, 340.797318935975, 348.527748464763, 342.556128508884, 345.568335394049, 341.236942545971, 347.152631708705, 344.981454526883, 344.722260553292, 344.359486029749, 343.568262929567, 343.066922521938, 344.401950344433, 342.109213460937, 344.826570144661, 338.254530844106, 347.601235932684, 349.539981887016, 342.395977362166, 345.856905392662, 341.515562705905, 349.085539329724, 343.553406523816, 345.569306124324, 342.318542024476, 346.272129693683, 341.486817553396, 336.660804618366, 342.495716528711, 342.887796019591, 340.127741575605, 342.116185860613, 345.314901238355, 345.197964612929, 340.37550849378, 337.984213869753, 345.561970770688, 344.981473122958, 340.184343792816, 346.043432962804, 346.32982288025, 345.646288654343, 342.899381529423, 345.769484993142, 340.260539250971, 337.647189123841, 341.161719271684, 348.014818366699, 341.068765082259, 344.981764250115, 343.234171695665, 344.768198154663, 344.686748974114, 348.898189839202, 345.418517884973, 341.054169749556, 341.687653629436, 338.970608262983, 343.688810303075, 351.762560033484, 345.450261939519, 345.063094868835, 341.382335595142, 344.926178695689, 341.011736980708, 347.699415234771, 337.156125241865, 348.959108949386, 346.035264445115, 343.885280661737, 344.29209496851, 342.715332333708, 344.399547571078, 343.895429510675, 343.276101003687, 347.965581041644, 341.662447104171, 342.426867569098, 338.196829153124, 341.432352541434, 346.831907676913, 336.825323113999, 341.861269126488, 341.019152812442, 343.528258273458, 346.103863716602, 345.645321999466, 346.157832505552, 339.494026767897, 348.000702993157, 342.210882505359, 344.268226129511, 340.688639200212, 346.420193371671, 343.207001892973, 343.130701936174, 339.407805501456, 349.842897915819, 345.581433214493, 346.741162432432, 339.617085258625, 344.429902253459, 346.103230145562, 342.595986997849, 344.762400716981, 339.847735845819, 338.781046431004, 339.97756520676, 342.721570338661, 345.059058939583, 341.87617355041, 345.383207560309, 339.895138891787, 346.065846246544, 341.290187151185, 340.424957504891, 344.949345443552, 344.056476304966, 341.904893440821, 346.607480498531, 343.792974616275, 345.667397585427, 341.981191936986, 343.58872915472, 342.858452195076, 346.019844490133, 347.914070916878, 340.045584774095, 337.654077436882, 349.198862981627, 345.822846065893, 342.931137503852, 343.31810470387, 346.413821266273, 344.929104380994, 344.141127723554, 343.592951511072, 346.254352947651, 341.798641459746, 345.838673039901, 340.313399936007, 339.251644506101, 348.535355656618, 343.434761003664, 341.758858215722, 342.064130424172, 349.341492428611, 345.357556606648, 343.760146520372, 345.436123358612, 343.956920717303, 343.412839628374, 343.717523978551, 345.216050217499, 340.555683556654, 341.297624765569, 348.333367357611, 345.292858514224, 347.682105743789, 342.257719376736, 342.236414984026, 338.177378904456, 342.813276937527, 337.494370586524, 344.965275588965, 342.976897779993, 344.54841128359, 341.050406383553, 347.057661776664, 345.150672555829, 347.419315710805, 346.236972922636, 341.351536483923, 341.328781574748, 343.332146814374, 343.354785605881, 352.563303419893, 342.939559685275, 337.844505412098, 342.803393995217, 343.91476698047, 348.514293153317, 344.407303787031, 338.514270369698, 342.804847096078, 347.867711860651, 341.967128523807, 343.854968827143, 338.84305095746, 345.192489989035, 350.929545943824, 346.81546119885, 341.440197377918, 341.918535760362, 342.950850397155, 350.967341032678, 343.011838185058, 350.412318768941, 340.371201635169, 340.978506868237, 345.681467127918, 344.053649835632, 340.655723736953, 340.155684294782, 339.066460084748, 343.065912215323, 348.195761128797, 344.922800402658, 344.145092377133, 348.627657039976, 347.27535229229, 347.483264362649, 341.592750397542, 343.925690758948, 340.216696173291, 346.632931814961, 341.333745357134, 345.506509333601, 346.100440187255, 343.083148301967, 345.017086511857, 344.999290851125, 344.204197742327, 347.240984330386, 339.823667919682, 347.028206556828, 338.615936632274, 340.759961886252, 340.950051054378, 347.039900819168, 341.446837986037, 344.393762006631, 345.094846249774, 340.504748969094, 343.369152873156, 338.635019264496, 337.53136842612, 344.89002061322, 345.330016377656, 347.031885029486, 339.228550553327, 344.293852181121, 342.216565294351, 344.61655474911, 341.138947434004, 344.684433928838, 347.828391397545, 347.718924042595, 342.905018301554, 345.88954216631, 339.50643934613, 354.577236872444, 347.049015816037, 343.319441477894, 347.373365472934, 343.447955282582, 344.341194587863, 342.374663557814, 345.431186486196, 348.054652747201, 345.235917914429, 345.009190598961, 342.399851449837, 343.405138241337, 343.518838277172, 343.47139051229, 343.733126576921, 347.458415701702, 343.840979924489, 344.776486968754, 342.892423554608, 348.361351696009, 344.055882435281, 345.33306424557, 347.515757903484, 342.321370093542, 344.337329672034, 345.41421590896, 342.309762382, 344.813615802669, 344.617951505569, 343.001997512221, 348.579096455992, 347.203110002352, 345.798976393636, 348.50542344461, 343.086299820665, 340.608328218967, 346.891599546595, 336.589705677758, 345.571187365774, 340.603956035342, 345.492173569474, 349.264557528142, 343.311677501479, 348.982122927733, 348.549883970693, 341.344002767886, 344.514975285817, 344.507677745246, 347.165465706459, 337.885431678882, 340.02905263708, 348.912962509847, 343.464980624562, 342.812541593369, 346.471687774336, 344.616281724841, 342.858538753866, 339.270609181211, 348.793010562083, 343.321373164581, 348.146195377241, 345.027870887579, 340.447411392712, 347.335987459691, 349.294759655408, 342.131457572815, 350.376927280164, 345.131156347644, 345.292567907373, 342.609566723458, 344.428705305558, 346.288111658636, 341.868752173725, 341.54020655972, 350.388116411895, 346.482659055531, 340.81614774147, 342.630653849372, 348.413866517258, 346.182403809996, 344.871749592956, 346.881368443008, 344.199055021405, 348.114970081694, 345.019980214129, 341.819655290166, 340.78076292016, 343.500370264284, 341.328894829842, 344.995512500148, 341.721694622641, 342.371687288933, 343.555048909632, 338.405805251557, 343.612627287867, 349.246509597746, 341.024777454377, 345.588836981339, 341.117656495786, 344.507979695592, 351.47656904444, 348.742832247993, 343.270398015446, 346.086677458323, 341.323283266564, 341.539899716824, 342.004293581799, 344.374979155366, 343.765302248428, 343.065985070083, 345.484298818144, 342.749057869011, 345.541676844738, 345.228361722504, 344.408107544907, 346.025729158904, 342.475780905191, 339.730455996435, 347.580763438384, 340.987728550118, 333.777966008851, 340.434106207932, 344.058297208103, 347.75209488763, 339.034845786346, 341.838458716863, 339.99663806358, 341.462505837052, 352.051624531964, 341.415367507603, 341.608869227828, 341.596210537846, 350.699353471004, 342.691206513229, 339.249610250156, 341.64205291456, 343.424600936301, 345.356320806123, 342.596468726534, 340.553102352377, 338.403081050109, 341.892225275699, 345.186306675792, 338.266496387495, 340.935176268223, 341.164514887197, 339.154908485956, 345.944511842863, 342.977729836126, 342.826143539627, 343.712173195366, 344.695051654244, 342.600580165172, 343.127564760008, 338.442031906431, 345.934484422933, 343.505554124743, 343.427358164209, 348.600946328389, 349.544438227328, 342.03075396786, 341.894290667365, 339.125073976735, 348.923607991439, 343.74775222326, 345.687888951349, 345.16518766001, 347.298954695521, 346.643091261927, 347.121459991628, 342.395369760218, 345.410878550013, 344.719539653172, 344.258680801159, 346.737988746817, 344.340733830224, 344.315831422094, 344.659766227772, 340.039903941629, 333.549079796346, 340.423630908766, 339.366389382202, 341.84578412811, 347.54774431741, 343.904989824594, 347.465101791636, 340.782023466838, 344.143498114663, 344.826545144207, 344.484947863167, 339.223716328469, 345.012953433197, 339.587345306054, 345.128284196453, 343.309752289212, 346.638205370821, 342.355518646368, 339.988489061374, 344.262535255191, 346.252431936976, 344.851077945013, 341.298004103604, 344.621432390688, 340.046774648889, 347.736653104869, 345.707216024712, 351.491202854046, 349.08428188671, 346.253306497693, 347.926855666482, 343.80764356281, 343.422579801348, 341.998608390888, 345.210925394458, 343.930569086904, 345.777733672032, 341.356311444613, 344.05842178, 342.828852355477, 348.676079435926, 344.410755976465, 341.186422521975, 341.689826585782, 342.095427592975, 343.767281580491, 344.029301556015, 347.430057643333, 344.516149819349, 349.545273760765, 339.679434421783, 344.056394951805, 338.829583958076, 344.158179700889, 342.592732928561, 345.236911223191, 344.732455940647, 344.405463161132, 339.019518139739, 345.003232635254, 341.753188795725, 340.70514192125, 340.155002140341, 348.680055155945, 343.278482889417, 340.561311193777, 344.285216675232, 343.538567020377, 346.044471760028, 341.337696302206, 348.421218233761, 343.1430181423, 346.911371601089, 347.600355050818, 349.285082433957, 344.546584876885, 343.152808148584, 342.613203278825, 343.904070080255, 340.38032545911, 348.338552390377, 350.225943604952, 345.67675846084, 349.191876273791, 340.313910718794, 345.434107626631, 348.900748152599, 344.945730101644, 347.690695406201, 342.96600318674, 344.849673041637, 340.150532379886, 347.70303995682, 343.349251067647, 348.81320160478, 341.009611768773, 343.580397996706, 349.441440470092, 346.728724096432, 344.721744963243, 340.971843153717, 342.784941567697, 345.657422867463, 343.697146566349, 345.549406057982, 344.199804944526, 343.753796567622, 337.821567145346, 343.771449915379, 338.865830578681, 345.166000470235, 342.390639734097, 343.267092779127, 347.481044471399, 346.389740409786, 348.681145574228, 346.816465582929, 344.808809541696, 349.240247923033, 345.761154424746, 347.466377644024, 345.142917106498, 344.739239202618, 337.567487333487, 340.614133111275, 345.603744619277, 349.244015826055, 344.675902212699, 344.582998388132, 346.431473828891, 344.671895594665, 346.706672032046, 343.073884058769, 342.397131494912, 345.85442074637, 341.398682823698, 345.857717172819, 342.350213492888, 339.217616524621, 342.354510211422, 347.464296339507, 342.799005889976, 342.397488382226, 342.116489681906, 346.145627444212, 346.150166974695, 343.052392305221, 346.91058943776, 346.63751329794, 343.00519967644, 349.348679238841, 345.935972275522, 348.621578185295, 346.24862105565, 348.866824106592, 342.049203086588, 352.905824498507, 341.094062638669, 348.339018730295, 344.097200400287, 345.977318297984, 342.854773694215, 341.969532353214, 340.138664988197, 345.455741302252, 341.469175307509, 348.245500097085, 345.384356435126, 340.797715310956, 345.971749249417, 341.014001799454, 342.564656308482, 344.869623488039, 339.884818448683, 343.961589997047, 342.458505314081, 341.331262616847, 344.28965181452, 342.893935471298, 343.961525198341, 344.879234329952, 344.692270461959, 347.266350519227, 343.708337702568, 345.857214639656, 347.575008572313, 339.833846683259, 346.708713829131, 348.941153630311, 345.110438806977, 338.804778461208, 343.905303242818, 343.567779586959, 345.849236783948, 344.339106910881, 339.857807914848, 348.812025020723, 341.974272725068, 345.526943074729, 345.362037163674, 343.751443655211, 346.230769218822, 338.588501190789, 342.752247021816, 340.333351207196, 347.592773178311, 349.97950485852, 344.141847429242, 341.4358025559, 343.335700602208, 342.85868845646, 348.415445748245, 349.842982366626, 346.825438555322, 345.21360336795, 341.094915749437, 340.579604946205, 347.585601961257, 348.736981028554, 344.038508923024, 346.360940828544, 352.446261611231, 345.844032960486, 343.487051758726, 342.662990712271, 341.050478859151, 341.175271131417, 344.567335540458, 339.936640013459, 341.854989853083, 341.921283663085, 344.014778247559, 344.14527993685, 346.905619973991, 344.177915521997, 344.996768761037, 342.267583758828, 345.465295088698, 343.950847323573, 339.19249670251, 336.830021880547, 351.604132431584, 343.993416093709, 343.771927959915, 345.704414287912, 348.162723702515, 346.601758768681, 339.736446996293, 341.362997760226, 340.903378880918, 345.957048835007, 341.763502345572, 346.57860931677, 344.446926148232, 346.183692872701, 343.409786631874, 341.124464002161, 351.290110350956, 342.942028145355, 341.831931056209, 341.020446894559, 351.621648973711, 342.199429537725, 344.716930076548, 342.78719745689, 345.24254156009, 342.039892785144, 348.501622348954, 344.45805337549, 345.191691853029, 346.030197948677, 342.601897215146, 345.952635496772, 345.808337697925, 341.45658097152, 347.275990708011, 344.34042549355, 345.216768281239, 343.138999297968, 348.564544273535, 345.391099877009, 342.374394884256, 346.320136881948, 345.301961774426, 341.332107732462, 346.775144225948, 340.281262195488, 343.671840718396, 346.50954029392, 344.526936922688, 344.676149599233, 346.088912487282, 341.481629036352, 341.504199577666, 344.887741583538, 340.016543748126, 347.159523102299, 348.649728930541, 342.787417385263, 342.427960456454, 347.828104316277, 347.658428532273, 346.440946338607, 347.137865633494, 342.698948882568, 345.961775076948, 341.943875395067, 343.876032480009, 338.227177064086, 349.385042012203, 344.226622455123, 343.968170839076, 343.797500653843, 344.992991576665, 343.634775574513, 339.860776074677, 344.935399628046, 345.829266305642, 344.422150875488, 343.649893380656, 346.592309790637, 346.806653292392, 346.793871885757, 344.173836954194, 347.467239210616, 344.263618883523, 346.76897758135, 343.199928398524, 346.621575774511, 343.600408777092, 343.592651352083, 350.884709356032, 346.151194922219, 341.631637682047, 347.149094893846, 346.602530671923, 346.398384950715, 350.758216683757, 338.898710425458, 345.063390833693, 344.949309616814, 346.043307838609, 345.783032039425, 339.128315038002, 346.455456898977, 343.265271246146, 346.46512270274, 344.306309585199, 338.778981777477, 348.060339376681, 345.537476511073, 344.513386319673, 347.551850570992, 345.19287052115, 343.514026271141, 336.803657351696, 343.294868049699, 343.053603346457, 343.609911480774, 337.556472367998, 343.770063053448, 339.078252162291, 338.25917332112, 342.854351190477, 343.422740180858, 341.669582575511, 341.757391746265, 341.331991146887, 343.270643198936, 341.019527935263, 342.727708432685, 343.175824963767, 347.657101860936, 341.528471456301, 344.466482722876, 340.748904801185, 341.802069569484, 343.725153613392, 337.567763131768, 338.070693928641, 339.262253079168, 344.855599293401, 342.535294314843, 344.378572658842, 350.103645017138, 348.585279754286, 337.583969651797, 342.378595606688, 343.674361357977, 342.791131506481, 346.357166802047, 343.515716416626, 344.818384375643, 342.312035495102, 347.691850907461, 342.885112011587, 343.463398023842, 346.90664700547, 345.508911642227, 344.847950142935, 346.87102162619, 341.342290964036, 343.221420813223, 347.202204089077, 342.116921710611, 342.956970181812, 342.059003572417, 341.364959760898, 347.677731706862, 346.310463840996, 346.114949870549, 341.117800151468, 342.020934599063, 346.580139403444, 346.321923348929, 345.022079322464, 347.962992739816, 339.953385816265, 341.917255120159, 343.532783452788, 342.980381147635, 347.485452740814, 346.544247030772, 341.745615857244, 337.678713301298, 344.990031722439, 347.642665229891, 342.516966974519, 344.948704974557, 343.981542876437, 345.049194391183, 344.314925644403, 347.20349837847, 344.8809438955, 345.418530696022, 343.318545920734, 341.677332682941, 342.398796044958, 349.543356010172, 344.700327710727, 342.941870215115, 346.90726771336, 344.794811432549, 344.002761805459, 348.211185797815, 340.483366519003, 341.489129734789, 346.236808039338, 339.047625065743, 346.990588587957, 344.237007148445, 340.197218690605, 347.721104220034, 341.862018282076, 344.062273000337, 341.709854725715, 344.732293089085, 348.269473352213, 346.799360620612, 346.02568304152, 344.23904779909, 342.8586699854, 348.978447065184, 345.245880850053, 342.637706698776, 343.345646458722, 343.036827346171, 345.990285233331, 347.189166923198, 340.941037071555, 342.882996683852, 343.107248706109, 345.793869641533, 346.174723917417, 345.899672594228, 348.736710283931, 341.114081772935, 346.169213722426, 344.417011762074, 345.438272957766, 345.446460126294, 344.956926290428, 341.859220191332, 352.494526622022, 348.284038587651, 345.857330044944, 342.028613602214, 343.031715576151, 339.683602682814, 342.831085147368, 339.691076396336, 343.747038694281, 350.739110345429, 343.09378335175, 339.898904477968, 344.836436315834, 340.380335454049, 341.118491036427, 344.157488193332, 345.704211877643, 346.737678434166, 344.64821776189, 343.093234807597, 343.857049476983, 344.533693190178, 346.061384353029, 338.671806272696, 348.808095855804, 342.77437344792, 342.216642357724, 338.885503576665, 343.538849020915, 345.338129791221, 342.349542344294, 339.900918323302, 340.996958686052, 344.253280928847, 343.39569999226, 341.418081291908, 345.491147348666, 352.30641975621, 344.833113903498, 345.093753889654, 341.561350407206, 341.200304648053, 349.247205581186, 345.149211639617, 343.869378599323, 346.797459820815, 342.334662385339, 345.191137568785, 345.875948816491, 346.556567501711, 349.861591341969, 346.819262177053, 348.305722384892, 350.27246441073, 347.799747654517, 344.221277949834, 344.236959065337, 340.130561364617, 343.49051837938, 345.499558855376, 343.725840076811, 347.129774746629, 349.56326907489, 347.434188501948, 344.493096431933, 345.522598718509, 344.588152650917, 345.432118762148, 346.496081614916, 343.222569476119, 342.331677242404, 343.837015863885, 344.912415799076, 348.475933128106, 342.464884430566, 345.579671548719, 344.397419354549, 340.697047819995, 341.922463067005, 345.094044803213, 340.290633290183, 349.524640114189, 342.249265433558, 342.994258219673, 341.069878241849, 344.614182650935, 342.75017171005, 342.21616122988, 345.065034479938, 341.435333809815, 343.417848862272, 341.62755814732, 344.223681227377, 344.917540802578, 342.131257337277, 343.411633157196, 349.125633754387, 346.113333976338, 346.58370839343, 350.296771631589, 344.503600983465, 344.606688263704, 343.184137357228, 345.392348594807, 341.869755836861, 347.8214763649, 345.048436698768, 348.367371461393, 341.138180637441, 345.071780765385, 342.962574980109, 337.667776905415, 348.808192873296, 348.100000268985, 343.340301741247, 343.647016399232, 343.91457986035, 346.922141341065, 343.330547918106, 343.036904198753, 347.704857207169, 347.101742206688, 345.229969981196, 346.79030002892, 344.444511532827, 343.297107411423, 346.577068303096, 342.814200547048, 343.07313738673, 344.221723037232, 342.70698528097, 340.616515544032, 346.226382743873, 343.643470246697, 348.481842199394, 345.326158571561, 346.069590490918, 341.930609497295, 347.297793827795, 348.233513186756, 341.776407181149, 345.105140644312, 343.266064563941, 339.944547137419, 342.121631137179, 346.332719808874, 343.375676747898, 340.314827225008, 342.075989133567, 338.954225957358, 342.242740011336, 342.794751363459, 345.107850913085, 348.145751725571, 343.540064124332, 345.454443896358, 340.9382334037, 343.614738147708, 341.663735204844, 344.829019074306, 342.50940498182, 347.483833162163, 349.155459134864, 348.530256633792, 348.989403046419, 342.305769160245, 341.064972139926, 347.467705710071, 342.693093906993, 346.576464592567, 344.963662620576, 341.507018019914, 340.704225668652, 339.024258391784, 343.350345310581, 340.232517385963, 348.138090276407, 342.708156789145, 341.963342563701, 342.114528988763, 348.440360635016, 340.459381734367, 344.011383317804, 342.605961698797, 340.445993629061, 345.441127289119, 347.803191324519, 340.44832436875, 342.024239240357, 342.052104284514, 341.269946200316, 343.78503428027, 351.42830214031, 345.335405226773, 342.830442723712, 341.223670333986, 344.144241662579, 344.305601939297, 348.037570416741, 342.344779900843, 347.071729394328, 346.405478967269, 345.478184823194, 345.451816403249, 340.681155088089, 343.89868946854, 342.405715959005, 347.564158944673, 345.436875360586, 346.934563037309, 342.796251920117, 339.609986697717, 339.477909545381, 343.672427160097, 345.059925269433, 341.510001616506, 344.450021306921, 348.716930605326, 344.949110417136, 343.66852090978, 341.058759889192, 349.250682432632, 346.97017624132, 344.987697430695, 345.781722480992, 343.510104229379, 341.774539639427, 347.043865536649, 344.53680593726, 338.109363785453, 341.566994622782, 343.091215037242, 347.238884998133, 342.173213578224, 344.75181379006, 342.890129697275, 347.541880345027, 343.569663069974, 350.399338491427, 349.140587623575, 346.494228477784, 345.321517635854, 341.095051632669, 342.696882928246, 345.954207747196, 342.8152921646, 345.73409286013, 352.286910770942, 342.964609454913, 342.40747035099, 340.778080870312, 343.129449945822, 343.506156771553, 341.502470397198, 344.880371730338, 342.069294777259, 348.29937858675, 347.890837311408, 339.978779399477, 348.153192102808, 343.648854935915, 343.872882773377, 345.184917456304, 349.893603348336, 344.40776416346, 342.934447682465, 345.812317684969, 344.808823022825, 346.35061343118, 342.923872405835, 348.652900406525, 347.023582747908, 346.955546083764, 343.117855492283, 343.649716051942, 346.584812060218, 342.567679615505, 348.811777032685, 338.216583594004, 346.909687315877, 342.65877984837, 340.59763890244, 342.600417396153, 345.843532121205, 344.056393185629, 342.804548212276, 342.853055003761, 345.61049341342, 339.160141645592, 347.566456911127, 343.238817148105, 347.496463895931, 342.734076562523, 346.93586626226, 348.288031683961, 345.957678688676, 341.303355350368, 344.63012623865, 344.150267125986, 347.052842473389, 340.144837255534, 341.055911289924, 348.245988218073, 347.338490261398, 341.143265101117, 341.253125572464, 346.171727996433, 342.914944621838, 342.037785316912, 343.98430253674, 341.35050257573, 340.005784560932, 336.999459974441, 347.487038274588, 339.878474611978, 344.787071721734, 338.773015271106, 341.406282893712, 344.844033709542, 344.278156241666, 344.544624463276, 344.472096773526, 343.50041986334, 346.161662912279, 339.638829162796, 347.834309397887, 344.21891596044, 348.3250085672, 340.61889730511, 347.591515647951, 337.954507076153, 343.862744034758, 348.327843922554, 346.160182505755, 340.168328501724, 342.779597751879, 340.682858868968, 346.862923197123, 343.917487965948, 340.025678882286, 342.633754241997, 342.471195537084, 339.231068557648, 347.311271673191, 346.50486709522, 346.757176817557, 344.488151965697, 344.007071155092, 347.368555424961, 346.587895763972, 339.320020402521, 349.391758695513, 345.125423024156, 341.417310261853, 342.21207843408, 340.890934803105, 343.345836098963, 345.154696045078, 341.882619031459, 345.450875431908, 346.716484761633, 346.016063316937, 345.812279330877, 341.27715658393, 347.437449293724, 342.272584873454, 346.18513903046, 346.333673704443, 338.76133750547, 343.154286268543, 343.678022559787, 344.432320091743, 342.491383390611, 347.069473743908, 343.075913910043, 346.443215858534, 342.75082174005, 341.102040115903, 338.982510160109, 340.970196430475, 342.775093244946, 343.921002116867, 342.537835363005, 343.012814402691, 346.866882087227, 340.593289756737, 348.860937143117, 345.649575074368, 349.184379397451, 341.917032453052, 347.521063171128, 345.608056006311, 342.330536193794, 349.56772306672, 347.380784280673, 344.196982474033, 340.163117956685, 343.337494931803, 347.175193676471, 345.23497494194, 343.124304395006, 344.783284539009, 342.209349796742, 341.376255888574, 346.878423582185, 347.826449663935, 338.808312794632, 343.417568659154, 346.953410461579, 344.684591842355, 343.193305746099, 346.562759086345, 344.410675289739, 338.784956274862, 343.951599708763, 348.809482937772, 344.047667481393, 338.590256796363, 343.002549691463, 344.272002821779, 347.126817631332, 345.041077625643, 342.217374797729, 342.655796027311, 344.617607608372, 343.963986766493, 339.881776367425, 342.788980873072, 346.400634610871, 347.117819116853, 347.432914232647, 341.030068789025, 346.222599104109, 347.337798342106, 346.5560043337, 335.173286005826, 346.203170418716, 344.6506444681, 340.725631648201, 340.726173739406, 341.151466574277, 346.135983384083, 345.261403195467, 341.850838957699, 342.898541361319, 347.465877246433, 348.417835989332, 344.716654064788, 343.521837338908, 344.336584363469, 340.676352612725, 340.252173430221, 342.431605363757, 345.21812599447, 340.205517065725, 343.032400656954, 346.331316428416, 345.919792009607, 348.231168938485, 349.319342436821, 341.108943414856, 345.954241335332, 349.007172778117, 345.17470210481, 345.544103827708, 341.736428159499, 341.919578700654, 344.871591556591, 344.980423453505, 344.769252061119, 344.74378584717, 342.67543175908, 342.567528363496, 346.670533644846, 343.276547453445, 338.673145912472, 345.716526684278, 342.599604489202, 346.429217661352, 346.135889773314, 345.013060211304, 345.215650156647, 343.514236775614, 343.247646411933, 346.282611760873, 339.226575840389, 344.3677971647, 344.929514392682, 346.646155041466, 345.160763150399, 345.163310325687, 339.9227666036, 338.186057045466, 340.608508465552, 349.72493376665, 346.932594820037, 345.568478076767, 345.141791208166, 345.425018405894, 344.193372425658, 340.491956990983, 343.18597180761, 341.839511885515, 344.32219465787, 342.707071769867, 344.601404347246, 342.945871708314, 348.16338968782, 343.840236166274, 348.446506666308, 343.631877831687, 342.125849512058, 347.347884037225, 342.705412592376, 348.439532558193, 341.883007742368, 339.720894298292, 339.8175304483, 343.433323954063, 345.659838560284, 342.055939958753, 341.247111362916, 343.707153026541, 340.163970332117, 346.781385505437, 341.243915103505, 344.026547016931, 351.475562733937, 340.085554484577, 345.236350060727, 340.276052261232, 346.310608627261, 345.245775348308, 344.864077238705, 338.08366976033, 348.012259552484, 345.037166911332, 347.577912185821, 343.311158086367, 346.953980814006, 338.673827735565, 345.899717640739, 351.581429984052, 343.934147330709, 343.853708648575, 345.151441257847, 339.759804713631, 339.285352131646, 345.353419886958, 338.91104224991, 341.108039958875, 346.373355569692, 344.086801786691, 342.870382608021, 345.193913348861, 344.636983978887, 340.008868665732, 343.80656421241, 344.687684403355, 344.144338500735, 345.306669162123, 344.1949864417, 344.17226691347, 343.887408551128, 345.51947050665, 342.06608584299, 345.775471560908, 345.062715710645, 346.448674923388, 347.520600074718, 350.435018420757, 345.889480542427, 343.540782218335, 339.038818462247, 342.903574977126, 341.622494990963, 343.228735106938, 345.147276447015, 340.407708584125, 345.698841809098, 343.085186356687, 341.744233432406, 343.455654696886, 342.267015841432, 340.361950295433, 346.823214033495, 342.175841753737, 341.758552801103, 348.056333798832, 348.582418796765, 340.467616465483, 343.571058015449, 342.158170624822, 343.208020932327, 347.023975759075, 345.955334673708, 339.122144400263, 345.531193054868, 347.697210534006, 345.330816250352, 343.705172580728, 341.955793666606, 346.850049914399, 346.85712282248, 345.937087955046, 341.279524504502, 342.3035524827, 347.010239033787, 346.748031041425, 344.81817661863, 339.894534925985, 342.110181229371, 347.67246479009, 343.860064790223, 342.279862110979, 342.387529860859, 339.655959130838, 346.313871575647, 346.425205873348, 343.231082064619, 347.522806607097, 341.109952922044, 338.955571060061, 344.665695527468, 338.585060986798, 342.645682364103, 343.28287342704, 344.792927080111, 346.722735756713, 351.502726691301, 347.346748974138, 344.827672565813, 350.299581015541, 342.889217205105, 347.348048265422, 343.258362572529, 347.916412627016, 341.287575615777, 341.747500500789, 345.730191847428, 342.780253625409, 342.290787349011, 338.250905146715, 341.036301750422, 346.436979479677, 348.696564260599, 344.071550635989, 341.375595733922, 344.724086709661, 343.817337211606, 349.281562459589, 342.557755228983, 344.152017134356, 349.193355439799, 345.392298752664, 343.775351061579, 343.330780938627, 343.243196329399, 346.366155022846, 348.491194575348, 335.870782127824, 348.512328907932, 343.713029374419, 343.76496124798, 338.640757395434, 342.777880373179, 346.434026140273, 350.267061353203, 345.159952891767, 338.566271153448, 344.675457244391, 343.18946928684, 339.013490451568, 350.663561929847, 344.250330952669, 345.43225366294, 344.092885188885, 338.482627929354, 349.910149403988, 342.934769517842, 349.076902653038, 341.865065393616, 338.616216313712, 342.342331672153, 345.251502450702, 342.089466004493, 347.703298153878, 344.826200367117, 341.5797077479, 340.166038051696, 346.38227706013, 343.741056224027, 343.585339915538, 346.475546552332, 345.802042355854, 347.597634114908, 344.304974515475, 347.772343526256, 345.448752153787, 341.919745696142, 345.516218491245, 346.075124443114, 344.634456221611, 346.679549005051, 341.790163984986, 338.714917202441, 348.540970016161, 346.299828081349, 340.24835317144, 342.574561584942, 349.221204182113, 340.669383647567, 347.071850031336, 341.720348894948, 345.492985109467, 346.000916638596, 342.782885248111, 347.107835315723, 345.256261766968, 344.847645850622, 338.673123906072, 348.131405014878, 344.279150447818, 346.121544350427, 344.124320522986, 346.44535550497, 346.21681480006, 345.100110480664, 341.530404707126, 345.986952388711, 341.859935939142, 343.600758889998, 345.4965488641, 347.509244420434, 343.654195433872, 343.300314791568, 346.384159022073, 345.306060721586, 343.816011532743, 345.703772604679, 340.069293994412, 345.129993873851, 344.393742290409, 344.586185677195, 341.303791408898, 338.59507981316, 343.951554122894, 344.151084166355, 341.62766543807, 346.626832842285, 341.247675690951, 345.254364563268, 343.888606115835, 337.884432041608, 340.479896127074, 346.755574553904, 347.852094761076, 344.922665838817, 339.03120343462, 341.86362691539, 345.664318172482, 340.134404549879, 341.246712354469, 340.711019384099, 345.431163034135, 346.348317854817, 345.403474895529, 345.412579272763, 346.276965552465, 343.164107425855, 346.70355178625, 343.994007409087, 342.811800547463, 347.607181091164, 343.12198382875, 344.610420594273, 338.670706240172, 344.64462115291, 344.032563351791, 339.726818366659, 345.349716350351, 342.082627669445, 342.809006205843, 342.416684289115, 343.060662604994, 345.677657320263, 343.010965219625, 347.367967873399, 348.19330620367, 344.09606840158, 342.729775790195, 344.6425530933, 342.298328346415, 351.029795965979, 344.082681148856, 342.208285059951, 347.156094613968, 345.994422758771, 338.776282818018, 349.563872948135, 340.929393679176, 348.748815088178, 346.982558040323, 340.861601237668, 346.250848023131, 340.348182318733, 343.768036780497, 344.529878919423, 345.205164588904, 343.484328035213, 347.632078112569, 340.613787057076, 348.662874480357, 341.033355772957, 345.158937205332, 347.298708167729, 347.877344957545, 338.446148374377, 344.267676986513, 346.222265818219, 345.82267061188, 338.899615903988, 341.229704009683, 342.675083981346, 346.091799094224, 348.430964567431, 348.467603351124, 340.940328634653, 343.215119720455, 344.417002691291, 347.732138200993, 344.629589268105, 344.478490177276, 339.753089576011, 339.753204572451, 342.960546563308, 338.624643196263, 347.155411578385, 342.540178083032, 343.436741953543, 344.321752180457, 343.007377615692, 342.11941387519, 343.090084295602, 341.641471492552, 348.721177190453, 339.196740827368, 346.940102063802, 347.109057213695, 341.229370938508, 343.345389888325, 346.75084820165, 340.710270204671, 348.829905353094, 344.488063235186, 340.21180696708, 341.503003079726, 350.505289640567, 343.019561605976, 346.767978020101, 343.804534172159, 343.849312152231, 339.86013522175, 347.720549309161, 346.92686039887, 342.635731313047, 339.056223924885, 346.685677441088, 343.348127637097, 345.407291542694, 346.672204268816, 340.773135231052, 346.592042483101, 345.270934632285, 348.331813478885, 343.164085900205, 341.647165151996, 347.720966435952, 347.41169920853, 341.073455651341, 345.273874753714, 345.838882023915, 347.486818182306, 343.429350586868, 339.241529205729, 347.008062433919, 338.81037708886, 340.433979671507, 345.017469667149, 346.645061271381, 345.835261101658, 341.73852963012, 342.149329892214, 349.698341980199, 339.910379060472, 345.71270661578, 339.13016598642, 343.24869348362, 344.0541154289, 343.542975188334, 344.213737361584, 348.467812103209, 341.254244559736, 344.114727388021, 344.951459107303, 339.208230351982, 348.010671171452, 345.346834638277, 338.482403848849, 345.04424253902, 344.127044838573, 342.439496644143, 343.743950717016, 343.17198276137, 342.599607660689, 343.752285352191, 344.51964406367, 344.997849301685, 343.673730176541, 345.064347365916, 345.386544709683, 340.729211685386, 348.160760362729, 340.489726705768, 341.818996271286, 345.773563077556, 348.598831731783, 340.247477823, 342.435214475008, 345.200897357732, 348.984679368193, 341.523070428456, 342.881636608227, 343.723058923689, 340.571595018664, 343.824594792727, 344.963869923864, 344.140734187044, 345.117292350629, 345.748967973925, 344.049342482834, 346.485872271082, 346.007100449015, 341.965028785251, 345.309868784828, 341.897158894211, 342.53429958369, 344.693384181783, 344.059744669717, 343.711220952196, 343.616783096471, 347.797131299109, 343.18331279105, 349.621443274374, 350.668016136791, 348.694849098682, 348.708868772194, 341.840790539414, 343.849606721293, 340.9695987281, 341.367929908111, 343.053772370355, 347.785099203863, 343.221158291251, 349.172870593793, 341.175831587837, 340.833054900612, 340.592110972469, 342.837924794544, 342.824038032408, 342.888740004986, 346.175480398397, 343.358069505145, 346.893984497472, 344.331330615958, 345.94237346869, 343.716216994892, 343.007463933844, 348.938186580254, 343.824438029564, 343.503341177981, 345.018633437139, 342.908702442115, 348.184128400768, 340.921819859411, 344.587872304235, 345.637251395007, 343.49081512178, 344.802967912512, 344.754200029687, 348.766543511271, 347.62569237743, 340.382795241858, 345.820777502117, 346.696313924121, 340.09559680112, 346.644218631841, 342.406939741874, 349.939383123859, 348.191459592296, 340.249923196773, 347.985588627698, 343.417156910858, 344.321550102377, 344.079387976092, 342.359396818955, 341.298806350648, 340.834361563868, 341.930804977812, 345.566346591121, 340.458975074454, 339.640852389075, 347.314234372967, 344.888628045994, 341.977725003444, 341.233144835166, 348.909686391317, 346.916265780112, 346.329203419262, 343.517197942745, 343.526969063083, 344.872911000257, 341.28107000917, 343.717591656696, 347.040174185576, 343.952131156402, 342.150097758808, 340.541364100013, 340.827119484851, 345.985953657125, 338.395178641663, 344.177078133055, 345.305262656814, 338.025454405153, 344.94443753697, 345.763886509173, 351.8779063002, 342.135302418646, 345.94800787381, 344.019859613578, 344.643385822195, 343.975495166378, 342.378232258506, 346.164810454256, 347.431207860574, 338.487780040283, 338.794315924466, 344.952900736177, 342.237034847329, 347.841531125489, 342.997913320521, 344.98894631914, 346.053314791148, 344.922039780174, 342.510720048678, 342.477038257737, 342.513665404839, 340.354450923058, 345.240933459333, 344.604859749503, 354.091585613983, 348.954596297518, 346.320876519384, 345.251194463641, 348.579980430376, 342.006284094698, 343.940676909461, 344.88842026602, 341.827884040709, 343.856947970199, 341.712624378373, 347.009781993809, 345.189066470873, 344.560409230873, 344.602701868218, 343.669893149558, 348.199883669195, 340.026822611213, 348.602987372455, 341.081113198931, 343.517181579864, 345.03303976363, 343.561418994629, 344.951551799102, 343.761524193972, 343.65978554991, 347.306253957235, 345.594134380223, 348.892570487668, 349.241313128592, 341.785277765789, 341.112195788408, 339.18810346006, 347.012140726896, 344.968056110305, 342.887250619504, 344.73399074113, 343.512779481822, 344.12034084967, 342.087353593242, 343.181691711142, 342.840710941956, 345.580494775233, 344.613057358584, 342.090920355233, 345.329687769958, 342.954575154737, 345.449713226882, 344.240520756319, 342.164915959389, 342.974031011222, 342.602453402637, 343.68214531173, 344.766157828327, 339.695842524636, 340.218142708633, 340.1929396838, 345.832773303664, 338.642617361103, 343.424423978126, 342.12756090049, 345.302178029479, 344.069893298436, 345.235424388524, 351.637150956296, 342.136592226002, 345.362807722703, 347.969045056343, 345.429934057277, 342.279310974555, 341.912509286931, 346.262988331572, 335.719425291719, 344.455696154793, 345.90422121509, 348.724349092801, 346.111143994722, 344.737430985999, 340.307230832078, 343.118716526083, 343.983987111462, 347.883319470363, 341.733591684754, 343.352855775822, 338.605558160019, 345.670975220797, 342.102554542036, 343.198559495106, 336.235139873438, 344.901970105837, 343.727569450306, 348.838590977319, 347.614080307702, 343.163615903957, 350.103945811714, 344.603566670914, 338.556943041701, 342.361397371119, 339.636994676482, 346.300746744633, 340.220181941952, 344.986108068941, 344.076235620127, 344.574426213961, 343.598310518777, 338.871505385412, 336.596924955595, 346.110535024908, 341.578268483104, 348.0270299442, 345.05329811153, 347.429864945433, 343.164535468889, 342.975443673948, 340.87786680704, 339.655166892605, 344.685740936477, 346.590922326404, 345.069526768093, 347.781131478861, 347.944075292116, 342.740352837167, 342.182610514902, 341.966890112324, 341.485552344073, 343.395506085675, 344.103517236155, 339.018751233576, 344.458089470527, 339.921847095679, 346.312426449413, 347.562367885381, 342.818637854208, 333.729412035451, 343.35428704113, 340.613033721451, 347.095771656427, 342.025071611218, 341.894153906906, 340.44720680241, 341.784951392254, 340.971590319695, 343.258968593392, 342.020042341517, 343.749395366815, 342.673511842532, 344.926062295436, 340.440485587153, 345.217357348298, 340.544048842992, 341.589437843372, 342.71677084472, 343.502383315507, 343.659989758078, 344.276882520714, 338.790518261014, 346.085231102901, 346.14518905545, 344.356971628399, 340.487580797195, 340.903532203461, 339.723939969353, 346.665290972678, 341.722228322917, 346.230665916661, 346.205252933844, 339.550136024866, 344.191499680675, 344.462548125136, 342.28624655565, 341.149899098713, 343.363890979737, 343.480831469505, 346.654581230549, 342.444518389874, 345.809789767276, 349.673332528774, 347.034068371813, 338.160344743276, 334.634168273404, 341.776888412241, 346.314447354492, 341.159728789518, 344.471529185706, 338.553530928539, 346.015728903028, 343.756330632566, 348.438819608052, 345.518453981745, 341.126482165343, 340.730885269314, 347.547009997174, 346.672078059334, 339.098589515535, 340.401546659955, 345.396994383721, 343.859569048392, 343.772032557793, 345.590809884242, 339.93404907914, 343.022931257825, 347.11502507602, 343.030963203436, 344.548576166953, 342.709602485514, 347.348038069801, 342.396677240466, 342.655852598792, 347.270188662997, 342.20681013341, 343.032989874362, 346.032594704729, 341.279162983463, 341.241034877032, 346.091331474595, 343.728663688365, 339.361105742116, 345.198839873506, 343.635681551637, 352.1321659504, 339.05512301603, 342.605918375443, 348.630487155699, 349.742085068652, 338.226223883768, 347.438992556931, 342.575074806664, 349.498019995619, 344.729052837227, 347.838762338347, 343.038993219518, 344.995495561397, 346.685645806603, 348.614652443061, 342.787097914832, 345.961237859721, 343.777906257312, 347.088346726624, 343.167450840985, 341.391050730978, 343.997622557614, 344.485710956983, 343.448531748814, 347.832468947573, 340.384530413768, 345.845476104258, 344.83129677561, 343.057128215304, 345.141651254915, 343.494335329293, 342.583253285911, 340.84865518317, 340.258837516322, 340.365610141898, 343.896862950811, 346.820116950862, 340.260092778363, 344.166224826808, 345.556646279387, 344.259177660475, 346.041767285892, 341.031495291007, 341.256941714279, 343.038105926163, 345.962598202291, 343.085018303494, 343.914624444807, 348.407751124108, 346.859167238594, 349.746602546746, 341.543568471615, 341.082178036119, 343.603607104852, 344.534129583333, 344.706809789934, 344.680667178904, 337.852026196729, 345.236597847163, 341.271766534066, 346.147903362226, 338.45454455483, 344.052006617005, 343.322578030195, 344.761231961421, 346.304441135071, 341.962525683322, 346.998102181479, 341.561530503896, 344.278113618762, 342.653434893043, 344.595594368484, 347.849074794796, 340.098288721099, 341.869296085701, 342.582611375745, 347.420468929772, 350.436564890382, 345.774693645069, 342.241493326509, 343.352794418548, 347.859218165382, 343.828876953183, 343.048105694356, 345.211599844066, 347.791980424582, 346.422554803125, 351.543891210626, 351.01930611899, 347.051244379846, 347.603418980965, 345.651049737187, 346.253769443792, 344.859927672437, 343.984382807626, 341.68198266568, 342.625616855493, 345.428514385429, 343.191932072401, 342.593890091437, 343.37192670126, 345.049510654565, 343.43865567719, 345.295879458674, 342.603688318497, 342.22030454306, 344.500471383848, 344.120202813439, 341.25615439614, 345.503166395814, 345.306094536312, 343.91630551611, 339.09364397565, 345.476095518464, 345.556346668383, 346.368478841536, 344.4651024214, 347.541481591204, 343.993523826226, 346.259208628655, 339.059745164004, 341.324278880917, 344.195138692891, 339.767147429147, 339.684094163011, 346.198542867862, 342.171586852313, 345.65173262334, 341.520471052345, 340.221758718994, 343.250131029868, 342.597086112729, 345.34140440181, 345.64127979695, 342.70696148664, 343.561311991131, 337.735586986577, 345.372536709939, 339.328728071735, 349.380979709362, 340.249517130757, 331.835226310866, 344.310453117899, 344.068140205479, 344.382985464449, 343.862621105097, 348.245076891165, 342.904444898204, 342.468660140238, 345.773548632215, 340.53629068347, 343.595509642943, 348.807250116809, 341.223008385147, 337.662310923772, 343.038441320012, 339.253679835331, 341.694361966748, 344.015073535377, 346.951263967066, 345.302905074447, 337.196659839025, 345.040234485608, 339.794614420719, 343.033317129228, 341.534817828368, 339.772260615079, 348.555678452768, 338.451817703085, 343.240722958479, 343.415265345757, 339.41115358955, 338.043549258627, 345.959468699574, 342.810744996717, 339.324575003062, 344.888538615717, 344.624141328112, 344.29606074023, 344.989319635428, 346.849600515024, 342.58869381671, 342.123185302346, 344.372795270557, 347.407286194519, 347.690398803285, 341.98844683645, 343.789205046126, 346.961790113537, 338.139862689846, 347.279503817941, 338.81555431765, 343.955952117176, 348.822104187712, 346.247429146083, 341.13370783159, 346.668140175999, 341.924178782835, 341.820621154545, 344.096388192212, 347.490368718891, 345.099997933045, 338.840578157984, 339.226134245248, 344.406758628024, 340.977510548838, 348.276343031898, 340.432430200849, 345.204605079513, 343.449155965508, 345.449622330966, 344.907612464809, 343.502178828904, 345.416239917065, 344.814542460466, 343.457064657169, 348.504216534673, 342.088818293074, 344.040907248328, 345.337933894163, 340.386700603584, 339.529170257455, 347.202471469644, 343.215022793695, 348.645221904272, 343.394192093605, 344.018232348329, 342.641176561889, 342.568496753017, 344.749688548489, 345.563153560422, 343.548731577528, 342.570914483376, 342.362255721164, 346.559605521014, 346.562510888501, 344.771633495958, 346.540488763699, 344.431064625323, 345.61646468974, 340.214162340367, 337.76415656435, 344.027198607819, 344.540020140286, 347.166444206119, 343.592264249144, 343.462163746245, 343.413485997405, 343.119692893897, 345.389742169365, 347.348579041152, 344.667837047661, 351.370825977797, 339.253427803454, 344.517630438504, 338.775996213363, 337.931277850995, 344.15670654746, 344.836486951316, 346.287123507098, 344.035404902963, 344.955042939163, 338.34477321793, 345.316021198669, 348.841882859893, 339.278067228799, 340.763284899502, 344.910100705521, 345.467922710083, 345.682888797759, 345.748824838993, 343.222172611383, 346.321044504453, 344.901209917864, 337.136832222538, 349.104029242741, 344.379178108449, 341.887117985365, 344.33004180001, 343.854436203873, 343.975568643347, 341.273695754752, 342.725255906608, 343.464315521353, 345.618310071309, 345.340535118444, 344.918361464567, 345.810589288033, 347.988300216912, 341.89419217389, 341.89800322858, 344.105688011376, 341.784352601706, 340.766254293734, 339.809072081248, 341.564763947115, 346.345745385265, 341.726052329552, 344.438994049626, 346.696355870568, 349.392444209117, 344.96879650247, 346.480762870351, 346.565229441437, 342.229624621964, 343.372065706703, 344.298945865893, 350.307432373599, 342.515563733686, 344.931488040491, 340.797574805314, 342.929539078456, 346.005494404354, 340.394736801799, 345.041375355335, 341.369984179444, 342.259439227039, 340.751350595367, 344.183173157271, 345.22936565218, 345.836998377522, 343.661926321277, 345.488667322024, 343.380068775617, 339.353630547725, 343.190011590462, 337.864418860264, 344.55818235351, 345.532887068924, 340.457263490967, 347.481068696402, 342.967245432979, 340.106191108367, 343.233662796811, 348.330821655596, 341.089756666593, 339.98293298374, 339.089865794263, 346.591684483833, 348.722779959354, 346.499508670887, 342.353916690488, 345.576999277419, 343.148893132302, 339.09630762726, 345.504399699037, 344.714096677046, 346.594477593063, 345.037035148646, 344.487164408209, 345.052799857118, 338.312246629944, 345.052443354001, 344.134757109635, 345.258250997601, 343.209150479582, 341.76686050264, 344.706449873418, 348.395848463799, 343.204039783347, 344.592209926688, 344.452725324732, 342.372167182216, 341.556140231324, 348.021866695071, 346.677416506474, 343.974876018462, 351.045070611761, 341.581350353773, 343.224923319951, 352.334213342748, 342.030937186005, 348.453469080176, 343.321550711918, 345.731731858207, 348.327909678633, 342.949558106055, 343.831144014537, 347.575489018045, 346.519507317925, 342.254185401285, 340.096984292189, 337.524843985308, 343.679005324707, 344.174221283309, 341.167931193629, 344.417161981486, 345.050879237444, 348.174992776523, 348.63237149144, 345.21259449946, 343.935581950116, 343.598982971204, 339.084770961864, 347.949699073733, 344.787845028553, 344.912938687639, 346.465351389983, 347.2837939069, 348.032633817609, 340.740174051761, 345.300233117707, 346.736461422851, 340.15771082784, 338.656814618116, 339.528424129638, 343.773306484624, 343.563247246496, 340.829919338874, 342.620616934456, 338.040930514137, 342.563695985698, 346.529216464035, 342.402707531378, 341.476415965795, 345.84455114784, 348.755102804151, 344.761087063913, 343.122838654109, 350.702970022235, 350.634181546263, 343.190156617427, 344.18927496501, 343.31643902345, 338.739553995126, 342.862560672366, 342.186079554463, 344.103324972785, 340.356541296976, 345.185532359699, 340.035116268152, 346.522261723157, 347.771686078445, 350.692078354936, 345.933313530568, 341.842130230284, 347.861156454461, 340.039777665998, 348.790701488767, 339.117732087433, 344.881629865798, 339.482265479214, 343.198230446986, 345.980928352605, 342.938322584982, 342.734911110973, 340.456376032516, 343.969257902841, 339.950642879957, 341.242207532302, 344.967157587617, 345.71149656021, 341.573208748243, 349.010884965322, 343.572794816846, 348.333594219196, 348.189912743866, 350.565848450457, 347.149639636497, 342.123000182097, 341.495884195065, 349.431966770844, 346.679662891777, 337.916178592977, 345.870533972277, 342.647254264543, 340.234547409998, 344.466131184288, 341.371731523915, 343.285065504995, 347.59404693408, 346.415338399545, 341.998240808894, 344.208872944766, 345.456476155629, 344.833605016157, 343.635187229792, 345.099302793765, 346.36601179388, 342.079224459093, 346.792911488159, 347.428528247495, 341.146785816181, 343.572283845141, 349.982772926601, 347.809083505435, 348.997223292756, 342.360522792803, 348.93161665643, 346.236561040928, 342.329384074109, 344.111207591762, 345.232374982089, 343.78669150406, 338.290208586885, 343.323594057695, 344.496304315336, 345.705603487084, 338.862755528457, 345.495624277611, 344.029691642828, 347.368360093228, 340.405504621942, 348.539544082459, 344.414887863501, 345.291019874383, 345.570150792192, 348.947853432908, 345.354204806756, 345.583602003191, 343.648289880249, 340.236610881208, 341.186006480016, 340.245602413367, 346.873184563548, 348.288907359896, 345.290388672829, 342.864950960978, 339.939801833631, 351.345019515044, 352.728623930852, 344.996121354414, 342.568123420052, 349.956422045606, 347.660459968245, 343.223825064714, 344.196056339986, 342.562181706656, 346.620823121653, 347.694881390172, 343.817849296751, 342.934792503645, 347.530298242387, 344.046680987483, 345.784232555413, 346.259988702655, 343.399421056256, 340.983362064573, 341.20190469128, 344.852003190945, 346.660069221703, 343.614963918365, 343.179372022147, 345.712590006722, 344.03119037726, 339.235990623481, 343.070383420017, 339.594684579002, 343.816904650703, 341.505409493874, 341.42743071868, 341.912008523842, 345.001507338932, 347.396214162619, 342.549339884782, 339.176100767112, 350.007058309472, 340.321344863063, 347.589043120518, 337.356706926839, 344.175524728685, 344.651990195418, 344.802257022838, 345.611892241831, 346.231308055355, 340.990617688066, 346.460887317136, 345.033412199612, 338.885167213923, 341.940242876535, 342.980700091662, 345.152072358313, 341.767820310504, 343.370194981237, 340.810122866995, 340.004816449104, 342.481434732111, 343.227536527733, 342.529162190218, 345.31312093758, 341.93854882027, 342.831462286969, 341.174955030635, 351.157045906567, 348.024219642474, 337.386972446251, 347.035566891931, 336.634678501741, 343.284744393284, 342.013295315032, 349.745042483439, 344.021792548621, 342.215929152056, 341.162670837961, 342.17309250611, 342.900038118988, 343.332348577724, 346.551583508047, 343.860627830628, 336.69578539526, 344.560308563519, 342.804253837488, 346.098090990992, 341.986842597622, 339.762157211317, 340.954678342839, 346.782146311428, 348.1512856365, 346.197811375249, 345.956161074257, 345.637063207068, 347.488450876057, 343.349606514419, 343.196207455803, 345.117604850192, 345.522485680124, 343.474966009464, 344.915599008833, 346.195837100727, 340.298574371705, 343.7175088209, 343.114540359369, 344.670634848559, 343.458087907383, 347.237415989866, 345.722120113847, 342.756614493486, 344.176991208497, 345.360292608854, 346.302263351277, 343.029825535176, 344.953423727707, 342.629872423932, 342.185362298704, 345.354802315551, 343.144551786146, 346.188645524769, 342.96799291416, 340.697303977172, 346.766494355089, 342.561114994113, 344.519506379293, 346.025186698073, 344.514881131803, 340.858014057472, 344.839874532045, 347.380894417194, 345.954547272942, 344.595827463361, 344.334818483608, 342.825898020172, 342.390630344195, 342.148647374447, 339.769188243577, 351.961286122874, 347.227261931567, 345.853124080538, 344.427522524932, 339.199072114951, 345.31009898253, 349.078836938818, 344.314245678929, 339.296537518318, 343.902821975334, 343.32110407607, 346.868841990228, 344.5400302618, 341.352056550933, 351.793399912123, 348.657672555478, 341.96957236123, 345.97362338919, 340.820497329465, 345.551141057505, 341.21198389188, 345.587508145049, 349.819329557709, 339.821677543026, 341.441066920687, 348.879156811497, 345.85204091378, 343.560564071741, 343.646678040252, 346.87521413113, 341.636235792261, 339.651482028146, 345.897632841356, 341.043796606786, 340.445938513421, 344.82992763015, 343.0092641445, 341.641586075234, 345.702742796478, 347.94271460921, 340.849108953958, 347.193830996153, 341.8635689059, 343.447968903624, 340.692417929702, 342.51372333408, 342.665240935373, 339.598690442744, 344.895670157412, 343.43414943513, 341.896309188468, 342.701563315105, 341.181465729882, 344.476583793605, 343.525158806961, 344.237353762612, 345.648598528346, 345.493375551815, 343.356392160935, 341.44707531221, 343.119847636465, 342.078619722371, 343.57297290446, 342.171928206659, 345.142927624468, 351.33315843543, 342.695096860864, 345.658669032916, 348.422851312013, 351.547053473457, 344.400483035288, 350.326837120054, 337.770981767687, 347.638812665461, 345.684439674426, 352.754599942576, 349.755013922714, 343.454176624457, 344.839833701009, 342.274629934564, 349.137069057074, 337.435172339066, 343.718921345444, 344.593433056776, 345.695874887317, 340.866473816714, 346.915755224463, 345.309512078491, 344.759378846096, 343.285412853224, 340.889461244335, 343.306943604255, 344.332874105888, 348.840511953202, 342.564140779685, 345.160277320269, 348.446226312135, 343.99298504517, 345.615374655692, 341.008304934348, 341.190118157742, 341.051525919232, 346.648394563624, 341.861540607999, 340.037148419842, 341.852149435501, 344.209699364974, 345.022778627306, 342.214789968831, 347.006115302497, 346.677103776051, 343.745069717445, 342.065157276457, 347.103706771529, 345.638356853602, 340.090847120069, 343.492799361345, 345.853949138102, 345.275727236902, 334.986688591907, 345.182137674375, 341.89156728654, 343.25760424192, 341.346827791018, 343.4700358651, 345.817500842448, 343.049404305217, 344.880369398808, 348.671643460787, 339.18590160412, 344.953415861692, 342.11857239847, 346.639525943268, 344.16880962354, 341.042711939403, 339.636317709029, 348.272522966631, 346.213896387861, 341.615939014949, 342.669802525021, 340.632083622885, 347.254095015376, 345.935460620631, 340.78077654178, 338.643005944536, 340.409036898965, 345.160918747804, 345.679368291549, 349.281282176354, 346.035573278959, 345.364295162479, 343.617507200495, 345.167414049434, 343.732038940976, 343.030326801573, 346.443920060101, 346.956307836765, 343.550978571803, 345.36635453661, 347.059259244723, 346.616739197048, 347.610011939002, 338.871685969305, 345.848557788774, 342.117390301057, 348.428145076437, 345.113833143556, 343.959464131339, 339.919534993979, 343.146496184284, 345.492568211348, 343.65035844163, 339.940581671492, 341.30165186723, 337.602872250916, 344.716421756806, 351.855930105269, 350.736604025474, 345.103024622793, 341.689115957575, 344.352162017425, 347.137142746592, 344.808311645537, 340.85704466637, 346.177602592798, 346.156673702022, 338.479035164718, 345.943809329287, 340.385062130214, 339.864877551353, 345.325902099999, 343.953646376196, 342.843425353547, 344.841062288772, 340.625010206041, 347.059771490206, 341.564041967538, 343.186982195789, 344.027085733699, 351.809408940131, 348.186799645018, 344.884542251114, 342.139002359003, 342.974878965746, 346.279520966505, 345.136844528505, 348.162778022455, 346.601155897529, 344.890650658927, 342.270004667647, 342.396282963826, 345.358714161407, 349.393138313621, 339.850559991143, 342.382364037991, 345.351851189527, 344.51813123019, 345.27513434763, 341.302092046231, 340.528514002818, 344.210802070638, 346.249734539847, 348.778314418231, 343.716626864321, 345.927648310354, 344.400589802904, 345.757088531602, 344.476234233216, 350.104893915347, 348.037988063238, 346.200545764149, 347.19439569225, 349.267227750507, 343.382874914803, 348.997463238617, 347.564303043227, 346.310576642656, 343.212063828681, 345.994629235402, 342.864747901207, 339.608713986293, 348.648658589027, 341.960235209985, 339.753895581064, 345.487371190152, 343.6112295208, 345.861152641848, 338.898838325341, 340.994195116906, 349.238625997059, 338.019812531843, 339.942035423883, 352.388087041682, 344.301220869799, 337.690030929622, 345.586073522894, 348.823180292773, 344.464526227978, 344.517451727414, 341.270909219747, 345.882844679053, 345.560677097713, 348.61681756068, 345.390052586012, 345.477996938636, 345.405405245325, 342.399496710886, 344.754900359453, 338.838612280154, 342.978374093499, 341.630177951218, 340.234944546034, 345.870876323062, 342.101215579648, 344.967851123183, 344.420199964417, 342.374701077655, 346.199471827853, 343.860067947699, 342.039461926048, 346.911064857033, 343.090868587456, 341.083637896263, 351.780699021562, 340.853811161984, 342.378574861297, 345.685258647342, 345.064083031746, 343.81756805932, 341.633836640093, 338.249376735193, 345.252902242166, 345.151376057869, 346.168749792037, 342.305236983271, 343.436675327056, 344.396129017875, 340.982465879351, 341.280591431153, 344.728734849386, 348.53151740091, 342.303115299272, 348.300597953742, 345.503425151794, 342.620179389212, 343.504833635191, 343.836893131525, 338.047795989475, 349.920522695245, 345.710910137546, 343.051265278005, 342.776176859641, 345.735435144631, 341.543062669719, 341.503143690684, 343.64420366045, 347.450943341235, 347.725424348803, 341.393987736669, 341.414536136448, 342.223252066354, 339.58509945655, 337.778868537883, 348.586222300364, 344.323058866225, 341.713413812132, 340.089866044127, 346.946824136792, 344.361497048256, 341.864356182155, 344.328238034683, 342.60226153715, 340.57902972516, 339.32780626498, 346.398911407962, 344.743626266615, 342.058483139284, 343.091745099332, 346.701766984418, 349.130644223672, 343.625741545889, 342.381044581375, 340.068476406119, 344.64292774517, 341.584808938834, 340.705284802096, 343.478889623188, 350.276315624614, 344.301104636387, 340.417658005271, 343.50331884999, 342.121529931117, 340.068887376446, 347.852684459205, 341.368203435551, 346.862683625555, 344.199234136059, 344.531836424291, 341.137762775758, 337.365027618285, 342.457217393264, 343.659011445256, 343.680255582088, 346.880726854498, 345.191340360978, 346.174226728517, 343.132592605826, 343.330885518983, 342.596199665453, 349.659981120225, 351.143913748795, 342.031937362775, 342.176794909513, 340.61928054464, 345.173291019046, 342.653506576294, 339.626051469254, 347.658545484509, 338.528030030937, 346.590602029459, 343.720940539194, 349.820931451455, 342.584317497549, 347.420961816501, 343.876339548831, 340.829638807256, 342.206484702591, 345.67493312358, 341.843903729801, 349.685837041052, 345.195956527422, 340.552406143319, 338.614668520209, 340.581898923148, 343.490418853512, 341.93130381346, 339.274747248116, 343.026779459717, 340.594612899937, 347.353042295536, 343.181587592678, 346.085883579991, 348.677168784888, 344.264801062122, 346.277535183016, 346.066449511523, 345.894995468227, 342.380516626331, 342.684488434354, 343.012648024687, 343.884162365625, 343.573522485142, 347.581174661177, 342.199741818746, 346.543370564698, 342.999803267747, 349.006813513368, 347.006122523813, 348.43063868009, 344.031247230698, 339.966916226568, 350.282932676132, 347.864085560227, 348.221973514737, 348.148685382427, 349.31316590403, 341.799578394168, 345.865717900292, 342.285344339445, 346.842289268714, 347.813045918866, 341.523210578702, 348.448618827933, 345.086994723516, 339.097462390629, 344.583472387538, 345.128885940328, 347.373322068008, 349.819471142633, 339.41938239931, 338.498537105227, 345.471954179305, 344.673000659437, 346.776690462061, 342.155743216448, 347.852025933955, 347.1997382445, 340.783698264119, 343.037576659282, 343.256205624081, 345.76078209887, 343.461510949669, 344.167800052623, 346.845499514138, 347.30708412635, 345.806072065457, 345.422618770914, 345.922261385443, 343.59076257724, 348.258249023383, 345.04032044301, 348.058868364443, 345.563429364234, 347.323226757648, 346.572849675973, 343.535842114101, 343.928852049436, 347.776497756046, 341.468315381303, 345.637939460471, 342.02614408974, 341.469202950809, 352.71854541737, 350.724410567883, 347.44370773916, 343.601759712791, 339.869070649551, 344.750530005436, 343.059283314802, 343.806826716734, 345.898582551164, 345.044849320735, 346.391346645558, 345.619488433883, 341.631571846668, 349.722155343168, 341.941855228774, 341.875253490222, 347.244683319203, 345.608565642095, 346.16035563892, 341.26394352557, 340.356145080953, 342.090038933611, 341.315104288007, 340.502088323631, 341.413364036624, 337.494345142943, 343.782726770675, 345.097386601368, 346.610909091514, 341.200098636532, 337.094689717458, 339.737518233195, 350.705958678489, 345.915661553387, 344.060558697453, 344.174652426618, 349.898183347994, 343.819834601755, 343.625293904202, 338.515549568958, 344.59557687593, 345.843905139211, 344.379801767026, 348.871961895225, 339.674930093933, 346.733674580308, 344.364644838957, 339.377785929757, 342.014038202191, 340.118147263672, 347.293612962008, 345.512642152832, 343.864305192599, 344.119102026437, 342.355189369228, 345.27222580821, 341.423380548257, 344.141199175658, 342.350848074492, 344.438303245506, 341.564048272848, 341.017648473396, 348.490940558079, 337.408417184392, 346.154752911537, 344.161108275705, 343.543354909777, 344.616927842759, 345.522187268732, 343.758326491914, 350.020741411336, 341.348253610427, 342.284271442266, 339.207858764189, 345.068031068291, 347.215210864204, 345.233758259904, 345.536796380005, 342.423523130926, 347.118586637838, 341.732017654589, 343.197586851948, 345.148596564761, 342.196224850935, 343.954706624793, 344.882550191082, 348.234155623702, 349.55957430167, 341.590251831519, 339.867788358528, 346.46391491014, 342.659711332161, 345.61913119316, 344.178237928282, 343.748220405078, 335.674090639598, 341.159138709003, 345.708052353208, 342.748611265654, 338.41350881248, 342.967719584279, 344.615231898141, 346.374942072643, 345.698584334706, 345.019282657434, 344.71006088685, 345.030117677159, 345.376485591903, 343.875888673401, 347.806857814535, 346.455309243751, 342.920948222151, 339.566543737394, 346.407553122153, 345.312030047241, 344.096352646652, 342.867327547769, 343.816785046202, 341.965333768786, 340.49784630314, 339.618911127463, 341.463926456027, 343.892019201792, 347.212105548611, 343.795077117655, 344.529566794087, 349.258093573504, 343.921401354812, 350.455184934201, 339.671509375099, 345.47248245456, 343.937831868731, 343.390104377939, 346.552472109271, 344.206785235598, 340.305030173765, 344.175525338127, 339.358229399908, 342.206486749202, 340.692892967547, 346.015920352086, 344.106040851015, 344.998110011879, 342.903456516444, 339.952565176783, 346.562336776889, 345.233996283197, 343.928371882591, 342.011309874258, 341.030541498571, 344.67963793382, 346.223775979716, 336.286111228348, 342.190614775646, 343.369728449399, 344.054930570021, 348.185630116665, 344.728317184026, 346.680837787777, 345.473770817433, 342.606951307192, 339.753932665788, 346.268045878008, 345.553324241647, 342.61555324339, 340.966829856116, 345.418793164281, 342.121736177073, 349.109549771865, 344.953429899411, 341.049371094134, 340.606531289105, 343.234425099071, 337.077917545554, 343.361550323909, 343.096305862459, 341.319217364147, 338.503002917474, 337.631300191998, 347.271442312217, 345.206762336906, 349.601696665971, 346.565735814144, 345.225076341535, 346.157667738597, 343.515766889067, 346.181289439275, 341.294008824309, 343.767000624992, 340.239337809986, 344.126393623128, 342.066042826427, 346.594511519686, 349.223350404983, 343.433251972948, 342.689320374676, 344.015502699419, 340.989846363303, 345.692507747049, 345.012142438057, 339.442477050614, 344.815383077613, 345.19229283905, 342.738094200074, 342.4494346219, 345.644472164577, 336.914526195596, 343.78949073224, 347.304334543289, 343.362055455055, 343.727289154583, 342.23770555425, 342.317211113734, 346.407831742641, 345.072195834558, 343.019149592989, 343.861399823702, 342.511535340714, 345.308802935124, 345.219558875218, 344.571914234654, 341.535256834144, 344.660720801784, 345.25346789085, 340.886093404169, 346.311707558814, 345.123311065515, 343.129876605466, 341.942481114563, 341.975476366548, 345.636385762267, 349.959643515422, 344.579945588414, 344.580363815074, 343.956441691499, 344.44345964536, 348.529811900376, 343.499096979588, 339.141265999408, 347.120879036762, 344.744296292392, 345.098965100732, 343.27789211599, 345.729038913487, 337.846704702251, 341.86902861048, 343.572986891904, 337.802571036144, 345.918176781231, 347.865756133118, 346.970825412491, 346.853445895071, 347.007488258088, 347.763284257699, 343.395310598089, 345.703762172046, 344.459395570448, 342.130156220503, 343.727533487402, 344.714892989018, 342.156193733381, 343.688649767439, 345.824135321583, 349.252881121287, 339.206069045911, 340.334559815524, 348.747531061641, 343.300203262412, 346.784036378634, 342.132814537464, 344.777903595692, 345.069031856296, 349.862905517757, 345.766352944117, 348.270226594176, 350.759271732501, 340.406947349848, 344.893590362769, 348.651428264454, 353.261251290325, 342.851051046479, 346.107919029436, 344.288604104736, 347.898502054744, 344.946634297615, 342.233996815451, 345.840616943173, 345.26958393174, 341.796309630822, 349.621276833706, 343.413633686109, 341.044627940303, 339.792253913404, 343.032567416195, 340.476686529017, 342.796183234215, 337.352067482325, 344.102919740969, 345.767482398541, 341.382384230451, 342.538203148567, 341.070979868509, 343.32542119022, 347.506489140302, 347.748712096523, 342.416442915224, 341.711961588946, 348.882472277524, 342.841394369269, 344.416821427421, 345.348189461611, 340.353320198938, 340.602557146124, 346.197101166483, 346.052131589063, 345.402155719062, 343.006041115343, 346.486675969774, 350.704262332818, 348.420024264296, 342.62849170197, 340.614419269773, 346.25775337041, 346.941781836697, 344.623707552616, 339.280037292494, 344.492894452016, 347.134146762831, 339.999462356498, 341.479716087456, 340.6309275923, 343.129915187793, 343.637901077035, 343.125628736899, 342.59637513931, 338.720339110538, 341.547263657654, 342.282245749328, 338.690403820519, 339.870526316008, 342.726931891721, 345.282618588933, 341.715325608973, 343.22428965939, 346.90326847659, 342.61394400674, 350.532884835381, 343.118603051876, 338.558725450148, 344.253259388013, 343.268208196825, 341.845010583771, 348.796091213278, 343.471905288689, 342.403070177649, 338.285155706623, 343.39300095572, 346.314308608078, 348.074111731458, 340.855926409714, 347.452229398909, 344.483874500765, 345.183605297613, 345.673816622895, 343.562164504443, 339.767752792108, 343.965466097905, 338.514622240739, 345.917396208037, 349.1889274828, 345.391439282052, 346.560257890006, 337.792361041935, 343.488919777581, 341.064189983605, 345.412696055078, 337.76194154478, 345.998437263143, 345.617251549328, 344.530871564405, 346.860230801369, 340.794649806283, 343.83878645259, 343.698639565131, 348.057366278174, 340.195214959141, 345.555724310816, 346.312079424702, 341.895986844176, 339.877564502756, 341.913785525897, 342.905324357669, 345.231556974447, 345.317606506392, 346.047953707555, 344.657687739883, 344.244645690809, 345.363614266799, 340.213628281238, 348.665584524223, 346.515121191101, 343.985516262021, 343.557601715567, 347.420952414345, 339.494990097569, 341.851710203288, 343.143028075095, 342.637183642365, 344.507152748144, 345.756065538281, 345.193651119387, 343.6324372377, 351.152188570437, 346.418249057838, 350.101197885346, 347.402141446623, 343.833948297397, 347.343549747336, 346.741855873145, 341.203158715499, 338.846362371834, 344.825903616226, 347.140989124894, 341.102797638553, 339.55366115926, 344.551561044047, 340.337648044727, 344.317055209448, 347.589591941617, 345.055943782329, 347.084029155127, 345.199336540694, 347.665913290604, 341.864379314702, 341.104116000877, 339.907809374156],[498.84355896347, 513.945454240176, 533.722457836886, 525.816024445346, 511.941392473291, 486.303277837431, 508.331193454614, 524.412086442022, 488.64923747012, 525.939670289121, 513.56666790533, 524.030667830206, 520.102072525668, 514.222388241586, 498.09197124135, 540.629120105923, 537.262611910282, 523.904590757737, 534.395525688322, 548.740061190282, 516.857243102696, 550.551857282333, 513.564744633517, 525.122015676623, 521.943454431626, 509.844794331253, 544.729062324676, 527.701531152795, 538.844941444011, 524.290159825103, 516.922753156794, 494.90233371839, 526.846882636292, 542.998263380003, 498.884611101992, 555.757473364375, 563.618538450902, 525.063351221353, 512.540158778449, 503.059872363894, 516.809196672492, 512.765437248482, 519.601968059003, 550.217186969298, 539.685399873346, 538.799746584721, 511.673864908853, 509.023075356926, 539.254642675534, 483.226185836722, 517.654415492069, 542.59362615321, 516.414476273985, 521.720008691413, 531.220427888763, 494.082049380627, 526.196930288165, 496.523699269927, 509.142160431719, 510.422713560715, 500.84344733649, 501.885267153588, 498.350351540764, 503.557042333847, 532.538529837915, 533.005551805035, 534.027010059213, 507.572661194931, 530.416428290068, 546.783748884193, 537.05470169227, 561.156977421606, 505.05483485385, 533.742278518318, 525.493204774354, 505.172166320927, 543.511718546454, 539.681213619905, 528.282392606922, 520.262756440828, 511.827295437875, 533.71315518467, 544.148300062238, 530.779647587421, 527.54174179558, 523.574465113452, 507.001742679913, 538.843234162496, 531.682150207031, 543.237612472119, 537.923630046045, 513.972011752955, 512.756479602138, 477.110502666451, 524.761259178973, 526.156947898504, 515.242317805369, 525.552468499064, 522.486031652642, 535.515180090076, 537.920505624459, 504.2119042279, 510.502841687383, 521.207631653256, 523.77012521046, 528.568844218685, 543.557868113812, 550.672921278597, 511.525545642376, 494.683401881806, 497.369467806256, 520.253038184926, 520.11184576712, 503.550208614092, 513.370414431589, 544.369209713707, 530.461141803943, 540.112631507227, 524.173753663546, 548.443351257556, 527.863604860736, 509.818389129877, 536.730510094889, 537.266608731126, 522.59930398545, 574.184932834998, 507.722120145611, 542.14837322536, 558.970168522898, 537.647368422119, 499.28797782149, 520.638961567171, 537.581593220839, 508.267782029729, 531.071194734281, 528.184071391966, 493.882516880324, 523.553722641607, 532.744167727045, 510.670786906244, 531.109864406963, 506.695352226698, 517.860178986047, 546.765446712096, 543.353000643721, 503.877046346272, 519.736968749705, 539.422661853453, 524.069070562933, 497.244892460873, 518.160225276826, 521.290638152529, 536.759481438259, 559.911086326177, 505.165803541442, 541.807670288123, 554.072251002306, 504.423625316594, 504.137417043958, 505.248053998294, 492.378166131273, 496.928314130094, 530.771952548052, 493.767191657476, 550.393724989479, 491.504737113157, 522.943281743159, 522.705210614069, 506.864106961531, 510.704541149275, 516.295344140639, 533.926514589665, 512.581404730614, 474.370605984032, 511.433718823931, 542.440364795872, 525.213254150055, 545.143843491104, 554.202761705981, 517.17722913767, 527.749010807344, 524.064100999424, 544.375365728905, 544.794906263881, 522.593100798975, 514.516295649413, 515.416290772315, 500.340395491617, 510.420632157312, 529.103003982273, 521.407141401791, 550.097728256291, 512.724487153804, 543.344656592497, 524.694072205913, 512.470187346053, 539.932093533823, 526.068998601981, 520.306921834009, 527.55665364328, 503.648733576698, 526.592561076589, 516.285047072619, 516.548375037247, 530.64495842939, 537.74611399474, 531.998747503416, 483.992405695805, 539.404762703705, 530.673974568658, 525.99996658877, 508.70217113345, 511.169124201025, 518.378282566865, 525.831428130344, 498.479557955054, 540.854641649204, 518.014863495027, 500.290345176403, 498.255243712472, 532.72832312316, 504.874271811925, 546.705694096406, 544.50475966842, 524.339058313048, 542.261024913013, 497.986991999133, 535.00307413852, 523.532259067518, 554.965899054034, 545.264389474552, 529.612594868425, 487.290309279303, 529.7670892611, 537.021937520343, 498.852943527326, 535.343479632319, 550.14749699123, 520.396744009861, 534.975514633295, 532.010109305769, 567.538823191187, 496.489825866265, 556.366192294535, 509.235523851341, 490.029916771425, 510.267566065179, 499.836902828469, 516.663167283558, 497.227257482977, 500.928575315819, 522.796846226505, 509.465580187226, 533.189834834854, 532.444990090102, 531.635573146253, 527.76062765786, 542.498945160743, 502.918011754973, 521.44648436359, 521.329492785444, 550.451301731908, 534.278678588932, 504.364610307578, 512.11838459533, 505.796030787117, 554.582169426129, 523.988912363042, 505.230255930682, 530.137026943744, 518.801910347134, 501.850035723187, 538.574669563677, 529.700680056024, 503.277529626758, 542.859110747166, 500.173903353594, 505.37726914807, 538.890300529204, 524.088416599442, 515.298929800655, 509.612659633728, 504.456739209733, 504.082968285303, 536.994935984847, 512.353466030461, 543.586660087611, 534.851521372773, 513.337217015304, 543.212649939404, 543.869627085259, 502.994908263336, 510.312943473174, 538.519383831668, 504.784314279221, 523.562505467664, 516.336090289644, 517.577876409667, 536.584117886478, 508.011110790938, 510.406842666099, 475.477884900666, 514.909833979813, 512.420868199977, 490.622735673265, 547.225594704418, 497.616336960653, 547.265937772446, 538.960475048277, 536.106035842845, 501.885928944154, 505.865673843417, 506.554410000216, 512.674724571008, 542.16131214961, 541.754501912741, 544.311683376821, 507.205050158517, 500.9496990371, 524.992539517493, 494.222364315716, 531.029012571412, 553.015718275, 551.903235679384, 543.00356539772, 493.837112536047, 516.498893284608, 543.159043045024, 534.849374116853, 525.998835212039, 540.581387937224, 520.830505564772, 570.168699599917, 535.907071479419, 508.597274962076, 548.742908745852, 524.152512216616, 508.838185600108, 520.944868203387, 500.787225030103, 520.865976692718, 518.537530826908, 530.054763487602, 500.417844625575, 499.200212686345, 521.720715465465, 549.66405471998, 499.830280965719, 503.400156835413, 495.747848680947, 515.503500658253, 517.093278112744, 552.418369264507, 529.522525839706, 537.320729403427, 517.642649745792, 528.321167557868, 516.832707940079, 516.29205496564, 521.039000945187, 515.345306993918, 511.660726213259, 514.256088649337, 498.815970378412, 513.818139576653, 495.435701365846, 512.267475123935, 530.879253535027, 517.594352048262, 493.7597520319, 519.019660504281, 523.488087810026, 506.864954732259, 542.405959300543, 504.236069402844, 501.245940179633, 535.2787096788, 545.931286436537, 516.774629399608, 504.608927147844, 522.911042645177, 523.539179357294, 538.092309593166, 538.802915894057, 532.546258955904, 548.168276715847, 497.297766999762, 491.570810793782, 543.570255334746, 526.520146952414, 519.836728098731, 542.737654800511, 503.321309347139, 542.371353550885, 527.381051763909, 524.687122239747, 506.6861773993, 518.318575341186, 522.689286646326, 499.813946589496, 541.264592953571, 534.504234569192, 506.582073196038, 511.078404329042, 507.770561259621, 513.784196405399, 540.92720778263, 550.280731355358, 514.512198979707, 503.461409801449, 546.448059576212, 490.512155053337, 505.087841592463, 528.096906109734, 509.666983434503, 505.597009055144, 522.938422688629, 529.988849517067, 540.450243139715, 551.29122306105, 514.191866375688, 532.434232250065, 521.57790904621, 536.773851038295, 530.034050977353, 523.66379090202, 535.806285520718, 533.73384571821, 533.879831235647, 525.414392352726, 499.24074255646, 538.799209315824, 532.407147677511, 521.618312452312, 503.070176754725, 537.096367391895, 522.802209198878, 541.687469172604, 515.339246358902, 528.378695524581, 514.493895708493, 553.953660539007, 520.234537113555, 556.70002898451, 530.298078913671, 504.013490410095, 527.948474239671, 514.185891275687, 524.241517759344, 525.024401550795, 508.872263060215, 499.099827849766, 512.393418946578, 522.865744870879, 518.2357382866, 541.85808135844, 521.919581136596, 523.842730032492, 563.321600299821, 507.290084214999, 565.791301633193, 539.027510834756, 530.33902150408, 494.533805090924, 504.306069446098, 501.88499865766, 524.185822106925, 511.094861372988, 546.687279445264, 550.604023679837, 520.539382830263, 525.561450020366, 518.316946969458, 512.807170751483, 496.528671540269, 518.585615133063, 514.449731140271, 489.583338945167, 506.560411399997, 524.391329813354, 518.218238714605, 522.188825154443, 535.719837441079, 527.173289259599, 531.387515835186, 513.710073674259, 508.815597160483, 513.210040058065, 512.245847491181, 517.034137847763, 542.551761427491, 525.080889200219, 523.125769392147, 522.859386178115, 523.650592586939, 506.944487533479, 506.653634997941, 515.058526508799, 528.710963336144, 534.122560053823, 563.861674241278, 530.67804897268, 490.141744628306, 527.533075218743, 530.07719033058, 516.650713919121, 509.109644918829, 538.523923130316, 532.232673351071, 494.685417262249, 519.427719006164, 533.155750134627, 514.179557111799, 516.814891841435, 534.44338136007, 523.706072870699, 515.36541032277, 547.584324976206, 550.768524462078, 515.649072782805, 523.597924738296, 529.912710902152, 538.804524885857, 510.333816966242, 531.38962160781, 528.108694171896, 546.004378232858, 512.982874205581, 526.28062562365, 507.650189830105, 510.212186290004, 487.962242954785, 517.72827945198, 531.949277484484, 514.412938992821, 529.51874668351, 516.044640018531, 521.445020783311, 548.87735504598, 512.491581569451, 521.529630571394, 540.255677419693, 560.652773697191, 498.318646318014, 518.315446975868, 542.564811666408, 509.795581573308, 546.730377215628, 506.217709840187, 511.470197579138, 519.452691432242, 524.298220752509, 530.2486808019, 553.707247764767, 503.556150749712, 520.792165908882, 512.399117111406, 518.105384898894, 519.306780418453, 526.838522628984, 526.209352884677, 521.602124288372, 473.734307259929, 519.451770812856, 516.939768062372, 527.768385611237, 517.534433320609, 514.300094425198, 533.868488852948, 510.606414233532, 542.517003206302, 512.754089180967, 527.171790400412, 542.584539025772, 555.138315535975, 525.193981990312, 523.731632608486, 512.59943724642, 526.950205340045, 535.288436565531, 526.398435046779, 523.610812124782, 521.474702134902, 523.716805879166, 508.340375468775, 509.643057524587, 514.714828025602, 535.131589353742, 533.965205337092, 549.344838727472, 515.867226439249, 502.18391576023, 518.046070733191, 530.827836454347, 515.626230704862, 567.020390390181, 512.407934413071, 521.339153726857, 523.433722461478, 504.750149630083, 508.635369540824, 501.700965175531, 521.839862223401, 519.796636298276, 534.244470688258, 530.20774116449, 503.553234767763, 487.196969008468, 541.970773742927, 523.381818528649, 515.526286209259, 517.602495236869, 497.909973164126, 505.83618009132, 523.831659663637, 534.237417331896, 521.338946957665, 533.010130232128, 536.714865805687, 525.794256542178, 539.226583501615, 502.939850617161, 536.215998403526, 537.208871212922, 529.915091403264, 510.835113557248, 505.819906700359, 505.659573383762, 504.235196666023, 544.241505295669, 508.539752355647, 505.841819385597, 507.760312160437, 509.766565083931, 532.661697038072, 488.646405647329, 501.29541829656, 563.390039174853, 521.249400652448, 509.417097780898, 530.09304853373, 501.745446130769, 515.611442825494, 547.526057778242, 541.973979591948, 494.175346116088, 516.394991118742, 531.439052814738, 501.645038070345, 528.532550873285, 513.099466256306, 524.470754866623, 501.339596193581, 561.025673281611, 542.02251671092, 513.205860815602, 540.279729116484, 521.723383109102, 534.380431281493, 553.936861729216, 504.894074650669, 508.386828776456, 507.70631641855, 555.99428931024, 522.373774796292, 554.892525570305, 524.782738281518, 507.512187337736, 512.779667020755, 503.487791819232, 557.218769349941, 523.270312798847, 533.215988251495, 498.300767975284, 499.544299090483, 470.160461979111, 494.751730490279, 513.807385075329, 520.653729666214, 546.875477056312, 524.595043011634, 512.584878447937, 495.765348628022, 539.987445959966, 535.959337561432, 521.932718168197, 518.009669821303, 545.664951449053, 514.14598633572, 543.75163619063, 520.809925972728, 560.347996507725, 525.479799605801, 529.454056172895, 530.372401731559, 494.44816834274, 519.189483417167, 559.796155235368, 516.480573664945, 513.041555725062, 511.351979558564, 495.415095715023, 523.395246141234, 536.471928995975, 537.046373671625, 553.654956566912, 516.039397496285, 491.245974382054, 540.344262769966, 513.664590324218, 548.733330124487, 515.082024329585, 510.638486060905, 523.596446230438, 541.280972885613, 527.506637352874, 552.614725667763, 537.676257016161, 517.695482989061, 541.34108670302, 510.584663234057, 516.819657119859, 546.732730577498, 513.213519287812, 488.169898387925, 516.46216941413, 509.196778140946, 535.695624253697, 533.348330228401, 503.071121828558, 529.733472599977, 537.038506789697, 532.439422680132, 515.446520956739, 538.295868988519, 496.190418257078, 528.615744031891, 518.61080245291, 516.928351916987, 517.556274450538, 539.958435333637, 503.118791368805, 516.608092954459, 527.87115226123, 525.929323702989, 517.273501260462, 540.751744123763, 527.215326603936, 506.502456434906, 530.279657696319, 561.099891238451, 507.902677865501, 549.092155582583, 530.748375373703, 510.230093055579, 514.780635439294, 522.805873252484, 534.960809596604, 536.855196231335, 551.635371084162, 545.795820984472, 538.040806302062, 538.250279758814, 531.858690465234, 490.024733555117, 510.692515707459, 507.89107257247, 497.944003097433, 501.763079040058, 551.058906154857, 516.198982214809, 518.228621059647, 499.943478281296, 506.966968791833, 517.472128472787, 540.842401398004, 485.452309470442, 511.995316677887, 524.008381441656, 543.740685040923, 498.303350116605, 574.627965725744, 531.198289276804, 530.660121152419, 512.876604072215, 504.484925465633, 528.094974864844, 523.997703127281, 522.403244590934, 508.863818772557, 513.700320804386, 511.658633250343, 521.526723956912, 554.781536938478, 506.371260618325, 498.629821488678, 541.360277609246, 516.940730347679, 514.394541568023, 560.49315001354, 504.384505223057, 519.269792683912, 525.877412836188, 535.081179413463, 547.011466995785, 511.226722154284, 523.816112354128, 534.233826258192, 549.79887848422, 563.168054929266, 493.528955923664, 536.18002766388, 506.679602510564, 534.541178970879, 512.173585889631, 531.408356404489, 554.581516548313, 517.255770850522, 536.632165110391, 511.544852506819, 541.409054756154, 557.76035382265, 505.874163671779, 481.70835349975, 525.601561874701, 530.112508220639, 520.578151257254, 496.781521266862, 512.823623641359, 524.231114054255, 515.114586177195, 528.226760683281, 519.812180778301, 521.056367977255, 517.732471899331, 520.110675300424, 501.184596137353, 520.621161125654, 554.203848549866, 503.538620426529, 505.098376303575, 512.172967119482, 509.970684141531, 524.775667356465, 550.049894421657, 510.242473781147, 528.125938688106, 539.162149975523, 510.325720545579, 526.07829140738, 516.948637495103, 557.90949433056, 530.406444565619, 534.351023861706, 509.8678028703, 513.412157214301, 492.700458748431, 503.93288141081, 526.894648006109, 502.985436371339, 518.388507012515, 529.238482485866, 531.45641857994, 475.789037120365, 520.501076271639, 514.094647974091, 540.774913884352, 551.852329703918, 528.935078898637, 513.291536578122, 507.515256761138, 538.228806636357, 539.779784480528, 505.574685364575, 530.449169188712, 547.674192914625, 546.342377731451, 532.88755145998, 520.011374127939, 532.067818855837, 496.728820535616, 517.962909662976, 516.117526549729, 499.780278918242, 532.011152568884, 528.376398184063, 511.159479698724, 502.324828977025, 497.493353023223, 543.514567989334, 512.329637995558, 524.01532544331, 523.663088448194, 526.61800711884, 497.447733714313, 516.105378927711, 515.562174341255, 530.658537880097, 529.266307489764, 512.814794280476, 510.23805201205, 513.424252574039, 522.46418230656, 524.353145545182, 513.425864074601, 545.440486439933, 516.20761352228, 519.559717991258, 521.333187510236, 531.823432410655, 526.898237775637, 512.915638529028, 519.693902885355, 495.67651620135, 516.279197872261, 513.005410402266, 497.336352975111, 537.669570881545, 551.894945383463, 536.702211479577, 513.42891537332, 514.18348262994, 540.069085377486, 482.026004571241, 518.656012904027, 491.165266504669, 527.953034714028, 529.454961726582, 529.285794061136, 516.769276258063, 523.82344122997, 531.90221920497, 563.398045755318, 537.213528169915, 519.124680334815, 528.85880643982, 489.956348542308, 519.829957119788, 508.24445907461, 515.526654320239, 525.628322037195, 519.139095343864, 484.962823866081, 515.76737091079, 524.420774988193, 532.032556960964, 531.289232357713, 518.883746092867, 545.935087575209, 504.706808039501, 506.360761869992, 542.154062251814, 551.71297471938, 508.790758629646, 524.831505431898, 513.539506832152, 564.491616147528, 506.644257152047, 495.074735038947, 557.837626686881, 501.583877570934, 546.862398725346, 532.068392480173, 560.753181575308, 533.521507903169, 507.066812220457, 558.553893457658, 525.278298454828, 543.57343606812, 509.812756391464, 483.138632779149, 500.043719080558, 516.72104498231, 490.10695178772, 524.958887140201, 508.719854268938, 529.968322283959, 518.272949297101, 542.421563187526, 513.591308908224, 534.354627157634, 519.440053688843, 506.089398613148, 505.88416222799, 538.195175497219, 529.546408477567, 544.724848107444, 536.176658770467, 526.228744114584, 461.836839770835, 535.343055725057, 543.925764127278, 565.38668776769, 536.171387089912, 518.185037702445, 535.556436008612, 508.932150276364, 525.048177112725, 516.002338244471, 520.767924867794, 515.040581321092, 550.178108007872, 534.685350890247, 530.511603058794, 535.60811060405, 542.148224844421, 547.60423085698, 511.543880381932, 520.47038086408, 538.950956134535, 551.969629936366, 516.196740620124, 521.756139722304, 514.786703207155, 514.47726024911, 554.911901265637, 518.243953133853, 552.557800435397, 523.469104947633, 516.699936110251, 543.677525718869, 556.386010841009, 512.694355957496, 532.514994908066, 532.358992715576, 528.768459292202, 500.712329575787, 502.452895676765, 521.344050257637, 524.712784864324, 513.821147990063, 537.103012770733, 513.584862862277, 541.520007332478, 503.082160938838, 522.795609185896, 529.316366196277, 527.104414710507, 536.657875577627, 518.710407801, 517.17896014324, 519.102327439096, 523.495081189057, 530.650568210958, 525.978477699097, 549.931492127932, 532.674882605593, 515.575161951908, 530.737714250582, 531.053317074856, 514.815732731247, 501.333427265748, 553.621716141851, 560.113071485026, 530.062906853671, 515.041169350029, 497.158561360856, 547.732691851688, 535.417699548894, 499.272344553295, 514.553785072243, 530.622601178635, 518.892603129221, 526.023311887798, 495.323538288908, 529.283596708348, 553.530434744069, 529.253329054181, 517.008419865143, 519.443966470557, 514.130756923631, 510.250239409914, 515.233128565955, 510.448670391036, 516.124230229962, 513.241423912924, 533.877425024853, 539.66669850544, 492.03850286599, 521.952206252649, 539.937673555584, 532.341820946523, 504.107772040913, 510.070710194335, 521.653339201067, 501.453171285297, 506.229795824089, 523.185911889198, 501.21423744339, 560.402311346589, 539.861654459162, 534.346960245638, 502.753106344568, 541.96070828657, 514.854761332655, 501.36213884212, 515.991070105751, 499.915634678337, 512.83771199745, 509.477567005483, 497.692417029231, 491.725791832488, 524.939187371621, 488.450617942235, 516.796129788463, 527.189433691964, 530.409924703132, 533.040780221716, 503.115161628114, 485.414999323974, 542.10864760931, 504.598611885717, 489.042757548518, 552.112597696303, 503.507541142184, 501.746557871803, 535.226128629843, 510.138927440797, 514.497509309704, 531.342007052767, 537.607736185499, 524.568202954423, 530.745264314393, 493.031392358188, 532.231577341937, 524.071081236986, 540.541263094305, 522.340757192179, 526.682417608663, 537.744137467391, 525.892839422647, 523.486496006631, 520.023244687227, 514.587927888777, 520.407888945043, 523.362549492052, 533.60279578828, 533.758445797811, 505.854753198817, 475.900466486474, 533.150023008288, 536.785534342197, 534.244622412625, 516.310597354043, 517.914342888569, 521.267229803199, 507.035270323374, 517.401896958692, 525.224744490849, 548.123201537949, 524.127028459762, 515.784362197705, 488.505491177784, 519.586798488241, 542.837531442007, 502.022007849337, 515.32195545816, 511.485290573333, 481.714038632816, 521.304777266786, 533.063598316422, 549.853042394898, 536.814406680514, 542.445703586387, 518.18141772871, 524.747312447404, 553.083980700161, 513.28778539503, 529.880345529212, 551.853470835379, 531.437432020524, 559.185193906256, 519.704843759844, 509.329121160474, 539.438811901216, 517.854878514103, 529.945867313953, 539.447132655961, 527.657606331663, 534.772872296328, 503.263467627954, 529.787075391732, 507.195466199304, 543.691633284807, 514.256754795101, 519.110153768939, 511.43447514251, 550.0906935276, 529.301317150033, 523.462509105688, 542.057094411523, 506.992329202318, 517.709354785551, 505.2759048638, 510.361467532316, 549.238883674515, 528.387540550113, 521.478384262699, 519.278316594137, 518.820349650564, 508.802632902669, 522.30623813134, 530.985151855764, 517.655460287922, 502.112327956893, 496.079270980899, 518.630333098691, 496.984273044101, 536.040023689813, 520.391050462303, 544.324321936607, 539.469804210435, 536.515842399512, 540.857981637308, 513.953607725941, 490.423938565071, 496.589564488389, 525.884409494412, 518.429119245737, 527.16417092661, 553.546357458902, 498.25098636615, 523.190958009095, 541.567459831412, 522.128336931597, 538.210092450629, 504.604548815771, 511.724289343151, 529.51864299919, 502.750501259117, 541.242780313733, 489.049061976354, 526.186862583612, 510.651589496086, 516.953894481742, 479.998748838765, 532.440179542969, 538.900623112746, 476.726667594606, 499.134400757191, 530.088980117583, 503.238255546537, 517.946051117068, 519.83930887263, 505.147797313898, 507.556276417759, 502.412453008935, 535.976097142149, 488.655784938191, 509.021133073659, 526.079787642122, 527.402981118738, 540.527074751316, 522.865090721345, 501.911252471607, 533.969390519546, 516.271279338515, 522.91237834924, 532.468260701656, 546.046604178199, 502.077866940267, 500.970111078708, 503.82195402148, 513.39326548798, 510.857272166614, 553.744899216659, 528.899211535482, 498.504505699941, 532.78821505057, 535.06321788874, 487.531275255732, 543.57452433612, 503.133293247781, 529.148079873596, 512.963162884802, 507.425394778991, 523.508664309178, 517.135357918587, 525.896264064202, 545.978043775619, 552.138391725057, 514.920935218265, 542.711591087906, 528.278762657221, 536.185391896147, 524.051243157425, 507.917451990752, 505.523490187194, 542.4264123484, 517.006159039797, 530.719503274466, 516.86138574818, 520.799822398645, 516.176428432136, 495.635157744869, 527.449079182577, 492.776012386532, 525.553775801068, 500.944681118876, 513.373024258526, 541.371662077167, 528.458979894871, 542.01395399008, 541.098504742585, 527.307492794054, 563.105607521076, 553.268490036354, 516.921168531429, 551.822384644163, 518.499437661402, 525.026339527495, 522.348686300576, 542.287066638283, 522.855114644503, 524.385764333595, 537.794038704432, 524.288056563137, 537.484453564771, 512.294234297567, 531.459017989394, 537.545870050882, 503.85357976148, 529.613789188221, 533.322463724311, 526.659782131199, 547.863970975042, 539.792121942679, 531.658149276048, 549.244475799229, 514.596444326581, 527.111782080758, 535.126102567904, 511.93816939576, 516.764708982893, 541.239925019045, 510.878105670525, 513.458033171038, 544.93065550874, 527.447121957482, 522.083618783941, 484.830107143209, 535.114590798054, 526.304537075031, 517.293864632405, 514.874500517349, 526.093588095555, 522.163701600788, 514.033401005991, 544.218702580712, 502.372198646575, 544.92530486949, 507.883517858137, 524.021208728129, 523.062205620314, 542.355872002965, 518.351993354354, 506.062800893022, 524.624064650679, 533.237400462485, 503.759098389536, 514.109686702319, 499.337795226968, 501.269969047009, 519.0329225755, 532.315170607116, 515.617228948039, 499.555780207612, 561.645160435901, 535.51380161633, 526.491172490117, 508.016480088344, 517.907586601189, 538.966453018126, 522.825193912736, 507.145754614339, 525.115671804128, 517.292055724542, 525.424788749641, 549.584329695324, 538.964724200725, 517.081879509229, 495.094283996295, 521.749360792826, 525.938000107738, 496.087416036062, 533.126313243039, 518.631210308921, 533.539060958891, 526.110499454116, 568.453657474478, 538.439893086802, 526.741224386837, 518.641266052062, 532.093611829802, 546.223420462888, 553.900587401686, 511.600162606829, 543.602822316293, 541.123077667348, 515.164297123841, 513.273791249263, 530.773813236311, 515.179334960553, 501.728773477986, 547.252550170683, 504.054763816566, 532.933032407541, 550.935870573112, 527.257684409514, 532.194208152994, 535.08786728476, 523.205892222479, 530.843696934641, 522.735790966486, 536.78675315062, 504.332104080477, 517.304147266884, 502.988662585533, 520.709078133948, 519.694056609109, 526.401664907636, 555.69530067051, 494.33875897431, 494.696384558175, 498.518975213035, 546.483785150194, 518.737934179026, 524.607559945218, 492.988086300162, 537.090753754026, 522.862270823981, 511.778899430721, 519.876712049156, 539.731697859019, 512.727552055493, 530.531737577863, 543.274999458505, 517.319129223322, 517.931904446057, 543.74139076243, 527.578903008635, 516.964073211631, 534.986769643084, 546.338837236574, 507.339607735528, 536.874148342503, 542.014364489519, 504.181485260868, 510.728992516725, 545.606933000117, 515.646977655346, 508.996093219005, 506.131998189334, 543.288618037349, 522.513106643017, 538.679049569049, 522.094906580229, 528.479122145404, 506.740849988819, 531.927579119288, 546.846345936559, 531.980926977108, 527.848574663809, 518.276970934096, 500.750856501709, 531.673436571628, 517.611917905301, 512.11269480115, 485.864389768646, 535.114773346439, 521.437356362518, 532.983159298775, 558.127531797856, 485.89606822447, 533.001297011742, 547.651070713321, 513.110931673475, 532.155503706526, 526.489438091473, 541.927940677429, 519.868056587272, 519.944618889996, 490.471080971455, 517.040707750649, 562.537818773986, 531.318185168364, 496.906823781734, 554.498501393458, 511.530019366864, 519.81739470737, 519.594859184018, 533.288461162882, 542.746253133047, 557.512042019506, 518.566087724794, 549.136557186135, 532.776791186849, 544.796429954398, 501.781423462675, 508.010949455493, 509.950689447618, 530.570107813091, 523.819524968275, 510.783672687945, 526.9811258515, 515.353940524585, 554.417553873516, 531.750410846326, 507.968007290259, 525.629408583872, 486.656759860422, 534.135832673501, 512.12480479936, 506.865974204075, 515.846105226241, 519.857916166572, 546.971416957939, 531.554008128744, 519.840931952282, 561.829796909348, 519.742723779414, 539.229671795898, 522.233845402889, 510.914539331885, 511.763600709521, 550.466292109677, 496.343615793477, 548.139388148595, 516.268528982192, 513.598409038463, 518.392115099196, 492.797246373165, 519.916808358241, 520.937098899842, 548.654778655092, 504.497719484846, 541.798541910741, 520.827491461767, 530.177424877689, 485.610004807814, 491.188997797295, 560.081695307813, 477.401834776473, 517.219428757714, 523.887855826413, 501.331187874752, 508.417228396917, 547.618047847764, 526.654497563724, 502.086151273924, 498.215709136995, 504.091612299089, 523.357347279192, 497.760849694897, 526.399776858882, 525.510105670834, 512.758725274522, 512.322816257436, 557.329779288993, 507.008252963541, 515.522507842458, 557.002452920697, 550.912606891005, 512.872334668884, 532.522752562463, 541.480489944935, 512.884844291774, 507.319178978252, 536.189942945701, 539.300210801949, 516.368483467499, 493.581065975175, 507.028978634433, 537.84141365639, 561.041390696247, 526.679475788275, 534.837262543641, 510.790664295596, 546.270089991805, 521.988833341411, 498.55168834649, 538.325429420834, 519.226691850248, 506.401126493432, 543.461744099367, 500.077726710141, 523.048945410778, 551.683058231029, 513.655014171653, 551.999273512962, 549.669545198833, 500.540210959417, 500.902414580738, 544.292930180355, 545.382206651377, 535.897632688148, 536.978080591664, 538.750566626324, 553.814735592845, 506.310150712993, 516.135899991157, 542.712871740974, 505.541178349955, 520.798733787803, 537.17748606453, 502.278533728906, 515.349825367712, 524.614393562473, 522.53995512263, 535.575425117078, 505.147882045991, 530.523570624296, 520.121459189169, 537.926388736854, 527.570037800802, 515.619797463764, 516.967427015167, 497.472743783832, 522.057894210491, 512.306019167124, 495.31308594046, 537.523208343832, 522.709951992326, 490.967619730512, 529.209729285703, 518.497383102248, 505.432436152699, 549.662661009733, 520.625052297782, 523.688965698986, 531.549046855992, 534.181695109263, 499.200987314534, 549.127785656207, 517.954564818554, 521.391132172454, 518.259113585598, 511.454649089359, 504.872191741557, 516.009996369072, 514.256971004466, 541.993267052665, 531.709313586471, 486.172475812544, 516.325035026274, 517.451202696283, 514.493590321757, 521.989239229369, 518.114233569524, 535.089356631782, 514.277310735111, 524.096999884002, 520.419013172496, 537.343048233339, 533.652081718045, 528.979611506194, 506.49207010125, 486.367219952965, 494.101623528735, 491.613582232581, 527.932552843155, 518.357147468055, 515.205944226757, 539.804817844988, 519.017175953005, 488.9044493861, 501.237253876909, 537.636947646423, 514.802860232067, 519.517774370787, 527.038571684689, 500.523277886134, 518.124364161198, 503.214627048813, 524.649232434629, 491.050262180544, 499.618642663933, 522.364959685287, 540.416356504344, 504.880546048588, 501.267950163107, 515.299427230664, 517.581511270224, 505.986929258621, 501.729833439007, 489.909555197357, 528.74701200572, 503.878492191408, 511.518182951049, 517.856150512551, 530.724769344986, 536.625874890175, 535.198118337153, 518.326483203806, 523.136659509587, 518.77360280298, 504.191676713089, 521.444409350269, 539.007991445945, 520.935443129064, 552.543716873228, 502.834215021689, 515.236320218935, 508.528848872189, 536.987783199863, 508.652874250758, 542.388314253772, 510.922403184148, 557.343117775779, 517.703808103621, 522.337153462752, 498.939530958926, 539.720305443537, 574.857334522099, 543.389062063553, 517.113340420143, 558.974485343247, 541.111143716217, 520.917253891263, 526.605043734838, 532.512723251102, 505.918482184891, 509.986280001171, 545.945652732531, 517.718568316177, 540.63990393121, 546.932463485973, 482.927647751354, 522.154669477364, 519.927541149953, 487.298713453271, 543.763047818418, 523.07478442047, 535.152157446603, 543.090184069939, 526.728735640225, 502.962141633369, 520.188507864357, 509.974616691207, 534.036527333815, 519.595672102222, 526.40339431787, 527.399590384224, 527.243758925762, 526.396427321215, 521.357440553062, 483.828413820651, 542.537301040927, 530.31194036302, 537.871997648677, 521.178826035409, 544.035798317586, 526.737038000544, 528.619778782248, 512.748131283624, 537.869928783061, 536.691103903319, 529.231221255727, 531.65824822293, 529.672713283271, 533.124350045006, 512.425206473154, 529.689234739981, 517.19832895696, 516.32097158112, 523.371910695272, 495.325387120712, 525.937818764299, 535.273480361146, 507.36208480538, 528.116682827393, 513.700775184309, 531.363303928393, 515.965992097405, 524.74531348136, 524.06201507589, 494.51178172958, 512.076284615486, 516.877595874962, 521.996224159491, 491.149054371504, 546.802480753365, 513.543614924906, 527.765147265591, 534.812559463643, 545.647538067697, 560.591021640738, 507.761074872278, 526.581673219603, 525.203236679476, 534.089202967025, 545.795940207409, 519.95750827759, 515.269961311934, 513.410316806853, 472.686712740957, 520.823661576746, 535.497131058926, 516.38787712852, 478.873906114339, 518.12123170297, 545.530141099843, 542.339832396376, 499.747388573295, 511.281627314399, 523.329682964867, 508.049830780472, 526.758594265323, 507.227015395945, 495.987099367105, 548.386302279889, 526.043132472464, 559.035586910349, 528.410945417296, 505.75820960609, 526.22200246065, 533.491289849951, 511.858030376881, 514.256016766059, 507.361303359491, 527.653490799313, 535.240772643285, 533.618820289804, 500.7699809735, 527.189003627788, 509.340847774413, 531.164822165821, 531.147780275309, 514.752541479974, 529.927702269874, 517.01302749869, 535.075566012577, 505.80639888827, 536.666028687821, 502.504484003108, 509.60849431311, 545.257030920186, 539.889187645082, 511.333800838313, 527.59804830667, 528.390237967817, 537.882444459544, 510.491772503928, 562.63312238703, 548.80124361064, 523.042662604742, 539.171578224344, 541.364474064228, 503.186807174029, 508.952030448851, 527.872817848794, 500.818164258272, 521.020008497851, 515.330580992182, 510.917424602707, 511.186927277089, 518.124390495382, 525.163641724712, 510.586255274618, 559.884037565391, 526.792215425862, 523.957793142186, 515.675901463175, 535.17534289818, 512.616634915072, 511.35110549752, 503.084734832184, 550.658130934752, 542.791612691044, 535.340045462533, 523.95904206072, 518.492052785, 559.015285681291, 517.047594878722, 497.244864802907, 546.707621338411, 527.560636186808, 525.007420431098, 523.734407743997, 482.062073036199, 516.84322082401, 483.048500812588, 508.951426733279, 527.427979637584, 528.032105844735, 523.86319371937, 505.584712271695, 551.913694050688, 531.735471490837, 522.962017979393, 530.290054314859, 567.516223443625, 511.361821931563, 555.079580935877, 524.415613170534, 565.938344536651, 496.017191447859, 539.516346904384, 496.691236079882, 525.467212335178, 530.028067739782, 507.647449104596, 528.087629900587, 506.044282197278, 537.154215686995, 524.806988629268, 564.8353486676, 519.216522696718, 507.930748895076, 516.068063202184, 543.845771050909, 520.815962222746, 517.241138810976, 530.182315448825, 530.599261563195, 508.195692656722, 537.7544983403, 523.423834884611, 534.293370279609, 548.625073001399, 550.018527034837, 527.708869516663, 517.303235286236, 526.247748005402, 529.252773678033, 522.540250329736, 546.055208748982, 548.518734917127, 534.050116642317, 535.062226852546, 507.086965932695, 536.711855903347, 516.239239089941, 518.004652437241, 509.077697897959, 496.344122103025, 527.016352895343, 526.473304397696, 518.769757015722, 536.568822010611, 507.819293790418, 525.764110728891, 510.683925213366, 550.375801317602, 497.530722087096, 531.824938265661, 493.512614657929, 494.406234741635, 504.935829823096, 517.856067069827, 515.193373742726, 523.845350074023, 518.771138154835, 506.09953900193, 514.082349549354, 525.320526372033, 519.253812569565, 541.289950740398, 542.900636540822, 525.814786764216, 527.086404403651, 520.544877633187, 525.705510870421, 519.952054429996, 525.303912525607, 535.69702687212, 529.890492786945, 517.928553693677, 524.25851822781, 550.853869470166, 507.184735593086, 507.458349846906, 537.945097900372, 555.505179111628, 511.435724010952, 520.496584467833, 516.591939728232, 547.007626827759, 519.36891002036, 532.96959963197, 501.298291128659, 511.110807291945, 500.785500784517, 497.250612074, 541.039799886889, 510.632412193287, 527.715882738223, 506.061181875246, 498.239791469274, 531.663792421062, 541.921369752667, 514.646714217793, 525.261492477567, 496.269158610407, 521.884293309202, 516.890984209391, 519.301227090788, 529.596886439237, 512.680361489737, 512.711433324996, 515.411821469377, 514.757405924227, 538.750341113908, 473.506538997475, 507.977004459478, 503.121039443195, 525.208156721398, 524.276599665978, 529.790542342339, 521.602589633881, 568.841335312024, 513.536973127522, 522.735502749823, 550.497128212469, 544.373623955895, 521.782951288965, 556.676851389989, 510.317374118284, 507.587336543728, 492.602800043944, 558.9957766594, 509.227478530751, 529.371691659583, 545.100981065597, 558.235475446596, 503.285830062801, 524.329793849743, 557.661580688388, 519.618500865022, 510.031002271348, 515.765209669882, 521.13845183552, 505.1726501737, 530.05877049567, 505.916930068065, 529.47092972525, 533.569517220762, 545.727768798909, 524.443471851929, 518.660842891856, 510.869243882246, 522.849120148643, 514.231825742509, 499.740697632235, 527.227307512473, 536.845264619025, 534.063610748157, 537.000065686998, 508.060763092101, 540.301448554003, 497.520991639898, 521.092479614621, 524.360163535743, 535.576874887925, 514.761010224415, 532.14352745511, 538.622968469306, 484.9506839654, 543.321876051637, 502.138672441519, 519.826053744162, 528.578090050692, 497.632634874161, 543.551807368913, 511.13962683877, 531.152387536641, 544.106456658643, 547.164047736442, 517.78019133536, 501.070394106555, 529.76691688255, 515.524126028099, 542.868592288896, 514.770185302985, 507.754553706102, 535.390786726655, 558.259775861359, 527.587825632789, 518.804066538322, 527.465319370868, 526.509504451056, 556.704586262471, 524.381973526673, 547.621599493547, 549.5302271414, 484.14290298184, 486.409282429526, 517.712582695663, 543.977502807327, 496.695689121141, 510.929096890458, 523.319079186398, 526.874112975246, 506.474417213689, 513.538613533142, 519.597620330933, 529.958183536291, 541.892796591855, 539.526403063833, 518.486792113889, 528.93680505605, 536.482395832249, 530.766115699086, 504.86387004315, 551.789786034458, 518.60326645173, 516.695237717001, 545.44064576582, 503.292836003518, 484.22151124776, 507.962678142695, 534.023793623132, 523.784173881052, 533.665351852947, 520.958267791472, 526.57870017585, 535.431066870238, 509.052211857588, 527.402488816362, 489.652209709223, 524.314333627885, 511.564165940335, 534.526732782999, 540.372003225642, 518.523117887046, 507.818585862541, 512.417790511671, 540.963845364088, 540.889113493554, 524.360859948162, 512.637583754826, 515.136646344047, 538.743463083087, 491.771532020639, 560.315859661527, 514.325860136058, 499.778178398773, 500.186181885286, 553.654168664825, 503.973588920792, 519.009249322305, 534.841330539399, 517.435458497753, 522.916491442161, 523.35938242957, 558.994179693599, 536.330467089586, 561.448788460726, 553.699835698843, 506.217781731754, 522.836763818707, 525.362091834308, 529.713398946516, 525.965669405185, 534.078781493331, 527.100775286539, 519.172585540669, 521.428557301045, 527.888216508663, 521.034638384894, 532.500922787352, 541.07936136677, 517.136349420913, 493.405985588992, 529.546696052103, 524.610819957216, 551.393732889378, 526.78494172956, 530.199114345958, 514.016887928771, 501.651729026345, 533.364768158683, 500.438127947439, 556.479953500936, 536.382585088712, 517.195478129163, 551.255626405521, 540.914937116287, 519.912763842892, 550.185214689891, 553.59911982106, 526.001009938257, 483.372217371899, 533.169382151063, 521.029229630107, 536.102511263728, 525.324445123674, 520.595809441575, 534.221066212453, 529.853240082559, 504.770929718161, 516.432693356069, 520.204554580817, 533.700099939596, 529.649194141323, 550.993822855438, 496.211406579329, 526.575210213702, 492.992125316614, 532.486557524204, 517.690356747871, 546.523696778284, 540.733712310679, 554.654877955596, 504.411884596004, 529.740860918538, 533.862461626761, 537.775575214982, 554.127023244859, 493.145743682214, 523.897462332936, 539.844012202759, 512.389670946165, 538.611467299801, 499.89976502637, 516.158742113069, 539.483394229732, 527.745328802485, 512.607403018828, 530.660497356303, 511.296996738259, 527.802293048291, 537.191173876762, 494.835549003307, 525.277220446853, 535.481517374514, 539.246541266946, 517.006067787446, 538.106424374108, 515.366041465486, 506.746713434644, 514.430988422138, 511.006274898575, 539.452218671527, 502.549108128352, 518.112590351618, 545.198919864947, 529.819787710067, 508.798103789769, 508.457591183298, 519.715563998347, 527.14638488176, 536.790788472649, 529.517121349613, 515.575088707005, 526.883327971221, 542.53800456231, 470.190679319012, 499.36656232272, 514.158228902118, 536.563376270153, 486.523863440696, 529.452494179229, 561.773821034662, 509.247147986182, 550.849771499308, 545.271115094448, 546.9304787169, 512.45957494278, 532.761455028302, 531.446601298441, 516.777677373053, 537.039290883351, 517.910211587616, 472.364331911697, 501.529383789209, 551.147839862626, 530.533272431005, 503.353585089397, 526.297026655014, 507.830471212022, 539.772442303275, 523.175893271317, 534.419183691897, 521.914973860833, 517.201779005484, 531.576395184577, 523.617719389027, 525.810509405013, 529.034159713267, 526.919043716265, 543.336680103847, 532.462603092289, 514.78938173101, 525.581644769108, 536.716172336468, 541.439783523138, 489.822227074263, 507.350797057338, 495.508404148651, 530.896563028761, 538.032815292448, 526.868267380382, 546.985026328237, 511.386761718912, 496.813113862194, 523.438159954217, 550.498326478338, 527.316062805587, 519.527975516526, 525.196308590692, 518.128858870528, 523.874968491445, 497.300725078866, 511.929411870015, 502.038263166097, 521.480795080796, 533.707969798834, 506.223956610581, 546.312709476944, 516.923157574589, 525.786885452154, 522.07415455331, 516.231761798206, 497.749600229758, 491.337710710758, 507.617445236783, 518.680585695857, 525.900617957969, 531.047134215535, 538.890436494859, 538.217872140431, 533.598711683263, 511.671000536853, 506.576907343968, 498.315607835239, 515.190855122534, 552.753360584272, 512.000741070053, 528.283656170993, 509.034653773342, 562.448750788625, 514.922883534249, 522.092713735898, 502.33939734083, 541.406555831599, 534.848716817795, 502.784309892379, 525.669795368285, 534.785426413392, 554.244137311095, 560.585659206328, 515.014284104296, 550.492270008744, 518.839445163198, 528.218508398968, 544.678848610914, 533.02463954719, 529.614705743799, 518.581219265542, 531.138540554334, 504.223433921457, 528.890296172649, 517.225665371427, 536.527026341487, 495.327374852264, 535.86292553868, 521.777347396419, 498.335443768027, 533.18931301287, 521.057370039468, 520.460459864173, 512.758050893944, 505.356444899195, 534.159327357509, 519.312459389114, 513.293759763629, 534.864254538328, 524.563743944801, 506.381665958288, 511.647148880235, 526.552593513867, 519.773564201724, 521.373282713925, 515.06354919478, 533.921729565388, 528.084566476658, 520.90776926811, 534.369376245661, 551.789061436978, 552.60734650399, 521.699831498499, 532.990044795034, 486.073007336857, 502.017021950146, 516.65943783722, 520.157469515642, 531.011349872817, 508.58737767787, 542.807248522122, 523.029949697786, 513.423700634233, 503.684056740283, 526.070511166636, 518.024991778576, 548.442844692896, 523.403088100665, 497.872638491111, 529.773994879726, 554.495890609003, 506.470856183511, 528.266686274835, 496.362353349212, 560.231823264381, 487.032748833648, 530.943685839313, 520.033913275797, 544.876663814846, 547.347221303882, 508.604093902943, 547.323435333591, 487.79975103509, 537.184346831845, 493.618084609181, 512.742917433703, 542.712051823394, 511.045742999913, 541.563431902789, 543.68304581702, 545.268054957973, 499.588323594685, 524.525700872507, 499.335016397993, 528.848281666899, 522.637599661545, 521.672012423293, 528.756777632731, 516.430785080656, 484.292863398169, 523.319542006317, 525.508002348606, 520.646393806133, 530.480880872937, 497.173154372036, 502.666625561567, 526.244167464104, 517.582796861907, 517.342884891466, 529.843401878323, 516.067535391801, 505.948443715562, 496.681794594398, 545.785388398999, 489.355730646095, 540.823072610164, 538.84782642038, 553.32256854007, 533.940689733963, 518.061246596278, 477.120722501827, 524.56351799334, 539.928819482307, 541.553473936164, 514.318588492304, 516.892008234009, 531.426721844791, 537.439421149631, 526.682829093874, 496.658280755869, 513.53934459251, 491.492341773365, 517.184110817268, 544.087854398778, 520.717295468744, 536.813290724731, 567.828128222056, 547.560341243816, 531.911892409222, 536.455674754993, 500.787543552315, 540.995566602186, 502.817446561912, 495.800932084695, 508.01329352138, 538.861386298258, 509.791559411418, 535.575935559962, 520.821225775532, 523.375994351189, 530.354456277758, 501.492879529374, 528.774955114027, 555.700110836979, 538.971170081834, 508.500820069061, 515.073698443062, 524.443938236639, 522.688825385534, 513.291178212781, 566.585958055125, 554.097423063336, 519.372260547111, 503.454755706799, 544.449263690443, 511.890323044104, 544.260036378632, 508.766444904902, 514.507146550507, 523.893962762266, 519.788828313765, 528.634654949657, 547.382195860505, 517.891977637189, 521.503528457357, 515.247120959927, 553.003416536416, 537.97609990232, 540.184362604833, 511.865175852745, 526.642120371589, 498.3525211339, 536.688677146821, 518.000524704451, 530.995757557259, 550.20254536715, 514.773801752748, 521.479699959157, 494.881729937567, 538.56273706386, 526.018915080813, 531.62162564311, 503.940298022457, 510.031095064377, 536.203111730024, 499.200892375328, 508.579684711242, 519.41376089752, 554.795445907879, 523.085922107314, 536.685741612916, 508.68448881305, 544.729030565244, 513.497051157648, 540.891328770376, 533.003405510505, 532.090231931869, 471.528335462517, 514.282227233502, 523.769712811759, 538.486970163768, 516.260168373433, 506.295896972218, 505.489180119415, 514.335073888413, 515.977912381044, 538.380729121721, 524.665693080723, 527.52030422306, 535.228215411585, 510.815355699952, 536.023082145769, 520.238357835216, 532.215365774092, 529.186967401519, 513.935137526747, 567.997237399055, 528.672992440431, 522.730875133391, 516.459315674047, 492.05852054824, 550.661138881641, 504.136977199625, 522.084762081294, 516.961987821291, 511.280820308877, 516.134945609271, 527.768483583384, 514.312256297925, 494.741302855827, 511.583359444039, 516.974169532083, 514.102150798755, 508.578362153753, 533.121814250545, 514.489541196414, 526.263041407693, 532.000856931979, 533.919877192008, 531.398783470763, 511.135997675582, 462.014813762535, 513.599714824436, 520.972159945672, 507.017634827545, 535.290183366582, 532.821057647334, 535.171423994061, 541.815336921247, 545.18105785037, 501.060828565541, 511.05382368711, 521.860613232863, 510.047121204149, 509.165441055116, 509.196958645899, 526.659033952308, 557.180989145804, 509.563991791306, 514.586403802956, 523.986744533062, 496.84921890622, 520.566434502403, 536.659767220375, 549.715388874084, 532.336313661009, 514.322544439138, 491.98737705052, 515.532046975382, 537.876190541911, 519.351684870491, 501.53194125312, 548.052606620445, 534.737572730549, 514.39184331549, 557.409307641918, 540.903267409552, 525.830398758864, 525.575652509254, 558.957096863392, 508.097983191422, 536.900720471667, 523.730410650349, 522.045979569851, 543.274738890904, 530.775009670321, 476.509677560148, 529.814244739815, 531.637657166554, 542.838561225862, 530.240204602228, 487.777370394089, 505.35901256853, 515.668120071314, 498.8539027868, 487.944042538023, 517.627210245433, 510.896377025882, 518.424359732578, 517.389698235531, 522.741073628296, 501.648534153415, 501.84277802098, 500.065105099241, 508.728155997214, 541.185688457614, 542.569057389601, 511.430190186569, 510.128407929201, 518.657846627185, 509.950637443951, 490.129384183192, 531.271621540888, 510.752877626868, 497.968807196104, 542.589816762257, 487.551857555042, 532.640854422817, 523.633246519659, 536.831766065486, 505.450483478726, 501.155826095482, 518.555645750096, 521.763860016327, 523.310235586236, 523.862302051491, 537.899922000912, 550.958966278832, 559.101299118801, 501.104422590141, 534.053935345684, 540.816454855046, 530.326586121831, 497.842742049224, 554.809258708669, 507.273091093964, 500.701899799649, 548.542502574423, 532.300467641923, 525.033824451996, 525.770867874076, 509.593995271066, 532.874903368054, 527.567548169878, 545.722433931131, 552.393661680454, 532.643623096031, 498.417636997132, 564.002586959394, 512.0170234735, 537.776609462254, 528.931836590342, 534.233930676651, 523.178914167309, 504.593100166436, 515.851823981025, 516.447489030772, 521.129915743003, 479.263027209104, 510.842694510149, 517.716914736937, 501.807296534726, 508.197608568508, 543.843754961223, 520.182787951618, 529.942320144389, 520.373769691508, 529.382826862975, 564.167809893572, 509.822702845562, 519.229956369297, 525.549759669165, 531.349518952085, 558.930167295432, 515.823347053219, 516.637651394407, 512.132741286943, 529.369693056885, 535.597376008358, 531.035246204325, 511.433369593023, 539.723968005707, 527.728854772846, 523.967578464705, 506.016968448763, 523.555808347537, 527.242182972471, 532.521671529358, 514.382132885619, 526.133943734629, 511.826508988571, 543.905908817788, 542.706585308444, 517.771882299757, 515.215066662824, 546.490186415978, 523.999168584863, 551.519081308536, 514.746020813019, 518.422929664083, 501.445421444713, 532.972154261458, 512.576800273192, 491.373957267719, 529.417562826656, 561.657770259576, 503.655008163008, 552.567094337673, 507.551047294141, 528.909509027217, 528.98494505672, 549.817239330626, 516.036159735362, 511.600701733858, 510.32557333876, 536.628025280032, 524.808637561789, 514.603087724257, 516.688588711707, 511.08686553469, 525.723682332404, 566.567878112912, 520.478997804234, 494.726386636381, 536.224699415065, 507.664891579381, 519.378700046559, 536.892463359344, 499.440541266857, 536.404432135357, 534.255260066167, 491.288159960834, 511.291495850193, 533.462027214914, 491.815151656036, 537.852270276256, 550.687704120324, 528.955301910205, 551.43004557701, 548.084009056935, 495.332742174487, 497.473512538053, 499.208240503982, 546.192100622913, 510.43697932424, 531.293577924765, 518.402420726935, 534.796237332839, 543.484729624358, 506.354436084927, 516.6102722764, 504.47275190835, 533.693051449702, 518.427892485277, 513.726508012666, 543.255934952943, 544.798167413841, 530.259202613041, 525.614469439485, 534.745319153159, 540.335591801086, 507.776250218804, 520.521337884308, 512.984605555271, 544.680113938779, 549.07177130468, 522.302717383702, 501.134148705461, 524.185956528113, 506.41756110145, 516.901203549341, 520.000306558376, 529.068196655814, 527.102861765017, 508.975051493847, 513.691347694964, 508.333277576224, 554.064381982171, 550.984369913053, 514.378388109273, 510.942102605234, 533.493692567323, 545.297351311976, 499.568870324523, 553.243265162936, 546.856743698572, 504.61166442577, 538.099893757768, 522.173463092923, 525.754212582822, 544.055112320302, 519.299720242823, 511.655085433507, 532.250861117996, 512.317097210707, 528.366658912292, 534.089956172822, 487.924711868641, 498.745555781465, 536.545015988078, 566.154156468347, 510.369860468294, 511.887028982743, 557.937613421761, 520.141273756739, 511.069619611216, 537.640217846395, 512.376913939501, 504.843552306429, 489.559570230036, 525.595663436379, 527.539271917258, 523.415437647288, 487.399688356383, 554.987072210107, 526.791794751623, 521.94905510991, 548.940084535956, 548.207095206637, 522.052808252802, 502.532302710637, 524.961061816457, 517.099486580944, 504.414701291697, 562.104918719684, 520.158666047342, 541.742071311713, 527.005866641383, 520.098429493004, 525.577995835504, 498.527886581615, 486.344654343021, 523.950167358, 511.503860633334, 513.096702447574, 529.688197163455, 528.470812737057, 546.739208056066, 548.384000955074, 507.62454630435, 537.684704412747, 511.224623027556, 516.437823602904, 508.052025274067, 521.686525356952, 513.139858108417, 503.370131157435, 514.608199900473, 550.476914756699, 553.311133965443, 518.945355027796, 519.256783024105, 514.641666006932, 508.665136058, 517.897412985731, 524.530855331834, 531.758572350399, 538.978495395844, 498.320719679579, 550.474929279516, 512.04612479897, 533.223589707968, 536.982402903567, 514.444454623654, 529.820552497837, 517.722086426733, 503.980286970477, 524.926396959379, 509.075328123097, 499.045648330719, 510.761567929459, 525.214849196011, 555.718995352669, 521.857855444753, 539.973939070558, 531.686695656717, 539.087278625326, 530.585135232431, 518.144319351151, 512.169116821042, 523.932952063187, 527.458883096916, 520.690180246954, 524.507082539675, 527.069427919298, 540.772191108147, 531.555606015448, 496.991363980864, 521.931247645679, 494.403369657852, 522.601916935815, 509.354399358102, 515.332299526168, 542.487806149507, 519.207577547924, 549.128853991513, 545.828409534363, 537.008108529944, 474.791998172327, 547.95301825918, 505.045814241959, 525.946325589116, 528.272686919895, 523.414810781632, 494.121294677909, 517.401786998479, 527.591086238889, 525.706238621045, 518.305116334318, 569.253699302684, 537.919839250548, 537.925469895568, 511.601542259888, 522.0183321209, 551.36164281851, 531.584466589567, 500.666652079122, 560.29516244112, 543.930694883633, 519.954004507497, 524.886341426499, 536.436162195475, 534.556022330879, 525.816082230994, 521.739701057655, 508.368678958749, 529.886102698411, 535.824301498045, 530.563315516554, 517.106403773088, 511.242773101297, 522.260709680065, 513.849917644386, 527.7937773039, 503.986944993298, 530.358562411616, 528.242401759572, 502.057574191747, 520.143355257641, 530.978083324559, 503.913657594458, 523.324652628329, 512.580641516047, 513.21391114008, 545.370969363811, 528.348698688862, 512.445327053428, 513.238298357998, 521.40187597287, 530.165410529865, 545.454353278757, 538.496244015136, 502.894515475361, 512.266039605114, 505.320020639544, 513.151663922271, 510.069645999708, 509.857446558444, 526.979688543362, 531.263876384965, 530.465674918845, 508.972579518098, 543.288461341539, 521.495684627997, 513.078377451251, 554.493889405285, 559.619278652262, 537.756524966934, 557.720931294073, 512.32125190358, 509.782394091819, 545.247796476339, 510.013691903675, 557.828273703703, 521.877403108449, 522.663455656925, 514.018624636059, 518.587128161437, 549.75634557628, 520.994394753196, 535.76846925928, 534.161453889111, 514.808863705972, 521.879281162274, 534.414487882224, 544.209193635367, 546.249730380472, 511.79216293632, 525.277913533576, 548.641949744896, 537.603618933552, 516.622528051362, 513.405997704023, 549.080666673592, 527.114658183295, 524.773359566491, 516.973878552791, 538.314349009174, 487.636117167644, 516.101568349143, 503.700985884839, 522.074695783725, 517.066343636894, 545.911423173678, 504.552158808261, 562.141690630589, 513.249926562441, 536.834325150236, 526.292115573376, 546.372004169549, 513.052669737312, 550.266079549495, 530.932966819163, 515.397918034731, 546.137839386276, 509.375618998153, 492.300660849685, 528.908761968921, 505.557054769149, 501.276935571366, 540.992791910813, 522.729227792666, 520.379976665344, 499.229126598549, 527.613450016861, 517.938227577231, 478.522392403965, 517.723126188462, 523.722615802785, 536.240753424458, 507.958192709574, 516.205798671627, 514.183213272474, 497.463646076694, 539.321299931285, 493.587356779936, 519.279427037741, 532.184119453533, 536.364440958011, 514.81493117228, 518.282225257214, 534.335133253265, 511.116079942172, 527.915180362973, 482.722768434755, 518.563188400536, 552.559443438667, 495.595045990419, 520.967321794948, 523.903983529658, 521.378510724063, 533.744483479998, 524.225961358404, 494.086089355923, 487.661080090571, 511.302224182048, 516.262598946024, 516.181353300873, 510.937386804373, 547.027822228656, 529.667264926541, 524.391205898817, 524.256461091031, 507.683720297727, 508.537004646042, 528.600111878445, 527.081881226552, 523.061274882463, 531.332654241832, 522.739158333914, 509.983116089108, 553.2382914888, 522.289991039362, 510.045171822506, 496.635901872949, 511.812419050942, 532.868245408703, 530.740203676267, 535.484566034585, 526.301221167163, 542.77259660425, 546.762575414871, 548.496921984231, 565.102390329836, 505.117431389205, 501.971279811633, 515.878895531367, 487.999068032371, 514.465590062333, 549.63799876537, 506.529758554887, 525.042181275889, 504.040700684257, 506.882444146853, 526.281610648108, 491.212642750353, 537.193979711841, 555.332446610023, 506.732089252041, 558.260067878767, 534.607575026631, 521.296460818645, 519.583475929882, 550.261262642569, 507.827339300533, 521.319414253993, 509.500108367438, 496.457266084561, 551.250987766911, 509.954007665349, 513.689856744487, 534.966531482645, 523.553777995376, 506.102644998467, 551.565853093279, 511.060907139826, 479.75780319531, 530.809107048281, 524.920214041113, 516.713144114398, 543.047616267984, 525.860397661552, 532.944258900371, 519.760792611097, 520.718990264498, 521.872553516955, 527.609621265079, 534.053507519863, 513.375685206194, 520.164854530296, 480.56612773494, 513.05828324952, 513.880667727066, 556.658678984869, 511.711030856349, 507.544844463903, 548.790707247471, 521.534987065247, 552.675828412604, 509.089991617614, 530.390771399148, 502.661554337031, 519.165716479109, 502.487889564682, 495.931055763847, 520.97769653595, 506.291730487702, 536.21247976734, 485.766536135925, 489.221474609816, 487.879335937121, 528.139092190573, 547.186494784947, 503.994376882607, 523.371213310998, 517.964282512957, 492.201011659958, 528.498769698629, 496.374186555091, 516.445725603166, 521.441605080145, 491.882014927152, 527.988927428333, 540.608848612924, 520.651814998787, 522.175504615546, 495.349908014169, 521.704538096612, 518.969097518078, 513.395528897895, 505.548369520226, 547.272007614959, 537.839035279233, 538.983102842658, 538.53313299125, 520.186809441015, 561.198413049834, 538.694019535552, 516.107470601455, 541.317307530966, 533.68008751056, 503.436637260899, 526.71128655617, 525.913446799245, 538.927312017223, 526.061683766822, 542.873554082584, 513.0520715164, 504.142485293683, 529.581112083174, 547.232325716642, 517.351916316193, 498.990777756264, 531.183878143069, 520.313524311665, 526.090943124034, 526.729312813033, 516.9122926171, 526.868603763291, 519.731815131617, 501.712061844476, 562.73272531849, 536.892094513632, 490.794114286883, 525.52501105262, 524.89858807796, 503.30329541602, 516.71741619954, 513.947528435719, 502.479417374258, 517.049409611327, 520.461649222527, 511.955189642233, 514.403350150381, 529.383771138847, 531.622321774887, 512.192022574977, 507.652321576132, 552.780838998279, 484.293066551654, 517.883620419871, 498.294443232002, 529.098690217476, 554.00068565675, 544.862267672304, 510.648690023214, 507.812511368935, 533.322242459734, 522.973726465638, 556.550403143184, 541.781948764239, 550.236273251946, 505.661111480994, 549.11915196696, 511.336145971475, 530.345690796475, 547.588515630523, 517.124134148882, 527.974305032132, 585.643045146727, 510.962844965835, 515.358105481708, 529.524104712814, 531.331090624856, 519.900221002086, 519.783054311877, 495.753902682484, 525.797733577139, 498.910197007916, 525.108773819025, 519.128483286627, 521.103986476797, 509.502877777178, 541.405712309762, 516.822322697369, 529.07969597243, 546.293857848098, 533.196483189073, 512.906469661585, 499.680992553302, 544.121464985397, 517.740803877056, 497.520911662842, 533.207192308835, 481.557639883581, 522.819621099717, 528.946030451875, 530.779714882398, 483.559810080907, 523.173402472444, 530.419929285936, 538.793379346587, 523.613490777806, 533.223292697744, 500.134489617683, 533.869112037754, 522.203763895606, 485.946948348675, 538.872949049042, 517.03415675045, 539.73635071201, 520.145473076772, 537.523844340247, 519.49320911929, 535.955656520967, 537.491983197138, 528.72330031622, 500.614401752465, 514.676581296424, 526.433310149696, 548.204682856424, 532.376288577013, 527.661145256685, 531.300510273038, 509.423988103235, 534.513426230721, 516.286454710721, 522.494979307862, 519.358288513743, 508.497582336151, 521.818074687978, 490.508951596372, 536.098116965036, 533.696853852353, 536.998845023117, 533.336799986436, 540.698733278634, 484.994666757707, 520.173975883684, 539.617105512343, 528.598992758355, 541.291580871246, 521.947650297028, 555.44506680313, 528.937183491639, 517.700160930013, 505.19058325947, 531.140992013594, 507.551215417005, 523.937799341529, 535.809869462552, 515.450149101322, 533.083797325598, 508.171307575357, 506.706325703169, 509.662484265804, 495.717848351888, 507.327433753455, 506.078886866432, 545.476410123155, 499.95503760039, 545.945997344405, 522.488811115191, 500.89876478684, 532.961465980645, 504.763229137736, 530.270772546667, 495.584239745406, 535.806694403433, 536.106227161362, 527.756778622122, 528.914393940716, 549.220829517184, 536.588137479033, 526.043637654322, 491.230366180346, 529.551229175083, 522.193939734292, 513.928617019592, 507.698425585809, 544.963053038268, 516.191547858491, 524.109719439032, 513.150345548717, 502.965198803456, 513.707368387389, 514.980422542688, 518.615880674963, 535.815551247049, 529.72150512099, 524.785547657967, 536.990598732965, 511.055255153366, 514.002272571699, 510.955965804738, 525.502253007375, 507.270545278712, 512.214793930895, 530.628239034001, 536.735811155838, 533.828749610382, 527.054058277181, 518.277990753573, 531.956717408022, 532.457205893891, 524.439840886253, 548.062919873083, 534.905525860273, 507.502743914585, 485.072622617444, 539.695346010689, 514.125887705342, 502.378145362971, 511.848458868929, 499.34412674052, 491.435676150228, 520.977562657509, 532.130300364597, 510.176252839341, 496.951429563184, 517.441261359154, 510.416977795276, 527.072693370482, 540.02830152326, 504.110739103362, 498.075527047383, 553.588501038678, 529.926494216474, 520.10436055027, 498.676335852349, 504.196966815719, 521.037539573729, 506.974153280232, 541.977716865487, 508.921804050777, 539.834158747445, 531.36173357357, 539.506483793872, 532.466636660831, 531.254619350408, 540.761037892797, 530.726091422481, 526.865661054708, 511.390256063303, 509.209932521322, 560.611224499911, 483.059467214833, 530.007177052812, 515.198620075519, 520.1320240415, 536.217700884386, 525.364054454656, 513.549937905727, 532.62557756706, 527.80960421254, 507.22375078575, 505.684805745703, 521.323099322131, 509.091993177124, 527.211530745329, 519.10502031848, 513.385969034242, 520.31232710992, 525.208502999989, 514.017483793327, 514.784531939161, 527.266560997521, 504.788203637667, 516.489182843154, 540.28300001067, 547.595239442057, 540.907810461403, 515.106409048437, 538.961608149065, 538.322358094629, 510.840826568659, 512.200101985677, 517.472919425312, 517.252542467243, 538.705594717754, 526.016772233649, 528.241709327152, 494.21032269941, 557.396770820399, 525.639061305937, 532.072905979296, 530.763134727023, 508.756895251275, 528.757667267938, 523.86836596242, 506.332348557957, 490.220135800515, 500.727468830745, 500.441401435683, 521.703239080304, 512.792011901558, 502.877165513154, 520.454510439065, 536.581611258805, 511.349487399587, 528.78301389583, 547.933423679211, 524.301023381293, 511.43518003372, 531.955717842183, 525.18482712702, 545.497597901651, 520.340086636288, 513.75217998892, 523.68678356795, 494.430477833316, 507.655287748125, 505.549436208282, 531.465475221119, 524.618808120086, 525.855974558228, 500.468929891246, 543.388683392476, 505.441857570375, 543.114419100665, 511.56235312391, 507.488162509984, 513.119484969568, 549.669790897218, 532.451930622729, 509.72395952859, 539.647433006767, 532.360449944762, 509.293046688471, 554.242460685722, 534.760317779872, 511.753696538542, 539.602592659596, 504.345675566351, 502.498197607691, 514.85411563733, 477.77638313894, 542.182472757434, 504.334079338044, 520.366102713152, 543.57213083815, 494.173461749707, 512.158499680909, 527.892374570445, 487.454882400361, 522.696406380341, 519.255481906271, 543.759843633849, 560.166144388091, 506.227065760045, 511.37199091205, 535.362843534639, 523.271038938605, 507.769615211755, 526.955212725208, 536.375947694584, 530.200009229637, 530.338899464631, 528.625117474318, 512.2084621146, 541.976140265903, 556.557968988212, 535.450429226333, 541.476496876494, 536.204355173966, 512.340998900217, 517.743885657108, 510.009765971255, 549.318262781759, 496.469566504383, 527.196931856916, 526.550796354298, 550.750844395061, 518.662680064533, 515.210388718641, 535.717938156829, 541.920448835068, 513.435947970773, 542.432932797962, 540.12446215102, 500.008975764711, 524.3584807185, 541.353196232361, 526.674361209829, 490.384921805922, 512.999659003527, 534.593702743195, 504.073635069945, 530.138125986495, 498.706743795286, 527.861008620682, 513.481426614743, 527.556689702509, 537.987030614622, 511.789415978614, 517.043628764238, 530.710196472821, 525.854017716278, 485.856892289924, 548.805549325271, 528.818689967645, 522.914072460243, 528.937355438545, 521.922979984213, 523.413957467218, 546.000430097151, 542.65083391405, 502.072409493253, 533.218161622491, 528.135106224379, 546.923411860052, 503.952726669304, 539.825485841336, 529.20884167476, 518.862866806409, 500.700129031525, 523.874595712605, 520.578717485951, 530.115833401381, 523.161624003682, 511.744151291209, 524.12551173215, 514.16393536037, 526.042720603919, 514.655258921495, 522.56674942959, 545.421715812741, 513.412891629348, 500.407116514517, 521.490297892654, 494.444688653008, 535.222623930855, 565.708549020107, 546.193880029141, 538.331118718848, 527.647046598646, 515.147498788745, 518.700094031926, 505.160328121669, 535.796559737571, 527.806580382173, 518.11602876067, 554.201992256178, 542.639200190066, 520.785261087235, 536.139664541353, 512.59642178062, 523.175232772128, 526.089943983877, 519.649245141094, 555.052951416829, 532.300086099279, 507.783985361327, 492.244428580932, 534.588036965577, 539.263180243091, 530.068120566288, 491.91187036338, 510.517943364096, 508.901409914807, 508.039122998398, 520.414923372935, 531.516943336478, 516.827025238558, 496.602954686387, 531.959513540915, 503.486139282647, 528.494418229327, 528.781064814024, 506.238340262221, 530.987418190647, 521.329145597043, 500.594001622406, 523.89861887119, 537.145876425023, 526.871398674277, 511.794400193894, 554.328285359845, 509.470718023199, 532.370299765568, 518.118073899647, 523.34798331455, 503.074849831365, 520.37234670814, 532.841335593204, 541.840946102944, 527.679322186812, 546.665123382829, 544.67267590532, 515.526919956648, 510.259535868063, 566.25573870536, 541.043349021166, 531.53494538439, 520.603802942064, 536.744024419264, 516.633307610251, 518.577121970726, 504.134071735606, 533.99245260393, 519.801283804613, 515.806647526194, 522.205444687219, 518.543326147079, 507.776608347522, 528.882799462698, 501.520101575561, 528.045933371123, 530.782046597088, 515.625718727332, 535.507128132758, 534.684721306784, 529.58512104093, 500.856518828868, 526.070398159022, 515.765297616608, 521.502814135263, 507.137011570908, 541.070669069643, 526.40055327082, 538.134633814152, 497.949665946041, 506.852017584758, 527.177223721299, 510.498470491018, 518.411036966783, 546.293270715463, 531.870861511502, 511.167178636807, 505.750324811852, 528.493300702047, 520.87342141444, 535.535830583912, 521.918293900908, 509.667246283669, 506.215702838248, 502.562052992545, 517.575166001864, 514.81049313235, 546.555706322425, 527.470653588394, 517.675560055178, 539.065200562604, 518.725443089803, 520.858658023941, 563.013384299382, 561.427003114337, 523.794189841807, 480.48889107514, 495.014277704235, 520.625532956208, 495.678422907567, 521.034110175655, 519.975799284948, 548.900672085613, 535.697805208693, 557.320023299183, 531.888739260742, 521.778509398959, 498.824369225173, 476.261260323061, 535.29193676734, 517.272197140914, 532.88161310707, 487.195030753774, 519.800537850218, 569.634261030512, 543.37736898752, 523.437791898779, 519.727049960287, 546.300398432292, 518.63299566465, 531.006569997074, 548.169959374255, 510.228134674559, 530.668303761137, 516.365625534327, 533.680661302139, 503.501680885912, 492.740940823927, 535.948278776011, 528.019437256131, 512.839018550926, 529.392328129059, 545.809804576373, 504.728991640458, 518.685932500247, 520.548978712161, 528.387298161349, 528.955959237942, 521.87488191885, 506.871335453406, 510.172093773584, 528.92205204571, 540.099204070041, 543.985738460658, 541.040875018281, 512.314539380816, 535.80819044664, 514.59506555094, 512.602067135699, 512.241863536374, 524.757388623968, 521.629491801419, 514.365680305647, 532.402333748213, 511.820015701133, 540.074689062472, 510.266944350163, 527.309219293675, 510.248780376284, 522.54045932051, 497.613237075773, 503.022802179651, 536.888797303501, 512.378292720524, 532.710766261861, 544.655303440331, 517.162881816335, 529.842727844489, 517.568337630015, 520.86082133337, 553.302603698911, 523.20900023693, 518.156492205428, 506.378635198081, 537.921637499882, 521.417868072252, 537.544692096893, 518.409221853483, 538.70465710916, 508.601891881154, 498.31992789989, 498.191332134607, 511.164114807884, 547.061203625516, 520.465388586707, 546.329077832852, 532.227359073849, 533.61436921737, 539.691182075839, 523.120559638303, 536.178822245375, 525.325783668231, 525.719631914714, 532.819500239826, 537.491937965095, 523.868146073848, 538.470065823432, 521.36026778785, 546.01493471808, 541.06974062236, 543.023238808976, 504.532152423519, 493.55815189962, 519.789105303152, 533.8766444666, 489.866645397419, 530.526887169924, 536.702298929581, 547.991962456391, 522.056283482133, 497.777637295886, 510.007888406589, 509.643509303499, 507.156508315275, 543.046259448227, 533.625545348489, 496.083856493848, 516.79966853702, 541.067614627344, 523.047425364432, 542.053563469196, 515.044527346551, 500.728469745469, 525.891556302169, 541.618532987537, 552.414921562103, 491.441572354163, 525.179017300783, 510.563821931618, 525.523364938053, 540.530824118588, 529.162126544021, 527.263749714695, 496.78917851427, 524.166753055144, 507.257156215231, 543.549590917987, 515.525717436284, 519.386471968197, 524.328068375853, 519.737285136493, 524.123694659265, 499.233210419697, 545.690098187129, 537.542918174389, 533.489624937146, 517.985301209361, 528.398062191819, 545.368185234272, 518.090230499999, 555.92533352888, 502.325743436496, 504.712608885297, 524.308863996353, 538.2948423465, 513.741886835606, 514.473531754331, 571.034488134753, 528.58948170654, 529.140548372796, 526.229111508953, 522.723175797223, 529.504859953854, 519.870300452289, 523.062052796276, 551.558422344742, 530.689721474229, 511.218290148051, 526.359624946496, 491.676629367959, 561.292347700296, 498.910789204991, 501.70237395984, 555.462709095344, 534.509063271068, 540.428149116152, 551.723135843853, 515.65177085729, 553.789159684668, 516.116128512946, 519.152599537887, 524.203117463, 529.984590033519, 520.472042251739, 548.750272551416, 522.827620375761, 533.284763321332, 549.289888657146, 513.66817705904, 504.149594699218, 540.353958473509, 531.56687506453, 519.348209972101, 539.122837873085, 501.830019919915, 543.779899810915, 524.121639910243, 511.336885417011, 545.186114208628, 526.040662391601, 528.494328072509, 511.364299919488, 531.947366008316, 497.309456283712, 518.545878729216, 537.045817718093, 517.750481802348, 502.169358420667, 523.098532448304, 505.223983488321, 506.718240831169, 527.06310095814, 533.966299996919, 528.655780041203, 508.738227760587, 541.718789994633, 512.929481551487, 511.22730910129, 528.465530404503, 545.208367501842, 532.123906581786, 526.248365518769, 483.390146340321, 503.486577014486, 523.591314342043, 541.778102583387, 489.159210371804, 497.175451436691, 516.714722165476, 519.734061220763, 540.981851593639, 528.049907639178, 530.244161080719, 503.32150527645, 536.712379651307, 514.984869236815, 506.718459203069, 526.156606417669, 515.340111281453, 536.337365771362, 554.541003387874, 480.219892461078, 534.094114101755, 542.094918809845, 487.922184773075, 484.129708348843, 506.427516659617, 522.991682852226, 507.514581046403, 525.429070149602, 562.552386118064, 553.593919082722, 499.269630057539, 499.889509029254, 545.905939064396, 509.35377333909, 509.495565698749, 501.955920165732, 506.74965953755, 530.17986457687, 520.578096321501, 526.277332170358, 551.060565419482, 499.77053357011, 519.920819157491, 529.53812670553, 512.944207558442, 485.988337858853, 517.638274971911, 510.997912722664, 515.975538126824, 535.345312096337, 512.863732376794, 554.480111506493, 521.813429188375, 492.298750884709, 532.781339182999, 535.738278513016, 531.983295001066, 492.081913696606, 536.0556254572, 533.605984018802, 515.42120031835, 566.291611602444, 557.520028475911, 523.329842397833, 543.181046906984, 521.424022739395, 559.040787856342, 526.716350348048, 524.672497769291, 539.996737390455, 511.76226036525, 528.727509857975, 521.092232701345, 536.47137989195, 516.013193567713, 519.733814579567, 526.851899750493, 528.120608533378, 532.032600815313, 528.242429950661, 550.564310166745, 512.411248167376, 509.546684251059, 531.528283183461, 511.599952289254, 549.815471314463, 525.464411452629, 539.548839450068, 492.945329373738, 548.252255469564, 528.330121241477, 523.140820126702, 502.803534926617, 507.932656493023, 526.589947650501, 496.683797758631, 534.12162251963, 548.347426132049, 512.229964350731, 521.647282279185, 551.137318947398, 508.599330931523, 511.071521789861, 521.063650265833, 517.673315652774, 498.169063608953, 530.912470653544, 504.275314476559, 540.789962886238, 528.239142609597, 544.857822553292, 509.698069512053, 497.843166016976, 511.30478457513, 544.243671601273, 492.920926376807, 501.11379708057, 513.198664861876, 509.385172635111, 553.675937345078, 486.790956035003, 527.146447447739, 530.183988904303, 523.761717256766, 503.478050284835, 508.778601998412, 516.519086143947, 553.907864806399, 519.344635642634, 529.228780781835, 517.296751680619, 537.462375783525, 522.604030702816, 541.129696500934, 498.814241590067, 511.476515964895, 542.104479556707, 521.471068578828, 521.920198153722, 528.356901205496, 502.560605188513, 516.320011784943, 519.815573511532, 535.603287037181, 542.49490500958, 551.388299121336, 562.973104115, 517.285901892283, 560.578809184083, 527.651755129092, 529.702942797556, 507.721097884549, 517.074972808006, 524.097047836464, 537.557269427659, 499.261565836642, 496.933370863032, 540.816475155019, 529.841268455879, 552.65742261899, 518.950596333593, 540.662374411595, 513.272813359651, 505.3600734157, 528.207439358548, 540.470925278103, 544.675361829312, 523.65713249383, 482.712630243092, 504.929004016042, 541.466476444422, 524.884563668332, 531.662857550092, 492.774566131393, 489.61035562992, 535.53315118412, 530.640622774906, 495.846485199383, 522.181207247128, 524.39957492233, 501.793341893209, 523.17748495169, 533.65829349938, 507.51028336459, 531.632718475794, 522.682793824266, 509.744386098635, 534.334643305209, 534.679678420717, 518.932646793046, 518.260830084537, 534.792018496725, 548.61055990861, 533.98507210767, 507.568951043997, 505.524380803202, 538.043599774203, 490.925095326267, 538.746681154814, 515.005844253829, 522.182040223086, 545.678265801017, 492.009608064954, 498.592274762816, 571.675934306931, 533.937820118921, 484.978783446021, 531.044912118844, 511.438431252223, 513.412840407249, 546.399595508355, 503.415345401623, 507.116066060846, 509.842125771429, 545.918201596236, 507.603944935026, 516.831655594268, 500.332682369852, 496.873278006001, 506.274250318087, 531.261692992447, 505.384602641295, 520.502605979672, 564.83762943469, 542.750437320164, 530.882204437461, 533.972269301399, 537.652154064375, 536.042394479296, 527.870425978284, 503.585817575977, 491.054287866099, 552.00352517036, 527.719461467079, 536.766870862665, 531.004536864612, 540.760149732759, 510.466382213382, 499.627958487256, 507.24178123568, 508.254438933046, 490.031452965785, 528.398612925641, 559.871816489226, 561.175715751469, 532.509043267028, 527.734571619237, 538.998694514634, 522.266725366693, 517.568864571742, 538.042564067851, 532.379928384571, 536.859969272638, 538.058916670922, 546.809733341025, 536.289247817421, 531.457764573208, 510.321547329905, 519.279073241129, 530.383500305793, 522.273245902496, 538.189523140354, 503.715018581961, 539.93785654093, 499.436894636775, 501.69547787409, 507.753050890961, 514.979203885137, 492.888882739085, 544.45873064701, 532.015667047235, 520.853951661423, 525.245494447932, 555.705923284898, 491.929379530679, 506.529443367832, 492.299769575084, 521.650193645753, 505.301591978311, 526.093869843987, 520.238200214035, 515.333622774771, 543.5821759186, 515.513192016494, 520.071088206573, 496.018736703173, 524.120647396034, 509.789088645833, 539.63315425425, 500.366771759326, 515.987738086591, 536.296708483835, 490.70547591702, 527.092673816672, 540.402390019765, 526.215808118533, 531.703482163328, 509.792779198842, 525.899960376856, 521.23631750444, 533.73043616916, 521.882177883918, 509.416990907253, 541.77653907631, 509.013789478818, 551.962290087131, 524.340158584766, 515.715705158315, 510.803571680905, 536.053841477769, 520.200094405934, 519.774308399646, 508.211558606939, 517.276931490755, 505.698457772812, 531.723417072133, 520.558242685905, 512.366828141592, 520.393700163061, 499.895879833746, 506.57668857207, 533.413841667243, 507.154069109302, 506.070302149506, 557.886559010849, 502.160656179181, 511.383993394495, 502.685479563903, 494.543214147747, 525.543560888543, 527.436438232073, 550.321705889678, 530.910381551573, 520.405885724042, 535.244822666285, 516.648426407283, 502.151348845374, 508.944970365362, 509.728877893259, 533.442417932637, 506.824521069736, 482.034891593444, 548.11799247004, 521.990053101615, 534.386473684821, 535.164063030706, 494.699528562445, 524.237087329666, 503.85108904834, 533.564319145663, 498.590469225399, 551.703562589421, 536.673441151226, 523.659698645473, 516.927199646535, 539.759730986957, 503.876534369963, 559.622172877775, 527.609354139965, 520.516007559098, 538.752945493655, 533.030626006439, 543.558297426212, 532.967053601893, 509.618398717126, 533.288511193362, 504.809321912473, 532.221713899331, 532.794963103081, 526.885244192415, 502.500965916431, 520.623900599836, 528.715490317843, 530.138321870878, 539.111434110071, 487.07857615928, 537.594255478303, 539.52784371127, 517.481541326937, 537.241900490051, 537.730728385004, 493.606787242633, 521.167357543258, 490.036687113498, 484.042899004443, 529.379923888894, 510.745538936948, 536.227016735761, 514.585938361918, 492.424704655485, 534.277737784486, 512.476225389224, 550.066393717004, 486.269347613497, 539.867853408028, 491.036693236734, 516.966945894045, 513.111499947994, 562.426665393011, 531.748326507305, 534.956662988107, 540.899045001176, 531.20696648086, 534.048471143373, 533.7687562368, 486.968556511388, 493.435735314878, 565.328079196923, 493.734913706293, 522.06264369993, 527.739120077366, 540.350962584394, 547.629749812431, 524.46717600607, 510.985194449317, 528.459238193639, 501.975536070933, 518.629181137279, 540.485142027086, 522.126938358702, 537.283332412635, 526.446831670111, 520.430568574582, 505.252184441357, 511.78052920037, 498.403521772813, 531.344702569492, 498.947775588015, 520.139916586356, 525.063550717765, 514.734408621027, 507.855067992518, 536.550538283331, 536.180838537688, 480.039391500739, 535.646110742063, 537.785641279585, 519.718636204512, 496.776320612095, 575.715390417069, 534.432587877456, 530.382705951175, 530.179108516982, 542.069989982299, 505.557695074764, 534.694250901271, 525.562535887706, 520.155169405643, 525.623392796339, 525.139229491802, 540.107283184527, 548.246499714238, 520.52910871048, 505.318825622951, 549.329529858271, 530.031948975393, 564.715188253406, 520.941888668037, 525.486872114989, 517.488100611867, 520.762120980145, 539.23746975187, 501.955349470364, 524.31564218043, 541.674917700402, 521.241418534817, 508.704944837119, 527.150219463084, 504.087545445827, 528.648445360091, 502.648864774994, 518.994833221786, 505.15942321095, 517.081987137168, 503.289623268265, 508.564004357485, 519.647484907954, 522.304664628805, 511.367031750799, 534.859952291994, 518.947681740514, 526.018376967286, 524.982653091792, 520.100558513953, 514.782156310969, 524.716066929431, 510.410408162726, 526.947723836921, 523.281965311958, 526.66604303028, 518.634989351669, 533.746911965261, 525.42382235602, 532.223405311842, 514.625389403095, 536.609031554092, 539.499716378733, 505.715822527707, 525.556411319999, 538.205069718915, 550.798066216107, 524.972470826511, 534.66328211492, 526.956302080849, 523.239660461786, 501.161760383086, 525.089022235011, 513.573692046084, 519.887647049654, 532.19630876236, 525.047577769617, 511.138556976316, 507.53313482756, 530.036149122417, 519.282632949182, 525.276400330091, 531.226122540538, 523.105053059234, 519.339660548419, 517.967492572397, 527.606579606102, 531.115910172808, 473.50442257341, 525.263954341102, 532.974810441814, 509.052958341466, 525.380585553419, 516.067031770775, 532.853610699301, 535.551105618237, 531.533347318862, 487.165403302187, 507.559278686537, 562.10462183366, 562.265347597599, 518.811979395704, 536.149960807084, 523.401204467718, 518.785299362241, 493.422396043775, 516.864578544041, 524.71282073684, 542.095695021586, 523.713536964548, 534.346204343371, 527.153507730641, 523.803015903634, 524.175399641548, 542.966815713233, 509.508323520401, 513.721435090917, 535.390698433535, 526.698238708445, 516.626271292405, 508.774424249804, 496.2333643213, 509.064547834765, 520.005923415443, 553.948804559673, 482.220718956846, 531.408179388438, 521.65584413912, 528.052297362436, 523.526328616663, 518.833912245742, 537.206721987447, 525.979033073819, 529.070769222156, 517.972812370079, 528.678542195939, 551.894842772969, 536.46384285144, 528.466984093791, 513.795191153314, 542.086492149456, 515.708400898039, 524.910877332652, 490.773109753509, 518.110811442591, 533.89837456374, 530.1599685382, 523.962777456668, 515.897697973034, 512.935072972054, 531.618661352563, 544.571534146935, 521.303966929724, 519.50204742441, 485.167170406325, 517.71506694405, 549.343345318967, 508.492120107442, 490.456400637307, 509.863780847939, 544.452746589133, 538.63378904242, 531.796562512684, 532.840256077638, 546.182254057123, 524.850195508659, 568.309314250619, 520.182717260217, 522.966672365229, 501.48308677536, 507.7938352478, 529.503170274882, 549.019623590737, 495.355038898355, 531.319924452602, 483.959706254713, 508.198408182328, 519.737432507209, 520.386076605214, 562.920910831396, 492.243537616648, 517.9269431433, 522.4721897444, 514.426480161475, 511.284528755213, 520.98487312868, 523.199585534414, 508.908613328899, 518.835832802604, 523.451963891391, 518.879846167252, 535.197906089343, 539.994385154482, 541.93308438235, 528.975693375983, 541.375513746419, 496.096484619071, 501.15395542629, 526.724726070291, 507.042226279118, 502.209815848481, 511.414405811841, 531.88378828684, 504.898529219098, 528.898259187917, 533.276380745323, 515.102370002031, 528.970816745152, 525.857115675968, 537.949354437513, 506.472417149983, 521.864216718425, 516.414012844, 526.642855148762, 510.043235909455, 524.278343508482, 535.526939170955, 530.506830240571, 535.687261876393, 537.81043528742, 489.790757395818, 540.101656015437, 506.94268064758, 523.43988744825, 499.459682339668, 569.759890781037, 515.500567240894, 527.521253955197, 529.10615675146, 532.315715121212, 558.12303904403, 510.932464415141, 513.314887598974, 547.802159920967, 518.869163564848, 522.330433334134, 537.070960785901, 538.624660345413, 500.172677631315, 547.778226744392, 537.778991929995, 520.968275429027, 546.061251337988, 529.814837242456, 552.721540462428, 499.188013580783, 522.389829511131, 529.137785564231, 504.525706103794, 521.279000885091, 540.627463772473, 514.765389051742, 493.893949283743, 543.230151728102, 529.295838125047, 504.339487055302, 521.611318812002, 518.67824969918, 517.065227439453, 538.522537249089, 529.46467540687, 530.3682044907, 537.690278647549, 519.66351258492, 510.73284431841, 498.746578480003, 500.432571901379, 496.280877792922, 499.190045288164, 529.271221721963, 523.816438402102, 532.451566554211, 537.442221821037, 506.59651686698, 535.311915014078, 512.27481136088, 520.744253017571, 514.174331375106, 521.950142143374, 531.069708204545, 541.50406494145, 510.280684625267, 524.936397366263, 522.766033408411, 515.383231077443, 542.18258768503, 541.434201979751, 509.806931812161, 508.970389065119, 506.919642006216, 527.630277710696, 493.505472032877, 510.8667897063, 519.709964533507, 513.955369445314, 515.640468435872, 503.907325980956, 510.879183247021, 521.485903674511, 518.365786362444, 521.045953310919, 514.532317917247, 512.849693263517, 514.85983232543, 535.597407968695, 537.108390461693, 540.515956488803, 537.569074196029, 514.904022137715, 532.372444876012, 515.466494518418, 527.374812178757, 492.786644864206, 487.518601303218, 523.408472029596, 539.082852312715, 527.521749293522, 511.526655100407, 512.284879369567, 518.030472955349, 498.545660730585, 537.615781030271, 512.225074809559, 538.413407937394, 526.125940419072, 521.961348469331, 528.60180533772, 520.911261457886, 539.616826961805, 530.016682193585, 549.429878371528, 493.758173981007, 522.683682463245, 511.275137870247, 539.89731624259, 513.299288677457, 506.166929912986, 543.258453641321, 523.674514120379, 515.395377352184, 538.107819348084, 518.154505918727, 566.465865399425, 505.475329325913, 514.968842633765, 537.889133070793, 505.382807951155, 543.115858528197, 513.317009888657, 572.211765976051, 492.431802496759, 500.60462309784, 534.302666807342, 513.63328157466, 519.388540110785, 508.049408126649, 515.070133443106, 502.930882913524, 527.255122021452, 548.601884758618, 533.398224288642, 508.745827293156, 533.721987546784, 526.986509026789, 525.856077494276, 547.92740126512, 518.684467455483, 513.588462394977, 519.796483105298, 501.439988882197, 512.742143552084, 519.447217254399, 532.675042390508, 520.218476028368, 532.720487234935, 530.481111529958, 530.300748160197, 510.994057292959, 512.210244005232, 492.114092209966, 532.546247500821, 506.168037307533, 536.780295541447, 545.960655305235, 573.002577181267, 499.326316272672, 521.226117889269, 549.003878854283, 532.711693346651, 524.874144918331, 550.444804941693, 527.466383073404, 546.700155243297, 530.603707309333, 523.218151274158, 516.678089411622, 507.715504616652, 539.652195584309, 564.332643721801, 490.65554499065, 549.686499144868, 490.327451352329, 533.705800124392, 542.827261795409, 523.797671534689, 521.436800539175, 512.261524155867, 536.741707309004, 511.372806928345, 520.124175207791, 501.293564312183, 548.953938765025, 513.886321568442, 530.168594229299, 540.831536607011, 495.854813398475, 518.055196984193, 523.041076745808, 527.447814633115, 511.646504143553, 518.164101429533, 512.524871270326, 503.847673918932, 544.438378690826, 522.547400479868, 546.30441519923, 539.536241461256, 527.017978436746, 516.429983814827, 529.860975928775, 529.975433353483, 553.740453418111, 519.278177272467, 556.162340015771, 541.140897027246, 512.625136023328, 510.187441320194, 495.174256978855, 521.516485042129, 519.27530817271, 548.405596091775, 536.641528213069, 529.773631317313, 529.347543309827, 526.707031443533, 522.684258569418, 531.54913983555, 525.035985686441, 503.869307920406, 512.208170464998, 546.15187081057, 509.80668216409, 524.917857902703, 522.400263862188, 520.089363131042, 515.728352340079, 532.7513573762, 490.592410081654, 509.75058430859, 520.015030113918, 545.777074506955, 526.822913169027, 535.47853721278, 514.036834617061, 496.973437937821, 469.886921042204, 515.336907445944, 542.227305149386, 505.106036436093, 525.240636163457, 531.077416545555, 535.430470586161, 519.388747863704, 543.67586225808, 512.54641432283, 535.016728402241, 528.672237406888, 559.640570143817, 531.789667033187, 544.239051914283, 525.373210200956, 512.551555423837, 517.04378927273, 523.113351873936, 523.141667920441, 517.512370479212, 509.768976154281, 520.477665768954, 536.128740371415, 503.437768955145, 514.028745383992, 549.018085850242, 535.592825503949, 528.149731606911, 516.01701747241, 515.070942455226, 542.21374998678, 523.010585298515, 530.485450967219, 513.40808049459, 495.408896161113, 515.692862911817, 490.580400115489, 542.598146803104, 513.243691605233, 539.451201435748, 490.392004952508, 528.562753769664, 510.640147434608, 516.954320248284, 526.243724975853, 518.627178708027, 539.323177805861, 558.074718385943, 520.573122823929, 507.21026916098, 539.114679760298, 562.059062407083, 530.649886245512, 495.691093735891, 506.243461567152, 527.875943178543, 513.258858747427, 538.346832491191, 520.736720686673, 519.261623517277, 534.779983086185, 526.873788307211, 562.363199502878, 514.718481199388, 495.610192235015, 511.610723232579, 531.843806434469, 517.82031971924, 506.753670331553, 510.315472627701, 528.541914716674, 517.754900948689, 508.572833841379, 494.014591529534, 520.09228629592, 513.572931201308, 523.599143823412, 540.399159319106, 511.345925299181, 529.403615975862, 542.31104625509, 510.72361920754, 508.303591876996, 545.666125157218, 527.584684137083, 525.284501090014, 508.568235927086, 545.284504719758, 492.852283290209, 557.023088395909, 538.390699875186, 531.532797399837, 519.486016346055, 520.003847659449, 543.149957966551, 525.556363957656, 517.56293760903, 518.824736514169, 531.306042619409, 512.568030483722, 538.966592089353, 552.632864614877, 518.021743393943, 534.211651793935, 539.052041413503, 508.144954139719, 534.52490773191, 529.803977793486, 523.734449573875, 506.753080457603, 525.942578709367, 499.577334034578, 518.035240297643, 538.801057992971, 513.470370104754, 515.925507326701, 505.02436542409],[669.872390708545, 669.056929800066, 674.06781132833, 671.351213448868, 668.934546456304, 677.38460283088, 667.145753076388, 670.634917667976, 673.182953033383, 677.187337868776, 671.606502129254, 673.762033181749, 670.999683711445, 668.745296789445, 673.093094400594, 672.581262754814, 673.272780746416, 677.627558775589, 667.894612833542, 674.166619186394, 675.509419435633, 677.389201397166, 674.029496724953, 678.821182120653, 666.87016992047, 673.724001924848, 670.978947590597, 669.322149958385, 670.797297690649, 669.582332493177, 667.25081484308, 676.077125369281, 669.885758317153, 669.976082016292, 669.432710223879, 673.671006778755, 671.148413398388, 673.22671874831, 672.831472411174, 671.895191429964, 674.406063518833, 673.344599165439, 674.368496429587, 673.410243226313, 671.203752996836, 673.512034707351, 671.036220495704, 671.540630348963, 669.408171876801, 672.860833083639, 670.245119126982, 667.574610603768, 674.276487168973, 670.59746557748, 668.79279958427, 672.676793018962, 669.668843532992, 668.241656805481, 673.804851570394, 675.342538594097, 673.212980206696, 668.974148626669, 666.696237640687, 670.717005041057, 675.951057416851, 674.446695993659, 671.304982364438, 666.807068431619, 672.44381370645, 674.607706912938, 673.780544151285, 672.482381146001, 665.323831574808, 668.529583295287, 677.413178860295, 669.259645900887, 669.60739711816, 674.405129799326, 671.691649248432, 674.400944347884, 675.467562108744, 676.123154653008, 672.340947948519, 677.607422983535, 673.473492539293, 673.148899387918, 669.812815825136, 673.258311479025, 676.881669637727, 670.939569141602, 664.817368835711, 668.474172437383, 670.705511034232, 671.635736502564, 668.077012480707, 674.528901089568, 668.092337080446, 666.064184210523, 671.12506118136, 675.244086393505, 675.370586019001, 672.957875543785, 666.067052331792, 676.808719845904, 673.055888665902, 666.190088840924, 673.551457609705, 670.881073555366, 671.287090680444, 668.176342963765, 674.219690553397, 670.334580000136, 676.007859286707, 673.782598656176, 669.771384177918, 674.493005593073, 668.613591424983, 675.212508427006, 674.217903389984, 672.303644857847, 672.583834266342, 674.53497773485, 673.388419578522, 676.085330812807, 679.776360278968, 672.355618376618, 667.158886339398, 666.383203362409, 674.671456809404, 671.129576655518, 676.198967265549, 665.368187912042, 670.652576306114, 670.065279344982, 673.341842166941, 680.307678495451, 671.24112407955, 669.319960342088, 674.468648884506, 673.835399843928, 678.451810557799, 668.447091961489, 675.808956205715, 670.305940326132, 669.986318062587, 671.25846859271, 664.245752447078, 675.399747012941, 668.421546261606, 674.172196045931, 672.625005088196, 673.942594743274, 676.568512093438, 671.656270088918, 671.602498328151, 677.719439225253, 673.778281185151, 670.317237901969, 675.33495879879, 672.383895359552, 679.364496994671, 673.993711692411, 671.98657087345, 671.872002847595, 673.022033669805, 667.187253273187, 671.594937569225, 669.752299128182, 670.463556371122, 670.104580265627, 670.600544191273, 667.349596296182, 669.938203638552, 665.319544525279, 670.75231044455, 671.262722438142, 675.76238178433, 669.936006196628, 664.607472979693, 668.188586210651, 676.686404814552, 673.869410226823, 668.074100752467, 671.712547190105, 668.410271135304, 672.264199352509, 664.453751382768, 669.651893211627, 673.605423763041, 674.078112601529, 670.013210615163, 665.851211007167, 669.255641317348, 672.615126933759, 668.985939468975, 679.45054718479, 673.243007268431, 669.868821149993, 674.174104167598, 671.779929861739, 676.076703711248, 668.637017260749, 667.492814918683, 676.758209554238, 671.650201733764, 678.105928249901, 670.286876952391, 676.744786279839, 670.174787266833, 669.504345320554, 671.166859112328, 668.593207070176, 668.209706629992, 672.15295186378, 672.09643076364, 673.217762518412, 675.822827022169, 663.336292943393, 673.154716427228, 668.468908733047, 677.798146336156, 666.540201431271, 672.839553093053, 673.114369171354, 669.241791605632, 673.094010527374, 669.292072821391, 671.586847021926, 682.800439178689, 677.639804444071, 670.829384663751, 674.052895192523, 673.830592466055, 670.09466050515, 674.423676422239, 671.629027673215, 671.377018767393, 673.084719271066, 672.264375870927, 669.391757071208, 670.1818749382, 666.685772413233, 672.138809423974, 672.098281193824, 674.671676112834, 667.814548550453, 677.035961083373, 668.996935618003, 669.490723853745, 676.740638763157, 673.266366408068, 671.862621283729, 673.870742033529, 670.203911495713, 667.79431829984, 670.715712416839, 666.640911629311, 672.607089283721, 670.945910595811, 678.187501265979, 676.51877364657, 665.419935634515, 674.72820992437, 668.980122881813, 678.966786205527, 669.179468087556, 675.883155143181, 668.456723397542, 671.168386526566, 674.640826800756, 667.25698213271, 669.028881160524, 670.46202189721, 674.268293988052, 674.133519096473, 674.383391725288, 672.688269521078, 680.282099120294, 669.851464765021, 672.446448874917, 671.114547749584, 673.408336770646, 673.927377962054, 674.583969209479, 674.240939490363, 673.644973854986, 672.766686564226, 672.887034886063, 671.649195508153, 668.968069385606, 669.736581798408, 669.635136205284, 674.641755977853, 676.542156218444, 672.275017783881, 672.976927434177, 673.394843715515, 673.893907132116, 674.597719482323, 671.150102452652, 670.539631880959, 668.923948630678, 677.140646110738, 670.857778586973, 674.403882491055, 667.995779340185, 676.687561519969, 672.509513454582, 668.363255439562, 677.247895911845, 667.985148287088, 668.821521559176, 672.268180955588, 671.314638491443, 675.788530382194, 669.427725700962, 676.430758252904, 671.69137865595, 674.015690270346, 667.936641745179, 669.85950249235, 671.037134702313, 674.133801895415, 673.850142078528, 671.863956931082, 673.213382873836, 672.689292438633, 669.334566368348, 667.234635557598, 668.281693941873, 675.204363978359, 674.592130186708, 673.259543323267, 670.764327929511, 675.055804276375, 674.691866424846, 679.172879288146, 677.735731640547, 673.263217230867, 674.633777504408, 666.952111222571, 668.809427466676, 671.653263719574, 672.602616349977, 671.008961487955, 672.315193896358, 676.126609936118, 668.858195363357, 668.738256638327, 672.419432361221, 672.909177516272, 672.59805694392, 668.660680558599, 674.065040877241, 673.153415793055, 674.726939059398, 677.170536555089, 667.744286545492, 671.443436163288, 677.133538723166, 670.423039931234, 673.881441009259, 671.462471679093, 672.526129045514, 670.677056769206, 670.079503521787, 672.607089697466, 670.558135368279, 669.479058625724, 670.698955156212, 667.540536517636, 667.084913903201, 674.376276084173, 669.409696100659, 673.640496291469, 674.267557179183, 674.506736100392, 672.718079117287, 670.303479720655, 664.518665841658, 674.862528398599, 672.875735491201, 674.558493581267, 674.057217162048, 673.167382285969, 671.972188771796, 672.965226729051, 677.479934813316, 669.576858789708, 676.439824080542, 669.654885734604, 672.476552577147, 666.550411764365, 678.703370427886, 669.691113917229, 676.049420146096, 669.322123831515, 670.761584653171, 669.681695254469, 670.822834313113, 671.699671301209, 672.782127303555, 668.747510378313, 671.587900769138, 670.030228402767, 672.369403109826, 671.401860391786, 670.650606360199, 672.950528777988, 680.715138106228, 672.079300202839, 674.733140103785, 672.219449392416, 668.725414855452, 667.842253850334, 673.64604473119, 671.574424865487, 666.935449320715, 670.437093993016, 679.8344911645, 669.922937421339, 671.524487701944, 672.06422102146, 675.088726088004, 671.30497450308, 668.620577672901, 674.305697120649, 674.732623328991, 669.991239750927, 673.913987812037, 672.893450640459, 672.887016834376, 671.27828710162, 672.268436478304, 669.316946722369, 669.604877333982, 675.574765260008, 672.361443447867, 667.910309885656, 669.94918943219, 669.94786734992, 673.468365971363, 673.09419784067, 667.434038817657, 671.928259295663, 670.53520726812, 670.941314111226, 672.937285791909, 669.743397808299, 672.216110430646, 675.326670428842, 675.820029096779, 675.443265356223, 669.654560047657, 674.832138652685, 675.088836176216, 664.068003888863, 673.08428255174, 669.699927084572, 671.326788488549, 673.635310961497, 674.905916648427, 671.403067913602, 673.94729476167, 677.771606923473, 674.794234171276, 671.15918913507, 669.370397532161, 673.004650839578, 672.27833957512, 667.013367315283, 671.915521434313, 669.226078851761, 675.289259967497, 675.423811637779, 673.875151659583, 675.390736163151, 670.562879347254, 670.049541452296, 672.334686116773, 676.290188666218, 671.644896305993, 670.292821162531, 669.085524537666, 673.423642233246, 666.537190633246, 672.039216476702, 671.562688892916, 667.787116430938, 677.187620402319, 668.888294509078, 671.673441353165, 674.253431178174, 667.848710296468, 672.172923760623, 671.351495413128, 672.074087499068, 673.254376279784, 671.530472858977, 673.115285489366, 670.996433615539, 671.514412782742, 671.551910406695, 670.994509167852, 675.440346581859, 669.624644897647, 673.268329108549, 670.296957683685, 671.705713274674, 669.368226908902, 671.253329721455, 669.011674431813, 670.851361929131, 675.673414039667, 673.247146707163, 671.656578253147, 674.853363195225, 672.318289499537, 672.950666897465, 673.395738156421, 673.682946276619, 677.155743682492, 668.089044979742, 675.453991920579, 669.050516244782, 670.315098693578, 671.332804862074, 676.034508974327, 671.61533979191, 673.618644366266, 669.671479256285, 671.151502047145, 669.761979270572, 673.39418218571, 674.009538228338, 677.692132399327, 672.90275808536, 669.221563641703, 672.764782094895, 677.987022144349, 672.954766786925, 674.103507507735, 673.633688228938, 666.57136145364, 670.507104412854, 675.044808424891, 671.440156719424, 669.609927865229, 675.064250434784, 671.91561186869, 673.147459952086, 666.66599723498, 672.070979929051, 669.836018432162, 669.997060144629, 671.085237987561, 671.879275051604, 672.772856026642, 669.447124809914, 674.274391643917, 669.209457888382, 672.552223912593, 667.7154311082, 674.877210808496, 675.832893104792, 672.144154255463, 672.881900733308, 673.384094035437, 667.849576216465, 669.701171617432, 667.622757078178, 677.206959431983, 671.510825759182, 673.408811800232, 668.977352044844, 674.744548300948, 674.197182094688, 671.432870089256, 668.986557995803, 672.855350830825, 672.610292923567, 667.214981444898, 672.234507762212, 672.5992451271, 672.514367063295, 668.775485822694, 669.955727759198, 674.086964465044, 672.700095654194, 671.808794180767, 667.161777569748, 677.151743813262, 666.27038818809, 665.740052767013, 673.59812035174, 668.271989314799, 670.010279076709, 667.889886511777, 672.424408172865, 667.864131317614, 672.496686809963, 674.774200459016, 678.689450529099, 670.033915698246, 672.447392880667, 667.565393012545, 673.059330977179, 666.328483869526, 672.375463112707, 670.623623115359, 670.856099342932, 669.184261833255, 680.159160551919, 674.857242716434, 678.077399039373, 670.814287328158, 672.801898072074, 667.077333285994, 670.138782899787, 673.195646335554, 669.970800936526, 672.779801452518, 675.697083955359, 671.746313287141, 672.757092092998, 672.685042125117, 670.504144163987, 670.353875424428, 672.895712380381, 673.874467605833, 668.315862720492, 672.964244431705, 672.771643052191, 673.890793370699, 673.018173352374, 673.836507776157, 672.726099079088, 672.425852440255, 672.588579421023, 671.20896248322, 668.633301833287, 667.906182352093, 669.695960193123, 671.620676423947, 670.378698253093, 669.164171989936, 671.108135930386, 672.523200959715, 670.966326832707, 669.070298680183, 671.607969937464, 669.809114008049, 671.154088091551, 667.593732724654, 672.491401158332, 673.343998442552, 671.335506068243, 669.778875364076, 670.10432433601, 671.554053040948, 675.302801391917, 671.101489865837, 673.338806962618, 671.361697126034, 669.773585830458, 677.08610611695, 673.749344858726, 676.194654522034, 670.594631656886, 673.530977884512, 673.933060834787, 675.398456687157, 670.803317299705, 675.575220340274, 677.054104701254, 667.986057272309, 674.416163553065, 675.180159601342, 673.500953422834, 674.885411070095, 677.332235692371, 669.729367476203, 672.460642502029, 669.257426749942, 668.31722048817, 670.260300259122, 671.975170598993, 674.24905473266, 666.53170635567, 668.676238146518, 673.565087262548, 671.934451962292, 673.099975086033, 673.63979251145, 675.418972807297, 671.416547903845, 669.227274360937, 672.613739527482, 672.719533028802, 671.979478119346, 673.054366540145, 677.686773442752, 671.939398795362, 671.133785465216, 677.745430630531, 664.675588374693, 672.002850685943, 678.072809447778, 674.982498612915, 671.549970241637, 670.118746513059, 669.553682427745, 672.2736757875, 675.280299180951, 673.468184187527, 671.478275266258, 672.534821465589, 674.97512078335, 673.638530196997, 675.273361448768, 663.416586852027, 668.542265261775, 672.663556242012, 673.411935279276, 670.479761861976, 673.264255961609, 671.618213374186, 667.692996428902, 671.029782026001, 673.08731532029, 671.273255817114, 676.418432091198, 666.685717260537, 673.400545112084, 671.186297992099, 674.904322355052, 675.076171370499, 673.832027563007, 668.25977579478, 673.31162116106, 665.324006541978, 672.838188686751, 669.548688452816, 679.956903696957, 670.61645429526, 673.421218661683, 674.365452461475, 676.824511307232, 671.003536912993, 675.276742678553, 668.171965907424, 671.409185187558, 670.864341189877, 675.181757360575, 672.310590594879, 673.615813862675, 673.351070889195, 673.42853908506, 669.587329637371, 676.746063578891, 669.023959595557, 675.489013993504, 675.105155825555, 670.189266905527, 665.511201293112, 669.367084164916, 672.915987113032, 666.878427820375, 666.947038968116, 672.039058510249, 666.081598531564, 671.823593649759, 673.247834576009, 667.617712127431, 673.993725172078, 669.721692701094, 675.495385995262, 672.190396584897, 669.868489263596, 672.157400934435, 671.989618687159, 674.46838756724, 676.694572381463, 672.056786978285, 674.057464144748, 670.040061710776, 671.114467671802, 670.655691308958, 675.107106276568, 673.617421443596, 665.951478198802, 675.346432617799, 674.321620903344, 674.433857188032, 671.533420457821, 674.085035130068, 669.804905905161, 679.181594154596, 675.513592872722, 674.198881620836, 673.715819733982, 671.788289236262, 671.328099633406, 670.105108377645, 675.373663724695, 672.805131648847, 674.049953233211, 672.036821459496, 674.171957836613, 671.222941031298, 670.323201269487, 672.242676070312, 671.016133386748, 666.554190624361, 672.117470021439, 675.699776601041, 670.487159364857, 673.172183812145, 672.572057581955, 675.404043589005, 676.641432730067, 676.431866201728, 669.362580216933, 672.776409158389, 670.78186625657, 675.328312680786, 670.56473985462, 672.928819593307, 669.178136003272, 670.40341690874, 674.818706794406, 674.287337928574, 671.965947649294, 671.994574931562, 665.02953693828, 672.352526760746, 671.48782510897, 670.563416845582, 673.113230146805, 672.373986553279, 672.387861362497, 672.296820827962, 667.452145903053, 665.704734790722, 673.235799883494, 674.907465890589, 672.42540507246, 671.78800477118, 671.980649087145, 675.243614001768, 672.107124594651, 676.151051100831, 671.195424321236, 671.0960526603, 677.52139059062, 676.857261106804, 666.439875048752, 670.894781263877, 668.183006106837, 673.756291417405, 677.559181785532, 678.379702706716, 674.239313621959, 671.302870860677, 670.385894727532, 671.755317007453, 674.660515324722, 678.892642446049, 672.684912171715, 676.653117650106, 668.451267269577, 673.030615668864, 665.40268722363, 668.840269144878, 668.800735549272, 676.233872936928, 669.786693748044, 674.955840179535, 674.040767981934, 669.803490055315, 672.463675750967, 666.285934279724, 668.230830727936, 672.356371136461, 674.03254234319, 673.452655311159, 672.008902985424, 673.968967471004, 673.576453532795, 671.587202601507, 671.824532460767, 673.607571836695, 669.348581058772, 667.912138547499, 675.804998488313, 669.497763594256, 673.945918200824, 666.7020746621, 671.725464826818, 667.219833276184, 667.187162929661, 671.804901584941, 675.084217303722, 668.796253641523, 672.079826731584, 670.383221543138, 672.239097550932, 672.486299649883, 670.531401371055, 666.999368959395, 670.627164086605, 673.624000379137, 676.533633561842, 677.321763600281, 667.979236393333, 667.616683885187, 669.604010301438, 669.542123343158, 672.199356151723, 674.367093734176, 670.115220816715, 672.922223417391, 677.001220537075, 671.175557071441, 675.599347541444, 667.232995282482, 668.045654352627, 666.038440765997, 673.656476884061, 673.909585161016, 663.609179709474, 673.501982286721, 670.891310686146, 672.747344579599, 676.249489982707, 669.43104751309, 670.800808046321, 671.701945500561, 668.794459881595, 673.012079482782, 669.689049880344, 671.331116544159, 672.531700011144, 670.141423854133, 670.544902598211, 671.987794813264, 668.022354156989, 670.684813966814, 672.414552170317, 668.922903679669, 669.640473937178, 673.060403170807, 668.484691842685, 672.718528310853, 672.973510247076, 665.881450223747, 668.010023550426, 672.485617395723, 672.356104463413, 672.341136766729, 673.140353010034, 677.349970962957, 674.468878826856, 672.560084374942, 670.880585165129, 671.886356708905, 664.846351758147, 671.189303579595, 673.804475835936, 674.638405470195, 669.774404917854, 667.772926395628, 670.365896312107, 672.93343963878, 672.243904278974, 665.976145950793, 672.367503637517, 664.515395510115, 674.937765066137, 667.050935857968, 673.608564116293, 671.170870998372, 668.220884707282, 667.807499245857, 673.122539886136, 675.004598733151, 672.512683998439, 666.758800542342, 674.711106195619, 670.391613815269, 671.625805642148, 668.970265294024, 674.339197278545, 672.73260768246, 671.770458208118, 675.098284452925, 670.180286551419, 672.143395072811, 675.232324094591, 673.816524419648, 672.5115495512, 674.928104775241, 669.681995612632, 671.837655307284, 669.759679263698, 667.913978595472, 672.361288374962, 671.919148278957, 677.196914237936, 670.709231467725, 671.664600050594, 674.16397955376, 671.176411981119, 673.201068623049, 669.130853819727, 673.052642268092, 677.843160353137, 673.563099361188, 672.955820678555, 675.093833257845, 674.551924378629, 679.345914566635, 671.277212424114, 672.129691224554, 671.800565813149, 668.040978062951, 668.990502892491, 673.765999927445, 677.653654056977, 673.059751063151, 672.44778491042, 672.136655301871, 669.42772885695, 677.728397305113, 666.428340672735, 668.427572260698, 672.804813238139, 672.665852033297, 670.259225316608, 669.073786566472, 671.193045454493, 669.795052545382, 670.229993714558, 676.557469535271, 672.250272527899, 672.99772567493, 675.425462163074, 670.400555171937, 678.789821536427, 674.585916588763, 677.023818228797, 671.072983269719, 674.762923240215, 669.532006292114, 672.434372221018, 671.819597503437, 669.384471138012, 666.788681498449, 667.88589302799, 674.032094685382, 677.400005848505, 676.734648002117, 668.849914372819, 671.291671442889, 669.359398622262, 675.080080670912, 674.079807974253, 675.331330778933, 673.293594582212, 675.105099652959, 670.74932084832, 671.042549348555, 670.514013080483, 671.227094515981, 672.10740823166, 670.604285881148, 669.109231166253, 673.623156684488, 666.696636698836, 670.018981153196, 674.993105679741, 675.979147573694, 675.32208435578, 678.20794550891, 671.277801466876, 670.769442141498, 672.326758588041, 674.192782303179, 667.993275527309, 670.863424034057, 671.730648083077, 673.878427362674, 674.80672531079, 669.89664442379, 666.718115450489, 673.917225649827, 667.196355192711, 669.81619017693, 669.945449937952, 678.971976370947, 668.744358955344, 674.261160043852, 668.609386843162, 674.054848099279, 667.028693313597, 667.933874514288, 669.877487653515, 672.358752725735, 669.170089576047, 666.879870144216, 671.768652806812, 668.804029436807, 676.325004495455, 672.309020429729, 670.636563405719, 672.920028317019, 675.092946232847, 670.921312903917, 673.864434940101, 673.817554115463, 673.821803587986, 670.618409599125, 671.384388285258, 673.0984320035, 666.795517675364, 669.352957829769, 676.975457937469, 672.769336275185, 673.591135193252, 672.234829196654, 671.322236002391, 666.981726798659, 672.736548550311, 673.321184627336, 671.976657387236, 670.784419604193, 672.876127760593, 676.021397545194, 664.750039059499, 672.834039648991, 674.247548199022, 673.801489654704, 676.510451167085, 673.097488841188, 674.685945240109, 672.946477334706, 675.431030981333, 672.894103422587, 669.417720737903, 674.096908600938, 677.21043620323, 672.298336071486, 672.058107786242, 670.03740950604, 676.224093850373, 672.751271215361, 671.817008203107, 671.249387347866, 676.179469134982, 671.889159474006, 674.358837320843, 673.082309163605, 672.027595976727, 675.110389665373, 675.889766027178, 672.186314937871, 676.849231729813, 667.525426422221, 669.014428023462, 674.35497699257, 673.268454554437, 675.174914967297, 666.978267833979, 670.142412104074, 669.213595227832, 676.057962172186, 673.751490543308, 673.85214313076, 673.842270639776, 670.637430205267, 669.761531034966, 667.749069652659, 673.630381462779, 674.872006566637, 670.333377758163, 666.84687100044, 674.095330671546, 674.020286046486, 672.792722871776, 676.191526049229, 667.873609295097, 669.453735602148, 670.689820345974, 673.427015921377, 669.435377861946, 669.830724358721, 674.698770770025, 667.665273571612, 673.376580310459, 673.539316912838, 674.684505972029, 674.584460009663, 668.699359162228, 669.772050513274, 674.341527212179, 670.508979489596, 672.907031299104, 668.159940042978, 674.780905593976, 675.104459410518, 660.883001907377, 673.645408715768, 675.905346776852, 671.798200823649, 673.773769877889, 674.553754070936, 675.858995104027, 676.998123160698, 664.115296534442, 664.475935098243, 675.116187807289, 673.216720477406, 676.706909940288, 673.234606214763, 671.294397934885, 665.743193497974, 665.48955368672, 669.17379995719, 675.283570947229, 669.766700249485, 675.345929238178, 670.475909000392, 670.775212058437, 671.146327215131, 671.488415211798, 666.623237855388, 671.008153752919, 669.987322409745, 667.016584394665, 670.575375176978, 677.564132308727, 675.51565116724, 668.104691855176, 674.510329449463, 671.959181932941, 669.644573801206, 673.436264032536, 672.726436449477, 676.735326319865, 670.127052557429, 666.966348749054, 674.387430979017, 666.366558794139, 674.110799751536, 668.320649783996, 668.727012094841, 671.359249241148, 675.752317712573, 673.102060426907, 668.76494685749, 675.402232141687, 673.824756386375, 672.266871131722, 670.401073614584, 674.000518797183, 673.704996732662, 668.211336031702, 674.091718755433, 666.04458869745, 668.392388036851, 677.162562292362, 671.157813808938, 670.4615877572, 668.974856755788, 669.016927600996, 673.134873151337, 678.885298013185, 667.962435207881, 673.942806202182, 669.935966632615, 668.145772256485, 670.757361322661, 673.834199385657, 675.948633926589, 669.339858335922, 669.998499780546, 670.532637259196, 670.951911534259, 673.354278511483, 673.699605085833, 674.006574061689, 671.534583281039, 675.622082497585, 671.926862497331, 676.738284022355, 673.349726262139, 676.103848125619, 675.753698359207, 670.532105570989, 668.90688199264, 671.868544610515, 673.641068031429, 672.686941695294, 676.849081813979, 669.48672715336, 672.835943329544, 677.631050843125, 668.988838663666, 675.212282494319, 669.810192030073, 667.739539557179, 666.921473127121, 676.156745492448, 668.616847469058, 673.506911159396, 671.676103140485, 668.056255337664, 669.589897903936, 672.400751982344, 667.64074272089, 672.584100433564, 671.720025157677, 669.715882897371, 672.365613825783, 678.904703367552, 672.267964069109, 669.535152400729, 675.022461183269, 670.779262862339, 666.97734063855, 669.718067470371, 673.783506782555, 670.114141010275, 671.47910545559, 669.849713078455, 676.106427001127, 670.6324729665, 671.452782613539, 670.065250611042, 671.71272737087, 668.673949978386, 672.046017159584, 673.660127789205, 671.29623308955, 677.19710648397, 672.340670701229, 668.525496940012, 667.279949450026, 667.084749792328, 667.927346020998, 669.735502278649, 672.404178675303, 669.33820047468, 670.956235449807, 672.577707832364, 673.025379968604, 675.276583946457, 671.963431890464, 673.846461427956, 673.398499513673, 674.101365211658, 674.633933271804, 668.338710781305, 672.215523942421, 672.756215484137, 669.002433046037, 669.133893439791, 674.553274119033, 672.616424781549, 674.851346930379, 672.230915170998, 671.707399981235, 670.494538636135, 667.545646257894, 674.889599638732, 672.742691609453, 675.157787691675, 674.049645256051, 670.482464917114, 668.38666738834, 668.366627400043, 670.465798126906, 671.823500439887, 669.159524028174, 668.454185636687, 673.639367831608, 670.969530092603, 675.115292712165, 672.833534773051, 671.689886999905, 670.394961388247, 671.293398677872, 673.114238821462, 673.52124725815, 674.492424909752, 665.342930304683, 669.614070813041, 673.588743905111, 673.05815294538, 672.244655460929, 668.78441879537, 666.581109589618, 667.230905729323, 673.354453669089, 674.447069602974, 668.618761921291, 671.294456491959, 670.397803410634, 674.042912374048, 668.657887160279, 668.031005884671, 676.226653751685, 674.457323314654, 673.214395435715, 673.736375264813, 670.447956683875, 677.34347051266, 672.032858763871, 673.332949891886, 669.542166320796, 670.420396349384, 671.683293092785, 677.530145657636, 677.220827475393, 679.334628579827, 677.848630311906, 670.590748407208, 672.433578140743, 670.805134121752, 671.702006680455, 668.346240326868, 673.008729995795, 672.964602771553, 672.886972246029, 668.824246499835, 668.874365644603, 664.932175343836, 671.422871143457, 673.694502454531, 673.614897161785, 673.383372118647, 672.582819679478, 674.267313453222, 676.190078977347, 672.288833027963, 667.6351839314, 676.662856855492, 671.399922784061, 674.388244993964, 672.768860803404, 669.703763692509, 670.468917353073, 674.62990784392, 670.261302561318, 672.10597223024, 667.364972498721, 668.009563757651, 672.502509572816, 672.475400410868, 679.024924929288, 674.54406822663, 675.36682076712, 670.654332988308, 677.809679417621, 675.03332504428, 673.009071576964, 669.565385049714, 671.489051588635, 674.329703510857, 667.721286421984, 671.996893591908, 672.620894730031, 671.280615121521, 675.096481561858, 666.801882450784, 671.849250830309, 676.009506967101, 669.573772366624, 669.856973228057, 671.95330276368, 671.201089167787, 674.985507472926, 670.339224874534, 667.187419032059, 674.479988221855, 674.163414650266, 672.238789360764, 672.661828529686, 676.514099225016, 670.313374977988, 669.508865265894, 667.991943311289, 677.063239468883, 669.299986120672, 671.493488678436, 677.238474685043, 677.349542005673, 675.731225438139, 670.718390120473, 675.512259225707, 673.597541584721, 668.061340315397, 671.739227634174, 670.014479460655, 669.855906289839, 673.066715495141, 669.837659181185, 670.831542723816, 676.466823911016, 670.467125309688, 679.398995095015, 670.915980853241, 674.632595803625, 675.809350849716, 673.026171806421, 670.817173196518, 671.677231778795, 674.012094310404, 671.907818177954, 669.543103733116, 675.235575184341, 675.574624033017, 673.784832504291, 668.916445047596, 670.316126424529, 673.744874001522, 674.347480713714, 671.650223423736, 670.396819091785, 671.889804913784, 675.745320559571, 670.811077409102, 672.741227689422, 670.391853629862, 670.962524541699, 667.441425670691, 669.921953943127, 669.282837549944, 679.111191474281, 672.9845381099, 670.11370069329, 671.745295051407, 670.425982842161, 671.363747435063, 671.761002583904, 672.575377379101, 667.469987671835, 675.339955686497, 673.612191743922, 674.238882177856, 672.040310946928, 666.44749302208, 679.485428860611, 671.845120437225, 677.71742426864, 670.790479185758, 673.162304737016, 673.429908586677, 672.305616887291, 668.946901177993, 672.952087375594, 669.658864459143, 671.062735004668, 672.578205805316, 672.313833381808, 675.810754234995, 664.795663988502, 667.545969638051, 678.79037441749, 673.845721330159, 670.378845440964, 669.645804055683, 674.861795307376, 675.395091534466, 671.836562409461, 675.133038279453, 669.402849520666, 670.069242441277, 675.896943817064, 672.954076954738, 665.098233040686, 670.181419150975, 674.041164401269, 668.553176527844, 672.242238309454, 674.800640320335, 672.798176083794, 673.632531343945, 669.916523102071, 669.13996802037, 670.009636807526, 671.014967188693, 670.468852879207, 673.381982142902, 668.879846961406, 670.42159484613, 668.144454182279, 675.306555607686, 672.610700008486, 675.343590963364, 676.233928851257, 672.116026794219, 676.05415272986, 676.341086957843, 670.461456351826, 672.767350291182, 672.628804395431, 672.222230174458, 674.757909959003, 678.307322106387, 679.322435304861, 670.607860654367, 671.702343999675, 673.719691932069, 670.70357961468, 676.359498006536, 671.193380553465, 674.055436542947, 668.624136271501, 673.560474035887, 670.456759943028, 668.725899288117, 669.263094737896, 673.545008574253, 670.135342115025, 673.787450156655, 671.189249082495, 674.458492181026, 674.712060191908, 672.813794978103, 665.03774038903, 676.220514614933, 669.749815707447, 674.0775679713, 670.61362438241, 677.26724507212, 675.639087098414, 674.385331603032, 668.975741814456, 674.378915734504, 672.736143853559, 672.21678790883, 673.773391695847, 669.021862955624, 674.197903405025, 677.435460205215, 672.268674871633, 672.331570757327, 667.823019385624, 668.226539939989, 671.921032015461, 674.25182744507, 674.821411744283, 674.931911091673, 667.593995559582, 678.816236263058, 672.070575104117, 670.322095898664, 673.585507129749, 669.128602836463, 673.88769351707, 670.234950769319, 669.540513891078, 675.216450894698, 674.85566992327, 672.301173928052, 675.92441443062, 671.281130858522, 675.19798944339, 672.73792243012, 668.61555483644, 670.303281636202, 669.520428214213, 677.615325240954, 668.09862376637, 672.596198086902, 670.558940782973, 672.056646919604, 673.854199628425, 673.407842359951, 670.978196670419, 670.506545643853, 673.27190872467, 673.730290962706, 672.288233635131, 673.104057697468, 675.051856849317, 673.297083658587, 672.07870084375, 672.178185364733, 674.506945138259, 673.482446450845, 668.089894200783, 672.794243795702, 678.068408816596, 673.013812876553, 674.233676391953, 669.374061716314, 671.280349159311, 673.053957206642, 671.716462632523, 671.780940052652, 669.744258669431, 672.710535893147, 670.761620075701, 672.175092564967, 675.539444356432, 669.652687055838, 673.400529621061, 674.66414926899, 673.398395176107, 667.097471141459, 672.754332798635, 665.640478525782, 668.993473958154, 668.95064941528, 675.604851871369, 664.680015532876, 673.923113268715, 668.5792653745, 672.227585130121, 669.949217902624, 668.780530215256, 674.836816114889, 670.019476593934, 668.870468426134, 669.775752024525, 676.716923624235, 665.430966568179, 675.35460547449, 668.452057320566, 671.267317996284, 671.52137759589, 673.97745003243, 671.077606830849, 675.08463369511, 674.949698628725, 670.072282023964, 672.028084044946, 670.175544604536, 667.156991011956, 670.468895819635, 673.894547913089, 670.070938838184, 676.312058011576, 673.628408696116, 672.704484187361, 667.926317931031, 675.006212406045, 673.039529552766, 666.073520881998, 674.900117062538, 665.822285638569, 671.538495609847, 677.486666408306, 669.102357933255, 671.454167057834, 669.101725639909, 668.988629719392, 670.49169800153, 669.66080639179, 672.607663638618, 669.101817059858, 671.545294365966, 672.753810392753, 667.752424673152, 674.845066680613, 671.278635296713, 673.684669302318, 671.634779959305, 671.642076265242, 675.797317120972, 674.158978411947, 667.078644318699, 675.760465491786, 670.034344490267, 673.829902230302, 671.647589795261, 666.9830228257, 672.924150948659, 667.487525667529, 676.404006376696, 677.588734229452, 672.653735969948, 672.393260671014, 675.710144141705, 675.482884090166, 670.338432570195, 670.383008569403, 673.642860124455, 670.944489416937, 665.269467676548, 676.599477227097, 675.637099308386, 671.074642903453, 669.592678414573, 669.478467894372, 672.587913508035, 668.011197859179, 673.810775121127, 668.959117645997, 670.654687298296, 669.529661940022, 670.653394701871, 673.309893043342, 675.80072979267, 666.762286069298, 678.859328644145, 672.103695881887, 674.49230068057, 671.429304203282, 676.845366188665, 676.038432952461, 666.011468532373, 672.47185629696, 666.613223398432, 670.716563410786, 670.0438315573, 675.186672863443, 674.040011795223, 666.667231927772, 674.072784851311, 668.960385602364, 673.86638678843, 673.91553774141, 667.713980570922, 669.385401675474, 678.680396609633, 671.938301914478, 674.379816238274, 671.109540255007, 667.411694426346, 670.534130447586, 674.569033324527, 669.595194673968, 672.208640730843, 667.983229052775, 675.964827075123, 674.784024709003, 674.206161278682, 681.102892662044, 672.788004438261, 670.805381319802, 669.2305581707, 672.882662200772, 667.367908441936, 677.80987609038, 667.31711430528, 671.288859096792, 673.946202289708, 672.663246458917, 670.070039911835, 665.984200842303, 669.302653533325, 670.597187493784, 674.806346955099, 671.869020126107, 676.242214379236, 673.776498936294, 672.440227277121, 675.009412867959, 677.139303417209, 669.558556693575, 670.728938371206, 673.651287156737, 672.282660445498, 675.637805440333, 674.865986433966, 672.97941060434, 672.835303223231, 676.087919415271, 667.859983969045, 671.750825926448, 668.530080940288, 679.027486077341, 672.205044744441, 668.582675945503, 668.714395046725, 669.521554386835, 671.433274006449, 675.020111734753, 677.615655716718, 672.570312118609, 674.305347682507, 668.881404666312, 672.795440056962, 670.411999172081, 666.890812111656, 673.427430611488, 672.480410304068, 671.393443005779, 670.151683193955, 676.192184310168, 671.918451636584, 674.788182998558, 670.82824365543, 666.751967627138, 674.602417087717, 679.832254105776, 667.955640359519, 675.164108497716, 671.736530028443, 675.00302923868, 675.845743214764, 668.68383625983, 669.697812767716, 673.009019183732, 668.533810390989, 670.052808492665, 671.934315884894, 670.360207021619, 674.546448537514, 675.005148243171, 665.63878684651, 673.735228780966, 674.472236684569, 672.90596421348, 675.353606365542, 667.449417950376, 672.252665900406, 673.084048960328, 672.06340518421, 669.943664428454, 675.167394638214, 673.213604277223, 674.162864141157, 678.438587905835, 678.486123669554, 674.956710669397, 670.076444546948, 673.084713807355, 676.821202027444, 676.704808152995, 665.875390085157, 673.104544746666, 671.915097466833, 672.978393360514, 669.821303158553, 673.418009690049, 675.022586031345, 664.549405525695, 674.762154095977, 673.388443317344, 670.133784086895, 674.538703020674, 672.911140525941, 672.531538362603, 667.779173093314, 681.292620734755, 671.9335200707, 669.792433454719, 668.858236611909, 666.418262347711, 667.183664161662, 674.895854367138, 668.468519060496, 668.214538346534, 672.559912281057, 670.429513146041, 670.306010906686, 672.365694822766, 674.535455927997, 666.753445339818, 669.384435087842, 669.416885596593, 670.308979035405, 672.398457249118, 672.05254630023, 664.091003607348, 670.949052024798, 677.638330923339, 672.363273346771, 675.924871249067, 672.807006915274, 670.751936378321, 674.581357383276, 671.56792241526, 669.92057079981, 671.828417137951, 669.683854001351, 673.030331771469, 671.57703749044, 664.70285878143, 667.673656163268, 668.713176506343, 674.854884883705, 668.8473450531, 673.95916747712, 670.900015419626, 668.527000553676, 670.739899341835, 668.765759021626, 672.424526467979, 676.991171484152, 670.623289630309, 673.275077332386, 674.808967331226, 674.100447241587, 669.088294373287, 669.850575151245, 670.025694641785, 671.159061909589, 673.386063317655, 670.280697307359, 676.375023541315, 671.801940979698, 668.805251893812, 676.852349049565, 675.853800458951, 666.721746769228, 674.25434543542, 668.136527278309, 665.905493253926, 678.577366646732, 671.776536499403, 668.286665987503, 675.916112349869, 671.737732256831, 669.710136830477, 667.7227615223, 670.956433591857, 676.070753871789, 669.758728704953, 670.715221482131, 678.87659366771, 669.830816789825, 670.888675712409, 674.103134992695, 668.145952514257, 667.002648449371, 670.224955764632, 674.887376009041, 667.54059897341, 669.204530658763, 668.071647639867, 669.468649547584, 669.526128807177, 670.75179212738, 665.295660258154, 674.26557311957, 672.804933513192, 671.23392976035, 673.062253554241, 674.855904374133, 670.492010060672, 677.267062507664, 670.394068279419, 668.828460883438, 675.838145307565, 671.512785965934, 675.574642989552, 675.194629236316, 671.632087890189, 669.74626216382, 672.836303019321, 676.0706379641, 675.162613499432, 671.219590457743, 673.78617605616, 671.415289114624, 674.039644404984, 670.166683426351, 673.758097041424, 670.903530734761, 674.746996765519, 672.563059537397, 677.549392332744, 678.148656441294, 672.014392508678, 674.004812905407, 668.626950412293, 670.136434559638, 672.581912091836, 670.143739271032, 671.742049491361, 670.919709846115, 672.25083438208, 667.88639748873, 671.906534651898, 671.687563371991, 668.383107389758, 669.863747808051, 671.864180743659, 673.020223311378, 672.471122600315, 673.129120936332, 678.643672067275, 674.27860284225, 675.67361160888, 672.801004060673, 665.541776783073, 674.150868709127, 671.543777650795, 665.097048183402, 671.955206937393, 671.752120761506, 675.480666378473, 668.8133849068, 672.870909262929, 675.156498660588, 669.853158543009, 671.367362643113, 674.946870985734, 672.059581109665, 679.341381161682, 669.993606476814, 671.526740815047, 673.704577811092, 673.385977994516, 671.913995851131, 673.427220832437, 671.581220504661, 670.553452179061, 669.832574447024, 671.281539002333, 675.864717041275, 666.076899136778, 674.8110093861, 673.939300451543, 681.050501685994, 670.098098734034, 677.231005960487, 672.148953695316, 669.966602618231, 674.890042559148, 670.880590811041, 672.81851716985, 673.224845851018, 674.249565587978, 677.185650405242, 673.030266085707, 671.971428893842, 672.986030099755, 672.338000993745, 673.636312561786, 673.628421115681, 680.421232338888, 671.946420080676, 665.779131397647, 672.715062939521, 673.121469376185, 671.422714454093, 672.60386877409, 675.233963834087, 660.34858757215, 670.043844097498, 671.499883205758, 673.150009193759, 675.647915808034, 677.189581121431, 675.367496557548, 674.584874995334, 676.345233846071, 670.360096976603, 672.708578278067, 674.677345029986, 672.609525619119, 674.36327793448, 671.290577678278, 672.613610301587, 670.098221553245, 673.141790398836, 673.307307732385, 668.967389856168, 669.335506057871, 672.698675648927, 672.736808546172, 672.439831427047, 673.284857584393, 674.593502163513, 668.698330556512, 674.694824169219, 669.08691777821, 671.680738878357, 676.988808760333, 674.847275427147, 672.427856576451, 674.603531700238, 673.953464542025, 669.44715684376, 672.383101090018, 672.869233258705, 672.944594000321, 667.769344180051, 676.029674177757, 669.933882244406, 673.43499403903, 670.425575542728, 671.291876381493, 670.932652072165, 674.60733763215, 675.343990643027, 669.594124108366, 672.361597428299, 670.606549513158, 672.38066768517, 669.906520997111, 673.424700091599, 674.07202169809, 679.389218820732, 672.639420206499, 670.104291499446, 673.409396987692, 674.82099267825, 669.519573463114, 671.667378570914, 671.157439688063, 669.029229905545, 672.889432178201, 671.098214753421, 673.072611536329, 669.179852812156, 672.224699230023, 670.820052383519, 675.343943627534, 671.731098753579, 673.181482849547, 671.863968800731, 671.993970491297, 674.010786072724, 671.794922547056, 669.842111200304, 673.005702949367, 674.589099236445, 666.438395216716, 668.520927686409, 671.299377654625, 672.526609576807, 672.949062509714, 670.034997582647, 668.389779427259, 665.576659887319, 667.835762852572, 674.141486485161, 672.520034529308, 672.849687482183, 671.339865395269, 673.83835929074, 669.230041856582, 671.598456893526, 674.113910886737, 666.65699486705, 678.723977911802, 676.139048656787, 673.855171028601, 669.755358227586, 668.914513571313, 676.127539472737, 677.3711766014, 667.852850382835, 673.122493769728, 671.823381221686, 670.890319506069, 668.287181866498, 674.210936062774, 669.842271828504, 679.091481043947, 681.226997656228, 670.174110062577, 670.562067370283, 670.041834040804, 668.19405885444, 674.146759509225, 674.325123713668, 674.050693295991, 675.048507283, 671.215524817849, 669.724785678893, 674.90115071943, 668.33360612144, 677.1278395767, 673.550584609046, 674.335141873755, 670.277521239901, 669.310334527668, 672.578157886368, 668.187653065697, 673.365359496806, 673.123745421954, 674.463174008812, 670.691052473471, 670.328518997393, 671.036869892383, 672.452614341852, 671.024930529756, 680.35979492335, 668.600915077659, 666.030786593848, 675.980311821183, 675.061670695207, 673.020330259148, 666.784551891085, 668.322769183664, 667.24046206102, 672.629841708475, 674.379028657712, 671.611979212331, 674.428628094727, 674.290368517076, 674.025226359081, 673.37222493393, 669.248989806495, 667.875252144113, 676.62302976442, 673.550384375785, 677.769103268513, 670.395561720101, 670.680825744003, 678.707866608322, 671.483888325846, 667.369067605237, 671.463433389207, 676.809000269385, 671.15957981677, 678.926874286285, 672.719980612403, 675.135462174071, 669.412714473378, 677.114271574527, 671.944555737512, 673.371205354133, 671.089373695798, 672.170342181823, 671.522245152368, 670.463855540163, 670.83053721034, 672.331467172867, 667.902778196142, 663.9387543546, 674.224602908672, 672.058248483999, 669.816719866103, 669.485778049506, 671.454926561453, 674.004404301763, 672.497857204065, 672.393385643019, 671.39889242307, 669.97387194642, 672.106657638535, 667.407227456616, 670.391603974451, 671.171852649968, 674.415277709042, 676.151558316475, 672.715680790162, 668.706183159824, 681.346755593649, 672.893113793318, 671.702975253692, 665.243823977459, 670.89690842857, 669.548788352479, 673.016926446869, 674.99798369818, 675.607582818578, 670.987448506476, 674.410467916611, 675.349599295298, 672.834061187192, 674.5958782933, 675.844822984386, 667.763095031688, 667.06812170578, 673.178883318857, 666.369564546317, 678.894125015806, 676.412883770325, 672.405754989814, 667.93164138414, 677.936509925681, 668.909968609845, 672.436728593473, 667.078205967361, 667.785034704445, 670.293772368247, 671.104408903642, 673.27855825028, 672.244334668484, 670.865762438056, 676.064902135268, 672.010841358802, 669.289710909971, 667.373517628832, 673.793734935438, 672.171961074346, 676.562488949524, 670.044810673942, 671.868364156444, 674.897385137573, 671.984615662549, 667.557841298223, 676.170023426124, 674.902812040843, 676.160678887519, 677.018113003067, 672.203989471856, 668.858325796203, 674.367337286637, 668.796482112824, 674.031223113124, 677.140118924479, 673.265837481903, 667.928073047068, 671.628929796392, 673.235766490807, 670.063363831254, 670.253336655833, 667.62717079198, 669.920653647963, 670.882677894868, 666.350803015235, 669.745908855827, 672.0215883031, 668.632815328917, 671.131969830792, 675.114627861717, 672.887077552994, 675.28006484836, 673.374641312039, 672.290668177143, 666.153922739896, 671.136820867289, 673.34396574281, 670.453413744322, 672.758152692696, 671.229516774875, 668.722299255703, 677.245723589867, 675.430236798492, 668.864712887926, 666.395299575433, 674.076840463153, 666.528447518369, 668.123854535071, 673.693378053121, 665.539028645122, 668.986816370674, 677.308208175739, 673.302535757238, 674.23820838877, 672.987982961007, 674.073009897281, 672.993330966865, 676.289213863871, 667.137450454181, 669.678483074055, 666.142930090859, 668.829810343634, 673.120219496866, 667.620207930581, 665.909821370057, 672.925778297866, 675.680529408208, 671.97905696086, 678.322661088155, 675.642102815661, 677.70832454022, 673.526432574072, 676.496968748943, 680.176167248801, 675.52060939826, 671.971216557281, 671.765678277412, 675.132192209284, 674.46597194995, 670.403036329257, 671.434477108582, 672.919560145277, 672.111867616008, 668.329038852262, 674.499004212259, 672.345779472637, 672.337986377115, 670.602685495453, 674.51888952844, 668.454236451782, 677.199313981543, 675.699775546557, 668.523703452187, 668.578162417573, 672.790375575517, 674.855468523769, 675.088495177628, 673.146830079872, 672.984694084895, 670.560508631124, 668.72617378584, 670.752443551477, 667.364845374859, 668.005812034039, 677.305537045291, 674.476598908922, 670.251111549187, 677.045320118947, 672.80754751542, 674.752158188551, 671.614853740209, 677.472207867786, 674.50100424376, 670.690883219482, 669.604127029177, 672.795148567739, 673.425057034703, 667.547589403266, 669.867895215351, 674.1498546229, 671.031006490125, 671.461171408281, 669.959063508372, 671.095428650119, 674.819437354224, 673.412652756577, 672.896056228096, 674.142819283434, 669.357947942426, 673.625735647073, 670.240812692253, 674.288543402883, 667.759179493921, 671.845925110939, 668.342372603448, 670.758356406483, 676.166905591647, 673.697517245015, 666.066844777759, 678.501981571246, 673.703502324709, 669.097568597882, 668.77949608834, 677.581520862604, 669.052572583279, 676.538943440406, 667.315049729528, 674.681347616944, 668.190456175242, 675.776141038852, 672.109911680075, 667.424622474619, 666.4846219085, 669.023019660575, 676.220902590106, 671.398501077014, 672.353366005714, 668.932998702958, 675.256991454834, 665.437827709165, 667.716087386138, 668.672543639586, 672.898946175855, 668.565191776021, 670.455855465933, 671.716239544924, 670.211474195405, 676.32532831273, 676.964586625644, 671.506126439133, 672.759058077168, 674.472691355026, 674.267709047308, 676.031381134039, 672.086716162417, 674.575839459289, 671.35480859845, 671.466098459237, 668.993846873307, 670.813011556413, 671.642599075101, 676.145864396916, 678.930657205313, 671.74470531988, 671.787572429802, 669.55056143188, 668.384482522745, 672.336703366128, 671.255551450357, 669.457828727541, 672.485615129108, 673.493424622568, 669.665086550157, 671.424590641608, 665.917790186567, 671.604080413252, 665.669317625835, 674.724906813629, 666.20506392094, 672.293689347489, 671.242853182947, 671.500764103724, 674.985812181445, 673.600574880242, 668.701009839598, 670.039047061657, 667.035136828452, 676.035713786207, 671.10706489162, 669.811343989338, 665.562454875283, 671.254968428143, 673.268373344392, 661.171702999028, 674.768560260349, 668.640634789835, 672.633046923178, 670.885304905752, 667.935913607891, 669.629503440609, 676.141822658711, 674.139162962841, 671.406843990764, 672.871407520143, 673.475703435097, 669.979203504812, 672.228875488678, 675.147333638379, 663.04463891641, 674.757025450684, 673.792390463017, 674.226028933966, 672.325628474511, 675.18839180852, 674.775705599126, 671.95597280878, 673.826739283717, 677.260313757191, 670.442219488758, 674.281715240991, 676.793801834187, 669.932265330679, 671.731260740096, 670.486995154448, 670.328655345397, 672.799809577196, 674.751031899955, 671.465247394494, 673.310173699558, 672.628187970378, 675.302140387035, 671.043446641924, 670.175918511518, 671.700117949467, 675.31676356867, 670.164966595189, 669.221052243222, 668.306736752907, 674.631998623068, 676.575543138381, 670.730484571534, 670.795811921405, 669.435362751419, 670.331800997649, 672.037230822425, 667.524377235663, 669.426781219233, 671.657832184812, 673.223080198491, 678.146631421576, 672.107064529182, 670.294088245739, 667.513719534089, 672.960886983352, 672.657172541517, 669.445336000391, 673.95751758989, 670.209463341849, 673.915385218131, 675.58484586549, 672.559411833304, 673.319825782895, 672.379326482972, 674.898813587164, 676.316480292416, 672.306331862182, 674.832007300858, 671.551740462267, 670.767323088682, 671.272602747297, 668.174187481732, 671.331406454423, 675.266483312889, 674.310852716667, 677.651804796122, 671.954231314332, 677.466317804758, 673.408364667072, 673.056401856846, 668.384024761296, 668.427343003603, 673.418245701302, 669.253970037736, 668.742398419275, 671.657446768648, 673.273073641988, 666.278221769721, 676.482583830161, 670.706074114343, 669.360990065492, 675.661503731781, 678.080453951427, 668.839006880178, 673.480491912632, 671.45943193942, 672.893756742837, 671.882123871475, 672.237813678563, 674.736739674438, 679.106011411182, 672.971946114457, 669.454377262837, 670.232225841868, 672.316776248544, 668.156954233818, 672.492146694561, 673.901771613889, 670.147777840304, 675.458180317565, 673.16951538395, 670.668262104875, 668.632680062214, 669.824996383753, 673.893742470618, 672.988043740057, 675.701748010301, 669.589605148387, 671.720414615893, 673.479100012068, 673.909336756742, 674.867187850354, 675.9334157217, 672.649004072514, 676.719629758306, 671.664789444009, 676.982239694275, 671.839895678547, 676.981794697767, 678.002364158004, 673.762814319085, 670.813691969142, 671.383868354075, 676.954806478051, 669.53257639683, 667.758933318562, 671.709734484311, 671.965430859711, 669.704461673999, 671.871878306718, 674.482248452065, 674.129120348429, 677.373906862339, 672.726005693866, 670.073701117267, 671.923272831065, 677.248017877457, 669.387768010459, 668.266150031961, 671.523634388618, 673.17080500351, 676.104091891595, 668.127134817262, 674.588125419703, 672.73010728742, 670.426783743481, 674.769557987079, 670.927174223539, 677.834525077711, 671.099086059661, 672.689035083184, 675.50256472347, 674.289856253396, 674.886671683765, 675.442547102252, 674.928212962334, 678.664687706117, 670.754191750772, 666.027338666455, 677.256478371569, 670.097922683381, 670.642036030226, 675.834522555868, 673.892415614772, 670.185645738126, 671.811734938995, 672.234887219925, 668.32071737804, 667.035712023722, 670.899497757261, 672.072976009068, 672.29889065431, 665.184188324139, 671.616280569046, 673.386708821209, 673.754013813469, 671.102792101392, 672.559971323003, 671.887966784221, 669.308706004968, 666.085271461048, 679.732029599613, 673.47434926504, 666.331317022856, 677.92537474431, 667.236394787346, 667.89113145172, 670.917768867373, 672.458869977121, 670.262421213156, 674.254502838097, 670.698499217656, 670.91162580204, 671.809090925529, 668.83816075831, 672.92362444698, 669.234592886664, 671.884973801533, 674.253727332804, 673.286936853705, 668.584170369999, 670.742440406244, 673.977680262191, 665.754081025841, 671.29209689958, 669.770493950885, 671.770006939523, 667.183513649977, 669.013617256254, 671.795229990591, 674.666292095747, 668.058371984654, 676.185366203946, 673.539464029521, 670.610182198341, 671.383785630873, 671.725168323722, 675.844064212254, 670.964536227306, 674.440184138419, 671.782195473531, 667.160363220985, 667.756033527959, 671.369388866473, 671.464983177475, 671.142418764211, 669.174681119517, 668.449408948808, 670.328171786816, 674.357013436866, 670.621165443882, 674.698074837281, 670.085819577439, 674.429013042126, 674.292346209177, 665.856634359109, 673.393956761224, 671.629448160023, 670.819809314491, 670.573454683535, 670.413253931751, 675.332649527547, 672.589737984034, 666.604997868599, 665.292809928569, 673.476565252978, 670.044862833034, 671.273138772978, 667.840806994671, 670.659426203872, 674.328403693884, 670.316330152892, 672.402754213055, 669.829329084865, 670.148030457037, 675.397735871389, 672.034788814398, 675.010049966817, 670.557228975971, 674.957797729477, 673.074325210778, 670.293853456923, 675.182497193625, 665.902585675102, 677.026572291685, 670.154596225556, 668.766170653602, 669.792134021955, 675.994482807515, 670.602353482388, 669.193499427418, 668.71510024847, 680.016837709946, 674.711608450987, 668.282731941521, 673.039870875379, 670.079575418791, 670.884997061097, 672.257883736888, 673.624877784893, 673.344233145052, 673.417196926149, 667.440206339879, 668.555424698699, 672.025899535285, 670.42701388158, 672.960608129094, 666.597603506884, 675.048984918585, 675.866693663909, 671.051090682149, 670.22789371343, 666.404477768407, 676.936583115331, 672.71167198178, 671.357606281938, 668.673691020684, 668.404974981719, 666.595427570854, 666.698112734412, 671.505082920249, 667.517434427316, 669.396016008915, 670.892531591474, 672.171579939602, 672.414459228922, 672.16549862025, 672.612876644171, 679.280640169302, 674.992675155201, 672.042550111655, 667.48790360201, 670.214469663226, 678.685354000754, 673.622277748498, 667.564364694323, 673.257603307699, 672.681485462941, 672.657759216443, 674.300087980916, 671.428057633923, 669.193618971001, 673.390413970798, 669.920105052372, 669.129432975512, 674.808134539044, 672.474884963511, 669.083683002517, 670.97800640891, 674.786687625285, 668.757871182422, 674.298742528137, 668.648722174787, 675.520130574773, 672.039868474392, 672.298745539917, 675.071724854739, 672.789838595223, 668.05390884955, 672.067311379078, 671.376474996587, 679.320374483827, 675.341884074612, 671.546081598745, 676.190427293158, 673.222322891882, 675.604789522282, 671.049519143774, 677.299809438622, 670.389802535203, 668.310233010727, 669.197967915382, 667.484402515208, 667.66349529072, 673.5029915115, 673.891372733117, 666.580265351022, 672.068959376712, 668.248390267528, 675.38473495887, 671.059038297793, 672.897049304791, 671.250996476566, 672.926627914485, 671.501832585605, 672.990026157542, 671.546912539595, 673.075383503787, 673.965979541615, 673.404606545118, 668.956730788441, 671.697326009688, 672.930840152002, 672.323422881896, 671.105148650026, 667.789182170665, 668.557416340934, 673.799024927782, 673.292358537109, 671.145586012903, 674.590075203291, 673.192774888466, 674.69451909174, 664.622045112451, 668.150396526939, 672.623859987874, 671.803796156926, 674.076488601473, 672.908911192602, 672.238037777657, 665.867969944542, 673.298912083191, 677.415611602115, 673.006284059178, 673.906290788924, 674.447771208437, 672.518428827074, 667.923000600228, 665.409277106361, 678.486134873159, 672.868400502691, 673.331382630673, 671.273207818266, 671.991293026856, 664.896452029348, 672.454707531743, 674.240472676179, 673.742758498868, 670.925285902973, 674.842534401588, 671.739272501501, 674.646015743745, 675.365639180433, 669.357990891164, 670.237959770406, 676.358729405885, 674.368003106241, 666.902954989689, 672.577511423488, 676.725074808349, 673.454499663404, 670.402941997972, 671.557365248501, 673.028249228587, 672.793556373504, 672.185714288105, 669.82630738822, 667.522383022149, 666.484955901155, 669.857784854008, 676.043390469543, 669.892308656458, 670.593421297967, 673.084760813273, 671.051764964528, 677.17352436566, 670.881269114153, 677.625788243991, 668.832265065148, 670.712897918452, 674.371511094653, 675.551973125345, 676.02503883358, 675.053461089128, 673.481172463688, 671.240634477888, 675.060501264112, 675.218296851556, 670.176784103211, 665.23504289379, 669.207195134843, 671.691620341131, 671.120154313105, 674.587821907078, 668.817509032593, 670.240930928382, 673.787091468355, 670.2830660607, 665.896253017453, 674.874464137167, 670.281693265869, 668.415339904414, 671.976507537042, 671.044423888533, 672.834600573575, 673.655476533827, 669.27581596292, 665.425564990866, 672.362332726853, 671.625976031921, 674.297643533705, 672.057815780846, 667.125934155947, 670.909792661087, 672.775167804649, 672.235851926699, 676.990819295505, 672.124072896012, 669.690868131644, 672.838143228032, 673.338169917553, 673.539612001327, 672.742863968663, 670.931315334324, 670.398807427214, 668.903793779791, 675.07035068733, 673.871205581552, 673.489401685222, 672.324915539378, 677.326730899719, 673.537882908827, 668.419482464768, 672.961986927739, 671.10124132165, 666.829201267035, 674.529360474332, 672.199893309822, 671.304515224252, 672.88810691489, 670.069348175679, 673.626102602276, 671.668494471102, 671.28279786446, 672.363851214714, 673.238344678455, 673.636993097937, 664.521100361781, 671.430299202267, 669.755484080191, 672.762954878313, 668.776796420197, 670.765792124262, 675.102649449488, 672.299243970656, 673.63186202778, 671.856651851205, 668.794767033728, 677.760206974113, 675.421137852091, 668.174232368069, 668.56197207085, 672.117980037605, 670.903028901746, 673.41444835476, 677.499105432293, 674.068825960709, 671.934322700119, 674.600984963832, 667.048327000286, 669.088105972177, 673.766988527311, 671.999573556178, 669.845865131561, 672.637173126827, 666.012051964902, 671.779419306014, 678.245570881852, 671.873577572874, 669.621534215032, 675.606032341682, 674.213518231464, 671.092613948333, 676.43369182878, 674.54269150544, 668.500424231662, 670.153234940305, 669.92522319982, 670.303018701612, 667.003115377692, 672.908620230863, 674.088180400198, 671.632943906659, 673.645289259522, 670.304287354708, 669.190549533343, 671.009649514073, 672.96916372024, 673.134032073012, 668.881372169078, 670.38419833579, 667.331149332973, 672.916652811497, 674.6769493589, 668.572447179793, 669.164026957576, 675.084741664508, 671.333257717958, 676.793280704808, 672.575137645941, 673.758236859785, 677.07049183083, 672.294334900021, 673.290978233326, 673.032333724473, 668.608099519547, 671.384238530559, 670.021158383596, 674.535369825414, 674.068417490011, 671.705349971537, 675.055580932125, 672.891278801025, 669.537960003226, 674.81495310511, 676.172522294026, 672.561009920217, 669.698181271402, 666.813792230738, 668.997037687064, 668.932766724951, 670.193120347962, 673.182825343327, 673.305735736506, 670.552108454559, 671.643991534231, 673.853313662623, 673.991263401852, 674.131854728071, 668.895378617076, 672.459996052564, 677.111973273434, 664.133870449659, 673.433632975409, 673.434702751948, 674.209207537465, 674.736994544611, 674.854054098552, 673.191053621957, 674.758802924447, 669.914025093992, 672.200390569689, 672.694928636828, 666.634008865177, 676.377513690942, 670.471084020188, 673.514263981539, 675.915990309334, 672.144580246317, 672.152065565571, 673.994676744774, 670.614643438262, 672.839344717019, 673.322940775518, 673.198460825958, 668.817648844879, 673.466632602032, 668.772743796415, 664.589490970609, 669.733926221319, 673.870522640982, 676.572344135534, 669.800089222469, 676.823364525837, 671.145079717144, 673.794157648342, 675.18990496743, 676.042482460138, 671.765179937565, 672.960159776324, 673.103197744288, 675.998975084671, 670.381958008599, 676.83411782504, 672.883973494114, 674.221855810265, 666.519946906891, 673.353943250076, 673.425054236774, 670.353997090315, 670.19415241382, 674.260575220953, 673.34045078551, 666.785867898201, 674.630816574672, 668.857893224802, 674.082221882412, 673.666579363218, 667.637125620626, 673.873916259304, 668.135897556911, 674.433888068172, 670.963966758459, 672.224691851829, 670.90652672588, 676.046363241389, 669.875753448365, 670.895477352677, 669.72621753555, 671.265370159235, 673.718674220641, 671.572091361991, 670.476801660861, 678.052525642181, 669.877521142528, 666.645763080639, 673.450334353337, 672.540991690741, 668.41053356118, 670.429554593756, 669.953879309746, 673.053784780534, 670.452461274295, 675.698325550123, 672.029653755673, 668.928254845244, 672.239643510544, 667.804485877734, 673.4088572305, 669.392480800733, 669.423900306683, 672.436841761998, 673.314003090245, 671.599157676388, 674.449920586317, 670.140523132771, 674.035351240153, 665.350370131386, 673.228781867444, 666.717238371604, 673.001645318226, 670.999097378617, 670.221280949658, 673.29387289166, 674.982328847669, 670.981727682399, 672.99921645889, 674.620260790333, 674.377194519448, 674.219350663696, 671.986727731977, 671.3891186417, 671.259220887948, 672.316554999305, 673.338490510325, 674.353689072478, 677.585243190198, 671.329785437955, 671.90383612045, 670.639749646662, 671.66700020207, 669.066702502477, 672.746403531294, 673.638520120952, 667.109566021474, 671.182271959992, 671.013021459834, 673.628251002738, 671.82786277378, 672.141046219314, 667.014837776906, 667.813489836565, 671.946583540012, 668.60627997639, 668.055433512393, 672.821760937455, 671.12732872614, 669.30754481571, 668.381515603157, 674.811557686102, 669.401085848094, 669.525593299884, 674.31217212826, 671.770259726156, 673.694291679933, 669.809413221076, 674.697130974404, 671.550888682563, 672.268499044539, 669.343249405065, 672.66118584755, 674.107244821307, 673.453490557905, 670.537549295238, 672.683602216161, 673.389121808827, 672.220416242961, 670.654296821304, 676.962482480069, 672.358206044118, 674.982025358866, 676.805665630856, 672.097795778296, 673.207553568141, 676.340144019515, 674.877382413385, 676.701397577773, 673.007243540877, 669.298178236016, 668.930488552635, 672.557062715811, 677.561243639719, 668.504593313991, 675.533799569199, 678.549290144787, 676.010150345009, 668.66026064967, 673.741008972179, 668.893584202362, 668.499085299133, 674.721698437961, 670.980211048744, 675.23214100389, 674.200058248322, 673.765998597483, 671.657955820547, 670.628704517328, 672.050040934747, 674.406675646952, 668.910358258453, 671.331289486217, 674.300072837202, 672.704470403686, 668.114118096521, 676.587351928158, 671.92900456853, 670.014401351239, 673.345052929391, 670.270949100773, 672.263213162062, 670.959772710603, 671.584488839769, 674.134894792861, 665.230213884984, 668.826925738894, 670.632961979428, 669.218230605833, 672.140724793678, 667.915945312356, 673.565729120978, 672.127731277055, 676.254709526189, 674.562613475935, 674.576052681575, 676.258865338599, 675.180053525504, 669.699729991223, 665.681117575509, 673.712829884616, 670.973007514854, 666.477543073018, 681.221086820989, 671.18850348948, 669.956098405746, 673.943773150222, 670.166022167186, 671.854300365502, 673.210853583965, 674.041624712092, 675.082592430996, 673.668057295412, 670.305688817322, 671.812704242199, 663.860230711732, 675.391570683408, 673.693589408721, 671.692556266563, 673.233458558355, 671.944114709045, 672.189208956946, 674.35714197182, 678.36094667772, 670.894811797775, 669.873441610227, 669.067841141094, 669.580707320901, 672.857240868629, 670.889091669961, 672.704173514391, 669.779022146771, 671.710961761315, 678.770983694774, 671.730893648534, 672.805024552745, 674.498529520828, 674.326835186638, 669.205021968004, 675.036566122432, 670.581955429108, 674.332625255935, 674.338704451978, 674.617780432533, 674.122434630253, 675.999678299783, 666.329967118821, 675.639492119163, 671.718095985282, 669.305829240079, 673.117317575072, 670.591352248845, 669.156521963784, 675.534220507413, 673.651453998382, 670.846432910192, 671.980983608482, 671.406865061525, 669.991399098708, 671.411145832057, 670.913906546055, 667.782845931626, 679.600281074121, 666.855060163598, 675.385372027035, 672.422698371047, 668.780056755381, 674.578769657414, 673.724071155071, 669.957847375353, 668.789810292491, 672.928732090715, 669.544031780322, 669.179531678568, 672.825512086342, 672.133700134597, 667.066265314632, 673.061430551374, 674.550949458905, 678.867165617228, 670.373626398356, 674.97313016745, 669.954467336624, 665.615294172628, 668.879185074526, 674.464783736478, 671.263475251451, 667.715192941446, 667.495288460012, 673.732305874837, 668.656520311204, 678.223693149036, 675.090564153043, 672.181543726036, 672.027803223896, 667.070585615394, 672.339680532008, 676.455823586291, 673.015629222769, 673.165290500284, 669.968750576037, 671.220020854559, 671.117564110333, 677.065259413814, 667.68033792073, 669.169418605346, 672.207525066519, 670.003899689108, 667.253240740359, 672.025440825411, 678.22970014489, 673.481338295282, 672.935088580268, 673.526921977473, 674.295669275887, 669.905933608572, 673.702166738065, 676.273134407737, 679.839947802336, 672.412480158372, 666.426614533502, 671.361511298473, 672.246625383091, 673.147817482771, 671.710604500641, 678.238905382458, 676.509797566593, 670.581983168703, 666.748370835423, 672.069204232318, 673.335437134263, 672.561246275272, 669.876250847039, 671.67371777537, 672.198539755874, 672.29972900095, 674.355853792941, 673.793683113506, 670.328749485602, 670.859195492038, 677.067183326014, 671.108936316613, 673.761866339549, 671.521896036854, 667.197506523861, 671.744352278904, 671.717005870241, 673.969396358228, 678.410677905817, 671.610303910755, 676.286499624837, 668.877075940367, 675.251106337983, 672.117473327333, 673.892855196178, 672.814819457931, 665.043703571875, 671.869177980196, 673.134837896909, 669.526117907669, 667.171525729894, 669.500482885776, 671.108630998651, 674.832393171999, 668.513606944232, 668.877870862956, 673.635673768918, 668.667754532716, 670.460670228142, 671.509960146129, 671.953626076012, 667.844818420504, 672.104658054457, 669.052372724327, 674.425058130885, 669.930654099042, 675.955902561615, 672.449024870022, 675.004199929062, 670.203296167242, 668.304861981039, 672.390320322381, 671.014744337756, 671.628889677895, 672.301415218109, 674.950510091697, 671.204461689646, 671.617023005124, 670.25754397309, 670.540214194249, 667.667630391824, 673.392323494464, 674.366561839952, 676.261830782407, 668.749939615094, 672.18437428353, 674.438349762868, 676.354730936493, 670.663323653339, 672.355191471553, 672.460157122983, 672.599568311061, 677.077004766392, 674.574632929375, 677.228056258743, 668.391682069415, 674.284939909257, 672.672188921116, 675.664873614215, 676.925901332813, 675.364339458555, 676.513279374154, 675.141847875155, 673.733946004507, 669.956805911805, 672.05977007039, 668.615114645781, 675.494005208497, 670.251361059347, 672.482095952183, 669.981596958104, 671.187785827022, 669.994045484808, 675.139277518246, 667.820909796554, 670.635054314382, 672.436960589839, 670.69986830719, 668.631409826645, 676.356846388675, 671.031069404644, 670.515893767585, 675.165278874519, 671.445305760296, 671.240929884549, 668.349077743334, 669.612074249967, 669.860168463345, 671.853234148135, 676.220572678664, 679.254082915821, 674.618482333016, 674.892622966937, 672.891620706771, 672.409634357732, 677.851299006613, 672.910795192139, 674.566129015633, 674.852775028252, 671.901596890143, 671.079435288381, 671.878008082814, 673.135745383174, 678.330085272004, 665.350501656713, 671.69263200268, 675.613060329291, 674.142994019163, 671.289144671363, 673.983565591956, 673.364194101861, 671.717151278606, 674.348329043565, 677.29471184645, 675.369263171488, 675.017974809091, 673.942012666963, 669.646247617597, 666.756008703688, 672.752268688874, 674.073024888176, 671.985799454287, 672.834586945356, 670.078234297093, 674.569597301686, 673.882587188533, 665.273519673426, 669.796896346371, 669.242513131996, 669.066505349154, 677.580600103037, 671.184715824264, 672.849236019611, 670.089922357575, 672.09218953629, 670.901537793876, 669.665055286927, 674.930714542878, 673.628818979413, 670.647143641122, 673.456944706159, 670.342594202055, 679.335100242368, 665.16817412643, 676.677835496264, 670.338418005118, 671.571266627336, 671.782445327636, 664.086352612104, 679.114106146832, 673.377515837893, 667.685103634985, 673.214578613602, 673.248971239636, 672.649142171989, 669.469627086852, 672.595931836917, 674.219678682999, 669.098737037877, 667.715335742011, 671.737791363283, 669.12500387695, 679.550822958404, 678.75786137277, 671.350600370651, 673.780870331852, 673.370482752606, 677.926712400383, 670.675018590666, 680.225160740129, 672.32803470226, 669.913913720906, 674.111444167756, 668.179591137785, 670.496423398967, 672.509765461887, 666.872718248633, 677.038138927247, 669.846061557062, 673.087326006935, 670.678915354724, 672.955445406749, 669.735506922563, 676.085932129835, 671.616182471627, 672.43824311853, 673.482957364382, 670.386246873359, 670.532871741336, 671.078859972671, 671.42094196466, 673.90277875117, 676.184699868898, 672.536093850227, 675.107131263449, 670.912019757022, 672.082430071259, 674.86091116137, 669.839768872557, 672.243439076965, 671.255625001332, 677.714036780929, 666.479372743534, 665.271548106943, 670.955466216651, 669.557341109673, 668.455919919672, 671.78545864675, 674.806154964759, 668.124947663246, 667.211648860826, 668.300044235639, 670.39368618604, 674.58598674364, 673.405200681418, 671.034125177987, 674.285213668745, 675.327888884509, 673.239454675095, 675.873608471797, 670.796474653003, 669.94105380083, 667.173906448495, 674.214884363996, 676.382010574252, 668.127015422966, 672.134517358542, 669.144559566928, 669.672319728879, 672.922342920936, 658.898038185617, 673.062777036708, 670.582381078738, 671.716160061435, 674.720133194146, 675.318820827013, 674.638101021221, 670.602205736245, 672.269322273063, 676.967851153178, 678.089432048946, 670.483861837193, 676.509481836184, 670.225061535646, 672.054934958427, 674.795377789464, 672.235130607945, 669.02315800364, 673.4824075263, 670.461036656024, 673.079212646277, 670.253997094779, 674.667725411882, 674.064657756998, 670.58656639277, 668.944785080839, 672.657035931608, 675.840492917922, 671.30631609137, 669.916181139688, 671.771627817162, 677.140921427581, 676.840410505773, 669.504679693737, 670.155424734767, 670.068135738522, 670.986041008978, 676.931320375341, 669.000549082709, 678.944541354809, 671.999966045092, 675.573783044148, 676.453507708523, 667.12331212887, 670.632266832025, 670.697140120215, 672.794294165768, 672.766960613382, 670.756928501019, 674.904006283419, 670.874179007381, 671.695078715895, 671.376121192581, 673.627312346378, 672.382425466752, 674.423475273853, 672.708071698413, 677.501226359839, 672.348809170648, 668.732264336081, 674.17626096936, 667.401161310804, 674.069207316617, 674.502420156404, 672.897111119786, 668.374688853964, 671.008207174468, 676.531956965048, 676.910349782932, 674.587760729148, 670.824905520658, 672.222999254293, 669.990648253878, 674.44050183909, 670.256897904346, 677.366926778554, 674.610088645975, 673.153362724197, 674.449526326049, 673.023494953595, 671.697356580693, 671.168093247476, 670.306630817956, 670.638289522203, 674.795208778747, 667.103579940871, 676.135387333751, 674.369683298411, 672.020629453976, 672.8811355036, 673.183200508811, 674.280323010168, 669.924861955665, 672.911841762396, 667.494976124071, 673.573630231983, 670.86822006688, 672.47583766618, 672.302478479555, 674.570692557329, 671.288791928279, 671.51473900088, 672.613868444543, 666.492255512232, 668.390726065652, 670.733977764595, 671.144773758087, 670.853484797201, 674.61478998171, 669.326718493358, 669.75897155302, 675.51959940671, 667.256542271416, 674.7229975508, 672.62027316777, 667.573527151169, 672.067594929145, 673.113655283773, 671.044915803817, 676.137839193785, 670.98820192108, 667.547257931532, 671.674153650185, 670.705466107212, 671.685404526409, 677.011929660115, 666.767786324861, 672.265260690539, 675.658642476402, 670.929295277965, 666.784397295954, 670.854563828206, 673.901802266112, 673.589833667133, 675.518440016591, 669.663046249487, 669.388067674018, 667.632240627179, 671.102159752758, 670.964790273269, 673.08605932472, 675.119352570879, 671.503813887612, 668.474519762715, 669.500303054761, 668.647163495798, 677.479160687382, 679.351357217894, 672.078529543938, 675.794091915082, 669.902939793114, 672.004692840252, 672.604110852029, 672.273785266622, 672.485694049883, 670.697810450525, 671.898069206139, 673.379452083496, 673.331231507231, 668.180373907622, 664.585056640155, 672.08711090816, 673.185893335276, 671.396985089188, 670.188293989086, 672.968151489957, 670.115474403613, 668.536686905668, 668.575953350155, 676.201664669453, 669.624804026706, 672.497840039477, 671.134892063052, 674.836665676973, 671.995928105496, 672.564137718355, 672.479209914351, 667.912691285183, 674.267219298997, 671.917272388444, 674.709344184271, 674.5509837495, 674.965834682795, 671.597579430031, 665.617148711879, 668.131683761001, 672.534205744451, 667.859169253665, 665.933597827789, 670.90605743289, 673.392160828445, 672.38572223047, 673.725376244248, 671.153720172851, 668.677155832989, 672.407737847216, 669.961153409492, 669.071983502862, 675.889917749528, 674.123658290631, 673.19971452309, 671.523446984886, 668.234148331386, 676.689209484451, 675.692400212844, 669.809762000109, 672.149013707284, 671.169071807124, 668.827381287001, 667.249786812121, 672.072356339281, 677.313695028778, 674.76633179261, 673.420335641819, 669.904942508651, 667.940616467244, 666.613889006127, 672.048791404862, 676.370951601426, 673.289719458152, 669.403927095964, 674.90323783072, 673.234495404779, 676.658945144132, 666.209442580406, 666.320830319313, 669.971716816615, 674.583503084278, 673.625866378737, 676.440499013815, 668.894880401403, 671.237151474565, 669.473410254517, 674.252524215343, 671.640321900642, 668.349368169862, 673.156575564402, 668.095553503268, 668.759696069869, 668.370336688917, 674.285198028181, 671.983492660679, 667.958240904413, 671.2057739359, 677.455570089198, 674.239899072862, 668.991165682433, 671.178766624217, 667.01682860803, 678.472473701754, 672.182028232595, 671.133957044987, 666.679737336993, 670.375077991136, 670.958716405929, 674.91572272255, 672.277932155695, 671.843540551492, 670.64879962456, 675.061238770846, 678.001360277889, 667.975588060327, 669.391026570616, 670.214694111754, 669.2220704079, 668.706626664958, 677.458521719111, 669.966693642427, 673.050003047796, 671.483327812409, 675.356317606625, 670.730785864821, 671.896251321335, 670.154215199151, 668.83780768118, 672.210304409446, 676.587112420821, 671.035181407959, 671.381308905355, 667.121293198255, 672.81986774407, 670.923697042459, 675.669590478212, 672.554998909033, 674.263372299255, 670.436860850813, 669.870827090164, 675.087311597777, 671.712985850662, 666.409480318399, 672.052100826995, 674.816522656238, 670.811407786285, 671.572406640144, 678.12262253856, 668.599082395444, 669.556624008171, 669.912500548576, 670.611565924675, 670.703901079039, 674.825212406452, 667.337897762386, 670.338146143946, 671.600917778515, 670.336182465006, 673.487027002273, 677.666122626328, 673.029446190439, 673.347252248029, 672.659619601473, 672.37461726094, 672.966647667591, 667.685567308239, 676.544405725763, 674.410496570354, 667.435798238901, 666.834663264158, 666.965685276987, 675.467243722327, 674.490142551477, 673.774045927358, 668.890667687446, 673.457065698799, 671.811857290296, 665.516136698207, 668.040382859244, 665.557924117108, 671.672984712265, 673.304949067854, 670.635790747902, 674.222286706221, 672.70230221985, 670.455851822643, 671.682201658112, 669.294004540307, 676.647416879335, 673.456542621708, 670.333848922666, 672.108452870699, 672.829235280818, 672.571503885443, 672.617761273557, 667.715199066289, 674.736967463741, 672.105922660756, 667.091075453476, 670.08642532344, 670.237709448376, 677.580395357626, 672.078193803695, 671.995702898649, 673.644585874872, 672.327865923043, 671.057328312442, 667.324329964109, 670.607813043675, 673.471869160099, 668.41260171536, 667.101652299521, 671.202300583897, 672.144420572466, 671.5568316922, 667.526294900896, 675.393680080206, 668.663078157675, 670.954143693472, 674.783281845242, 678.142402903516, 670.461881251724, 673.249564444623, 672.012557371739, 676.563401849786, 669.733011814032, 670.432171396723, 671.506008069222, 673.892998584116, 674.375674461313, 672.017618106776, 672.356433339619, 673.1649177145, 676.782487035178, 671.772978246332, 667.984467410761, 672.821592794052, 667.821012197648, 672.564332089808, 667.254842794231, 671.166707403268, 670.521026547199, 672.671367228186, 676.447363724541, 670.391987887944, 673.090718457701, 669.942709498678, 670.653441709088, 675.340945893875, 676.530017199776, 668.531263201931, 667.455703157939, 675.411998385977, 673.3118304874, 671.439530063685, 667.411834210678, 674.926350675345, 673.839208410064, 675.471497528162, 672.076497978522, 680.133064671934, 671.071269988567, 675.781865452292, 671.527163977199, 673.657672258104, 663.67747551391, 667.369760960779, 675.5055322789, 672.517742298552, 669.980575229522, 673.407206818641, 674.507648990737, 678.025127162559, 669.471666347279, 675.985489551042, 674.969827423889, 672.591976581969, 674.912545960432, 677.383174376008, 670.703970760334, 676.268961067377, 677.124912053536, 673.035118658991, 674.483665873855, 669.495212891032, 675.467906059352, 671.773543838709, 673.948200457225, 672.078306807577, 674.427303862503, 671.47076703793, 673.974744418933, 669.32245707436, 674.758780003868, 668.923425907969, 671.740784576358, 673.897850147138, 675.90265685951, 663.924900557769, 671.475948161833, 673.001500060495, 671.538195406505, 670.331203366237, 676.294319304883, 668.795315524281, 670.292498527116, 674.542862931615, 674.73762230007, 671.996320606165, 669.235375392634, 674.01279117092, 673.504548928702, 674.157174962596, 666.156822826884, 675.503102657055, 673.051144053349, 669.592651665261, 669.950864571447, 670.813694454734, 674.929713669118, 670.650058524758, 674.076011184326, 670.046110824244, 667.967354698364, 667.543290620987, 671.754039034983, 670.928764894851, 673.97715811748, 670.26843691985, 670.851022510381, 674.552528577268, 669.14131954705, 673.051801597802, 667.767376705051, 669.938300087035, 672.244894428547, 673.536962032169, 673.871125420337, 675.914879489743, 671.959724003405, 667.814991166176, 671.301169856698, 679.074328212456, 669.151632497525, 669.124064630353, 673.780910324464, 670.486618284436, 673.15847443035, 673.684125607994, 675.015580162196, 670.631293538167, 667.367590422217, 672.033036749404, 670.970200814817, 674.717835342335, 677.088638712069, 670.858505410536, 669.295114717023, 673.926469103822, 670.612005911125, 672.181486563615, 671.138677866384, 676.414865121713, 673.503271243937, 671.960269929392, 674.14615765416, 678.972692784109, 674.584734964166, 669.980748883985, 675.051174165626, 673.257205172132, 673.841104223757, 671.258359811598, 675.979831477092, 669.269617685512, 672.899641057744, 669.770979956621, 679.379535424148, 670.337406903551, 673.263425413128, 669.016934589028, 670.455009411597, 666.915679141831, 670.277374263798, 680.386840585232, 674.562189368933, 675.703468074587, 676.836725610613, 670.541319978779, 671.486343202806, 669.142501554772, 669.513181052109, 672.753796137865, 674.55416797383, 672.55369655493, 671.454442197316, 674.70000502009, 673.108716683717, 671.16982787719, 676.110150906895, 673.470071620061, 670.517430471287, 669.46390401519, 670.996154318253, 673.127133964519, 674.480270496687, 674.338869121191, 672.179175854957, 674.718709665299, 677.320637591616, 666.256149129642, 674.131573826739, 667.63369932885, 668.933520085396, 669.330763184007, 678.315046444702, 674.738515970833, 668.597328234965, 669.333234224333, 673.592960033096, 675.742085373399, 669.2140752828, 664.978107726187, 665.53918557801, 671.171445418879, 674.208099602158, 673.160711826434, 668.840863714042, 671.19374030107, 666.902147969663, 666.005816686873, 673.253869777197, 672.356939173549, 672.126289410422, 672.630333209785, 666.080833476125, 675.132588156809, 673.399179896261, 670.281997017739, 666.396301668727, 674.546884391386, 671.553006436256, 671.217342028492, 670.517040539189, 670.323904450467, 673.085665736215, 669.118827091147, 675.014528494959, 667.481003806699, 670.832042701226, 671.754639827495, 666.558346921238, 669.704811926144, 671.712795364166, 679.78781139806, 674.172289718956, 672.973499927584, 667.910290949203, 672.231986148016, 673.452618429027, 671.218567957982, 672.806804833506, 672.671780204175, 671.529145291551, 673.775999973048, 668.864560794789, 665.735807987854, 677.575485789225, 671.306041185344, 676.135818319271, 676.136252662024, 669.360218812727, 676.268246331537, 674.54904105111, 669.322519424797, 671.799405520431, 666.562283094655, 675.734638197211, 674.901971984347, 671.036169744268, 671.361210303508, 669.989163512631, 673.614158719744, 670.536918426077, 666.249871780699, 673.358566878385, 673.939133091855, 672.294526319861, 671.511245347636, 671.854684707891, 668.964692458224, 672.210561017079, 674.626036539009, 676.167639139532, 673.53001678211, 673.716337372933, 670.608391337369, 671.797639153613, 672.990261083964, 671.631716692135, 671.013593514755, 669.027114082523, 677.515347145169, 671.050018825953, 673.451083949422, 673.864693352214, 672.644989012709, 673.178061119013, 675.02373192942, 671.608037318298, 673.747600781468, 676.320330372647, 674.277366842736, 673.798178560011, 668.646109712665, 665.742759228482, 675.574340708244, 677.750565675842, 674.59550141652, 670.396839719154, 670.058262538841, 673.766767451762, 675.554390665515, 672.724556724678, 676.387272944547, 671.019728158388, 671.052681691632, 669.758176126154, 668.940707141684, 672.981512930335, 674.609196311541, 674.569528758914, 673.525366523157, 663.704951253376, 671.779521432694, 672.654506462278, 674.43027460496, 677.065507438713, 675.613194033708, 671.901211309748, 674.349198384147, 672.816194518571, 672.251720081495, 676.796532016132, 676.352534196211, 670.471351526564, 673.480486406361, 672.562123480006, 668.415268225807, 668.386708414029, 670.454367870245, 671.107153901468, 674.854208691199, 672.600327257351, 667.558298796411, 666.620140890834, 671.398528868518, 674.693892812875, 673.579495923304, 671.7531212135, 675.645915669724, 672.340974505907, 673.178414339042, 670.776558606168, 669.522462596882, 675.911585589898, 669.392860458861, 672.808123724165, 673.79812342773, 675.432178742525, 673.195574711858, 670.868938990534, 674.661680617474, 675.673985625857, 670.518097267149, 675.094096398176, 671.406907879585, 667.164868960586, 669.102617596884, 671.801851728436, 670.603724427993, 670.338919213785, 670.385244559785, 666.818160814086, 673.170074840033, 672.728264675366, 670.573996228824, 675.125898373096, 670.747841714266, 671.563580489855, 675.906953838417, 674.803977817132, 670.386445741273, 669.339217777246, 665.359728000111, 672.106877481856, 673.178672877968, 670.004708567246, 668.192012187965, 671.240107076092, 670.252196425619, 672.569846086552, 673.970620921077, 672.930104215497, 671.764021806389, 671.623210884678, 669.480962237653, 676.363176022656, 672.1006626041, 671.781964956386, 673.605806228443, 670.940596817147, 671.370111873259, 673.239705223695, 675.452492293718, 672.350398937198, 673.816648550117, 672.312844375131, 672.25209808804, 667.239104507881, 674.3444788454, 676.630682587648, 671.141880343296, 675.029826258545, 673.691153488462, 669.924963085482, 669.946548050774, 674.258269220138, 676.771971336141, 671.21345391589, 663.612445660061, 677.214646282298, 669.412303672029, 675.734499975368, 666.67601473317, 669.116437429177, 672.610751553803, 673.813551067173, 674.180925916513, 673.755749885133, 669.652901781148, 671.843748549494, 672.345024441146, 672.038455742173, 670.166757635772, 666.985269053399, 665.557922931915, 673.545156550041, 677.59674065389, 672.203974909317, 675.916997506244, 669.367097341661, 673.006944408227, 666.19645296596, 670.373493814163, 670.696057783774, 671.193482777765, 668.072799534934, 669.023506092333, 671.749888576809, 677.881429128444, 676.778746333064, 671.248813039601, 673.227346799366, 672.196474501077, 670.614561525883, 668.241486560798, 669.611174045553, 670.389581228787, 671.605800789814, 676.682279454161, 674.234597323158, 673.169860579712, 672.10121305209, 668.996665628196, 669.811197083944, 671.488503924789, 669.347394100795, 664.854333808803, 666.78341323878, 674.527272631087, 670.87573776275, 673.343793412375, 677.20615055724, 671.255606464598, 667.592327393142, 673.467487088526, 668.05380478385, 673.937495561699, 672.658655312886, 669.971972499326, 670.524446348703, 670.445847116213, 674.196796401756, 670.147207410569, 676.687301780894, 671.641932947167, 670.958206531729, 670.159406071747, 674.017825573356, 678.974140517557, 670.120614287745, 672.885746456277, 674.857828081346, 678.482663857976, 673.626464755876, 673.016350257587, 672.484390445551, 671.043467993159, 674.227326834259, 669.069529976125, 673.719398053503, 668.671429864294, 666.400857123775, 668.747879576361, 672.875932220767, 670.212973718262, 671.323729548719, 673.621710277389, 675.4143822891, 672.264312335345, 670.985295451911, 667.416365532918, 669.073810380398, 663.574788492345, 671.231941514939, 670.422731843254, 674.104575134052, 676.718977464968, 670.782838893956, 668.215380410114, 671.853264388223, 668.3068527385, 670.679763411839, 670.905174282746, 676.660409228277, 671.778470869881, 677.726544036288, 670.631008324112, 668.964808407973, 676.797857724879, 670.361265692509, 671.829366158626, 670.092388596152, 672.805747690041, 669.619117028545, 674.354808918985, 670.066113936815, 670.901366345946, 675.039578215954, 669.781659824061, 678.071347290014, 669.716478648736, 673.949425161637, 670.877949195277, 671.829247334613, 672.669483256357, 664.976278108996, 669.026121274055, 672.074053366657, 674.95600547645, 678.028825337382, 666.141156365457, 667.735703763396, 669.866499684001, 675.92118910535, 674.297178510202, 672.382909151941, 671.858691826046, 672.345445354016, 668.619186138608, 675.202081707072, 675.518392592218, 667.804226584825, 666.089948333574, 674.835016621193, 675.048159541697, 672.660678549644, 672.950804295554, 675.990713433014, 674.739323003243, 667.535386661889, 672.049817837093, 673.66965964245, 672.674572343386, 667.905830235659, 670.675063118283, 677.19994339384, 672.976001071417, 670.453129725957, 666.821661445975, 676.993006925641, 672.359889034713, 671.063833235899, 669.035538585392, 673.622923345446, 677.669250309012, 679.25963089653, 672.233346253087, 669.795023231887, 671.221349184647, 672.325147989648, 673.17391703694, 676.298594692409, 671.1663102082, 670.435259403896, 674.420010551898, 667.558685236407, 672.892471001783, 672.719783919224, 675.533887972257, 669.034330112389, 677.106571721062, 676.02767631761, 672.040341762208, 669.295016158192, 670.020654962611, 674.110936085508, 670.497477310808, 670.702982232315, 671.498173382437, 674.925327835997, 672.713985252518, 672.684172501092, 669.263714393265, 672.062214425985, 677.867071198691, 671.913824135136, 670.004251942839, 679.809361092443, 675.956638321601, 668.41954526495, 672.055846705157, 672.121175724666, 672.798473381169, 674.624910681775, 675.569076936761, 672.294679330441, 674.85556643862, 671.54081602492, 669.821590900564, 666.79804754497, 667.174369301285, 673.428989557914, 673.19870688955, 670.337953922222, 670.854199068535, 675.047868960098, 676.864136366255, 673.108871869924, 674.333829211237, 671.87647698926, 668.721769004718, 667.504031587239, 665.698047735945, 668.51727743959, 677.98963731811, 670.047968154043, 671.105292364252, 668.745268776802, 671.719476820681, 670.466744700506, 677.810102020332, 666.611467161599, 673.915478440771, 671.571086621776, 668.570447612613, 673.939548073984, 667.502247122883, 668.790713971062, 668.957830834289, 669.140885771592, 674.828013425392, 672.175609939815, 668.961476086792, 671.185801138024, 676.34312437224, 672.381120322761, 668.504111292505, 672.333394977729, 667.075335050047, 673.067946671987, 679.331613941231, 666.243886538644, 676.190580148367, 671.670780659049, 676.601023978976, 673.658267732547, 668.71681018912, 674.364464201168, 669.840039599757, 667.776728873851, 673.587486573473, 666.423170289359, 670.419134641231, 672.692677512543, 667.286110895403, 672.199434302459, 670.732359124029, 666.383469672439, 675.866805757273, 673.554538152302, 676.311683212774, 672.562384197583, 669.781651713632, 676.24084362446, 670.13451888844, 669.422253075161, 673.961394556172, 666.905723143021, 679.275234022318, 672.778493457556, 671.336581569966, 673.094979127933, 671.223169772717, 669.075484838993, 674.264069047793, 674.952751368601, 672.442843802887, 672.685100507088, 667.924275659384, 674.592784751325, 672.403966288347, 672.78588827754, 668.697887919168, 673.823874205599, 670.810202218507, 675.546901030649, 671.810434753838, 674.392629483853, 667.1537001279, 668.604553388335, 675.573066325408, 672.077380164946, 672.292090748804, 677.202581728879, 671.658805499404, 669.635412390573, 671.191576298468, 673.647639516941, 669.93225513109, 663.905438211295, 666.717721900571, 677.198927895268, 671.192048998666, 674.501043401507, 669.117556157012, 672.835701894035, 673.202739876572, 671.656937036857, 673.09274870037, 672.89347583941, 670.847523960237, 672.933617449007, 665.133361107177, 676.700959908201, 670.412368779091, 674.075625519288, 673.422900426926, 673.084261108858, 666.191774473983, 669.215799184031, 673.589380292857, 671.54060742876, 675.177498027113, 673.281126024478, 674.171199753814, 670.192925300966, 672.73946871912, 673.767695540722, 668.874688452726, 673.001671541433, 673.485451018722, 674.335252964174, 674.149498748361, 674.328358119181, 670.719074668399, 672.267548873886, 668.494912107064, 676.356480973237, 672.617488645426, 675.102414563708, 677.687602046291, 670.858096197091, 672.801353436264, 671.322038572311, 673.149544515641, 675.244454815191, 674.787140339009, 672.88359538239, 672.372616354862, 670.740494368497, 672.126023331922, 671.251187976598, 667.658290574295, 671.663503508237, 670.651393865383, 672.609125191384, 677.681339078391, 674.416104455087, 671.418877714343, 666.889681626781, 668.611421306325, 673.368072652383, 671.718084358944, 672.237837871148, 666.697776185816, 668.521528593614, 667.406806161564, 669.070967572436, 665.571366431231, 671.262020307954, 670.098611525805, 667.708328889336, 671.614616994337, 670.656751914169, 667.96905732821, 675.734196413053, 670.118673547654, 669.447586336998, 669.759336171718, 675.573813420093, 671.287276559629, 676.283860396812, 668.830024276768, 675.333074159054, 676.27742878607, 667.541706274926, 676.090435373977, 671.421228757862, 671.779973296629, 672.474726943256, 670.245729085352, 669.670293727338, 670.461809312536, 675.845388404181, 670.854913683223, 672.020371004263, 673.109938927814]];
