# Supplementary material for: Hypothetical Outcome Plots Outperform Error Bars and Violin Plots for Inferences about Reliability of Variable Ordering
Source: PLoS One. 2015 Nov 16;10(11):e0142444. doi: 10.1371/journal.pone.0142444 (PMC4646698; doi:10.1371/journal.pone.0142444)
Supplement: S4 File — All experiment interface and visualization stimuli code is available as a zipped file. (ZIP) [file pone.0142444.s004.zip › experiment_code/data/one/50.csv]

	sample_num	task1	task2	task3	task4
1	1	522.91408630694	670.935437030647	118.708894554276	337.568504451778
2	2	521.693787228764	670.879797109505	145.495987040956	347.074598188248
3	3	522.802441866779	675.120238420433	120.603117470347	348.616019085222
4	4	523.66241366764	674.881077449204	126.360687673077	317.257802896211
5	5	525.843682848364	670.755839567232	126.243743587737	351.895964260924
6	6	520.418409589259	677.877876889215	154.49954549788	359.455502128268
7	7	523.082703365602	673.39175550774	139.179375420806	372.764427942431
8	8	524.186587813991	670.390628406235	130.197583671503	369.987752673256
9	9	520.087754710156	668.783531734219	88.3628587621198	376.551166356079
10	10	520.837997527201	674.421262998932	120.443458807613	347.369935584079
11	11	520.113300791705	671.250038274739	151.002552829864	358.11702889608
12	12	523.711851769541	677.591733723909	105.778669126315	335.103572415454
13	13	519.919065007114	671.121531640717	113.467659123499	356.786630485194
14	14	523.671072913525	668.673674656491	132.966929333868	327.311900797951
15	15	524.110273741053	675.869232918701	129.606287277502	329.352091348551
16	16	522.168360553534	672.961507960245	145.112081280507	326.178312279992
17	17	522.231008532916	668.965179745421	151.606466875118	344.202833822659
18	18	525.06208336201	673.048022121961	131.888640026352	341.262627711226
19	19	520.726339059157	671.794248282315	148.251501063369	340.81392885701
20	20	526.275275279518	674.888902813396	131.450994827942	339.381087728349
21	21	525.695338434904	670.136384897451	128.557409514088	374.135631871482
22	22	525.163760855955	671.397573239232	123.339143224532	355.929795084453
23	23	525.550419455355	669.687489923897	126.592888528134	337.627909007773
24	24	524.202834242633	674.816619282229	147.626490220611	348.39500518833
25	25	527.21874317982	670.820565091061	131.457374170849	343.684486558285
26	26	524.924627183974	670.203158258224	102.360397714592	341.571421229691
27	27	525.791166369671	675.870040528207	122.663583405836	347.039284702233
28	28	523.472211065751	672.962902789149	120.040620292669	327.00834937718
29	29	530.57934276467	674.75725649521	137.086906270349	370.724685845017
30	30	518.99873457917	675.858598840284	125.009523878671	339.322670962738
31	31	522.235433923941	674.450031666377	164.301887596822	361.612998430284
32	32	521.483327423794	669.588159715557	102.958332952949	348.765005251389
33	33	525.256134746983	670.02825701788	139.869390506738	343.676830241658
34	34	520.367733571104	670.33377710165	143.266106187838	346.729246527824
35	35	524.051742112102	676.411447486126	125.931665076256	341.39286490213
36	36	525.40887026868	673.110386231757	127.679270406734	361.806276548328
37	37	524.816361432968	677.922386881685	148.750868186526	330.209681218684
38	38	525.132031870299	673.773358182941	116.631461968409	347.795444999702
39	39	520.125148242365	674.362673550739	123.969994843324	352.654147425792
40	40	520.143936001325	672.66298980825	115.030050791362	352.655178102803
41	41	522.115203049798	667.934673150616	132.316683472317	325.178993153697
42	42	520.7131550869	669.66768054491	117.605289753806	328.616643511744
43	43	527.601396757637	666.428019230313	139.902259756073	328.09504484836
44	44	523.238565140571	672.835035614927	128.339186324352	326.084967626455
45	45	527.701098982731	670.124892832584	148.15391010117	320.283672816715
46	46	525.027833337774	671.448159592956	139.188392228721	342.42478712044
47	47	524.254961259052	669.752901816088	116.716942582943	362.677030377906
48	48	524.907933117629	668.984728191788	121.250462854126	305.19679055768
49	49	523.441866436153	670.357600959199	129.563310926333	319.16283514161
50	50	522.632437605774	671.298030822745	126.561099620258	327.607759215775
51	51	523.567834906747	676.006890223483	136.48097383581	329.082805301062
52	52	524.04142221702	671.590801224696	132.115994247091	323.583950866218
53	53	520.469350183	674.00560826503	123.699751774224	311.927872332366
54	54	522.842273786287	672.660194354785	127.933354551809	357.739719914061
55	55	515.435249147422	667.762540983069	128.776817554741	318.520399929639
56	56	526.92559302264	665.424014972808	131.31956178843	341.1456697521
57	57	522.566762368785	671.03317819782	144.980982405784	290.497089640644
58	58	522.269518318764	671.71133525552	108.052445664084	340.882583229282
59	59	520.85515479026	673.402093032828	111.718065451239	356.336445218683
60	60	526.499563613619	666.447207573671	134.948764201758	336.026692634311
61	61	523.037452798663	672.782567665558	119.070045265149	337.732043330664
62	62	523.378423570339	674.728548956172	145.31835256596	364.298930139524
63	63	525.086521014971	672.715783764894	127.461233313564	358.846957114475
64	64	526.73030591086	669.244908812639	162.864091060402	355.74405476986
65	65	520.868370681374	669.90715514281	133.175902935449	333.999588076854
66	66	521.937824882987	668.800711589915	115.821706301283	353.341919426954
67	67	520.254939216326	675.656867489896	109.347540213628	361.62361401699
68	68	521.895992757071	673.839529787907	145.467839636379	347.379633321752
69	69	522.392900879423	668.540511401147	132.885554204072	339.608913835581
70	70	522.754524540152	666.825535823135	140.435305036121	323.989467412054
71	71	524.572682420786	672.364174817832	135.975809736463	346.63439731124
72	72	528.525253955815	673.408052133125	154.193313899886	334.309906906141
73	73	526.242697281072	672.06958755233	115.601753785982	349.52979924189
74	74	528.026386385173	672.21693725926	129.626087718752	359.845054532512
75	75	523.8339745857	671.488604926251	104.50003613114	321.143954597007
76	76	522.255700143216	671.517184327278	135.175784624729	340.541054425126
77	77	524.656613427926	670.390790433444	119.526104192571	367.868446349971
78	78	522.873025152764	670.056965774173	134.26897226038	384.393625922648
79	79	519.252552991753	669.039919755439	157.293684353968	352.905484572715
80	80	516.781587723113	663.060909367686	73.0487420093369	338.636181814176
81	81	524.995755059097	670.777946561044	139.559594460653	344.956537924607
82	82	521.688773553164	677.195165310338	116.603581906142	354.667225193551
83	83	519.557992917247	669.711004405831	136.211361703587	348.496131017957
84	84	519.802071617956	670.34000840678	139.500662942075	368.25166532324
85	85	520.727959414984	671.715833315856	97.751085588271	328.577984405385
86	86	520.990982941032	674.711615469694	116.849467102914	329.400607726471
87	87	523.280479663231	672.721093838869	141.904483573276	333.618149168553
88	88	525.481213808763	671.090143713775	124.177490776357	339.959267876516
89	89	519.663786473694	674.456361556513	128.576933170835	310.170615690425
90	90	524.825583830275	673.644135045405	149.753904276234	334.588419803408
91	91	523.112174789793	671.677460046461	157.325421916623	354.076470599446
92	92	521.372219833993	675.379743034645	137.873464377236	335.601422475705
93	93	520.937494964223	671.573681905271	143.628669080795	309.092770381727
94	94	515.429481360403	671.76772107685	159.360331283982	361.182913315588
95	95	520.712868830525	671.900267758378	161.09277847521	356.763182662793
96	96	522.091321491069	675.250396554981	131.128006364573	346.186357386924
97	97	517.277471195682	667.822025295123	134.718081880678	344.353108322527
98	98	524.547742862764	670.242133383162	178.856991555925	313.210926984243
99	99	527.011374104087	669.205721486972	138.626349007609	323.938133395093
100	100	525.974952447428	674.49704490973	143.598051454785	345.671761579439
101	101	525.115734230545	669.829952223043	125.939836298751	366.004304748886
102	102	521.62462944137	672.852691388689	112.528634736557	365.089991331369
103	103	525.282524528231	672.173731731999	90.3823051988312	356.115539488892
104	104	527.268700520941	669.471537864594	121.504375060585	322.19035728199
105	105	526.880109729201	674.205273501718	160.982399437352	323.346936588538
106	106	524.099259126556	675.689874365686	96.2976010955196	333.932587837075
107	107	519.683106666485	671.717827991201	122.453285411467	342.654788536746
108	108	522.582984776204	670.7418642696	92.6028215708465	350.221044257067
109	109	518.017644589729	672.527642058746	134.091381061819	339.908512444321
110	110	526.664940939697	668.284762886475	138.011916270709	352.433326111796
111	111	524.84328697178	669.285581878155	137.937693192687	344.697026400922
112	112	521.352399157939	669.412226351394	160.233730207349	341.011764886251
113	113	525.566629602016	670.670791956213	115.086043293458	374.853365836797
114	114	527.542644590239	670.256616710626	148.939263877679	316.557002185039
115	115	521.251529689106	667.652974105336	145.25137797173	332.670557521929
116	116	525.800611424504	674.717650224737	155.742383169788	326.184417715675
117	117	523.56215863064	671.412613688723	112.410535881199	344.193562579162
118	118	521.4829201835	671.131161911199	128.427750175376	345.429494861881
119	119	518.372342023263	673.049122751913	129.53772899013	339.315725649323
120	120	518.445369187656	674.823841817779	149.177310478384	350.235795369692
121	121	525.483864460162	675.887251121193	128.545481324002	351.818100302893
122	122	520.634474517728	676.757926597617	146.519242839159	367.361003683646
123	123	515.693815783051	670.597869177494	142.297360643135	344.365535634638
124	124	520.753624151687	674.691539751206	119.223335764398	360.944966510324
125	125	520.265169740308	673.629802845696	130.041072859236	327.02169867364
126	126	524.159910328277	675.628863736797	121.017875997909	366.655358572635
127	127	524.799925389061	668.08815243378	143.927175916172	354.259304390513
128	128	527.141061452477	677.2708423903	143.054174279437	335.270534195416
129	129	521.442383746812	671.703757535866	168.76156474228	376.636663278032
130	130	521.947859591459	674.83876061557	146.04738796535	327.546954381126
131	131	521.237898503024	672.428820297712	131.441295860854	355.017555320754
132	132	521.605676470304	671.847838914333	126.405773431258	353.406032602832
133	133	521.745037547808	667.79947010216	164.819375093004	370.315190603686
134	134	525.370408184966	674.578589253933	136.632234263823	379.267556597832
135	135	520.436366434394	670.56667173543	96.9507495667524	360.171268079253
136	136	520.34569136543	667.349714206969	131.863128121457	359.414382493901
137	137	523.486655255546	673.498841646575	159.341562241954	320.743479725011
138	138	521.370220072458	673.310463051907	151.745393028882	344.786333830441
139	139	520.162504088679	670.493619094858	144.680575673015	336.152210011157
140	140	522.196972832404	675.706095143284	170.058455121958	366.454638445571
141	141	524.224828587282	671.815357484054	122.787895748052	380.472446252221
142	142	522.718434113666	670.420649706209	132.807053309629	354.825406251557
143	143	524.236570432041	667.05023435454	115.639099929675	340.779130438211
144	144	523.478970864203	669.475923112424	129.916541108437	335.030256244955
145	145	522.704217291496	671.808121824016	160.457013944465	318.736134672177
146	146	524.332559063599	669.581237929462	125.861420230181	356.991236584179
147	147	526.160548033178	675.758121810535	123.360810324464	359.353140521933
148	148	527.151818308184	675.83491481893	127.490232472039	350.541962617473
149	149	518.964188056507	675.269823654582	111.49055049601	335.609056187753
150	150	521.647449694203	672.598396507716	143.97096476887	350.038729866449
151	151	521.780373467404	672.633936638105	101.891458264133	329.766483820422
152	152	519.928257826639	669.293884432348	133.715601525723	348.586323672731
153	153	524.061471984274	669.323924722679	108.850209664665	340.183201841593
154	154	528.51214971059	670.616333821351	129.106051351898	334.964021860283
155	155	524.141932960129	674.259460149662	141.55927487066	342.942902161394
156	156	521.600668275423	670.275760867258	113.864780838743	367.578999674131
157	157	521.798371099186	675.031023185784	121.782754558629	351.026843569838
158	158	521.8979890576	669.909978584796	139.332409593198	325.60610094596
159	159	522.44260115119	673.601599818089	134.260396631225	372.879038339343
160	160	518.495248745305	674.663690433092	117.802371024976	336.812985276942
161	161	524.570462496158	674.783515493225	122.89857721561	348.063584790712
162	162	528.296343522355	669.161250164677	120.724716540419	366.043336718345
163	163	522.772418107674	672.391250113221	108.859308821912	363.405657713842
164	164	518.293298941199	676.178952235301	126.18189811402	338.911984129618
165	165	525.580564867244	672.659537577076	119.040774478977	345.931169634494
166	166	522.911002569568	673.074271588743	131.800138232085	354.395956650742
167	167	526.741817787408	675.417210138158	113.58054099562	333.151559818493
168	168	521.704073539537	672.323464050306	132.331913989103	345.43247978919
169	169	521.159648687708	664.205720879367	131.770806612092	335.417298172372
170	170	521.379935681847	673.537168916494	110.373447886156	346.541717005824
171	171	520.277856746942	670.339713215957	160.653951850554	365.307189119466
172	172	523.382136895324	669.597230480916	135.11429672106	339.044828832954
173	173	525.165846817339	669.570480875954	133.547532445834	370.20501223121
174	174	519.389336317048	672.48835668285	118.061151061842	344.233646453776
175	175	523.059945293219	668.60593596797	149.642143932996	330.021770394742
176	176	525.121624674074	670.197262626115	121.015689101969	363.02198864554
177	177	517.854517364059	668.184195889672	108.709016370201	343.216979221961
178	178	526.95782595559	667.002907719553	129.468117270809	324.932767338501
179	179	523.613977103029	671.490143199574	123.546087911063	348.068643118404
180	180	522.628257532391	671.30829953108	135.102529470506	349.664570037862
181	181	526.227815683073	671.817284989054	137.596409919317	343.317191652381
182	182	521.518508086529	676.363608857153	140.129173170788	354.126389162978
183	183	526.702597145926	672.667200244927	145.952289119626	319.883708534446
184	184	522.266827100209	674.700338931658	128.116625672826	354.246349227352
185	185	525.361042576846	674.214564732339	140.881892567064	366.672707563102
186	186	524.528504231014	675.593057286554	139.699617127837	333.95379457541
187	187	521.041754342765	670.932161558917	151.646983613682	343.391022057636
188	188	515.818964654377	666.746538208393	133.399182526975	355.877701456767
189	189	520.668076498206	672.705914819572	137.757203826493	334.29389082424
190	190	523.05559835823	669.269644484232	108.646915393931	359.954043356489
191	191	520.031306858993	671.717655534424	162.57615697347	338.970789687581
192	192	519.662684154479	674.339987808736	132.092647092613	329.909084518513
193	193	526.046516782778	672.611283295467	151.886640082471	342.431918919463
194	194	519.595982082453	671.683169383728	116.164685747012	311.685413302095
195	195	517.685844354829	670.051801638237	139.563239140509	336.268170636753
196	196	524.846767838091	671.518199423991	129.436018447326	348.21292648417
197	197	525.318210797741	670.539268098027	129.174661237518	330.117643577146
198	198	520.132625017562	670.799255863259	134.959617337689	311.732238233767
199	199	528.471385242161	675.771905265145	140.806711244104	345.088823472055
200	200	523.683092418586	670.701957995154	131.294289177963	332.979970537966
201	201	523.020570298576	668.873795277821	140.403676132971	339.143601477687
202	202	522.939582360229	667.933907812924	132.624278494966	351.783629918497
203	203	522.76215872542	672.059074320547	132.709631409577	352.835745141165
204	204	522.817556937453	679.680798021669	126.310888997629	323.007274831086
205	205	520.943560083349	672.30295349928	123.091665964957	338.703989960699
206	206	523.125571944208	673.865343816688	171.6124522654	380.805731467803
207	207	522.134526411278	672.163897052036	103.303499929772	349.769993195466
208	208	522.374379821133	669.095809055595	131.268464383621	373.856299348633
209	209	526.705282369676	675.88892690581	115.131500956788	338.158045132066
210	210	525.086922036065	672.452587534315	154.093453604187	354.552976624273
211	211	524.014937576387	672.164088359712	132.507430991826	311.375725196833
212	212	521.247734106345	671.493803800978	96.1014161137856	344.734308426436
213	213	525.627558535355	670.87520679734	119.528562710334	310.404390144327
214	214	522.829244128525	669.48760252849	120.985674695504	351.623912095352
215	215	523.298023516644	672.9343464946	146.726576742239	316.582821902855
216	216	522.635729808648	672.554668970129	136.222579130157	333.744227714299
217	217	526.511175328732	671.05682142923	142.680479009421	326.137020344353
218	218	524.234986167982	671.048312970748	159.963475875261	346.608711618985
219	219	527.17170322137	672.808988741403	155.435233087313	323.484700030708
220	220	521.149219523385	666.953470971638	145.047769683446	341.416278756121
221	221	527.152206079216	672.841436420148	122.410988122832	312.544530674089
222	222	522.882845053094	669.070775056231	100.048676117514	331.378181877867
223	223	521.943660727113	676.139858670154	119.577575272094	366.742209068903
224	224	527.738768230636	672.327576795656	123.100070161392	357.670450996201
225	225	523.299228544044	664.744589563279	114.004141699065	343.644577082799
226	226	522.978078435324	671.53765068092	154.874227334123	342.913603783582
227	227	523.706405925548	668.17081056595	140.148762600862	353.407800699126
228	228	521.753262602984	671.54243503203	98.2548083286823	333.866314865691
229	229	522.584546427368	673.940505845911	130.401769458835	344.885153945188
230	230	516.970318006215	662.998622323029	137.271277853749	334.300088767527
231	231	526.766610059772	672.900412953599	142.890584196936	337.132610015832
232	232	521.574036441411	669.251876552608	97.337192652619	368.55142175428
233	233	524.961036035692	674.570793659499	117.077932389335	356.673537749465
234	234	519.05429756347	670.468444172425	129.555203421925	333.972462932429
235	235	526.241769377113	670.888628383206	128.312875241149	343.059185824473
236	236	519.634256922332	672.470658366267	139.291219294217	342.30912576263
237	237	522.347310789599	672.201471611109	133.876379174961	342.629293335493
238	238	522.146017827507	674.66218893474	150.192476088674	318.125972559215
239	239	525.388971481304	666.851681667526	132.190274050603	347.754415017483
240	240	520.83856032005	675.85291116224	134.015518076879	344.099793876203
241	241	519.608430250773	673.552768868223	122.865662977091	368.005331183276
242	242	529.353224470583	671.976058140154	141.71998723151	358.902950440957
243	243	523.084380343244	670.504800344877	138.350677783322	318.211319951559
244	244	520.435658988047	669.974430091831	138.934488923265	357.071267547219
245	245	519.945549437992	667.028187260767	97.2376177457527	386.634395938853
246	246	519.333315499395	673.56578587971	148.161945265127	334.953494036295
247	247	527.925332482389	669.576940784193	118.693920624536	302.477058669254
248	248	522.201992779316	673.964356858683	96.7087130048217	346.711462990571
249	249	520.190238788981	670.963563082728	131.150529853571	374.389536543485
250	250	522.532709649189	672.615298941193	140.651561240203	353.743324727258
251	251	517.842303516069	671.542431150635	132.771060882519	323.115197060071
252	252	525.520739675697	669.705371982029	139.022457396897	344.826401702657
253	253	519.640089388262	672.521966593607	134.480055470468	328.088357093461
254	254	527.641406626738	670.351885234536	141.073696948106	348.928839726468
255	255	518.385062644901	667.95010689412	148.493067970132	337.801584545883
256	256	522.597437527051	671.880652125636	115.90746384082	323.709108021527
257	257	523.04928412481	674.922453739543	142.295042362815	389.93873397853
258	258	520.826537619974	668.808966155916	136.004588672774	347.288654884654
259	259	524.121889068574	667.245137610718	125.28590679479	343.838579754513
260	260	518.280575939644	673.140199376194	119.802724502529	361.044585704011
261	261	515.775043195581	678.278354835517	122.327588722179	355.406944515519
262	262	517.9629790447	674.159284402904	160.23753635779	326.959522796201
263	263	523.479362098091	672.586878835471	113.774747293046	360.781398901758
264	264	522.713904451183	671.094561486629	103.93051345497	335.010726377802
265	265	517.519296422798	667.341501501693	164.034547418993	335.625022726762
266	266	520.464087864449	673.245996082691	111.150620254288	318.841071382672
267	267	522.281714261538	669.314067715179	115.938599066721	367.545762988048
268	268	530.850467272129	672.904804817861	135.786485657898	346.265417117804
269	269	523.544607676805	673.957370629196	147.037657595945	332.369006619789
270	270	522.155065544006	672.850521418594	134.353965601696	353.157230202723
271	271	531.165403302506	671.450441400656	110.007364956984	337.488531590515
272	272	523.623198593481	678.327070978812	130.132298237369	339.255961675359
273	273	524.391679517022	670.429653811557	132.249238973498	362.871119910026
274	274	517.677001313834	673.752109088167	115.181577371675	363.571032570057
275	275	522.169307935872	673.709714285522	106.870438256391	365.296461821311
276	276	522.50340616829	671.431465574361	129.891390049454	348.86354411613
277	277	524.329627656819	672.076599604421	140.124771781232	376.644854869448
278	278	522.792839813833	671.561651331831	131.421681659433	312.698538317689
279	279	517.003829335925	670.375975802549	146.41070337006	338.050200095095
280	280	521.444718393829	674.522176393626	148.071556905537	315.890402576404
281	281	524.329453311394	671.898362494402	123.861349144083	329.187311231871
282	282	525.311626663498	671.704068870992	117.263157938849	333.214778745482
283	283	521.046408891664	677.145549422205	133.251061976106	349.77361084859
284	284	524.528076055655	668.330339109205	128.014122680751	354.708800361046
285	285	527.219472370399	669.675806805308	125.921062462461	345.998899760317
286	286	520.378146258823	664.409269229536	124.142418489573	345.471327022032
287	287	523.533491756405	669.949303596317	120.714491698093	350.080425598274
288	288	523.23687817052	675.410094226022	128.054894289365	320.651247203566
289	289	523.161978729232	677.855876336234	113.666067464158	345.404913868475
290	290	521.624321293532	671.064207029374	120.263982605521	386.626315992064
291	291	524.629178266864	672.646462060146	123.002279787495	327.369051016251
292	292	522.937716881076	675.301460015215	142.525285037666	329.575898261318
293	293	520.184837207584	670.967596897602	109.379883846759	360.508089491683
294	294	521.046259663395	668.207260523602	118.178436818	337.421393821265
295	295	525.882117043921	674.54165987484	139.036205413671	358.644296357001
296	296	518.752414247415	666.153187114644	117.54556375155	344.333979725319
297	297	525.550414280002	672.721376688382	129.187859415972	315.070554687139
298	298	519.731143971478	670.765311418256	146.127374416456	326.366537723101
299	299	519.041643126868	673.591025372867	129.983941657013	352.139469881976
300	300	521.080824451473	670.18662564101	150.96472552656	377.139820032176
301	301	521.47525777643	673.59633518639	95.7906161049303	339.817333281085
302	302	525.704708153394	673.105778082351	132.320701204517	344.623589342672
303	303	516.937220312792	676.780176213056	123.673692199339	343.040780647449
304	304	519.565646611271	673.574953441847	123.688588309791	342.403981837314
305	305	525.290559005725	674.326337324418	121.589268976099	334.531430034807
306	306	521.350272778708	673.897937331171	147.064503121103	341.97884328789
307	307	520.457416873933	674.536513213093	136.623249602796	305.659620361822
308	308	518.444214602709	674.801744033384	114.582542323232	340.517183537552
309	309	524.843527922973	669.820046652317	119.037336842274	353.635133250837
310	310	519.927060017936	675.159486841994	114.238492469095	330.322949307351
311	311	518.173486900398	674.25871131861	157.498387254052	339.977217180809
312	312	519.959458171649	675.224771628499	135.954452672621	348.580271076293
313	313	533.440471747248	673.166554840483	106.129893734618	359.444969859017
314	314	524.717130041684	675.427450440428	143.405567542002	353.623490015836
315	315	522.554105815841	670.828874390317	127.496400247301	354.516687610569
316	316	522.7429391513	672.361857606159	140.830471316012	387.118656808546
317	317	521.653158190934	672.695837460308	113.175599414462	338.023999153834
318	318	522.473523902718	679.163691649585	151.889422393566	344.284652264101
319	319	520.585104924452	669.491731369072	146.260878215327	345.575718112254
320	320	519.373975250332	671.719670178532	156.587035663959	342.16883198157
321	321	522.879105815138	672.927701857516	106.331935685993	355.866337980935
322	322	524.21787638035	670.322168633011	132.834280404602	356.974430206979
323	323	526.418209809959	671.588624171645	145.556730511705	346.245246831897
324	324	526.513744952432	673.455411541585	134.161046305255	355.350267251403
325	325	519.769433631471	671.561900229714	137.272764737014	341.549991813658
326	326	529.460164823907	670.690010644983	160.268637420925	335.250099257564
327	327	525.672576439749	666.425688062865	135.850169479679	341.939815492589
328	328	520.157289520398	674.417868185773	125.206299921375	355.655729924189
329	329	523.827171226692	670.029783423254	120.786175082266	341.122422940695
330	330	525.53547569607	674.861166240277	145.297193314185	327.638242961051
331	331	523.545358177901	674.182245337441	134.400411856533	329.825541689845
332	332	517.584836453615	674.484437480536	122.596053444437	347.078735410516
333	333	521.734864159837	672.331364842059	131.050297038574	341.670818545349
334	334	526.755083368629	670.012383818902	128.730821908188	355.327146813398
335	335	519.507030530091	670.666063328533	127.344425991236	353.177038284115
336	336	525.110156757544	677.192089427762	113.006306631963	338.58965769308
337	337	524.083083848006	670.17586821948	150.071512876784	314.273711398298
338	338	521.279766228499	677.548140634157	102.210580691256	347.93021402067
339	339	521.878216703376	672.342669756079	95.1269756811494	337.060386551274
340	340	509.466223287271	671.017201143696	142.179402569499	345.188402664123
341	341	521.141728414711	672.836407890631	132.74319268825	360.822275420154
342	342	521.947929430426	671.030071989849	151.320424631421	322.519252460981
343	343	523.228174220176	666.941375035543	140.892274920855	344.041558535781
344	344	516.937167355137	674.882857164826	125.054527985676	350.262261486467
345	345	522.090165696313	675.261175175155	137.816899253705	364.811363519677
346	346	522.71294070366	673.907780891432	131.553153753168	360.821537533152
347	347	523.853259191587	676.099148018475	144.501782242494	312.50841043975
348	348	520.778562815155	669.481656190653	134.614815546334	335.486940941177
349	349	524.371161508499	669.705490349484	113.758274124714	347.842127990181
350	350	524.862031244035	673.852262758784	96.0580055288872	355.598942307018
351	351	523.576473487035	676.783648936548	161.208663685915	333.996810424721
352	352	523.691036564301	669.196264411838	108.870593905518	342.773513682186
353	353	527.469895716474	673.205035526131	124.950506599797	308.48669566323
354	354	513.788029563242	671.593524578611	105.694388275822	341.030961887682
355	355	519.916317681444	668.795970839956	148.014778498339	361.172501555195
356	356	520.850157578017	677.042074863138	114.154024752124	378.154945631148
357	357	516.538436724681	667.87519964744	118.110074588864	321.734274734298
358	358	526.869636832559	675.877125303288	109.348224089379	346.033629157341
359	359	521.351702352686	670.914359646564	127.531799556959	335.594979670696
360	360	525.791561590993	671.889847027702	141.965634741277	344.287698782045
361	361	524.303040079219	675.714193164182	117.922322770738	349.269018243773
362	362	522.647833954847	669.908801200211	140.769669772969	340.662832084168
363	363	523.057409537183	674.998355851262	142.689489850367	346.692259111337
364	364	524.317418983151	674.175709139048	125.176036740952	343.306385789405
365	365	525.795631257832	666.815084739536	147.234342738583	345.425351384728
366	366	528.390742408963	675.268790718531	123.045265204937	331.864965874588
367	367	526.238207846347	675.023410282549	134.188706177926	342.448827668203
368	368	522.209734098809	673.520969644574	122.850512882499	348.89838055755
369	369	519.025985970107	668.290665142061	130.461719126219	326.310434513491
370	370	525.625732571386	668.696262316785	102.229838618711	325.587909139928
371	371	519.609954137469	672.368861879896	137.049165036943	348.687305531773
372	372	517.97635210726	673.010986693729	120.558974409576	345.198768676935
373	373	523.396504836164	670.763941321891	132.427506620583	354.40532762547
374	374	521.795629696036	674.110069212456	105.843029486645	335.177102742961
375	375	523.844512580636	669.771414755953	133.325461845063	333.375050767226
376	376	528.717336420482	666.855314487405	120.773105922028	315.977481942561
377	377	528.503963084056	668.51961999738	128.155160244797	345.413192247374
378	378	517.38045066212	670.846383884058	119.575523861065	337.160139294843
379	379	523.49396602975	671.03526515249	120.770047408723	363.051084421853
380	380	522.221301619726	672.489047488449	150.571572955673	346.076179256487
381	381	522.796766646973	670.642832019884	149.098646335395	344.818373333562
382	382	526.546013723351	676.298131886795	123.136016238457	357.218112426186
383	383	527.019931834461	675.438052166387	111.122310092048	327.002072260454
384	384	524.364481652002	673.688714549782	118.943114348796	337.536449200957
385	385	523.831428148843	671.274296006047	118.264481995515	358.359545672912
386	386	518.816651171126	670.748220760654	140.234062980973	308.292185337198
387	387	526.194502259413	672.195703076607	136.858131082025	357.200245310741
388	388	527.838532549115	674.040915629433	135.512238495289	347.954508718668
389	389	522.749604506895	672.586030427083	136.878022190351	368.744015066114
390	390	526.117984242967	670.737741666281	129.225841502553	346.327667316559
391	391	519.141553474007	673.767590548048	130.750942028103	373.966058536029
392	392	520.679912078145	669.506235841972	146.602075108908	356.289652382569
393	393	523.099153933515	675.011036173893	139.736556852525	339.553662832502
394	394	521.385098882061	671.442529384123	137.608067801605	299.774409586936
395	395	524.630012387996	670.374607763184	140.216739807614	330.102755000535
396	396	520.477555656373	674.390216470306	126.24725807615	309.603800667987
397	397	522.603370505441	672.427021940796	106.405905903732	315.153193164182
398	398	523.368081270321	669.867605924146	124.491056012608	330.210215256098
399	399	522.218159421011	675.287713778692	115.365166904706	346.8297892587
400	400	521.041039248762	677.046155347953	125.327938346373	372.306668534229
401	401	523.974260555849	670.160477496121	161.140435716353	358.819077612477
402	402	522.504562755872	670.652897973156	141.067083431362	367.639036397651
403	403	529.217342031021	671.812740055841	150.479648789253	346.867069609777
404	404	522.621615546673	669.010866440063	123.095518779639	341.671719736843
405	405	522.922697839968	677.227537797573	146.402069789302	352.711761747879
406	406	524.271696031099	671.989566574315	132.557394900175	342.067473048345
407	407	524.938102242279	666.804247957294	162.908264693863	335.514292791868
408	408	531.007754526375	674.413475187131	143.647348443539	328.118605833943
409	409	526.196705806126	671.832120182643	114.760720299438	363.673434936578
410	410	524.614018823778	675.324679765771	104.60359992359	336.673357525923
411	411	525.917259885016	670.571249058816	121.455042905086	373.067288105414
412	412	523.398794258816	671.829440702402	119.038180939596	346.787117686142
413	413	527.25032768501	668.540345126047	120.123747268359	363.060066426084
414	414	523.403242078647	669.366970824552	117.142659239	330.295656005392
415	415	521.310820450287	668.769992976821	120.620078648697	345.009639176191
416	416	522.434656968107	672.439082459959	156.348115148608	344.120778673455
417	417	524.603431115532	672.8789212826	152.891520764691	312.693958671605
418	418	521.652425500515	668.814852442781	105.594646407548	344.845169013373
419	419	521.696349380259	667.759966719301	138.193588223433	340.623145114488
420	420	521.509100148126	675.56010539912	138.469113561777	362.749597548822
421	421	521.882985632616	667.199523052391	138.37784226782	364.796269411975
422	422	525.660493819455	671.908483175777	121.483320811988	357.835640324957
423	423	523.009171081449	672.989516236163	116.051359672792	301.856777556655
424	424	523.201784774664	669.384767863549	144.907365397026	338.733311166557
425	425	517.853575246195	671.588796977897	128.459506937503	355.279588450997
426	426	520.777320235266	663.81668103852	153.18429616283	347.436499156331
427	427	522.305152244177	673.495656895531	138.4031920759	378.920225993845
428	428	518.416143911702	674.441628715473	137.495604634768	337.959978549103
429	429	529.426669117622	670.832221833654	148.918833116843	341.434086550767
430	430	523.612420022903	671.638790376581	134.528871644207	358.110322320877
431	431	523.669462064719	665.866162443213	137.250273824339	345.879468378376
432	432	528.257623643962	676.934675300443	140.814555028908	339.162299119008
433	433	526.355832807251	674.139233598159	144.089183103213	347.973886725848
434	434	526.525016157025	676.979967432246	145.190455381136	329.329364457922
435	435	523.183970749783	669.147776766338	137.109935449582	339.514720645899
436	436	527.056514401722	669.969406964712	119.588907204034	362.063070879091
437	437	517.592613406893	667.984092276099	135.351534880105	353.799779638409
438	438	521.387899411116	671.530646882885	126.645678981986	340.160173491726
439	439	526.448309942628	666.84755400022	139.489593390922	362.518254947552
440	440	521.376640737133	676.587276151328	144.0272267698	321.522282608341
441	441	522.339207773377	674.487609493823	125.628998873065	388.41938101325
442	442	526.462145318253	670.197452164947	156.9567431892	336.642179883532
443	443	522.929736732195	666.264173440683	135.883667550429	314.793049507877
444	444	524.192355254193	674.135977136235	99.9087863748463	317.818106379263
445	445	520.793933017742	669.277951981038	175.416894969152	350.845476357957
446	446	516.048595031202	670.597935516415	147.025279558935	342.681204952336
447	447	521.85521704418	672.335840427057	160.355974575798	343.868960818718
448	448	519.168348310821	668.821257468884	117.480740589242	356.949610046254
449	449	524.06200389023	668.460156157894	154.985760864635	332.030149163558
450	450	522.73518107547	667.385497605741	105.326453210536	362.026999618946
451	451	523.938018398068	676.263072740539	135.222130184373	358.332660921325
452	452	521.622393326776	670.630530542862	120.954986674482	339.086744380136
453	453	518.041403304584	670.527846784452	130.31720196852	355.581757650014
454	454	518.132196593802	668.137766927264	161.453985785095	364.117628289123
455	455	523.480498629364	669.915810334828	160.337730248116	375.63986638298
456	456	518.279646595319	675.551146119322	129.296080810442	377.105445260463
457	457	521.990420558036	668.873862627072	146.58854592408	385.615343478874
458	458	525.561370128728	674.083720707491	129.095004901073	306.613991309438
459	459	525.425669230494	673.948207696703	150.130839813027	322.245991073566
460	460	518.53317995568	672.114518224918	150.216059212614	304.754110064522
461	461	522.142076831665	673.418463319001	141.190150173585	338.617842479162
462	462	521.332872097439	673.869960549824	108.944582674191	369.023043029461
463	463	520.362086464648	667.970052743107	146.7537678422	327.932543528186
464	464	525.966426868827	666.447091985391	134.537437139731	329.666090887283
465	465	519.25790467915	671.909346143358	122.278146202493	365.073280616685
466	466	525.990444111736	668.46086216544	144.810718125833	356.453533939981
467	467	519.386050315848	671.101577336197	103.69673669881	342.542236261915
468	468	524.666539516797	673.053184769637	152.577294406554	340.147117530201
469	469	522.182984828297	669.620112614726	137.639192560585	361.575823923895
470	470	519.784319930346	676.452720267331	96.0460577550827	348.962411528238
471	471	521.103850157463	673.828059759837	124.811232898851	330.843814583196
472	472	519.601022170776	676.992715483938	128.037146900529	349.886630647365
473	473	527.145954440659	670.789725904968	123.43812853867	339.205346798882
474	474	517.059552047249	677.315134521435	147.039302938775	338.37411566216
475	475	522.999839101945	668.072638577644	163.515824563357	332.377899955311
476	476	523.515970723912	672.370708067835	146.952140118495	347.510007724955
477	477	524.17982851733	673.902303519811	147.118244904578	366.97154082139
478	478	518.654094081091	672.240365451651	129.884713812973	333.593990676334
479	479	521.995002399102	671.505221762942	141.959579029819	381.325691749671
480	480	521.519747214684	672.725869542197	146.80671270828	330.639698059658
481	481	517.53307394768	671.241686828871	127.08588946871	361.013493319108
482	482	522.59385013955	671.327988459468	114.432386000058	352.870871130681
483	483	527.30679189301	672.635605688448	121.669343059667	308.35780697983
484	484	527.510014837339	672.930870383223	136.048024993924	319.562688241518
485	485	526.161143384567	672.186692339541	116.216735650817	338.176100796394
486	486	531.96606175501	668.238620184054	142.07545102433	323.372744334469
487	487	525.446327691379	677.650884796664	118.855402342013	359.180604742881
488	488	522.586701043865	675.016418027651	171.969097370736	368.884671181301
489	489	527.37372798256	671.087480527906	130.596891337754	367.333129481458
490	490	523.319692246326	668.546037954952	123.984147844998	345.852346368322
491	491	520.51676105866	673.219279059533	140.113860159346	338.697175560187
492	492	522.972346184938	665.043815130779	124.507621847465	322.256328506867
493	493	526.099638747953	672.058462179653	128.818205680825	328.403298302801
494	494	523.206751091934	676.222851159994	144.069389658672	353.083583706559
495	495	527.937497904132	671.218129271923	112.778114116793	339.614958920893
496	496	519.482411673113	676.74098677044	155.937580865361	343.569043208826
497	497	521.123513155497	670.293463873031	110.3130170419	362.790117877555
498	498	527.117853486053	669.793777119133	147.188401707612	348.598392372589
499	499	527.227572232234	669.773215655527	151.005106521801	351.118057470635
500	500	522.245549225787	673.32973636036	161.759960826207	344.145303081013
501	501	516.838381429297	669.726125382088	91.5735834024083	374.44886391631
502	502	522.423734243688	675.617274014011	128.138960220541	362.475768006712
503	503	523.41007961086	675.470764400899	109.874664129656	335.481201745482
504	504	520.471898298951	672.799637262028	143.477984750352	352.408991486706
505	505	526.892154217908	665.059128365098	158.280675674449	331.884542592099
506	506	523.110117445863	677.750364431844	189.219068646813	302.839843584153
507	507	524.063704513101	670.227926298598	128.301577881189	349.318245137735
508	508	524.863040008631	670.125653828557	132.573652512746	340.306985506602
509	509	525.192093614867	664.985674152886	119.005103881838	345.792535474851
510	510	523.409173539413	672.851192358219	136.209028177687	330.794501487358
511	511	525.163774465723	670.847700387343	164.25613268187	329.37909084973
512	512	529.79630413808	669.112557493653	139.546611601704	346.85451149886
513	513	516.422794436136	668.55533803771	96.5071257840332	334.4606312842
514	514	520.500956025956	669.6465613128	107.999054407997	341.209494044201
515	515	526.919647667359	672.795558471564	127.257609086987	358.408978587986
516	516	518.028546943224	669.555339139187	133.626552593779	354.716927931335
517	517	524.319361314977	673.449933101811	96.3692833078978	321.745023330622
518	518	521.381567808697	675.632254115145	137.608425579308	352.284885155459
519	519	524.723488743108	670.411984172351	131.288231031888	321.009156943808
520	520	517.719726477076	675.986835640339	122.475327345627	370.69257565583
521	521	522.04295948721	671.387887018336	143.656095114254	299.636461810363
522	522	517.105510565958	673.285147832397	124.658119137411	346.370792710044
523	523	526.840314318336	675.355668367473	121.518284300597	341.035608472884
524	524	522.356851758424	673.544262430965	95.8873930350612	321.860942431298
525	525	524.661578766489	672.240580664242	110.708451511651	357.686044584019
526	526	524.81597444834	672.545250209667	131.485134169829	324.322100588316
527	527	522.841661425606	669.665299541094	162.025690721564	366.116162623879
528	528	523.976305065551	672.229817760916	142.69922159649	335.616451210108
529	529	520.562677861158	667.335798756094	101.757819375408	337.838467085519
530	530	518.613444784086	670.786403324713	133.004979576637	349.153201307445
531	531	525.079999917483	672.021219630754	128.92952495136	366.484195061847
532	532	524.796718870422	666.325136028334	107.738245544354	333.7872749339
533	533	517.513131774787	674.804714798401	134.651420294926	339.82863213723
534	534	523.164105029618	672.63876556262	159.418207883601	358.494565676343
535	535	519.419018676621	669.143379554605	128.36223012085	332.891886531862
536	536	521.724238987483	670.682088956687	108.52864668455	312.342170328192
537	537	521.857912727319	675.266860559687	134.261801360759	313.406515985755
538	538	520.792214360672	672.896796884853	128.325791708756	343.145639404846
539	539	520.727485597091	675.12074896916	96.1622784874092	362.348678734098
540	540	531.506432389156	672.246161702007	121.26140298157	343.440765176879
541	541	519.735102910897	671.706085809314	138.557067055967	310.671416420197
542	542	523.42281382435	673.228427723164	165.09597906881	350.225597325201
543	543	518.120022208683	672.342925612052	135.316807274297	375.73134469144
544	544	519.404708270655	677.277500647488	160.691171714648	335.728539031603
545	545	526.329705891284	668.662403064141	140.235413098567	323.610013757114
546	546	517.192269200253	668.904448620262	126.280440917316	323.421693250183
547	547	522.516291078419	672.537788145865	127.849787661081	302.444136373246
548	548	522.838925201214	671.747703994915	101.598049311343	313.742963885663
549	549	522.890162354317	669.973857547864	132.832330049417	326.955666048556
550	550	522.632831570597	664.75927978334	140.796614895679	332.288886399096
551	551	521.929228873164	668.075893747705	150.920984008287	325.837852328341
552	552	518.493269110372	672.85254282905	132.027598389871	372.57091430004
553	553	521.170032209366	674.33715677217	119.701799810833	328.311852056864
554	554	522.941780206573	673.155328726314	104.522813502687	366.747514731605
555	555	525.14068168515	675.346752723897	138.821690428968	359.81007665025
556	556	512.974459488753	675.778346795541	136.885206637884	323.204015193355
557	557	528.153607929853	670.437395151236	129.046305865899	349.222322541516
558	558	524.935394172416	668.413506732613	115.309703935413	354.518292043231
559	559	523.510682011421	670.575186113632	122.935940531877	354.785595270437
560	560	524.301938876941	672.438109609906	131.041940593863	321.889035416971
561	561	525.189334998336	675.840803867688	128.523964125924	335.520212390859
562	562	517.143489985065	672.061881858759	109.405299637253	333.187764077096
563	563	524.454732184448	668.8681716066	144.555718863978	336.065679788054
564	564	528.688238381912	667.39448859919	121.712918560143	344.373055960529
565	565	520.18959654322	672.13651094264	125.168421825459	350.275357547183
566	566	524.958359879579	673.576044952001	128.740769685729	357.617065726535
567	567	522.821835083893	670.522968807129	120.584742284464	349.018817225197
568	568	519.17356468377	673.191938027088	104.682685686493	340.341130978211
569	569	527.695959245494	668.794131659643	130.815845606735	363.388062062713
570	570	518.211064154961	673.176966146167	137.065137245527	340.12275513949
571	571	518.753985397844	674.934739944725	120.348459895924	324.344205985449
572	572	524.240634747059	672.028268603494	115.636630660754	335.025422096499
573	573	524.305673632577	673.350089323746	144.297787367131	354.389712045182
574	574	522.132656456723	672.326900843946	151.806537900399	335.247606270215
575	575	526.287813358419	676.359082589858	129.146930950239	345.384898033563
576	576	527.68900058511	670.927402928459	127.138239588021	344.176092224278
577	577	517.687182322476	672.723696001636	145.879639087225	335.28194373911
578	578	521.124388745355	676.041814597834	120.74094832731	345.187452957931
579	579	526.923020270135	671.99139276287	149.19335700535	336.440219407582
580	580	523.96356188446	668.943107636476	147.563384162618	327.816171149537
581	581	527.523983622737	671.846768067424	145.452695461762	390.126870598989
582	582	521.828861485361	665.032491208466	149.528202083908	379.834039805648
583	583	521.662303014895	676.185248689802	81.090309459678	334.658823771398
584	584	524.281772128077	675.844117178507	129.254688998652	343.198511688552
585	585	521.946047536058	673.411404756511	109.557848359849	333.024495843194
586	586	524.642458404861	671.522563391915	145.595825932956	339.321980694477
587	587	521.846054523226	673.457611849572	140.978586324088	351.960294115311
588	588	522.479729931946	672.368378833534	121.896874026351	368.086905593306
589	589	525.49852173174	667.381231237226	124.388274342109	336.041870943497
590	590	521.266600381333	675.12702890682	85.0239592224254	325.303824596994
591	591	525.153598657064	672.213555028092	105.928059214917	319.326319936482
592	592	519.599193488767	671.760375789059	128.780229397641	330.717082316556
593	593	523.362359774091	669.466597068237	133.790263364006	386.605418976665
594	594	516.873902786642	672.876532261758	128.177827726547	353.026605231596
595	595	522.190120171867	668.596679389929	103.141947651941	352.655979031974
596	596	520.001231341146	672.450277992814	151.151434444469	365.706389462799
597	597	524.379678768262	673.725707046556	127.007354432236	345.560421834939
598	598	522.515350014066	670.730589107785	145.843989380454	384.372420640018
599	599	526.708114873279	677.338829811111	133.566366497119	351.017737628959
600	600	527.508954619353	671.779611029749	148.866204713205	340.654856540597
601	601	520.810002104604	671.227069670967	105.77438264156	321.582853419173
602	602	521.749292390423	671.785993158882	145.591861407783	352.927898952825
603	603	527.291895243246	670.359092663955	131.705942843192	338.450682154257
604	604	523.210687702165	673.555703364191	130.314092157926	351.538066690833
605	605	516.546728223252	672.026013927082	140.413323265365	353.735809004213
606	606	524.041020663766	670.812796887128	138.3906881633	315.493430232539
607	607	521.502374456049	673.786713280985	118.506991545749	336.357338153179
608	608	527.488755089585	671.389788053609	149.397145795152	330.473975889917
609	609	522.575055680599	675.207853054418	136.767486790307	374.964473192984
610	610	521.712660389379	677.76411154075	136.785497586357	365.498625056914
611	611	522.186854318673	672.522525383344	159.098277230965	367.136314665014
612	612	522.454442837974	672.535812957262	116.9727684059	348.753224532073
613	613	523.325487621686	667.419197642737	112.109909549701	357.517494760837
614	614	527.69851572759	675.43955830264	144.060087444829	323.214831688357
615	615	520.893611520826	671.116935211531	140.027462919943	336.452661407654
616	616	521.081683735482	672.105444308669	139.731011404161	351.449111931966
617	617	518.758289579939	669.579876837379	138.270934127129	317.857685207159
618	618	524.338979261113	671.342474079481	146.790694724454	315.445280773186
619	619	526.320679406944	673.19459683205	144.701105591638	324.790890452168
620	620	522.456792582374	676.923412212118	133.400597585775	359.76749122671
621	621	523.849551981488	672.26757580743	124.938102647981	368.089644602899
622	622	523.18245592445	671.058261859839	133.136440444695	323.180067292077
623	623	529.282546883362	671.910960148662	122.354810654441	346.831150796181
624	624	527.823185442727	670.923290558673	116.949263714919	328.216811398794
625	625	520.718998165447	672.344143955086	140.673535714394	348.608992814643
626	626	523.621074494744	664.522887444496	118.469591300106	346.001908877803
627	627	527.077458111112	670.686369967734	123.830079234785	343.714374222171
628	628	525.49193216718	674.158001201744	103.385147952578	345.5959828369
629	629	525.681547211832	671.409590906972	121.532572400457	340.093128967774
630	630	523.132689111853	678.219922977297	159.581542245812	358.504884781128
631	631	527.682932559419	673.375882563122	121.427892526386	343.965668886134
632	632	522.749296413028	672.483510459721	133.437809838173	323.503868119033
633	633	523.015000940876	669.593294624823	135.929471721343	352.57909929656
634	634	520.128584734669	669.737951104779	149.654175323724	372.730404737179
635	635	525.254630706198	671.073259608989	105.651486954157	346.995273559358
636	636	519.3350737534	671.121892573699	134.618701624263	339.273986315786
637	637	529.489762625279	677.31214959107	131.719860429933	352.487102352404
638	638	523.567074229009	670.414040306179	139.278663901668	352.687324071908
639	639	519.763177322392	669.629971558555	138.166028110671	332.066968771333
640	640	523.072045227129	675.266907450017	118.315700183359	323.879887796745
641	641	524.462842834144	671.674583441973	148.173068016944	359.159285090397
642	642	520.772092819703	675.327777118336	140.007823366624	363.576640723591
643	643	522.106619164579	673.202330919295	137.220379638013	336.121382530749
644	644	515.309398252889	672.778821762089	127.758235998711	335.770715378617
645	645	524.114216140258	671.615569769904	156.679692620007	371.441765637359
646	646	523.22779428137	669.334727076264	121.531249202328	341.32219582891
647	647	520.478646029143	667.123218064834	154.430452599781	361.289300075256
648	648	523.377332015322	674.614131409134	112.383191062852	333.015445278209
649	649	519.667184428825	669.608666940711	130.668654515321	368.742042333039
650	650	521.48255583873	672.422369231587	128.153578558641	338.048998646361
651	651	525.608325138341	673.49300625199	137.556372084726	357.038024500485
652	652	519.736490341702	674.36227271596	119.487162513798	365.125573304282
653	653	522.347096414633	670.616171928216	145.705967423938	319.82347243973
654	654	523.144622884718	674.237516729244	119.064054372626	327.909446834531
655	655	523.30924539665	669.26703832251	155.346842472557	331.266240000879
656	656	525.284189390297	673.238187582546	164.326020554723	332.097164300807
657	657	520.642562066681	670.65214601149	135.117722047268	351.10751755681
658	658	520.457334690473	665.581773575017	136.927203898669	335.958141450056
659	659	518.413684860419	672.729206839311	132.894590943279	345.57190573954
660	660	527.485643462554	674.169934475375	144.536707025794	309.020499855262
661	661	525.3000859111	674.649589479865	93.0708536131673	354.261112687526
662	662	522.439565976048	673.019613405911	126.417837399332	359.038831682306
663	663	523.297718961546	666.229290886653	158.798498022356	354.156768230432
664	664	520.777955996769	677.396286386117	117.927291458297	353.745043422745
665	665	519.260462263927	668.020710672659	136.859479529008	308.633418003779
666	666	520.736418128635	669.276065920591	160.406335181534	293.579805835481
667	667	524.908299703019	675.555547614194	125.355635812381	332.952551367651
668	668	527.604471960589	673.040556679474	129.07057275384	379.216324694674
669	669	520.067951962427	671.612214501858	105.336499584179	361.345064504455
670	670	525.00697034171	676.479709295238	128.512396839252	359.08683611086
671	671	527.338013155722	675.818032585234	150.161786232014	329.724933160569
672	672	523.235362462604	671.171203019541	129.074186452546	343.00510395735
673	673	520.239100884475	671.558883254144	136.00079147438	316.021554773541
674	674	521.753770975911	668.815313286275	145.252522889996	315.768271263599
675	675	522.606067996249	673.57474164616	129.62046365151	320.248617919117
676	676	525.157406242635	675.207368371403	114.857827522337	344.440020487042
677	677	521.046052731499	668.982102838764	112.599544744716	342.427486649173
678	678	525.249348551043	667.360789289144	122.268942549749	355.533644448347
679	679	522.718069777686	672.079838756739	139.991144677332	347.370592241946
680	680	526.193652636665	677.377050375849	114.446286291871	328.60020243536
681	681	524.630651237775	668.108478099132	124.318148355578	345.616318627532
682	682	516.664736063182	668.398310169753	146.248095587546	363.446538753054
683	683	522.149608508858	668.989157674507	119.701609121134	378.958562385175
684	684	520.770667567748	672.781109216482	81.6922471284987	369.256779285415
685	685	525.483425045631	675.991404066484	105.753514331134	357.246709592713
686	686	523.424075233894	671.97983668472	149.301104567828	361.316275097414
687	687	524.602263149247	672.557393609525	121.666120881744	361.036574420621
688	688	521.129865807679	671.045814939516	114.563893077829	322.64892523076
689	689	515.713641508844	669.858338091142	153.265443243678	318.298614602324
690	690	523.303319034085	672.172320431902	155.020132154853	307.628975096976
691	691	523.936104444526	672.669265824131	117.05668611154	337.136497183143
692	692	525.183669033983	676.176424869867	143.325131282284	327.801876716221
693	693	523.677049410492	670.095240027215	149.46343846719	355.494287570137
694	694	521.916049727971	672.083551672156	127.94275483194	344.277490625576
695	695	524.264873254243	670.275648531931	143.113847883445	347.348119956395
696	696	523.147025984635	678.23209442069	142.003189397001	327.514112485885
697	697	520.051673720216	672.536805255267	110.853127005582	360.951699359986
698	698	518.154928005411	676.071934257217	151.086424286781	344.212761815162
699	699	522.009357796264	678.690858541028	135.860556418699	343.569712040619
700	700	522.739254734757	673.707596030555	108.016556759216	320.939769656311
701	701	524.378856230443	672.798917158877	113.891928810051	352.929031076771
702	702	524.593544849317	671.790258983475	116.789107639402	355.729398064317
703	703	520.239625386068	672.334049531134	155.58159376871	350.554164310265
704	704	522.930377597204	671.769768073761	110.423946213924	360.928773006519
705	705	523.439538801043	671.475604007374	112.05394778121	373.061119472899
706	706	526.613432794441	670.905037351927	146.610940526535	349.472032202282
707	707	517.699376984334	671.314048398322	142.268786178398	332.48980047308
708	708	522.133484122632	666.777934832394	140.908743803018	345.384922074884
709	709	521.987094788735	673.639130644607	142.242752574343	350.992205651623
710	710	521.968253751671	673.889078912045	95.0702214881709	374.002451372143
711	711	525.775926226862	673.083045751043	119.996843448653	361.707933755404
712	712	525.524923750477	670.500888538742	133.649207622738	327.586464511178
713	713	523.26830917129	673.345130751043	133.034923083484	343.335273661843
714	714	525.71378167506	672.428538092398	182.833912698258	318.681296199646
715	715	522.723760841201	668.926650031927	101.761338117187	333.602111025464
716	716	523.211455714813	671.357284941864	145.859487889977	348.875993635489
717	717	525.453053395814	675.9811314884	141.65231874703	345.624862311025
718	718	527.375770376712	677.777516310313	130.058107306026	348.583722599526
719	719	520.48293902436	665.924957373025	143.64326230384	310.09377523248
720	720	527.158578106917	676.224376907085	125.575314996946	344.939834589971
721	721	526.395793209166	669.164638454152	101.652078097881	356.418595807313
722	722	520.243723839245	667.919629369158	128.494193918529	336.654423832608
723	723	522.829690850701	669.483278996178	112.026293326996	367.941267825292
724	724	525.438724890645	675.894500550741	157.501735986011	342.113538210519
725	725	525.592387699818	672.236616829134	161.180318159909	322.437375380025
726	726	530.265151289515	666.336325456165	149.580309796109	320.451032425259
727	727	524.845823102887	671.439558710396	127.55240651503	368.99909037765
728	728	527.303260213334	673.838385703558	115.032148476031	318.224384442931
729	729	521.613640432228	669.266120262302	120.296699678129	330.596550744517
730	730	522.099399973686	669.176340559998	148.285887094908	354.032650726161
731	731	524.775201775988	673.246882260025	151.589931839681	346.007130649771
732	732	525.274027176244	674.099889896358	121.160442461519	358.610117090254
733	733	521.465423022203	671.989399919087	119.426188758497	350.020407662463
734	734	526.271322809315	679.487023949926	81.4425735015862	326.225041140497
735	735	522.770458864556	668.096344928937	150.282808318056	355.643599994184
736	736	520.34289496946	671.846472083161	92.6525523481459	342.843906981009
737	737	518.779381114619	672.737416715721	118.884575083059	344.9522691798
738	738	520.055157138563	674.882007933487	114.246465560509	356.302457527044
739	739	518.647865143097	674.127591077901	136.877974727589	361.140485756467
740	740	520.426048734795	674.260753970414	156.111667412664	334.890370991599
741	741	522.875431903851	670.565732959236	89.0172999994611	347.067120571077
742	742	525.64868461898	678.181348016759	165.16740857682	376.187349997808
743	743	522.969993754016	671.027959434847	129.978175867987	349.757335550312
744	744	520.069204901134	673.677358101451	107.61545153666	364.108152824905
745	745	525.406104871649	670.16305266516	153.987905051883	334.145409232033
746	746	516.597196297139	665.507567597441	125.573543068282	351.084170984558
747	747	524.281553641269	670.555380150158	128.849710341082	381.307610395571
748	748	524.791215979565	672.900327727179	162.810646642023	321.233851979925
749	749	525.155153427754	667.092110534226	120.507432197191	371.046553399428
750	750	521.870594766789	676.224612650756	124.579447596814	325.948472096482
751	751	516.479807484529	672.671894003037	136.451674963873	330.077617940632
752	752	520.658206383665	668.523926583321	146.084187164094	345.575662651122
753	753	516.341246838189	665.707469727692	140.191663711551	355.619983232836
754	754	524.443816020299	671.805560947423	139.786650587579	364.802470515177
755	755	524.824603736497	666.194556089327	109.632633571698	362.171082413747
756	756	522.074913115115	671.199211271129	123.250370509516	372.963161852253
757	757	518.437367001535	670.444847713972	154.580100886246	368.17835474437
758	758	524.798573364108	668.895354091203	131.135441647291	333.310681438469
759	759	523.469232644528	671.395202647063	115.415469068128	321.092133313837
760	760	517.835485478882	673.423823253596	148.240751146912	348.682478394339
761	761	523.89907430363	670.441914378142	146.483421787642	364.187839207734
762	762	522.03077406888	670.952104459172	134.390636808142	315.785551913744
763	763	523.68238191241	672.946223214106	110.388966312151	381.948044274472
764	764	521.190434927336	668.72120515905	146.226310770235	379.87207388781
765	765	526.312571170388	670.149815333467	93.3496511060196	349.361373301711
766	766	523.613303563787	671.7620645287	140.443360763318	339.425435151099
767	767	523.627609186326	675.444262965259	126.132858927866	342.94439353322
768	768	525.699170799263	669.506508731424	108.116490277446	338.559904690595
769	769	522.050944544512	674.024670023452	103.624728622316	362.738229119527
770	770	527.168670719434	671.437857018822	136.611073183061	365.318011316912
771	771	523.449468739627	675.041579586472	116.270131512824	330.331265401028
772	772	526.204311713638	670.747008896612	154.484299298038	291.732019767194
773	773	524.622987251848	672.98709863944	129.154787000917	324.513087707379
774	774	523.877163241023	670.626309093878	85.5879377910184	331.734228950673
775	775	527.032203631613	669.481883750266	116.763973840145	313.736338484915
776	776	521.879279474207	674.074886083322	136.711352408577	361.20967515872
777	777	520.993328281431	668.853126465995	148.813293305296	339.846074395587
778	778	517.565968642097	677.129716619861	134.037219450663	358.452050804521
779	779	521.228120578333	679.137542843445	148.706056245713	340.513641347895
780	780	529.594245262472	670.555623693705	109.687506219587	361.853546142448
781	781	526.485337578616	667.39098826824	113.448386239293	328.94141134341
782	782	517.325271846606	677.667907566084	131.198933631632	344.414806798294
783	783	525.985781202965	669.698128770196	134.626078350472	366.58611302823
784	784	521.30779600242	673.980180458736	121.347061642431	333.401966829789
785	785	526.51297417585	674.386918253971	139.9078023591	320.564491895224
786	786	529.017906252291	664.026373949731	148.908593352999	331.022185902734
787	787	521.136925206525	674.386351701081	136.873672833952	338.398610864323
788	788	528.016174882287	672.950115865562	109.271548992121	317.125010656975
789	789	520.423299018764	674.942332572611	141.241072301532	354.907906607479
790	790	525.479399784613	667.04797609872	130.007820282452	360.973291101398
791	791	531.644068338902	671.714082607684	120.790487504977	338.500858690693
792	792	518.617660484419	676.822814802406	150.960007317105	330.258144696545
793	793	523.139665008826	673.425980418943	111.985160549823	343.081256573754
794	794	526.565425731275	679.784447167669	154.671814588492	318.104632022285
795	795	522.171594422921	666.947847195738	136.196061371044	356.125727806335
796	796	529.849364360125	673.915329052488	141.121020263863	353.641335785924
797	797	523.087432888196	670.513663953377	151.813150963247	336.723223282386
798	798	516.598377564927	667.704129549841	106.114530194932	320.286800188766
799	799	518.25256047709	668.35087326172	125.133642091756	344.147509460506
800	800	521.734738482359	674.604775018078	114.106123032399	347.151946357133
801	801	520.252984615242	668.030928062682	127.406954341099	340.093567530996
802	802	521.707190358739	670.575018977967	91.3033833103775	319.044785725111
803	803	522.487269594614	673.409328599106	121.418276375424	382.389864133391
804	804	525.187006048938	666.956050292615	122.142693684211	345.920404817142
805	805	521.896851467365	675.308360245305	129.134042199562	301.411549107532
806	806	521.454784331757	674.501439040042	137.355454981808	357.507602910617
807	807	523.048380500811	668.983614845049	94.9355251904716	359.935524029569
808	808	518.444298419708	667.926140295229	125.724889405294	298.836716251017
809	809	524.078648116249	671.497695589683	116.786306678833	335.198051488976
810	810	523.851689789837	671.642886736946	120.652522938905	350.227503665972
811	811	517.144070464652	674.552097718431	132.39435828182	347.065574197031
812	812	524.839926404886	669.3204855725	133.80668742643	354.858215519764
813	813	517.978639661867	669.892900041148	124.172921836934	340.275076899619
814	814	526.568940725601	673.96891248879	124.979472523632	336.457384186571
815	815	520.518919068859	671.976054323472	144.940129488011	338.888475274557
816	816	521.121174442538	672.592388745442	151.145316490646	354.424322599721
817	817	523.581940874077	663.820532192025	134.344722159935	353.371945050599
818	818	521.997627118845	674.122411508259	136.995906252768	365.100765102285
819	819	528.892380229288	674.427703481149	120.767182085895	356.674672080072
820	820	522.395394919272	676.247817773661	146.433718769772	384.189046271024
821	821	523.948518427483	671.906079581974	148.188416864335	340.880315112505
822	822	526.984442663039	675.223480225941	121.864621237761	323.152333345192
823	823	520.136657620434	672.937037128725	134.905087691318	369.57585859555
824	824	526.962023705465	672.226074670179	142.367316706421	339.702743614093
825	825	522.464774192737	669.767916371866	137.634310915652	329.528283309162
826	826	519.326859416323	668.453264655777	134.905495131352	339.706682226859
827	827	524.95969533706	673.564057600563	131.811375485312	359.983513048807
828	828	521.861012135634	676.296745282128	136.969198423545	314.112285433889
829	829	525.026100981833	674.896885656693	152.493641115629	340.480137390107
830	830	521.007592690933	675.333693912502	100.866119109047	332.200390204838
831	831	520.312302014193	675.155605288222	142.565058645373	343.523786570649
832	832	521.085023376868	674.998182442478	151.623331001708	353.997274006363
833	833	522.681910797602	665.872743638998	119.74814396033	352.033297916247
834	834	524.092947531651	670.022123711816	125.976330268063	330.053604577324
835	835	519.151424672218	673.107585310511	139.419553784965	322.15881554949
836	836	524.060117155923	670.43904746091	146.942194298564	346.108723743504
837	837	525.025236784406	676.320479213543	169.924449039537	330.083894457201
838	838	525.595001851558	674.61444241761	145.985143744822	327.111640213714
839	839	529.221767039116	672.381580526386	137.128962600822	325.311346058392
840	840	521.121729170171	672.562420475267	130.983947293734	366.48521769014
841	841	526.570925699011	666.044209694791	113.912972715644	313.7294608693
842	842	523.901112636913	673.901001140083	144.193751361595	322.835389200108
843	843	521.726934973414	669.790081962517	161.94666696496	321.810943711289
844	844	526.839924013996	670.57062492481	141.545557428162	324.118443280214
845	845	523.757431682997	667.481849230073	150.663914869102	349.462705862685
846	846	525.077455869213	672.203306204067	128.300812402123	329.588429153663
847	847	529.756958532668	671.169896657029	154.331120938811	327.852430294075
848	848	520.553704759829	671.228542917184	121.821647068881	346.42285988466
849	849	519.88622907739	674.242912688387	120.261019131771	362.5979785266
850	850	525.294819088609	668.21122906555	138.759806278485	369.952421146902
851	851	526.782841594066	674.618742496785	154.166171764799	315.237781757719
852	852	521.485538947021	668.997167025974	163.292157532069	318.009179325713
853	853	523.332819436568	673.861810056534	133.204043915866	367.204337207717
854	854	527.512108597851	677.7113463585	135.696323752728	352.174415157947
855	855	525.821698808469	673.159175949533	101.492226729723	336.654524243103
856	856	521.475098158808	676.990865734599	155.445504374417	335.792774015497
857	857	527.345064736234	668.438930696044	113.042116207266	347.575792697465
858	858	515.343622727419	673.793640270383	104.638088737813	354.084974699939
859	859	521.604843610035	675.813833741557	103.710274286231	321.44818934431
860	860	521.86143665993	672.56465577902	144.059354270008	342.09515359882
861	861	522.499125143795	673.65609673589	135.589017252966	332.19653456581
862	862	517.079868110819	673.381323772409	149.428338577066	363.682967391065
863	863	522.449136116034	677.40736291641	138.620719315949	334.812598533912
864	864	525.523907471489	671.659535380017	118.281574105864	346.826722518454
865	865	517.118718923528	671.970599867986	137.808380047712	358.676761669866
866	866	525.791459930405	670.931642933881	153.26937072906	353.515128554182
867	867	519.002046132579	667.688257643797	110.712605415501	336.820212422945
868	868	522.441161341334	675.011417819731	129.07716174353	320.898570595253
869	869	520.551179937829	672.943155170049	118.050270745273	325.287633104961
870	870	520.676807512459	677.256158482625	133.404511496935	342.109397532388
871	871	523.755365355879	673.764506390457	170.234710671997	327.963829318151
872	872	521.241939629457	672.769370760176	115.475483617321	372.175895252363
873	873	520.010089811684	674.005346975299	101.39123864195	346.444968079233
874	874	521.529521129821	673.186755238365	151.489748630471	367.142640244077
875	875	523.388274673966	671.736504160614	141.646608381453	353.154016655444
876	876	517.825021754085	672.372138001661	117.399045375864	345.381526937966
877	877	525.210533085673	674.10914658824	115.419569430581	351.108328857778
878	878	522.513804015217	672.50718098942	135.152205365694	330.958798127273
879	879	519.907956953128	670.257698530129	148.01332287585	339.964351396019
880	880	521.104095311705	670.224334250228	121.479692265219	309.296293128352
881	881	525.262954698811	673.248608557681	158.067417375955	326.037478756722
882	882	521.407169344629	671.885446629322	91.4878976480537	370.185530497038
883	883	523.894768898314	671.876171049306	149.643865271319	347.048473514796
884	884	523.308428059749	672.316258460751	145.730140180428	326.581544004213
885	885	522.303030892753	667.372840671318	136.855605410797	369.203715869347
886	886	520.947402547517	668.339814052769	115.429203362517	333.216927890725
887	887	523.776296067727	667.755096861208	102.401690912583	356.03467351942
888	888	520.414476926735	673.841303634283	121.303848667419	325.513232978769
889	889	523.077755329679	673.866654376941	129.10919993972	357.641969156707
890	890	523.18672208056	667.436592531272	121.115482872989	339.010718146179
891	891	524.581629468108	671.740029882664	146.715725267279	333.602518558489
892	892	519.960062300799	669.639797912371	135.091816732566	347.640566134456
893	893	520.478732518236	671.977381180047	130.429388507666	349.292452380695
894	894	527.732485096789	674.221276446596	140.981456445154	364.229804723889
895	895	519.214650625672	669.456254143219	162.923163578052	345.442684750525
896	896	526.140371894801	672.59062322914	125.378022330345	374.656104498323
897	897	531.342729342986	666.199511307183	128.545732774875	370.126373295948
898	898	518.975858551954	673.509486365158	132.20778526297	353.265789657707
899	899	524.564025995351	671.353254287164	152.894723188396	332.226086806933
900	900	520.301943093959	670.811266693965	149.507556133361	360.62574774918
901	901	525.000870081524	678.63032004862	136.391072026479	314.065846646056
902	902	526.184531129212	677.56704685873	138.499150639095	336.048488618633
903	903	519.810469717479	676.388178357419	130.639390695211	347.864655329278
904	904	525.477589496701	675.118320329354	126.400143381454	332.613650006109
905	905	521.874158965682	673.611861419491	131.215425377209	368.531121026018
906	906	524.301297800742	672.495069040323	120.170537241222	342.460837640342
907	907	523.462808055401	668.573569539546	122.14470131135	353.35506483053
908	908	517.835279833914	666.893112910868	122.984132277205	342.403899178873
909	909	519.734821459351	679.150920346249	159.768748565305	360.412003124247
910	910	521.921965449136	665.476129862503	138.016215277027	360.300921313892
911	911	523.913929328213	676.621606677576	115.627436411348	320.668149235644
912	912	522.744987958076	673.253639683081	129.107094339514	331.35175599756
913	913	525.467602107818	676.682851585172	128.964556261114	348.430530663962
914	914	521.978559986967	669.167493972784	139.900689129009	348.253165596066
915	915	523.067118494263	671.533352728298	150.465966196867	358.734445272859
916	916	517.814843875473	673.810498359582	129.786249771754	338.965136721305
917	917	525.18115931128	665.826619069707	160.622240366369	361.869989648008
918	918	516.268560327174	666.957456545539	117.360161457886	373.468206914211
919	919	524.382394945971	672.197207092346	145.04329938017	330.72437542422
920	920	523.933480273367	674.841177204603	165.638283124611	338.790460832968
921	921	519.76388945461	670.529953283055	152.89488383825	356.010684265982
922	922	522.539581324818	675.1932783062	128.29024526312	362.452284368929
923	923	529.486780558239	678.918225546539	92.2413661032978	364.648428284425
924	924	520.557301266477	668.677515062515	132.827953503096	323.474849067357
925	925	524.081974168474	669.938547538644	137.299551515143	375.784580510554
926	926	523.353657444768	668.158344500525	142.447233019618	342.890050819984
927	927	523.045961531176	675.202701322546	140.743016315185	341.702488633563
928	928	522.369738677468	674.974858657478	143.241506972299	328.352233618932
929	929	519.716987245614	666.184308641165	123.543701529368	318.377165334332
930	930	523.245105263792	665.910412172376	132.293099282836	321.308405934261
931	931	524.552027544467	675.934200880237	121.20926400999	341.941125209111
932	932	522.044628090619	671.756220036915	134.857289827909	334.485546914304
933	933	523.59833624934	670.692661560551	147.169143301901	369.53578352478
934	934	522.150096270233	671.016698354478	126.582636697423	346.442432425667
935	935	525.592786553915	670.917773539403	115.69539687902	358.775967340163
936	936	528.184139246995	672.807973520474	117.370033547139	331.998904112303
937	937	520.498732159865	670.65913621037	132.471561302859	333.231651934604
938	938	525.442644622727	675.664689193855	137.524813468446	372.24807170371
939	939	522.961880035019	675.319711230155	144.69123432186	369.671530381758
940	940	525.061060790715	671.809643206586	109.422613730457	302.351210130496
941	941	523.367081910453	671.397213800097	144.40551686495	316.496059703954
942	942	516.05574304515	668.120585817898	121.749308448222	345.465765693584
943	943	522.59728988725	670.803578459937	143.558332157661	305.226677736629
944	944	524.661998337272	673.27095299618	123.819304230209	367.583973396201
945	945	515.510096187394	671.800406474136	133.623595933765	348.477851767085
946	946	527.930071877086	671.829593865332	115.299139482429	339.065197920711
947	947	525.147195091417	675.12820695064	136.592804269625	330.744160762882
948	948	525.266840425792	677.390393139145	153.450172585122	345.913519463938
949	949	525.535119294339	667.405081246141	115.387766874233	348.402900525296
950	950	514.940557941835	672.689465704601	124.925763934022	343.97831941831
951	951	523.200464845774	677.833213927225	128.944620232143	337.750624277971
952	952	525.147664012926	673.361453342633	138.33067229901	338.568270700142
953	953	520.794372769465	676.40565293824	139.423079931886	329.656123459962
954	954	529.646003008737	670.860882044117	129.861812324921	330.717065261009
955	955	522.917677776456	666.668325038428	131.32218982442	370.023758858164
956	956	522.126487164993	671.896251977515	119.069500352594	340.194531993359
957	957	521.70781930431	669.400213435826	136.321403210082	332.094752753646
958	958	524.670277584297	675.111981345634	131.818421551541	334.36320734071
959	959	520.655443651793	674.901704952621	140.803138207168	340.527546596762
960	960	522.074685701583	670.594670094076	127.214102277923	342.333071580228
961	961	521.206913530038	671.782456840429	118.200279719773	326.331094152647
962	962	522.358726623471	679.227287247231	108.717166337139	322.336467979514
963	963	527.102462195749	672.82967958432	128.283068208297	343.050732089489
964	964	518.770978373476	669.606440157423	105.041405949619	369.882809811033
965	965	519.072932834106	670.05058317996	144.043324787275	327.062794891851
966	966	518.994702241236	676.12613689711	101.951519813633	363.027921799555
967	967	520.844247753779	670.288201099349	102.175398791746	323.645202089589
968	968	529.186643541356	671.153819355342	140.076068745811	335.881290682396
969	969	522.284378101023	672.890892360017	121.330378830914	361.495448620071
970	970	525.188205472528	671.503272374657	150.50832760957	353.326059519907
971	971	519.170545442401	669.735211634214	98.2524275878243	362.719608914104
972	972	523.606422480758	674.781852506542	112.245967440979	361.180560353239
973	973	516.790692541291	677.486556322501	123.872193502778	332.501959354491
974	974	521.738125977312	671.305290535594	128.963837256981	340.72312878628
975	975	525.708831596997	678.681769095288	155.064825275545	333.4917915663
976	976	526.334868434084	676.946145526481	109.033297503416	359.893561263346
977	977	520.210085557801	671.739451484979	111.576783102702	328.558260337426
978	978	524.393377496222	673.747660477122	118.984980239108	359.388475371222
979	979	525.461996845833	668.971434929668	150.630090782407	333.169352051087
980	980	523.752651975016	674.908927535485	129.639466552659	336.958084873615
981	981	523.477705128231	672.983436274995	130.642985802274	339.935728403233
982	982	521.331196100886	674.324836172229	132.631628716992	362.582146083079
983	983	527.511789069639	670.362454137548	140.13210314428	348.54418973565
984	984	524.147124392349	682.118977041353	124.261726610821	334.146721905742
985	985	520.743142094221	668.781000558886	146.182442829631	360.981804361137
986	986	525.359799428506	670.460641649033	137.235489520205	314.944718856651
987	987	526.96161846993	672.714504020047	173.025720815275	310.363636464746
988	988	528.117411535302	669.488692785077	149.698207522765	339.675096145305
989	989	522.598062498417	671.755615022499	115.866932512828	344.218195183592
990	990	520.571343890659	672.895333751603	100.438361840842	331.748662828294
991	991	520.080823064748	674.809790017172	126.422721466947	333.729090052524
992	992	531.966333536819	674.808710358304	148.41567340461	353.119391277942
993	993	522.230485512823	672.727869519179	162.094159548612	348.020997811998
994	994	522.317565794422	673.189667302396	161.93977585276	362.327772106381
995	995	521.366102777178	670.390344974202	135.126826988475	359.066242301883
996	996	525.998293004136	674.194054851468	105.729187596675	323.821313677268
997	997	520.861055024625	671.838065874948	164.249798058364	328.277524984613
998	998	524.346659603727	676.683332927713	113.443722516224	336.350323684745
999	999	527.490916758574	667.893802968925	121.220212528663	321.008918487357
1000	1000	519.818911374754	675.147222530241	128.973283528347	350.271073178834
1001	1001	518.057226339855	666.034781461688	118.828931923638	332.111873820389
1002	1002	527.005287186742	675.858308426137	152.780268922873	332.872926478012
1003	1003	524.30367195958	675.407440670544	130.440154707914	333.268531073096
1004	1004	523.389843763745	673.819521243351	125.039369248317	326.697457470218
1005	1005	522.127043174756	672.45975329295	155.855758960204	338.753328372633
1006	1006	522.835795506627	666.687869749162	127.589716590753	348.339791163843
1007	1007	518.217346838385	671.237417313533	123.707303415201	334.574139888998
1008	1008	525.68871616456	675.769629982714	114.97697990942	360.062266964455
1009	1009	521.801542062435	675.828981473337	130.741513231853	339.382079510002
1010	1010	529.172208110759	664.355092357412	152.503482676866	359.531846261293
1011	1011	520.452742129199	666.642155730681	143.592427188821	369.133829256332
1012	1012	525.94787535092	673.257065798783	127.67365755618	342.555856288786
1013	1013	529.595991413376	671.71487571314	122.535233112234	332.392218140619
1014	1014	520.286734060532	672.218315346887	126.739337772832	359.9187847899
1015	1015	523.549887783247	673.357994831027	166.265000162405	345.600428474448
1016	1016	520.589691047571	672.360616280906	140.278333169231	369.597766953761
1017	1017	522.007624172355	673.132817015409	132.218199249527	348.694029102772
1018	1018	529.33406374147	678.93789954719	169.851202417529	343.26384257147
1019	1019	516.590495873173	670.847063245706	104.145601545318	355.487554200189
1020	1020	519.816553826755	675.069462959313	155.41543691912	362.837772039461
1021	1021	521.191970478043	673.48412337738	138.134967590142	337.49098620318
1022	1022	526.463503864707	672.969928263646	93.3701959403128	337.52358992628
1023	1023	521.94345459345	672.854334081551	101.095876585524	353.934583695508
1024	1024	524.891389015072	667.519662147474	109.763054188244	342.160351111111
1025	1025	517.812692117003	670.72458517626	133.825135772839	352.935038872168
1026	1026	522.842002215242	671.907856309051	136.506001938724	340.04799477264
1027	1027	523.564000877342	674.355658671815	138.851254580432	335.405200462139
1028	1028	518.854704396793	670.692235369628	126.888161181095	331.034926173466
1029	1029	523.007786940733	673.319723816151	120.139729410585	334.27481728857
1030	1030	516.382034513681	672.227575834304	128.781557052278	331.690879917386
1031	1031	520.689205558113	672.051664076588	109.393266788066	341.601066041307
1032	1032	522.363721283265	673.509058580696	137.730097037019	350.919582972434
1033	1033	525.848720955292	677.641384206271	177.816321037304	331.626164099025
1034	1034	519.973872050168	670.552324675839	111.869152056961	343.856489611231
1035	1035	521.111442809235	670.287391421039	156.119170226652	329.765563796103
1036	1036	522.584418331038	677.189118464645	126.601771587779	339.791122466795
1037	1037	523.599879194883	663.89337726727	129.647309367157	341.893835332601
1038	1038	522.854912993209	674.44253052193	135.24561623852	323.754895157534
1039	1039	523.770593538393	676.067716551962	138.752682163645	377.360109512938
1040	1040	521.984108818756	671.681889583961	141.814674814268	346.09366189611
1041	1041	530.224211870067	675.495377249533	128.50089674447	349.413474724298
1042	1042	520.107452681139	669.173008285505	139.580693893605	380.743291840539
1043	1043	524.198610675046	666.137441385516	146.868233973788	367.568515986903
1044	1044	520.012956780662	670.817879301822	138.538910619476	342.635147472495
1045	1045	522.57951747026	672.605876965063	186.32346539644	347.144597335154
1046	1046	522.689484201029	669.343108950766	108.699191763725	329.799611941965
1047	1047	521.651209209945	674.864937440208	146.653231756775	341.705018021527
1048	1048	524.951738812313	673.225691281997	117.838672620331	330.279438836978
1049	1049	522.7438829849	669.710194727008	128.131526564002	326.008931689649
1050	1050	516.013336063877	671.88848478293	159.883886840279	349.023692033009
1051	1051	521.863032693924	668.328119027591	161.770439079938	371.429538554993
1052	1052	517.983677893201	669.886981503913	126.572291225767	352.53367172076
1053	1053	522.594599388661	671.107783148182	122.233430076758	349.963419231915
1054	1054	522.200010231813	672.37418639878	121.138090800801	353.734859586304
1055	1055	522.963117388104	673.465905493212	109.882951307963	334.770886159264
1056	1056	521.671866116411	671.115833490315	143.888474667979	342.303085687438
1057	1057	522.045532622191	672.147690687068	142.414348561353	340.618046281528
1058	1058	516.561740472806	668.922310360739	156.161480069428	343.66217241134
1059	1059	523.073971032367	670.305287474559	120.045394896777	319.247734286015
1060	1060	521.035957825171	672.749207650342	137.706902512211	338.629209842138
1061	1061	516.106378790852	669.326180201556	157.61059237962	325.307403528566
1062	1062	528.842699117269	675.721025646148	95.6381448945076	339.241296258637
1063	1063	522.428454728347	674.841121584467	133.504414990731	345.336695373747
1064	1064	521.509212793839	671.482383432876	132.428148335898	310.536674863681
1065	1065	526.726569192567	670.818515469358	148.313487055491	357.05537801424
1066	1066	518.275379006173	673.241863295604	122.379942040867	343.827382826869
1067	1067	526.953363117707	670.701963214008	184.314050005174	342.700816486927
1068	1068	521.33198703904	670.775362222506	168.024055358314	368.881549246489
1069	1069	521.397884065909	669.229361038927	138.824015618594	337.014703197755
1070	1070	525.527941755873	671.693536187151	155.657466462818	351.540765149336
1071	1071	522.193368961406	674.73337810591	146.552929011275	370.987283987846
1072	1072	516.297960493889	673.840826627063	147.977548744599	335.006408898566
1073	1073	520.456580173778	672.975460390854	143.057854559787	319.136684285287
1074	1074	522.912001709006	668.846408993552	116.950139246955	346.55680352772
1075	1075	521.610313340384	670.096705002328	113.969815924214	367.532824738218
1076	1076	520.544769025127	670.270750025996	148.288064706739	332.30816214609
1077	1077	523.073625225225	673.643160103256	135.95891022658	345.39148434884
1078	1078	525.555720295266	666.505087987812	109.145072520503	341.424445731198
1079	1079	524.515514001278	672.397039170255	141.764129797009	340.063363301276
1080	1080	522.472751302251	679.530399996877	121.977208654077	361.735616471814
1081	1081	523.557302189464	668.742090192556	128.159025587411	349.073324447935
1082	1082	523.354185380771	671.155181954403	124.916338550334	341.911367404182
1083	1083	527.280644987378	670.826314176612	143.843878351735	336.163016346083
1084	1084	523.116094987366	673.181422059911	138.888626650791	350.36749858516
1085	1085	520.10983521396	677.724328173661	136.426950007143	394.92823345255
1086	1086	523.216484611052	672.27046999315	150.087350986511	298.563938301975
1087	1087	524.88776811181	671.150312068625	118.460102541821	339.656220446301
1088	1088	524.709308087018	671.028986549021	105.280777810686	350.726496809364
1089	1089	517.441353563618	669.300256617913	127.049191963307	342.702847108425
1090	1090	526.243729127656	669.260830872964	124.837656986894	374.365107634665
1091	1091	522.348424425438	675.200361071695	125.826463633748	347.128929515831
1092	1092	522.288253816865	678.142443157557	117.968596515761	355.19497992029
1093	1093	518.017216814706	672.935295671628	132.512343724791	377.711231365888
1094	1094	523.210099604522	670.76445107009	146.024167743669	357.502639373461
1095	1095	522.180811847996	673.415345842009	148.655714039342	332.987451785798
1096	1096	525.919787391946	668.04007448882	112.949258778334	330.321435810164
1097	1097	521.971183074985	671.342562967017	167.866424158717	325.20275436524
1098	1098	522.050647491145	674.486530344625	127.21979466149	341.61195755215
1099	1099	527.153444526806	675.288252001822	136.599937042913	352.855319755132
1100	1100	520.045006784192	671.008271405916	146.722238460313	332.164487849755
1101	1101	523.00104022408	673.130849538142	128.697251641558	359.896189121048
1102	1102	527.265286839268	672.160285322834	138.425570285844	369.680271014727
1103	1103	516.725017412357	674.551332829177	98.3312714124559	334.364208122246
1104	1104	523.929696680135	672.179405775133	158.91554697707	336.250097075913
1105	1105	522.735356853153	671.394311355814	136.981697922539	337.975193283415
1106	1106	520.48323186872	672.182265469304	131.688771984451	365.03871877191
1107	1107	523.727409500299	669.281158758556	133.834647175786	315.398270103492
1108	1108	520.593559626053	677.697236333012	128.043541474448	326.004748105767
1109	1109	520.668821975076	667.20989456044	108.452421595638	339.965655062791
1110	1110	522.949042214236	671.73906899478	149.514542083797	335.871465121147
1111	1111	530.084167184923	668.041483635977	132.842263797977	342.567708447427
1112	1112	527.514154274399	667.189535384591	146.21706591373	380.34407584931
1113	1113	526.988603235814	674.136329994967	137.430302328278	369.699682279825
1114	1114	524.653217943624	673.18400277084	114.421745618527	339.259328764608
1115	1115	523.974516165243	673.265534735454	131.908397318883	363.560741923851
1116	1116	521.705620525804	679.153279371835	98.1934651861843	333.52540225382
1117	1117	524.236351643859	672.003095357537	137.17769015164	349.617748979986
1118	1118	523.407849435209	672.243247772766	119.969071729677	361.907267457819
1119	1119	519.648102239841	668.236742388083	103.120086674566	360.010731151735
1120	1120	529.687039889974	670.279189897708	148.222011187807	374.121427648066
1121	1121	527.484130193682	668.865349537987	120.640059174418	321.685320976611
1122	1122	524.714194014285	670.798850547428	155.683950935156	348.887811511862
1123	1123	524.785643118575	672.300949336398	116.609742953494	348.249701483608
1124	1124	525.645314722944	674.027527277585	155.544766279833	332.315143425737
1125	1125	518.841015295901	673.719337739813	109.118095623186	380.166041231402
1126	1126	521.705472167544	672.048744197056	152.824925830445	352.770065725359
1127	1127	525.744386892959	668.399634583124	145.214489656047	330.866136232187
1128	1128	525.320674713838	671.256413591356	99.7995680323729	337.010731799797
1129	1129	523.920776181082	671.285785930849	119.164421257579	349.774482533603
1130	1130	527.125533942087	675.411312965593	133.642054699059	372.75579119699
1131	1131	520.863454045828	670.438708388817	135.533725245259	324.205646747738
1132	1132	520.20004402635	670.12867313472	160.427201525633	369.776538708459
1133	1133	521.852094078843	673.580672987107	124.932748428616	339.964361071968
1134	1134	523.266888742676	671.961983821674	120.522865190542	328.601318610185
1135	1135	517.744301319306	671.379241357223	158.026453079024	327.022384354426
1136	1136	523.147313393826	677.203571294955	146.780591010476	338.043755243519
1137	1137	523.246826159837	670.455085587797	172.726988704861	353.226300667261
1138	1138	526.283856295262	664.488729768003	118.415217465257	360.544940153492
1139	1139	527.993562538905	672.280576049232	134.251406356857	361.28421700277
1140	1140	518.873390824507	672.790445952381	143.324696981959	357.44959850609
1141	1141	520.569763111964	673.053032547147	106.052602283289	349.279883903745
1142	1142	518.018817468488	673.415251542436	112.280074658944	340.12892828145
1143	1143	519.941987338692	670.302932217792	116.507759268906	370.955246696833
1144	1144	525.287748821034	669.867867848758	152.670755948289	359.746719952262
1145	1145	530.102719405582	674.767455710895	125.182041586917	327.392170987242
1146	1146	522.204368419637	672.219256460726	119.00982772091	331.496964909404
1147	1147	520.337786065195	671.100531984748	132.202462640492	339.499818514431
1148	1148	521.810203795004	674.329717685544	143.029961130713	359.597493092566
1149	1149	524.296113325566	672.832386578048	130.86138856542	352.162166423256
1150	1150	524.791606359096	679.318993462318	122.483777868711	335.843163199298
1151	1151	528.966324287661	674.054096307705	106.751729940789	349.725587922213
1152	1152	529.021034949644	671.804240260377	124.633438593608	358.921812359805
1153	1153	520.866123364233	672.62442577554	141.24913425506	343.641726935389
1154	1154	525.068232280053	675.346532642301	122.837247601391	344.458232193258
1155	1155	522.226256531331	667.227558854013	130.974444015393	355.919114989406
1156	1156	523.159628734919	671.709172239943	134.958712173436	370.054725161392
1157	1157	522.751129715028	674.591389381883	92.9978904530514	322.170837026592
1158	1158	520.417447497084	676.200093403578	136.297635355751	336.776724485634
1159	1159	519.910910096585	669.375876476525	148.673597338171	347.543948681014
1160	1160	519.239709949488	677.401858612286	153.795386488275	329.714534964092
1161	1161	521.36871565402	667.582076900272	127.633760837564	330.080623887258
1162	1162	524.670031775065	668.872258442617	135.518854414875	323.020451341089
1163	1163	515.134619781118	676.158877084544	156.387860732086	329.876698298169
1164	1164	521.43011522117	671.294104665738	125.14850315047	345.450220399307
1165	1165	525.766710768307	673.334383561816	151.422838060057	335.626954113545
1166	1166	525.21859274401	674.253497644085	135.229379909795	305.614277496271
1167	1167	527.642718648563	676.26313839069	144.929525178845	343.420715908425
1168	1168	524.420310911604	674.00588701581	101.601839366115	299.915954042448
1169	1169	522.04882073647	673.737135215067	116.675212706922	375.950959859565
1170	1170	520.469025730872	672.689686987424	117.643159339318	348.395806320483
1171	1171	518.181037519944	668.614362413858	106.41638394117	409.74751962774
1172	1172	521.506930403348	671.17369672593	113.885499302424	349.221019483321
1173	1173	523.27319417788	675.645841030775	162.568317816395	348.838851263449
1174	1174	526.440702135979	673.863538535914	139.990139920068	351.604053594304
1175	1175	519.776858132482	673.079501374791	133.102310037113	330.602045865019
1176	1176	524.628978947125	669.907229315815	158.986249575135	331.122500729569
1177	1177	522.256950758938	671.608976935373	105.037371199417	332.731626906539
1178	1178	519.007453214232	673.398938854875	142.397790484585	381.553742979793
1179	1179	521.59806153251	673.411388968285	164.268011842547	326.436796362489
1180	1180	523.011745978803	677.532551065697	140.537811296492	346.759372924471
1181	1181	521.530982359084	671.756847556628	103.446173418072	348.005214541502
1182	1182	519.957799607229	672.462550001222	129.002145863135	368.097364017929
1183	1183	524.24360142105	672.506532431037	134.257370826016	351.037996946772
1184	1184	521.794233813646	670.417031161277	138.868541532222	339.790236317726
1185	1185	524.520976746575	673.522818033845	114.798547248747	323.204809069406
1186	1186	520.247816927554	676.794927076238	109.207679182048	332.119397035729
1187	1187	525.343494269065	666.772716194381	108.209170708391	330.300916500614
1188	1188	522.990339092482	669.662598565918	107.31793534283	372.193730237688
1189	1189	527.823116040254	670.290240671754	123.157651681118	346.775928232047
1190	1190	520.776254743786	670.128636379731	144.311738435688	323.918576131126
1191	1191	523.498202509327	670.312150673005	160.359493161544	387.328752547573
1192	1192	526.931067867424	670.217011970667	130.423667316802	343.932227862529
1193	1193	517.335184658075	669.501109195991	141.094637923116	321.072405643335
1194	1194	524.872106615303	667.808688182336	103.818535391566	341.32214535062
1195	1195	520.558021037874	670.00739058894	134.576683203302	332.567627530935
1196	1196	523.679237207014	677.644437727402	90.2084436243068	349.329120735027
1197	1197	529.773909201277	672.219102857209	121.476902684564	306.141727143977
1198	1198	523.189085893125	667.409651592926	128.404329561196	360.774474308077
1199	1199	528.178605173123	668.234886646181	108.589205776438	364.07844028449
1200	1200	526.738845502458	671.942110407862	138.65595451372	375.135102459257
1201	1201	521.808104998384	667.562362135378	130.246376470004	352.127152521928
1202	1202	521.18834290901	669.372449638183	145.661340443032	362.869016581524
1203	1203	525.174377190333	672.511923241258	128.288758797783	343.411781965138
1204	1204	524.893864659893	673.307445778248	141.382920482186	374.985316869909
1205	1205	518.703980552768	667.610866839142	142.807105239684	329.4446408651
1206	1206	523.339879400048	668.339238049241	125.148791375711	340.060263056981
1207	1207	519.142765279095	674.648154958519	152.751967060795	321.405121274386
1208	1208	520.234676824032	666.108910047295	131.903852571713	314.718375448756
1209	1209	524.182372311985	669.240601877042	149.861873977952	359.658764236908
1210	1210	519.241543912414	674.537035465934	124.84470423941	354.854710994326
1211	1211	519.908963001966	668.77078804126	101.820560169851	340.850661502997
1212	1212	528.935118567085	669.017921823644	125.870250156954	361.206469517743
1213	1213	527.274899709403	671.641831762586	139.529167617133	351.667264127836
1214	1214	521.698029137375	673.5722204748	135.275193984445	355.016754274682
1215	1215	527.899628724259	670.297718522316	154.000317705983	340.03416215287
1216	1216	522.605275025334	667.529735284197	136.294886437789	339.339190814236
1217	1217	515.761229140667	671.824641503031	147.859650706034	352.137185301075
1218	1218	519.858140484281	671.663151564705	154.737773681563	347.253713176655
1219	1219	523.831182454718	667.446203444784	155.845427704342	355.586273136042
1220	1220	523.995428981378	670.555019979593	110.132179257791	368.317614972919
1221	1221	521.639649096694	669.775337191804	116.431029518791	356.68116282224
1222	1222	528.15710590376	669.274806617724	143.945723801359	352.344695055106
1223	1223	523.718704043649	672.699123802823	107.741633567259	321.475021607445
1224	1224	523.259354452072	668.555459289091	128.379435323839	331.429895561832
1225	1225	519.865268021986	672.751492610515	145.964150972793	329.928329243147
1226	1226	524.652670684052	669.69908643225	136.974542806615	342.004712991895
1227	1227	523.699906159243	670.044796752226	151.055823512072	346.18042426323
1228	1228	523.905281069918	677.03893859535	127.59998599131	359.667804884751
1229	1229	520.396789500481	670.893450001639	124.817311170969	351.128857410572
1230	1230	526.603739319347	670.230931348667	121.227122900717	354.705471077617
1231	1231	525.359406406358	671.795930290013	138.211935616111	345.736820953332
1232	1232	526.076609894304	677.290108043236	118.876937058362	376.274398614486
1233	1233	523.454592244607	672.775056920389	172.097888076098	342.291022675435
1234	1234	520.930380228295	667.365859102404	155.189694863473	320.308103108172
1235	1235	520.896791795766	667.892675496222	119.243030933388	338.733731400063
1236	1236	518.289408771022	668.966621330091	153.630601703127	382.542836215572
1237	1237	523.202223070647	672.479893535364	153.547530278172	328.350493924351
1238	1238	523.538386296922	678.201777420217	146.052684754447	352.007015676182
1239	1239	523.433458666864	667.296446360177	106.798272821014	347.718653238827
1240	1240	520.880930086258	669.717417021056	138.61126874393	314.333071950939
1241	1241	517.061527025662	673.946654078764	119.375479131298	306.38763980868
1242	1242	515.924782614141	672.50424805228	154.51514975882	345.693025722082
1243	1243	521.508662376743	672.421514063598	125.43457919491	350.796149346273
1244	1244	521.652892747804	672.584307171276	119.624284303436	360.651849332056
1245	1245	522.744831816485	676.881935179311	159.726212572908	365.417357133588
1246	1246	520.604240140902	671.813883891663	131.007387291642	351.068299353092
1247	1247	521.96888875344	671.687010271819	143.083605658619	350.003002322886
1248	1248	522.285216732562	672.414659245226	150.897427292478	326.774403109948
1249	1249	523.590535239886	679.353821480464	143.980333566538	337.686676077235
1250	1250	518.53671670323	673.564008096599	135.320438742483	365.775798245132
1251	1251	524.433142312985	671.41748428663	118.241055030914	379.672031467788
1252	1252	520.612601825503	665.542852953606	122.66609342879	362.670444213557
1253	1253	517.808244292419	670.704670405609	105.562042765977	344.937113759096
1254	1254	521.485972923538	670.060611970394	153.050506272034	332.407516783842
1255	1255	522.138728997123	671.069823725336	171.231529882044	334.767710709058
1256	1256	528.877974855927	674.57384586661	152.005131570485	344.47317884429
1257	1257	521.252779397724	672.480528170808	128.929969621397	338.874300756805
1258	1258	522.684158314206	670.152539545374	107.415513624018	337.406180676164
1259	1259	522.649611398035	669.750940057044	175.468871006814	336.264400630509
1260	1260	522.388077331908	673.747255105667	124.180845421291	344.681532039643
1261	1261	526.257789087908	672.628138826261	142.791146386844	351.860650567589
1262	1262	517.825886491354	666.930187741269	153.739122714565	387.039690311875
1263	1263	524.441446721605	672.191298506551	185.594552472063	332.089010302243
1264	1264	521.213678441111	668.638491406772	149.391175424555	325.393984005089
1265	1265	525.820485723309	669.798082145386	124.833748596733	336.05189571106
1266	1266	521.438170556425	666.001521622102	146.783270605699	356.936657454721
1267	1267	528.398881872939	676.594417978963	154.905152158536	366.345577673829
1268	1268	519.534897703546	673.752352553631	151.338634213989	346.513419678649
1269	1269	526.568527017937	676.052208837627	143.634385917648	347.578662292193
1270	1270	523.694467667864	664.968163393483	144.449482204487	344.554797452348
1271	1271	526.588310407773	675.093233896896	120.045148179463	366.634449739211
1272	1272	517.621082268601	674.008981304788	129.079057709577	362.518929133533
1273	1273	520.779669786888	672.683814749246	154.001495243606	361.06848537854
1274	1274	524.33677003139	678.168790080954	110.109669226913	330.115746267586
1275	1275	524.363438567112	669.410588651115	124.667130444865	327.271053899292
1276	1276	522.627619481282	670.612966602581	129.104062512439	359.95280664836
1277	1277	530.093087915542	671.144590895615	147.260805100528	342.959940646695
1278	1278	521.685379836711	669.127931185466	132.399636021926	330.729032831513
1279	1279	525.043126425881	668.991245425879	144.252863334289	319.975809636926
1280	1280	525.358618925184	673.996318442186	154.469395614564	360.001241542982
1281	1281	528.274237105513	667.729454680001	157.618056984688	349.98883253385
1282	1282	528.786142629484	677.169150246908	156.507449984905	347.900634241006
1283	1283	521.86702872418	668.810726271484	118.497968794823	337.285167730133
1284	1284	519.004797369917	673.347404231047	137.867603623141	325.643460890496
1285	1285	521.377930494137	668.727003915586	143.336941520776	379.605893382004
1286	1286	522.585488197066	672.110537915487	144.566004963206	301.281399192788
1287	1287	520.915668387989	669.63007603781	116.15686831843	315.770796556964
1288	1288	517.864113381665	674.236404924558	176.177070656003	333.489803357247
1289	1289	516.882680997892	671.053230186893	115.455926592429	335.571160244127
1290	1290	516.90954683834	674.116310099895	151.321108191294	302.479433432424
1291	1291	523.325906309795	671.383996879751	118.424756787372	317.532757739281
1292	1292	528.691979448129	669.948715524581	103.510293606773	316.421947992268
1293	1293	524.112255187461	675.301174188542	122.827195455674	351.538490045373
1294	1294	520.978775724559	671.772632574074	113.752643058428	330.621996851171
1295	1295	526.47165138186	679.858661845769	130.54249117448	350.504000559079
1296	1296	523.369164828688	670.854874317504	159.922094184985	364.783739879847
1297	1297	522.888133614344	671.46721255237	138.011319053421	352.976599910768
1298	1298	520.373728888778	675.023678496641	89.7074905441865	336.15507225991
1299	1299	522.509401049441	680.406403612829	113.507416105447	329.759449575894
1300	1300	522.47444809756	671.146379165395	109.137133417527	336.425404771012
1301	1301	521.586608073191	678.75109411858	136.470440105929	353.575173060655
1302	1302	521.037379604235	668.29284916905	136.800547576618	348.258366622365
1303	1303	521.144201366185	676.423460526396	113.425948522645	359.219600281168
1304	1304	518.4989766003	673.566549413041	116.654035197883	348.907332477845
1305	1305	517.790100223742	667.960615231648	157.18545341862	354.454110476445
1306	1306	520.477812798391	667.57774119426	150.298784268789	330.751239775986
1307	1307	525.594175713215	672.935429681583	119.289917704487	339.781337985021
1308	1308	527.479662673369	673.079240384728	127.032213698857	355.347177897923
1309	1309	520.390394855797	669.911237614158	152.894972190563	355.616185658591
1310	1310	523.65874802857	671.469481104202	136.259847392739	363.076962930941
1311	1311	519.737775097921	670.673972998944	135.69952024861	320.880993752715
1312	1312	517.188011951436	670.105012295314	123.881042216598	349.358686483379
1313	1313	527.007506299603	677.059070512752	99.764846359573	304.194891493164
1314	1314	521.544275150546	664.731548292776	139.177253745341	365.554766721483
1315	1315	522.986717753911	667.221813095147	158.17106665284	341.50706954763
1316	1316	528.721600112771	673.147210992737	116.656333463655	315.644891382416
1317	1317	519.674543462811	673.999920591373	141.030620665298	338.954327192224
1318	1318	527.952747799934	675.259649566049	103.631651581087	348.795175084884
1319	1319	527.442714467465	667.854777681816	125.648284431844	333.14745899223
1320	1320	522.53644172518	675.661974491567	133.703604148709	353.427533069435
1321	1321	521.465987511571	672.326812077671	161.396433858118	341.347886544998
1322	1322	523.642179335123	672.179071876086	126.302054531052	348.109211850811
1323	1323	522.152946618975	670.208832426674	123.689861186728	311.895280590681
1324	1324	515.165602408294	672.013341384887	101.691169769813	318.552096167669
1325	1325	524.301525969248	670.638129904432	128.739130215628	325.334099631142
1326	1326	524.905967719603	669.103654234355	142.450331650875	357.543880337181
1327	1327	524.757954992354	670.243604243811	121.175543126619	348.301696559999
1328	1328	524.124509778749	674.505084832541	145.732538864071	325.690876312622
1329	1329	522.419037950336	668.544225737729	160.304455547069	346.512283342695
1330	1330	516.012699145927	674.727680911568	136.725767635292	346.339525493788
1331	1331	528.954892061918	670.045149626044	108.985407749825	363.427471335944
1332	1332	525.694323011345	672.547687512655	127.411391972249	314.526164676593
1333	1333	527.890458240281	668.789416518228	136.190759865102	326.123940192126
1334	1334	517.457873852792	674.391715868447	175.058499472951	347.339707285201
1335	1335	520.822015520326	671.318624948807	152.100698811979	349.411088515182
1336	1336	520.828154846403	670.044281745756	129.293106247629	353.937208667942
1337	1337	526.632861911764	671.324545692825	105.348438943602	359.326377717908
1338	1338	518.49589124822	673.697999522463	149.739556789997	306.260896754777
1339	1339	521.897343067973	672.14405299671	137.395617000003	349.166670275935
1340	1340	520.74410875183	673.782355135093	144.852556334796	334.93912048592
1341	1341	519.449737296912	677.026994775732	97.5104028953471	358.950371245801
1342	1342	527.192142318979	674.996231545375	141.933392011887	356.269002337685
1343	1343	526.021123085735	669.592892362943	134.77119821871	368.828186653746
1344	1344	521.892402747174	671.318355058188	131.897895926112	346.763716270415
1345	1345	525.540713965694	671.297511411217	119.952587307769	360.876470546185
1346	1346	523.973662072564	676.064357687938	122.743375665637	336.01622990162
1347	1347	523.674378992878	673.102980781076	151.669001088815	334.810311200012
1348	1348	527.115095554503	672.674425816326	165.769289288189	303.704374151312
1349	1349	523.015615184345	664.986772973594	132.595841608354	347.840281367272
1350	1350	523.718083573775	674.046137042795	129.233309462764	369.812948399945
1351	1351	522.958558735361	668.510121586465	117.2176208597	351.100186475357
1352	1352	517.476479563643	677.620062001491	156.277711571445	322.240138429076
1353	1353	525.497802720147	670.525778009708	145.259643399957	334.969142379054
1354	1354	528.284669404582	671.466570972035	131.862935426008	321.698454293936
1355	1355	526.401435176647	672.970360954284	130.961104073621	345.456302558399
1356	1356	519.607374264854	673.727431022082	143.040356772851	357.60303063308
1357	1357	526.793917805054	674.479673612128	135.922846719512	357.435251471041
1358	1358	523.818233023914	666.790119692727	105.368776599717	324.681047444933
1359	1359	520.996820262891	674.438458233474	113.779619573132	341.048513605134
1360	1360	525.262549375346	668.780613055283	136.750138247144	353.470611624852
1361	1361	522.671086375673	672.513777729721	142.408716851674	367.469613741718
1362	1362	524.87291023591	670.024840223298	140.718659521108	318.597062697663
1363	1363	521.405639517122	670.585052125428	170.797898917703	336.858355328499
1364	1364	523.960779035293	670.944674621291	97.3709364936297	335.250493824361
1365	1365	527.151864247477	675.250709846369	118.234976413755	352.115497497226
1366	1366	522.449549183378	675.529805118317	148.386112496112	355.650957478618
1367	1367	521.421432101928	669.06833879239	147.55740550935	322.515086223308
1368	1368	521.034360460364	670.697236889011	125.04805466122	332.799312211801
1369	1369	527.759378599218	675.592740042312	97.435189881974	374.443119442702
1370	1370	522.134996816609	675.183489277673	148.629672340943	332.868712048141
1371	1371	521.122809922745	671.963194281926	116.95028829107	330.30043634479
1372	1372	523.839376340091	676.752675739639	143.318003771255	356.384451689011
1373	1373	521.25613243954	665.98634131376	123.658076183558	342.971933803222
1374	1374	522.768189512006	671.690887492946	140.119831158313	339.272849037572
1375	1375	526.08547593865	671.749455314964	137.479181938859	346.024407587321
1376	1376	528.053366311595	668.152974939468	106.317147789255	331.327171117206
1377	1377	524.2412718983	667.83249687581	138.887786403856	351.217426673342
1378	1378	525.039052001608	671.120727239538	130.122643564354	319.157844659591
1379	1379	520.895359762985	676.148708935856	119.839638094033	346.495063548918
1380	1380	527.169227013944	669.988137947426	138.996314116452	358.360740975112
1381	1381	524.163666544487	675.134039280902	98.9105625577078	353.728704242694
1382	1382	524.764577597879	673.394990938222	141.848087325593	329.164730923894
1383	1383	527.104854015783	669.698229154673	118.306171235265	365.892921457417
1384	1384	524.334883825436	675.827632530349	134.937155398973	360.443898620981
1385	1385	526.004326331608	672.589381584782	146.498818201369	351.763955767674
1386	1386	520.326402835104	676.58017936304	124.87899343657	335.781428876967
1387	1387	523.559901548791	672.603398228606	133.517469010388	332.710677812018
1388	1388	527.105304636754	676.75390571876	136.626752706004	339.362383267355
1389	1389	522.389304659081	668.711316870547	113.789539483469	330.725363655956
1390	1390	524.442391374179	673.459184485756	138.100329359849	329.916859371287
1391	1391	520.847515044087	668.636507148914	134.918061639188	323.251868288198
1392	1392	519.388680209246	672.888802713701	118.448502305713	350.159179556496
1393	1393	523.183477296961	669.83097342461	155.856626823494	354.870644306838
1394	1394	521.576940550909	675.018379647001	105.749096471542	331.483094686862
1395	1395	525.218048972206	670.793884888908	135.944257382178	310.040321713524
1396	1396	522.887319725838	671.187040574566	113.813318044395	331.919929016554
1397	1397	525.056436535385	671.370748310208	145.492519271057	334.57966149366
1398	1398	519.603200067799	674.919568618374	113.169083162219	345.746138656199
1399	1399	523.203257786582	674.794383204257	133.632533195849	354.045665358605
1400	1400	516.830982557879	670.622136003745	148.257085111972	318.147490547369
1401	1401	528.108753606934	673.914756657418	134.492071143773	341.788555371547
1402	1402	521.203245045932	676.376198360637	98.0715867032539	342.419775048395
1403	1403	524.089495926401	672.395003680118	124.0618403494	355.573279805734
1404	1404	523.110984702759	674.803503742839	129.846251111117	316.826197102367
1405	1405	520.874783024689	671.13614107721	90.5325883464097	343.760522379389
1406	1406	525.031605700636	674.059431855051	129.924431957432	320.723017171969
1407	1407	524.042711316081	676.637253956341	123.088521890975	331.042960470587
1408	1408	523.547549111654	668.766228181711	104.452911404188	306.644047563005
1409	1409	527.195423314792	666.081680388972	139.32045326482	313.448875651591
1410	1410	523.609582461083	666.396065115024	144.279631456783	372.113594205395
1411	1411	520.734005333631	672.743600392748	129.897165880524	362.252106084752
1412	1412	518.521385109654	665.2716525179	139.03687065982	380.668094513002
1413	1413	520.86856202903	672.429884083932	143.659991341749	351.439675836037
1414	1414	526.595004640388	672.836455947104	172.828166272278	369.928427898872
1415	1415	520.984270224773	675.696072565855	142.836287881156	332.116723478426
1416	1416	526.087458325744	669.777949553801	105.821081128248	331.408242168207
1417	1417	518.452717533521	671.255785436505	127.86900098514	383.23057553376
1418	1418	523.172434709856	672.457868055665	151.844134423367	364.474480697444
1419	1419	518.683180903743	669.0110490314	130.534845586295	360.574373217825
1420	1420	524.415329458361	675.766963392436	126.324270794557	340.594302906867
1421	1421	519.533919915585	676.171056450882	144.633105715742	321.19992385279
1422	1422	527.698742771898	674.861829288898	128.577486591029	317.561946538645
1423	1423	521.528811378705	675.739387095277	133.846347598512	356.957416199644
1424	1424	517.212688596356	670.31488668147	123.924079749141	328.848890938255
1425	1425	520.971758843487	672.452862158753	123.890140350264	328.961441855874
1426	1426	527.030108760734	671.635894352459	139.994878766111	356.243442509922
1427	1427	526.795127064517	671.861073133726	140.61043985597	347.658228164925
1428	1428	522.068141410522	673.837529610398	102.621645383513	336.537571117516
1429	1429	528.686233907712	672.793486543691	142.91780456211	358.283092493002
1430	1430	522.96291983764	667.797680973295	138.247379175806	331.407809318501
1431	1431	524.198405633131	672.930400844282	112.491070388997	316.394524604405
1432	1432	526.879355601223	672.069848498724	129.993662352638	345.024115587756
1433	1433	523.658817493073	673.739490122418	98.6841503036543	335.45095781312
1434	1434	520.098610668557	675.73703855527	99.5284656238391	358.927193712927
1435	1435	523.460049435052	674.202639469759	128.389632173806	323.983477513621
1436	1436	521.039001118641	672.147723053771	125.995713530025	355.266365553905
1437	1437	524.618519561984	672.750783781905	90.345480940489	343.252887844785
1438	1438	525.123924185084	667.558699705851	127.142931065045	344.554790341254
1439	1439	526.006134687766	669.847943531221	124.479649045693	343.475092599479
1440	1440	514.537703628929	671.72625083964	125.680465892524	359.431651019406
1441	1441	518.194463948779	674.911280041096	138.235574084018	341.887597761833
1442	1442	520.267887774533	671.472696048954	130.602279205457	345.120675499664
1443	1443	522.595348627926	674.833120295245	123.176437830847	331.344632719644
1444	1444	518.808376095663	674.836550003793	106.722749873299	369.189445625189
1445	1445	519.507741079505	672.763775224252	152.390830995774	348.646269612665
1446	1446	529.194183678449	674.869796303856	132.36876807315	360.639316363718
1447	1447	521.724842395914	672.904312697018	133.093713675721	329.157403194588
1448	1448	524.209009832909	672.377938941243	114.902571619541	336.862431848218
1449	1449	526.23707327914	671.443796307818	113.828081733668	329.622553677416
1450	1450	525.371455887571	670.473438770137	161.804347477374	331.848160858561
1451	1451	523.749102383719	671.098420793832	133.169281174264	362.755115333126
1452	1452	524.458031444213	675.256073834011	160.486395270691	357.764982371748
1453	1453	525.700918028297	669.960935935027	124.096098283157	305.701644048302
1454	1454	521.773594400122	670.7675093164	130.971954364058	333.599764965356
1455	1455	524.805756906734	670.221424076409	132.919992737759	342.654541038468
1456	1456	517.238858346233	670.011741751056	129.26519179986	327.78299035175
1457	1457	521.599623651406	670.692562396582	124.306795431296	355.453483202199
1458	1458	525.272895134796	677.382909050453	149.374405209259	350.34249649275
1459	1459	527.145936033523	668.690816476383	128.015183110382	353.148784294889
1460	1460	518.980218742616	671.985557328467	114.522628661896	359.32258096953
1461	1461	527.149241895533	668.659912447048	132.532270036875	334.387497085608
1462	1462	525.406647837165	668.02344531312	128.948259351543	310.712090304546
1463	1463	523.461886601064	676.048463137631	133.520524027643	354.657459189957
1464	1464	519.258749347923	666.911018688037	161.341528702709	342.353983096118
1465	1465	513.973319414539	672.967515694304	128.364059806887	337.463058907532
1466	1466	515.191451130439	671.979388620862	111.667083619702	331.40099674043
1467	1467	523.04554868779	670.858584343553	138.667513634561	352.414297034407
1468	1468	520.449701642114	670.230794126783	134.659191362921	369.476137901626
1469	1469	528.74588924492	668.962711419748	127.426832625545	334.444233284234
1470	1470	519.956062567312	673.496827575164	119.826091308466	343.858611245849
1471	1471	529.477302299013	670.526721495849	161.372358973458	332.273039020247
1472	1472	524.309650465227	671.749394181573	127.143081601818	344.83798911682
1473	1473	523.739761011069	668.574756683556	119.573771066016	357.533199043092
1474	1474	522.805280334917	675.954460098021	129.437198397937	339.362129432881
1475	1475	520.227777238208	672.746024944132	106.986775963858	343.311576233803
1476	1476	525.664844823291	670.867298763016	153.902035619997	342.788801979708
1477	1477	525.544705753295	671.646024120779	89.4214782796439	335.515230137083
1478	1478	525.812002863726	669.303902203266	137.703863047898	351.872486361427
1479	1479	522.068949380159	673.055476083944	103.325247110675	349.568037162515
1480	1480	518.476590980543	672.803965131279	154.915062447375	365.827351864968
1481	1481	523.027256208582	677.038404544565	109.512999917775	348.39632069359
1482	1482	527.526015147433	671.205301157303	142.386636983345	349.337276042605
1483	1483	520.175268023138	667.885714192278	153.0650287391	326.772843105945
1484	1484	523.39968925473	672.658509139716	145.806170524413	334.965148191864
1485	1485	522.277108318603	674.773450696144	126.327974166626	352.657930284257
1486	1486	522.370790872716	672.840493096792	146.001737207124	333.948619675675
1487	1487	522.35668673095	667.829675873487	115.458491583081	364.004326810054
1488	1488	524.665685880921	675.426736627023	121.127901270965	333.595526695336
1489	1489	522.048291157775	669.720931049951	127.530154430963	336.328574444689
1490	1490	525.34739599503	671.822114541269	131.6748071754	346.732629122096
1491	1491	521.232630547332	667.952849096566	142.371238587288	348.785197232359
1492	1492	528.438864541686	668.799591067321	132.475185088568	345.032217697562
1493	1493	525.584785735307	668.728009976654	112.918430021995	374.062811204482
1494	1494	518.097969415872	669.656592578606	128.728044496983	340.935878050795
1495	1495	524.031594215147	669.567834934495	175.999794004453	343.102661127619
1496	1496	524.283402136605	670.626947827255	124.904835026739	332.758813103174
1497	1497	521.923182494372	677.60524730592	154.355565528278	338.442607871363
1498	1498	529.965148300005	672.184817316126	150.066574110203	337.679233014675
1499	1499	523.81740770509	670.796244694481	121.805782395551	378.267583248938
1500	1500	526.219795181905	668.601856679235	128.164274926126	358.839092814362
1501	1501	521.117458401086	673.473053825311	137.560296648441	357.108087271797
1502	1502	525.89228454097	670.168342168811	148.32715499085	320.911639474176
1503	1503	516.500366766016	672.36273787791	141.389280281675	346.959521457212
1504	1504	523.118047928706	671.829070911673	123.544879455297	327.134811439727
1505	1505	525.374063220261	672.70332560807	99.7261400803589	323.967035515118
1506	1506	515.357282698094	672.847523569179	129.833450478621	322.021963302632
1507	1507	521.051556479184	674.903706618149	104.830349971651	350.209785054958
1508	1508	520.459856926047	671.11737404987	151.914193362934	314.802093901037
1509	1509	523.857685172108	674.017070218421	134.883500660503	360.859919523431
1510	1510	525.733490348788	672.105597293909	114.654977880699	333.970460422637
1511	1511	528.563791164889	674.613345268868	166.300628374924	352.690018572829
1512	1512	526.065002987801	673.643002251016	138.696621403927	335.017529886434
1513	1513	523.61870289234	678.792167361604	136.485928950081	353.443860995997
1514	1514	520.842523069591	667.470104432823	146.290543852338	333.872746743309
1515	1515	527.801012839604	675.347425308799	153.849945762386	344.093048384325
1516	1516	522.715927730194	671.108976417464	125.069844891435	327.099851597908
1517	1517	528.355702453673	670.806314126823	144.077978376114	334.416667925267
1518	1518	517.626007575673	669.957447631977	140.123434392969	361.594798076549
1519	1519	520.516218985744	672.085867807336	123.843853105585	330.092371216645
1520	1520	525.471069181068	671.727445632473	128.49688133925	351.623153491824
1521	1521	523.588640889472	674.433984525282	117.543035493815	390.553488168807
1522	1522	523.151471582463	670.289191785	148.364316370081	367.39937966063
1523	1523	516.222055205342	673.151910481095	114.656081897572	336.915893853206
1524	1524	522.330208723567	673.603424766885	128.106346143333	356.214705205481
1525	1525	520.346524636582	668.480546655809	105.71288320609	336.675233519219
1526	1526	524.667046824631	671.23520214995	144.901290349531	340.931292881966
1527	1527	518.592532609423	668.842114495406	132.38736381749	344.309702078412
1528	1528	526.425471412339	676.501475650819	123.486190239552	339.676865540135
1529	1529	523.508965972039	674.180102446655	141.05528229187	351.797273524729
1530	1530	517.044131004975	670.495537694966	122.494142463361	366.92983612254
1531	1531	520.471206055109	672.682734193572	159.350049422528	368.527641931001
1532	1532	517.356306239407	670.585904862914	150.681468553924	330.572186972992
1533	1533	519.147617104226	673.303327062953	137.871835778316	327.571917189541
1534	1534	519.858982090334	672.627354043281	117.567201358555	353.609100603274
1535	1535	523.573579962534	667.780361842055	139.570055577216	367.814401715322
1536	1536	521.4041940451	670.878233377524	139.922938040267	377.998447596932
1537	1537	519.817707233173	671.781598640913	138.987124882069	316.970720153351
1538	1538	517.460303132265	668.712707670328	125.601015803774	277.307232032245
1539	1539	523.834214963982	667.293268316188	113.165554157666	365.640541659926
1540	1540	523.929989311321	673.254484888021	129.164584429133	374.451960890146
1541	1541	522.242674394744	668.867481693545	112.116725666794	338.931113798722
1542	1542	526.73961230364	673.192398902495	102.390613370755	377.044909322139
1543	1543	524.925242337331	668.149003530895	118.056927789838	367.279549223055
1544	1544	525.249193409454	672.370224760757	138.416504289103	350.622662913309
1545	1545	518.348079354899	676.166486263855	104.247307270945	366.572009923686
1546	1546	528.62245484812	673.680587179809	144.798368864526	339.865480036404
1547	1547	516.495811871788	673.650690117412	136.775511163044	314.660991038554
1548	1548	525.335935362559	669.937086555174	90.1313528370828	359.097870528213
1549	1549	521.69928837019	669.985600372427	125.395086903646	373.283940342127
1550	1550	526.448219080705	675.850515469312	147.151309804282	332.299730067723
1551	1551	524.476922976699	671.376381940223	129.787454280568	319.561587894588
1552	1552	522.184618051642	673.41907599187	141.705597382828	341.10091114187
1553	1553	521.838015838446	677.28197525571	136.898024572571	346.429322773981
1554	1554	523.375866815462	672.270507432025	134.909898814373	347.852322500884
1555	1555	523.6656441722	671.869167477536	104.270249343225	350.54782261967
1556	1556	520.60302833528	675.609716530273	141.515077154512	331.289286274811
1557	1557	513.639112186155	677.289191059133	133.772709863224	342.689335569563
1558	1558	524.428048584441	673.336681814879	113.029584504485	339.245916856151
1559	1559	522.327811250275	677.551815582456	149.062428546748	322.50839325132
1560	1560	522.050141249115	667.637383234975	135.390145413163	368.677402338196
1561	1561	523.318024577462	670.562893384105	152.699904974417	326.327830165464
1562	1562	522.614231073929	669.062970928858	140.025885400412	311.055979665701
1563	1563	524.765068092719	669.5915824606	113.09577268918	343.497369903145
1564	1564	523.087542598293	673.929032300951	129.295494869368	331.877814850489
1565	1565	523.052374902095	671.248872302291	104.172086533926	350.110517747169
1566	1566	523.242096114501	662.80763037319	150.02605161085	349.489691176999
1567	1567	522.468588003936	673.505317377233	113.732514735518	341.083712991297
1568	1568	521.384123894083	671.92984254026	156.543974858767	354.258665165774
1569	1569	523.361058175984	674.9726931338	152.465591119499	351.478084255913
1570	1570	522.192613944553	672.237480424264	116.563886622003	344.336516256744
1571	1571	527.29439154681	668.825148021422	150.356334391474	343.636863535468
1572	1572	525.631096677135	670.814872110611	124.728586073325	363.146580313882
1573	1573	526.900879741689	670.191908239315	130.305727541427	342.999444411663
1574	1574	516.516961366542	675.265303476971	143.184350857839	314.409526858233
1575	1575	527.955765874607	672.347229862646	154.116857493637	336.098614580536
1576	1576	519.225033101107	669.02234113758	120.732478114162	358.474821887898
1577	1577	521.261900651719	673.458633477661	124.367452612172	339.167698859936
1578	1578	519.403458144158	669.159648339815	118.690902202174	350.187491514017
1579	1579	527.11398092385	671.341419391607	152.337901910572	360.107518180181
1580	1580	523.032787256123	671.266425030616	124.360549334928	357.626516866117
1581	1581	523.565499109397	671.468672638144	128.332748563063	347.580524605255
1582	1582	526.426245856638	673.110627754977	141.631709256921	351.204641856596
1583	1583	521.963645443696	676.869564825902	129.606007613391	363.459472645894
1584	1584	520.264365611009	667.963304781065	97.3948472279898	356.275027914498
1585	1585	522.333185282215	673.891436903153	118.559549394603	352.800088388869
1586	1586	518.844326146308	676.122760204814	122.73922672368	383.755868941053
1587	1587	524.317878386759	673.227280570314	114.929812508639	361.543848442227
1588	1588	516.701702926828	669.892492047655	130.497111595448	347.903111860617
1589	1589	518.994439937517	676.776911510201	137.962231726391	330.212512041675
1590	1590	519.897200483927	668.309263784401	147.860476557061	339.860278489752
1591	1591	522.686362079137	669.723121636201	136.179845336664	332.999428247155
1592	1592	527.410296003507	673.379068044531	126.779801201261	369.724660731511
1593	1593	519.633702874538	672.378934435316	133.712571170993	321.318935200809
1594	1594	520.074832647551	668.853559158472	133.542269789541	328.334630090554
1595	1595	518.329862390005	671.425991579309	152.896813538661	342.378083453397
1596	1596	520.696467160442	673.394093216806	134.145522420662	379.935239073028
1597	1597	519.441572961098	676.152806026874	121.511580708172	361.397736092518
1598	1598	526.644261910733	670.869072281748	141.96000811381	366.634315267096
1599	1599	522.851777849801	667.869490058666	138.788533510725	361.941004067782
1600	1600	523.88094922084	666.252711775538	99.8792013155841	334.378406692789
1601	1601	518.862861811279	669.351374724441	184.564283479729	312.460532342357
1602	1602	517.601640615851	670.415895408499	106.371868598745	336.285887063226
1603	1603	525.539898198794	666.587156729706	164.817782016357	331.273769903603
1604	1604	522.895739177795	668.21880285694	119.300473647364	358.757678067333
1605	1605	519.502998233312	676.456605756923	139.644413258462	337.341461104514
1606	1606	523.799902097271	669.766318987105	129.84976361447	356.608844634717
1607	1607	524.958150887933	671.793822114616	149.493857588234	338.948258828504
1608	1608	522.18978457041	678.263619552763	123.529676613543	365.094668850869
1609	1609	518.890343807717	675.250691676244	147.633369924465	348.116897889651
1610	1610	525.455779750874	672.16994005146	159.272985782937	375.232380023625
1611	1611	524.126398982572	671.641903160357	119.19350837155	345.278413452964
1612	1612	521.856578760364	672.497288194714	101.482302068845	358.671089210861
1613	1613	525.551186880479	673.676582540572	136.547257629174	328.529638799777
1614	1614	523.277877842129	671.266639171228	135.508621186969	354.077747442207
1615	1615	524.087641681885	672.53296678167	155.832811702584	363.022208448387
1616	1616	516.495228142159	670.61452151836	121.760253658138	320.800870489451
1617	1617	526.3321973008	674.491295920439	123.245559161367	332.026084271419
1618	1618	522.018852344002	675.252573500557	141.467548741773	318.897659847137
1619	1619	522.272162435238	670.921804862321	162.657077566447	352.750397793593
1620	1620	517.333555957094	671.338719520476	157.97962724804	329.311876644657
1621	1621	519.516149572677	671.349153678423	105.910582535495	361.511210300282
1622	1622	519.645320868303	673.54541961734	121.025906706103	341.598268006563
1623	1623	522.20239599482	679.855879687934	143.214548465721	335.268588750413
1624	1624	522.625185017713	668.244474296168	128.136193093261	348.56285334948
1625	1625	519.371788976026	670.555743265555	155.829776152545	372.264450762269
1626	1626	524.137999375055	672.798966932864	121.085445316564	325.110039274849
1627	1627	522.959825238003	671.699097637484	149.600162824751	369.236600843991
1628	1628	518.578384648828	671.682571292544	148.032542457812	345.117408224652
1629	1629	514.331310125752	673.366329943865	112.81526741777	367.26225031037
1630	1630	521.347217098961	673.724539561787	141.146043425539	333.813883603949
1631	1631	520.093417435042	672.396608423527	134.432124234183	367.215328016536
1632	1632	522.598567783378	665.354149384595	144.878041839603	325.089264380304
1633	1633	527.372489829357	673.736936440753	108.55356062254	328.696538244891
1634	1634	522.192212484438	673.746418066831	149.008990269133	342.900253762359
1635	1635	513.893570982415	673.301258575905	148.305702606099	347.884898255545
1636	1636	520.849829747345	673.382541651842	115.924420357127	335.952978609763
1637	1637	525.285622888198	673.921520815472	120.795949766023	336.144212287567
1638	1638	523.241072996071	672.093230119196	159.577860507004	381.288047248673
1639	1639	522.89235715652	670.45189803466	104.144151564413	355.547119425409
1640	1640	521.470763479958	676.140242014851	110.007464542214	365.069969377278
1641	1641	521.722621074957	672.449721819671	124.349271456927	323.287333510712
1642	1642	525.243525769208	669.930947358367	157.570768222241	351.544723504389
1643	1643	519.476789580816	674.388856963233	128.298149471719	340.923276891058
1644	1644	522.252857960096	673.00847752474	121.583652211435	334.260726729808
1645	1645	524.109735256851	682.554620395253	119.482591519647	323.773674708311
1646	1646	523.571859438788	674.223722042856	122.908606710487	331.328574246798
1647	1647	526.418026751436	671.813267590433	125.938522096744	342.541944607865
1648	1648	525.695941865061	672.828901512296	140.085569551125	360.05524214999
1649	1649	520.9524169541	672.466695217264	121.925458650698	341.014169256027
1650	1650	523.510872369737	672.705414299997	129.777293298028	337.541922583486
1651	1651	522.008341652856	670.442735459132	112.327174524067	329.245153112067
1652	1652	526.02495317862	671.021302753379	142.484705455264	329.347649962451
1653	1653	523.42589794856	669.915075861241	120.709920636759	347.112930085883
1654	1654	524.816517406181	668.984643425783	152.840374650314	354.831551803429
1655	1655	519.457467725297	674.556675323883	150.468860524606	357.787816454308
1656	1656	514.936421293154	673.312484898407	113.258055655635	347.921338299046
1657	1657	525.133370316532	667.749179131046	136.346372268198	346.63849694585
1658	1658	522.002816373722	672.00945069882	141.58289679598	339.293586992036
1659	1659	520.770463090958	673.608085101019	118.991839822738	338.931527508455
1660	1660	522.078003571449	671.192501014326	133.312092890716	328.774939180219
1661	1661	524.831975921637	670.466928824157	124.125738821687	324.730557525857
1662	1662	526.23903498506	674.478206579214	147.058549890262	327.97610761527
1663	1663	523.466344038378	675.137398243268	146.044187485102	342.798450267688
1664	1664	525.714840269787	673.935420961252	131.013538996954	322.033071497712
1665	1665	520.192124932839	670.346004947963	148.438898567976	356.214302068106
1666	1666	524.208642088159	673.913656953204	121.030873874027	338.887182554176
1667	1667	527.957279447848	668.880465243299	151.467372750892	363.492260412572
1668	1668	529.550524773199	673.361732717283	129.49975528346	347.836617080406
1669	1669	526.35767377388	670.860630560264	156.990868301755	322.996002204608
1670	1670	524.55003273623	670.324423727249	106.472538038593	337.28357390966
1671	1671	524.169465385907	675.609738085523	134.163404377359	351.152248084733
1672	1672	517.047667267132	671.631464193432	136.173093386799	328.798147264386
1673	1673	528.039698190693	668.264307661896	129.176604146679	350.193595869354
1674	1674	524.219902454443	668.559107179922	124.802025140736	335.999464383413
1675	1675	525.437956893714	675.74243376822	128.841547395087	341.261951850933
1676	1676	524.519925933319	671.141984574033	116.216521987864	332.706362089755
1677	1677	518.183414012141	671.141617529589	130.579566514186	339.907910653027
1678	1678	521.286322793336	670.761219241734	143.032189680958	354.454722851056
1679	1679	525.722565289154	672.384666908603	136.394030389582	355.340962110311
1680	1680	526.176132893115	671.891889923164	114.483585012275	385.035336063874
1681	1681	522.958480105879	666.710462393941	91.1667602855758	343.722770511877
1682	1682	525.645030905551	668.000970741475	145.218378927295	380.961014849935
1683	1683	524.895004646345	668.900793087075	118.209960933871	353.071332182217
1684	1684	518.798073209112	668.164121995071	106.437387107277	357.799476914054
1685	1685	528.547892308587	669.984114894105	136.424393598952	361.833984029948
1686	1686	523.874363796201	673.167353115703	146.985611091738	354.81278096451
1687	1687	521.636157364886	675.638127568598	144.237392912328	357.341383662325
1688	1688	519.181186226848	673.341096520927	120.79224923086	350.160873627763
1689	1689	516.488033820663	675.743166384141	104.224535463155	322.647388342112
1690	1690	517.845856172734	673.572095974269	137.975335204941	354.720994974253
1691	1691	519.630650258947	667.456763612104	134.035175596669	346.17800739268
1692	1692	524.835028922632	673.865477521312	131.212595197409	351.003308300823
1693	1693	527.191739000301	670.49946421277	118.320823213552	358.003948665588
1694	1694	521.459766387203	667.439215502105	146.051259222449	350.495296293673
1695	1695	526.963918772875	666.585968582475	138.736371697498	340.724117451555
1696	1696	519.275316169517	670.469356975296	123.208898030148	356.976560024988
1697	1697	527.693110919848	667.938164064533	130.794253367707	335.486018913065
1698	1698	519.255350700498	677.403255990527	146.38305683865	339.198707736302
1699	1699	520.07449333402	672.272682220041	130.79526292872	354.627804519127
1700	1700	519.419761103087	671.148848164899	163.208980478999	327.031167765025
1701	1701	523.138430030146	678.428121073691	115.147099851059	368.851584475341
1702	1702	521.603293269917	674.329108004211	155.376509407954	374.54875605332
1703	1703	518.169328829634	669.988135848065	103.90723647578	316.448822162297
1704	1704	521.26788541494	673.672817731316	125.768340885789	310.795249183902
1705	1705	518.517680717568	672.251215918346	135.2608275559	343.09680071844
1706	1706	523.787864609592	670.231206330283	137.334501309068	342.181913339414
1707	1707	519.49281673942	678.64489856249	123.767316735723	336.698660561205
1708	1708	520.257491040264	676.656041284942	163.270256152647	339.341784832882
1709	1709	521.098083280533	668.91547973553	138.151850350312	322.878288542901
1710	1710	521.522133644733	676.5808587346	156.428946017081	360.889554807015
1711	1711	523.457511514497	669.056669190814	127.826347141809	326.628359184966
1712	1712	520.021763636722	668.619016651729	147.388798645806	355.600707674508
1713	1713	523.015490062714	670.234929102713	136.582926180639	351.510202052991
1714	1714	517.983740517962	672.956173017733	128.54050210401	312.200348321299
1715	1715	524.561738633436	670.013195667642	139.118015445768	323.708930881115
1716	1716	530.000386418279	674.26937857285	113.878291288777	362.319411540754
1717	1717	523.327030474634	670.432024213348	139.878358959288	365.257599688498
1718	1718	521.240109845365	671.198922382058	141.004753990182	369.922392703961
1719	1719	525.694540927848	671.473938561072	149.70696510303	353.051240631101
1720	1720	525.722761771061	674.244021427951	146.929837678817	344.122004235437
1721	1721	517.934216531514	674.947624365206	128.785017727829	314.940354774188
1722	1722	521.989550791488	671.21495235995	133.074121390146	331.506612340311
1723	1723	525.056647768015	676.467607400272	106.951611370513	351.907512910729
1724	1724	522.657971755675	670.129983565297	108.929552542994	351.953211618675
1725	1725	522.407282460569	669.867370503698	136.434479535597	353.707562754239
1726	1726	525.479741618448	672.263443914227	141.481725734666	323.838116290014
1727	1727	523.189672934774	676.120619597957	150.650863380768	348.059809215757
1728	1728	525.468176035724	671.844113064739	130.2881687678	330.16524651668
1729	1729	526.532282943627	676.932748144243	135.239730310362	315.80525710091
1730	1730	524.786727383509	668.785579964547	123.942459265029	296.05812749464
1731	1731	526.182511367583	669.783181775058	126.952816214529	301.614308157531
1732	1732	525.704531376308	671.338826178934	143.386553628877	352.042761576817
1733	1733	523.930230017157	672.504162680745	136.946058881167	359.772601511325
1734	1734	522.827612996225	666.836841690658	129.008092166728	320.742680848757
1735	1735	518.344737680449	673.726390009907	107.423455017046	346.513836968605
1736	1736	527.201348152227	672.263201883411	155.287629758988	361.013882491521
1737	1737	524.870323500089	670.94998335019	158.615444398506	361.201552274865
1738	1738	519.756487501586	664.62677149694	134.752283965063	351.96284437407
1739	1739	523.452164642262	675.124737177243	137.622642026163	328.28011666338
1740	1740	523.002444765696	671.433269010658	130.980617871454	358.519550054611
1741	1741	524.997433034504	668.789662176556	146.475709969628	332.731273502391
1742	1742	526.330356798126	673.450926793397	132.995452021881	309.269776862556
1743	1743	522.148983547208	671.264352121754	118.298609258682	318.219881592893
1744	1744	516.724575706359	676.29162419672	114.114921037528	363.383687498178
1745	1745	522.522177946524	671.980613665085	146.230124838941	354.576407643685
1746	1746	526.005361606155	674.795880422422	134.677148643163	329.230217085294
1747	1747	524.138195242141	675.735928354731	126.296260350055	332.320754051326
1748	1748	521.984688440177	676.773639011151	118.820372957121	337.158061944238
1749	1749	526.153185220707	673.611976552037	151.296469743566	320.260388581039
1750	1750	523.747614082793	666.713116811851	147.723170801275	332.843434665034
1751	1751	527.434852653517	669.821206592514	113.309588824766	336.824075909642
1752	1752	521.47460963045	676.433762681301	148.533565999785	342.484951737088
1753	1753	528.310908119024	670.008464097659	129.12849619019	349.19128299556
1754	1754	523.779842784299	673.51607357868	170.368679430945	332.963796642941
1755	1755	521.418955568761	671.917313603373	111.253974482933	348.163335288342
1756	1756	519.588224403415	670.76769135046	100.518480482618	334.617663070136
1757	1757	521.028007975313	667.754794876872	138.4965057559	373.229625683763
1758	1758	524.275055426623	672.13438851436	131.846126181575	349.646797901415
1759	1759	525.305311911097	675.107443501746	122.884077314662	365.678625961077
1760	1760	516.463100675033	672.474240523732	130.552810827794	356.503065159401
1761	1761	515.630836341868	668.882034994325	135.582054861041	338.737531803538
1762	1762	520.40307908656	678.207584412515	118.017115068299	369.402065553394
1763	1763	522.672363987448	671.691004604301	101.094895315628	350.405259906558
1764	1764	520.975372383744	675.594606118319	105.487415593615	366.066279274128
1765	1765	520.008838331572	672.690797035476	123.256105972432	340.189574297223
1766	1766	523.263324494287	669.257928993271	134.128564022294	384.492253451776
1767	1767	526.029686830195	674.831798935689	142.522266161979	337.262008017814
1768	1768	519.488158382576	671.033289254505	121.858410150546	367.690023113827
1769	1769	520.032743564948	674.623180883241	139.418450200709	334.821889958424
1770	1770	528.851042980739	668.816016211852	128.820510502227	331.681313696559
1771	1771	527.827524733359	666.238893605539	129.90245894313	335.978725853617
1772	1772	522.642462284411	674.030941340514	108.349053288983	378.076789309353
1773	1773	522.590347154676	671.388386776525	136.073527672055	338.13752982347
1774	1774	524.290716362754	668.093253568107	152.180008369178	342.973220170607
1775	1775	528.514318160852	674.140749047401	133.3192004486	342.674915268539
1776	1776	523.589061980799	666.592892952901	138.699021728401	346.874223454023
1777	1777	522.331835571432	678.079125448338	139.945039990396	374.528605258406
1778	1778	524.985520071096	681.050173147437	140.130631026841	323.132002774023
1779	1779	522.791801698137	672.559766019979	116.21283022179	352.045779221739
1780	1780	525.584157210807	667.342104754586	126.550036158539	355.966915481851
1781	1781	525.332045527025	668.835985184655	146.840478254613	327.714063486465
1782	1782	523.086261677549	670.045693262278	140.093318188457	334.714166777876
1783	1783	521.19460949963	670.402658746637	154.7840542742	333.148059053539
1784	1784	520.770292436007	672.49560765921	146.115562306916	323.115266922793
1785	1785	519.033674030968	675.510091876772	112.662834194038	349.751982331137
1786	1786	523.072998247095	674.205029735397	137.901554784014	356.15676209366
1787	1787	525.962185746928	674.126027327085	118.048392675213	337.580525870626
1788	1788	523.780507182955	670.643739171315	122.937016088562	383.426718104699
1789	1789	527.022950762036	667.197917159456	116.651638827375	357.347398409956
1790	1790	524.900682039062	674.743002663976	136.993910584222	296.775580402489
1791	1791	520.581332394939	671.500932779604	153.548879624771	342.394641480393
1792	1792	526.456363992995	672.725512394	149.867596884872	326.293200810664
1793	1793	524.772412759238	666.191377966235	147.312310930237	340.370207947429
1794	1794	525.997571026041	674.650601087681	147.94262435933	352.346382179902
1795	1795	520.445018702865	667.600162825449	127.35612743717	317.763691228453
1796	1796	524.633017296242	674.791651441441	118.583811670317	347.49160131484
1797	1797	521.740017492573	671.253029992675	168.068574236065	355.291841297744
1798	1798	522.271245761288	667.457828129446	135.657934908087	322.093890774808
1799	1799	521.154369635643	671.702265639749	122.3823531109	355.192746048085
1800	1800	523.7665591683	668.398877725961	143.900244547278	365.976632506355
1801	1801	522.605995383615	671.893936196936	130.920761079446	343.04382967124
1802	1802	526.819411389601	670.895450738679	126.141618924542	363.705544736137
1803	1803	523.336346096781	671.001646344596	119.673706763203	330.170906111017
1804	1804	519.949911989478	673.657071116708	129.348692864138	357.082100167103
1805	1805	524.559540236072	669.453327643775	125.695446197328	319.694949283323
1806	1806	521.999224911933	670.494147946042	133.468293681185	336.971530663579
1807	1807	520.075163785683	674.490373211348	121.747930753008	311.389734411818
1808	1808	523.732305784444	674.325092873844	146.549350723393	344.371617014242
1809	1809	527.860536193695	672.323690208658	135.457876519643	337.09890615021
1810	1810	526.725840037045	676.572696430353	141.007468089299	346.557223104278
1811	1811	521.784343250166	667.63466638933	114.135385689569	363.197459007249
1812	1812	522.53907004662	675.708119347852	113.512442677514	357.265147327777
1813	1813	521.348450633645	674.705418790035	129.724586044309	385.253373813779
1814	1814	523.65991380877	668.470397108849	141.227101545988	353.273612781248
1815	1815	522.255966968666	673.814931297873	126.916888996575	339.224484361555
1816	1816	521.406252743115	675.619575833265	116.765618964074	335.573168499873
1817	1817	525.556071915021	672.122362063627	134.809328108868	333.761361196824
1818	1818	523.976961188104	673.00679980598	126.620919958237	335.08133418216
1819	1819	523.439743610472	670.349063115783	123.623448092703	326.238009848353
1820	1820	526.657916574724	670.840215344849	136.540976637536	354.523659431358
1821	1821	523.461256337017	678.655638921936	147.585056538429	377.207416791503
1822	1822	521.265863254299	671.53342589078	103.634148313692	365.805625455919
1823	1823	518.22227498932	675.065237823523	112.150251454667	337.478079699859
1824	1824	529.476688284375	668.483031757927	149.789230788227	324.603635630165
1825	1825	518.707905752113	665.968474864231	143.073964944037	354.963726811241
1826	1826	526.191907371362	671.697828869424	136.375192495178	328.747272704047
1827	1827	525.391199826851	672.480932717185	123.993918195405	321.4593141023
1828	1828	522.920625023417	678.252302531054	116.78676363124	354.282244653528
1829	1829	522.045487059156	674.722074532789	140.226007557353	356.184926168798
1830	1830	521.139417933522	674.285379389366	109.448071856484	344.676372490352
1831	1831	531.158788818395	673.407754169432	149.062852042588	342.245033838606
1832	1832	524.243008610477	672.737493661656	119.262129477366	362.727874629165
1833	1833	526.719208263724	676.224422445108	106.809241390539	334.587772041784
1834	1834	527.019565366184	675.535224310342	119.217108013922	333.958300852479
1835	1835	523.371139056025	670.105807803944	153.815320938297	355.228708446535
1836	1836	525.07918623182	675.051260795996	104.369070173714	357.543872088498
1837	1837	520.932264561351	673.866843806331	113.10049214461	362.286887267151
1838	1838	521.77050537409	672.978497365929	127.281996839967	348.023994156181
1839	1839	523.597083830673	670.26822377336	108.326616099699	334.499212344158
1840	1840	516.495317312924	672.709378792165	146.060252922703	350.407068510401
1841	1841	523.243595577978	668.450986587292	120.442664438681	332.204711846956
1842	1842	526.665844520489	671.527281645547	128.811426534301	348.872294641808
1843	1843	526.249318120229	673.205434495239	132.950671034833	334.654835498993
1844	1844	524.096535740099	671.405913844552	120.206124905456	337.078521075857
1845	1845	525.852899993516	675.795121289554	137.207923799516	360.24466740487
1846	1846	526.155577047853	670.331007584395	125.749995436888	372.985945668791
1847	1847	520.867911145114	670.390271985486	128.810345478984	337.013385395688
1848	1848	521.393680815257	676.757468553139	144.669258258058	343.318837619592
1849	1849	522.049484966376	678.734722676789	157.665523839847	359.840974511671
1850	1850	524.358256646661	666.795972453309	155.522119362418	338.437129969132
1851	1851	523.752157904353	671.115582807918	146.012286220593	331.382891854612
1852	1852	524.398077329673	668.839245688944	92.1476606810314	352.942028072391
1853	1853	516.218288989356	672.080569885691	141.888424105659	357.961654962903
1854	1854	524.115067878617	674.173370557347	148.159811323762	382.081420183389
1855	1855	522.742329079205	674.336854405912	134.818384759227	365.977708545239
1856	1856	528.243272313925	677.12501066705	108.518934725845	336.108004300925
1857	1857	517.364820756303	670.850796662897	118.486260885196	338.702044075274
1858	1858	522.507033787731	675.538144487021	93.9639607147804	340.083796211043
1859	1859	520.516753350882	668.166699339276	127.24778335734	366.475754156825
1860	1860	520.405079970644	673.443216653512	129.265790520127	351.132909217431
1861	1861	525.961367943007	670.398037610792	145.177434964935	342.873576986676
1862	1862	521.198773283007	675.70882340861	129.933504101099	333.944068152469
1863	1863	525.119126496213	670.684476729703	113.980537746061	342.825062112803
1864	1864	517.174557791781	670.775471451986	113.343514116422	326.269812910771
1865	1865	524.85580524669	673.499863024757	132.922033204444	346.53394309807
1866	1866	524.358400564353	667.671571160261	119.425226228308	322.59618415687
1867	1867	522.475353817943	674.732302506088	147.054256027473	322.658566864779
1868	1868	522.030245092859	676.415144567257	141.870272172532	352.547272746103
1869	1869	520.288614379329	671.691875110012	140.09279124926	354.365641443322
1870	1870	519.833373282536	671.635059576331	129.194905542211	354.295309082395
1871	1871	523.059575632679	676.613337855923	116.490118062392	341.998392369694
1872	1872	529.415246679994	673.118982203027	126.922278977478	362.45545211566
1873	1873	522.766422016179	677.261355295369	136.427228839078	320.876197634858
1874	1874	523.111183968459	669.638335791158	112.526979518689	349.587253397925
1875	1875	525.973065406995	673.047091467394	144.489568413605	354.923569874778
1876	1876	523.023730901583	676.353102451308	151.139210662889	296.868585842047
1877	1877	517.979787971964	673.669314943398	134.871985809757	349.845767866359
1878	1878	524.462399459351	670.172065163022	143.819332110431	313.654853961733
1879	1879	520.501513951177	675.335049470301	143.031301014288	362.753148287896
1880	1880	521.717345939374	675.034006618179	162.074368254492	358.22571308681
1881	1881	523.248930047133	669.833105676729	147.436986249619	350.250388662249
1882	1882	518.360374516968	669.992070858159	161.432643163966	327.700518689906
1883	1883	527.018036634872	668.300008982788	123.104307004645	322.033079016134
1884	1884	518.188262780203	674.057016109727	126.929347231022	356.926852020902
1885	1885	518.002575479231	675.417654207401	84.693206577112	332.588626948891
1886	1886	522.921585693822	670.719527283289	118.370812304817	341.276931392408
1887	1887	518.131878592587	672.363565356888	131.010069791376	342.911195633304
1888	1888	520.873808823049	667.132059865337	113.704219957278	332.235619123225
1889	1889	523.41520461552	676.062496727112	127.657835254048	334.2847997701
1890	1890	523.842906071471	672.947283137375	128.095604258056	339.887926289245
1891	1891	522.146341217027	670.383332031652	106.858378107642	364.121339127901
1892	1892	521.459566876737	673.827841961565	136.460963278852	352.669272472273
1893	1893	526.765244298419	672.683272470361	104.247867496195	317.390975766184
1894	1894	516.490488397033	673.396771666434	151.206095587259	362.60610922541
1895	1895	521.560941918769	668.067669317455	165.694128364069	327.38269121321
1896	1896	528.144573510277	678.032530095403	125.475096390932	339.411841825686
1897	1897	521.747609144062	674.859963528892	117.110253147385	358.590591994109
1898	1898	525.847656648355	673.386416952424	120.668593219503	344.831881815785
1899	1899	524.028508385201	671.08606318257	115.299874984411	337.812883621589
1900	1900	524.55071783475	672.651821030775	108.5975689405	313.96122262441
1901	1901	527.982978192654	674.630499409411	119.950188603489	343.606450288075
1902	1902	521.33469564904	668.717190837832	122.150642808248	335.817129431161
1903	1903	527.066118942374	673.595802830462	105.662941367938	375.843010711873
1904	1904	527.213930003571	673.476404366391	112.102936376852	349.158164592657
1905	1905	526.772975494883	681.781335809399	145.339789669351	332.819635321384
1906	1906	518.584065842413	669.626414561021	114.351964169483	357.058798453606
1907	1907	522.66442200039	671.722396840538	120.862830094183	354.881497463407
1908	1908	525.272421885215	670.173207728104	115.331472008325	350.022626386581
1909	1909	518.051870817992	669.476472206635	138.070644760514	360.240190909883
1910	1910	518.454796394197	673.728938234	138.318511686439	360.533214233827
1911	1911	519.503197754573	671.352085740604	138.921354603927	346.714690246799
1912	1912	525.708019921437	672.338022473773	125.821833310668	339.478062735846
1913	1913	519.696255719215	673.71592574211	120.390663165955	325.621270756048
1914	1914	529.674978001154	670.080726361636	126.219855813048	355.244775593688
1915	1915	518.567419082514	673.435489816879	149.992257996012	314.152777265705
1916	1916	523.051977881791	676.436741850859	147.753861673306	347.230357382981
1917	1917	526.600876827262	670.935714893292	174.642183690542	346.663917372666
1918	1918	524.203677574778	668.530621637827	157.470435504045	370.297468123182
1919	1919	523.194240041197	668.645109373564	119.684084703474	340.280799782905
1920	1920	520.523075567609	666.933037158943	136.563483583191	329.714223121493
1921	1921	525.501815234686	668.611665893748	123.606293824381	365.162037261073
1922	1922	529.783901600457	675.042407392126	130.074865709757	313.679360508878
1923	1923	522.609191608415	669.154188435568	140.103483392375	353.578377359605
1924	1924	527.539265839347	670.342359428771	140.893666930785	314.598637708549
1925	1925	522.077128902338	675.274474838992	123.741696395849	336.918113192142
1926	1926	522.6155876517	671.064727665579	119.191271234287	315.543307978956
1927	1927	524.162886123288	672.090500639547	165.548665349513	339.800068929542
1928	1928	520.851476453511	671.630362995313	129.684504314397	384.442894897822
1929	1929	515.392368069899	676.370826451645	125.53182162074	323.509920481756
1930	1930	522.81887121804	675.44500881084	122.028966239195	343.98784740624
1931	1931	519.626253444239	671.353048369483	125.17354984109	320.160791913067
1932	1932	524.671183799376	668.525996908197	131.456864945558	277.304853911761
1933	1933	526.463396098316	673.161061442911	129.311525960552	337.64101940632
1934	1934	527.958560971903	668.832697441117	149.47154435252	351.3612072286
1935	1935	520.759430711996	667.30793529538	156.289647237554	357.212457491008
1936	1936	520.141303818965	677.369300247118	124.308621457043	327.107609224912
1937	1937	524.135050345238	672.814546972415	122.809578218686	373.881181549627
1938	1938	522.490119739005	669.931582099115	131.855181565309	328.069446319708
1939	1939	516.63551575614	675.628098470503	116.324109454945	339.735035048992
1940	1940	524.878707860322	674.024460238798	132.11219485874	342.499136977416
1941	1941	518.312862562865	668.832566556305	125.89379797642	327.971869654971
1942	1942	520.495060053391	673.401149341168	117.561975107492	326.745108278715
1943	1943	520.793628859046	672.580851248573	153.555856752267	322.938764034298
1944	1944	520.974660576888	670.616964588803	112.902187243995	343.38634253791
1945	1945	527.590824636694	673.184697320484	130.369807338432	357.14415613735
1946	1946	525.394632975804	675.725755138785	135.789952381854	320.12517886546
1947	1947	519.808309433666	672.921865155023	122.463306557392	330.679867835044
1948	1948	520.742129767392	677.325953285146	109.548543799105	291.485272771561
1949	1949	521.476731362157	673.379903230736	136.790964753763	328.610614988155
1950	1950	521.958734498263	674.747929586437	143.853773088602	306.328265528277
1951	1951	524.866880477244	673.629900353446	117.993658109262	340.040969997523
1952	1952	518.420073879343	674.711622191566	153.358550359445	329.864401537024
1953	1953	523.400367310567	671.433387122271	119.789344066651	324.28362615812
1954	1954	526.777438429994	671.440148223091	117.440655885146	324.60032712546
1955	1955	520.252899024455	668.285409796936	116.690323995802	340.270375167548
1956	1956	521.353494049107	674.588406411024	128.875950545563	320.963507522969
1957	1957	523.880749810145	670.716348484882	136.586600085711	339.484700177268
1958	1958	522.456736133582	672.117077823821	134.174417231057	364.293768553399
1959	1959	518.820015197373	668.991321604107	131.693595964724	350.806683547817
1960	1960	523.399738530673	670.001805457363	139.068886250253	345.47010783948
1961	1961	520.470483425391	673.196088462882	127.200764513995	316.609714214874
1962	1962	522.393672368587	669.436857223616	123.22120015941	341.159969495979
1963	1963	520.523292062353	669.185250919829	130.818447721603	374.479300945638
1964	1964	525.517889480935	667.048302391154	122.855009364388	346.059793776349
1965	1965	519.343713427981	666.26384374013	109.122170229218	342.427726496461
1966	1966	520.388000197046	673.277522666678	148.650732684844	386.47088455101
1967	1967	529.975876215347	670.896428574462	125.039288607509	368.597785139105
1968	1968	523.65112954146	670.026866344908	142.777061771132	366.657429145745
1969	1969	521.455182425703	669.86397522334	134.593767690764	341.585950116346
1970	1970	523.581625566613	668.774716094191	117.417918491128	317.329764349009
1971	1971	525.059249331668	671.761695277606	102.739829940526	331.735508752717
1972	1972	524.142563526566	673.366538956859	147.650309907973	304.771999443486
1973	1973	524.480843982795	672.278236210267	144.600639834021	343.029321064909
1974	1974	526.936821702811	672.139261669923	165.822190219488	369.830164748969
1975	1975	523.610463714004	669.170075703521	158.31227559231	348.925731772149
1976	1976	521.701846287119	671.498609787553	122.604588726233	356.267514608926
1977	1977	523.643655858947	670.70342675739	155.687207678242	336.260836657586
1978	1978	530.502529106898	669.63006122008	143.306018576707	351.813617622
1979	1979	520.333842813446	674.112215612342	150.091660854667	335.614168919049
1980	1980	524.446721316713	674.410934843905	160.578295654271	325.083765591464
1981	1981	524.315409095231	671.036619677477	133.82869419756	315.123717538616
1982	1982	521.073666850921	670.35798751507	140.537909138016	321.158976752849
1983	1983	520.247215515501	673.443746318854	113.786938410251	371.658880439124
1984	1984	521.379544373958	670.561956600984	151.626448518967	348.665684394736
1985	1985	522.118437049613	670.740675331633	132.448829532061	368.084814280225
1986	1986	524.566990907903	672.355465360432	148.495229836282	360.518035951636
1987	1987	521.437891941964	669.680803183213	126.13611913649	350.768427834827
1988	1988	525.133972402719	674.323793799142	144.407710015696	344.514569179574
1989	1989	525.347984489917	676.109128378149	91.4247697240623	333.265963146742
1990	1990	521.635488254053	669.361608494475	153.2487144148	317.462820957437
1991	1991	526.48902227631	673.808812641273	113.285397414946	309.462157802172
1992	1992	521.964604886299	675.049411166798	113.661805060323	345.29471707402
1993	1993	520.26356622265	667.522361686127	141.316747481168	334.356607302472
1994	1994	521.213006667142	667.380532420453	141.32278511721	339.455316095654
1995	1995	525.790018624915	671.126677945335	135.521101089359	347.956688845843
1996	1996	524.612759542813	669.815903057268	110.678022455749	349.620813930996
1997	1997	520.359322920976	673.519602328331	98.8558784894653	351.023155528186
1998	1998	522.989230742435	672.244349680297	128.516976974258	362.533223260837
1999	1999	522.822440051033	672.058635361122	120.009070706215	337.797054463729
[truncated: 3,001 more rows]
