# Supplementary material for: Hypothetical Outcome Plots Outperform Error Bars and Violin Plots for Inferences about Reliability of Variable Ordering
Source: PLoS One. 2015 Nov 16;10(11):e0142444. doi: 10.1371/journal.pone.0142444 (PMC4646698; doi:10.1371/journal.pone.0142444)
Supplement: S4 File — All experiment interface and visualization stimuli code is available as a zipped file. (ZIP) [file pone.0142444.s004.zip › experiment_code/data/one/50.js]

var results = [[522.91408630694, 521.693787228764, 522.802441866779, 523.66241366764, 525.843682848364, 520.418409589259, 523.082703365602, 524.186587813991, 520.087754710156, 520.837997527201, 520.113300791705, 523.711851769541, 519.919065007114, 523.671072913525, 524.110273741053, 522.168360553534, 522.231008532916, 525.06208336201, 520.726339059157, 526.275275279518, 525.695338434904, 525.163760855955, 525.550419455355, 524.202834242633, 527.21874317982, 524.924627183974, 525.791166369671, 523.472211065751, 530.57934276467, 518.99873457917, 522.235433923941, 521.483327423794, 525.256134746983, 520.367733571104, 524.051742112102, 525.40887026868, 524.816361432968, 525.132031870299, 520.125148242365, 520.143936001325, 522.115203049798, 520.7131550869, 527.601396757637, 523.238565140571, 527.701098982731, 525.027833337774, 524.254961259052, 524.907933117629, 523.441866436153, 522.632437605774, 523.567834906747, 524.04142221702, 520.469350183, 522.842273786287, 515.435249147422, 526.92559302264, 522.566762368785, 522.269518318764, 520.85515479026, 526.499563613619, 523.037452798663, 523.378423570339, 525.086521014971, 526.73030591086, 520.868370681374, 521.937824882987, 520.254939216326, 521.895992757071, 522.392900879423, 522.754524540152, 524.572682420786, 528.525253955815, 526.242697281072, 528.026386385173, 523.8339745857, 522.255700143216, 524.656613427926, 522.873025152764, 519.252552991753, 516.781587723113, 524.995755059097, 521.688773553164, 519.557992917247, 519.802071617956, 520.727959414984, 520.990982941032, 523.280479663231, 525.481213808763, 519.663786473694, 524.825583830275, 523.112174789793, 521.372219833993, 520.937494964223, 515.429481360403, 520.712868830525, 522.091321491069, 517.277471195682, 524.547742862764, 527.011374104087, 525.974952447428, 525.115734230545, 521.62462944137, 525.282524528231, 527.268700520941, 526.880109729201, 524.099259126556, 519.683106666485, 522.582984776204, 518.017644589729, 526.664940939697, 524.84328697178, 521.352399157939, 525.566629602016, 527.542644590239, 521.251529689106, 525.800611424504, 523.56215863064, 521.4829201835, 518.372342023263, 518.445369187656, 525.483864460162, 520.634474517728, 515.693815783051, 520.753624151687, 520.265169740308, 524.159910328277, 524.799925389061, 527.141061452477, 521.442383746812, 521.947859591459, 521.237898503024, 521.605676470304, 521.745037547808, 525.370408184966, 520.436366434394, 520.34569136543, 523.486655255546, 521.370220072458, 520.162504088679, 522.196972832404, 524.224828587282, 522.718434113666, 524.236570432041, 523.478970864203, 522.704217291496, 524.332559063599, 526.160548033178, 527.151818308184, 518.964188056507, 521.647449694203, 521.780373467404, 519.928257826639, 524.061471984274, 528.51214971059, 524.141932960129, 521.600668275423, 521.798371099186, 521.8979890576, 522.44260115119, 518.495248745305, 524.570462496158, 528.296343522355, 522.772418107674, 518.293298941199, 525.580564867244, 522.911002569568, 526.741817787408, 521.704073539537, 521.159648687708, 521.379935681847, 520.277856746942, 523.382136895324, 525.165846817339, 519.389336317048, 523.059945293219, 525.121624674074, 517.854517364059, 526.95782595559, 523.613977103029, 522.628257532391, 526.227815683073, 521.518508086529, 526.702597145926, 522.266827100209, 525.361042576846, 524.528504231014, 521.041754342765, 515.818964654377, 520.668076498206, 523.05559835823, 520.031306858993, 519.662684154479, 526.046516782778, 519.595982082453, 517.685844354829, 524.846767838091, 525.318210797741, 520.132625017562, 528.471385242161, 523.683092418586, 523.020570298576, 522.939582360229, 522.76215872542, 522.817556937453, 520.943560083349, 523.125571944208, 522.134526411278, 522.374379821133, 526.705282369676, 525.086922036065, 524.014937576387, 521.247734106345, 525.627558535355, 522.829244128525, 523.298023516644, 522.635729808648, 526.511175328732, 524.234986167982, 527.17170322137, 521.149219523385, 527.152206079216, 522.882845053094, 521.943660727113, 527.738768230636, 523.299228544044, 522.978078435324, 523.706405925548, 521.753262602984, 522.584546427368, 516.970318006215, 526.766610059772, 521.574036441411, 524.961036035692, 519.05429756347, 526.241769377113, 519.634256922332, 522.347310789599, 522.146017827507, 525.388971481304, 520.83856032005, 519.608430250773, 529.353224470583, 523.084380343244, 520.435658988047, 519.945549437992, 519.333315499395, 527.925332482389, 522.201992779316, 520.190238788981, 522.532709649189, 517.842303516069, 525.520739675697, 519.640089388262, 527.641406626738, 518.385062644901, 522.597437527051, 523.04928412481, 520.826537619974, 524.121889068574, 518.280575939644, 515.775043195581, 517.9629790447, 523.479362098091, 522.713904451183, 517.519296422798, 520.464087864449, 522.281714261538, 530.850467272129, 523.544607676805, 522.155065544006, 531.165403302506, 523.623198593481, 524.391679517022, 517.677001313834, 522.169307935872, 522.50340616829, 524.329627656819, 522.792839813833, 517.003829335925, 521.444718393829, 524.329453311394, 525.311626663498, 521.046408891664, 524.528076055655, 527.219472370399, 520.378146258823, 523.533491756405, 523.23687817052, 523.161978729232, 521.624321293532, 524.629178266864, 522.937716881076, 520.184837207584, 521.046259663395, 525.882117043921, 518.752414247415, 525.550414280002, 519.731143971478, 519.041643126868, 521.080824451473, 521.47525777643, 525.704708153394, 516.937220312792, 519.565646611271, 525.290559005725, 521.350272778708, 520.457416873933, 518.444214602709, 524.843527922973, 519.927060017936, 518.173486900398, 519.959458171649, 533.440471747248, 524.717130041684, 522.554105815841, 522.7429391513, 521.653158190934, 522.473523902718, 520.585104924452, 519.373975250332, 522.879105815138, 524.21787638035, 526.418209809959, 526.513744952432, 519.769433631471, 529.460164823907, 525.672576439749, 520.157289520398, 523.827171226692, 525.53547569607, 523.545358177901, 517.584836453615, 521.734864159837, 526.755083368629, 519.507030530091, 525.110156757544, 524.083083848006, 521.279766228499, 521.878216703376, 509.466223287271, 521.141728414711, 521.947929430426, 523.228174220176, 516.937167355137, 522.090165696313, 522.71294070366, 523.853259191587, 520.778562815155, 524.371161508499, 524.862031244035, 523.576473487035, 523.691036564301, 527.469895716474, 513.788029563242, 519.916317681444, 520.850157578017, 516.538436724681, 526.869636832559, 521.351702352686, 525.791561590993, 524.303040079219, 522.647833954847, 523.057409537183, 524.317418983151, 525.795631257832, 528.390742408963, 526.238207846347, 522.209734098809, 519.025985970107, 525.625732571386, 519.609954137469, 517.97635210726, 523.396504836164, 521.795629696036, 523.844512580636, 528.717336420482, 528.503963084056, 517.38045066212, 523.49396602975, 522.221301619726, 522.796766646973, 526.546013723351, 527.019931834461, 524.364481652002, 523.831428148843, 518.816651171126, 526.194502259413, 527.838532549115, 522.749604506895, 526.117984242967, 519.141553474007, 520.679912078145, 523.099153933515, 521.385098882061, 524.630012387996, 520.477555656373, 522.603370505441, 523.368081270321, 522.218159421011, 521.041039248762, 523.974260555849, 522.504562755872, 529.217342031021, 522.621615546673, 522.922697839968, 524.271696031099, 524.938102242279, 531.007754526375, 526.196705806126, 524.614018823778, 525.917259885016, 523.398794258816, 527.25032768501, 523.403242078647, 521.310820450287, 522.434656968107, 524.603431115532, 521.652425500515, 521.696349380259, 521.509100148126, 521.882985632616, 525.660493819455, 523.009171081449, 523.201784774664, 517.853575246195, 520.777320235266, 522.305152244177, 518.416143911702, 529.426669117622, 523.612420022903, 523.669462064719, 528.257623643962, 526.355832807251, 526.525016157025, 523.183970749783, 527.056514401722, 517.592613406893, 521.387899411116, 526.448309942628, 521.376640737133, 522.339207773377, 526.462145318253, 522.929736732195, 524.192355254193, 520.793933017742, 516.048595031202, 521.85521704418, 519.168348310821, 524.06200389023, 522.73518107547, 523.938018398068, 521.622393326776, 518.041403304584, 518.132196593802, 523.480498629364, 518.279646595319, 521.990420558036, 525.561370128728, 525.425669230494, 518.53317995568, 522.142076831665, 521.332872097439, 520.362086464648, 525.966426868827, 519.25790467915, 525.990444111736, 519.386050315848, 524.666539516797, 522.182984828297, 519.784319930346, 521.103850157463, 519.601022170776, 527.145954440659, 517.059552047249, 522.999839101945, 523.515970723912, 524.17982851733, 518.654094081091, 521.995002399102, 521.519747214684, 517.53307394768, 522.59385013955, 527.30679189301, 527.510014837339, 526.161143384567, 531.96606175501, 525.446327691379, 522.586701043865, 527.37372798256, 523.319692246326, 520.51676105866, 522.972346184938, 526.099638747953, 523.206751091934, 527.937497904132, 519.482411673113, 521.123513155497, 527.117853486053, 527.227572232234, 522.245549225787, 516.838381429297, 522.423734243688, 523.41007961086, 520.471898298951, 526.892154217908, 523.110117445863, 524.063704513101, 524.863040008631, 525.192093614867, 523.409173539413, 525.163774465723, 529.79630413808, 516.422794436136, 520.500956025956, 526.919647667359, 518.028546943224, 524.319361314977, 521.381567808697, 524.723488743108, 517.719726477076, 522.04295948721, 517.105510565958, 526.840314318336, 522.356851758424, 524.661578766489, 524.81597444834, 522.841661425606, 523.976305065551, 520.562677861158, 518.613444784086, 525.079999917483, 524.796718870422, 517.513131774787, 523.164105029618, 519.419018676621, 521.724238987483, 521.857912727319, 520.792214360672, 520.727485597091, 531.506432389156, 519.735102910897, 523.42281382435, 518.120022208683, 519.404708270655, 526.329705891284, 517.192269200253, 522.516291078419, 522.838925201214, 522.890162354317, 522.632831570597, 521.929228873164, 518.493269110372, 521.170032209366, 522.941780206573, 525.14068168515, 512.974459488753, 528.153607929853, 524.935394172416, 523.510682011421, 524.301938876941, 525.189334998336, 517.143489985065, 524.454732184448, 528.688238381912, 520.18959654322, 524.958359879579, 522.821835083893, 519.17356468377, 527.695959245494, 518.211064154961, 518.753985397844, 524.240634747059, 524.305673632577, 522.132656456723, 526.287813358419, 527.68900058511, 517.687182322476, 521.124388745355, 526.923020270135, 523.96356188446, 527.523983622737, 521.828861485361, 521.662303014895, 524.281772128077, 521.946047536058, 524.642458404861, 521.846054523226, 522.479729931946, 525.49852173174, 521.266600381333, 525.153598657064, 519.599193488767, 523.362359774091, 516.873902786642, 522.190120171867, 520.001231341146, 524.379678768262, 522.515350014066, 526.708114873279, 527.508954619353, 520.810002104604, 521.749292390423, 527.291895243246, 523.210687702165, 516.546728223252, 524.041020663766, 521.502374456049, 527.488755089585, 522.575055680599, 521.712660389379, 522.186854318673, 522.454442837974, 523.325487621686, 527.69851572759, 520.893611520826, 521.081683735482, 518.758289579939, 524.338979261113, 526.320679406944, 522.456792582374, 523.849551981488, 523.18245592445, 529.282546883362, 527.823185442727, 520.718998165447, 523.621074494744, 527.077458111112, 525.49193216718, 525.681547211832, 523.132689111853, 527.682932559419, 522.749296413028, 523.015000940876, 520.128584734669, 525.254630706198, 519.3350737534, 529.489762625279, 523.567074229009, 519.763177322392, 523.072045227129, 524.462842834144, 520.772092819703, 522.106619164579, 515.309398252889, 524.114216140258, 523.22779428137, 520.478646029143, 523.377332015322, 519.667184428825, 521.48255583873, 525.608325138341, 519.736490341702, 522.347096414633, 523.144622884718, 523.30924539665, 525.284189390297, 520.642562066681, 520.457334690473, 518.413684860419, 527.485643462554, 525.3000859111, 522.439565976048, 523.297718961546, 520.777955996769, 519.260462263927, 520.736418128635, 524.908299703019, 527.604471960589, 520.067951962427, 525.00697034171, 527.338013155722, 523.235362462604, 520.239100884475, 521.753770975911, 522.606067996249, 525.157406242635, 521.046052731499, 525.249348551043, 522.718069777686, 526.193652636665, 524.630651237775, 516.664736063182, 522.149608508858, 520.770667567748, 525.483425045631, 523.424075233894, 524.602263149247, 521.129865807679, 515.713641508844, 523.303319034085, 523.936104444526, 525.183669033983, 523.677049410492, 521.916049727971, 524.264873254243, 523.147025984635, 520.051673720216, 518.154928005411, 522.009357796264, 522.739254734757, 524.378856230443, 524.593544849317, 520.239625386068, 522.930377597204, 523.439538801043, 526.613432794441, 517.699376984334, 522.133484122632, 521.987094788735, 521.968253751671, 525.775926226862, 525.524923750477, 523.26830917129, 525.71378167506, 522.723760841201, 523.211455714813, 525.453053395814, 527.375770376712, 520.48293902436, 527.158578106917, 526.395793209166, 520.243723839245, 522.829690850701, 525.438724890645, 525.592387699818, 530.265151289515, 524.845823102887, 527.303260213334, 521.613640432228, 522.099399973686, 524.775201775988, 525.274027176244, 521.465423022203, 526.271322809315, 522.770458864556, 520.34289496946, 518.779381114619, 520.055157138563, 518.647865143097, 520.426048734795, 522.875431903851, 525.64868461898, 522.969993754016, 520.069204901134, 525.406104871649, 516.597196297139, 524.281553641269, 524.791215979565, 525.155153427754, 521.870594766789, 516.479807484529, 520.658206383665, 516.341246838189, 524.443816020299, 524.824603736497, 522.074913115115, 518.437367001535, 524.798573364108, 523.469232644528, 517.835485478882, 523.89907430363, 522.03077406888, 523.68238191241, 521.190434927336, 526.312571170388, 523.613303563787, 523.627609186326, 525.699170799263, 522.050944544512, 527.168670719434, 523.449468739627, 526.204311713638, 524.622987251848, 523.877163241023, 527.032203631613, 521.879279474207, 520.993328281431, 517.565968642097, 521.228120578333, 529.594245262472, 526.485337578616, 517.325271846606, 525.985781202965, 521.30779600242, 526.51297417585, 529.017906252291, 521.136925206525, 528.016174882287, 520.423299018764, 525.479399784613, 531.644068338902, 518.617660484419, 523.139665008826, 526.565425731275, 522.171594422921, 529.849364360125, 523.087432888196, 516.598377564927, 518.25256047709, 521.734738482359, 520.252984615242, 521.707190358739, 522.487269594614, 525.187006048938, 521.896851467365, 521.454784331757, 523.048380500811, 518.444298419708, 524.078648116249, 523.851689789837, 517.144070464652, 524.839926404886, 517.978639661867, 526.568940725601, 520.518919068859, 521.121174442538, 523.581940874077, 521.997627118845, 528.892380229288, 522.395394919272, 523.948518427483, 526.984442663039, 520.136657620434, 526.962023705465, 522.464774192737, 519.326859416323, 524.95969533706, 521.861012135634, 525.026100981833, 521.007592690933, 520.312302014193, 521.085023376868, 522.681910797602, 524.092947531651, 519.151424672218, 524.060117155923, 525.025236784406, 525.595001851558, 529.221767039116, 521.121729170171, 526.570925699011, 523.901112636913, 521.726934973414, 526.839924013996, 523.757431682997, 525.077455869213, 529.756958532668, 520.553704759829, 519.88622907739, 525.294819088609, 526.782841594066, 521.485538947021, 523.332819436568, 527.512108597851, 525.821698808469, 521.475098158808, 527.345064736234, 515.343622727419, 521.604843610035, 521.86143665993, 522.499125143795, 517.079868110819, 522.449136116034, 525.523907471489, 517.118718923528, 525.791459930405, 519.002046132579, 522.441161341334, 520.551179937829, 520.676807512459, 523.755365355879, 521.241939629457, 520.010089811684, 521.529521129821, 523.388274673966, 517.825021754085, 525.210533085673, 522.513804015217, 519.907956953128, 521.104095311705, 525.262954698811, 521.407169344629, 523.894768898314, 523.308428059749, 522.303030892753, 520.947402547517, 523.776296067727, 520.414476926735, 523.077755329679, 523.18672208056, 524.581629468108, 519.960062300799, 520.478732518236, 527.732485096789, 519.214650625672, 526.140371894801, 531.342729342986, 518.975858551954, 524.564025995351, 520.301943093959, 525.000870081524, 526.184531129212, 519.810469717479, 525.477589496701, 521.874158965682, 524.301297800742, 523.462808055401, 517.835279833914, 519.734821459351, 521.921965449136, 523.913929328213, 522.744987958076, 525.467602107818, 521.978559986967, 523.067118494263, 517.814843875473, 525.18115931128, 516.268560327174, 524.382394945971, 523.933480273367, 519.76388945461, 522.539581324818, 529.486780558239, 520.557301266477, 524.081974168474, 523.353657444768, 523.045961531176, 522.369738677468, 519.716987245614, 523.245105263792, 524.552027544467, 522.044628090619, 523.59833624934, 522.150096270233, 525.592786553915, 528.184139246995, 520.498732159865, 525.442644622727, 522.961880035019, 525.061060790715, 523.367081910453, 516.05574304515, 522.59728988725, 524.661998337272, 515.510096187394, 527.930071877086, 525.147195091417, 525.266840425792, 525.535119294339, 514.940557941835, 523.200464845774, 525.147664012926, 520.794372769465, 529.646003008737, 522.917677776456, 522.126487164993, 521.70781930431, 524.670277584297, 520.655443651793, 522.074685701583, 521.206913530038, 522.358726623471, 527.102462195749, 518.770978373476, 519.072932834106, 518.994702241236, 520.844247753779, 529.186643541356, 522.284378101023, 525.188205472528, 519.170545442401, 523.606422480758, 516.790692541291, 521.738125977312, 525.708831596997, 526.334868434084, 520.210085557801, 524.393377496222, 525.461996845833, 523.752651975016, 523.477705128231, 521.331196100886, 527.511789069639, 524.147124392349, 520.743142094221, 525.359799428506, 526.96161846993, 528.117411535302, 522.598062498417, 520.571343890659, 520.080823064748, 531.966333536819, 522.230485512823, 522.317565794422, 521.366102777178, 525.998293004136, 520.861055024625, 524.346659603727, 527.490916758574, 519.818911374754, 518.057226339855, 527.005287186742, 524.30367195958, 523.389843763745, 522.127043174756, 522.835795506627, 518.217346838385, 525.68871616456, 521.801542062435, 529.172208110759, 520.452742129199, 525.94787535092, 529.595991413376, 520.286734060532, 523.549887783247, 520.589691047571, 522.007624172355, 529.33406374147, 516.590495873173, 519.816553826755, 521.191970478043, 526.463503864707, 521.94345459345, 524.891389015072, 517.812692117003, 522.842002215242, 523.564000877342, 518.854704396793, 523.007786940733, 516.382034513681, 520.689205558113, 522.363721283265, 525.848720955292, 519.973872050168, 521.111442809235, 522.584418331038, 523.599879194883, 522.854912993209, 523.770593538393, 521.984108818756, 530.224211870067, 520.107452681139, 524.198610675046, 520.012956780662, 522.57951747026, 522.689484201029, 521.651209209945, 524.951738812313, 522.7438829849, 516.013336063877, 521.863032693924, 517.983677893201, 522.594599388661, 522.200010231813, 522.963117388104, 521.671866116411, 522.045532622191, 516.561740472806, 523.073971032367, 521.035957825171, 516.106378790852, 528.842699117269, 522.428454728347, 521.509212793839, 526.726569192567, 518.275379006173, 526.953363117707, 521.33198703904, 521.397884065909, 525.527941755873, 522.193368961406, 516.297960493889, 520.456580173778, 522.912001709006, 521.610313340384, 520.544769025127, 523.073625225225, 525.555720295266, 524.515514001278, 522.472751302251, 523.557302189464, 523.354185380771, 527.280644987378, 523.116094987366, 520.10983521396, 523.216484611052, 524.88776811181, 524.709308087018, 517.441353563618, 526.243729127656, 522.348424425438, 522.288253816865, 518.017216814706, 523.210099604522, 522.180811847996, 525.919787391946, 521.971183074985, 522.050647491145, 527.153444526806, 520.045006784192, 523.00104022408, 527.265286839268, 516.725017412357, 523.929696680135, 522.735356853153, 520.48323186872, 523.727409500299, 520.593559626053, 520.668821975076, 522.949042214236, 530.084167184923, 527.514154274399, 526.988603235814, 524.653217943624, 523.974516165243, 521.705620525804, 524.236351643859, 523.407849435209, 519.648102239841, 529.687039889974, 527.484130193682, 524.714194014285, 524.785643118575, 525.645314722944, 518.841015295901, 521.705472167544, 525.744386892959, 525.320674713838, 523.920776181082, 527.125533942087, 520.863454045828, 520.20004402635, 521.852094078843, 523.266888742676, 517.744301319306, 523.147313393826, 523.246826159837, 526.283856295262, 527.993562538905, 518.873390824507, 520.569763111964, 518.018817468488, 519.941987338692, 525.287748821034, 530.102719405582, 522.204368419637, 520.337786065195, 521.810203795004, 524.296113325566, 524.791606359096, 528.966324287661, 529.021034949644, 520.866123364233, 525.068232280053, 522.226256531331, 523.159628734919, 522.751129715028, 520.417447497084, 519.910910096585, 519.239709949488, 521.36871565402, 524.670031775065, 515.134619781118, 521.43011522117, 525.766710768307, 525.21859274401, 527.642718648563, 524.420310911604, 522.04882073647, 520.469025730872, 518.181037519944, 521.506930403348, 523.27319417788, 526.440702135979, 519.776858132482, 524.628978947125, 522.256950758938, 519.007453214232, 521.59806153251, 523.011745978803, 521.530982359084, 519.957799607229, 524.24360142105, 521.794233813646, 524.520976746575, 520.247816927554, 525.343494269065, 522.990339092482, 527.823116040254, 520.776254743786, 523.498202509327, 526.931067867424, 517.335184658075, 524.872106615303, 520.558021037874, 523.679237207014, 529.773909201277, 523.189085893125, 528.178605173123, 526.738845502458, 521.808104998384, 521.18834290901, 525.174377190333, 524.893864659893, 518.703980552768, 523.339879400048, 519.142765279095, 520.234676824032, 524.182372311985, 519.241543912414, 519.908963001966, 528.935118567085, 527.274899709403, 521.698029137375, 527.899628724259, 522.605275025334, 515.761229140667, 519.858140484281, 523.831182454718, 523.995428981378, 521.639649096694, 528.15710590376, 523.718704043649, 523.259354452072, 519.865268021986, 524.652670684052, 523.699906159243, 523.905281069918, 520.396789500481, 526.603739319347, 525.359406406358, 526.076609894304, 523.454592244607, 520.930380228295, 520.896791795766, 518.289408771022, 523.202223070647, 523.538386296922, 523.433458666864, 520.880930086258, 517.061527025662, 515.924782614141, 521.508662376743, 521.652892747804, 522.744831816485, 520.604240140902, 521.96888875344, 522.285216732562, 523.590535239886, 518.53671670323, 524.433142312985, 520.612601825503, 517.808244292419, 521.485972923538, 522.138728997123, 528.877974855927, 521.252779397724, 522.684158314206, 522.649611398035, 522.388077331908, 526.257789087908, 517.825886491354, 524.441446721605, 521.213678441111, 525.820485723309, 521.438170556425, 528.398881872939, 519.534897703546, 526.568527017937, 523.694467667864, 526.588310407773, 517.621082268601, 520.779669786888, 524.33677003139, 524.363438567112, 522.627619481282, 530.093087915542, 521.685379836711, 525.043126425881, 525.358618925184, 528.274237105513, 528.786142629484, 521.86702872418, 519.004797369917, 521.377930494137, 522.585488197066, 520.915668387989, 517.864113381665, 516.882680997892, 516.90954683834, 523.325906309795, 528.691979448129, 524.112255187461, 520.978775724559, 526.47165138186, 523.369164828688, 522.888133614344, 520.373728888778, 522.509401049441, 522.47444809756, 521.586608073191, 521.037379604235, 521.144201366185, 518.4989766003, 517.790100223742, 520.477812798391, 525.594175713215, 527.479662673369, 520.390394855797, 523.65874802857, 519.737775097921, 517.188011951436, 527.007506299603, 521.544275150546, 522.986717753911, 528.721600112771, 519.674543462811, 527.952747799934, 527.442714467465, 522.53644172518, 521.465987511571, 523.642179335123, 522.152946618975, 515.165602408294, 524.301525969248, 524.905967719603, 524.757954992354, 524.124509778749, 522.419037950336, 516.012699145927, 528.954892061918, 525.694323011345, 527.890458240281, 517.457873852792, 520.822015520326, 520.828154846403, 526.632861911764, 518.49589124822, 521.897343067973, 520.74410875183, 519.449737296912, 527.192142318979, 526.021123085735, 521.892402747174, 525.540713965694, 523.973662072564, 523.674378992878, 527.115095554503, 523.015615184345, 523.718083573775, 522.958558735361, 517.476479563643, 525.497802720147, 528.284669404582, 526.401435176647, 519.607374264854, 526.793917805054, 523.818233023914, 520.996820262891, 525.262549375346, 522.671086375673, 524.87291023591, 521.405639517122, 523.960779035293, 527.151864247477, 522.449549183378, 521.421432101928, 521.034360460364, 527.759378599218, 522.134996816609, 521.122809922745, 523.839376340091, 521.25613243954, 522.768189512006, 526.08547593865, 528.053366311595, 524.2412718983, 525.039052001608, 520.895359762985, 527.169227013944, 524.163666544487, 524.764577597879, 527.104854015783, 524.334883825436, 526.004326331608, 520.326402835104, 523.559901548791, 527.105304636754, 522.389304659081, 524.442391374179, 520.847515044087, 519.388680209246, 523.183477296961, 521.576940550909, 525.218048972206, 522.887319725838, 525.056436535385, 519.603200067799, 523.203257786582, 516.830982557879, 528.108753606934, 521.203245045932, 524.089495926401, 523.110984702759, 520.874783024689, 525.031605700636, 524.042711316081, 523.547549111654, 527.195423314792, 523.609582461083, 520.734005333631, 518.521385109654, 520.86856202903, 526.595004640388, 520.984270224773, 526.087458325744, 518.452717533521, 523.172434709856, 518.683180903743, 524.415329458361, 519.533919915585, 527.698742771898, 521.528811378705, 517.212688596356, 520.971758843487, 527.030108760734, 526.795127064517, 522.068141410522, 528.686233907712, 522.96291983764, 524.198405633131, 526.879355601223, 523.658817493073, 520.098610668557, 523.460049435052, 521.039001118641, 524.618519561984, 525.123924185084, 526.006134687766, 514.537703628929, 518.194463948779, 520.267887774533, 522.595348627926, 518.808376095663, 519.507741079505, 529.194183678449, 521.724842395914, 524.209009832909, 526.23707327914, 525.371455887571, 523.749102383719, 524.458031444213, 525.700918028297, 521.773594400122, 524.805756906734, 517.238858346233, 521.599623651406, 525.272895134796, 527.145936033523, 518.980218742616, 527.149241895533, 525.406647837165, 523.461886601064, 519.258749347923, 513.973319414539, 515.191451130439, 523.04554868779, 520.449701642114, 528.74588924492, 519.956062567312, 529.477302299013, 524.309650465227, 523.739761011069, 522.805280334917, 520.227777238208, 525.664844823291, 525.544705753295, 525.812002863726, 522.068949380159, 518.476590980543, 523.027256208582, 527.526015147433, 520.175268023138, 523.39968925473, 522.277108318603, 522.370790872716, 522.35668673095, 524.665685880921, 522.048291157775, 525.34739599503, 521.232630547332, 528.438864541686, 525.584785735307, 518.097969415872, 524.031594215147, 524.283402136605, 521.923182494372, 529.965148300005, 523.81740770509, 526.219795181905, 521.117458401086, 525.89228454097, 516.500366766016, 523.118047928706, 525.374063220261, 515.357282698094, 521.051556479184, 520.459856926047, 523.857685172108, 525.733490348788, 528.563791164889, 526.065002987801, 523.61870289234, 520.842523069591, 527.801012839604, 522.715927730194, 528.355702453673, 517.626007575673, 520.516218985744, 525.471069181068, 523.588640889472, 523.151471582463, 516.222055205342, 522.330208723567, 520.346524636582, 524.667046824631, 518.592532609423, 526.425471412339, 523.508965972039, 517.044131004975, 520.471206055109, 517.356306239407, 519.147617104226, 519.858982090334, 523.573579962534, 521.4041940451, 519.817707233173, 517.460303132265, 523.834214963982, 523.929989311321, 522.242674394744, 526.73961230364, 524.925242337331, 525.249193409454, 518.348079354899, 528.62245484812, 516.495811871788, 525.335935362559, 521.69928837019, 526.448219080705, 524.476922976699, 522.184618051642, 521.838015838446, 523.375866815462, 523.6656441722, 520.60302833528, 513.639112186155, 524.428048584441, 522.327811250275, 522.050141249115, 523.318024577462, 522.614231073929, 524.765068092719, 523.087542598293, 523.052374902095, 523.242096114501, 522.468588003936, 521.384123894083, 523.361058175984, 522.192613944553, 527.29439154681, 525.631096677135, 526.900879741689, 516.516961366542, 527.955765874607, 519.225033101107, 521.261900651719, 519.403458144158, 527.11398092385, 523.032787256123, 523.565499109397, 526.426245856638, 521.963645443696, 520.264365611009, 522.333185282215, 518.844326146308, 524.317878386759, 516.701702926828, 518.994439937517, 519.897200483927, 522.686362079137, 527.410296003507, 519.633702874538, 520.074832647551, 518.329862390005, 520.696467160442, 519.441572961098, 526.644261910733, 522.851777849801, 523.88094922084, 518.862861811279, 517.601640615851, 525.539898198794, 522.895739177795, 519.502998233312, 523.799902097271, 524.958150887933, 522.18978457041, 518.890343807717, 525.455779750874, 524.126398982572, 521.856578760364, 525.551186880479, 523.277877842129, 524.087641681885, 516.495228142159, 526.3321973008, 522.018852344002, 522.272162435238, 517.333555957094, 519.516149572677, 519.645320868303, 522.20239599482, 522.625185017713, 519.371788976026, 524.137999375055, 522.959825238003, 518.578384648828, 514.331310125752, 521.347217098961, 520.093417435042, 522.598567783378, 527.372489829357, 522.192212484438, 513.893570982415, 520.849829747345, 525.285622888198, 523.241072996071, 522.89235715652, 521.470763479958, 521.722621074957, 525.243525769208, 519.476789580816, 522.252857960096, 524.109735256851, 523.571859438788, 526.418026751436, 525.695941865061, 520.9524169541, 523.510872369737, 522.008341652856, 526.02495317862, 523.42589794856, 524.816517406181, 519.457467725297, 514.936421293154, 525.133370316532, 522.002816373722, 520.770463090958, 522.078003571449, 524.831975921637, 526.23903498506, 523.466344038378, 525.714840269787, 520.192124932839, 524.208642088159, 527.957279447848, 529.550524773199, 526.35767377388, 524.55003273623, 524.169465385907, 517.047667267132, 528.039698190693, 524.219902454443, 525.437956893714, 524.519925933319, 518.183414012141, 521.286322793336, 525.722565289154, 526.176132893115, 522.958480105879, 525.645030905551, 524.895004646345, 518.798073209112, 528.547892308587, 523.874363796201, 521.636157364886, 519.181186226848, 516.488033820663, 517.845856172734, 519.630650258947, 524.835028922632, 527.191739000301, 521.459766387203, 526.963918772875, 519.275316169517, 527.693110919848, 519.255350700498, 520.07449333402, 519.419761103087, 523.138430030146, 521.603293269917, 518.169328829634, 521.26788541494, 518.517680717568, 523.787864609592, 519.49281673942, 520.257491040264, 521.098083280533, 521.522133644733, 523.457511514497, 520.021763636722, 523.015490062714, 517.983740517962, 524.561738633436, 530.000386418279, 523.327030474634, 521.240109845365, 525.694540927848, 525.722761771061, 517.934216531514, 521.989550791488, 525.056647768015, 522.657971755675, 522.407282460569, 525.479741618448, 523.189672934774, 525.468176035724, 526.532282943627, 524.786727383509, 526.182511367583, 525.704531376308, 523.930230017157, 522.827612996225, 518.344737680449, 527.201348152227, 524.870323500089, 519.756487501586, 523.452164642262, 523.002444765696, 524.997433034504, 526.330356798126, 522.148983547208, 516.724575706359, 522.522177946524, 526.005361606155, 524.138195242141, 521.984688440177, 526.153185220707, 523.747614082793, 527.434852653517, 521.47460963045, 528.310908119024, 523.779842784299, 521.418955568761, 519.588224403415, 521.028007975313, 524.275055426623, 525.305311911097, 516.463100675033, 515.630836341868, 520.40307908656, 522.672363987448, 520.975372383744, 520.008838331572, 523.263324494287, 526.029686830195, 519.488158382576, 520.032743564948, 528.851042980739, 527.827524733359, 522.642462284411, 522.590347154676, 524.290716362754, 528.514318160852, 523.589061980799, 522.331835571432, 524.985520071096, 522.791801698137, 525.584157210807, 525.332045527025, 523.086261677549, 521.19460949963, 520.770292436007, 519.033674030968, 523.072998247095, 525.962185746928, 523.780507182955, 527.022950762036, 524.900682039062, 520.581332394939, 526.456363992995, 524.772412759238, 525.997571026041, 520.445018702865, 524.633017296242, 521.740017492573, 522.271245761288, 521.154369635643, 523.7665591683, 522.605995383615, 526.819411389601, 523.336346096781, 519.949911989478, 524.559540236072, 521.999224911933, 520.075163785683, 523.732305784444, 527.860536193695, 526.725840037045, 521.784343250166, 522.53907004662, 521.348450633645, 523.65991380877, 522.255966968666, 521.406252743115, 525.556071915021, 523.976961188104, 523.439743610472, 526.657916574724, 523.461256337017, 521.265863254299, 518.22227498932, 529.476688284375, 518.707905752113, 526.191907371362, 525.391199826851, 522.920625023417, 522.045487059156, 521.139417933522, 531.158788818395, 524.243008610477, 526.719208263724, 527.019565366184, 523.371139056025, 525.07918623182, 520.932264561351, 521.77050537409, 523.597083830673, 516.495317312924, 523.243595577978, 526.665844520489, 526.249318120229, 524.096535740099, 525.852899993516, 526.155577047853, 520.867911145114, 521.393680815257, 522.049484966376, 524.358256646661, 523.752157904353, 524.398077329673, 516.218288989356, 524.115067878617, 522.742329079205, 528.243272313925, 517.364820756303, 522.507033787731, 520.516753350882, 520.405079970644, 525.961367943007, 521.198773283007, 525.119126496213, 517.174557791781, 524.85580524669, 524.358400564353, 522.475353817943, 522.030245092859, 520.288614379329, 519.833373282536, 523.059575632679, 529.415246679994, 522.766422016179, 523.111183968459, 525.973065406995, 523.023730901583, 517.979787971964, 524.462399459351, 520.501513951177, 521.717345939374, 523.248930047133, 518.360374516968, 527.018036634872, 518.188262780203, 518.002575479231, 522.921585693822, 518.131878592587, 520.873808823049, 523.41520461552, 523.842906071471, 522.146341217027, 521.459566876737, 526.765244298419, 516.490488397033, 521.560941918769, 528.144573510277, 521.747609144062, 525.847656648355, 524.028508385201, 524.55071783475, 527.982978192654, 521.33469564904, 527.066118942374, 527.213930003571, 526.772975494883, 518.584065842413, 522.66442200039, 525.272421885215, 518.051870817992, 518.454796394197, 519.503197754573, 525.708019921437, 519.696255719215, 529.674978001154, 518.567419082514, 523.051977881791, 526.600876827262, 524.203677574778, 523.194240041197, 520.523075567609, 525.501815234686, 529.783901600457, 522.609191608415, 527.539265839347, 522.077128902338, 522.6155876517, 524.162886123288, 520.851476453511, 515.392368069899, 522.81887121804, 519.626253444239, 524.671183799376, 526.463396098316, 527.958560971903, 520.759430711996, 520.141303818965, 524.135050345238, 522.490119739005, 516.63551575614, 524.878707860322, 518.312862562865, 520.495060053391, 520.793628859046, 520.974660576888, 527.590824636694, 525.394632975804, 519.808309433666, 520.742129767392, 521.476731362157, 521.958734498263, 524.866880477244, 518.420073879343, 523.400367310567, 526.777438429994, 520.252899024455, 521.353494049107, 523.880749810145, 522.456736133582, 518.820015197373, 523.399738530673, 520.470483425391, 522.393672368587, 520.523292062353, 525.517889480935, 519.343713427981, 520.388000197046, 529.975876215347, 523.65112954146, 521.455182425703, 523.581625566613, 525.059249331668, 524.142563526566, 524.480843982795, 526.936821702811, 523.610463714004, 521.701846287119, 523.643655858947, 530.502529106898, 520.333842813446, 524.446721316713, 524.315409095231, 521.073666850921, 520.247215515501, 521.379544373958, 522.118437049613, 524.566990907903, 521.437891941964, 525.133972402719, 525.347984489917, 521.635488254053, 526.48902227631, 521.964604886299, 520.26356622265, 521.213006667142, 525.790018624915, 524.612759542813, 520.359322920976, 522.989230742435, 522.822440051033, 525.590203655339, 521.937529919383, 520.778870614316, 521.623473949001, 525.770597911602, 525.486475560754, 521.799818272521, 521.817579887748, 523.756438675014, 516.706928804813, 522.401058695321, 524.77916722948, 525.527719066671, 519.847970429918, 523.249144852635, 516.132358775421, 523.836102990994, 521.188513785864, 521.531748831821, 518.798636828079, 525.972657114125, 519.614049346369, 526.704749062132, 520.400822110665, 522.687927436899, 527.605674916138, 523.50825798017, 517.951839460713, 525.209515463961, 525.84755805219, 523.033967348608, 522.08082779809, 522.040376378141, 516.183695373878, 524.479150085485, 523.890671450789, 522.275827766229, 519.277336410363, 522.405076986008, 522.755877444333, 526.332335410793, 525.803010331521, 527.831985674977, 523.948440355264, 523.857624373802, 520.808114807696, 523.57944988151, 523.272217092832, 523.378931243503, 521.530002768842, 518.661086923964, 517.729689159217, 523.672576655556, 524.259394725864, 522.973928629371, 519.406721793998, 526.450423022007, 525.448855467034, 522.749746985244, 518.240178610877, 525.684646193669, 523.064908124, 527.517194115391, 524.682307805983, 522.39074189682, 522.784618354326, 524.610520813754, 520.323095874447, 520.715949899352, 523.02608134209, 522.863557216926, 523.134492878786, 522.812183018028, 525.878706083887, 523.726418264647, 528.526898416686, 523.263591984791, 521.819186020292, 521.443352637728, 528.197822808512, 527.152816725874, 523.87957076594, 516.002593596301, 522.371660604177, 522.082691755699, 524.773624748553, 521.284415578095, 524.470976057995, 525.107152102731, 522.216978849385, 521.438596882485, 526.360189507163, 519.982466945506, 521.966640781364, 525.14966981965, 521.19043368962, 520.953127324959, 524.367922017062, 523.880334809282, 521.958361597972, 519.908017732102, 522.344888892355, 521.982050271312, 523.983645077292, 528.042888305877, 520.679815601651, 523.06024186611, 520.077769099736, 524.373914054225, 519.528604442856, 525.351816672725, 521.403310345321, 523.166155985445, 522.459293995029, 530.477818827526, 527.511515277788, 521.05513331541, 524.379372092814, 521.706708712571, 523.944050236899, 524.680555462011, 521.766748592127, 518.869650705414, 522.416259940293, 521.264384983863, 520.801276618914, 524.928994559247, 524.096315699538, 519.507009411216, 524.972381182224, 525.765398541763, 526.516544133222, 528.734223637381, 525.093834866659, 525.179662606452, 513.90496140069, 525.046209170971, 520.843721279089, 520.280589455515, 526.208225924057, 525.966769891689, 517.325305430078, 527.751153282508, 526.311364466069, 523.71465106044, 524.648252440114, 523.940509963756, 522.099471636932, 522.696841681475, 520.712349028213, 524.311518457386, 526.487704357452, 517.540979805843, 522.187968066149, 522.519133458729, 524.131091656041, 526.040815906923, 523.298478390987, 520.830759836271, 522.834748607591, 520.058345578105, 519.26904659216, 523.431235328374, 521.972408304741, 526.064785913675, 514.830124305878, 522.429963371803, 524.347900879066, 524.291838745486, 527.294161773844, 523.226481906526, 525.939992590666, 522.97876875505, 520.650428983209, 521.340664835297, 517.130561396254, 520.475446759683, 517.901639883308, 528.442656136101, 522.688632328854, 527.834474957925, 519.719790817068, 522.692534775992, 521.403198717348, 519.569947686624, 517.754307217956, 524.72707547352, 524.209433649123, 524.752227867413, 529.386667345379, 524.907726470213, 525.401590931924, 524.222811419354, 521.169584106475, 519.423256572367, 523.127680997481, 524.317547298838, 524.840818033497, 523.003938445574, 523.029150335633, 518.643161436137, 521.824042396211, 519.805235778526, 526.065125424669, 517.594351614285, 519.472414386442, 520.313367241855, 523.764414165466, 520.035238539402, 520.221558376413, 526.020679302204, 523.65814859405, 528.190861295386, 528.943504966709, 517.220657411462, 520.373014649777, 527.662134397183, 527.031913863029, 520.40373370716, 519.569926272391, 526.96417885942, 517.485974820084, 518.741773405608, 522.177451025113, 522.545448054353, 523.93008855496, 520.383435954254, 525.181095906077, 521.621337489465, 523.77771743524, 522.436828351918, 528.014721569992, 519.098277010592, 522.183944211817, 524.265546825909, 524.294855936627, 521.418286686703, 525.779497678503, 517.433256222589, 526.754954252913, 521.819952480767, 526.057666911598, 520.389580163765, 522.32824525258, 519.520190952509, 519.777527246505, 520.533323461437, 521.746093880744, 521.942861827567, 530.465285956256, 521.185320621115, 524.926464190999, 523.425793325726, 523.132184884657, 524.059181722201, 524.085949315167, 519.616921504008, 520.789315267844, 525.002189267204, 523.063084198144, 522.331584259064, 521.616406882294, 523.666794246176, 522.649705639718, 522.205361983026, 517.597880203056, 525.626040967367, 517.632948704578, 527.732818116684, 520.436883002622, 523.242689460439, 524.292825355574, 522.485357081938, 521.134557401282, 524.535266798516, 524.815210607891, 523.977650419952, 518.32087851094, 525.8809365601, 522.772996826431, 520.972104800726, 525.368097897836, 523.572380725068, 522.319515250008, 523.727570458376, 526.966598856654, 526.105650000782, 525.865370453297, 523.756872550081, 516.629647456625, 521.155345965726, 526.147141169441, 518.945914605776, 528.233298361927, 524.054049393643, 521.683965674926, 514.054615023365, 522.226413235359, 518.119075758136, 523.417721883728, 526.25960261712, 522.739734770987, 518.898254259777, 519.179807872175, 524.701179922948, 522.108503123428, 521.377685449359, 522.870679241758, 522.62827014574, 522.076352888197, 522.849484155544, 519.56529851336, 525.720582979953, 521.723974615131, 526.935902709496, 520.336585400647, 522.333892852954, 525.41980918512, 522.779088722445, 523.772596900441, 520.930137338297, 522.050556848488, 522.338097466236, 520.425245690344, 524.956661280906, 524.79981101911, 523.913308472339, 521.968439393109, 520.432393330083, 521.595580600527, 520.064716609922, 522.81795610001, 522.410668544191, 521.356569078416, 517.096042730533, 527.02287941509, 523.358772682796, 524.359226037626, 522.412924393172, 529.583734585094, 526.568539015307, 522.557173151734, 526.27304403765, 523.408086448514, 522.918075439801, 519.36384088652, 524.34304745088, 525.464520311672, 521.37124461683, 525.615483486925, 520.959554552233, 525.857056746553, 526.339954101516, 522.324881277129, 519.161687968227, 523.892145487991, 520.656953671477, 515.028496633729, 519.885168699629, 526.951825553236, 523.739247490719, 524.702642582034, 524.989200646605, 520.71676520988, 529.629154328836, 519.623249869001, 523.27798624737, 526.586717151876, 521.550687429469, 521.288528009562, 517.715979695061, 526.39232779781, 521.449559636837, 524.385570128497, 522.697035456406, 522.889931236244, 525.669066409638, 519.405025545506, 521.895364491185, 524.155999313085, 524.490189250799, 521.849465725838, 518.755179171213, 522.023328834818, 520.039379042091, 522.053883500967, 521.050468618774, 522.424417993112, 524.889351995263, 524.00228707813, 526.066664831102, 524.46521190703, 518.219054640533, 520.490734400285, 522.870867189008, 521.753375802288, 525.564056879854, 523.577115797801, 519.412261095255, 520.167198512812, 521.836705501949, 526.337710249819, 521.863165768896, 519.290572044921, 523.92600119451, 521.080091311286, 524.108040189493, 527.937304209929, 526.446697166892, 523.557749244122, 518.206758070635, 522.297514816687, 529.242215040931, 522.928427273036, 523.537749678231, 522.270341897141, 523.027550686619, 517.766167108578, 525.189244670086, 527.079558301766, 517.751197050792, 522.431457836628, 523.236716086793, 522.275122297943, 523.8905486549, 524.51521529308, 520.142765508929, 527.705154624666, 521.249463711424, 523.602411350364, 515.593591868907, 518.531915828703, 520.684906056121, 525.734478900499, 521.242525357765, 522.025205249862, 525.484436227904, 527.717378233471, 518.902657794163, 525.159292176205, 520.932186198357, 526.181338958342, 527.542176932566, 528.857311492763, 519.070262783019, 524.757327516556, 517.362126047489, 520.612288797246, 521.523579190218, 526.650570439813, 521.354647114945, 523.221342819159, 528.306164879879, 519.571722282046, 526.414544154491, 526.800119816264, 524.517188743876, 519.848998082833, 521.07392584539, 527.933955547954, 522.409555574266, 522.914705834222, 527.332439627465, 522.555999290679, 516.657569765633, 526.42105378476, 522.113963366713, 524.157251283036, 520.064753747501, 520.163402693399, 526.016976239827, 520.737862196913, 526.835483477214, 525.066592609094, 523.513522955396, 522.553458442114, 524.690222060424, 518.851433372626, 519.624882027296, 523.17540547688, 525.708223129394, 525.033755784238, 522.395049243814, 521.206435879986, 526.174950157569, 522.263957229944, 518.260553323489, 526.966964708772, 527.414605151346, 523.254394459204, 524.707462141775, 525.578551795771, 523.389983885932, 524.509848324562, 521.679805642468, 519.503678360739, 521.040089230417, 523.46839827915, 522.615444234328, 524.077365413, 528.332157640641, 516.264598787254, 523.031617473008, 525.461906380159, 527.540813206809, 523.286682839972, 523.890152166532, 523.87197439675, 521.665988043571, 522.946784381062, 522.061584059833, 523.008651690684, 523.650413271346, 526.766218537217, 526.447470434, 528.202309836547, 520.182550880709, 523.544699459395, 525.679399878378, 526.209817891841, 517.475846510957, 520.319731145225, 526.729436496082, 522.969962676168, 524.08988071431, 526.484380392288, 521.135909373604, 522.507847804337, 522.058688934779, 525.440484173706, 518.673006934109, 522.097797298119, 517.088895870892, 524.652989352311, 522.688458576924, 526.615758691795, 527.51410784517, 518.996016162586, 529.777300216823, 521.299099434353, 525.605863147191, 520.309927581925, 524.501423719233, 522.228191704677, 523.309912198715, 522.945422482906, 522.665265730102, 531.183811797423, 524.078250221593, 524.073584668311, 520.549701974946, 524.353913151707, 519.081622707082, 522.343017288559, 525.061979758307, 522.634868981061, 524.377044058283, 525.607815278291, 523.995903109344, 521.422094616727, 523.189970993915, 521.076164801765, 521.494695570464, 518.02843833535, 523.136110903457, 529.618958427578, 518.568779151081, 522.062538809077, 523.225761344416, 522.839638273689, 525.20509438417, 523.343179058075, 523.871140943218, 522.423262665682, 522.993526115536, 524.53504195836, 521.818207784596, 527.311930343326, 522.915031795887, 523.134729815075, 524.88175898666, 523.37603710871, 522.316665037077, 526.095800717571, 524.773263436383, 521.414198720547, 525.590974504166, 521.195000974218, 525.356484206144, 522.109013912003, 520.786427845112, 521.209698344756, 519.59732815959, 517.726065243912, 519.920455050295, 523.77776562206, 517.368195733672, 518.84919734092, 518.895378513012, 522.410831297408, 525.335836186436, 527.956277044554, 523.45626610994, 521.280069742456, 523.948115384042, 522.935898864185, 523.360841036304, 528.841466373305, 524.584210645112, 520.336847709419, 524.939150185229, 521.558124129272, 517.207084018556, 520.853292363152, 522.106006632032, 526.633237292025, 523.920772622078, 522.063665239119, 519.813164809894, 520.573891530336, 521.234029858963, 516.043646354125, 519.536654140152, 519.028729331495, 523.100230538179, 528.03324593091, 524.829967983884, 524.881707662993, 521.06951497268, 526.889270801924, 526.558612072687, 524.118872633357, 522.933919563713, 524.474386856256, 525.052893260965, 526.150546112778, 526.586291184272, 521.682310799241, 524.697268109633, 526.524997222405, 523.70518990961, 520.650655695152, 520.335917810338, 520.07438630176, 522.11324300735, 527.412481899533, 523.187174792072, 523.956459391514, 521.662060124068, 527.160028116839, 524.431614190025, 525.436620555418, 521.315040687309, 531.027688878937, 524.973765618548, 521.631890795894, 524.025615180684, 517.653334989042, 520.438906244028, 524.095444826751, 521.334282257401, 520.89768966379, 523.136313819759, 525.745005727501, 525.334230728099, 521.443184388631, 522.84857716625, 522.446515730841, 518.905038437809, 522.858593590838, 521.891974321878, 518.613620973977, 525.236985405562, 523.399078700826, 525.41784124162, 521.473984851609, 524.77072476753, 526.810587724935, 523.653046179011, 524.909538952414, 524.584904681312, 527.815905000595, 522.74605507398, 524.903456442744, 524.063067440912, 523.819704498227, 521.524557222517, 525.617396736879, 526.137360453736, 528.443362776752, 519.921578946687, 522.196655277214, 522.212890286582, 522.741496297506, 521.911893746466, 525.920933710609, 522.011700607798, 521.873159167615, 522.245742630978, 519.546127983696, 520.883234742574, 523.651751456625, 520.909250803074, 521.943935424231, 521.284602056394, 523.952656977839, 525.151924861476, 521.86347910093, 521.792377306279, 526.183084666324, 522.73743612499, 524.090492956599, 525.17551497464, 526.351588038729, 529.359516726036, 519.481938723161, 520.501048697485, 524.073963834274, 521.158917459075, 524.361313947465, 529.479153196265, 528.893494037065, 524.762597407789, 526.576612920859, 519.09690615294, 525.389330769093, 519.182645440187, 525.159246422929, 518.210639901589, 525.78794969222, 521.503987600457, 524.359993781921, 521.851678489744, 523.228760573946, 521.518495611046, 518.858697676442, 518.606680867017, 524.930995244992, 519.785919427486, 522.825193104669, 520.072021510405, 528.970223968756, 524.940221621765, 524.807819666046, 525.65236905965, 520.310324956763, 518.990377600413, 524.667643334647, 524.276543101726, 518.908745022542, 527.724547057145, 518.373070262261, 526.000670266638, 524.175391876819, 522.432609232463, 522.182883299275, 521.358261568118, 524.363868043818, 521.375380615641, 526.808322929935, 521.744928542314, 522.869534546376, 522.669547772557, 521.77623435369, 523.625041926194, 521.549813500509, 524.706818979081, 519.939304583397, 522.709398924516, 523.5742158368, 526.194515427476, 526.577772972007, 524.030576656169, 522.615804223057, 525.538096859743, 523.603662581609, 524.578784751004, 527.321665189951, 532.473065546766, 523.336003360744, 527.009703747863, 527.20729857216, 521.580175930019, 517.141739802402, 526.696920620551, 530.702413301765, 522.916987386094, 522.286771696299, 518.87804274735, 518.618620133352, 524.324766520716, 517.81695728295, 523.876509971068, 523.32688236955, 522.208811510232, 525.273453609117, 519.809597294641, 524.43335539239, 514.495732660814, 520.39695130023, 526.465476409059, 517.144805375113, 522.774982844373, 517.070210173812, 530.130409164632, 516.028607591099, 520.668640887078, 524.315193922825, 525.35632828363, 518.271918999405, 523.3983030955, 517.622052776189, 520.488275049834, 522.755864316255, 525.391281584777, 521.71101874912, 523.965812853355, 523.670457100573, 523.738588463254, 526.249834516811, 518.31583406837, 518.305870839439, 523.65505790976, 522.541087781482, 528.877550167552, 520.347612165753, 522.027804246462, 529.39220607589, 523.011128677112, 525.539984097718, 524.118812245262, 518.351628740024, 528.198799681644, 525.371395326427, 522.513658799828, 514.036846706146, 520.269076769387, 513.773518186083, 521.519374724384, 527.507296694914, 520.526581910928, 521.450996267156, 531.864569519713, 519.95556382971, 517.444194362449, 524.909501540136, 524.113449704745, 519.427551678108, 521.218560353656, 518.283493923703, 519.014871220992, 522.500259907906, 524.254553125906, 521.00472648921, 522.587013250109, 524.060857532215, 519.487544132787, 522.065275386008, 525.453888925196, 519.745215402, 524.226970361064, 514.078746563765, 526.8359079489, 526.633926252114, 525.074574447161, 524.04187467401, 528.037473630978, 526.569554429974, 524.217060726339, 525.487322854949, 528.656456588739, 519.143596035806, 524.788209876313, 526.63261725694, 527.06263517759, 520.446129652644, 524.331898697512, 523.711927934372, 522.251850208766, 522.385004496188, 521.706630340888, 524.509296293606, 525.181870343034, 526.510316826091, 524.704738856626, 521.252282234298, 523.998789170682, 523.032339067753, 520.537873958387, 528.603216646589, 523.701144134251, 522.784287270465, 522.862436960348, 520.881671495467, 520.792028580122, 522.323530374678, 524.554767853341, 522.111589081207, 517.97854739777, 525.656003081669, 523.681219641478, 523.78315787765, 523.572347872245, 520.211354464088, 525.311585412094, 521.207223822016, 517.538260131506, 523.574076402506, 523.045459228978, 517.896581540448, 523.944231809332, 515.083180322538, 519.58396711687, 518.460171540146, 522.325306023206, 522.28658121683, 526.065638235582, 529.768079729579, 519.372895473106, 521.7424072411, 518.893394107574, 523.534188750169, 521.897318617199, 523.430776784528, 522.75918027121, 524.303570693797, 520.209154774091, 525.974746809119, 524.80919758403, 519.406427758954, 525.860043078816, 524.713253311463, 525.397983598524, 528.067425141308, 528.026237133615, 526.446759855096, 523.561029431846, 519.853160109761, 527.956115566447, 525.173132731178, 526.139892546139, 520.015563876702, 520.180897728447, 522.28547121791, 525.647696983069, 522.712620159292, 519.09537747435, 525.402647177735, 521.572065794316, 521.753349817097, 524.649016256393, 524.063405618914, 524.170214848651, 525.427913439184, 527.380971008615, 524.44019454287, 522.193066542065, 518.78890629493, 526.046027242654, 519.675185596266, 525.529361835832, 521.456736612024, 524.098087624466, 523.72206642138, 523.844944499983, 522.915658997253, 520.946253373513, 525.943195326985, 523.643392411686, 526.991728761443, 520.870123311917, 521.414483908379, 524.793538842803, 525.145233969968, 523.907474271333, 523.590733520872, 519.669508492594, 516.802862206512, 520.413926649736, 519.074133099616, 519.18106782421, 526.51717188795, 526.749333379667, 521.948340903735, 525.311704428879, 526.17772184299, 517.980820823538, 522.117860611961, 522.324456565548, 521.181630532986, 517.67328587293, 524.69447931428, 525.920692180493, 522.223952832653, 524.873465511479, 521.893348136, 523.205776800663, 521.385550721144, 526.273628545874, 524.576413038595, 519.327567948479, 521.046232603728, 523.6165604454, 521.870889094019, 526.870704105178, 526.45510731641, 520.655704940808, 526.120660959607, 520.723290006907, 524.018791394774, 521.594274835286, 522.847908570143, 523.560979692919, 516.409147198539, 526.960592802781, 521.916102965997, 523.652749512292, 524.922548614943, 512.76954499267, 523.372248834961, 517.79213294394, 517.896797587414, 520.753948984428, 522.679952032315, 531.46433904276, 518.037974923896, 521.556496743951, 521.427571070082, 524.615009015939, 523.128540834856, 527.44673667217, 516.198992004159, 523.545194136591, 525.73286129551, 525.305395029062, 526.467084447024, 523.197285183557, 525.064676930605, 518.763564587168, 521.621775935559, 524.499256011418, 528.160985946719, 522.803113479485, 519.777887412926, 525.991279398403, 522.085515106901, 519.24766093208, 522.077035212342, 521.118180915458, 524.69006656708, 518.634234220546, 521.229178609718, 523.925344212921, 523.927913359191, 517.127995563243, 527.469085546189, 517.832496332105, 525.239531976125, 517.061479245432, 522.91675543414, 522.317043312623, 520.353847833744, 523.05802306251, 521.343967665004, 521.711166268407, 522.473984680606, 519.082266411581, 521.337927847631, 520.586094113911, 525.286165739997, 520.023611432634, 524.148433104441, 521.70750958297, 526.545415293692, 521.120128039231, 528.155741931112, 525.060195781211, 523.829026159148, 522.485218682616, 523.303067966994, 526.46415117628, 524.804227348302, 524.829679600948, 525.889524579601, 520.681559634811, 521.776294141477, 520.253138668645, 522.215370178691, 525.42269090503, 523.021339172528, 523.678696800416, 522.813870296331, 526.31466757776, 526.252331439998, 524.608300855199, 523.738851332057, 526.20918608285, 520.302662662675, 526.140854836976, 520.506087890822, 518.338153527893, 519.56448208693, 523.908113407597, 518.317023820231, 518.266078290683, 520.715847791876, 524.801114902246, 522.388526437516, 524.161623774947, 520.037183431405, 522.096385856954, 523.405469141986, 526.89056344063, 521.703404992737, 523.174987607004, 522.941374741672, 523.365981218978, 524.053084792207, 523.962323200534, 523.741399384222, 523.630601972785, 519.389756428745, 519.276185063671, 518.715077184367, 527.557331266159, 520.482226573689, 521.589311943869, 522.172116929655, 521.327148609801, 528.441494644179, 521.455725378135, 521.167647952269, 521.034686757448, 522.044943992455, 521.137078179746, 521.355258100761, 519.559061373907, 521.847040229081, 520.575798593601, 522.194258869193, 522.537090699284, 524.936173855667, 527.978782879396, 521.198106566141, 521.625617894021, 523.498130271242, 528.213657114892, 522.957760932294, 521.519743692491, 523.880335319955, 521.561877069316, 529.755958259826, 523.489423296252, 523.999725737717, 520.064592830374, 520.102812516618, 520.65408841541, 516.497246744854, 523.254922360977, 521.421049727432, 519.713357034851, 522.650937892646, 523.769722699633, 521.517203760513, 518.632995790773, 524.223047206134, 522.99556666481, 520.048097459184, 518.694585122193, 523.288296108484, 524.752186503717, 523.001513626415, 523.944215360681, 526.535285941875, 521.191386562634, 527.183074534177, 518.132993337065, 522.673698083035, 520.270740791105, 523.467469937235, 524.395557351465, 526.128621907965, 525.137300764328, 524.916315284717, 520.928884505809, 524.002931230885, 525.637929041407, 523.160734502408, 523.497440169423, 523.454160811774, 523.69855557571, 525.41588056363, 522.939796825287, 523.557471898361, 520.428104284592, 517.079478490783, 522.80039223726, 525.378467411674, 521.559029524528, 528.665489965406, 527.84139394644, 523.270398892288, 519.918938461523, 526.822419417133, 519.983532577543, 521.496335853181, 523.458004553798, 521.244255852698, 523.296160935489, 523.065777237103, 522.979461131816, 523.041217903777, 518.215353527025, 519.851460735898, 520.971917696862, 519.731195635128, 525.3821272985, 517.6343489796, 526.231511675901, 520.539256834207, 525.817136532697, 522.475385025966, 525.62332531418, 518.049512775674, 529.518679519642, 525.826790643346, 524.431917687091, 519.174603786632, 521.692049107341, 521.521559116746, 520.814468682167, 518.695258304471, 521.57114054891, 522.076147262787, 520.883194820767, 520.974951594764, 520.972344701901, 527.013305085411, 521.218131360369, 521.787357872711, 525.551675036713, 517.276450772148, 519.892279568701, 523.950784404861, 528.23966871903, 519.034785818683, 527.435954201899, 523.004648991406, 518.602707118113, 518.673464095325, 516.739357247579, 521.610551168112, 524.424896195724, 522.573310457455, 521.572862231621, 527.064260987933, 522.64828898192, 525.253343186169, 523.364555102384, 524.046610075875, 514.498342244411, 523.268909425252, 520.563358242513, 525.81698466207, 524.018299892867, 522.874090620398, 523.266028099468, 521.15865665942, 523.652407005201, 521.121015806073, 517.888797203381, 523.29948875361, 524.456953826609, 525.141276282218, 517.628444364268, 518.412672905093, 516.028222952232, 519.36604958802, 524.564255363919, 519.848192104571, 522.25537689723, 519.781433616619, 523.191913042647, 523.930510657127, 526.885132115652, 521.340193496058, 521.557968999923, 524.572292909685, 524.80049497684, 524.085082216246, 525.143596382965, 520.02963898299, 525.058120122098, 522.79837476803, 523.971176062192, 522.251326128801, 522.547876429885, 521.278476191837, 527.240207121959, 524.673591470427, 525.65113669043, 525.044835213172, 519.753006628494, 522.24375300878, 533.160182970206, 517.1240149313, 527.452555100988, 518.308324016146, 520.00172624365, 518.795784565505, 523.444445834224, 523.028271391384, 522.004535454678, 519.484647117166, 523.920706116548, 517.591855168984, 529.733083265363, 521.580589862435, 523.13931708042, 525.171977714637, 524.280407167914, 523.202925179697, 527.5334248959, 519.580267183799, 522.151264947037, 521.043750252055, 521.497309980374, 528.586534772707, 523.885048441235, 528.879171081731, 528.752246536636, 526.70269949188, 524.052281615318, 523.727785525502, 520.144344989592, 522.687108186167, 521.986585341942, 528.059695097702, 516.140701597734, 523.471987956489, 524.990375174772, 525.096173542324, 526.135741735493, 520.995749947985, 523.160935857345, 523.140452393247, 521.98729810734, 529.571564512378, 518.990833634997, 526.779706233654, 523.962452654341, 521.590514126261, 524.942499493133, 522.968188202893, 525.539165973952, 521.322219885717, 525.545073439666, 521.586387673654, 529.098139775153, 524.901617611854, 522.978513188639, 525.687592167183, 519.931383719185, 519.174990551293, 528.893934297924, 518.802848830292, 523.605060965086, 525.383271548829, 523.527708118124, 524.158405517413, 522.31904646099, 523.040319787871, 525.237641165296, 521.38949158329, 520.955118082019, 523.311944836198, 525.03749027789, 518.727699812227, 524.51645830344, 523.443083921245, 519.53606613929, 523.381925873976, 517.567747372306, 527.772987657898, 520.25357289066, 522.490090944437, 527.176582021854, 523.360796115008, 527.192734534772, 524.407920423454, 529.978281603365, 518.155684131219, 521.500818741242, 520.845032560335, 523.226953003197, 520.457142451576, 522.328855328485, 521.157030726437, 522.399896062883, 521.165911048241, 523.671187585461, 520.237416413331, 513.2329905852, 521.933601568994, 519.796847305989, 524.757322862307, 521.534668984956, 522.387141190709, 522.723255155424, 525.467477923594, 524.864154845161, 522.474447480446, 522.202251933254, 527.968277264972, 521.662975323329, 519.366301333088, 518.10558862468, 529.647078443256, 517.381082780425, 521.039731905463, 528.982357990086, 518.121447321543, 521.171863500194, 521.111822761025, 521.023226990947, 521.336708056295, 526.459448966613, 518.424353089565, 519.227200622678, 520.662134165318, 523.63809704536, 523.187224359923, 525.943145196639, 523.179228986235, 524.41452116205, 520.500971688671, 531.371475176526, 524.914885337192, 527.292261592407, 522.094833790666, 523.765799830323, 523.337953479432, 522.041347352249, 523.767119227007, 527.825858499029, 521.37645797796, 523.715085246644, 518.940234451689, 524.493490566722, 519.858291072798, 527.259808574479, 517.597794271128, 524.709450122366, 530.06945432086, 526.074970775661, 521.78948615819, 526.063371975537, 524.408116679901, 522.839223315823, 527.851781134809, 524.691163005707, 522.969108230769, 518.476289715368, 518.427057403051, 519.633292947477, 521.101557618614, 527.872954450656, 517.828587473701, 524.592825222434, 519.018576337679, 520.708503603581, 517.287189329048, 522.704019659143, 525.561342473329, 523.784211168954, 518.925630768782, 526.222166466645, 521.403776554285, 518.348902719433, 526.615748723561, 526.609059337238, 523.761385991557, 525.10308562245, 523.658334126337, 521.413720401992, 521.753678716083, 526.7574891879, 519.632742846163, 523.155871190765, 518.848385884461, 526.415346746681, 523.985353342231, 521.54802624112, 523.477261524563, 523.432982839093, 521.631579063842, 523.408022734751, 524.92925994997, 521.62084821448, 521.067622912826, 523.705821769247, 522.911205402104, 522.383965573228, 522.853324223909, 520.718595978639, 523.299873066997, 526.057165281816, 525.744006610549, 517.844221057063, 521.791669463877, 531.329484206964, 526.610199567777, 521.494785463507, 525.874104284831, 526.043515328663, 523.386383944386, 520.640544525214, 519.668343141906, 519.961058028311, 522.093483082813, 521.212169991207, 522.942576758958, 517.825806347375, 524.699159458061, 523.975365275708, 520.544588556421, 521.634847063192, 518.917740113511, 518.869873108503, 526.491788734087, 526.121167368851, 528.319928856203, 520.344014864448, 527.153828274002, 520.734516818328, 518.924379353233, 526.918203401343, 527.579210134899, 528.879312949497, 524.643955645209, 514.363073875406, 522.643053946454, 526.581775911747, 523.794851299185, 520.378885456436, 527.787873758701, 523.098674809214, 522.815579508884, 522.135759096608, 520.638313291537, 523.39364442117, 523.137516399158, 518.544669009061, 528.195004230039, 524.766392634678, 521.673181122832, 521.651854732269, 526.99628753416, 525.344679681419, 525.000669232599, 521.808189624329, 525.347317592316, 523.328962388458, 526.798993761, 521.589848702871, 523.156120202654, 515.806165209904, 523.840223468376, 525.393955506553, 522.523819177668, 522.636390027943, 531.141263987354, 523.955588935785, 523.632998930022, 526.368062305352, 524.343246033122, 521.682061164377, 520.970188023746, 519.663826257114, 518.525261032031, 527.298695045964, 520.427789492822, 521.885357611149, 526.425122416617, 522.941633702222, 520.424034815773, 524.952339054707, 523.369427537542, 521.876254350109, 524.541501247144, 522.181429640808, 524.821705655116, 525.046619211086, 519.314864607605, 526.533559117486, 525.734233710361, 517.591421993531, 521.881043456819, 528.478797778411, 526.998895549025, 518.967860005828, 522.565319812706, 523.901278689265, 523.678518075158, 522.814375471526, 522.985365792973, 532.033031771508, 525.234713123377, 519.879711777694, 524.726130760647, 523.790985878634, 522.208610214674, 528.647085133863, 526.670134438039, 520.083195610926, 531.190664355674, 525.065004208947, 525.9686328381, 519.447264868099, 522.069566143564, 526.223036367099, 523.159908444682, 522.572167005718, 524.415856371445, 522.920241138666, 520.708558174079, 521.630574537252, 525.395959828464, 519.40552661807, 519.943746878373, 520.540205150636, 522.347742150136, 521.088527293318, 524.925920461322, 522.940829521316, 525.602474662104, 524.219769196677, 518.405541222338, 525.701210653793, 520.441372223849, 521.318481482839, 522.556747409758, 521.496613152585, 527.559839549775, 521.960897748346, 520.75371230032, 520.461672937311, 523.606165330679, 526.031034114185, 524.630163704007, 519.216263419621, 523.918579290971, 522.292494261757, 526.703847771626, 526.291010362067, 517.527442507324, 522.251033862733, 523.229430959779, 528.152183864575, 524.676606161106, 524.324711282901, 522.036626503821, 520.395247441164, 528.944927697641, 526.495843379248, 523.149806499167, 518.076460820642, 526.162910331477, 522.949437928413, 523.530788883478, 523.193143973268, 524.569667802969, 523.773560682265, 525.814467870721, 522.384998716978, 527.513492759442, 524.023630019098, 528.257742113045, 522.729526482985, 518.980132123233, 526.241173766029, 524.769387795458, 521.226920349049, 522.290977752498, 522.773550664859, 525.843752263212, 523.871890363169, 523.975972328276, 527.166006315615, 526.800583104288, 518.987367035854, 527.196715656388, 525.285417223896, 520.086100062438, 521.788845564941, 521.277811113464, 517.5798936387, 523.333727472322, 527.403329301992, 523.292308826682, 527.720968789189, 520.830432241363, 523.542152292972, 525.160173415078, 521.426664254499, 524.688491427674, 526.583742183659, 523.979589126257, 522.162144463151, 523.164219756231, 522.015370935017, 526.734775667139, 518.43486110681, 520.861541580749, 521.985558797462, 520.529364033893, 523.066660804214, 519.51353565522, 528.085053497163, 520.478794267513, 525.105669846535, 519.001930187639, 525.126853319268, 525.70578057902, 520.974738380607, 527.00415824408, 519.930041616453, 524.912299891991, 525.907951655638, 520.461758219704, 523.725290741712, 525.844267057387, 528.165179849329, 521.796175896537, 520.574457427741, 525.79461352208, 521.257755015835, 524.662237209645, 521.734417289023, 524.989343649069, 521.250057815463, 523.68322156704, 517.395112727889, 525.234565551068, 528.83046809028, 522.674914130899, 521.780249758147, 521.362175929902, 518.286628810037, 523.437820579768, 525.682897507489, 520.325078667255, 525.992942241164, 524.556726572306, 524.75109297957, 520.676405358029, 526.887223368083, 522.12921842926, 518.498859815792, 524.137472283485, 520.976374912789, 521.525952849503, 522.139185206975, 523.667467573577, 516.012314871338, 521.268638970725, 518.759354427262, 518.94197217061, 525.672383452427, 527.041767637319, 522.018261657171, 525.662609301517, 523.681193056306, 524.01367053892, 520.247486780111, 523.500700150184, 524.676880365042, 520.838233782929, 520.648474349161, 521.769998323719, 524.441760615263, 521.150175278738, 525.113382111433, 525.004921940658, 527.306482663996, 524.35749465805, 527.825793860665, 523.904304692863, 528.134712103354, 517.37714033548, 531.224246543163, 520.149661153931, 525.971180186209, 522.929699722314, 522.573500971779, 518.658940119197, 522.331584500378, 529.489111912104, 521.827550973336, 520.163490064919, 523.353439364469, 530.236951936766, 521.797144903246, 528.465601377241, 523.65914598528, 522.468264778516, 518.075325944182, 525.690122259178, 525.479628372931, 526.049139489791, 523.540958156103, 520.885601666935, 528.820008571378, 524.413126765868, 520.739967005167, 519.874695647848, 525.046891162229, 519.566335109109, 521.101775670408, 525.341247387452, 518.243367169866, 519.592506050729, 525.636426949802, 526.37303856364, 517.598071411766, 519.5188585348, 524.78950276077, 524.224130579544, 525.479573631204, 527.668537975838, 521.931100236839, 523.450347316923, 527.645955983929, 523.921142312005, 525.55147956131, 523.141221660369, 514.325813966382, 521.845379110741, 521.228901276094, 526.746564804152, 525.176944756737, 522.941170666201, 520.206330533305, 524.942301775975, 522.252235526729, 522.032270277664, 523.519081858663, 521.724943678915, 519.507336475722, 524.431354163111, 525.954392108866, 527.275878939386, 522.236426785285, 525.387710466566, 527.909069094801, 524.347834432918, 521.428408130061, 517.754996714247, 526.798127448338, 524.065493220381, 526.64761134668, 520.69523124167, 525.143687933559, 525.019223205265, 526.832815400782, 519.849411910157, 520.033913986077, 526.182059901628, 524.782953586952, 527.484718208376, 524.988993518263, 527.416151101069, 520.943540401143, 528.27014336906, 532.04245634848, 526.091686924872, 520.682265575677, 526.589175677085, 517.936612669136, 524.646992736234, 523.871794790405, 528.627694882323, 526.181871021561, 526.677679731488, 521.556342452049, 524.920638791906, 523.457934289105, 519.079388057432, 518.115267791044, 519.971893031189, 519.081769848279, 522.574173423529, 526.34060459529, 525.719278693751, 527.139705460362, 521.972432587162, 524.162639554938, 524.044211776631, 528.591938058424, 522.542398369633, 529.315268727994, 518.186103106535, 527.527988222268, 522.51816412976, 526.382336961971, 522.385263259057, 520.948855770099, 523.596187746752, 522.549101447311, 519.912421353291, 525.539364754825, 525.150179513094, 519.954146357602, 522.279035109627, 526.943231345596, 520.904010452499, 521.710982427135, 528.296860419878, 523.275669399561, 522.444076112851, 523.20453269634, 524.619216112756, 522.005597687034, 523.217417277433, 520.392581570918, 520.617445383621, 522.171762997451, 524.213612638184, 516.909290427444, 526.62991187929, 520.825467998167, 519.40864225588, 526.27345501091, 516.961753172213, 519.682922091376, 520.889235203931, 524.914864556369, 522.900637348417, 521.817706062205, 524.74701008462, 523.654317211078, 522.278487655211, 521.742082741119, 527.155773446462, 527.092241742282, 528.323440195637, 517.80334835012, 525.667847537242, 528.285659229864, 526.903976950263, 523.387076367007, 525.801529052098, 520.599660633828, 520.772032414239, 523.347736028632, 522.858723840417, 526.96842688087, 523.829853955076, 519.08849724404, 524.574205742312, 523.511358660777, 519.863021125937, 519.381667440533, 516.480981117136, 529.518240046245, 519.325686634772, 526.651215930882, 522.785136379833, 519.834949408968, 525.121840008662, 521.697455820624, 520.270982636707, 522.442016145306, 520.867991642584, 524.220331347867, 521.990086094572, 521.825995754517, 525.379791092193, 519.780976641696, 527.560134753059, 525.75975542907, 521.583401660356, 521.086106170923, 520.870790295479, 523.081440796358, 520.905203470244, 524.151195344682, 518.899986968772, 525.619692016781, 521.257955140428, 522.348072836225, 522.933850720828, 521.449235602898, 521.715277483605, 524.521350926123, 522.331818172568, 522.900273115832, 520.829256962622, 527.988233529791, 519.970766059913, 520.716792170593, 519.277860093109, 519.938876388772, 527.129756880547, 523.027658904807, 529.971855603906, 519.318247374427, 522.317425853001, 526.092677365681, 526.50660028255, 521.800602403551, 524.597653016732, 523.337599377711, 522.636060474492, 520.122833711105, 523.171270324718, 522.051217919954, 522.650892934672, 520.631395669599, 522.982172480475, 522.312939692499, 527.111129887182, 521.786938599343, 521.756734027661, 523.295062385575, 519.467826521557, 524.907688224207, 523.323113148739, 525.287491930566, 526.065410353123, 521.068958612038, 525.375058142184, 525.772354919334, 527.552798587865, 522.619097396249, 516.320216418356, 523.296826816821, 525.416792136312, 523.865523001057, 527.21392254907, 521.677499429076, 522.322880308873, 523.328746086072, 525.508903197089, 521.589133599765, 521.854286163166, 522.689330304063, 524.252886626239, 524.700411668359, 526.166792676729, 522.573219415964, 526.161591443378, 520.389964622914, 527.540578650967, 521.035531815892, 521.424633902563, 521.856557152387, 526.132325020793, 520.541946479889, 522.607291401145, 528.791321034183, 524.470471627044, 522.70403055421, 522.838673924779, 521.244109463701, 524.71611077889, 525.368222573045, 522.478406081271, 522.064625892787, 526.658403566889, 518.094401983997, 519.107257075745, 525.370487175863, 526.860724491818, 528.408015894084, 523.96137976869, 522.390156178483, 522.277320399563, 527.489953725088, 525.333662107839, 526.069179476594, 526.699091042697, 522.573508917868, 526.0226334148, 520.859195322402, 523.227556510642, 519.251074654532, 528.378454914985, 523.734018740483, 520.942556226055, 523.298970246957, 523.063835624147, 522.835697374799, 518.105177400986, 526.163578345742, 526.323978492705, 525.444006192041, 523.636220394339, 527.957373425134, 526.04663056717, 521.832405486764, 525.19564022871, 521.570372982987, 521.259537646501, 524.348367638429, 520.990984528806, 523.263070907688, 521.231406785624, 525.170383585703, 525.516759562091, 526.416826810979, 520.909876770463, 527.594562361618, 522.502938855181, 522.689927095199, 521.22536275499, 522.120792989062, 518.019867516225, 524.97221508499, 518.653203905813, 524.088290045258, 521.088338795894, 521.275574646066, 524.659418618343, 527.087569067732, 515.704813767849, 521.154143569983, 522.810228135189, 523.814500216978, 523.122149091396, 520.766223851171, 521.476985355737, 527.598816738724, 522.929915237943, 521.298217506494, 520.629905823659, 518.476463634329, 526.875265927626, 526.684557511487, 525.067610226457, 521.950524621887, 523.202473383898, 521.045273964491, 523.392636514483, 523.725241114414, 521.083258980379, 524.456650988759, 519.63545511021, 521.561145286611, 525.044672530326, 526.249854059929, 524.800808864015, 517.107180429869, 519.511819100501, 516.094481424598, 529.598001215867, 522.968014111327, 520.572969987251, 528.571269549023, 524.184097634814, 524.866521523396, 524.98277706763, 521.624835416119, 526.221256993246, 520.875878692908, 522.539272618938, 529.023433497504, 524.827847308077, 516.76940946891, 520.825752190181, 523.709696606838, 523.708790114513, 521.857726671821, 523.172629976776, 520.265640037294, 520.956255479738, 521.75236629413, 519.67405617604, 525.154740723978, 522.410307928039, 518.440898066578, 518.881496040875, 525.313802537925, 518.040628244955, 520.268509065105, 524.54606837321, 524.014981317038, 525.488104582537, 517.553108355613, 521.556413211419, 519.964666262075, 521.683441337826, 525.21022894809, 526.536883159471, 526.367589104452, 519.376319041692, 523.772145204977, 529.700057809933, 520.906853082261, 523.466613868097, 518.350770891748, 526.225764043434, 527.524331962444, 523.246154218395, 524.419588550647, 522.937106274222, 520.41724561456, 527.515793407211, 520.450305214342, 521.607341570255, 521.092971621504, 521.308722412331, 522.809567576873, 520.81125772604, 518.517717763549, 520.783830475872, 526.06280617155, 522.333727721697, 522.430480660755, 524.60185120859, 520.548682823987, 526.235008060117, 524.052333820885, 522.335529169072, 520.386100116101, 517.268452523816, 520.329848450968, 526.929018295499, 526.201059236713, 519.15326760767, 522.604180034525, 525.203071164834, 522.239604217927, 518.553734075252, 521.467920657818, 528.122138928525, 526.517487441086, 524.63388106955, 528.177030862497, 521.210802118827, 520.381900040833, 525.660914558191, 523.528715298047, 519.010026093679, 519.235718178319, 522.082319317397, 519.91596300055, 523.638520169872, 523.297625631023, 525.048301726785, 526.490724069436, 525.550854695739, 520.391900297123, 521.46025414351, 524.442879211888, 524.514451849793, 519.234432798697, 522.624377358688, 523.934533500658, 518.509834047562, 522.425755704386, 522.723891979323, 527.075436440944, 523.078850961039, 522.102957011554, 523.643031814119, 521.091314435502, 526.357635030602, 523.308356682634, 523.352712305736, 521.96003819098, 520.995093241607, 526.019342000984, 529.593427873358, 520.23730320198, 523.71686136991, 525.322848135327, 523.181460240094, 523.120887325807, 529.603276255889, 523.683129331533, 521.637981558946, 523.754694354736, 527.595340619982, 524.692022518435, 524.683718947572, 521.963475866527, 530.527025597035, 524.950290863484, 519.636804005108, 523.538769225019, 520.991183696682, 522.324781710326, 525.085947396153, 524.666501148153, 528.306813513533, 524.251760341452, 523.892842927311, 523.916300862381, 529.306473103258, 520.364475451101, 525.213273126412, 520.463179754335, 524.540176775534, 525.535555275871, 519.693138926138, 521.248420957371, 522.381467364928, 521.890976125395, 524.784057548228, 523.855991122468, 522.667943873417, 527.53852522227, 523.163279879863, 523.948336877877, 520.331179043092, 521.444014805844, 521.735823007865, 520.656153978984, 522.338228547811, 530.344370126657, 530.533089935906, 523.854772466022, 527.545371956096, 520.641450857067, 524.347377399785, 521.350889264368, 524.456833363396, 523.181147936567, 522.818943665834, 514.457031050352, 524.700328053609, 520.16916165489, 529.981592693186, 521.377338653863, 523.3295648928, 521.940740195624, 523.78149268178, 522.371582116676, 518.870641792871, 524.847235083912, 525.43244155474, 518.427817352639, 522.010276594702, 522.161450714862, 518.958022390074, 519.289495888789, 522.300893061934, 523.488456558977, 524.907221640556, 520.076748677116, 521.816470243389, 522.83477729288, 528.00540293212, 528.579531929068, 523.23205027823, 523.957736621917, 523.607582228411, 519.576345441017, 525.499672421497, 524.978241307641, 523.391546458053, 521.228491523411, 523.750557513219, 520.503126890422, 526.65316575076, 519.274374057003, 522.047932862933, 525.019135008842, 525.559141942685, 521.641137615446, 526.152875909009, 519.307965320147, 521.429137339251, 523.171664275619, 524.230747122387, 527.240009116159, 520.211232559878, 525.279454812912, 522.552208336942, 520.630063892064, 525.42643600796, 523.334100472603, 525.836388839331, 518.065263345369, 529.233840700054, 520.266967954671, 519.157400868044, 521.631677404101, 523.636338205748, 524.211711192021, 526.515658355217, 527.213934667765, 523.853780539016, 523.942625231394, 522.869226231872, 519.913775966433, 526.202694179685, 516.589723428517, 523.019283568179, 521.41629678156, 524.134748760308, 522.526674322154, 520.581144639695, 525.025661276338, 515.469610375904, 516.99115898205, 524.918246077931, 525.882560257846, 521.650099485481, 523.419572154378, 522.448576440834, 522.33336346604, 524.909857609948, 524.500506927614, 521.058467074835, 524.762400649768, 524.13798041701, 524.817055579904, 520.315527717708, 523.532195732931, 516.794970269517, 522.535062191293, 523.128721411932, 523.739831274429, 523.076013074309, 526.499918720129, 522.108807617255, 527.711548655456, 521.314857980913, 527.384413679381, 520.029130891356, 523.199647088237, 524.368489366294, 523.888456774876, 527.790987556759, 523.473490386602, 520.689549865067, 520.892903590105, 528.794398348489, 522.308418555792, 522.171018725842, 524.417492706057, 524.243738654237, 519.558442657005, 521.241801408909, 523.924485565958, 522.386598647158, 525.7160280316, 524.995570903635, 518.643292859947, 519.888013331588, 523.511257811247, 525.167063562104, 520.919243889104, 525.311001326963, 524.266632821031, 524.376111866941, 525.739469046104, 525.558031159348, 524.987698136163, 524.256240456421, 521.094634786004, 523.173770080242, 527.426642077642, 524.330613923111, 526.534509394271, 516.242144729137, 524.412447204392, 518.967956452108, 520.454507085258, 515.890315059428, 523.463298169125, 520.3552505318, 521.52069875121, 521.982657055877, 521.506961540913, 523.12302438795, 521.891358152243, 524.158437551519, 525.13462648953, 521.203150105438, 522.878086525002, 522.478687730345, 521.219056052577, 524.315639313269, 525.103819193272, 520.527648811642, 524.359250919347, 523.688622985038, 522.091624880658, 526.471420268251, 523.713785185382, 527.67263722008, 529.426619954777, 521.756971806959, 524.332417555789, 520.227573899529, 528.22104441741, 522.462362638225, 526.37161647137, 519.18136754167, 521.352870959416, 525.555044484773, 523.989842246523, 522.912553548014, 520.692306935821, 517.561704177428, 526.361991952476, 524.025525393304, 525.512345398603, 521.566507699507, 520.679673589108, 525.063862328818, 524.7525192783, 528.091997499147, 524.107654642834, 520.830967625488, 527.058207433122, 522.749602025859, 521.971138532498, 524.437047218294, 526.168540802032, 523.141316406382, 517.5670988636, 520.721065778772, 519.626019407035, 524.232385307033, 521.47752501947, 521.970779704895, 524.05259577588, 524.488030193428, 524.298811860976, 516.663923517921, 521.246234958251, 524.557197086741, 525.652375078641, 519.861431170356, 522.212862901012, 525.965438382639, 522.507561418417, 522.018340981272, 522.64540101209, 523.222597542145, 520.314322804542, 521.94285361765, 524.006017478618, 526.250627449856, 522.541892001278, 530.152683735738, 526.605770024005, 525.165548810038, 522.982342021087, 520.741419175129, 530.705984935382, 522.742847751361, 520.937367037046, 523.91254186522, 522.619755052582, 526.633456062117, 522.813728398239, 524.070428908313, 521.833940816887, 523.975142523581, 521.112977539575, 519.542737793077, 519.237861235938, 525.778885734767, 526.145286415215, 521.252879338246, 522.87524648763, 529.616753438698, 521.874183870553, 524.760807136925, 527.925821820021, 521.841685745853, 528.807134400662, 524.306314224877, 519.588924633724, 521.596069046086, 516.964712485519, 524.595672151803, 520.633567689796, 526.662005253493, 524.376019101396, 528.31993492761, 521.812587297599, 527.302807014282, 519.248451254506, 524.537076780446, 523.730031394724, 523.854425170072, 522.355499939946, 522.853714486738, 521.216706492214, 517.638473273218, 525.440510434091, 518.094092338907, 519.211126451393, 524.638952495184, 528.901508105011, 524.863437814861, 516.847694504606, 523.555754404234, 523.109062292146, 526.092619649502, 518.238309785926, 527.19563318723, 526.085311789882, 521.164294542376, 524.286676202621, 520.731021532984, 520.855469793999, 525.389810928581, 521.761738424586, 527.028671875557, 523.192885921988, 521.108496523407, 523.467053880565, 520.314853307057, 519.715702126252, 523.860098369184, 520.612596451834, 523.947705479224, 521.349396722814, 524.590491201503, 526.011196093321, 522.148578213575, 521.742803006798, 522.407246597257, 521.853157394245, 519.323145199285, 524.426708994694, 516.430194579041, 519.997077442701, 521.681222878226, 522.124271846455, 517.987801146613, 526.450286691248, 522.609388266106, 521.360966037124, 524.693065321745, 523.059781776716, 518.104148673098, 521.241238676844, 519.779681014528, 518.399797692724, 519.113900522752, 520.784573843758, 523.794940105193, 522.384400735963, 522.287983815927, 521.581887756871, 525.086357324908, 522.541966835204, 525.990618640493, 521.228883154129, 519.617451358145, 524.793663769645, 521.117648472034, 520.972153308908, 524.242895805867, 526.08092977172, 523.069902258847, 529.506725808184, 522.942125188882, 519.074806735193, 522.416731764628, 525.935081297569, 523.294167584938, 520.683206106474, 523.784365435321, 520.255731845991, 524.540646195974, 521.416748864587, 524.011104608882, 527.579681977231, 523.833264313116, 523.933101535634, 528.096922057691, 527.548068233831, 519.144212148928, 519.711594201215, 520.907162075266, 524.37907149369, 525.446422063849, 524.45857598248, 520.573243254803, 519.776033037729, 524.388391934955, 524.463012464723, 525.815396336672, 520.428955644977, 525.65226312132, 519.727277928939, 525.935905286453, 528.581051239123, 527.629160488549, 521.053729563938, 521.405638438655, 518.906902603239, 523.489238847558, 523.868096796326, 524.944114914772, 520.476307850826, 519.264723188183, 518.694066364822, 519.852634646506, 525.06520454106, 522.770869110471, 526.571513842475, 528.047158519068, 523.096906625228, 520.193881626335, 523.039880384891, 524.067284614773, 521.802600396161, 525.256721853863, 520.940049018734, 523.363685356404, 526.41032959114, 522.526482508029, 517.58996080137, 523.087550603811, 522.299671375722, 520.965880151043, 523.039104077403, 521.659789788042, 518.799873556366, 523.192659048162, 527.062986264334, 527.572440163941, 525.512400576612, 527.137712303704, 524.612566633422, 522.573275041382, 525.87649579945, 527.272011334455, 519.455234534495, 523.849592701768, 525.341100530943, 522.822671214203, 518.112054813388, 521.64640255776, 522.536890910889, 521.073216385801, 520.493939792459, 522.48970871626, 525.097923616083, 518.69278531531, 527.223843763469, 525.413898560779, 523.837745281091, 527.362156536882, 524.586007522238, 520.336392646841, 519.060333895158, 525.050495809261, 526.728533861557, 521.988440970927, 521.778077976639, 523.198124527222, 523.373405495737, 519.566721192207, 517.436248335201, 522.917603403339, 523.425938786439, 519.618702593848, 527.810922477858, 526.89697387628, 528.606604957756, 525.16898686398, 529.386702386671, 519.098494953535, 523.182031523098, 521.990253005145, 522.341466821759, 526.052781859733, 520.755611549375, 521.674208827517, 524.213640339131, 524.098321381285, 523.131993446678, 522.825487070533, 526.312806039722, 524.178094707429, 520.347442776511, 525.030226446389, 525.8960032958, 520.089705768201, 525.419018580113, 522.445659526398, 521.686309335681, 522.948241730103, 526.540997993393, 523.953869532145, 524.267402483795, 523.019658379097, 523.530375814152, 519.646238778124, 525.208703846238, 526.704536353168, 518.398567871831, 522.460406170943, 521.051344565063, 516.643660581522, 520.426042543911, 526.648408372191, 523.65231559608, 518.932026385067, 521.534978061963, 523.768907600188, 528.300963563285, 524.422255228236, 523.371689357994, 518.575961574516, 523.900257516524, 521.828482815147, 518.806513579265, 522.969066097381, 526.391980115059, 521.873758969011, 516.070996258894, 520.57997796552, 524.564397959062, 524.18668421281, 523.412427894803, 526.998855269311, 524.439331725659, 525.586438242083, 524.021774101281, 517.151989390369, 520.663448682554, 524.251147156289, 525.19652630566, 520.879983597666, 522.750506666484, 519.750739437965, 518.412104609328, 525.416912143887, 525.276525707406, 524.795479348536, 528.907998938508, 526.851273301417, 522.599036255146, 524.564931695935, 525.857491564437, 526.582393244309, 523.54886822291, 522.120192267636, 529.908489795118, 522.265182081807, 525.3084582165, 520.737947318136, 522.259161776898, 523.537341441614, 522.662817164157, 518.511353075938, 522.36403977035, 523.152011379004, 529.133393372642, 525.84827795946, 524.452575163092, 525.464651368584, 517.85279690991, 527.641316782962, 525.309110786171, 524.854183142207, 526.599326568041, 517.963818596576, 522.510607095661, 521.504421968271, 523.054662727328, 523.654922038155, 524.069276878744, 518.827417728328, 519.883230559088, 527.673949980378, 517.236100291103, 525.721641180923, 523.51745149043, 521.63132216408, 525.244833514261, 525.171286277556, 519.308348125819, 523.865431961521, 523.096233945367, 526.560182426559, 521.715661782512, 520.577942817042, 521.16385992013, 522.853817571475, 521.271565452017, 523.386684825983, 519.610102424313, 514.900159032252, 524.158122500097, 520.609757545833, 514.312310065323, 521.529180162416, 521.272787401835, 522.047226249069, 516.94343457071, 523.383306037244, 523.937262780625, 520.407416193216, 523.466709132698, 523.003873828561, 528.303485031541, 524.307588938191, 523.797065776315, 524.216436029804, 522.710436394365, 518.853360552762, 524.680900279867, 526.93513798587, 525.072301755071, 524.930791106719, 521.31259992216, 520.571963087029, 521.982520810348, 521.053533141258, 523.791430735003, 522.121477415177, 521.279421218406, 525.996189504956, 529.005240715173, 514.967188992799, 523.176995471583, 522.502799802134, 525.719763040565, 521.434116248723, 522.775093678572, 519.936271732372, 522.513757097211, 526.367968328487, 521.771263847058, 524.581673455636, 515.846068820249, 524.695777710213, 526.911007926942, 525.21384546162, 525.898661132628, 520.74736490415, 526.369787198281, 525.775405605937, 520.323538493677, 524.500378928852, 525.698849971468, 523.582977577381, 526.277571435302, 522.99993265771, 517.346712006687, 522.799355989002, 521.42367790264, 524.752581183141, 528.519095127289, 521.615050730742, 518.804598267271, 525.005679511046, 514.732873274644, 522.031707542436, 523.725121150676, 519.45557074799, 531.631062613386, 522.55748711361, 520.518790387873, 522.079331742489, 521.427257931906, 520.349557595867, 518.431896550264, 519.387237288769, 520.444573977827, 515.085833711802, 521.251337511921, 526.564273424742, 523.513124935368, 523.559008878218, 521.875819846017, 521.377902513347, 523.4033401849, 521.216788566583, 522.914418286292, 519.521397112718, 521.230723296946, 529.46849719574, 523.404172683999, 525.216663687305, 519.393974434314, 519.523050870954, 518.535744079197, 527.248640575999, 519.300037598375, 521.520794504495, 527.625524894793, 520.912302888032, 525.388957321454, 525.563776026197, 524.769248771948, 521.252380349953, 519.565431138149],[670.935437030647, 670.879797109505, 675.120238420433, 674.881077449204, 670.755839567232, 677.877876889215, 673.39175550774, 670.390628406235, 668.783531734219, 674.421262998932, 671.250038274739, 677.591733723909, 671.121531640717, 668.673674656491, 675.869232918701, 672.961507960245, 668.965179745421, 673.048022121961, 671.794248282315, 674.888902813396, 670.136384897451, 671.397573239232, 669.687489923897, 674.816619282229, 670.820565091061, 670.203158258224, 675.870040528207, 672.962902789149, 674.75725649521, 675.858598840284, 674.450031666377, 669.588159715557, 670.02825701788, 670.33377710165, 676.411447486126, 673.110386231757, 677.922386881685, 673.773358182941, 674.362673550739, 672.66298980825, 667.934673150616, 669.66768054491, 666.428019230313, 672.835035614927, 670.124892832584, 671.448159592956, 669.752901816088, 668.984728191788, 670.357600959199, 671.298030822745, 676.006890223483, 671.590801224696, 674.00560826503, 672.660194354785, 667.762540983069, 665.424014972808, 671.03317819782, 671.71133525552, 673.402093032828, 666.447207573671, 672.782567665558, 674.728548956172, 672.715783764894, 669.244908812639, 669.90715514281, 668.800711589915, 675.656867489896, 673.839529787907, 668.540511401147, 666.825535823135, 672.364174817832, 673.408052133125, 672.06958755233, 672.21693725926, 671.488604926251, 671.517184327278, 670.390790433444, 670.056965774173, 669.039919755439, 663.060909367686, 670.777946561044, 677.195165310338, 669.711004405831, 670.34000840678, 671.715833315856, 674.711615469694, 672.721093838869, 671.090143713775, 674.456361556513, 673.644135045405, 671.677460046461, 675.379743034645, 671.573681905271, 671.76772107685, 671.900267758378, 675.250396554981, 667.822025295123, 670.242133383162, 669.205721486972, 674.49704490973, 669.829952223043, 672.852691388689, 672.173731731999, 669.471537864594, 674.205273501718, 675.689874365686, 671.717827991201, 670.7418642696, 672.527642058746, 668.284762886475, 669.285581878155, 669.412226351394, 670.670791956213, 670.256616710626, 667.652974105336, 674.717650224737, 671.412613688723, 671.131161911199, 673.049122751913, 674.823841817779, 675.887251121193, 676.757926597617, 670.597869177494, 674.691539751206, 673.629802845696, 675.628863736797, 668.08815243378, 677.2708423903, 671.703757535866, 674.83876061557, 672.428820297712, 671.847838914333, 667.79947010216, 674.578589253933, 670.56667173543, 667.349714206969, 673.498841646575, 673.310463051907, 670.493619094858, 675.706095143284, 671.815357484054, 670.420649706209, 667.05023435454, 669.475923112424, 671.808121824016, 669.581237929462, 675.758121810535, 675.83491481893, 675.269823654582, 672.598396507716, 672.633936638105, 669.293884432348, 669.323924722679, 670.616333821351, 674.259460149662, 670.275760867258, 675.031023185784, 669.909978584796, 673.601599818089, 674.663690433092, 674.783515493225, 669.161250164677, 672.391250113221, 676.178952235301, 672.659537577076, 673.074271588743, 675.417210138158, 672.323464050306, 664.205720879367, 673.537168916494, 670.339713215957, 669.597230480916, 669.570480875954, 672.48835668285, 668.60593596797, 670.197262626115, 668.184195889672, 667.002907719553, 671.490143199574, 671.30829953108, 671.817284989054, 676.363608857153, 672.667200244927, 674.700338931658, 674.214564732339, 675.593057286554, 670.932161558917, 666.746538208393, 672.705914819572, 669.269644484232, 671.717655534424, 674.339987808736, 672.611283295467, 671.683169383728, 670.051801638237, 671.518199423991, 670.539268098027, 670.799255863259, 675.771905265145, 670.701957995154, 668.873795277821, 667.933907812924, 672.059074320547, 679.680798021669, 672.30295349928, 673.865343816688, 672.163897052036, 669.095809055595, 675.88892690581, 672.452587534315, 672.164088359712, 671.493803800978, 670.87520679734, 669.48760252849, 672.9343464946, 672.554668970129, 671.05682142923, 671.048312970748, 672.808988741403, 666.953470971638, 672.841436420148, 669.070775056231, 676.139858670154, 672.327576795656, 664.744589563279, 671.53765068092, 668.17081056595, 671.54243503203, 673.940505845911, 662.998622323029, 672.900412953599, 669.251876552608, 674.570793659499, 670.468444172425, 670.888628383206, 672.470658366267, 672.201471611109, 674.66218893474, 666.851681667526, 675.85291116224, 673.552768868223, 671.976058140154, 670.504800344877, 669.974430091831, 667.028187260767, 673.56578587971, 669.576940784193, 673.964356858683, 670.963563082728, 672.615298941193, 671.542431150635, 669.705371982029, 672.521966593607, 670.351885234536, 667.95010689412, 671.880652125636, 674.922453739543, 668.808966155916, 667.245137610718, 673.140199376194, 678.278354835517, 674.159284402904, 672.586878835471, 671.094561486629, 667.341501501693, 673.245996082691, 669.314067715179, 672.904804817861, 673.957370629196, 672.850521418594, 671.450441400656, 678.327070978812, 670.429653811557, 673.752109088167, 673.709714285522, 671.431465574361, 672.076599604421, 671.561651331831, 670.375975802549, 674.522176393626, 671.898362494402, 671.704068870992, 677.145549422205, 668.330339109205, 669.675806805308, 664.409269229536, 669.949303596317, 675.410094226022, 677.855876336234, 671.064207029374, 672.646462060146, 675.301460015215, 670.967596897602, 668.207260523602, 674.54165987484, 666.153187114644, 672.721376688382, 670.765311418256, 673.591025372867, 670.18662564101, 673.59633518639, 673.105778082351, 676.780176213056, 673.574953441847, 674.326337324418, 673.897937331171, 674.536513213093, 674.801744033384, 669.820046652317, 675.159486841994, 674.25871131861, 675.224771628499, 673.166554840483, 675.427450440428, 670.828874390317, 672.361857606159, 672.695837460308, 679.163691649585, 669.491731369072, 671.719670178532, 672.927701857516, 670.322168633011, 671.588624171645, 673.455411541585, 671.561900229714, 670.690010644983, 666.425688062865, 674.417868185773, 670.029783423254, 674.861166240277, 674.182245337441, 674.484437480536, 672.331364842059, 670.012383818902, 670.666063328533, 677.192089427762, 670.17586821948, 677.548140634157, 672.342669756079, 671.017201143696, 672.836407890631, 671.030071989849, 666.941375035543, 674.882857164826, 675.261175175155, 673.907780891432, 676.099148018475, 669.481656190653, 669.705490349484, 673.852262758784, 676.783648936548, 669.196264411838, 673.205035526131, 671.593524578611, 668.795970839956, 677.042074863138, 667.87519964744, 675.877125303288, 670.914359646564, 671.889847027702, 675.714193164182, 669.908801200211, 674.998355851262, 674.175709139048, 666.815084739536, 675.268790718531, 675.023410282549, 673.520969644574, 668.290665142061, 668.696262316785, 672.368861879896, 673.010986693729, 670.763941321891, 674.110069212456, 669.771414755953, 666.855314487405, 668.51961999738, 670.846383884058, 671.03526515249, 672.489047488449, 670.642832019884, 676.298131886795, 675.438052166387, 673.688714549782, 671.274296006047, 670.748220760654, 672.195703076607, 674.040915629433, 672.586030427083, 670.737741666281, 673.767590548048, 669.506235841972, 675.011036173893, 671.442529384123, 670.374607763184, 674.390216470306, 672.427021940796, 669.867605924146, 675.287713778692, 677.046155347953, 670.160477496121, 670.652897973156, 671.812740055841, 669.010866440063, 677.227537797573, 671.989566574315, 666.804247957294, 674.413475187131, 671.832120182643, 675.324679765771, 670.571249058816, 671.829440702402, 668.540345126047, 669.366970824552, 668.769992976821, 672.439082459959, 672.8789212826, 668.814852442781, 667.759966719301, 675.56010539912, 667.199523052391, 671.908483175777, 672.989516236163, 669.384767863549, 671.588796977897, 663.81668103852, 673.495656895531, 674.441628715473, 670.832221833654, 671.638790376581, 665.866162443213, 676.934675300443, 674.139233598159, 676.979967432246, 669.147776766338, 669.969406964712, 667.984092276099, 671.530646882885, 666.84755400022, 676.587276151328, 674.487609493823, 670.197452164947, 666.264173440683, 674.135977136235, 669.277951981038, 670.597935516415, 672.335840427057, 668.821257468884, 668.460156157894, 667.385497605741, 676.263072740539, 670.630530542862, 670.527846784452, 668.137766927264, 669.915810334828, 675.551146119322, 668.873862627072, 674.083720707491, 673.948207696703, 672.114518224918, 673.418463319001, 673.869960549824, 667.970052743107, 666.447091985391, 671.909346143358, 668.46086216544, 671.101577336197, 673.053184769637, 669.620112614726, 676.452720267331, 673.828059759837, 676.992715483938, 670.789725904968, 677.315134521435, 668.072638577644, 672.370708067835, 673.902303519811, 672.240365451651, 671.505221762942, 672.725869542197, 671.241686828871, 671.327988459468, 672.635605688448, 672.930870383223, 672.186692339541, 668.238620184054, 677.650884796664, 675.016418027651, 671.087480527906, 668.546037954952, 673.219279059533, 665.043815130779, 672.058462179653, 676.222851159994, 671.218129271923, 676.74098677044, 670.293463873031, 669.793777119133, 669.773215655527, 673.32973636036, 669.726125382088, 675.617274014011, 675.470764400899, 672.799637262028, 665.059128365098, 677.750364431844, 670.227926298598, 670.125653828557, 664.985674152886, 672.851192358219, 670.847700387343, 669.112557493653, 668.55533803771, 669.6465613128, 672.795558471564, 669.555339139187, 673.449933101811, 675.632254115145, 670.411984172351, 675.986835640339, 671.387887018336, 673.285147832397, 675.355668367473, 673.544262430965, 672.240580664242, 672.545250209667, 669.665299541094, 672.229817760916, 667.335798756094, 670.786403324713, 672.021219630754, 666.325136028334, 674.804714798401, 672.63876556262, 669.143379554605, 670.682088956687, 675.266860559687, 672.896796884853, 675.12074896916, 672.246161702007, 671.706085809314, 673.228427723164, 672.342925612052, 677.277500647488, 668.662403064141, 668.904448620262, 672.537788145865, 671.747703994915, 669.973857547864, 664.75927978334, 668.075893747705, 672.85254282905, 674.33715677217, 673.155328726314, 675.346752723897, 675.778346795541, 670.437395151236, 668.413506732613, 670.575186113632, 672.438109609906, 675.840803867688, 672.061881858759, 668.8681716066, 667.39448859919, 672.13651094264, 673.576044952001, 670.522968807129, 673.191938027088, 668.794131659643, 673.176966146167, 674.934739944725, 672.028268603494, 673.350089323746, 672.326900843946, 676.359082589858, 670.927402928459, 672.723696001636, 676.041814597834, 671.99139276287, 668.943107636476, 671.846768067424, 665.032491208466, 676.185248689802, 675.844117178507, 673.411404756511, 671.522563391915, 673.457611849572, 672.368378833534, 667.381231237226, 675.12702890682, 672.213555028092, 671.760375789059, 669.466597068237, 672.876532261758, 668.596679389929, 672.450277992814, 673.725707046556, 670.730589107785, 677.338829811111, 671.779611029749, 671.227069670967, 671.785993158882, 670.359092663955, 673.555703364191, 672.026013927082, 670.812796887128, 673.786713280985, 671.389788053609, 675.207853054418, 677.76411154075, 672.522525383344, 672.535812957262, 667.419197642737, 675.43955830264, 671.116935211531, 672.105444308669, 669.579876837379, 671.342474079481, 673.19459683205, 676.923412212118, 672.26757580743, 671.058261859839, 671.910960148662, 670.923290558673, 672.344143955086, 664.522887444496, 670.686369967734, 674.158001201744, 671.409590906972, 678.219922977297, 673.375882563122, 672.483510459721, 669.593294624823, 669.737951104779, 671.073259608989, 671.121892573699, 677.31214959107, 670.414040306179, 669.629971558555, 675.266907450017, 671.674583441973, 675.327777118336, 673.202330919295, 672.778821762089, 671.615569769904, 669.334727076264, 667.123218064834, 674.614131409134, 669.608666940711, 672.422369231587, 673.49300625199, 674.36227271596, 670.616171928216, 674.237516729244, 669.26703832251, 673.238187582546, 670.65214601149, 665.581773575017, 672.729206839311, 674.169934475375, 674.649589479865, 673.019613405911, 666.229290886653, 677.396286386117, 668.020710672659, 669.276065920591, 675.555547614194, 673.040556679474, 671.612214501858, 676.479709295238, 675.818032585234, 671.171203019541, 671.558883254144, 668.815313286275, 673.57474164616, 675.207368371403, 668.982102838764, 667.360789289144, 672.079838756739, 677.377050375849, 668.108478099132, 668.398310169753, 668.989157674507, 672.781109216482, 675.991404066484, 671.97983668472, 672.557393609525, 671.045814939516, 669.858338091142, 672.172320431902, 672.669265824131, 676.176424869867, 670.095240027215, 672.083551672156, 670.275648531931, 678.23209442069, 672.536805255267, 676.071934257217, 678.690858541028, 673.707596030555, 672.798917158877, 671.790258983475, 672.334049531134, 671.769768073761, 671.475604007374, 670.905037351927, 671.314048398322, 666.777934832394, 673.639130644607, 673.889078912045, 673.083045751043, 670.500888538742, 673.345130751043, 672.428538092398, 668.926650031927, 671.357284941864, 675.9811314884, 677.777516310313, 665.924957373025, 676.224376907085, 669.164638454152, 667.919629369158, 669.483278996178, 675.894500550741, 672.236616829134, 666.336325456165, 671.439558710396, 673.838385703558, 669.266120262302, 669.176340559998, 673.246882260025, 674.099889896358, 671.989399919087, 679.487023949926, 668.096344928937, 671.846472083161, 672.737416715721, 674.882007933487, 674.127591077901, 674.260753970414, 670.565732959236, 678.181348016759, 671.027959434847, 673.677358101451, 670.16305266516, 665.507567597441, 670.555380150158, 672.900327727179, 667.092110534226, 676.224612650756, 672.671894003037, 668.523926583321, 665.707469727692, 671.805560947423, 666.194556089327, 671.199211271129, 670.444847713972, 668.895354091203, 671.395202647063, 673.423823253596, 670.441914378142, 670.952104459172, 672.946223214106, 668.72120515905, 670.149815333467, 671.7620645287, 675.444262965259, 669.506508731424, 674.024670023452, 671.437857018822, 675.041579586472, 670.747008896612, 672.98709863944, 670.626309093878, 669.481883750266, 674.074886083322, 668.853126465995, 677.129716619861, 679.137542843445, 670.555623693705, 667.39098826824, 677.667907566084, 669.698128770196, 673.980180458736, 674.386918253971, 664.026373949731, 674.386351701081, 672.950115865562, 674.942332572611, 667.04797609872, 671.714082607684, 676.822814802406, 673.425980418943, 679.784447167669, 666.947847195738, 673.915329052488, 670.513663953377, 667.704129549841, 668.35087326172, 674.604775018078, 668.030928062682, 670.575018977967, 673.409328599106, 666.956050292615, 675.308360245305, 674.501439040042, 668.983614845049, 667.926140295229, 671.497695589683, 671.642886736946, 674.552097718431, 669.3204855725, 669.892900041148, 673.96891248879, 671.976054323472, 672.592388745442, 663.820532192025, 674.122411508259, 674.427703481149, 676.247817773661, 671.906079581974, 675.223480225941, 672.937037128725, 672.226074670179, 669.767916371866, 668.453264655777, 673.564057600563, 676.296745282128, 674.896885656693, 675.333693912502, 675.155605288222, 674.998182442478, 665.872743638998, 670.022123711816, 673.107585310511, 670.43904746091, 676.320479213543, 674.61444241761, 672.381580526386, 672.562420475267, 666.044209694791, 673.901001140083, 669.790081962517, 670.57062492481, 667.481849230073, 672.203306204067, 671.169896657029, 671.228542917184, 674.242912688387, 668.21122906555, 674.618742496785, 668.997167025974, 673.861810056534, 677.7113463585, 673.159175949533, 676.990865734599, 668.438930696044, 673.793640270383, 675.813833741557, 672.56465577902, 673.65609673589, 673.381323772409, 677.40736291641, 671.659535380017, 671.970599867986, 670.931642933881, 667.688257643797, 675.011417819731, 672.943155170049, 677.256158482625, 673.764506390457, 672.769370760176, 674.005346975299, 673.186755238365, 671.736504160614, 672.372138001661, 674.10914658824, 672.50718098942, 670.257698530129, 670.224334250228, 673.248608557681, 671.885446629322, 671.876171049306, 672.316258460751, 667.372840671318, 668.339814052769, 667.755096861208, 673.841303634283, 673.866654376941, 667.436592531272, 671.740029882664, 669.639797912371, 671.977381180047, 674.221276446596, 669.456254143219, 672.59062322914, 666.199511307183, 673.509486365158, 671.353254287164, 670.811266693965, 678.63032004862, 677.56704685873, 676.388178357419, 675.118320329354, 673.611861419491, 672.495069040323, 668.573569539546, 666.893112910868, 679.150920346249, 665.476129862503, 676.621606677576, 673.253639683081, 676.682851585172, 669.167493972784, 671.533352728298, 673.810498359582, 665.826619069707, 666.957456545539, 672.197207092346, 674.841177204603, 670.529953283055, 675.1932783062, 678.918225546539, 668.677515062515, 669.938547538644, 668.158344500525, 675.202701322546, 674.974858657478, 666.184308641165, 665.910412172376, 675.934200880237, 671.756220036915, 670.692661560551, 671.016698354478, 670.917773539403, 672.807973520474, 670.65913621037, 675.664689193855, 675.319711230155, 671.809643206586, 671.397213800097, 668.120585817898, 670.803578459937, 673.27095299618, 671.800406474136, 671.829593865332, 675.12820695064, 677.390393139145, 667.405081246141, 672.689465704601, 677.833213927225, 673.361453342633, 676.40565293824, 670.860882044117, 666.668325038428, 671.896251977515, 669.400213435826, 675.111981345634, 674.901704952621, 670.594670094076, 671.782456840429, 679.227287247231, 672.82967958432, 669.606440157423, 670.05058317996, 676.12613689711, 670.288201099349, 671.153819355342, 672.890892360017, 671.503272374657, 669.735211634214, 674.781852506542, 677.486556322501, 671.305290535594, 678.681769095288, 676.946145526481, 671.739451484979, 673.747660477122, 668.971434929668, 674.908927535485, 672.983436274995, 674.324836172229, 670.362454137548, 682.118977041353, 668.781000558886, 670.460641649033, 672.714504020047, 669.488692785077, 671.755615022499, 672.895333751603, 674.809790017172, 674.808710358304, 672.727869519179, 673.189667302396, 670.390344974202, 674.194054851468, 671.838065874948, 676.683332927713, 667.893802968925, 675.147222530241, 666.034781461688, 675.858308426137, 675.407440670544, 673.819521243351, 672.45975329295, 666.687869749162, 671.237417313533, 675.769629982714, 675.828981473337, 664.355092357412, 666.642155730681, 673.257065798783, 671.71487571314, 672.218315346887, 673.357994831027, 672.360616280906, 673.132817015409, 678.93789954719, 670.847063245706, 675.069462959313, 673.48412337738, 672.969928263646, 672.854334081551, 667.519662147474, 670.72458517626, 671.907856309051, 674.355658671815, 670.692235369628, 673.319723816151, 672.227575834304, 672.051664076588, 673.509058580696, 677.641384206271, 670.552324675839, 670.287391421039, 677.189118464645, 663.89337726727, 674.44253052193, 676.067716551962, 671.681889583961, 675.495377249533, 669.173008285505, 666.137441385516, 670.817879301822, 672.605876965063, 669.343108950766, 674.864937440208, 673.225691281997, 669.710194727008, 671.88848478293, 668.328119027591, 669.886981503913, 671.107783148182, 672.37418639878, 673.465905493212, 671.115833490315, 672.147690687068, 668.922310360739, 670.305287474559, 672.749207650342, 669.326180201556, 675.721025646148, 674.841121584467, 671.482383432876, 670.818515469358, 673.241863295604, 670.701963214008, 670.775362222506, 669.229361038927, 671.693536187151, 674.73337810591, 673.840826627063, 672.975460390854, 668.846408993552, 670.096705002328, 670.270750025996, 673.643160103256, 666.505087987812, 672.397039170255, 679.530399996877, 668.742090192556, 671.155181954403, 670.826314176612, 673.181422059911, 677.724328173661, 672.27046999315, 671.150312068625, 671.028986549021, 669.300256617913, 669.260830872964, 675.200361071695, 678.142443157557, 672.935295671628, 670.76445107009, 673.415345842009, 668.04007448882, 671.342562967017, 674.486530344625, 675.288252001822, 671.008271405916, 673.130849538142, 672.160285322834, 674.551332829177, 672.179405775133, 671.394311355814, 672.182265469304, 669.281158758556, 677.697236333012, 667.20989456044, 671.73906899478, 668.041483635977, 667.189535384591, 674.136329994967, 673.18400277084, 673.265534735454, 679.153279371835, 672.003095357537, 672.243247772766, 668.236742388083, 670.279189897708, 668.865349537987, 670.798850547428, 672.300949336398, 674.027527277585, 673.719337739813, 672.048744197056, 668.399634583124, 671.256413591356, 671.285785930849, 675.411312965593, 670.438708388817, 670.12867313472, 673.580672987107, 671.961983821674, 671.379241357223, 677.203571294955, 670.455085587797, 664.488729768003, 672.280576049232, 672.790445952381, 673.053032547147, 673.415251542436, 670.302932217792, 669.867867848758, 674.767455710895, 672.219256460726, 671.100531984748, 674.329717685544, 672.832386578048, 679.318993462318, 674.054096307705, 671.804240260377, 672.62442577554, 675.346532642301, 667.227558854013, 671.709172239943, 674.591389381883, 676.200093403578, 669.375876476525, 677.401858612286, 667.582076900272, 668.872258442617, 676.158877084544, 671.294104665738, 673.334383561816, 674.253497644085, 676.26313839069, 674.00588701581, 673.737135215067, 672.689686987424, 668.614362413858, 671.17369672593, 675.645841030775, 673.863538535914, 673.079501374791, 669.907229315815, 671.608976935373, 673.398938854875, 673.411388968285, 677.532551065697, 671.756847556628, 672.462550001222, 672.506532431037, 670.417031161277, 673.522818033845, 676.794927076238, 666.772716194381, 669.662598565918, 670.290240671754, 670.128636379731, 670.312150673005, 670.217011970667, 669.501109195991, 667.808688182336, 670.00739058894, 677.644437727402, 672.219102857209, 667.409651592926, 668.234886646181, 671.942110407862, 667.562362135378, 669.372449638183, 672.511923241258, 673.307445778248, 667.610866839142, 668.339238049241, 674.648154958519, 666.108910047295, 669.240601877042, 674.537035465934, 668.77078804126, 669.017921823644, 671.641831762586, 673.5722204748, 670.297718522316, 667.529735284197, 671.824641503031, 671.663151564705, 667.446203444784, 670.555019979593, 669.775337191804, 669.274806617724, 672.699123802823, 668.555459289091, 672.751492610515, 669.69908643225, 670.044796752226, 677.03893859535, 670.893450001639, 670.230931348667, 671.795930290013, 677.290108043236, 672.775056920389, 667.365859102404, 667.892675496222, 668.966621330091, 672.479893535364, 678.201777420217, 667.296446360177, 669.717417021056, 673.946654078764, 672.50424805228, 672.421514063598, 672.584307171276, 676.881935179311, 671.813883891663, 671.687010271819, 672.414659245226, 679.353821480464, 673.564008096599, 671.41748428663, 665.542852953606, 670.704670405609, 670.060611970394, 671.069823725336, 674.57384586661, 672.480528170808, 670.152539545374, 669.750940057044, 673.747255105667, 672.628138826261, 666.930187741269, 672.191298506551, 668.638491406772, 669.798082145386, 666.001521622102, 676.594417978963, 673.752352553631, 676.052208837627, 664.968163393483, 675.093233896896, 674.008981304788, 672.683814749246, 678.168790080954, 669.410588651115, 670.612966602581, 671.144590895615, 669.127931185466, 668.991245425879, 673.996318442186, 667.729454680001, 677.169150246908, 668.810726271484, 673.347404231047, 668.727003915586, 672.110537915487, 669.63007603781, 674.236404924558, 671.053230186893, 674.116310099895, 671.383996879751, 669.948715524581, 675.301174188542, 671.772632574074, 679.858661845769, 670.854874317504, 671.46721255237, 675.023678496641, 680.406403612829, 671.146379165395, 678.75109411858, 668.29284916905, 676.423460526396, 673.566549413041, 667.960615231648, 667.57774119426, 672.935429681583, 673.079240384728, 669.911237614158, 671.469481104202, 670.673972998944, 670.105012295314, 677.059070512752, 664.731548292776, 667.221813095147, 673.147210992737, 673.999920591373, 675.259649566049, 667.854777681816, 675.661974491567, 672.326812077671, 672.179071876086, 670.208832426674, 672.013341384887, 670.638129904432, 669.103654234355, 670.243604243811, 674.505084832541, 668.544225737729, 674.727680911568, 670.045149626044, 672.547687512655, 668.789416518228, 674.391715868447, 671.318624948807, 670.044281745756, 671.324545692825, 673.697999522463, 672.14405299671, 673.782355135093, 677.026994775732, 674.996231545375, 669.592892362943, 671.318355058188, 671.297511411217, 676.064357687938, 673.102980781076, 672.674425816326, 664.986772973594, 674.046137042795, 668.510121586465, 677.620062001491, 670.525778009708, 671.466570972035, 672.970360954284, 673.727431022082, 674.479673612128, 666.790119692727, 674.438458233474, 668.780613055283, 672.513777729721, 670.024840223298, 670.585052125428, 670.944674621291, 675.250709846369, 675.529805118317, 669.06833879239, 670.697236889011, 675.592740042312, 675.183489277673, 671.963194281926, 676.752675739639, 665.98634131376, 671.690887492946, 671.749455314964, 668.152974939468, 667.83249687581, 671.120727239538, 676.148708935856, 669.988137947426, 675.134039280902, 673.394990938222, 669.698229154673, 675.827632530349, 672.589381584782, 676.58017936304, 672.603398228606, 676.75390571876, 668.711316870547, 673.459184485756, 668.636507148914, 672.888802713701, 669.83097342461, 675.018379647001, 670.793884888908, 671.187040574566, 671.370748310208, 674.919568618374, 674.794383204257, 670.622136003745, 673.914756657418, 676.376198360637, 672.395003680118, 674.803503742839, 671.13614107721, 674.059431855051, 676.637253956341, 668.766228181711, 666.081680388972, 666.396065115024, 672.743600392748, 665.2716525179, 672.429884083932, 672.836455947104, 675.696072565855, 669.777949553801, 671.255785436505, 672.457868055665, 669.0110490314, 675.766963392436, 676.171056450882, 674.861829288898, 675.739387095277, 670.31488668147, 672.452862158753, 671.635894352459, 671.861073133726, 673.837529610398, 672.793486543691, 667.797680973295, 672.930400844282, 672.069848498724, 673.739490122418, 675.73703855527, 674.202639469759, 672.147723053771, 672.750783781905, 667.558699705851, 669.847943531221, 671.72625083964, 674.911280041096, 671.472696048954, 674.833120295245, 674.836550003793, 672.763775224252, 674.869796303856, 672.904312697018, 672.377938941243, 671.443796307818, 670.473438770137, 671.098420793832, 675.256073834011, 669.960935935027, 670.7675093164, 670.221424076409, 670.011741751056, 670.692562396582, 677.382909050453, 668.690816476383, 671.985557328467, 668.659912447048, 668.02344531312, 676.048463137631, 666.911018688037, 672.967515694304, 671.979388620862, 670.858584343553, 670.230794126783, 668.962711419748, 673.496827575164, 670.526721495849, 671.749394181573, 668.574756683556, 675.954460098021, 672.746024944132, 670.867298763016, 671.646024120779, 669.303902203266, 673.055476083944, 672.803965131279, 677.038404544565, 671.205301157303, 667.885714192278, 672.658509139716, 674.773450696144, 672.840493096792, 667.829675873487, 675.426736627023, 669.720931049951, 671.822114541269, 667.952849096566, 668.799591067321, 668.728009976654, 669.656592578606, 669.567834934495, 670.626947827255, 677.60524730592, 672.184817316126, 670.796244694481, 668.601856679235, 673.473053825311, 670.168342168811, 672.36273787791, 671.829070911673, 672.70332560807, 672.847523569179, 674.903706618149, 671.11737404987, 674.017070218421, 672.105597293909, 674.613345268868, 673.643002251016, 678.792167361604, 667.470104432823, 675.347425308799, 671.108976417464, 670.806314126823, 669.957447631977, 672.085867807336, 671.727445632473, 674.433984525282, 670.289191785, 673.151910481095, 673.603424766885, 668.480546655809, 671.23520214995, 668.842114495406, 676.501475650819, 674.180102446655, 670.495537694966, 672.682734193572, 670.585904862914, 673.303327062953, 672.627354043281, 667.780361842055, 670.878233377524, 671.781598640913, 668.712707670328, 667.293268316188, 673.254484888021, 668.867481693545, 673.192398902495, 668.149003530895, 672.370224760757, 676.166486263855, 673.680587179809, 673.650690117412, 669.937086555174, 669.985600372427, 675.850515469312, 671.376381940223, 673.41907599187, 677.28197525571, 672.270507432025, 671.869167477536, 675.609716530273, 677.289191059133, 673.336681814879, 677.551815582456, 667.637383234975, 670.562893384105, 669.062970928858, 669.5915824606, 673.929032300951, 671.248872302291, 662.80763037319, 673.505317377233, 671.92984254026, 674.9726931338, 672.237480424264, 668.825148021422, 670.814872110611, 670.191908239315, 675.265303476971, 672.347229862646, 669.02234113758, 673.458633477661, 669.159648339815, 671.341419391607, 671.266425030616, 671.468672638144, 673.110627754977, 676.869564825902, 667.963304781065, 673.891436903153, 676.122760204814, 673.227280570314, 669.892492047655, 676.776911510201, 668.309263784401, 669.723121636201, 673.379068044531, 672.378934435316, 668.853559158472, 671.425991579309, 673.394093216806, 676.152806026874, 670.869072281748, 667.869490058666, 666.252711775538, 669.351374724441, 670.415895408499, 666.587156729706, 668.21880285694, 676.456605756923, 669.766318987105, 671.793822114616, 678.263619552763, 675.250691676244, 672.16994005146, 671.641903160357, 672.497288194714, 673.676582540572, 671.266639171228, 672.53296678167, 670.61452151836, 674.491295920439, 675.252573500557, 670.921804862321, 671.338719520476, 671.349153678423, 673.54541961734, 679.855879687934, 668.244474296168, 670.555743265555, 672.798966932864, 671.699097637484, 671.682571292544, 673.366329943865, 673.724539561787, 672.396608423527, 665.354149384595, 673.736936440753, 673.746418066831, 673.301258575905, 673.382541651842, 673.921520815472, 672.093230119196, 670.45189803466, 676.140242014851, 672.449721819671, 669.930947358367, 674.388856963233, 673.00847752474, 682.554620395253, 674.223722042856, 671.813267590433, 672.828901512296, 672.466695217264, 672.705414299997, 670.442735459132, 671.021302753379, 669.915075861241, 668.984643425783, 674.556675323883, 673.312484898407, 667.749179131046, 672.00945069882, 673.608085101019, 671.192501014326, 670.466928824157, 674.478206579214, 675.137398243268, 673.935420961252, 670.346004947963, 673.913656953204, 668.880465243299, 673.361732717283, 670.860630560264, 670.324423727249, 675.609738085523, 671.631464193432, 668.264307661896, 668.559107179922, 675.74243376822, 671.141984574033, 671.141617529589, 670.761219241734, 672.384666908603, 671.891889923164, 666.710462393941, 668.000970741475, 668.900793087075, 668.164121995071, 669.984114894105, 673.167353115703, 675.638127568598, 673.341096520927, 675.743166384141, 673.572095974269, 667.456763612104, 673.865477521312, 670.49946421277, 667.439215502105, 666.585968582475, 670.469356975296, 667.938164064533, 677.403255990527, 672.272682220041, 671.148848164899, 678.428121073691, 674.329108004211, 669.988135848065, 673.672817731316, 672.251215918346, 670.231206330283, 678.64489856249, 676.656041284942, 668.91547973553, 676.5808587346, 669.056669190814, 668.619016651729, 670.234929102713, 672.956173017733, 670.013195667642, 674.26937857285, 670.432024213348, 671.198922382058, 671.473938561072, 674.244021427951, 674.947624365206, 671.21495235995, 676.467607400272, 670.129983565297, 669.867370503698, 672.263443914227, 676.120619597957, 671.844113064739, 676.932748144243, 668.785579964547, 669.783181775058, 671.338826178934, 672.504162680745, 666.836841690658, 673.726390009907, 672.263201883411, 670.94998335019, 664.62677149694, 675.124737177243, 671.433269010658, 668.789662176556, 673.450926793397, 671.264352121754, 676.29162419672, 671.980613665085, 674.795880422422, 675.735928354731, 676.773639011151, 673.611976552037, 666.713116811851, 669.821206592514, 676.433762681301, 670.008464097659, 673.51607357868, 671.917313603373, 670.76769135046, 667.754794876872, 672.13438851436, 675.107443501746, 672.474240523732, 668.882034994325, 678.207584412515, 671.691004604301, 675.594606118319, 672.690797035476, 669.257928993271, 674.831798935689, 671.033289254505, 674.623180883241, 668.816016211852, 666.238893605539, 674.030941340514, 671.388386776525, 668.093253568107, 674.140749047401, 666.592892952901, 678.079125448338, 681.050173147437, 672.559766019979, 667.342104754586, 668.835985184655, 670.045693262278, 670.402658746637, 672.49560765921, 675.510091876772, 674.205029735397, 674.126027327085, 670.643739171315, 667.197917159456, 674.743002663976, 671.500932779604, 672.725512394, 666.191377966235, 674.650601087681, 667.600162825449, 674.791651441441, 671.253029992675, 667.457828129446, 671.702265639749, 668.398877725961, 671.893936196936, 670.895450738679, 671.001646344596, 673.657071116708, 669.453327643775, 670.494147946042, 674.490373211348, 674.325092873844, 672.323690208658, 676.572696430353, 667.63466638933, 675.708119347852, 674.705418790035, 668.470397108849, 673.814931297873, 675.619575833265, 672.122362063627, 673.00679980598, 670.349063115783, 670.840215344849, 678.655638921936, 671.53342589078, 675.065237823523, 668.483031757927, 665.968474864231, 671.697828869424, 672.480932717185, 678.252302531054, 674.722074532789, 674.285379389366, 673.407754169432, 672.737493661656, 676.224422445108, 675.535224310342, 670.105807803944, 675.051260795996, 673.866843806331, 672.978497365929, 670.26822377336, 672.709378792165, 668.450986587292, 671.527281645547, 673.205434495239, 671.405913844552, 675.795121289554, 670.331007584395, 670.390271985486, 676.757468553139, 678.734722676789, 666.795972453309, 671.115582807918, 668.839245688944, 672.080569885691, 674.173370557347, 674.336854405912, 677.12501066705, 670.850796662897, 675.538144487021, 668.166699339276, 673.443216653512, 670.398037610792, 675.70882340861, 670.684476729703, 670.775471451986, 673.499863024757, 667.671571160261, 674.732302506088, 676.415144567257, 671.691875110012, 671.635059576331, 676.613337855923, 673.118982203027, 677.261355295369, 669.638335791158, 673.047091467394, 676.353102451308, 673.669314943398, 670.172065163022, 675.335049470301, 675.034006618179, 669.833105676729, 669.992070858159, 668.300008982788, 674.057016109727, 675.417654207401, 670.719527283289, 672.363565356888, 667.132059865337, 676.062496727112, 672.947283137375, 670.383332031652, 673.827841961565, 672.683272470361, 673.396771666434, 668.067669317455, 678.032530095403, 674.859963528892, 673.386416952424, 671.08606318257, 672.651821030775, 674.630499409411, 668.717190837832, 673.595802830462, 673.476404366391, 681.781335809399, 669.626414561021, 671.722396840538, 670.173207728104, 669.476472206635, 673.728938234, 671.352085740604, 672.338022473773, 673.71592574211, 670.080726361636, 673.435489816879, 676.436741850859, 670.935714893292, 668.530621637827, 668.645109373564, 666.933037158943, 668.611665893748, 675.042407392126, 669.154188435568, 670.342359428771, 675.274474838992, 671.064727665579, 672.090500639547, 671.630362995313, 676.370826451645, 675.44500881084, 671.353048369483, 668.525996908197, 673.161061442911, 668.832697441117, 667.30793529538, 677.369300247118, 672.814546972415, 669.931582099115, 675.628098470503, 674.024460238798, 668.832566556305, 673.401149341168, 672.580851248573, 670.616964588803, 673.184697320484, 675.725755138785, 672.921865155023, 677.325953285146, 673.379903230736, 674.747929586437, 673.629900353446, 674.711622191566, 671.433387122271, 671.440148223091, 668.285409796936, 674.588406411024, 670.716348484882, 672.117077823821, 668.991321604107, 670.001805457363, 673.196088462882, 669.436857223616, 669.185250919829, 667.048302391154, 666.26384374013, 673.277522666678, 670.896428574462, 670.026866344908, 669.86397522334, 668.774716094191, 671.761695277606, 673.366538956859, 672.278236210267, 672.139261669923, 669.170075703521, 671.498609787553, 670.70342675739, 669.63006122008, 674.112215612342, 674.410934843905, 671.036619677477, 670.35798751507, 673.443746318854, 670.561956600984, 670.740675331633, 672.355465360432, 669.680803183213, 674.323793799142, 676.109128378149, 669.361608494475, 673.808812641273, 675.049411166798, 667.522361686127, 667.380532420453, 671.126677945335, 669.815903057268, 673.519602328331, 672.244349680297, 672.058635361122, 671.555535672643, 673.4236263758, 669.075107940377, 677.700664232918, 672.911070621199, 673.363192612521, 673.770857813038, 671.359937397381, 673.829937367865, 673.57483801218, 667.655480383631, 666.441283058544, 672.064708046008, 672.960016016349, 670.161754077118, 671.794353627001, 674.004775675242, 669.875428076583, 674.667052135204, 673.821600318596, 668.084078697896, 667.724200235301, 671.150770442663, 672.096204551515, 669.820860616263, 678.541018508176, 675.45945572209, 671.445834521306, 674.016801731231, 674.923929765533, 672.480279437836, 678.860142730109, 666.548216319333, 670.541379032128, 672.693670164878, 675.095963431971, 668.95201921189, 668.015920077787, 671.589506568879, 673.056274084979, 670.299356670916, 673.610964982071, 675.086850661808, 674.840462494991, 668.27204866805, 666.777201612058, 674.663634485423, 670.941152801589, 667.549745387393, 670.590501768063, 670.61414336272, 670.759484849126, 674.500994840979, 672.60107169845, 668.781631785106, 671.841078274272, 670.585361437935, 676.802474605861, 672.411945603329, 673.963541037468, 671.871767211868, 670.08365062831, 672.914418952559, 672.433744725932, 667.074125126292, 670.870790700167, 669.726866367503, 672.983391568422, 670.791652749331, 671.318301427847, 676.511044573627, 669.746460761866, 669.301712883682, 672.303500003815, 672.754520747647, 668.199699589205, 670.045111944007, 666.564640331117, 677.128374970127, 673.547234140669, 673.312399290244, 674.305246771566, 677.546134837782, 668.84217394858, 673.142093427645, 675.517660662097, 671.130154433512, 671.748999497715, 668.16773102578, 670.134285964702, 667.456302923243, 674.239292510127, 670.570367497682, 671.328438017224, 667.961884683437, 674.335068455512, 665.406358380176, 669.896723225895, 670.284686258232, 671.900964361287, 666.22403758091, 674.897354319456, 674.845630557286, 671.351992742313, 669.687423400953, 670.560814605742, 673.324804510805, 675.401323671953, 670.884359573118, 668.729383205271, 670.139947814927, 668.228193963045, 676.481594842184, 677.902046198896, 674.678015854777, 673.596885324034, 671.194136491087, 671.602186929444, 665.870803707094, 664.622089445544, 667.366052893675, 675.320394705051, 672.310457861385, 674.698611667661, 667.227575688279, 669.531206723219, 666.772708774901, 673.531441905247, 674.517932206865, 670.398647645322, 669.921326031518, 666.234058908471, 672.791517058596, 666.747943478593, 678.810725678866, 667.932312659312, 674.204587531669, 674.875409770574, 667.334258043841, 674.421178799362, 675.302355115683, 670.613745728587, 667.15105452112, 673.664096964564, 672.761976904854, 673.539630994384, 666.143772336424, 667.205096416795, 669.412618903065, 672.728716961875, 676.780925468151, 668.083363967176, 674.088057956847, 672.625885691955, 672.642222505722, 677.588651447347, 670.184962639448, 663.486092201323, 666.440561170308, 670.980340186839, 673.308856065383, 670.979795825842, 670.859723285866, 674.453672437181, 670.852409259379, 674.987964238685, 671.732603078945, 673.660678964404, 671.421515108885, 673.655812159174, 674.29337911287, 668.906612085551, 670.342800688602, 673.334921533137, 672.63349935111, 675.717945075802, 669.897580065482, 671.612601693406, 673.02974832034, 672.496688558212, 673.349394842942, 673.461233515348, 670.253734133057, 668.083581298347, 670.813392386343, 675.94890530127, 672.554030517468, 671.485038500535, 670.007204381715, 671.841999358885, 673.382504028332, 668.748620805512, 677.625553802116, 668.290885401328, 671.481771288013, 671.334131850884, 664.35550331253, 674.510815183896, 673.046817223916, 670.99829802824, 671.14674597968, 675.212191636796, 668.759872045465, 669.722732737588, 678.416808185062, 674.946808227291, 675.439335741396, 670.187011770893, 673.147729359487, 671.528916094624, 669.822547851509, 673.690473247587, 669.577218640761, 671.179295668604, 673.221707031629, 673.140192546514, 669.376223128148, 672.423780894034, 672.729474708946, 669.606381143838, 674.413770756821, 675.406076906163, 669.203724346579, 674.600003291606, 672.143797540802, 669.031936585599, 675.954454061142, 670.701870297613, 673.36416269295, 675.06685292347, 672.743968131856, 673.125175877154, 672.815949832445, 673.257033222097, 670.484267299302, 674.575960308695, 671.325846834329, 674.603515321681, 675.286792294306, 671.432355010176, 671.460934142053, 673.350313075419, 677.885839553987, 669.940710591826, 670.564321282943, 674.703467428277, 674.444103122693, 670.761201542756, 669.006662247952, 677.247671933493, 665.609628937353, 671.764180560118, 668.379048372457, 669.963659303685, 672.812981762804, 669.777964277518, 669.306259472009, 668.937691108934, 675.721835279299, 671.487293415593, 668.275026476394, 667.445896256815, 675.158418147285, 669.710253748477, 671.218475185287, 674.683594473548, 668.990229400448, 674.81189619818, 672.570190310819, 668.931931283657, 674.658522969309, 673.006219628237, 678.178523335426, 671.570279595973, 673.265428527038, 673.730415782884, 673.109637574883, 673.081360276305, 674.020159649065, 671.622735482709, 679.353762420586, 666.048236864046, 672.043615395019, 671.580510666673, 668.58969752672, 667.082982169995, 667.450449645061, 675.922002211436, 668.698753518724, 671.056390967594, 670.480014337626, 673.08207471845, 672.089051969058, 673.718322596109, 675.142446975663, 669.766563804896, 672.034092408919, 674.443791735388, 674.084205738689, 673.779081223218, 671.913609200582, 668.090068453055, 669.471971282965, 668.756040022699, 676.664066801262, 673.45576447796, 668.45546496695, 666.247813714871, 671.117339671608, 670.538540044077, 668.541617743304, 678.573006883088, 674.482648276492, 671.781085413314, 669.224660450637, 671.392651455479, 674.640497979855, 672.075495611397, 669.195584378813, 669.329006295626, 672.884952025662, 674.819977086291, 670.218258968977, 666.564814487619, 671.14675655951, 671.586387172648, 672.010450640632, 663.314873698961, 676.994897043594, 674.031578050294, 674.068429568241, 669.447957961529, 674.012120587095, 667.875548309463, 669.030965022025, 673.386512085661, 672.004910687814, 672.914242735233, 668.641625306152, 672.77583424792, 669.685153923332, 669.176977918958, 672.478332985061, 672.960339441681, 677.652922409056, 675.999382423492, 677.022225596841, 674.138098762753, 670.974211095558, 676.083106706455, 673.872163982775, 671.952003696954, 667.37823156375, 677.824191721466, 667.700493122871, 670.729859712546, 672.286715056871, 675.10008699068, 670.812121202099, 670.240330750832, 672.040761531887, 673.158207572384, 671.578156644372, 664.784042168464, 668.425342058949, 676.287418001071, 675.979876390271, 669.096050004722, 669.93613706192, 670.28287873556, 676.720712562756, 673.076713999793, 672.374268866604, 669.175269912275, 666.253559027081, 673.049632693276, 671.811274461213, 667.541388403572, 674.824296963511, 669.807558044594, 670.172544790744, 670.472923683011, 673.838976770381, 675.510938336701, 675.827383503571, 674.160374546763, 669.007809627465, 670.541957697361, 669.138553983207, 671.025180946351, 672.599883512904, 675.026827482524, 674.935986785577, 671.77697261732, 670.037911356096, 670.307116554323, 673.214755909308, 672.235549113706, 672.830866030646, 671.900670927942, 667.725194094381, 676.036467480708, 672.757862401362, 674.833762983823, 674.393876268827, 667.626749927884, 675.215347023601, 674.980625004252, 673.75509230354, 673.017486185421, 671.315952961073, 669.245611113613, 675.108965621997, 674.180583847625, 673.885570990874, 670.128578407167, 671.225180687582, 670.583472975242, 678.350200948312, 673.905164725367, 676.008817731875, 670.832328936754, 673.230276684781, 664.996175561222, 668.359885985981, 674.292105702912, 668.659861326519, 671.411324062423, 668.907539846072, 670.493693020443, 672.596235819252, 677.288094423964, 668.697501860112, 675.76227972438, 673.946369085867, 670.748800192183, 667.311818930476, 669.774929109249, 670.799004031878, 671.916973871652, 676.258873255291, 672.61252567402, 671.702098633216, 668.552643242722, 667.957040323791, 668.611827661522, 674.946655953965, 673.04944303467, 667.594065903477, 674.788486908838, 674.547573495562, 673.702204646605, 671.234876486586, 673.11779358908, 677.869304790172, 669.625578554531, 671.412770284363, 674.049589070181, 671.670156915633, 672.18132596899, 671.36865100515, 672.797649910679, 673.406345191319, 672.422553050272, 669.172796364306, 670.560193720793, 678.660477908703, 666.388362674251, 671.337636178074, 672.012903425098, 671.805902888263, 669.670455532994, 674.183182270836, 673.424912076043, 675.497685294916, 670.28285606224, 673.248592459558, 674.878865009863, 672.884589170753, 670.235821891085, 672.398170571494, 672.234994412209, 673.823488966688, 671.718093075574, 673.713898865992, 669.898175846894, 676.156339632317, 669.742769478181, 668.672165571112, 669.96249074466, 675.187937395383, 671.651057977389, 677.164768753897, 673.453732716258, 670.601767952343, 670.1434375875, 674.98285967268, 671.019886268284, 672.452253680642, 671.609162940916, 674.720567179257, 673.47476568599, 668.668945165886, 675.561479217801, 679.025711131268, 671.631368935952, 666.207063719846, 669.81339921073, 677.514198462494, 668.589766277998, 668.128423806812, 674.053885876677, 672.387555444955, 670.972587774743, 675.675657349885, 673.010444366239, 666.197253605152, 673.617677413901, 670.304904563088, 672.93824177992, 674.586422020854, 676.273153608212, 670.129941246045, 679.308478808481, 666.983438878742, 670.293384809692, 672.138157206139, 672.809352733699, 666.352149483737, 671.613410231646, 673.988612055384, 677.324489266278, 671.138038840599, 675.779815294836, 670.286789337131, 673.159549088957, 672.496435612387, 676.666210173211, 669.899576754404, 674.213715187153, 669.780323360395, 672.405540859891, 672.842380805133, 674.53980059865, 665.422289310506, 674.908742259044, 669.923207757023, 669.287413028911, 665.757000794942, 671.995566613078, 668.619330894742, 671.433679341382, 669.337405283093, 667.927080653319, 674.563540870923, 671.84692393243, 675.481929638256, 673.600776552986, 671.229604457717, 671.293947600323, 669.410670859496, 672.060351033962, 671.935590955513, 667.012396384249, 672.517451719476, 671.622892229628, 673.846781419139, 673.558128297872, 671.620841220923, 676.310160751618, 670.015432265088, 673.00019424604, 674.29548430761, 675.670286004623, 671.991811380724, 672.984628831545, 669.782251299079, 673.89375865201, 674.017893652653, 675.596949121423, 673.337523777232, 677.629066341619, 672.690958114716, 675.801981232985, 670.110301951671, 669.93177439035, 673.314368684092, 674.511343024584, 672.051222108957, 672.017871947451, 672.723074639185, 677.391397676602, 674.504807198349, 672.386892058673, 669.293560447054, 669.017801613287, 674.854486365131, 671.509540011938, 674.268419825515, 670.315707907697, 673.750349728666, 670.604076538699, 670.506860761765, 674.453874179622, 672.134292592288, 668.245081531069, 677.302505059903, 669.147716399941, 674.073056851156, 672.926718882192, 673.764245217875, 670.689338422402, 675.253153354703, 674.88370150942, 671.10938769518, 671.872265965216, 670.026299234294, 674.680473598646, 668.440923771916, 674.582744084646, 669.383812467171, 672.832319628618, 668.522145166805, 673.466805226562, 677.078112707658, 666.90846662865, 672.120066516242, 673.9873980516, 667.539361210323, 673.383033342153, 671.615161372676, 669.438590065952, 676.092049995788, 666.853101276806, 672.215694668227, 669.172996586114, 671.922430915792, 675.882135285024, 667.154817445291, 670.90524172661, 668.24074866372, 674.767787881703, 670.462303935874, 672.34133673092, 670.162964959803, 674.788191298271, 664.878935442998, 674.448664100932, 669.828610294222, 667.464154639883, 672.827260058275, 669.757076918444, 673.666177027313, 672.837565588046, 674.058873420513, 670.463580889317, 674.064570693687, 670.36969255342, 670.946152614829, 667.032152584264, 665.780782588097, 671.90372810654, 671.729089097012, 672.074527380477, 668.005839361339, 675.232559433359, 670.088979741008, 671.669735844913, 672.772877854631, 669.737733078705, 670.578930283072, 674.537448223958, 672.706223991557, 676.765156797879, 675.007368235028, 672.855194117073, 673.27095618461, 672.699862469019, 672.125244481272, 673.251509114726, 672.293115217974, 673.919076963751, 673.252974637378, 675.614598750021, 678.465174041959, 672.396740030552, 668.111830571926, 677.464852776643, 668.828521246834, 672.983589909716, 670.765185286567, 668.798965374571, 673.975263338147, 672.086701831278, 669.962322560097, 673.483685682107, 670.768999965226, 674.533256215254, 673.936844150269, 670.203144875476, 672.189000819124, 676.038049179078, 674.087984456736, 672.434341433359, 677.116002299819, 671.06489104196, 668.702020157206, 676.615321827236, 669.392883829628, 673.207183752853, 667.361670922091, 674.430157194128, 678.17200997019, 670.125692413357, 673.555921572509, 669.686260153823, 675.832695662106, 668.773956450263, 674.723403583024, 675.967009259515, 676.294628501211, 672.658039800578, 676.372536694675, 677.688290301158, 669.999863584928, 669.656274155968, 670.418906371377, 669.040490504303, 672.263903085762, 674.263549323213, 669.111890373397, 675.76850571214, 667.730493149973, 671.854576944405, 670.22587873338, 672.616687761585, 669.739208049335, 663.125366632257, 670.245986823353, 671.40827699001, 673.443050717561, 673.644156306121, 667.728398515292, 674.504787637389, 671.6887631426, 671.837436453584, 673.831542172276, 673.755706084131, 668.465370903265, 673.515290847837, 671.006988235648, 673.156634739241, 670.531044255393, 672.813684524186, 673.390751610274, 672.396270226017, 673.297684463803, 669.221252118054, 677.551684716852, 667.124215365374, 672.682060472278, 669.415851702839, 673.317344055173, 670.298540051994, 671.233439544075, 674.163788687174, 672.01396709901, 672.571236013394, 679.174337984919, 667.416094384132, 667.872511380068, 672.531001619244, 673.459268181029, 677.897079966356, 678.015963977358, 676.632274956884, 669.408895478779, 670.078151550825, 671.327871425548, 672.108231332066, 669.644508566602, 671.015921500049, 672.204096962141, 673.927791144586, 674.104290574041, 676.942311062352, 672.398729297533, 673.066043090896, 669.372445435184, 666.643935187191, 667.890142885319, 674.442443315296, 668.511138591334, 667.709418614656, 673.025434068626, 668.594201791629, 673.443256100209, 676.508865522983, 667.917747352027, 669.020534658501, 666.483331655836, 671.902015620711, 675.007273286444, 674.903509473584, 673.461633336025, 670.899796484908, 673.519999105722, 674.9187674935, 667.288105110371, 668.552904380879, 669.273629516531, 671.69195494654, 667.846264481637, 673.103077336224, 674.431360469162, 672.029837483342, 664.310826111194, 671.914920624725, 673.554269245843, 663.385322028809, 672.336603249167, 672.204761010188, 670.895202944486, 672.4616699103, 675.221184886597, 671.099097492542, 675.436293375004, 679.402672998474, 666.584091444232, 671.933161109934, 671.991102685087, 672.47666851415, 671.611897315377, 668.996974147426, 668.462778164792, 675.184474589401, 666.168208677904, 671.332002994888, 671.887850225136, 674.705825335051, 669.714199202768, 672.446034103617, 670.612796711671, 668.491918268892, 670.633405042556, 673.00012794521, 671.01818553433, 674.837210766408, 670.200813024283, 671.373114446186, 670.714986748374, 675.137961456092, 678.932030805487, 671.821392616378, 673.315038787019, 672.882678951556, 668.869340545137, 674.705714980463, 671.930609640436, 675.161198557955, 670.035768643548, 669.967767122579, 671.918232995525, 673.145522481579, 669.729734927347, 677.989669054606, 673.423914954886, 671.28301380455, 673.967755366683, 670.922158272568, 671.599626857104, 669.534001681154, 670.99569309759, 675.465400134458, 671.47740985265, 670.62717630817, 666.807979028084, 672.27325094959, 673.675961114883, 671.772768556448, 670.894160456934, 670.411100591319, 665.071916606387, 668.157984108505, 675.761470463041, 674.090695112606, 672.278862542051, 677.910970508914, 674.170482068034, 673.102184320808, 668.723786510885, 671.359395274789, 672.890189086864, 670.20454861421, 669.619662931397, 672.373940667328, 672.73569777513, 677.927037409098, 682.043754994105, 671.75138567599, 666.610976519897, 672.754683782955, 668.771605682096, 668.935196149271, 670.408922086848, 673.070163341829, 675.548923105369, 672.803271677144, 670.81345774624, 673.948513747131, 673.888200354036, 670.11806938278, 670.178388067407, 673.958191057294, 672.349504895252, 669.79266267874, 676.456193379109, 676.07327103697, 668.307621413186, 675.418233062302, 667.900340207746, 672.490859688423, 668.977445878027, 673.528988593455, 673.987346075911, 673.49693761828, 668.374782630766, 673.368576691394, 672.140300020891, 665.293715269538, 672.499293242094, 676.665285054068, 665.586269455176, 670.340186678228, 674.01552201285, 670.950619305591, 672.685915966514, 668.030027768998, 670.83267583487, 670.169274474704, 670.566515118897, 663.813343047565, 673.338566090169, 671.514922244997, 672.837419646101, 672.847183619001, 671.424140522049, 669.135163423853, 669.733809292374, 670.047246284665, 669.294364007344, 676.285917927934, 670.339703679207, 670.162965256055, 669.142399373639, 673.714194956447, 672.990153848728, 673.477292808276, 670.746534261489, 671.000456356355, 666.534930535991, 670.03244212511, 664.216221975852, 673.52367627354, 672.021513653958, 670.781811354465, 677.198687751297, 673.484235603507, 674.719600640289, 670.4507943605, 664.0208586875, 671.459327472218, 674.65713535285, 672.686013343099, 670.436939881443, 669.138609209582, 668.076882011218, 671.612988438483, 674.427730731607, 673.32460981691, 672.938847589079, 673.864785400722, 670.921793554813, 670.078759466289, 666.369368534546, 676.009712477046, 673.115898358593, 676.601065161179, 673.264099039801, 669.980335750465, 673.140582027507, 675.248770979512, 672.469279506679, 674.56964688455, 676.095784214873, 669.897331809883, 672.686308999312, 671.203914108689, 671.936696752785, 672.729061357044, 672.814131579582, 672.833020862571, 671.116015965662, 676.094134222391, 674.98247809905, 672.38607774534, 675.816424246326, 667.334564638776, 675.684215599236, 671.562058565999, 671.901200510968, 669.487411747877, 669.453291385361, 674.263229692637, 670.636581332085, 673.109590982244, 669.073898733483, 673.516085077726, 674.111901417759, 668.874952807038, 675.097994427136, 673.782030072422, 671.18595831714, 680.980637083288, 666.390541214188, 672.350383282645, 669.460321425697, 673.885602007545, 671.631594606742, 671.479603004316, 676.657226036305, 671.589636624399, 675.826358689039, 674.423141395458, 668.562569695227, 672.490343411505, 677.846483973476, 672.336689906096, 670.441486066528, 670.893923185813, 664.497057812326, 672.885226905556, 671.289226185223, 667.864172733169, 677.608806368773, 670.302867864254, 668.22996421457, 671.353165214549, 672.918750648343, 671.17658369141, 675.289198213669, 673.88077162413, 679.62538792831, 670.338355503425, 666.936775103196, 667.565148687822, 671.755730359278, 672.394485961902, 676.506890617582, 669.247372400948, 665.851562621857, 672.974757487555, 678.333074976553, 673.145897071185, 677.357344014818, 675.173546165658, 668.882172098474, 673.741160005046, 671.137736552467, 668.474144129677, 670.259807465283, 671.574341207614, 669.070343192041, 672.082735135346, 672.002426038649, 673.609214279323, 670.628036944656, 667.431138361462, 668.294328050972, 670.44208413273, 674.782415343503, 671.619905043622, 671.725110055356, 671.725099285763, 674.468559064871, 672.559488208082, 675.969197327837, 669.419842344777, 677.705673857966, 669.417832870935, 672.135345816704, 667.586733522922, 676.224459211634, 671.59380154583, 671.914646625807, 674.083947434068, 671.575604926386, 673.063068039586, 673.357396437506, 669.030923169117, 671.060029668168, 670.556472064667, 676.558707110843, 674.099335511848, 677.637146347034, 671.677080337801, 670.634061659121, 667.802291568937, 666.114330172595, 674.902838322367, 672.224304430257, 669.353476143684, 673.636469787516, 669.742894267908, 672.206562105747, 672.101819941764, 674.869414015578, 670.241510854368, 666.400423546027, 671.078861357207, 674.329585244674, 674.955588442598, 669.85093940897, 673.586561071571, 676.979772272342, 676.717119513882, 674.329407919046, 668.839265036154, 675.400676235774, 670.607503156002, 671.100670594078, 671.751043092596, 667.651100456685, 671.77418713215, 673.111425385557, 671.200375970786, 677.736411219133, 671.482916042192, 672.921820248692, 669.600238606844, 671.412715000931, 669.271333660702, 672.547288062909, 669.475489882164, 670.258752285082, 671.995670965299, 667.370695435742, 673.102682935541, 670.74592095586, 680.325766849891, 673.09794320384, 676.188199280345, 675.990324029896, 674.428521144988, 670.79056770364, 668.232722259372, 669.118320401691, 667.844731681102, 669.278490941912, 671.013014450751, 666.184090211137, 666.995387622314, 672.805581054991, 671.289630004526, 670.903006538872, 678.09491319051, 676.423622595284, 674.508448567385, 672.368676543143, 673.997550749343, 674.484437435317, 670.767667396681, 674.967343743483, 672.573158765955, 673.469587500024, 674.380916765772, 673.441038856444, 667.397001871581, 671.444548576186, 674.815436227332, 674.396825322555, 680.906089435231, 671.536294217384, 671.888197008407, 669.99727996798, 673.103089415022, 667.993314320871, 674.154463622562, 672.876944892941, 674.520473198461, 671.851248182029, 670.65041083752, 671.346606667736, 667.947440149155, 675.021703366754, 672.424510214918, 671.9182982566, 675.96686457989, 672.310107095509, 668.975715096373, 671.447310014714, 673.638059782786, 670.996673397622, 671.436717434902, 677.434676356261, 671.962648802977, 672.189104429453, 671.412184708378, 669.68124621166, 671.513393212007, 675.269286471503, 669.807697243231, 671.908367000435, 671.976513449719, 671.741590109325, 672.860775380918, 672.520218670393, 666.079816848616, 667.687591493869, 673.569165230319, 669.584614138483, 667.072402406141, 670.786642612484, 664.668648427282, 670.459516494499, 669.844294459557, 671.929221073568, 673.763676347803, 667.895597421506, 669.638152833277, 669.20180808508, 673.22903815079, 672.47370472542, 668.498485777376, 674.602027021769, 672.26460483267, 672.805826908932, 676.261088087556, 675.700178752971, 671.681192934229, 676.624377153104, 673.000188791957, 676.903431173611, 678.175267132713, 669.376426551803, 672.694726643361, 679.74962071211, 668.936808531596, 668.75248177748, 670.174271748613, 664.387772499575, 671.923299642, 676.461970856876, 666.212938248237, 675.479478690077, 670.335599234284, 678.069667617801, 672.649511593654, 672.016518000835, 676.835116268412, 675.500364004037, 670.901071630367, 669.184073982393, 674.566820629948, 668.039792227338, 676.459669087778, 666.059314744146, 672.73577556632, 671.896960184076, 672.853295213143, 676.845486684345, 677.768369047773, 672.128203497494, 674.857899084825, 670.327103118354, 674.300274746449, 673.844142528955, 674.653388052802, 672.618363993313, 674.537240674149, 671.98041173519, 672.789816786146, 672.239591959149, 674.381045461588, 671.301739361063, 676.763539998729, 675.124433405626, 667.828001394807, 671.847107142024, 672.587344586151, 676.442131541897, 678.012009229612, 669.831628503618, 674.926008126836, 671.895984131653, 669.806419368997, 674.144234268872, 677.454238123749, 674.079862251522, 671.525384947559, 671.670972292155, 669.019553284994, 674.570765224029, 671.242967040031, 672.655767066402, 672.028656468482, 672.108028749508, 671.840917923263, 671.021139362503, 667.658293563978, 677.11560296981, 671.858219331438, 677.505099393522, 673.391930258408, 667.946727551789, 672.785659977106, 674.233739457228, 675.041760243368, 669.099637188179, 668.717836926169, 669.803465000107, 668.166782260007, 670.911409830787, 673.585446140791, 668.021377274272, 672.123654525637, 667.405890178516, 674.245062966505, 672.132772781882, 674.658808532861, 674.483522809561, 672.370571241064, 671.220069735117, 673.694729572347, 673.450536404428, 670.309235799681, 676.276021718223, 673.331877123314, 667.539692384115, 670.06856874834, 673.856398682657, 675.73899632073, 672.775549371174, 665.565717103212, 670.886867219853, 676.27693187386, 673.205829786836, 670.611081380915, 670.251326263902, 675.768974225029, 675.13309220997, 671.89149265837, 672.244726015367, 677.135779801547, 676.000795761811, 675.180386398228, 673.461528557458, 672.605415412106, 675.789011756511, 671.498068209614, 675.332302248935, 673.924013725739, 672.389189891493, 673.880306132537, 672.68135100529, 671.730089112868, 670.541199211344, 672.319898786874, 672.434874331543, 666.249481474161, 669.924505252833, 674.59575348219, 671.578570258314, 673.24232406829, 675.316855383627, 668.864564177373, 668.151199112014, 671.553188753874, 670.218205338509, 673.963228024996, 665.41230608102, 681.302494746066, 674.962765330568, 675.160040369901, 673.988137946843, 673.930971138587, 669.947875342907, 666.604935832895, 674.161536222912, 674.600687631979, 669.687712636785, 665.977050747606, 671.666043200528, 673.336778738221, 667.367346526637, 673.903762738152, 670.490774574357, 678.817269989913, 671.881907500835, 674.367638210284, 666.876284853968, 674.711380003776, 673.020245771695, 671.613158900466, 674.599818968514, 668.111464225854, 671.695822898825, 668.773738995665, 676.594348480625, 669.947901774632, 672.224139413605, 673.03098090616, 669.717256068639, 671.706246697189, 670.764680979342, 669.150493349194, 673.164306682744, 670.129487929399, 673.692695415097, 668.356621715341, 670.179819814053, 668.478913797424, 671.562810574117, 671.221600893366, 673.934501122206, 667.563231457638, 675.921824576613, 671.19899456991, 674.323956723173, 671.689823644698, 669.559402818722, 668.019735634016, 672.761535830555, 670.035513565277, 675.656118273781, 670.311127494116, 672.056835665285, 674.739900050202, 677.813133925427, 672.795728444216, 670.426956027516, 669.806296720268, 674.514265859524, 670.178633407311, 676.907536822423, 662.151079665626, 677.583767508072, 672.632486634956, 669.250551644063, 671.758569124967, 672.214810103751, 670.651879661819, 671.346609703324, 670.354238818462, 672.688768155655, 668.412034584552, 667.512215613433, 676.622365470452, 673.37086560864, 671.01952048088, 674.007329482543, 675.581544394758, 673.183899733421, 670.683726170974, 666.893139930601, 673.403279926426, 673.035263442367, 672.806940762292, 674.821593191901, 673.30956908314, 672.11564915503, 677.146337440307, 669.231517010114, 670.750307943959, 678.405324079294, 671.482939326932, 672.012371296951, 672.405183451605, 668.279301718361, 668.97202470148, 675.82993840602, 672.704486877069, 672.570419946286, 675.270791310786, 671.543092573886, 669.97960871182, 675.648455252371, 674.408799323903, 670.850989370716, 673.023242265932, 674.065326252541, 673.906530946995, 671.973594434478, 677.23681958929, 676.493600451079, 669.924397152424, 671.833535767125, 674.077968072359, 670.660546737972, 669.133198839165, 670.848018766437, 667.421016412074, 673.8664884178, 672.277583561355, 671.932385266173, 672.551605712558, 666.264463317154, 674.374442745506, 671.767627715331, 671.931499219625, 669.642756951095, 675.059565585302, 676.386911847204, 673.864046073882, 674.799342708914, 681.028772577752, 675.457241761505, 670.599401990535, 673.164225817047, 671.386847973701, 677.934115526523, 673.842813336018, 670.872483925259, 673.219561037167, 672.980852405049, 678.223655465626, 670.84073234847, 671.246377048715, 672.225856931761, 668.030017038594, 674.891707345583, 667.558508918115, 673.610053375097, 671.572138287434, 670.072815659682, 668.567104901826, 673.653725221296, 672.215073194403, 675.238282658404, 670.960873427692, 672.435035069619, 670.186694616516, 675.145464979721, 670.695570407773, 666.260697689436, 670.764540526143, 667.867347086421, 673.669580709289, 670.609251059194, 676.323932357474, 667.580681388421, 671.117239364462, 670.893341892973, 675.240165538493, 668.929901987645, 666.936015960309, 670.641422413112, 667.528793355153, 675.546442432556, 673.118439896038, 675.278738799763, 670.421148803747, 672.340632573497, 676.176766621249, 672.758525075844, 671.748501691923, 664.005114213309, 672.020198272556, 675.62878714524, 670.784737158811, 677.693733069713, 681.41946796664, 667.672408345479, 669.621647534096, 671.804150103612, 669.617430705055, 669.78377175961, 669.558806426349, 674.332882647361, 673.595855737615, 676.684776769703, 672.097466271396, 670.835875638234, 670.754581457833, 671.365238333233, 674.588845478456, 675.247423864962, 674.50700817234, 675.300947847427, 675.89810077969, 668.647921277435, 669.926549924502, 673.340810334136, 675.616830726683, 672.153988408595, 668.469748284685, 671.223315412061, 674.574481562334, 669.552495483098, 676.95321279039, 674.671793913091, 672.908422052371, 677.084262724656, 671.134734218092, 676.606959052905, 673.438127747159, 669.130773627651, 669.963821728398, 669.07775016779, 672.54437346813, 673.356986944142, 668.859560779583, 675.275848259232, 667.660135140391, 677.805753907904, 671.990966670284, 670.498772063094, 670.000908039976, 677.304303943393, 673.466219308114, 677.88151733046, 669.84958539362, 668.947419929034, 674.155873357546, 671.994014895363, 675.293684526178, 674.026975885091, 669.52430325753, 677.665799502143, 673.999176755865, 674.635198864962, 679.998615138313, 665.610996488987, 667.947474842212, 671.171898530086, 675.785687263868, 668.503247649472, 670.130309884113, 676.433225518408, 671.706899048364, 674.425350356596, 668.994944985234, 667.636237099151, 674.228373279263, 675.740529497189, 668.584543680435, 672.212717157551, 671.558681781477, 675.774113364676, 664.517390527728, 673.494436487522, 666.52195724432, 668.902834888498, 667.326001865681, 674.509121492831, 668.847314054699, 663.649596925256, 665.90008677252, 675.052271224519, 670.685867812224, 666.959369842393, 675.18240990961, 674.873315326863, 671.666883289525, 674.066847045673, 670.024354072865, 672.738589134761, 674.31143199624, 678.99113647837, 671.124279044117, 670.816590135589, 670.917170299508, 675.036320054251, 673.880492872706, 672.539814027333, 670.258895558912, 672.334494554561, 675.753422176581, 673.070820098096, 665.020528048693, 672.208902953488, 666.63580456956, 667.92212112519, 669.700858680468, 671.7294957733, 675.963126677424, 669.47562697135, 671.50901395224, 670.94012900089, 670.12490283978, 672.524848945838, 670.648153338851, 674.141287595716, 672.256326952248, 672.059806393004, 674.013429370886, 673.868590330693, 673.704119880427, 672.595388467821, 672.940137269024, 673.339162665813, 676.568260100953, 675.756301418616, 670.51211552901, 673.762929968134, 666.582584172249, 665.583572099178, 673.788599738516, 670.612402325152, 671.959702463659, 668.381472805719, 671.875781758196, 679.18322330917, 673.126835318169, 673.192168278459, 668.810511264933, 673.059697044558, 670.780054451246, 668.109464356679, 667.363382234689, 665.411817249311, 668.434072582246, 676.037526224431, 676.140344848419, 674.035336888654, 667.65611465922, 668.760334214509, 674.487355584579, 671.209081737788, 673.181040588989, 668.88219427747, 675.797397157619, 670.348158960156, 671.779203652912, 666.950604869623, 669.789764273854, 673.776297486793, 668.430989485544, 669.340122820454, 668.981422530229, 671.617239296173, 673.019998750917, 674.003988549041, 673.212385265297, 668.713074630614, 674.624495603151, 673.406717222554, 677.677269508798, 668.73665626774, 672.387786312708, 670.055655411464, 670.423299760254, 667.105269214975, 670.733108992698, 678.897362485399, 668.952362877512, 670.78329631822, 671.04314166269, 670.409880637006, 672.761223246409, 669.474564259817, 678.003753740175, 671.896635521098, 673.116180804849, 666.331330034337, 671.172278217116, 672.358328101796, 668.428552713092, 672.927120217356, 678.09528418449, 673.379484877803, 674.495021025667, 673.129297583897, 673.510263495954, 676.276570715213, 677.160492430134, 675.769141950586, 666.146152745403, 672.441160726214, 676.230472959154, 678.471995361721, 675.374072512847, 673.030165493912, 668.003229861699, 671.516503218152, 668.180892348044, 670.247274596346, 669.414074408556, 669.752098370605, 671.645896529821, 672.623444301359, 672.061822595058, 671.737071337663, 670.27275019782, 676.369974696724, 671.493665851606, 670.62308544131, 668.744486933028, 669.927607491234, 670.856158534797, 673.726096204848, 675.589056394299, 677.512980288344, 673.978903654801, 673.367141338818, 671.897173281869, 676.211660663675, 672.372134463242, 672.865619614542, 673.371224128345, 667.688273523655, 672.998191749829, 670.050730249593, 674.373034139576, 674.062430129462, 678.285251557318, 671.134511088203, 673.690457177906, 675.119825902112, 669.905038710757, 670.24182678132, 668.56092010235, 671.92254241787, 676.506366601085, 676.255798878038, 674.993420977006, 671.075993128711, 668.21424050546, 671.327562708161, 676.937805189699, 671.133049606921, 675.825456334062, 669.888016043205, 676.094312014073, 672.651982862966, 672.575389921726, 674.082579320609, 668.914661498734, 666.861992359183, 672.707987881581, 673.223194382006, 675.960416749655, 666.541239199849, 670.501672883147, 669.299090061815, 665.69098445601, 668.627342935115, 671.991054959522, 674.072561173677, 669.678076562609, 671.22015407481, 667.890724493521, 671.000852696218, 669.932918471378, 673.77669292277, 668.431637473501, 665.585509514678, 673.556699684273, 666.629898781801, 671.722589099817, 676.84792532936, 674.591510846939, 674.913372435382, 672.849573756945, 672.000044140307, 671.523326041155, 673.052380144017, 673.833354911215, 665.797164833314, 669.08671376338, 674.721206507095, 673.565217004712, 675.145376819776, 674.375676496567, 670.34190700129, 675.621832261831, 676.390958440691, 673.725501783761, 670.74009926792, 674.543812038227, 675.437158603787, 669.593496900826, 671.40942845041, 678.690507821249, 672.96856714999, 672.212203987795, 673.074401496161, 673.227345635828, 670.090494828491, 673.907214253152, 668.551947492376, 670.280996637997, 669.557200990285, 669.209553491623, 662.654861826701, 673.877718971091, 672.131787835747, 670.767282591773, 671.548601535797, 672.866918922268, 673.988688461243, 671.0533170152, 674.547466344122, 668.625523856875, 667.009650205456, 669.963549589659, 672.029439268403, 676.098354522334, 670.791877367807, 670.508530202257, 678.861373639552, 672.860269016785, 665.536422200779, 673.622455461905, 670.954838866183, 674.562256929634, 674.215346610409, 672.13446158559, 674.366992605367, 676.184254171496, 671.511072741732, 676.182336388166, 671.66083674847, 675.45605378998, 670.764267802922, 671.676325710636, 673.287098623238, 676.554820421901, 672.55369712158, 672.581523859876, 672.848901192047, 671.481633696727, 672.091827601447, 668.342672672797, 670.90827660171, 672.061673337828, 670.616788166917, 675.226616689077, 669.268359828674, 668.827711609084, 672.309716144596, 672.168093220689, 669.539843647321, 665.35738702353, 673.111310149099, 670.772993721614, 677.236523283742, 669.347288219523, 664.135586999995, 673.839536090274, 671.545144630572, 670.276460287545, 674.479637804434, 676.13977484112, 674.903117919832, 680.307979114663, 671.094903617668, 667.400168460138, 673.814014464471, 672.388048857075, 671.498701897426, 673.780157105832, 670.335961457409, 674.161646897237, 672.73106750627, 671.210693193963, 674.616905741185, 672.861753204041, 674.888603762413, 668.081918316022, 673.397571672914, 670.602981734782, 667.191826435819, 672.209987321733, 674.362334003932, 676.223000173442, 670.974054082394, 675.839435156315, 675.358480341406, 673.598027096675, 671.86083952082, 672.294296180105, 675.221355547131, 669.055317628948, 670.05217319307, 674.370124737823, 665.936307574333, 674.490985223819, 677.499011816858, 673.461176034435, 669.597679077496, 671.758592054146, 673.487154939371, 670.482439189516, 674.18776307297, 670.442789338942, 666.004377707833, 671.962982904847, 666.596292143909, 668.782084200919, 673.596602664876, 673.302937601333, 673.904595322138, 668.974207986777, 667.889554572136, 670.734515039729, 673.899247551578, 667.64631408874, 676.871306438668, 673.831308455793, 674.287085816485, 671.998212417071, 670.159517549485, 674.153067225176, 670.197832139728, 665.698079751761, 669.55159577562, 667.622409895859, 671.19502489922, 668.65603925953, 671.512034198048, 672.055583714087, 670.875777392847, 674.369668703562, 668.842052996881, 674.740069533549, 671.598438704215, 669.509495207116, 672.093949376736, 672.871816408043, 670.800525155708, 673.048771430761, 674.923777743593, 675.120483488141, 673.037659225583, 671.514388518636, 673.53542442012, 673.35514555169, 676.398009342055, 674.66443560789, 672.542839536956, 669.018912247526, 673.989069473068, 668.528335061199, 668.51102883132, 671.584794300601, 666.201849586975, 669.775332579542, 672.235877176499, 670.647591383671, 666.007269333525, 674.698774817942, 672.281696197047, 669.335446866389, 672.992684752614, 674.019269893786, 669.487209253178, 676.368035400569, 666.634609089516, 671.367193149519, 671.004605272641, 675.022042663048, 669.183996609951, 672.13162440989, 669.764715214393, 672.471496186555, 673.183058332681, 668.809030486056, 674.865132095245, 680.394162770672, 674.437418913081, 666.946901018966, 674.36010144493, 670.574924846249, 668.60590708282, 667.55062831547, 674.608381349301, 675.189119749235, 671.798139804197, 676.588687517991, 678.585815244174, 669.524686249355, 673.428055821394, 672.890662060729, 673.445673826107, 669.440733356716, 671.197328786881, 672.25932827298, 670.317349061764, 668.512834535954, 676.26672257582, 670.1041602941, 667.352077780218, 672.597728094952, 670.19559334576, 672.070493545237, 671.726125108972, 673.031062937646, 672.480067640091, 676.45065028401, 670.085182185487, 672.428922676923, 672.497276030626, 672.148749435258, 670.961859271527, 672.930777119359, 668.971864793278, 671.137995871859, 675.919124075489, 675.047322765478, 668.828113596884, 675.77999087459, 679.163970668658, 671.643212515872, 670.617294958787, 668.86871508873, 677.848012026671, 667.609640644009, 670.091922800287, 672.919135734611, 664.46186152958, 671.462838880828, 671.75580308833, 673.308581566402, 671.18226876149, 677.173229763839, 670.629546778078, 669.847997930022, 671.408472278896, 673.171584589789, 670.332999102107, 675.404762721829, 676.404644795253, 674.512337557119, 674.761137452234, 674.11778067506, 676.863575861642, 672.910895697146, 674.085123199097, 670.562759694129, 671.732042415673, 674.170632059533, 676.720635742866, 673.841332635353, 668.578184170492, 673.626058997984, 674.244943314643, 671.535859527802, 672.720777068828, 668.413145522458, 674.043516145419, 668.738345703142, 673.011854540075, 672.526076747642, 672.036823104904, 672.40373067977, 670.935989117901, 673.549461623588, 671.649486561271, 669.692793166229, 675.602474345267, 676.63318782244, 673.243703098606, 673.76344302688, 669.604402507619, 674.08286422198, 674.81943853835, 673.336361959338, 669.044603442215, 671.110169025843, 671.696650402078, 668.957464570594, 666.657405790637, 674.834646628724, 674.448897721493, 672.761735888081, 669.061678104943, 674.705375231638, 669.476825489633, 672.767411822624, 672.306624153543, 673.345970184342, 673.011425434838, 677.515016103244, 679.459643130752, 673.395995180662, 671.198022530772, 677.870022045489, 672.730608527936, 670.760756359939, 670.235359032915, 668.953099379395, 673.249912304424, 671.051475860661, 670.05340005372, 672.132442599505, 669.134245501762, 669.934293150096, 672.835523341747, 670.739529189874, 671.737344015805, 671.981144774449, 669.401124907285, 676.128526002668, 675.275275440511, 671.68840657057, 675.729072903689, 669.175768204432, 672.442892754375, 670.084553779137, 674.577915181989, 672.531034987866, 668.254941278154, 671.682782931222, 667.899881589001, 670.343064399641, 675.203145620717, 671.751002210238, 667.79823428096, 670.59064263957, 669.384169804002, 673.758973934425, 671.415690639835, 670.870392793502, 669.586850394289, 676.764479564019, 674.827878869052, 671.53175200744, 673.819135445216, 666.364883983097, 672.683834226053, 672.042180370727, 669.199022289433, 669.759080981561, 672.009850825225, 674.227015067245, 672.458235509285, 674.499187044858, 673.332322063688, 669.734541787078, 671.324014744218, 671.154985487685, 674.362838194001, 668.471517427324, 674.118986542083, 666.083513960409, 671.37048090316, 672.545770068506, 672.275084683558, 675.325723145538, 667.37283178612, 672.38533947849, 667.063957833856, 669.027109562956, 673.494916421895, 674.259174478635, 678.545514239191, 674.727060435551, 669.525619868871, 674.248033469814, 670.949426223892, 675.416834743432, 668.031145581885, 668.91410519322, 669.411744972131, 676.105762129834, 668.713703461104, 675.099568280117, 671.761268182427, 674.339128430818, 673.588927925357, 673.629038519366, 676.097122952088, 675.192951689128, 675.327159662044, 675.761674887275, 670.876997622473, 674.011263147164, 672.484107751477, 671.467325303955, 674.3142042364, 678.458939827428, 674.478116014867, 674.355918940764, 670.393027249953, 672.833344699972, 674.514838337494, 674.994810495359, 677.116832550069, 668.638924982906, 671.971593410285, 669.612653272386, 671.132146924099, 668.917221157316, 671.471638815904, 671.587501416893, 674.748270993349, 672.094504302702, 669.902507867456, 669.589160970909, 670.73287371882, 671.553387903113, 673.730647006556, 672.542529584923, 673.514138296601, 663.224874275149, 670.526247664288, 674.067388989552, 675.76560309992, 671.112646673392, 677.326430579357, 672.573912932396, 672.808476703357, 680.959955716919, 672.297836934247, 671.929019125583, 674.842245367538, 673.844445082451, 672.152753386536, 663.911193247091, 672.400500098846, 667.574950749038, 669.704738252558, 672.835057313447, 666.46012918032, 673.552872392318, 669.094008704699, 671.703348765329, 672.523938083471, 679.150545828973, 677.197315336635, 665.107306040325, 670.765543341974, 673.839315930362, 677.751482700019, 670.524924331325, 670.434605649995, 676.207750060686, 670.442415395575, 672.699999649838, 668.60786652762, 671.543204616567, 671.394507681853, 670.135654432716, 676.108066394708, 673.996269268382, 667.140588772916, 672.786328119321, 666.989975635665, 668.138211745157, 677.890678028425, 675.433218901192, 672.609394743352, 665.732085410458, 668.747389323889, 670.946250501491, 677.750607576601, 669.669084396766, 673.143811738383, 669.002379188058, 670.337278191815, 675.168410311866, 671.835398333465, 670.965981761597, 678.216438195809, 671.158122584511, 672.560126209331, 674.968314798181, 670.393483479675, 667.490785015815, 672.230740695177, 668.390051655154, 675.575092156273, 672.340283874995, 672.221333727393, 668.366005452328, 666.736584978504, 666.41447986201, 671.056252640252, 671.324257510083, 670.916437160545, 670.78168442263, 671.881283736375, 674.689831298408, 668.393918051957, 678.742677034715, 670.317338962673, 664.521306394096, 671.314349724787, 668.895268179803, 668.333672746024, 673.515294262314, 670.954780976724, 677.232413329062, 672.131260620956, 668.782481316134, 668.484254253814, 676.7670359539, 667.345800296681, 671.506182651846, 673.269165994845, 673.999254726111, 670.743105198458, 666.471125013072, 671.148329109894, 672.885928116744, 669.771977369587, 669.867645485519, 674.834675498968, 670.633446767284, 674.592837909018, 674.961555263438, 667.745462730831, 674.557488215537, 672.57227618099, 669.923857770473, 671.462468559478, 671.732075051215, 672.634712269301, 669.570244196184, 674.531440477739, 671.332892147201, 677.222358473008, 666.257749864129, 673.67620056696, 677.677408524015, 668.44587593991, 671.830507575861, 671.802922411599, 674.796433547122, 674.955690292799, 673.982844677109, 673.129543583915, 676.451747998544, 674.861945630786, 675.743926376236, 671.513758008485, 671.185359203609, 675.284978268118, 666.226253894878, 665.426839384725, 670.332364017519, 670.671377821177, 673.755355238829, 674.691931796102, 666.608799999236, 670.265671550873, 666.226503759986, 677.782154453073, 669.189752188417, 668.487161689798, 671.601674449604, 675.150644896964, 678.090334968658, 673.085658090729, 674.487384552376, 675.691909132924, 677.372433561471, 672.96461251035, 666.582930775488, 674.232293304752, 667.990722629513, 675.126416103352, 672.955713245537, 672.999839088561, 670.346498576346, 670.855974650373, 669.559960822409, 673.446969038454, 673.65873169953, 668.21187159902, 672.760013622434, 668.299997651593, 672.068427117119, 672.594947400271, 669.462415562269, 676.080432198797, 672.102169961295, 669.689643313482, 676.194225855567, 672.494346239178, 672.190196217828, 668.62864533642, 674.632860081655, 670.020295801698, 666.980461395183, 668.211052975829, 666.265215591189, 673.994923794357, 674.726387296886, 679.303896016089, 672.808153530415, 671.590352147337, 670.900173419443, 671.03531114953, 675.172259473067, 666.429239140557, 671.962586808407, 673.282523423093, 671.111556353781, 673.197427722288, 673.24376380453, 668.170828187798, 671.541253760456, 677.650503975115, 673.206191873248, 672.425148171616, 674.722972679925, 671.228814823664, 673.596042570444, 669.382083760554, 668.455343665682, 674.924524130257, 672.359251644133, 675.283371911513, 670.382721423728, 672.821255740728, 673.791732713242, 670.116277370558, 666.316240302859, 668.952479448704, 674.452472305176, 672.180334676026, 678.117085635338, 675.526478612932, 671.352972401458, 672.536115193639, 667.465378431941, 670.766111750773, 674.402714168243, 673.971125107772, 674.541075932234, 675.189027170226, 673.789655041811, 672.786165881861, 672.61250939738, 671.696247208419, 669.164978928697, 668.34823499709, 671.201377829752, 678.167208763856, 677.125554077746, 671.627456644184, 672.317855492519, 669.053275291733, 673.128301005479, 674.878378816831, 670.515679676781, 676.262195552958, 672.712675248111, 670.768310669796, 673.844754131052, 671.454959659872, 668.079260686096, 667.201420253189, 675.156542605161, 668.506133023017, 671.131599437548, 669.616111469106, 672.181042744617, 668.057147953977, 672.471179015295, 667.704243694641, 672.479199580855, 676.719658040647, 673.039323025784, 677.868303305646, 676.187806418546, 668.607886984584, 671.970133902135, 675.272769146681, 676.367152644326, 668.203056045294, 673.234703205066, 670.725666933704, 673.996564220411, 670.916308761682, 677.579420735011, 672.629329278492, 672.241917534029, 671.200578341395, 670.190397058335, 673.121606464391, 676.692342813411, 672.984247586917, 669.024451136137, 671.154505302245, 669.300511245408, 668.935827833749, 674.258948965425, 672.382634120784, 673.124724024552, 674.949475404661, 675.440626480277, 671.842741196436, 672.685808307951, 673.241108509159, 673.193093456289, 675.786951521144, 669.657244168191, 672.839897755404, 671.175673287847, 669.728082031397, 668.172358712931, 668.945024201538, 674.025523094186, 675.720471905621, 672.328743654842, 678.843919654637, 671.298294260704, 667.73085603457, 667.052575488779, 670.997991815178, 673.602627035567, 673.148752211605, 673.906601745197, 666.160112508905, 676.57837338582, 677.08248926344, 673.526255855158, 674.893113960896, 672.357705123836, 671.440120514869, 667.797123593496, 670.429543387082, 672.98569552872, 673.30538613585, 672.967862586196, 674.304682151669, 677.428061158575, 669.933116239875, 673.932352139471, 672.478638133512, 666.888343577162, 671.120875049107, 669.330678383248, 670.914871744566, 673.96076309784, 672.51536792292, 669.462762510023, 671.63297462931, 675.700393898517, 673.670706346107, 671.429527203338, 673.053024686644, 678.426344775756, 674.685316265435, 667.745791653866, 670.954041670647, 675.445396841432, 677.287735054219, 670.079441969597, 677.300756548659, 670.597334431752, 674.867693502085, 673.220481603006, 668.377377717023, 668.640739493189, 672.78630320212, 670.369990486559, 666.186650805711, 674.895237614103, 670.0217609064, 676.940089856202, 662.204559928366, 670.195539141392, 670.743390654608, 676.858788629599, 666.925007894068, 677.741613947241, 668.808806262174, 674.816334523407, 676.812895903002, 670.783099517024, 667.077047285846, 670.840254191912, 667.311120146417, 668.591547949517, 670.356943434557, 675.392977793854, 667.821496124581, 670.973852620631, 670.895447963817, 674.179503404675, 673.463456055875, 670.425282961962, 672.183812152772, 671.01487183399, 674.87357796854, 669.548180524958, 670.687872821695, 671.145202384814, 663.763734902621, 671.068534258615, 666.240409997667, 664.730607704727, 678.764164062195, 667.609390961417, 670.423649996577, 670.39813101055, 672.440294853624, 667.875077278213, 667.342562294503, 669.937680871136, 670.361409463038, 672.391590504546, 675.782621413973, 669.52802987564, 668.819505752867, 670.530931678145, 672.334187148804, 674.317703975034, 675.436148374032, 667.919688556265, 670.279147384078, 669.646111018278, 668.830948316302, 670.992753398788, 675.281485857214, 670.935195163729, 675.070745712512, 671.474695293219, 668.880041400646, 670.914366786652, 676.163106369704, 675.035596141446, 671.594295834531, 675.704895712258, 670.098605727009, 670.302629644814, 669.77623540785, 669.722292611299, 673.909982423988, 674.248034916577, 669.049960999697, 668.055795934922, 666.131910252536, 675.599147872864, 672.040968360645, 669.207973969546, 677.013714984798, 671.61508842103, 668.409592320494, 674.653444026262, 672.304967740905, 669.106422272512, 673.467372927833, 671.173110640958, 673.419110872214, 677.401289998289, 676.089549005829, 669.32230688812, 669.01044904721, 676.057577212648, 675.909148922901, 673.389288179679, 669.215827322821, 679.806338082945, 675.925258393026, 672.270248461665, 669.36167435085, 674.301300553398, 669.481971035364, 664.982274489746, 671.963047977646, 667.451846714226, 667.802325554552, 667.700541830143, 670.302205095606, 672.830088900866, 672.614143439464, 667.873572263268, 680.595853071879, 675.856865338898, 672.204778901378, 671.127894001222, 671.926578267054, 676.658134816242, 674.269840327488, 668.387569610476, 673.295245539461, 675.844023542808, 670.686595286219, 673.56392097248, 672.067915310301, 665.490645297318, 676.750271628438, 671.12495728005, 674.130936374192, 670.425531801547, 672.717870816667, 682.967726729494, 672.817920712877, 668.010811217842, 675.769795185271, 670.083132082438, 674.633375350055, 673.070931103658, 675.308235479995, 674.401857025672, 671.481464162235, 667.843053890936, 671.920436548702, 672.515558382893, 674.667988690405, 674.350683873176, 679.578600165164, 671.565250328367, 671.170014140043, 675.744238222619, 674.059385226823, 672.960199202352, 671.992561690454, 671.130974113757, 677.60296775032, 672.097875249187, 668.606297711745, 673.805997917313, 670.322728550203, 672.468169760814, 669.322875524889, 669.423250772422, 672.809906805314, 668.94370138941, 671.584411275479, 670.668510130397, 673.505951289972, 676.804276844749, 673.016917298018, 670.95207694722, 668.94294436335, 674.040856931766, 679.119290894881, 668.581391492179, 671.883220289446, 669.895394162553, 670.328619083927, 670.30083965707, 669.12729726968, 670.333140655171, 673.517472081401, 670.462697266893, 672.672728999456, 673.152229031933, 670.513722007135, 669.560485937661, 671.125535241459, 669.240438566281, 671.217594196396, 676.468672943897, 669.579320482456, 669.786582445229, 676.184443897561, 675.895812624567, 668.985889185804, 678.237328766907, 671.490674176696, 670.946806484609, 676.098713888584, 676.560430326847, 673.898502212871, 667.179270139527, 674.944239866903, 673.568820269829, 673.700056602576, 672.425354180007, 670.770734994444, 674.061485975536, 671.812588405492, 671.393591335233, 675.345808362852, 676.261029956314, 668.47001514583, 671.071293261036, 673.178201124205, 674.04663277009, 670.969727579323, 670.454585627469, 668.650772393657, 667.484437069116, 671.855237578614, 671.900493914599, 671.382798350301, 674.325344225232, 675.236082425078, 677.364564023657, 668.296262612716, 669.642691674297, 668.368240432972, 672.713546953944, 667.878275490177, 667.801749515649, 671.181925478701, 674.160540077324, 673.303843915933, 679.134242872984, 669.784010393999, 673.254231169369, 671.035006179914, 666.032216127578, 671.402457928655, 677.366612946211, 672.96562461415, 673.066154938164, 673.328993943619, 676.927846115464, 669.325073799778, 669.301528312178, 678.651270985046, 666.996187633166, 672.330501746303, 670.291933059635, 668.05925213996, 670.744641157004, 668.921910014086, 675.243375305741, 667.293906737298, 670.98894965191, 672.428640549226, 669.658055046729, 677.80993197853, 675.18789773136, 675.09652829027, 671.348847963791, 671.313658501187, 674.058577755311, 675.172752626246, 675.139559071051, 668.851814212658, 669.002575092752, 673.43682904722, 673.251391241587, 669.781961560975, 667.472635666276, 669.821884424279, 670.819991375396, 667.496261326755, 675.082453223409, 674.589764368703, 664.178067733331, 676.926926534001, 672.756182955069, 671.775633395654, 670.679833036946, 672.525461082051, 670.604858889724, 673.444854640214, 670.269858184288, 671.712426265001, 675.365244035574, 672.796031210184, 675.995641932086, 666.106488714145, 673.432387013668, 675.374331174427, 672.970770902771, 675.025729085235, 677.501142359057, 672.068495379321, 673.910251533846, 669.460083073168, 669.039231880663, 668.577252544467, 674.562913287035, 676.681834635348, 676.112430074798, 670.558067107728, 671.113189098896, 670.537135340607, 677.064968349957, 671.807938814012, 672.927287581164, 669.052018691222, 676.935141649776, 667.56783835477, 674.246329919806, 672.27103411356, 670.555759581582, 674.322200158896, 671.864408150372, 674.919633454591, 671.363174454232, 673.378522781157, 671.084009204121, 670.705822786455, 672.874718455701, 673.815814781707, 670.477519981492, 674.211840408243, 670.35452353966, 666.734933836771, 672.649095637376, 669.021265463809, 670.098638923848, 670.880018873337, 674.113989512281, 672.977880339497, 675.065815842197, 671.654108612909, 673.366463983189, 669.691964322334],[118.708894554276, 145.495987040956, 120.603117470347, 126.360687673077, 126.243743587737, 154.49954549788, 139.179375420806, 130.197583671503, 88.3628587621198, 120.443458807613, 151.002552829864, 105.778669126315, 113.467659123499, 132.966929333868, 129.606287277502, 145.112081280507, 151.606466875118, 131.888640026352, 148.251501063369, 131.450994827942, 128.557409514088, 123.339143224532, 126.592888528134, 147.626490220611, 131.457374170849, 102.360397714592, 122.663583405836, 120.040620292669, 137.086906270349, 125.009523878671, 164.301887596822, 102.958332952949, 139.869390506738, 143.266106187838, 125.931665076256, 127.679270406734, 148.750868186526, 116.631461968409, 123.969994843324, 115.030050791362, 132.316683472317, 117.605289753806, 139.902259756073, 128.339186324352, 148.15391010117, 139.188392228721, 116.716942582943, 121.250462854126, 129.563310926333, 126.561099620258, 136.48097383581, 132.115994247091, 123.699751774224, 127.933354551809, 128.776817554741, 131.31956178843, 144.980982405784, 108.052445664084, 111.718065451239, 134.948764201758, 119.070045265149, 145.31835256596, 127.461233313564, 162.864091060402, 133.175902935449, 115.821706301283, 109.347540213628, 145.467839636379, 132.885554204072, 140.435305036121, 135.975809736463, 154.193313899886, 115.601753785982, 129.626087718752, 104.50003613114, 135.175784624729, 119.526104192571, 134.26897226038, 157.293684353968, 73.0487420093369, 139.559594460653, 116.603581906142, 136.211361703587, 139.500662942075, 97.751085588271, 116.849467102914, 141.904483573276, 124.177490776357, 128.576933170835, 149.753904276234, 157.325421916623, 137.873464377236, 143.628669080795, 159.360331283982, 161.09277847521, 131.128006364573, 134.718081880678, 178.856991555925, 138.626349007609, 143.598051454785, 125.939836298751, 112.528634736557, 90.3823051988312, 121.504375060585, 160.982399437352, 96.2976010955196, 122.453285411467, 92.6028215708465, 134.091381061819, 138.011916270709, 137.937693192687, 160.233730207349, 115.086043293458, 148.939263877679, 145.25137797173, 155.742383169788, 112.410535881199, 128.427750175376, 129.53772899013, 149.177310478384, 128.545481324002, 146.519242839159, 142.297360643135, 119.223335764398, 130.041072859236, 121.017875997909, 143.927175916172, 143.054174279437, 168.76156474228, 146.04738796535, 131.441295860854, 126.405773431258, 164.819375093004, 136.632234263823, 96.9507495667524, 131.863128121457, 159.341562241954, 151.745393028882, 144.680575673015, 170.058455121958, 122.787895748052, 132.807053309629, 115.639099929675, 129.916541108437, 160.457013944465, 125.861420230181, 123.360810324464, 127.490232472039, 111.49055049601, 143.97096476887, 101.891458264133, 133.715601525723, 108.850209664665, 129.106051351898, 141.55927487066, 113.864780838743, 121.782754558629, 139.332409593198, 134.260396631225, 117.802371024976, 122.89857721561, 120.724716540419, 108.859308821912, 126.18189811402, 119.040774478977, 131.800138232085, 113.58054099562, 132.331913989103, 131.770806612092, 110.373447886156, 160.653951850554, 135.11429672106, 133.547532445834, 118.061151061842, 149.642143932996, 121.015689101969, 108.709016370201, 129.468117270809, 123.546087911063, 135.102529470506, 137.596409919317, 140.129173170788, 145.952289119626, 128.116625672826, 140.881892567064, 139.699617127837, 151.646983613682, 133.399182526975, 137.757203826493, 108.646915393931, 162.57615697347, 132.092647092613, 151.886640082471, 116.164685747012, 139.563239140509, 129.436018447326, 129.174661237518, 134.959617337689, 140.806711244104, 131.294289177963, 140.403676132971, 132.624278494966, 132.709631409577, 126.310888997629, 123.091665964957, 171.6124522654, 103.303499929772, 131.268464383621, 115.131500956788, 154.093453604187, 132.507430991826, 96.1014161137856, 119.528562710334, 120.985674695504, 146.726576742239, 136.222579130157, 142.680479009421, 159.963475875261, 155.435233087313, 145.047769683446, 122.410988122832, 100.048676117514, 119.577575272094, 123.100070161392, 114.004141699065, 154.874227334123, 140.148762600862, 98.2548083286823, 130.401769458835, 137.271277853749, 142.890584196936, 97.337192652619, 117.077932389335, 129.555203421925, 128.312875241149, 139.291219294217, 133.876379174961, 150.192476088674, 132.190274050603, 134.015518076879, 122.865662977091, 141.71998723151, 138.350677783322, 138.934488923265, 97.2376177457527, 148.161945265127, 118.693920624536, 96.7087130048217, 131.150529853571, 140.651561240203, 132.771060882519, 139.022457396897, 134.480055470468, 141.073696948106, 148.493067970132, 115.90746384082, 142.295042362815, 136.004588672774, 125.28590679479, 119.802724502529, 122.327588722179, 160.23753635779, 113.774747293046, 103.93051345497, 164.034547418993, 111.150620254288, 115.938599066721, 135.786485657898, 147.037657595945, 134.353965601696, 110.007364956984, 130.132298237369, 132.249238973498, 115.181577371675, 106.870438256391, 129.891390049454, 140.124771781232, 131.421681659433, 146.41070337006, 148.071556905537, 123.861349144083, 117.263157938849, 133.251061976106, 128.014122680751, 125.921062462461, 124.142418489573, 120.714491698093, 128.054894289365, 113.666067464158, 120.263982605521, 123.002279787495, 142.525285037666, 109.379883846759, 118.178436818, 139.036205413671, 117.54556375155, 129.187859415972, 146.127374416456, 129.983941657013, 150.96472552656, 95.7906161049303, 132.320701204517, 123.673692199339, 123.688588309791, 121.589268976099, 147.064503121103, 136.623249602796, 114.582542323232, 119.037336842274, 114.238492469095, 157.498387254052, 135.954452672621, 106.129893734618, 143.405567542002, 127.496400247301, 140.830471316012, 113.175599414462, 151.889422393566, 146.260878215327, 156.587035663959, 106.331935685993, 132.834280404602, 145.556730511705, 134.161046305255, 137.272764737014, 160.268637420925, 135.850169479679, 125.206299921375, 120.786175082266, 145.297193314185, 134.400411856533, 122.596053444437, 131.050297038574, 128.730821908188, 127.344425991236, 113.006306631963, 150.071512876784, 102.210580691256, 95.1269756811494, 142.179402569499, 132.74319268825, 151.320424631421, 140.892274920855, 125.054527985676, 137.816899253705, 131.553153753168, 144.501782242494, 134.614815546334, 113.758274124714, 96.0580055288872, 161.208663685915, 108.870593905518, 124.950506599797, 105.694388275822, 148.014778498339, 114.154024752124, 118.110074588864, 109.348224089379, 127.531799556959, 141.965634741277, 117.922322770738, 140.769669772969, 142.689489850367, 125.176036740952, 147.234342738583, 123.045265204937, 134.188706177926, 122.850512882499, 130.461719126219, 102.229838618711, 137.049165036943, 120.558974409576, 132.427506620583, 105.843029486645, 133.325461845063, 120.773105922028, 128.155160244797, 119.575523861065, 120.770047408723, 150.571572955673, 149.098646335395, 123.136016238457, 111.122310092048, 118.943114348796, 118.264481995515, 140.234062980973, 136.858131082025, 135.512238495289, 136.878022190351, 129.225841502553, 130.750942028103, 146.602075108908, 139.736556852525, 137.608067801605, 140.216739807614, 126.24725807615, 106.405905903732, 124.491056012608, 115.365166904706, 125.327938346373, 161.140435716353, 141.067083431362, 150.479648789253, 123.095518779639, 146.402069789302, 132.557394900175, 162.908264693863, 143.647348443539, 114.760720299438, 104.60359992359, 121.455042905086, 119.038180939596, 120.123747268359, 117.142659239, 120.620078648697, 156.348115148608, 152.891520764691, 105.594646407548, 138.193588223433, 138.469113561777, 138.37784226782, 121.483320811988, 116.051359672792, 144.907365397026, 128.459506937503, 153.18429616283, 138.4031920759, 137.495604634768, 148.918833116843, 134.528871644207, 137.250273824339, 140.814555028908, 144.089183103213, 145.190455381136, 137.109935449582, 119.588907204034, 135.351534880105, 126.645678981986, 139.489593390922, 144.0272267698, 125.628998873065, 156.9567431892, 135.883667550429, 99.9087863748463, 175.416894969152, 147.025279558935, 160.355974575798, 117.480740589242, 154.985760864635, 105.326453210536, 135.222130184373, 120.954986674482, 130.31720196852, 161.453985785095, 160.337730248116, 129.296080810442, 146.58854592408, 129.095004901073, 150.130839813027, 150.216059212614, 141.190150173585, 108.944582674191, 146.7537678422, 134.537437139731, 122.278146202493, 144.810718125833, 103.69673669881, 152.577294406554, 137.639192560585, 96.0460577550827, 124.811232898851, 128.037146900529, 123.43812853867, 147.039302938775, 163.515824563357, 146.952140118495, 147.118244904578, 129.884713812973, 141.959579029819, 146.80671270828, 127.08588946871, 114.432386000058, 121.669343059667, 136.048024993924, 116.216735650817, 142.07545102433, 118.855402342013, 171.969097370736, 130.596891337754, 123.984147844998, 140.113860159346, 124.507621847465, 128.818205680825, 144.069389658672, 112.778114116793, 155.937580865361, 110.3130170419, 147.188401707612, 151.005106521801, 161.759960826207, 91.5735834024083, 128.138960220541, 109.874664129656, 143.477984750352, 158.280675674449, 189.219068646813, 128.301577881189, 132.573652512746, 119.005103881838, 136.209028177687, 164.25613268187, 139.546611601704, 96.5071257840332, 107.999054407997, 127.257609086987, 133.626552593779, 96.3692833078978, 137.608425579308, 131.288231031888, 122.475327345627, 143.656095114254, 124.658119137411, 121.518284300597, 95.8873930350612, 110.708451511651, 131.485134169829, 162.025690721564, 142.69922159649, 101.757819375408, 133.004979576637, 128.92952495136, 107.738245544354, 134.651420294926, 159.418207883601, 128.36223012085, 108.52864668455, 134.261801360759, 128.325791708756, 96.1622784874092, 121.26140298157, 138.557067055967, 165.09597906881, 135.316807274297, 160.691171714648, 140.235413098567, 126.280440917316, 127.849787661081, 101.598049311343, 132.832330049417, 140.796614895679, 150.920984008287, 132.027598389871, 119.701799810833, 104.522813502687, 138.821690428968, 136.885206637884, 129.046305865899, 115.309703935413, 122.935940531877, 131.041940593863, 128.523964125924, 109.405299637253, 144.555718863978, 121.712918560143, 125.168421825459, 128.740769685729, 120.584742284464, 104.682685686493, 130.815845606735, 137.065137245527, 120.348459895924, 115.636630660754, 144.297787367131, 151.806537900399, 129.146930950239, 127.138239588021, 145.879639087225, 120.74094832731, 149.19335700535, 147.563384162618, 145.452695461762, 149.528202083908, 81.090309459678, 129.254688998652, 109.557848359849, 145.595825932956, 140.978586324088, 121.896874026351, 124.388274342109, 85.0239592224254, 105.928059214917, 128.780229397641, 133.790263364006, 128.177827726547, 103.141947651941, 151.151434444469, 127.007354432236, 145.843989380454, 133.566366497119, 148.866204713205, 105.77438264156, 145.591861407783, 131.705942843192, 130.314092157926, 140.413323265365, 138.3906881633, 118.506991545749, 149.397145795152, 136.767486790307, 136.785497586357, 159.098277230965, 116.9727684059, 112.109909549701, 144.060087444829, 140.027462919943, 139.731011404161, 138.270934127129, 146.790694724454, 144.701105591638, 133.400597585775, 124.938102647981, 133.136440444695, 122.354810654441, 116.949263714919, 140.673535714394, 118.469591300106, 123.830079234785, 103.385147952578, 121.532572400457, 159.581542245812, 121.427892526386, 133.437809838173, 135.929471721343, 149.654175323724, 105.651486954157, 134.618701624263, 131.719860429933, 139.278663901668, 138.166028110671, 118.315700183359, 148.173068016944, 140.007823366624, 137.220379638013, 127.758235998711, 156.679692620007, 121.531249202328, 154.430452599781, 112.383191062852, 130.668654515321, 128.153578558641, 137.556372084726, 119.487162513798, 145.705967423938, 119.064054372626, 155.346842472557, 164.326020554723, 135.117722047268, 136.927203898669, 132.894590943279, 144.536707025794, 93.0708536131673, 126.417837399332, 158.798498022356, 117.927291458297, 136.859479529008, 160.406335181534, 125.355635812381, 129.07057275384, 105.336499584179, 128.512396839252, 150.161786232014, 129.074186452546, 136.00079147438, 145.252522889996, 129.62046365151, 114.857827522337, 112.599544744716, 122.268942549749, 139.991144677332, 114.446286291871, 124.318148355578, 146.248095587546, 119.701609121134, 81.6922471284987, 105.753514331134, 149.301104567828, 121.666120881744, 114.563893077829, 153.265443243678, 155.020132154853, 117.05668611154, 143.325131282284, 149.46343846719, 127.94275483194, 143.113847883445, 142.003189397001, 110.853127005582, 151.086424286781, 135.860556418699, 108.016556759216, 113.891928810051, 116.789107639402, 155.58159376871, 110.423946213924, 112.05394778121, 146.610940526535, 142.268786178398, 140.908743803018, 142.242752574343, 95.0702214881709, 119.996843448653, 133.649207622738, 133.034923083484, 182.833912698258, 101.761338117187, 145.859487889977, 141.65231874703, 130.058107306026, 143.64326230384, 125.575314996946, 101.652078097881, 128.494193918529, 112.026293326996, 157.501735986011, 161.180318159909, 149.580309796109, 127.55240651503, 115.032148476031, 120.296699678129, 148.285887094908, 151.589931839681, 121.160442461519, 119.426188758497, 81.4425735015862, 150.282808318056, 92.6525523481459, 118.884575083059, 114.246465560509, 136.877974727589, 156.111667412664, 89.0172999994611, 165.16740857682, 129.978175867987, 107.61545153666, 153.987905051883, 125.573543068282, 128.849710341082, 162.810646642023, 120.507432197191, 124.579447596814, 136.451674963873, 146.084187164094, 140.191663711551, 139.786650587579, 109.632633571698, 123.250370509516, 154.580100886246, 131.135441647291, 115.415469068128, 148.240751146912, 146.483421787642, 134.390636808142, 110.388966312151, 146.226310770235, 93.3496511060196, 140.443360763318, 126.132858927866, 108.116490277446, 103.624728622316, 136.611073183061, 116.270131512824, 154.484299298038, 129.154787000917, 85.5879377910184, 116.763973840145, 136.711352408577, 148.813293305296, 134.037219450663, 148.706056245713, 109.687506219587, 113.448386239293, 131.198933631632, 134.626078350472, 121.347061642431, 139.9078023591, 148.908593352999, 136.873672833952, 109.271548992121, 141.241072301532, 130.007820282452, 120.790487504977, 150.960007317105, 111.985160549823, 154.671814588492, 136.196061371044, 141.121020263863, 151.813150963247, 106.114530194932, 125.133642091756, 114.106123032399, 127.406954341099, 91.3033833103775, 121.418276375424, 122.142693684211, 129.134042199562, 137.355454981808, 94.9355251904716, 125.724889405294, 116.786306678833, 120.652522938905, 132.39435828182, 133.80668742643, 124.172921836934, 124.979472523632, 144.940129488011, 151.145316490646, 134.344722159935, 136.995906252768, 120.767182085895, 146.433718769772, 148.188416864335, 121.864621237761, 134.905087691318, 142.367316706421, 137.634310915652, 134.905495131352, 131.811375485312, 136.969198423545, 152.493641115629, 100.866119109047, 142.565058645373, 151.623331001708, 119.74814396033, 125.976330268063, 139.419553784965, 146.942194298564, 169.924449039537, 145.985143744822, 137.128962600822, 130.983947293734, 113.912972715644, 144.193751361595, 161.94666696496, 141.545557428162, 150.663914869102, 128.300812402123, 154.331120938811, 121.821647068881, 120.261019131771, 138.759806278485, 154.166171764799, 163.292157532069, 133.204043915866, 135.696323752728, 101.492226729723, 155.445504374417, 113.042116207266, 104.638088737813, 103.710274286231, 144.059354270008, 135.589017252966, 149.428338577066, 138.620719315949, 118.281574105864, 137.808380047712, 153.26937072906, 110.712605415501, 129.07716174353, 118.050270745273, 133.404511496935, 170.234710671997, 115.475483617321, 101.39123864195, 151.489748630471, 141.646608381453, 117.399045375864, 115.419569430581, 135.152205365694, 148.01332287585, 121.479692265219, 158.067417375955, 91.4878976480537, 149.643865271319, 145.730140180428, 136.855605410797, 115.429203362517, 102.401690912583, 121.303848667419, 129.10919993972, 121.115482872989, 146.715725267279, 135.091816732566, 130.429388507666, 140.981456445154, 162.923163578052, 125.378022330345, 128.545732774875, 132.20778526297, 152.894723188396, 149.507556133361, 136.391072026479, 138.499150639095, 130.639390695211, 126.400143381454, 131.215425377209, 120.170537241222, 122.14470131135, 122.984132277205, 159.768748565305, 138.016215277027, 115.627436411348, 129.107094339514, 128.964556261114, 139.900689129009, 150.465966196867, 129.786249771754, 160.622240366369, 117.360161457886, 145.04329938017, 165.638283124611, 152.89488383825, 128.29024526312, 92.2413661032978, 132.827953503096, 137.299551515143, 142.447233019618, 140.743016315185, 143.241506972299, 123.543701529368, 132.293099282836, 121.20926400999, 134.857289827909, 147.169143301901, 126.582636697423, 115.69539687902, 117.370033547139, 132.471561302859, 137.524813468446, 144.69123432186, 109.422613730457, 144.40551686495, 121.749308448222, 143.558332157661, 123.819304230209, 133.623595933765, 115.299139482429, 136.592804269625, 153.450172585122, 115.387766874233, 124.925763934022, 128.944620232143, 138.33067229901, 139.423079931886, 129.861812324921, 131.32218982442, 119.069500352594, 136.321403210082, 131.818421551541, 140.803138207168, 127.214102277923, 118.200279719773, 108.717166337139, 128.283068208297, 105.041405949619, 144.043324787275, 101.951519813633, 102.175398791746, 140.076068745811, 121.330378830914, 150.50832760957, 98.2524275878243, 112.245967440979, 123.872193502778, 128.963837256981, 155.064825275545, 109.033297503416, 111.576783102702, 118.984980239108, 150.630090782407, 129.639466552659, 130.642985802274, 132.631628716992, 140.13210314428, 124.261726610821, 146.182442829631, 137.235489520205, 173.025720815275, 149.698207522765, 115.866932512828, 100.438361840842, 126.422721466947, 148.41567340461, 162.094159548612, 161.93977585276, 135.126826988475, 105.729187596675, 164.249798058364, 113.443722516224, 121.220212528663, 128.973283528347, 118.828931923638, 152.780268922873, 130.440154707914, 125.039369248317, 155.855758960204, 127.589716590753, 123.707303415201, 114.97697990942, 130.741513231853, 152.503482676866, 143.592427188821, 127.67365755618, 122.535233112234, 126.739337772832, 166.265000162405, 140.278333169231, 132.218199249527, 169.851202417529, 104.145601545318, 155.41543691912, 138.134967590142, 93.3701959403128, 101.095876585524, 109.763054188244, 133.825135772839, 136.506001938724, 138.851254580432, 126.888161181095, 120.139729410585, 128.781557052278, 109.393266788066, 137.730097037019, 177.816321037304, 111.869152056961, 156.119170226652, 126.601771587779, 129.647309367157, 135.24561623852, 138.752682163645, 141.814674814268, 128.50089674447, 139.580693893605, 146.868233973788, 138.538910619476, 186.32346539644, 108.699191763725, 146.653231756775, 117.838672620331, 128.131526564002, 159.883886840279, 161.770439079938, 126.572291225767, 122.233430076758, 121.138090800801, 109.882951307963, 143.888474667979, 142.414348561353, 156.161480069428, 120.045394896777, 137.706902512211, 157.61059237962, 95.6381448945076, 133.504414990731, 132.428148335898, 148.313487055491, 122.379942040867, 184.314050005174, 168.024055358314, 138.824015618594, 155.657466462818, 146.552929011275, 147.977548744599, 143.057854559787, 116.950139246955, 113.969815924214, 148.288064706739, 135.95891022658, 109.145072520503, 141.764129797009, 121.977208654077, 128.159025587411, 124.916338550334, 143.843878351735, 138.888626650791, 136.426950007143, 150.087350986511, 118.460102541821, 105.280777810686, 127.049191963307, 124.837656986894, 125.826463633748, 117.968596515761, 132.512343724791, 146.024167743669, 148.655714039342, 112.949258778334, 167.866424158717, 127.21979466149, 136.599937042913, 146.722238460313, 128.697251641558, 138.425570285844, 98.3312714124559, 158.91554697707, 136.981697922539, 131.688771984451, 133.834647175786, 128.043541474448, 108.452421595638, 149.514542083797, 132.842263797977, 146.21706591373, 137.430302328278, 114.421745618527, 131.908397318883, 98.1934651861843, 137.17769015164, 119.969071729677, 103.120086674566, 148.222011187807, 120.640059174418, 155.683950935156, 116.609742953494, 155.544766279833, 109.118095623186, 152.824925830445, 145.214489656047, 99.7995680323729, 119.164421257579, 133.642054699059, 135.533725245259, 160.427201525633, 124.932748428616, 120.522865190542, 158.026453079024, 146.780591010476, 172.726988704861, 118.415217465257, 134.251406356857, 143.324696981959, 106.052602283289, 112.280074658944, 116.507759268906, 152.670755948289, 125.182041586917, 119.00982772091, 132.202462640492, 143.029961130713, 130.86138856542, 122.483777868711, 106.751729940789, 124.633438593608, 141.24913425506, 122.837247601391, 130.974444015393, 134.958712173436, 92.9978904530514, 136.297635355751, 148.673597338171, 153.795386488275, 127.633760837564, 135.518854414875, 156.387860732086, 125.14850315047, 151.422838060057, 135.229379909795, 144.929525178845, 101.601839366115, 116.675212706922, 117.643159339318, 106.41638394117, 113.885499302424, 162.568317816395, 139.990139920068, 133.102310037113, 158.986249575135, 105.037371199417, 142.397790484585, 164.268011842547, 140.537811296492, 103.446173418072, 129.002145863135, 134.257370826016, 138.868541532222, 114.798547248747, 109.207679182048, 108.209170708391, 107.31793534283, 123.157651681118, 144.311738435688, 160.359493161544, 130.423667316802, 141.094637923116, 103.818535391566, 134.576683203302, 90.2084436243068, 121.476902684564, 128.404329561196, 108.589205776438, 138.65595451372, 130.246376470004, 145.661340443032, 128.288758797783, 141.382920482186, 142.807105239684, 125.148791375711, 152.751967060795, 131.903852571713, 149.861873977952, 124.84470423941, 101.820560169851, 125.870250156954, 139.529167617133, 135.275193984445, 154.000317705983, 136.294886437789, 147.859650706034, 154.737773681563, 155.845427704342, 110.132179257791, 116.431029518791, 143.945723801359, 107.741633567259, 128.379435323839, 145.964150972793, 136.974542806615, 151.055823512072, 127.59998599131, 124.817311170969, 121.227122900717, 138.211935616111, 118.876937058362, 172.097888076098, 155.189694863473, 119.243030933388, 153.630601703127, 153.547530278172, 146.052684754447, 106.798272821014, 138.61126874393, 119.375479131298, 154.51514975882, 125.43457919491, 119.624284303436, 159.726212572908, 131.007387291642, 143.083605658619, 150.897427292478, 143.980333566538, 135.320438742483, 118.241055030914, 122.66609342879, 105.562042765977, 153.050506272034, 171.231529882044, 152.005131570485, 128.929969621397, 107.415513624018, 175.468871006814, 124.180845421291, 142.791146386844, 153.739122714565, 185.594552472063, 149.391175424555, 124.833748596733, 146.783270605699, 154.905152158536, 151.338634213989, 143.634385917648, 144.449482204487, 120.045148179463, 129.079057709577, 154.001495243606, 110.109669226913, 124.667130444865, 129.104062512439, 147.260805100528, 132.399636021926, 144.252863334289, 154.469395614564, 157.618056984688, 156.507449984905, 118.497968794823, 137.867603623141, 143.336941520776, 144.566004963206, 116.15686831843, 176.177070656003, 115.455926592429, 151.321108191294, 118.424756787372, 103.510293606773, 122.827195455674, 113.752643058428, 130.54249117448, 159.922094184985, 138.011319053421, 89.7074905441865, 113.507416105447, 109.137133417527, 136.470440105929, 136.800547576618, 113.425948522645, 116.654035197883, 157.18545341862, 150.298784268789, 119.289917704487, 127.032213698857, 152.894972190563, 136.259847392739, 135.69952024861, 123.881042216598, 99.764846359573, 139.177253745341, 158.17106665284, 116.656333463655, 141.030620665298, 103.631651581087, 125.648284431844, 133.703604148709, 161.396433858118, 126.302054531052, 123.689861186728, 101.691169769813, 128.739130215628, 142.450331650875, 121.175543126619, 145.732538864071, 160.304455547069, 136.725767635292, 108.985407749825, 127.411391972249, 136.190759865102, 175.058499472951, 152.100698811979, 129.293106247629, 105.348438943602, 149.739556789997, 137.395617000003, 144.852556334796, 97.5104028953471, 141.933392011887, 134.77119821871, 131.897895926112, 119.952587307769, 122.743375665637, 151.669001088815, 165.769289288189, 132.595841608354, 129.233309462764, 117.2176208597, 156.277711571445, 145.259643399957, 131.862935426008, 130.961104073621, 143.040356772851, 135.922846719512, 105.368776599717, 113.779619573132, 136.750138247144, 142.408716851674, 140.718659521108, 170.797898917703, 97.3709364936297, 118.234976413755, 148.386112496112, 147.55740550935, 125.04805466122, 97.435189881974, 148.629672340943, 116.95028829107, 143.318003771255, 123.658076183558, 140.119831158313, 137.479181938859, 106.317147789255, 138.887786403856, 130.122643564354, 119.839638094033, 138.996314116452, 98.9105625577078, 141.848087325593, 118.306171235265, 134.937155398973, 146.498818201369, 124.87899343657, 133.517469010388, 136.626752706004, 113.789539483469, 138.100329359849, 134.918061639188, 118.448502305713, 155.856626823494, 105.749096471542, 135.944257382178, 113.813318044395, 145.492519271057, 113.169083162219, 133.632533195849, 148.257085111972, 134.492071143773, 98.0715867032539, 124.0618403494, 129.846251111117, 90.5325883464097, 129.924431957432, 123.088521890975, 104.452911404188, 139.32045326482, 144.279631456783, 129.897165880524, 139.03687065982, 143.659991341749, 172.828166272278, 142.836287881156, 105.821081128248, 127.86900098514, 151.844134423367, 130.534845586295, 126.324270794557, 144.633105715742, 128.577486591029, 133.846347598512, 123.924079749141, 123.890140350264, 139.994878766111, 140.61043985597, 102.621645383513, 142.91780456211, 138.247379175806, 112.491070388997, 129.993662352638, 98.6841503036543, 99.5284656238391, 128.389632173806, 125.995713530025, 90.345480940489, 127.142931065045, 124.479649045693, 125.680465892524, 138.235574084018, 130.602279205457, 123.176437830847, 106.722749873299, 152.390830995774, 132.36876807315, 133.093713675721, 114.902571619541, 113.828081733668, 161.804347477374, 133.169281174264, 160.486395270691, 124.096098283157, 130.971954364058, 132.919992737759, 129.26519179986, 124.306795431296, 149.374405209259, 128.015183110382, 114.522628661896, 132.532270036875, 128.948259351543, 133.520524027643, 161.341528702709, 128.364059806887, 111.667083619702, 138.667513634561, 134.659191362921, 127.426832625545, 119.826091308466, 161.372358973458, 127.143081601818, 119.573771066016, 129.437198397937, 106.986775963858, 153.902035619997, 89.4214782796439, 137.703863047898, 103.325247110675, 154.915062447375, 109.512999917775, 142.386636983345, 153.0650287391, 145.806170524413, 126.327974166626, 146.001737207124, 115.458491583081, 121.127901270965, 127.530154430963, 131.6748071754, 142.371238587288, 132.475185088568, 112.918430021995, 128.728044496983, 175.999794004453, 124.904835026739, 154.355565528278, 150.066574110203, 121.805782395551, 128.164274926126, 137.560296648441, 148.32715499085, 141.389280281675, 123.544879455297, 99.7261400803589, 129.833450478621, 104.830349971651, 151.914193362934, 134.883500660503, 114.654977880699, 166.300628374924, 138.696621403927, 136.485928950081, 146.290543852338, 153.849945762386, 125.069844891435, 144.077978376114, 140.123434392969, 123.843853105585, 128.49688133925, 117.543035493815, 148.364316370081, 114.656081897572, 128.106346143333, 105.71288320609, 144.901290349531, 132.38736381749, 123.486190239552, 141.05528229187, 122.494142463361, 159.350049422528, 150.681468553924, 137.871835778316, 117.567201358555, 139.570055577216, 139.922938040267, 138.987124882069, 125.601015803774, 113.165554157666, 129.164584429133, 112.116725666794, 102.390613370755, 118.056927789838, 138.416504289103, 104.247307270945, 144.798368864526, 136.775511163044, 90.1313528370828, 125.395086903646, 147.151309804282, 129.787454280568, 141.705597382828, 136.898024572571, 134.909898814373, 104.270249343225, 141.515077154512, 133.772709863224, 113.029584504485, 149.062428546748, 135.390145413163, 152.699904974417, 140.025885400412, 113.09577268918, 129.295494869368, 104.172086533926, 150.02605161085, 113.732514735518, 156.543974858767, 152.465591119499, 116.563886622003, 150.356334391474, 124.728586073325, 130.305727541427, 143.184350857839, 154.116857493637, 120.732478114162, 124.367452612172, 118.690902202174, 152.337901910572, 124.360549334928, 128.332748563063, 141.631709256921, 129.606007613391, 97.3948472279898, 118.559549394603, 122.73922672368, 114.929812508639, 130.497111595448, 137.962231726391, 147.860476557061, 136.179845336664, 126.779801201261, 133.712571170993, 133.542269789541, 152.896813538661, 134.145522420662, 121.511580708172, 141.96000811381, 138.788533510725, 99.8792013155841, 184.564283479729, 106.371868598745, 164.817782016357, 119.300473647364, 139.644413258462, 129.84976361447, 149.493857588234, 123.529676613543, 147.633369924465, 159.272985782937, 119.19350837155, 101.482302068845, 136.547257629174, 135.508621186969, 155.832811702584, 121.760253658138, 123.245559161367, 141.467548741773, 162.657077566447, 157.97962724804, 105.910582535495, 121.025906706103, 143.214548465721, 128.136193093261, 155.829776152545, 121.085445316564, 149.600162824751, 148.032542457812, 112.81526741777, 141.146043425539, 134.432124234183, 144.878041839603, 108.55356062254, 149.008990269133, 148.305702606099, 115.924420357127, 120.795949766023, 159.577860507004, 104.144151564413, 110.007464542214, 124.349271456927, 157.570768222241, 128.298149471719, 121.583652211435, 119.482591519647, 122.908606710487, 125.938522096744, 140.085569551125, 121.925458650698, 129.777293298028, 112.327174524067, 142.484705455264, 120.709920636759, 152.840374650314, 150.468860524606, 113.258055655635, 136.346372268198, 141.58289679598, 118.991839822738, 133.312092890716, 124.125738821687, 147.058549890262, 146.044187485102, 131.013538996954, 148.438898567976, 121.030873874027, 151.467372750892, 129.49975528346, 156.990868301755, 106.472538038593, 134.163404377359, 136.173093386799, 129.176604146679, 124.802025140736, 128.841547395087, 116.216521987864, 130.579566514186, 143.032189680958, 136.394030389582, 114.483585012275, 91.1667602855758, 145.218378927295, 118.209960933871, 106.437387107277, 136.424393598952, 146.985611091738, 144.237392912328, 120.79224923086, 104.224535463155, 137.975335204941, 134.035175596669, 131.212595197409, 118.320823213552, 146.051259222449, 138.736371697498, 123.208898030148, 130.794253367707, 146.38305683865, 130.79526292872, 163.208980478999, 115.147099851059, 155.376509407954, 103.90723647578, 125.768340885789, 135.2608275559, 137.334501309068, 123.767316735723, 163.270256152647, 138.151850350312, 156.428946017081, 127.826347141809, 147.388798645806, 136.582926180639, 128.54050210401, 139.118015445768, 113.878291288777, 139.878358959288, 141.004753990182, 149.70696510303, 146.929837678817, 128.785017727829, 133.074121390146, 106.951611370513, 108.929552542994, 136.434479535597, 141.481725734666, 150.650863380768, 130.2881687678, 135.239730310362, 123.942459265029, 126.952816214529, 143.386553628877, 136.946058881167, 129.008092166728, 107.423455017046, 155.287629758988, 158.615444398506, 134.752283965063, 137.622642026163, 130.980617871454, 146.475709969628, 132.995452021881, 118.298609258682, 114.114921037528, 146.230124838941, 134.677148643163, 126.296260350055, 118.820372957121, 151.296469743566, 147.723170801275, 113.309588824766, 148.533565999785, 129.12849619019, 170.368679430945, 111.253974482933, 100.518480482618, 138.4965057559, 131.846126181575, 122.884077314662, 130.552810827794, 135.582054861041, 118.017115068299, 101.094895315628, 105.487415593615, 123.256105972432, 134.128564022294, 142.522266161979, 121.858410150546, 139.418450200709, 128.820510502227, 129.90245894313, 108.349053288983, 136.073527672055, 152.180008369178, 133.3192004486, 138.699021728401, 139.945039990396, 140.130631026841, 116.21283022179, 126.550036158539, 146.840478254613, 140.093318188457, 154.7840542742, 146.115562306916, 112.662834194038, 137.901554784014, 118.048392675213, 122.937016088562, 116.651638827375, 136.993910584222, 153.548879624771, 149.867596884872, 147.312310930237, 147.94262435933, 127.35612743717, 118.583811670317, 168.068574236065, 135.657934908087, 122.3823531109, 143.900244547278, 130.920761079446, 126.141618924542, 119.673706763203, 129.348692864138, 125.695446197328, 133.468293681185, 121.747930753008, 146.549350723393, 135.457876519643, 141.007468089299, 114.135385689569, 113.512442677514, 129.724586044309, 141.227101545988, 126.916888996575, 116.765618964074, 134.809328108868, 126.620919958237, 123.623448092703, 136.540976637536, 147.585056538429, 103.634148313692, 112.150251454667, 149.789230788227, 143.073964944037, 136.375192495178, 123.993918195405, 116.78676363124, 140.226007557353, 109.448071856484, 149.062852042588, 119.262129477366, 106.809241390539, 119.217108013922, 153.815320938297, 104.369070173714, 113.10049214461, 127.281996839967, 108.326616099699, 146.060252922703, 120.442664438681, 128.811426534301, 132.950671034833, 120.206124905456, 137.207923799516, 125.749995436888, 128.810345478984, 144.669258258058, 157.665523839847, 155.522119362418, 146.012286220593, 92.1476606810314, 141.888424105659, 148.159811323762, 134.818384759227, 108.518934725845, 118.486260885196, 93.9639607147804, 127.24778335734, 129.265790520127, 145.177434964935, 129.933504101099, 113.980537746061, 113.343514116422, 132.922033204444, 119.425226228308, 147.054256027473, 141.870272172532, 140.09279124926, 129.194905542211, 116.490118062392, 126.922278977478, 136.427228839078, 112.526979518689, 144.489568413605, 151.139210662889, 134.871985809757, 143.819332110431, 143.031301014288, 162.074368254492, 147.436986249619, 161.432643163966, 123.104307004645, 126.929347231022, 84.693206577112, 118.370812304817, 131.010069791376, 113.704219957278, 127.657835254048, 128.095604258056, 106.858378107642, 136.460963278852, 104.247867496195, 151.206095587259, 165.694128364069, 125.475096390932, 117.110253147385, 120.668593219503, 115.299874984411, 108.5975689405, 119.950188603489, 122.150642808248, 105.662941367938, 112.102936376852, 145.339789669351, 114.351964169483, 120.862830094183, 115.331472008325, 138.070644760514, 138.318511686439, 138.921354603927, 125.821833310668, 120.390663165955, 126.219855813048, 149.992257996012, 147.753861673306, 174.642183690542, 157.470435504045, 119.684084703474, 136.563483583191, 123.606293824381, 130.074865709757, 140.103483392375, 140.893666930785, 123.741696395849, 119.191271234287, 165.548665349513, 129.684504314397, 125.53182162074, 122.028966239195, 125.17354984109, 131.456864945558, 129.311525960552, 149.47154435252, 156.289647237554, 124.308621457043, 122.809578218686, 131.855181565309, 116.324109454945, 132.11219485874, 125.89379797642, 117.561975107492, 153.555856752267, 112.902187243995, 130.369807338432, 135.789952381854, 122.463306557392, 109.548543799105, 136.790964753763, 143.853773088602, 117.993658109262, 153.358550359445, 119.789344066651, 117.440655885146, 116.690323995802, 128.875950545563, 136.586600085711, 134.174417231057, 131.693595964724, 139.068886250253, 127.200764513995, 123.22120015941, 130.818447721603, 122.855009364388, 109.122170229218, 148.650732684844, 125.039288607509, 142.777061771132, 134.593767690764, 117.417918491128, 102.739829940526, 147.650309907973, 144.600639834021, 165.822190219488, 158.31227559231, 122.604588726233, 155.687207678242, 143.306018576707, 150.091660854667, 160.578295654271, 133.82869419756, 140.537909138016, 113.786938410251, 151.626448518967, 132.448829532061, 148.495229836282, 126.13611913649, 144.407710015696, 91.4247697240623, 153.2487144148, 113.285397414946, 113.661805060323, 141.316747481168, 141.32278511721, 135.521101089359, 110.678022455749, 98.8558784894653, 128.516976974258, 120.009070706215, 113.851746279304, 163.584729959431, 139.400625312214, 132.530922265837, 127.527346364846, 126.720280930505, 133.6260191626, 169.914534439149, 129.090052826821, 146.594079604784, 149.862099389438, 118.056111502149, 134.492530286408, 139.250151255863, 126.862528268689, 138.121347277038, 139.534224584647, 106.075357441927, 128.02635937239, 172.964829629079, 143.751160934468, 131.739062499114, 129.906378392192, 163.540165014603, 144.92804321829, 133.752042607675, 130.140659505669, 125.70939251514, 101.995921726836, 152.10191280679, 115.122169749334, 141.727959154828, 120.071247281851, 127.482204969925, 134.352642014433, 99.8757822374646, 168.247232773798, 153.831151264025, 160.488307098602, 135.140427529123, 135.510776064824, 123.781768612398, 138.88265786402, 93.4357511579676, 154.669509730658, 151.877732216052, 119.903341962736, 160.553207205312, 128.140962171279, 172.429448871596, 148.792016249627, 129.450288726022, 130.281241172888, 106.728306897198, 140.414171742939, 107.348053885661, 147.928368696319, 117.037800449646, 122.255297172864, 125.640511540993, 121.928975649625, 116.3907468681, 124.186112269715, 109.075371252369, 111.417962559799, 121.283257282732, 114.751176374464, 127.255107638143, 119.998114891028, 136.556953869419, 149.990622529191, 133.556625294653, 111.308964535894, 117.575454830877, 147.045332477415, 123.055179233757, 120.389147146042, 136.557064836039, 111.658626571001, 137.593291844041, 136.535199992813, 115.893179058924, 146.55661465287, 136.74408389552, 140.707613785332, 159.885423374477, 139.151954355642, 124.763531206978, 130.107215830605, 133.821681111855, 141.506879963509, 139.594102263481, 127.457150867367, 134.776788519308, 131.042515255001, 154.99023397548, 116.166171635913, 134.773782740052, 147.746747757195, 99.8960046328799, 142.168994060682, 142.684355887246, 90.9020278732533, 123.201548903417, 133.28624716079, 140.063296795341, 141.150121966587, 147.123678032103, 122.703086118833, 112.826378175837, 147.624547584893, 160.56890346707, 133.604534116815, 122.995921746647, 153.416122179065, 142.580544995166, 161.785790896743, 124.667822392527, 130.215168738459, 159.685075022042, 126.34726096727, 120.750996051001, 136.999949924446, 142.573816544951, 122.739355776952, 111.486071813652, 115.910093052191, 120.425904316454, 101.315020826838, 141.88894605604, 103.630164278028, 142.786191397595, 144.861955383454, 138.222287519166, 142.285811209549, 117.584026055971, 158.936336985592, 127.080703192878, 124.377602967239, 146.029330179248, 161.685736615742, 127.631296202272, 139.742138625224, 123.529969844787, 155.046287939888, 147.478272621216, 119.050251609829, 111.321945073803, 147.585438841939, 153.129325166309, 147.804064088646, 148.446353575097, 134.281161450644, 139.716681941763, 119.46540051556, 128.119324162356, 81.7597904338736, 107.368494192841, 125.336249185213, 110.807486192165, 122.567668282242, 148.512473757265, 104.791098265273, 119.276751310515, 153.347818283586, 121.541297663713, 143.204119093668, 101.061268580999, 149.092723840658, 119.685451608075, 143.086925832083, 99.6123288130672, 119.744004272828, 143.124559761783, 155.906895062194, 143.474417332739, 150.005431842527, 129.980490329758, 127.476030568687, 127.013744582969, 147.821484447991, 141.372892193134, 118.055241710733, 109.808857669484, 109.308301581865, 88.3708543432035, 137.359579698509, 131.623106531104, 129.648772276007, 122.736355048218, 113.886706383378, 144.297505284367, 120.01847875826, 151.416820306896, 110.755645817858, 153.04744929759, 121.100798388745, 149.06360122374, 88.9642283102972, 134.326976165738, 139.943242880218, 120.449043055518, 150.751981224448, 114.580422904059, 141.967389166021, 129.566277017424, 112.235870249218, 137.636448053148, 123.006548379984, 169.683628755348, 140.650340362863, 102.068523418664, 128.311279949654, 132.143580118995, 113.919567880266, 159.859337710081, 128.336116506001, 145.089857551571, 151.144107416802, 121.495825709916, 113.368654417937, 145.141275913815, 150.289094645946, 108.425606173284, 92.191957791954, 153.537928799824, 130.900004835989, 148.524078207247, 149.042998645436, 150.341510155806, 143.940017181251, 111.917684423846, 133.91018820631, 121.335787961665, 167.109357644249, 121.448293425382, 113.107974449172, 130.985831398878, 106.966551336, 131.01138686249, 164.49963054554, 127.761603159211, 130.336781538273, 132.291442698843, 148.378316853392, 179.619710461302, 123.017480422583, 134.146736296973, 131.72847660239, 93.8633963806075, 150.411571147989, 119.008431470386, 128.025479881438, 156.634054385233, 139.040233404845, 127.016068088796, 127.626526902434, 154.256794683669, 132.480479924248, 137.110533680928, 130.610634220941, 125.238705871606, 165.692187397002, 101.017453082155, 106.932910698973, 148.892574247528, 115.37110326822, 123.490795973934, 120.476830350745, 101.604512773676, 112.758911201193, 114.798009232879, 125.074944289705, 128.908289264497, 125.699703042435, 127.989354194824, 147.407164479696, 135.225523099767, 122.43217302262, 100.223842962683, 124.488051358639, 133.986505854655, 150.092882360234, 135.596067892207, 145.381872247895, 114.965752543303, 109.420091641604, 135.193544595843, 140.135100944709, 175.056140424058, 137.696743074108, 139.316385279348, 150.507668267116, 118.423866359574, 137.811972768667, 122.708032133935, 130.254400034924, 138.010763657954, 120.891046045593, 97.039541581827, 139.79797732672, 150.727815551134, 140.284253857496, 123.173887177925, 138.580898318203, 129.235895784308, 138.006696130821, 136.466778770047, 146.305645024303, 139.978655444457, 92.3434144105623, 133.377123258623, 126.189181357421, 98.3414965999522, 144.122965652334, 131.03890512576, 125.243231225156, 145.352654454745, 136.517426938308, 158.218426190028, 115.892744248345, 121.300340509878, 133.86860509253, 108.431396928071, 116.016114287595, 107.83334791816, 155.958538783063, 146.89092635373, 122.999544345978, 117.034859995995, 138.895015936064, 153.567391355573, 152.459158461923, 114.408265359758, 125.615899149101, 140.186324124196, 132.006116728691, 147.049696877134, 123.01212998433, 125.706378461701, 129.877699294797, 134.164304534472, 142.650838491256, 121.978144859474, 161.612027662713, 139.993224100995, 151.17549519267, 141.862977564954, 146.066836624344, 118.340117240961, 155.056793385017, 144.104989486469, 114.764224514561, 125.95518508638, 119.058493828178, 134.318185517696, 104.599382369415, 115.772865010693, 149.340683526254, 128.197697709613, 124.992643444674, 150.212290478727, 134.341712780635, 130.321785330081, 125.99284392284, 159.262274458709, 108.717374612292, 102.539019648773, 142.902621520878, 117.006262724566, 152.202729100697, 122.769314274133, 153.024369700974, 131.483909525978, 124.678611926394, 129.717088557415, 148.527494922546, 122.061884464934, 141.562535823954, 136.096017473837, 118.085646432517, 151.628501275795, 128.446878831035, 125.050530493148, 109.577757231035, 150.205088331759, 122.071884970275, 134.842902939396, 153.544936755725, 130.070301852569, 149.520928060261, 149.445390629985, 121.627620151386, 109.253429041619, 132.908230579155, 137.396785275275, 177.928290338047, 108.646121227016, 134.474825803988, 165.297119504582, 175.344777526975, 155.405059639104, 134.800916690735, 139.600305772031, 110.884888680695, 144.860467300938, 133.313048849337, 113.502517776876, 142.898946821366, 124.4259167328, 118.823561950095, 131.105996254715, 137.589050051602, 132.427715499155, 113.566408979001, 123.94382174054, 148.423180087527, 101.397396592733, 137.639108177837, 124.246380536083, 107.366388569964, 117.284747719978, 119.961372789424, 149.031839100074, 112.950737028592, 122.564560123703, 123.492810622921, 124.075265602483, 110.129339783801, 138.823583152437, 137.951514369879, 143.35641253462, 127.942881444594, 132.627024394212, 140.22729704308, 142.102961319782, 158.35853003196, 143.665469863632, 117.084015662873, 106.862770071146, 148.125225876999, 149.434160748168, 133.455839233352, 122.079229878013, 102.634822646528, 134.503275467825, 133.61906705106, 109.55135222828, 132.976765792636, 106.362713656569, 110.928179511429, 135.494706472688, 132.591205030544, 115.364809020367, 133.031105846149, 134.326793581444, 122.909995606957, 121.371727493632, 153.176487030191, 116.970046703732, 151.52435218757, 131.665754186124, 127.534192498454, 155.685640488156, 134.366791664827, 124.678459893566, 132.815668226515, 102.680389620057, 112.391669496535, 121.088558874421, 151.498361067196, 124.073296800075, 99.2847092106904, 104.545443235968, 114.963599700163, 126.091395353997, 132.574615180017, 144.104382749568, 150.70057668657, 155.04512465809, 142.998439093709, 122.823151165234, 152.408128189348, 116.753205123589, 111.5656682271, 149.756053833088, 139.346363458505, 147.37131013038, 108.702422630776, 133.466452991594, 142.467542429903, 142.015313661034, 133.721752032776, 113.786999004427, 127.0867844173, 126.353140356305, 120.974620223409, 124.614957886807, 146.336180968214, 100.371914036831, 107.645748171782, 132.706718843727, 112.749636578221, 136.250988225286, 113.109177349247, 134.443723423263, 129.212173682978, 151.249230112748, 152.156056171454, 143.924197555408, 129.580533641648, 139.057736244851, 129.07213206862, 102.22937449771, 135.461734613669, 133.696477281926, 122.248616875689, 117.849480897878, 111.912088790378, 136.128225021338, 130.789940514163, 102.511904674203, 145.471672851816, 113.288099212606, 114.567008506775, 115.479727374909, 106.414288939519, 133.229453606861, 139.507732484241, 141.741210756662, 126.140443641227, 106.884965237648, 111.049735766292, 95.047360571093, 137.23080544837, 129.038946801975, 152.188747153507, 117.990643106214, 151.611979787123, 104.310839486835, 102.353572994321, 114.121526747204, 130.293251488528, 125.388245167086, 111.690070761445, 112.23443626677, 136.939641493438, 124.962130109985, 128.962569998599, 159.655700611716, 129.761032946279, 145.51016505093, 160.400422128672, 151.786574411698, 114.212705169525, 116.798597337081, 132.437726709585, 110.491376597168, 130.32673728713, 135.560540648835, 127.199474239881, 133.760840639677, 123.352619256498, 149.640521204312, 127.860301586111, 138.177911718556, 160.585878827561, 132.937889867924, 157.910647008265, 102.250179540599, 120.230385809762, 160.652137224908, 144.538738747478, 122.448815976135, 117.112213256518, 132.226733099502, 130.448003377463, 152.788880149434, 120.264267581299, 97.2917492673722, 132.098454736724, 98.4881117478825, 122.887044388651, 151.011119780306, 148.373078118392, 127.512337913912, 120.197917800508, 123.314558108202, 107.488988022552, 181.869732913557, 137.387541680962, 102.186098440985, 91.1052567244759, 116.254404923942, 103.404980238771, 137.408894341687, 178.50400101507, 90.7051963939744, 152.251579423724, 130.372632079694, 137.836234098693, 134.051783506278, 127.614118799808, 123.510983328442, 177.987391279828, 146.103493016047, 148.939749538453, 124.897738499219, 138.406172266492, 148.810220741149, 134.625113274088, 111.814036213441, 143.96412323081, 102.711166131119, 119.713511291697, 123.951472122216, 114.626854736539, 134.978692129226, 135.33411700026, 113.548129277634, 131.026665034628, 125.481106386914, 114.739671369834, 147.363834690273, 148.480233171254, 144.682224742091, 135.768956473144, 111.58565423124, 144.362663110555, 133.227468993661, 124.498888886603, 139.665193333721, 141.192573916201, 108.621055600928, 97.230467861894, 116.881517061159, 151.975831281993, 110.260671576549, 146.471517576908, 121.419652163233, 127.750984063245, 135.634312360456, 132.838347314435, 117.113211528405, 155.446930663226, 138.279534375924, 130.656515083518, 156.48671245881, 131.787362812085, 168.43075347773, 99.0042547337628, 132.008519839278, 122.874830633973, 107.034654837804, 125.77923422586, 110.85994471019, 133.501406438751, 145.907902861065, 122.446075432376, 127.144517124796, 136.535228940448, 167.758471316345, 152.599579229156, 119.787804760077, 133.59870663071, 139.789631731364, 131.479660142808, 138.448857710246, 116.047105129573, 127.726997541237, 125.898693685999, 120.057825625882, 113.257063220678, 119.28396585787, 139.117764738772, 105.287242801205, 126.400915143249, 115.574944058547, 136.923255601658, 127.52438765131, 143.243924541166, 160.463790171791, 126.243755784412, 133.606525554806, 115.423173343275, 128.255507663425, 146.40248920131, 115.163191981677, 120.395864735208, 108.085759253596, 137.71415218298, 114.54296604126, 131.381080363617, 118.000209771851, 149.219806276783, 128.729302375395, 153.005299095247, 134.234472145148, 139.43776121626, 154.558659927066, 131.997769550661, 105.437245742754, 102.871405000943, 127.549735311327, 168.915866787977, 130.987773543297, 147.120417758025, 120.222287362744, 127.177384039383, 141.569977625503, 123.499225420523, 121.692653047897, 105.270579604682, 162.002742777025, 121.597220943989, 140.80508228502, 147.088181568759, 135.610822143544, 137.907817606456, 107.32477367482, 144.518353042338, 138.012817183415, 130.596764277446, 160.690941206109, 136.140844687344, 141.461551908272, 134.810968353879, 119.961834803899, 129.939246707893, 145.028753195796, 154.674207381241, 121.54802388886, 130.652314879818, 123.778698066715, 93.2498229189336, 122.0364239764, 111.116058783172, 125.780238667887, 145.881815925808, 128.8750380108, 108.969279761506, 144.409580869694, 141.143236219099, 124.541312641094, 123.96270290537, 138.192690859022, 125.832957737762, 132.171173665479, 140.709020742568, 116.098246207929, 133.927223245121, 123.322999251975, 118.20268033633, 134.851838442816, 132.51629050973, 139.864431754065, 120.327743764421, 128.458359910062, 137.507436259486, 135.279280157102, 120.971389873011, 148.848032143806, 98.6875933659387, 114.004690119128, 127.611766210922, 135.768233097629, 119.196877289411, 139.041590420383, 146.409658144159, 130.243482083533, 129.01851699953, 126.691069416902, 164.799919284824, 141.596609768569, 123.005532716703, 122.981298911676, 110.946323943135, 140.850709984665, 142.761229417428, 133.852966769211, 142.429782009171, 123.591131386777, 132.932919513118, 139.084288193182, 126.618569972633, 125.312117406279, 130.251502781708, 124.767770515078, 146.006545322489, 131.9646337174, 111.35911989135, 126.267201812297, 101.618215326575, 146.84295893321, 110.908878333559, 115.892506870714, 146.126174332527, 127.039280459682, 142.132313035808, 125.558671578442, 146.767139465724, 129.235797816259, 142.545666733721, 137.701812304822, 114.557679550049, 82.7290633843133, 131.204696178171, 138.479512487873, 147.536582423157, 131.951068220551, 145.136585241026, 131.227917386072, 149.562734328761, 119.543318964358, 139.172498779965, 118.98867808598, 144.870736272626, 151.85199037081, 122.355714469609, 143.927108301774, 158.673499410925, 162.386549197527, 129.491310584914, 100.274346547231, 109.767414259629, 128.007041637626, 119.384481135126, 114.460213899964, 120.693763694857, 130.621485565556, 129.205250914463, 148.460214297249, 144.179255092286, 124.954252702288, 127.746228576595, 158.602022402833, 143.76937615721, 130.498467229209, 121.717824215564, 121.419612349875, 123.059191221512, 101.239735695891, 168.757500829078, 139.515458825244, 145.976630168757, 130.134738313984, 129.310656722173, 133.952864755076, 137.942970249307, 127.013940873858, 105.538476445301, 161.572339644559, 139.616312558303, 139.171951440044, 108.983910342744, 130.576711886977, 129.236928130055, 116.801946984232, 127.792790376923, 138.99467002145, 118.342282651048, 119.617245406428, 106.268685557375, 127.154044523348, 127.501271736244, 113.339496700259, 152.508085932267, 132.296561572406, 124.582131468124, 114.217233919157, 141.273954437472, 122.286843153184, 114.814918130923, 120.977314309263, 153.398889194102, 128.936982925534, 122.201877385787, 149.939631495738, 138.530054932409, 117.215940240952, 141.726801095287, 129.710789114772, 95.7209435866628, 131.387842507568, 107.397956307046, 120.016156759663, 110.804966427977, 131.966706314726, 105.452543146979, 135.924615406, 132.919496804969, 91.4940128520626, 116.351619196432, 148.964471553569, 127.863750322112, 130.054931227146, 110.744916308428, 152.169423449729, 152.121128890283, 123.215622093273, 129.578609110705, 129.340261296251, 145.602308454373, 129.101053369941, 107.736167658838, 156.270587033111, 119.656426715438, 143.512897709883, 147.704749394042, 123.302991646101, 108.109859817926, 117.750631053256, 131.68319445596, 130.881497718659, 90.2191955208372, 128.400172917296, 140.827237138194, 144.690799506925, 107.650081494807, 140.877905289916, 137.082812859349, 125.969282896973, 124.845300914849, 134.462677786037, 124.510197566643, 118.93646812783, 162.54354910722, 125.954633280324, 141.658989756129, 95.281152679164, 121.954202748243, 123.943474207319, 125.117455154925, 179.312660198337, 136.358773233905, 124.397815443681, 153.880880890161, 103.719425788823, 128.699437977334, 144.756224725744, 128.770483427584, 135.114011507703, 122.535969001991, 138.54303070467, 116.502501499739, 150.789237885774, 139.635566669894, 140.680453943599, 143.107554531057, 137.474541707332, 152.241958140184, 151.072629717777, 119.920631498196, 146.154957579886, 107.692260094122, 130.493999929911, 140.763514861709, 129.026080657472, 151.742473339926, 157.748889681849, 125.70113984378, 149.573786570879, 161.791711001675, 120.921433247682, 140.582855754054, 116.461721367649, 141.084947077975, 117.315649781579, 124.515655902683, 108.464379698129, 148.700654197915, 133.803426829118, 129.373383466839, 118.523381864984, 117.346591664921, 171.888029311076, 146.709334225756, 128.27776276653, 124.006133703985, 116.608517016245, 145.107310316475, 143.623363976064, 141.755041674907, 117.789636889867, 152.649349204196, 127.711308888445, 159.058020457156, 157.720932467489, 153.034727008329, 146.600759224077, 129.818454638699, 146.062957952112, 121.366097844865, 133.04180304945, 145.144980795908, 118.925076123333, 123.554234549362, 164.266563269373, 121.42979226299, 147.254139756127, 110.451522354748, 137.179335014481, 178.602334325226, 124.132602234924, 135.824959343208, 134.516549301024, 126.715334516326, 143.705435744212, 134.005834804947, 122.306206113637, 138.844251219512, 154.59730363025, 124.820803922309, 151.721055542334, 108.275001565944, 153.02422839076, 131.984429558618, 148.620483706472, 99.368923509808, 125.254480781033, 141.717105505793, 114.170460151148, 129.004948441572, 146.142405763207, 115.539159374141, 115.976435363946, 124.682232755717, 152.533279812217, 100.602919554936, 138.677439690381, 111.183148637716, 125.642816191431, 133.241443272338, 158.449440084082, 136.933895402572, 137.6574318934, 161.744743561203, 113.300299472014, 158.567166245273, 155.145612674927, 137.73600274094, 153.360522766837, 135.14847459612, 122.700870024527, 116.415478933112, 116.447456763315, 123.092319308288, 125.959301552077, 157.757962370837, 132.841443475471, 90.8121353174966, 141.160438250607, 120.422560364135, 135.476562233353, 179.719729412784, 110.489155878812, 131.297364601945, 129.613453576377, 119.828371024964, 160.366736709684, 117.682294594278, 147.782359471984, 115.990438875627, 131.760735081903, 113.555559551931, 127.865734983973, 122.046161881941, 101.44112024201, 119.474647949019, 124.21136098236, 152.772852107329, 125.42718031795, 134.427343653447, 134.476339220519, 140.175076958392, 146.302398286432, 141.785513389538, 138.952680197481, 140.052895803666, 138.655054571796, 115.008673745282, 131.282013285075, 130.338983778009, 118.629514785968, 108.450146466518, 139.245648651146, 136.694531008317, 131.639559481105, 154.746269481853, 169.489266119354, 93.3079245325518, 108.247347945677, 128.851300128517, 161.126123022691, 141.433289243008, 127.956770307382, 129.859711165989, 126.523543836363, 143.586343003473, 156.775192349163, 152.256816308869, 129.146578155136, 98.0194692018578, 120.530636664713, 111.378289206115, 129.54292227171, 139.756621858684, 143.839121964351, 108.176893292672, 171.628961273576, 164.116996091744, 167.690876419997, 104.10975988939, 140.794452515444, 117.969111906551, 143.460777300766, 128.126292670127, 143.847217770135, 127.705581826186, 134.633939704972, 137.447774123302, 167.645814225951, 135.418488527343, 121.797992542506, 144.382750867713, 135.288998243516, 90.1427558007028, 109.905220666192, 142.465934759158, 118.805423982614, 125.286960279766, 123.262265492206, 146.881358567241, 112.550967185999, 127.634757935436, 124.282986719674, 164.916846358027, 111.030190326545, 148.19110584028, 130.003657214501, 122.590124709473, 152.242053555607, 147.182259252629, 130.049384036957, 169.024384061484, 114.111081353644, 157.957291098793, 120.630632950941, 140.435271300847, 174.91605828416, 141.28922018206, 143.468974785127, 95.1974924891004, 123.735444538439, 164.061644382862, 146.236810347512, 119.570297279923, 122.111157835834, 143.389034820457, 134.560977566178, 135.756042648687, 146.966011106867, 139.328023170478, 159.641885299522, 165.842831283395, 155.2704332886, 98.7567822727446, 125.712309546105, 120.621483160323, 141.667457782744, 115.444052661905, 128.140555295947, 136.447177344465, 117.293847684349, 137.571261175987, 109.416281838414, 117.611045895543, 121.23027128446, 136.341625664853, 127.722226321788, 150.38742762818, 144.288017636763, 133.542184531476, 124.218926617564, 145.222430960849, 149.533502451543, 128.843067931206, 141.550235260103, 118.335644787149, 165.285031323123, 119.812721756793, 137.472146471274, 158.584999186015, 151.13613083038, 151.014752880828, 162.261492582205, 118.289001501627, 109.404556743096, 134.972289683534, 118.751558205927, 122.521180893444, 138.745173083728, 122.059496591003, 117.876507122845, 116.620308022565, 136.128207613543, 155.657255980167, 97.6600376121369, 109.004307696478, 113.362424024162, 134.940929662743, 136.883606154669, 118.396185135112, 113.388816627859, 165.548359625847, 148.681098122209, 127.577943086843, 129.222464053526, 129.439437216555, 158.111852673461, 169.694196755172, 120.772003121, 102.202639145956, 153.002692825905, 127.912313714384, 117.329163435068, 137.378620884983, 131.320241335832, 102.280045106426, 121.786318574918, 126.463313728012, 149.545404416217, 118.826359793422, 104.708218792301, 135.316507755985, 137.673851272828, 151.229832774349, 175.635327139121, 133.398851462232, 154.152688075086, 113.580819650397, 144.569256855397, 122.992106878593, 112.986939558548, 116.745688297912, 122.686515914131, 118.803179574075, 111.889723879632, 154.41540737753, 126.542373237187, 138.933991168753, 135.733067567845, 115.197114123293, 101.461592804156, 132.414942269383, 126.924371756195, 148.695340190438, 121.883222388805, 120.962673678414, 116.417659502146, 138.312470370461, 111.077042357604, 143.144078006444, 109.776120696121, 144.261817589696, 113.438643282598, 153.397915785814, 118.090863878253, 130.233769484513, 177.586508459173, 104.02068156665, 125.246565266, 118.741079237458, 151.386576223249, 149.600258210868, 134.408775400264, 142.643035380779, 149.453818860526, 141.692411130148, 100.556673049113, 133.670471923364, 166.040183054782, 119.883652283418, 158.206516915075, 112.818410470818, 130.958612237631, 125.907439387695, 156.757794370731, 131.986446721754, 158.76042230395, 119.318961688332, 129.492009428345, 127.537407942462, 121.791655055138, 150.048179441634, 117.245460780172, 152.190224192182, 132.237454728133, 125.400894348685, 144.938685048921, 117.851078023193, 128.345260232635, 141.80839421528, 132.294163067344, 133.690206724954, 123.676553952007, 133.701451872893, 115.086321694632, 117.411545085717, 137.698609243269, 91.9917525286892, 130.645154438663, 123.811821386379, 132.915960297527, 133.252559416183, 114.7041110822, 133.300348683496, 108.253398593429, 149.215029600625, 124.906336368352, 120.949244032407, 136.78009491949, 148.956490988199, 156.889774815401, 149.527214783147, 111.218893906668, 118.649549867767, 122.685684077082, 117.221119216138, 119.303441320212, 121.147608239113, 137.948562415726, 144.465819768744, 135.94315099285, 151.60267663857, 115.947592958684, 119.062517865822, 140.08390376309, 132.349102155127, 138.47544811794, 106.362987710849, 133.160398096623, 131.77088156027, 132.043052415409, 101.5538747058, 122.607188303044, 115.422326601795, 110.462349488261, 147.933226313004, 130.165117794731, 140.763478358471, 126.78088640021, 129.932897155144, 118.858825523401, 147.201251181367, 131.096622445326, 148.870971544779, 137.256625578078, 91.8070643776089, 127.560508251609, 127.119608344164, 147.710552840932, 120.890874328226, 140.629479994584, 148.335325482062, 128.718628703899, 143.364212952471, 133.335908226262, 139.556396254508, 143.898806204356, 125.056622400034, 93.3381472908244, 132.804774389489, 126.541572402849, 138.781592160459, 118.603699224129, 111.819927823538, 154.708074603103, 157.5707027118, 159.752977341292, 110.280016564846, 135.058038127558, 140.909583550979, 126.908111758153, 136.207656159894, 114.009640841457, 127.171347997516, 147.251894028194, 130.644614423712, 121.448436455073, 125.163965251829, 100.183008430437, 118.39003646034, 118.287126710151, 137.856870525012, 122.840128972886, 148.457117672206, 111.771639214535, 123.168728759182, 113.484801273163, 133.302476348022, 118.75155926425, 128.4632647825, 102.371206706552, 142.213295332231, 146.617602518713, 138.053438782696, 114.753110226871, 145.190216561738, 135.87598171945, 111.7827468469, 126.521399034241, 152.314668996046, 111.910572456897, 154.374652424951, 123.745471853251, 142.929753115534, 146.162266149774, 100.525247945232, 153.427534345757, 154.129838024225, 104.516334479355, 154.591210917769, 129.953067888039, 150.121799526024, 141.262190508882, 136.763995365971, 123.33491068964, 147.361942184888, 120.221622044401, 89.7556054206696, 143.237414459033, 122.88563959613, 101.594507472885, 119.822954276761, 136.738637292938, 146.672765148762, 156.154434093458, 150.493699267176, 172.920461419645, 129.737690041831, 130.699443443651, 145.830978267477, 132.697226190361, 110.814606687996, 141.950020898209, 123.223187669322, 146.338005622779, 151.386625449154, 130.868118444739, 126.827718589396, 107.33891307493, 142.0878622639, 141.332372892757, 143.061003974705, 145.626376918281, 126.454758330769, 138.398615418314, 106.919485094239, 101.353803577778, 121.815195672794, 115.804982105112, 125.967479370768, 155.090885034069, 141.278486672519, 127.737142691361, 135.032710781903, 131.267405412675, 141.083715188621, 146.150041786555, 102.731612252967, 114.149757110467, 119.04062773463, 129.940647758176, 96.8777835689845, 112.063898822492, 99.2127472944241, 121.664219902528, 154.883318847783, 154.906393961561, 125.76704197279, 119.790553512327, 104.486124077901, 117.733473734791, 131.541811839675, 126.692744936137, 120.90260366585, 133.296201038191, 134.630390213667, 151.534379083623, 119.425773214023, 111.787366612008, 105.275493917932, 132.346302829606, 109.136561641375, 138.693629174746, 116.416975809229, 115.544499691512, 139.56594913709, 144.864006836366, 97.7173958613181, 130.024651269476, 142.403794759842, 129.232449498988, 162.614342551255, 148.902397780294, 122.195760022395, 123.937059059856, 132.410553225177, 125.536335690986, 118.30239818208, 126.995374948775, 90.8636711343254, 144.860247017353, 125.518554518166, 164.979789710235, 130.247324191707, 111.753181321606, 110.429170007865, 133.035151329352, 146.652448058275, 131.770699476469, 115.00647871365, 170.431661069369, 130.502754882906, 136.124101981926, 143.100047167987, 150.65631332336, 136.394166682538, 154.295773535274, 137.569018330775, 137.869338638117, 129.716191178831, 117.721370573779, 134.214913433967, 147.628885463384, 110.334433417445, 145.97550451415, 110.959313365383, 133.629847695838, 127.198113045628, 139.318659189201, 123.379174410022, 136.197634740519, 125.057293644601, 115.976666774183, 120.601309308076, 150.206148553324, 131.396460367145, 131.257173975973, 100.178273784235, 148.848767022474, 134.598492837162, 143.51530390051, 115.449978785142, 141.804565032727, 110.814078755619, 129.7298846564, 134.653357149425, 125.337160046961, 130.792018692189, 132.877287318892, 115.364587256845, 132.852379596045, 109.922141265409, 128.881163899142, 117.747125311276, 137.690596679456, 137.849200204842, 152.674904620598, 158.333584204684, 140.277458546317, 139.928741200455, 123.185407359486, 139.976984304135, 107.891607586244, 145.502046463335, 133.073537990467, 141.12338137856, 119.279200614119, 137.792693196901, 133.177536330048, 111.400654503541, 132.966391582281, 131.811957146644, 152.552973349877, 135.222324777742, 155.32834175814, 109.942040844072, 106.286425709722, 102.090447227911, 145.433296188391, 132.180209183805, 116.665298226402, 142.02566767046, 144.71046268642, 153.56019202665, 125.573098885573, 127.29215296575, 135.200846094221, 128.716843314095, 139.638402890854, 116.35397647461, 111.502718942018, 176.028391852027, 118.825416819557, 106.826649030741, 114.870350197026, 166.037315244384, 117.13883292913, 140.259522490353, 124.312059080206, 130.173665887801, 119.711373755673, 142.646363236166, 123.717404962033, 145.527905198665, 132.449725161449, 120.523381561601, 130.048048077164, 102.238919036739, 149.044693958757, 137.966294319768, 104.538689246833, 152.261020537303, 138.514604859576, 130.745358820243, 133.468115185633, 122.586977400583, 123.416627209472, 122.505966554104, 123.492831103962, 127.669214266516, 167.893156963297, 133.670946930155, 167.493659500624, 146.714712035512, 116.983409733177, 151.97711831809, 129.68080495767, 134.576115984873, 132.434331253957, 141.297934555746, 135.803264469091, 106.51158868793, 89.4807148720825, 145.695154761321, 100.436964619267, 111.221261812753, 139.500323201994, 113.616709105025, 115.893496464695, 122.487917646131, 92.378624816773, 111.487620283372, 147.937382449583, 106.515926794247, 146.681105600083, 120.272818680448, 134.745029906752, 127.550276461488, 121.751460661483, 113.958323741163, 128.370476581535, 155.9384531598, 146.858440544283, 131.326303190582, 127.520887842383, 156.904123656198, 100.437380958701, 132.049709620804, 140.903188223991, 121.985799369932, 119.761042929904, 114.886076732383, 134.886948879697, 131.462132845478, 95.6571716316556, 151.676284951573, 127.485617571657, 151.556903676639, 149.189080557091, 144.281137532709, 131.119230222255, 152.466642721442, 134.943688487385, 143.304771688472, 141.465742024299, 129.175533134107, 126.966523272875, 139.52788234182, 116.077245509445, 160.282017487552, 149.154636443959, 129.901046874669, 133.930957666288, 136.371403003765, 123.081923902752, 109.505906437825, 139.388031492097, 143.135706174284, 130.721737547061, 133.865922939865, 138.287505650174, 129.087288752321, 147.206382337549, 131.864564382611, 138.533467571005, 148.413878134581, 153.337936739291, 118.575765669916, 131.373386766469, 124.975260654581, 152.343010118874, 153.607103909617, 149.633368305536, 112.629114780203, 156.44662114795, 131.043933194421, 154.183535214944, 119.070653711574, 105.442935905169, 138.638711533727, 124.752606198967, 100.665404575228, 139.774941719508, 136.70022933108, 158.245843628062, 134.884184361861, 126.015869782287, 139.33981056713, 145.391588697082, 135.399991597068, 147.730444245513, 137.24483468977, 130.433235693963, 126.300468768834, 131.99952047642, 135.039653413291, 131.237289310409, 122.487662216645, 148.012699970016, 154.198143715097, 164.068546665691, 138.104272925073, 142.578825478063, 157.864223856562, 130.229290195039, 138.35192852262, 111.508650440823, 158.964888906595, 147.301195997091, 143.312446976389, 167.028847515468, 119.874678451106, 96.6424631763339, 116.466139028043, 143.773166502954, 116.340525106666, 120.620300767283, 95.1963048442974, 124.041617300426, 128.140690267636, 140.698392825792, 133.528147420494, 125.42992595027, 153.296018181492, 116.583242921565, 145.901916507026, 141.870469456704, 104.823177261705, 147.036857812243, 97.1230178505555, 141.140352333537, 105.351045084191, 136.530497905842, 122.999703674613, 130.106122650024, 121.723926786731, 159.300316102355, 123.581825942521, 135.257618600348, 151.817491146247, 141.944828648425, 141.196431706872, 131.227764812459, 139.105619307566, 133.078541310746, 151.485307691335, 132.927588373191, 135.580295403683, 154.018878556512, 168.843323554829, 126.556925590323, 100.339550950548, 114.102362288947, 130.636752662875, 119.822106562019, 133.706805467018, 124.726227757399, 138.197537700953, 133.666410506154, 113.836588816894, 125.2211212855, 103.735346249261, 152.476026459607, 130.44257501882, 113.042755476181, 130.691253505419, 108.944278008807, 142.472270589604, 121.157127103338, 138.415830724005, 126.366094648828, 133.938883542937, 140.837916518459, 131.462227411206, 114.402171018098, 146.505838830429, 126.307248577864, 109.364904819697, 124.471601724918, 122.387869551647, 158.65801750486, 130.527309665679, 136.900422649502, 143.745496990247, 123.304748488641, 134.093188290013, 152.200713908004, 117.2157515403, 141.641510527806, 127.600825838018, 112.114079492199, 156.452907248018, 132.984810947559, 119.980273011731, 123.533068507865, 128.175180439662, 151.608888029187, 143.136545912745, 133.547672454444, 134.322889023506, 151.71188159501, 130.449295768975, 131.915949334728, 151.104657741664, 150.057720670542, 118.989860118987, 133.863474773519, 140.593670848855, 137.562112687609, 152.919753606319, 125.751515597116, 155.000297015688, 127.823094744523, 139.64264449811, 102.771305149642, 124.449275607196, 114.978558077999, 137.61590990142, 122.312858359271, 98.2445070509349, 134.53450891082, 119.670155741657, 119.016550627168, 131.348657806478, 143.491697970492, 155.082292197495, 136.172799913682, 96.180639194589, 122.386754382926, 115.441167269775, 148.838783858229, 109.347813848748, 120.849410564401, 148.331511922822, 148.849028157941, 159.07943256756, 152.078639501687, 156.973152676189, 126.667557343149, 138.483961627302, 127.145281562103, 132.894032544465, 128.575364124046, 148.530122091462, 118.952970876828, 101.140614282556, 136.627321451557, 131.949146969546, 108.686131421299, 153.905115237253, 114.416953045543, 152.69770438487, 153.212972700761, 118.496402516824, 129.634402517069, 138.939442260909, 98.0161535703853, 157.200517354241, 137.100524343679, 114.707347642922, 126.79806239546, 141.758203377728, 149.810145142577, 106.958781358859, 112.875127101082, 123.585172796626, 120.980011894441, 160.49471852417, 146.688586922008, 135.891228733491, 136.109981411383, 138.433494347135, 155.465740402231, 121.38260671646, 118.617175900521, 100.992948387997, 134.675897733854, 148.136488251954, 146.770666144852, 150.685657034306, 121.674594174195, 136.371958782158, 109.68076763701, 137.713243929401, 136.595893014808, 140.266708496932, 127.449966387473, 138.77436335523, 137.6098660626, 114.944401944859, 148.279531248876, 94.5635177069514, 117.553264503036, 146.450836045446, 126.126118360029, 137.102421238578, 147.286425123581, 105.429789104236, 145.159692328523, 137.558907541955, 124.086529979656, 130.289394632475, 129.485981007097, 140.338114265307, 126.898186811939, 140.833141269732, 160.026223321198, 128.448814868607, 109.684258226137, 132.558172283111, 96.5844571595884, 126.316119425073, 159.158467835886, 127.86500438333, 145.658506541224, 152.15185487388, 145.671168284292, 123.766177555809, 124.043528295132, 133.685851961582, 141.753815994251, 128.524688847883, 114.246141269853, 153.329281064601, 133.241680279189, 148.074428116721, 128.191917675454, 127.416490532779, 148.115880551601, 146.79517904911, 133.006975549945, 150.517412493405, 117.43100106573, 143.302762161288, 117.257814334027, 152.830185143669, 95.6722514734728, 136.643588475138, 110.255884227414, 130.676347378009, 109.648495963, 111.484073828881, 134.319899381887, 127.251128927867, 95.9437553449246, 133.915890714503, 113.879565497718, 152.178385813847, 117.238235595344, 154.143184476483, 147.588118403351, 141.477458319277, 158.992403862363, 121.744696109018, 139.727757423024, 123.634306763814, 166.285190843617, 141.197263440636, 101.036531800334, 93.4637779658629, 133.844101467023, 122.73306202969, 113.065552372917, 130.119845928868, 132.411880192383, 145.124523977705, 148.767889701447, 162.010775207949, 140.416347100026, 109.043573673844, 102.60866094552, 137.597638858804, 134.708424953289, 120.494405928259, 107.470891880508, 120.454129553508, 112.632803988228, 132.249918346099, 124.509355695091, 119.791666938072, 147.198678647854, 124.863161419323, 158.01227073766, 153.768929927192, 130.067985797082, 149.610682419568, 140.362453990918, 120.096258755897, 143.148552019826, 135.728992950977, 118.215205646433, 117.180081656953, 113.662903152873, 130.682147745662, 117.863660060753, 138.361372912614, 118.85606020463, 111.151245038457, 118.193169261741, 96.8053408133334, 135.312972501015, 108.778839251812, 147.699231909716, 141.975568747551, 133.74885488312, 136.336845705135, 120.711944889906, 150.051505313029, 96.8771222221018, 138.41531529234, 140.251818386205, 112.918904120269, 118.990030989574, 131.428843641695, 127.623517515813, 141.72283397001, 125.761847215752, 123.762860002006, 136.113342084914, 118.621230694092, 142.295706332507, 138.155905971543, 154.912399647375, 111.158434550704, 130.075377189055, 126.72616560999, 147.048093966741, 127.532062811289, 126.620158766476, 159.163606951568, 128.976831059104, 121.821742037989, 121.016387100908, 143.025827935541, 111.638919265147, 120.403667723328, 139.63232240461, 141.765728036413, 123.910620470845, 131.53327578613, 143.027690220981, 116.34590057317, 152.022217551979, 112.351922066105, 146.26675588073, 134.471431901962, 160.864576892617, 147.125822246682, 156.572354804557, 161.308406171629, 112.745963951383, 128.929409733304, 163.19739600733, 125.198073664281, 161.198657029574, 108.056238506638, 146.068063557846, 152.004948774629, 126.269836044628, 149.27190859861, 171.121549236629, 120.855573741912, 116.255770155079, 148.575269621339, 125.059007320389, 154.230152989181, 121.054236763103, 129.711333676823, 127.173977964185, 133.67655441139, 147.36341087585, 163.219134596769, 141.792629513259, 138.829291604474, 140.182581750458, 89.8430903867965, 114.610908293347, 117.232606367339, 117.734156851036, 136.839355038188, 134.258591027323, 134.053715356741, 118.615798789317, 164.780725042447, 140.535257883464, 126.49681695632, 147.466978426516, 132.595517493634, 109.982023104209, 117.430944127189, 119.863820009729, 147.886985522258, 124.819791787697, 113.655027015679, 147.624786913026, 106.069639044581, 103.350725965555, 88.9633507173839, 152.294167867424, 143.942749718676, 132.101353322478, 131.271235952222, 116.503004583803, 137.322094037157, 153.611142311403, 129.85846826219, 151.925802180475, 112.991049543295, 157.30356167344, 127.317325107943, 124.237622533081, 146.112131689138, 132.122033236852, 134.027739929953, 105.500915755562, 113.25740136712, 108.610992242478, 144.075204918082, 128.159744561306, 157.667843928784, 131.376198483998, 133.309970826645, 135.910481157778, 127.208146568645, 127.547722262323, 164.719278493173, 162.50255549101, 160.356471547715, 116.588770130248, 124.356888538411, 119.395659786618, 160.620113552453, 124.024692735858, 151.793018027149, 145.711485710834, 110.049541842442, 102.391369820916, 127.106540472503, 106.781210402448, 121.832062225166, 125.309919440992, 142.938156312089, 141.317108291165, 103.780011590682, 140.178604630334, 129.214900697515, 126.028441920654, 120.002886265057, 165.753421469335, 136.412206940591, 123.151275824114, 123.667117974697, 124.367795044266, 127.582881760547, 154.490559279322, 90.647903080362, 142.188313416126, 139.510536103686, 122.912264245626, 158.540056241464, 118.493846084118, 144.457291130992, 151.192482318014, 148.454832654935, 102.212836681444, 111.036027234561, 133.737398380004, 115.986098270561, 141.906554804764, 150.755431270681, 147.352882967047, 138.190996255417, 119.393105393912, 144.936969420177, 108.419752838139, 145.953946514032, 158.93603781052, 124.532043439814, 126.654092653517, 147.308693301977, 138.770105314575, 136.862621040971, 121.269368111655, 137.643181316736, 142.604277317903, 142.830886587343, 118.339184682512, 124.553860308051, 117.640846226336, 144.719806730119, 100.897010840749, 148.575162731562, 130.580266390179, 124.514052411133, 145.643161915642, 129.023621370696, 116.215802887261, 144.458977863273, 133.292194560698, 144.910995063543, 112.168184619957, 134.586611685964, 148.834045244535, 139.509756697055, 145.218498287231, 133.294038478943, 122.468056823777, 145.771415336391, 129.644240780652, 134.26773978866, 141.728066381644, 144.981048609596, 135.986962420556, 126.46930063235, 135.125127892685, 118.535648863126, 137.811605211031, 128.68309094172, 125.105561240086, 114.392090560166, 145.802971580099, 130.588384918199, 121.324350266674, 110.234961397529, 163.401549038637, 125.366207299769, 108.876625725232, 135.254139346158, 173.18365713005, 157.894162980219, 124.778824319628, 135.504345780613, 131.807933188934, 137.147732873459, 141.869785457922, 142.345058002287, 140.061695906148, 143.634025232641, 149.049831540217, 145.336375486317, 151.663937120554, 150.190022494202, 118.896705586381, 112.44482266408, 135.622829469574, 129.778674462653, 133.700227509974, 154.964444956618, 132.367038571013, 150.54976698796, 172.331651875997, 144.48561810182, 141.149724512198, 156.949316839487, 109.438440726818, 134.559081596505, 128.608878051919, 142.393454830724, 164.586022779583, 137.808203242251, 143.771202922782, 141.49255093554, 146.763528087656, 141.027787538506, 141.043833348033, 129.099387895265, 143.338444932912, 133.321473448329, 124.41038639071, 151.444756734105, 140.016950992051, 113.917318419459, 152.792103706873, 137.081980496402, 109.434584368811, 142.34225991554, 147.117263024555, 135.46223761093, 140.94709079731, 131.960491882286, 124.928929127756, 123.434085805673, 121.08390226489, 111.036476606642, 129.595960830183, 116.786446176997, 137.437501451594, 127.222650160277, 126.721869913686, 138.001662829917, 107.873002636431, 145.08963100384, 129.386201746452, 141.162754245366, 135.159584979822, 123.962610308106, 116.840243318988, 104.170056387363, 117.293621840271, 124.946653745584, 120.112742639256, 145.633487560977, 120.393796507459, 131.843611904501, 123.964411632361, 147.175786099238, 121.5463498087, 98.7361281798878, 159.726267552725, 160.248336937194, 140.518095985654, 170.958611981354, 123.023095502849, 136.211985118381, 152.963702006217, 123.084847234133, 145.835695898471, 127.522629582758, 145.545182676753, 127.213094329414, 134.944720732567, 121.438245354391, 125.400949364154, 116.831612359155, 132.277223372301, 154.297694014262, 115.382654377926, 134.251227070251, 128.758474002276, 145.664898319757, 136.815249907638, 139.946183885306, 122.433450819657, 117.541210270962, 124.980017022699, 114.101992379418, 140.216028317026, 147.059352078194, 161.391895232752, 104.527517466372, 165.279172980316, 105.816509799591, 155.49056501601, 114.631502151062, 150.594731030337, 118.954190920021, 131.705133988223, 155.941084679928, 136.769332128208, 144.131722896748, 128.363315366622, 123.194170811769, 111.099702038351, 131.278183002815, 156.132730487946, 101.281299546591, 123.621507129394, 154.616382132571, 132.310600499523, 105.345633914516, 157.053654995545, 135.347651777013, 142.331408135956, 120.024576384274, 131.35329630756, 136.606073170391, 138.363402273679, 142.283503599778, 125.138576419192, 143.773905047409, 125.746319100293, 140.485914060927, 161.428166547351, 113.827415006136, 92.8443886164275, 149.233758052391, 130.107678059163, 135.505171663821, 133.844846646034, 115.396115576479, 111.418522597029, 143.739420075816, 137.656482568277, 143.313279385733, 159.23494185415, 148.704527493793, 123.339756997435, 114.464826348859, 130.412646192027, 130.51239340827, 147.790132625034, 126.090949241071, 128.26070992477, 106.559334631466, 141.030563574007, 121.092112628739, 121.915820754586, 115.018672326161, 129.652316355329, 161.739584754832, 113.482483062727, 140.110764274276, 131.421519022167, 141.328281488492, 130.916697812871, 109.836797246413, 93.190615273899, 134.907611663064, 152.872201798709, 138.737483026773, 131.186110232057, 155.005402531149, 119.646781798738, 136.193573175443, 107.573902682487, 129.278380874216, 147.453821023045, 137.953121610092, 147.925118596789, 146.734886038071, 142.020017022733, 104.559729527155, 146.974289020898, 165.053191887843, 140.463472078678, 120.59226937028, 140.951960392121, 136.510878248175, 139.17228940488, 135.892537166399, 128.936063644096, 134.674774648272, 131.767627671786, 149.742605904787, 149.403941634167, 112.017395786907, 152.309174763337, 134.517969363198, 151.257769847767, 121.414474389402, 126.346815181519, 137.228528391589, 108.106666413974, 122.849427954946, 173.941597150593, 111.532358644107, 118.14338092468, 110.073754157428, 131.278834563095, 138.585925804307, 142.667148940193, 125.611901662106, 137.735316829665, 113.388054208955, 126.033610581379, 136.427041331905, 170.785922594218, 155.197299456926, 122.433952576817, 136.864812908758, 116.253985976578, 146.736978955967, 109.15275691462, 129.419073044888, 158.41500029949, 116.66577838551, 159.231247454817, 123.792289811666, 139.208995947242, 138.385855189992, 129.77772737442, 145.363797487368, 82.0960931169777, 143.341058443478, 136.586481583613, 137.977699542258, 160.099537575458, 154.774822857244, 108.35730430717, 138.87328501591, 124.80967401398, 96.2288883044659, 125.463294130817, 135.765859448204, 142.438866602682, 117.416165169472, 147.02695642973, 118.191089249839, 136.759369706046, 127.144992695385, 163.378603046208, 147.356557242448, 129.856959753588, 120.676793606854, 124.541688414162, 125.763370121125, 145.430623848186, 151.438178086502, 141.532731980574, 149.80114648597, 112.497572277539, 148.471557699314, 174.318493184638, 134.559920977982, 106.122709400523, 126.833413349458, 161.649326200973, 158.917480075446, 108.95160413015, 126.122019379404, 146.809826091935, 161.474895551488, 129.995125929713, 117.580995224328, 128.217245678129, 133.505620339231, 133.942482742058, 129.7898283075, 148.334777158935, 147.846010955379, 110.17539404181, 157.520296770967, 139.942872092993, 120.14907472385, 121.811134796473, 124.438712132035, 120.690006441423, 129.560895151595, 153.856058828937, 132.760489651492, 147.040573977841, 136.015991821649, 101.316741705158, 133.130259990917, 118.772966792698, 127.326109060209, 151.478414630237, 160.558589410649, 117.733432363515, 139.69358487199, 110.735606044312, 120.852175092612, 147.581321159263, 117.948743773393, 130.854001109981, 133.185540348747, 120.157251863089, 149.825228952686, 116.048237792066, 131.682188133971, 143.01504113798, 117.442866460325, 101.460263162434, 128.563166580275, 100.221999800209, 127.746659065438, 156.817544283794, 125.498032630077, 124.288103258784, 113.682308964402, 111.156917142555, 98.6245202299947, 136.543011872967, 86.564629877569, 128.283400436333, 148.650440205031, 140.068110136178, 135.103664881902, 164.238631968379, 121.603984117402, 102.290495148921, 113.861815331382, 135.797983002252, 133.047776358269, 118.649429893895, 131.761828678068, 128.365794119273, 115.606771272215, 163.539882691554, 115.546919848397, 133.009811777626, 144.664340603606, 131.078962620944, 139.23738672331, 117.760772420811, 102.749044677513, 136.85524448934, 111.69639666115, 124.784337235616, 118.951795245868, 141.033623444637, 120.89360324859, 135.552389993735, 109.460194605695, 140.592029764943, 130.678243117964, 134.750064113309, 144.304227117677, 113.064911271572, 131.380136363377, 118.139934815295, 129.916497181607, 113.417443905214, 152.395796976255, 138.732685745691, 127.912289242592, 143.240677422943, 123.962501810379, 120.535637892433, 135.517826314781, 90.6099000360216, 145.210999767068, 118.447740732351, 163.729316848529, 158.037531304973, 127.652325080279, 110.403303902098, 130.638398191426, 153.422042852772, 127.742309139749, 115.50638566409, 146.612332881971, 147.263585001173, 131.80311833094, 165.238398822465, 156.798161176307, 107.841598111087, 151.566029854429, 108.943203244579, 94.6469324910418, 133.443344255833, 123.61854153346, 109.118987374664, 137.686180441065, 92.3395241935252, 125.75536886476, 114.412951842117, 104.41958369225, 120.73912560695, 149.902033249972, 144.994081824168, 115.719910482736, 115.805105783761, 106.222915224008, 149.500678542577, 154.208626513412, 107.437934107682, 105.501376916071, 117.999021139326, 138.927204727927, 128.26789713324, 135.961427701229, 105.569503491198, 151.649466050039, 117.265475948301, 137.567902634785, 118.39811553658, 131.82236628708, 137.417721492087, 141.88543490007, 140.118829272757, 125.727438805807, 139.742870842383, 153.527822178917, 142.195583786328, 129.29175613449, 103.579466273431, 111.35764192281, 110.463657557015, 112.528642848341, 148.219600119715, 115.054958091332, 107.271059307183, 142.92592852411, 113.645681585549, 110.09978368619, 136.690434826248, 125.551759049274, 110.551357944478, 156.168609622127, 110.632110419657, 126.656025314006, 125.631436829698, 109.107550354916, 126.863667380009, 116.168212111747, 118.153647385524, 128.013217897941, 139.910597443427, 135.80379790712, 126.574874718863, 128.691039797504, 133.339064906483, 104.470614465598, 142.458677286669, 124.024622063474, 103.766025515579, 131.211050974952, 122.965820817841, 98.442474830302, 137.398004275401, 113.423118221254, 134.736750795318, 161.102154906531, 141.369703487931, 124.682648111115, 146.529333417331, 165.983144215772, 144.335369618724, 107.723767541401, 131.227026328075, 107.205429257653, 155.073664992529, 127.611598682424, 128.630672106219, 127.827263388612, 139.20939357368, 122.478110253975, 140.997483250248, 109.65786722838, 141.418152827069, 107.931576954637, 161.052921726491, 126.689803407523, 136.707088285034, 148.931543274552, 138.944095599097, 150.00388901731, 133.305957791445, 129.515630528121, 114.206319084102, 132.871363291733, 117.718084580649, 125.391715840197, 147.435134136381, 160.371235402224, 126.400575008199, 110.347772683858, 118.419775990947, 132.917192559788, 131.299916870061, 140.231604755795, 162.834917246526, 134.898992658526, 128.649973629673, 149.128366776157, 153.582267765544, 103.35473923866, 101.898527509933, 154.481108811713, 127.986633667432, 131.082431772769, 109.780011661513, 136.562990035297, 143.025842595685, 158.090927784148, 143.507944341825, 138.355562671348, 141.516309861694, 110.773200765199, 106.499367915802, 140.687328050427, 140.334377196322, 141.587357080594, 133.152440841995, 133.059485323781, 108.463660591812, 144.293896874582, 124.670920805911, 140.261123662979, 128.387610968103, 126.893247665669, 137.750478184776, 140.506761998842, 130.58654122256, 139.667804808347, 166.777679354128, 122.003060908836, 113.592004575159, 162.226617791588, 111.088205966075, 134.401007293106, 148.991091822348, 143.645337662754, 111.863513473696, 128.362543853637, 110.534048571955, 109.947089679965, 172.441228550458, 138.302123191719, 135.342708481933, 163.446860629248, 111.13835960932, 136.955427947948, 131.444564297908, 146.339143027128, 132.402496283999, 171.446639806437, 129.764677764129, 155.63170357804, 154.79175771054, 130.820065793691, 144.744595089694, 142.256706789427, 113.869917756862, 123.477932942242, 111.026244342756, 117.114118916108, 98.4544077422392, 122.569247108621, 141.660161849069, 131.4055540814, 136.022561544705, 122.849160204162, 147.794107400521, 144.397372202368, 158.854927495465, 132.806186462587, 142.593188287472, 140.703624671365, 122.109431363143, 125.128131231471, 128.258288250141, 116.795240292321, 114.92515343095, 115.505214268813, 160.453298175219, 124.32187493527, 137.244407331281, 160.987840303877, 175.779170445725, 129.001509138878, 150.953974314201, 134.638004176256, 157.070087512085, 129.586861676366, 134.468983247238, 114.254478004302, 109.762711138166, 124.693485475444, 166.257596891419, 153.187896983507, 113.248280934452, 99.9545385836549, 129.411297105348, 109.6171214899, 130.423637602056, 150.664980003889, 151.67824904425, 128.086774205588, 159.051294195187, 139.657638271774, 147.246571634381, 154.065549365118, 123.619560922088, 132.052501858175, 145.87156015088, 127.977781122307, 158.330683910531, 143.396816916212, 123.184128714467, 124.16565343774, 157.834482729867, 135.153313314344, 120.181165130882, 100.956533590422, 154.906227003979, 119.269543979209, 152.484381965451, 140.132376632502, 158.427130217381, 133.786778525441, 130.914636785668, 130.869148765125, 147.410258670105, 138.081375698875, 128.115677323733, 123.220873186522, 114.821262878724, 114.226350951661, 108.234662234309, 165.751748602731, 131.585658025464, 139.073471652732, 133.788732626965, 110.527966738041, 144.870263398658, 115.1329766398, 120.540513829469, 150.079534084301, 171.759853570967, 165.403839552457, 126.853078088876, 149.913643279366, 118.391162022443, 123.441939986654, 114.027761301329, 135.549473541674, 89.7274384512828, 116.09212024257, 168.022659581336, 95.4301964059764, 116.956498971782, 129.886555285932, 123.437253142486, 105.476838394478, 115.344897167179, 137.92286451875, 132.736432001633, 143.855293235053, 97.6346849967807, 133.346250476859, 130.713969489959, 113.122278832744, 144.950227040224, 122.7074747774, 134.945982488282, 119.252562756045, 159.169654463545, 155.269542525063, 128.292374237104, 120.848006822049, 126.938639391211, 119.980212718821, 109.300186466165, 134.365369724167, 151.552403315705, 125.334584704324, 154.815370559558, 125.39687128337, 153.288121093363, 145.736754320318, 134.563738478138, 154.082854944822, 113.489858339273, 121.322995478672, 152.975963675992, 121.346319630867, 136.234059864855, 147.879926343931, 138.6093391432, 127.431999314089, 93.3592713758287, 119.126396881597, 142.994953930623, 112.072121506665, 138.818364811567, 145.367544435697, 112.884481136356, 157.679894352635, 144.797604860542, 115.54875236418, 162.394324141101, 110.072376152653, 123.070683061452, 130.073596306147, 129.334620408301, 93.8248628278803],[337.568504451778, 347.074598188248, 348.616019085222, 317.257802896211, 351.895964260924, 359.455502128268, 372.764427942431, 369.987752673256, 376.551166356079, 347.369935584079, 358.11702889608, 335.103572415454, 356.786630485194, 327.311900797951, 329.352091348551, 326.178312279992, 344.202833822659, 341.262627711226, 340.81392885701, 339.381087728349, 374.135631871482, 355.929795084453, 337.627909007773, 348.39500518833, 343.684486558285, 341.571421229691, 347.039284702233, 327.00834937718, 370.724685845017, 339.322670962738, 361.612998430284, 348.765005251389, 343.676830241658, 346.729246527824, 341.39286490213, 361.806276548328, 330.209681218684, 347.795444999702, 352.654147425792, 352.655178102803, 325.178993153697, 328.616643511744, 328.09504484836, 326.084967626455, 320.283672816715, 342.42478712044, 362.677030377906, 305.19679055768, 319.16283514161, 327.607759215775, 329.082805301062, 323.583950866218, 311.927872332366, 357.739719914061, 318.520399929639, 341.1456697521, 290.497089640644, 340.882583229282, 356.336445218683, 336.026692634311, 337.732043330664, 364.298930139524, 358.846957114475, 355.74405476986, 333.999588076854, 353.341919426954, 361.62361401699, 347.379633321752, 339.608913835581, 323.989467412054, 346.63439731124, 334.309906906141, 349.52979924189, 359.845054532512, 321.143954597007, 340.541054425126, 367.868446349971, 384.393625922648, 352.905484572715, 338.636181814176, 344.956537924607, 354.667225193551, 348.496131017957, 368.25166532324, 328.577984405385, 329.400607726471, 333.618149168553, 339.959267876516, 310.170615690425, 334.588419803408, 354.076470599446, 335.601422475705, 309.092770381727, 361.182913315588, 356.763182662793, 346.186357386924, 344.353108322527, 313.210926984243, 323.938133395093, 345.671761579439, 366.004304748886, 365.089991331369, 356.115539488892, 322.19035728199, 323.346936588538, 333.932587837075, 342.654788536746, 350.221044257067, 339.908512444321, 352.433326111796, 344.697026400922, 341.011764886251, 374.853365836797, 316.557002185039, 332.670557521929, 326.184417715675, 344.193562579162, 345.429494861881, 339.315725649323, 350.235795369692, 351.818100302893, 367.361003683646, 344.365535634638, 360.944966510324, 327.02169867364, 366.655358572635, 354.259304390513, 335.270534195416, 376.636663278032, 327.546954381126, 355.017555320754, 353.406032602832, 370.315190603686, 379.267556597832, 360.171268079253, 359.414382493901, 320.743479725011, 344.786333830441, 336.152210011157, 366.454638445571, 380.472446252221, 354.825406251557, 340.779130438211, 335.030256244955, 318.736134672177, 356.991236584179, 359.353140521933, 350.541962617473, 335.609056187753, 350.038729866449, 329.766483820422, 348.586323672731, 340.183201841593, 334.964021860283, 342.942902161394, 367.578999674131, 351.026843569838, 325.60610094596, 372.879038339343, 336.812985276942, 348.063584790712, 366.043336718345, 363.405657713842, 338.911984129618, 345.931169634494, 354.395956650742, 333.151559818493, 345.43247978919, 335.417298172372, 346.541717005824, 365.307189119466, 339.044828832954, 370.20501223121, 344.233646453776, 330.021770394742, 363.02198864554, 343.216979221961, 324.932767338501, 348.068643118404, 349.664570037862, 343.317191652381, 354.126389162978, 319.883708534446, 354.246349227352, 366.672707563102, 333.95379457541, 343.391022057636, 355.877701456767, 334.29389082424, 359.954043356489, 338.970789687581, 329.909084518513, 342.431918919463, 311.685413302095, 336.268170636753, 348.21292648417, 330.117643577146, 311.732238233767, 345.088823472055, 332.979970537966, 339.143601477687, 351.783629918497, 352.835745141165, 323.007274831086, 338.703989960699, 380.805731467803, 349.769993195466, 373.856299348633, 338.158045132066, 354.552976624273, 311.375725196833, 344.734308426436, 310.404390144327, 351.623912095352, 316.582821902855, 333.744227714299, 326.137020344353, 346.608711618985, 323.484700030708, 341.416278756121, 312.544530674089, 331.378181877867, 366.742209068903, 357.670450996201, 343.644577082799, 342.913603783582, 353.407800699126, 333.866314865691, 344.885153945188, 334.300088767527, 337.132610015832, 368.55142175428, 356.673537749465, 333.972462932429, 343.059185824473, 342.30912576263, 342.629293335493, 318.125972559215, 347.754415017483, 344.099793876203, 368.005331183276, 358.902950440957, 318.211319951559, 357.071267547219, 386.634395938853, 334.953494036295, 302.477058669254, 346.711462990571, 374.389536543485, 353.743324727258, 323.115197060071, 344.826401702657, 328.088357093461, 348.928839726468, 337.801584545883, 323.709108021527, 389.93873397853, 347.288654884654, 343.838579754513, 361.044585704011, 355.406944515519, 326.959522796201, 360.781398901758, 335.010726377802, 335.625022726762, 318.841071382672, 367.545762988048, 346.265417117804, 332.369006619789, 353.157230202723, 337.488531590515, 339.255961675359, 362.871119910026, 363.571032570057, 365.296461821311, 348.86354411613, 376.644854869448, 312.698538317689, 338.050200095095, 315.890402576404, 329.187311231871, 333.214778745482, 349.77361084859, 354.708800361046, 345.998899760317, 345.471327022032, 350.080425598274, 320.651247203566, 345.404913868475, 386.626315992064, 327.369051016251, 329.575898261318, 360.508089491683, 337.421393821265, 358.644296357001, 344.333979725319, 315.070554687139, 326.366537723101, 352.139469881976, 377.139820032176, 339.817333281085, 344.623589342672, 343.040780647449, 342.403981837314, 334.531430034807, 341.97884328789, 305.659620361822, 340.517183537552, 353.635133250837, 330.322949307351, 339.977217180809, 348.580271076293, 359.444969859017, 353.623490015836, 354.516687610569, 387.118656808546, 338.023999153834, 344.284652264101, 345.575718112254, 342.16883198157, 355.866337980935, 356.974430206979, 346.245246831897, 355.350267251403, 341.549991813658, 335.250099257564, 341.939815492589, 355.655729924189, 341.122422940695, 327.638242961051, 329.825541689845, 347.078735410516, 341.670818545349, 355.327146813398, 353.177038284115, 338.58965769308, 314.273711398298, 347.93021402067, 337.060386551274, 345.188402664123, 360.822275420154, 322.519252460981, 344.041558535781, 350.262261486467, 364.811363519677, 360.821537533152, 312.50841043975, 335.486940941177, 347.842127990181, 355.598942307018, 333.996810424721, 342.773513682186, 308.48669566323, 341.030961887682, 361.172501555195, 378.154945631148, 321.734274734298, 346.033629157341, 335.594979670696, 344.287698782045, 349.269018243773, 340.662832084168, 346.692259111337, 343.306385789405, 345.425351384728, 331.864965874588, 342.448827668203, 348.89838055755, 326.310434513491, 325.587909139928, 348.687305531773, 345.198768676935, 354.40532762547, 335.177102742961, 333.375050767226, 315.977481942561, 345.413192247374, 337.160139294843, 363.051084421853, 346.076179256487, 344.818373333562, 357.218112426186, 327.002072260454, 337.536449200957, 358.359545672912, 308.292185337198, 357.200245310741, 347.954508718668, 368.744015066114, 346.327667316559, 373.966058536029, 356.289652382569, 339.553662832502, 299.774409586936, 330.102755000535, 309.603800667987, 315.153193164182, 330.210215256098, 346.8297892587, 372.306668534229, 358.819077612477, 367.639036397651, 346.867069609777, 341.671719736843, 352.711761747879, 342.067473048345, 335.514292791868, 328.118605833943, 363.673434936578, 336.673357525923, 373.067288105414, 346.787117686142, 363.060066426084, 330.295656005392, 345.009639176191, 344.120778673455, 312.693958671605, 344.845169013373, 340.623145114488, 362.749597548822, 364.796269411975, 357.835640324957, 301.856777556655, 338.733311166557, 355.279588450997, 347.436499156331, 378.920225993845, 337.959978549103, 341.434086550767, 358.110322320877, 345.879468378376, 339.162299119008, 347.973886725848, 329.329364457922, 339.514720645899, 362.063070879091, 353.799779638409, 340.160173491726, 362.518254947552, 321.522282608341, 388.41938101325, 336.642179883532, 314.793049507877, 317.818106379263, 350.845476357957, 342.681204952336, 343.868960818718, 356.949610046254, 332.030149163558, 362.026999618946, 358.332660921325, 339.086744380136, 355.581757650014, 364.117628289123, 375.63986638298, 377.105445260463, 385.615343478874, 306.613991309438, 322.245991073566, 304.754110064522, 338.617842479162, 369.023043029461, 327.932543528186, 329.666090887283, 365.073280616685, 356.453533939981, 342.542236261915, 340.147117530201, 361.575823923895, 348.962411528238, 330.843814583196, 349.886630647365, 339.205346798882, 338.37411566216, 332.377899955311, 347.510007724955, 366.97154082139, 333.593990676334, 381.325691749671, 330.639698059658, 361.013493319108, 352.870871130681, 308.35780697983, 319.562688241518, 338.176100796394, 323.372744334469, 359.180604742881, 368.884671181301, 367.333129481458, 345.852346368322, 338.697175560187, 322.256328506867, 328.403298302801, 353.083583706559, 339.614958920893, 343.569043208826, 362.790117877555, 348.598392372589, 351.118057470635, 344.145303081013, 374.44886391631, 362.475768006712, 335.481201745482, 352.408991486706, 331.884542592099, 302.839843584153, 349.318245137735, 340.306985506602, 345.792535474851, 330.794501487358, 329.37909084973, 346.85451149886, 334.4606312842, 341.209494044201, 358.408978587986, 354.716927931335, 321.745023330622, 352.284885155459, 321.009156943808, 370.69257565583, 299.636461810363, 346.370792710044, 341.035608472884, 321.860942431298, 357.686044584019, 324.322100588316, 366.116162623879, 335.616451210108, 337.838467085519, 349.153201307445, 366.484195061847, 333.7872749339, 339.82863213723, 358.494565676343, 332.891886531862, 312.342170328192, 313.406515985755, 343.145639404846, 362.348678734098, 343.440765176879, 310.671416420197, 350.225597325201, 375.73134469144, 335.728539031603, 323.610013757114, 323.421693250183, 302.444136373246, 313.742963885663, 326.955666048556, 332.288886399096, 325.837852328341, 372.57091430004, 328.311852056864, 366.747514731605, 359.81007665025, 323.204015193355, 349.222322541516, 354.518292043231, 354.785595270437, 321.889035416971, 335.520212390859, 333.187764077096, 336.065679788054, 344.373055960529, 350.275357547183, 357.617065726535, 349.018817225197, 340.341130978211, 363.388062062713, 340.12275513949, 324.344205985449, 335.025422096499, 354.389712045182, 335.247606270215, 345.384898033563, 344.176092224278, 335.28194373911, 345.187452957931, 336.440219407582, 327.816171149537, 390.126870598989, 379.834039805648, 334.658823771398, 343.198511688552, 333.024495843194, 339.321980694477, 351.960294115311, 368.086905593306, 336.041870943497, 325.303824596994, 319.326319936482, 330.717082316556, 386.605418976665, 353.026605231596, 352.655979031974, 365.706389462799, 345.560421834939, 384.372420640018, 351.017737628959, 340.654856540597, 321.582853419173, 352.927898952825, 338.450682154257, 351.538066690833, 353.735809004213, 315.493430232539, 336.357338153179, 330.473975889917, 374.964473192984, 365.498625056914, 367.136314665014, 348.753224532073, 357.517494760837, 323.214831688357, 336.452661407654, 351.449111931966, 317.857685207159, 315.445280773186, 324.790890452168, 359.76749122671, 368.089644602899, 323.180067292077, 346.831150796181, 328.216811398794, 348.608992814643, 346.001908877803, 343.714374222171, 345.5959828369, 340.093128967774, 358.504884781128, 343.965668886134, 323.503868119033, 352.57909929656, 372.730404737179, 346.995273559358, 339.273986315786, 352.487102352404, 352.687324071908, 332.066968771333, 323.879887796745, 359.159285090397, 363.576640723591, 336.121382530749, 335.770715378617, 371.441765637359, 341.32219582891, 361.289300075256, 333.015445278209, 368.742042333039, 338.048998646361, 357.038024500485, 365.125573304282, 319.82347243973, 327.909446834531, 331.266240000879, 332.097164300807, 351.10751755681, 335.958141450056, 345.57190573954, 309.020499855262, 354.261112687526, 359.038831682306, 354.156768230432, 353.745043422745, 308.633418003779, 293.579805835481, 332.952551367651, 379.216324694674, 361.345064504455, 359.08683611086, 329.724933160569, 343.00510395735, 316.021554773541, 315.768271263599, 320.248617919117, 344.440020487042, 342.427486649173, 355.533644448347, 347.370592241946, 328.60020243536, 345.616318627532, 363.446538753054, 378.958562385175, 369.256779285415, 357.246709592713, 361.316275097414, 361.036574420621, 322.64892523076, 318.298614602324, 307.628975096976, 337.136497183143, 327.801876716221, 355.494287570137, 344.277490625576, 347.348119956395, 327.514112485885, 360.951699359986, 344.212761815162, 343.569712040619, 320.939769656311, 352.929031076771, 355.729398064317, 350.554164310265, 360.928773006519, 373.061119472899, 349.472032202282, 332.48980047308, 345.384922074884, 350.992205651623, 374.002451372143, 361.707933755404, 327.586464511178, 343.335273661843, 318.681296199646, 333.602111025464, 348.875993635489, 345.624862311025, 348.583722599526, 310.09377523248, 344.939834589971, 356.418595807313, 336.654423832608, 367.941267825292, 342.113538210519, 322.437375380025, 320.451032425259, 368.99909037765, 318.224384442931, 330.596550744517, 354.032650726161, 346.007130649771, 358.610117090254, 350.020407662463, 326.225041140497, 355.643599994184, 342.843906981009, 344.9522691798, 356.302457527044, 361.140485756467, 334.890370991599, 347.067120571077, 376.187349997808, 349.757335550312, 364.108152824905, 334.145409232033, 351.084170984558, 381.307610395571, 321.233851979925, 371.046553399428, 325.948472096482, 330.077617940632, 345.575662651122, 355.619983232836, 364.802470515177, 362.171082413747, 372.963161852253, 368.17835474437, 333.310681438469, 321.092133313837, 348.682478394339, 364.187839207734, 315.785551913744, 381.948044274472, 379.87207388781, 349.361373301711, 339.425435151099, 342.94439353322, 338.559904690595, 362.738229119527, 365.318011316912, 330.331265401028, 291.732019767194, 324.513087707379, 331.734228950673, 313.736338484915, 361.20967515872, 339.846074395587, 358.452050804521, 340.513641347895, 361.853546142448, 328.94141134341, 344.414806798294, 366.58611302823, 333.401966829789, 320.564491895224, 331.022185902734, 338.398610864323, 317.125010656975, 354.907906607479, 360.973291101398, 338.500858690693, 330.258144696545, 343.081256573754, 318.104632022285, 356.125727806335, 353.641335785924, 336.723223282386, 320.286800188766, 344.147509460506, 347.151946357133, 340.093567530996, 319.044785725111, 382.389864133391, 345.920404817142, 301.411549107532, 357.507602910617, 359.935524029569, 298.836716251017, 335.198051488976, 350.227503665972, 347.065574197031, 354.858215519764, 340.275076899619, 336.457384186571, 338.888475274557, 354.424322599721, 353.371945050599, 365.100765102285, 356.674672080072, 384.189046271024, 340.880315112505, 323.152333345192, 369.57585859555, 339.702743614093, 329.528283309162, 339.706682226859, 359.983513048807, 314.112285433889, 340.480137390107, 332.200390204838, 343.523786570649, 353.997274006363, 352.033297916247, 330.053604577324, 322.15881554949, 346.108723743504, 330.083894457201, 327.111640213714, 325.311346058392, 366.48521769014, 313.7294608693, 322.835389200108, 321.810943711289, 324.118443280214, 349.462705862685, 329.588429153663, 327.852430294075, 346.42285988466, 362.5979785266, 369.952421146902, 315.237781757719, 318.009179325713, 367.204337207717, 352.174415157947, 336.654524243103, 335.792774015497, 347.575792697465, 354.084974699939, 321.44818934431, 342.09515359882, 332.19653456581, 363.682967391065, 334.812598533912, 346.826722518454, 358.676761669866, 353.515128554182, 336.820212422945, 320.898570595253, 325.287633104961, 342.109397532388, 327.963829318151, 372.175895252363, 346.444968079233, 367.142640244077, 353.154016655444, 345.381526937966, 351.108328857778, 330.958798127273, 339.964351396019, 309.296293128352, 326.037478756722, 370.185530497038, 347.048473514796, 326.581544004213, 369.203715869347, 333.216927890725, 356.03467351942, 325.513232978769, 357.641969156707, 339.010718146179, 333.602518558489, 347.640566134456, 349.292452380695, 364.229804723889, 345.442684750525, 374.656104498323, 370.126373295948, 353.265789657707, 332.226086806933, 360.62574774918, 314.065846646056, 336.048488618633, 347.864655329278, 332.613650006109, 368.531121026018, 342.460837640342, 353.35506483053, 342.403899178873, 360.412003124247, 360.300921313892, 320.668149235644, 331.35175599756, 348.430530663962, 348.253165596066, 358.734445272859, 338.965136721305, 361.869989648008, 373.468206914211, 330.72437542422, 338.790460832968, 356.010684265982, 362.452284368929, 364.648428284425, 323.474849067357, 375.784580510554, 342.890050819984, 341.702488633563, 328.352233618932, 318.377165334332, 321.308405934261, 341.941125209111, 334.485546914304, 369.53578352478, 346.442432425667, 358.775967340163, 331.998904112303, 333.231651934604, 372.24807170371, 369.671530381758, 302.351210130496, 316.496059703954, 345.465765693584, 305.226677736629, 367.583973396201, 348.477851767085, 339.065197920711, 330.744160762882, 345.913519463938, 348.402900525296, 343.97831941831, 337.750624277971, 338.568270700142, 329.656123459962, 330.717065261009, 370.023758858164, 340.194531993359, 332.094752753646, 334.36320734071, 340.527546596762, 342.333071580228, 326.331094152647, 322.336467979514, 343.050732089489, 369.882809811033, 327.062794891851, 363.027921799555, 323.645202089589, 335.881290682396, 361.495448620071, 353.326059519907, 362.719608914104, 361.180560353239, 332.501959354491, 340.72312878628, 333.4917915663, 359.893561263346, 328.558260337426, 359.388475371222, 333.169352051087, 336.958084873615, 339.935728403233, 362.582146083079, 348.54418973565, 334.146721905742, 360.981804361137, 314.944718856651, 310.363636464746, 339.675096145305, 344.218195183592, 331.748662828294, 333.729090052524, 353.119391277942, 348.020997811998, 362.327772106381, 359.066242301883, 323.821313677268, 328.277524984613, 336.350323684745, 321.008918487357, 350.271073178834, 332.111873820389, 332.872926478012, 333.268531073096, 326.697457470218, 338.753328372633, 348.339791163843, 334.574139888998, 360.062266964455, 339.382079510002, 359.531846261293, 369.133829256332, 342.555856288786, 332.392218140619, 359.9187847899, 345.600428474448, 369.597766953761, 348.694029102772, 343.26384257147, 355.487554200189, 362.837772039461, 337.49098620318, 337.52358992628, 353.934583695508, 342.160351111111, 352.935038872168, 340.04799477264, 335.405200462139, 331.034926173466, 334.27481728857, 331.690879917386, 341.601066041307, 350.919582972434, 331.626164099025, 343.856489611231, 329.765563796103, 339.791122466795, 341.893835332601, 323.754895157534, 377.360109512938, 346.09366189611, 349.413474724298, 380.743291840539, 367.568515986903, 342.635147472495, 347.144597335154, 329.799611941965, 341.705018021527, 330.279438836978, 326.008931689649, 349.023692033009, 371.429538554993, 352.53367172076, 349.963419231915, 353.734859586304, 334.770886159264, 342.303085687438, 340.618046281528, 343.66217241134, 319.247734286015, 338.629209842138, 325.307403528566, 339.241296258637, 345.336695373747, 310.536674863681, 357.05537801424, 343.827382826869, 342.700816486927, 368.881549246489, 337.014703197755, 351.540765149336, 370.987283987846, 335.006408898566, 319.136684285287, 346.55680352772, 367.532824738218, 332.30816214609, 345.39148434884, 341.424445731198, 340.063363301276, 361.735616471814, 349.073324447935, 341.911367404182, 336.163016346083, 350.36749858516, 394.92823345255, 298.563938301975, 339.656220446301, 350.726496809364, 342.702847108425, 374.365107634665, 347.128929515831, 355.19497992029, 377.711231365888, 357.502639373461, 332.987451785798, 330.321435810164, 325.20275436524, 341.61195755215, 352.855319755132, 332.164487849755, 359.896189121048, 369.680271014727, 334.364208122246, 336.250097075913, 337.975193283415, 365.03871877191, 315.398270103492, 326.004748105767, 339.965655062791, 335.871465121147, 342.567708447427, 380.34407584931, 369.699682279825, 339.259328764608, 363.560741923851, 333.52540225382, 349.617748979986, 361.907267457819, 360.010731151735, 374.121427648066, 321.685320976611, 348.887811511862, 348.249701483608, 332.315143425737, 380.166041231402, 352.770065725359, 330.866136232187, 337.010731799797, 349.774482533603, 372.75579119699, 324.205646747738, 369.776538708459, 339.964361071968, 328.601318610185, 327.022384354426, 338.043755243519, 353.226300667261, 360.544940153492, 361.28421700277, 357.44959850609, 349.279883903745, 340.12892828145, 370.955246696833, 359.746719952262, 327.392170987242, 331.496964909404, 339.499818514431, 359.597493092566, 352.162166423256, 335.843163199298, 349.725587922213, 358.921812359805, 343.641726935389, 344.458232193258, 355.919114989406, 370.054725161392, 322.170837026592, 336.776724485634, 347.543948681014, 329.714534964092, 330.080623887258, 323.020451341089, 329.876698298169, 345.450220399307, 335.626954113545, 305.614277496271, 343.420715908425, 299.915954042448, 375.950959859565, 348.395806320483, 409.74751962774, 349.221019483321, 348.838851263449, 351.604053594304, 330.602045865019, 331.122500729569, 332.731626906539, 381.553742979793, 326.436796362489, 346.759372924471, 348.005214541502, 368.097364017929, 351.037996946772, 339.790236317726, 323.204809069406, 332.119397035729, 330.300916500614, 372.193730237688, 346.775928232047, 323.918576131126, 387.328752547573, 343.932227862529, 321.072405643335, 341.32214535062, 332.567627530935, 349.329120735027, 306.141727143977, 360.774474308077, 364.07844028449, 375.135102459257, 352.127152521928, 362.869016581524, 343.411781965138, 374.985316869909, 329.4446408651, 340.060263056981, 321.405121274386, 314.718375448756, 359.658764236908, 354.854710994326, 340.850661502997, 361.206469517743, 351.667264127836, 355.016754274682, 340.03416215287, 339.339190814236, 352.137185301075, 347.253713176655, 355.586273136042, 368.317614972919, 356.68116282224, 352.344695055106, 321.475021607445, 331.429895561832, 329.928329243147, 342.004712991895, 346.18042426323, 359.667804884751, 351.128857410572, 354.705471077617, 345.736820953332, 376.274398614486, 342.291022675435, 320.308103108172, 338.733731400063, 382.542836215572, 328.350493924351, 352.007015676182, 347.718653238827, 314.333071950939, 306.38763980868, 345.693025722082, 350.796149346273, 360.651849332056, 365.417357133588, 351.068299353092, 350.003002322886, 326.774403109948, 337.686676077235, 365.775798245132, 379.672031467788, 362.670444213557, 344.937113759096, 332.407516783842, 334.767710709058, 344.47317884429, 338.874300756805, 337.406180676164, 336.264400630509, 344.681532039643, 351.860650567589, 387.039690311875, 332.089010302243, 325.393984005089, 336.05189571106, 356.936657454721, 366.345577673829, 346.513419678649, 347.578662292193, 344.554797452348, 366.634449739211, 362.518929133533, 361.06848537854, 330.115746267586, 327.271053899292, 359.95280664836, 342.959940646695, 330.729032831513, 319.975809636926, 360.001241542982, 349.98883253385, 347.900634241006, 337.285167730133, 325.643460890496, 379.605893382004, 301.281399192788, 315.770796556964, 333.489803357247, 335.571160244127, 302.479433432424, 317.532757739281, 316.421947992268, 351.538490045373, 330.621996851171, 350.504000559079, 364.783739879847, 352.976599910768, 336.15507225991, 329.759449575894, 336.425404771012, 353.575173060655, 348.258366622365, 359.219600281168, 348.907332477845, 354.454110476445, 330.751239775986, 339.781337985021, 355.347177897923, 355.616185658591, 363.076962930941, 320.880993752715, 349.358686483379, 304.194891493164, 365.554766721483, 341.50706954763, 315.644891382416, 338.954327192224, 348.795175084884, 333.14745899223, 353.427533069435, 341.347886544998, 348.109211850811, 311.895280590681, 318.552096167669, 325.334099631142, 357.543880337181, 348.301696559999, 325.690876312622, 346.512283342695, 346.339525493788, 363.427471335944, 314.526164676593, 326.123940192126, 347.339707285201, 349.411088515182, 353.937208667942, 359.326377717908, 306.260896754777, 349.166670275935, 334.93912048592, 358.950371245801, 356.269002337685, 368.828186653746, 346.763716270415, 360.876470546185, 336.01622990162, 334.810311200012, 303.704374151312, 347.840281367272, 369.812948399945, 351.100186475357, 322.240138429076, 334.969142379054, 321.698454293936, 345.456302558399, 357.60303063308, 357.435251471041, 324.681047444933, 341.048513605134, 353.470611624852, 367.469613741718, 318.597062697663, 336.858355328499, 335.250493824361, 352.115497497226, 355.650957478618, 322.515086223308, 332.799312211801, 374.443119442702, 332.868712048141, 330.30043634479, 356.384451689011, 342.971933803222, 339.272849037572, 346.024407587321, 331.327171117206, 351.217426673342, 319.157844659591, 346.495063548918, 358.360740975112, 353.728704242694, 329.164730923894, 365.892921457417, 360.443898620981, 351.763955767674, 335.781428876967, 332.710677812018, 339.362383267355, 330.725363655956, 329.916859371287, 323.251868288198, 350.159179556496, 354.870644306838, 331.483094686862, 310.040321713524, 331.919929016554, 334.57966149366, 345.746138656199, 354.045665358605, 318.147490547369, 341.788555371547, 342.419775048395, 355.573279805734, 316.826197102367, 343.760522379389, 320.723017171969, 331.042960470587, 306.644047563005, 313.448875651591, 372.113594205395, 362.252106084752, 380.668094513002, 351.439675836037, 369.928427898872, 332.116723478426, 331.408242168207, 383.23057553376, 364.474480697444, 360.574373217825, 340.594302906867, 321.19992385279, 317.561946538645, 356.957416199644, 328.848890938255, 328.961441855874, 356.243442509922, 347.658228164925, 336.537571117516, 358.283092493002, 331.407809318501, 316.394524604405, 345.024115587756, 335.45095781312, 358.927193712927, 323.983477513621, 355.266365553905, 343.252887844785, 344.554790341254, 343.475092599479, 359.431651019406, 341.887597761833, 345.120675499664, 331.344632719644, 369.189445625189, 348.646269612665, 360.639316363718, 329.157403194588, 336.862431848218, 329.622553677416, 331.848160858561, 362.755115333126, 357.764982371748, 305.701644048302, 333.599764965356, 342.654541038468, 327.78299035175, 355.453483202199, 350.34249649275, 353.148784294889, 359.32258096953, 334.387497085608, 310.712090304546, 354.657459189957, 342.353983096118, 337.463058907532, 331.40099674043, 352.414297034407, 369.476137901626, 334.444233284234, 343.858611245849, 332.273039020247, 344.83798911682, 357.533199043092, 339.362129432881, 343.311576233803, 342.788801979708, 335.515230137083, 351.872486361427, 349.568037162515, 365.827351864968, 348.39632069359, 349.337276042605, 326.772843105945, 334.965148191864, 352.657930284257, 333.948619675675, 364.004326810054, 333.595526695336, 336.328574444689, 346.732629122096, 348.785197232359, 345.032217697562, 374.062811204482, 340.935878050795, 343.102661127619, 332.758813103174, 338.442607871363, 337.679233014675, 378.267583248938, 358.839092814362, 357.108087271797, 320.911639474176, 346.959521457212, 327.134811439727, 323.967035515118, 322.021963302632, 350.209785054958, 314.802093901037, 360.859919523431, 333.970460422637, 352.690018572829, 335.017529886434, 353.443860995997, 333.872746743309, 344.093048384325, 327.099851597908, 334.416667925267, 361.594798076549, 330.092371216645, 351.623153491824, 390.553488168807, 367.39937966063, 336.915893853206, 356.214705205481, 336.675233519219, 340.931292881966, 344.309702078412, 339.676865540135, 351.797273524729, 366.92983612254, 368.527641931001, 330.572186972992, 327.571917189541, 353.609100603274, 367.814401715322, 377.998447596932, 316.970720153351, 277.307232032245, 365.640541659926, 374.451960890146, 338.931113798722, 377.044909322139, 367.279549223055, 350.622662913309, 366.572009923686, 339.865480036404, 314.660991038554, 359.097870528213, 373.283940342127, 332.299730067723, 319.561587894588, 341.10091114187, 346.429322773981, 347.852322500884, 350.54782261967, 331.289286274811, 342.689335569563, 339.245916856151, 322.50839325132, 368.677402338196, 326.327830165464, 311.055979665701, 343.497369903145, 331.877814850489, 350.110517747169, 349.489691176999, 341.083712991297, 354.258665165774, 351.478084255913, 344.336516256744, 343.636863535468, 363.146580313882, 342.999444411663, 314.409526858233, 336.098614580536, 358.474821887898, 339.167698859936, 350.187491514017, 360.107518180181, 357.626516866117, 347.580524605255, 351.204641856596, 363.459472645894, 356.275027914498, 352.800088388869, 383.755868941053, 361.543848442227, 347.903111860617, 330.212512041675, 339.860278489752, 332.999428247155, 369.724660731511, 321.318935200809, 328.334630090554, 342.378083453397, 379.935239073028, 361.397736092518, 366.634315267096, 361.941004067782, 334.378406692789, 312.460532342357, 336.285887063226, 331.273769903603, 358.757678067333, 337.341461104514, 356.608844634717, 338.948258828504, 365.094668850869, 348.116897889651, 375.232380023625, 345.278413452964, 358.671089210861, 328.529638799777, 354.077747442207, 363.022208448387, 320.800870489451, 332.026084271419, 318.897659847137, 352.750397793593, 329.311876644657, 361.511210300282, 341.598268006563, 335.268588750413, 348.56285334948, 372.264450762269, 325.110039274849, 369.236600843991, 345.117408224652, 367.26225031037, 333.813883603949, 367.215328016536, 325.089264380304, 328.696538244891, 342.900253762359, 347.884898255545, 335.952978609763, 336.144212287567, 381.288047248673, 355.547119425409, 365.069969377278, 323.287333510712, 351.544723504389, 340.923276891058, 334.260726729808, 323.773674708311, 331.328574246798, 342.541944607865, 360.05524214999, 341.014169256027, 337.541922583486, 329.245153112067, 329.347649962451, 347.112930085883, 354.831551803429, 357.787816454308, 347.921338299046, 346.63849694585, 339.293586992036, 338.931527508455, 328.774939180219, 324.730557525857, 327.97610761527, 342.798450267688, 322.033071497712, 356.214302068106, 338.887182554176, 363.492260412572, 347.836617080406, 322.996002204608, 337.28357390966, 351.152248084733, 328.798147264386, 350.193595869354, 335.999464383413, 341.261951850933, 332.706362089755, 339.907910653027, 354.454722851056, 355.340962110311, 385.035336063874, 343.722770511877, 380.961014849935, 353.071332182217, 357.799476914054, 361.833984029948, 354.81278096451, 357.341383662325, 350.160873627763, 322.647388342112, 354.720994974253, 346.17800739268, 351.003308300823, 358.003948665588, 350.495296293673, 340.724117451555, 356.976560024988, 335.486018913065, 339.198707736302, 354.627804519127, 327.031167765025, 368.851584475341, 374.54875605332, 316.448822162297, 310.795249183902, 343.09680071844, 342.181913339414, 336.698660561205, 339.341784832882, 322.878288542901, 360.889554807015, 326.628359184966, 355.600707674508, 351.510202052991, 312.200348321299, 323.708930881115, 362.319411540754, 365.257599688498, 369.922392703961, 353.051240631101, 344.122004235437, 314.940354774188, 331.506612340311, 351.907512910729, 351.953211618675, 353.707562754239, 323.838116290014, 348.059809215757, 330.16524651668, 315.80525710091, 296.05812749464, 301.614308157531, 352.042761576817, 359.772601511325, 320.742680848757, 346.513836968605, 361.013882491521, 361.201552274865, 351.96284437407, 328.28011666338, 358.519550054611, 332.731273502391, 309.269776862556, 318.219881592893, 363.383687498178, 354.576407643685, 329.230217085294, 332.320754051326, 337.158061944238, 320.260388581039, 332.843434665034, 336.824075909642, 342.484951737088, 349.19128299556, 332.963796642941, 348.163335288342, 334.617663070136, 373.229625683763, 349.646797901415, 365.678625961077, 356.503065159401, 338.737531803538, 369.402065553394, 350.405259906558, 366.066279274128, 340.189574297223, 384.492253451776, 337.262008017814, 367.690023113827, 334.821889958424, 331.681313696559, 335.978725853617, 378.076789309353, 338.13752982347, 342.973220170607, 342.674915268539, 346.874223454023, 374.528605258406, 323.132002774023, 352.045779221739, 355.966915481851, 327.714063486465, 334.714166777876, 333.148059053539, 323.115266922793, 349.751982331137, 356.15676209366, 337.580525870626, 383.426718104699, 357.347398409956, 296.775580402489, 342.394641480393, 326.293200810664, 340.370207947429, 352.346382179902, 317.763691228453, 347.49160131484, 355.291841297744, 322.093890774808, 355.192746048085, 365.976632506355, 343.04382967124, 363.705544736137, 330.170906111017, 357.082100167103, 319.694949283323, 336.971530663579, 311.389734411818, 344.371617014242, 337.09890615021, 346.557223104278, 363.197459007249, 357.265147327777, 385.253373813779, 353.273612781248, 339.224484361555, 335.573168499873, 333.761361196824, 335.08133418216, 326.238009848353, 354.523659431358, 377.207416791503, 365.805625455919, 337.478079699859, 324.603635630165, 354.963726811241, 328.747272704047, 321.4593141023, 354.282244653528, 356.184926168798, 344.676372490352, 342.245033838606, 362.727874629165, 334.587772041784, 333.958300852479, 355.228708446535, 357.543872088498, 362.286887267151, 348.023994156181, 334.499212344158, 350.407068510401, 332.204711846956, 348.872294641808, 334.654835498993, 337.078521075857, 360.24466740487, 372.985945668791, 337.013385395688, 343.318837619592, 359.840974511671, 338.437129969132, 331.382891854612, 352.942028072391, 357.961654962903, 382.081420183389, 365.977708545239, 336.108004300925, 338.702044075274, 340.083796211043, 366.475754156825, 351.132909217431, 342.873576986676, 333.944068152469, 342.825062112803, 326.269812910771, 346.53394309807, 322.59618415687, 322.658566864779, 352.547272746103, 354.365641443322, 354.295309082395, 341.998392369694, 362.45545211566, 320.876197634858, 349.587253397925, 354.923569874778, 296.868585842047, 349.845767866359, 313.654853961733, 362.753148287896, 358.22571308681, 350.250388662249, 327.700518689906, 322.033079016134, 356.926852020902, 332.588626948891, 341.276931392408, 342.911195633304, 332.235619123225, 334.2847997701, 339.887926289245, 364.121339127901, 352.669272472273, 317.390975766184, 362.60610922541, 327.38269121321, 339.411841825686, 358.590591994109, 344.831881815785, 337.812883621589, 313.96122262441, 343.606450288075, 335.817129431161, 375.843010711873, 349.158164592657, 332.819635321384, 357.058798453606, 354.881497463407, 350.022626386581, 360.240190909883, 360.533214233827, 346.714690246799, 339.478062735846, 325.621270756048, 355.244775593688, 314.152777265705, 347.230357382981, 346.663917372666, 370.297468123182, 340.280799782905, 329.714223121493, 365.162037261073, 313.679360508878, 353.578377359605, 314.598637708549, 336.918113192142, 315.543307978956, 339.800068929542, 384.442894897822, 323.509920481756, 343.98784740624, 320.160791913067, 277.304853911761, 337.64101940632, 351.3612072286, 357.212457491008, 327.107609224912, 373.881181549627, 328.069446319708, 339.735035048992, 342.499136977416, 327.971869654971, 326.745108278715, 322.938764034298, 343.38634253791, 357.14415613735, 320.12517886546, 330.679867835044, 291.485272771561, 328.610614988155, 306.328265528277, 340.040969997523, 329.864401537024, 324.28362615812, 324.60032712546, 340.270375167548, 320.963507522969, 339.484700177268, 364.293768553399, 350.806683547817, 345.47010783948, 316.609714214874, 341.159969495979, 374.479300945638, 346.059793776349, 342.427726496461, 386.47088455101, 368.597785139105, 366.657429145745, 341.585950116346, 317.329764349009, 331.735508752717, 304.771999443486, 343.029321064909, 369.830164748969, 348.925731772149, 356.267514608926, 336.260836657586, 351.813617622, 335.614168919049, 325.083765591464, 315.123717538616, 321.158976752849, 371.658880439124, 348.665684394736, 368.084814280225, 360.518035951636, 350.768427834827, 344.514569179574, 333.265963146742, 317.462820957437, 309.462157802172, 345.29471707402, 334.356607302472, 339.455316095654, 347.956688845843, 349.620813930996, 351.023155528186, 362.533223260837, 337.797054463729, 349.568491601729, 336.349098362963, 336.455992181212, 356.671529647429, 342.827122629407, 335.432593537122, 348.919558109835, 335.227892070627, 347.20403489266, 342.315285005865, 369.079304242193, 352.038361303052, 338.038284055162, 354.03010148352, 341.220176670789, 336.02183692416, 359.876892511819, 330.493737841354, 352.706631245046, 354.998315959325, 337.607877772367, 327.315317089488, 360.149034200384, 347.666869883824, 313.94557204522, 328.701050655804, 343.64647568396, 323.130398463866, 351.930391370436, 339.358185654579, 337.333285571677, 344.166429392495, 362.952930856114, 313.006579912081, 365.825337128082, 329.29568900085, 331.8792561059, 355.257939864101, 329.88192119027, 351.883354724203, 355.405952514698, 315.643391766566, 335.355597068404, 372.376464529888, 298.179998867242, 336.772952919464, 363.687129578644, 323.510205641581, 336.439375506575, 331.46612624767, 356.749296388966, 343.067158950623, 359.719472914543, 368.727403092955, 316.31082614838, 352.758014074305, 332.693351675528, 340.261269910109, 350.030085689259, 372.626789578177, 316.250851818034, 322.947629999247, 329.121118405396, 357.857654035601, 345.297972427513, 366.155865042555, 352.836547170121, 341.276378223634, 325.936727458931, 347.022257793003, 315.994163950446, 353.72421730435, 325.9514100849, 351.177539778201, 310.561374993892, 350.070403799064, 329.020455872311, 345.677628511824, 352.772467459089, 316.476682384134, 351.574379835828, 339.953841759164, 346.32352698577, 353.115093043778, 372.788796685873, 339.234050299462, 362.275758669068, 378.335319875428, 316.046291135785, 321.477399472696, 356.604255305239, 328.26357769475, 342.510459163615, 359.522568846603, 342.33404702451, 315.885697251603, 345.026337763254, 331.179111956327, 328.611774039231, 341.492727489313, 366.613529677589, 316.824370235246, 363.966943522334, 335.910703930466, 366.710213138566, 328.166889132447, 348.90200249794, 346.698708488376, 312.142140680335, 347.99405898296, 318.076694723708, 356.620641720614, 350.577849995506, 336.415241879452, 343.432914908242, 356.428908389072, 359.460456399733, 372.990264206982, 354.948203054954, 325.585365251512, 340.062478740981, 341.830248950647, 352.62638517667, 350.175085655826, 328.373389451202, 347.427920131202, 352.562087981744, 367.475106278187, 342.393655230448, 366.318462376633, 322.454461579015, 350.832198229988, 329.893351399097, 306.71640940971, 360.339916472914, 352.426104858084, 334.793755829241, 329.436540758653, 361.785126990867, 346.468798101217, 376.910633054375, 362.09792740956, 369.737043446226, 348.982731300519, 324.371892397143, 333.875026086139, 352.640875581178, 342.572556219514, 335.671528878036, 353.463188617769, 339.777984230726, 365.395988880748, 331.965151434029, 338.588548602051, 353.928522891917, 334.996840956355, 330.734145614281, 324.491150546896, 341.042567308306, 340.865780993123, 355.21560782419, 327.615426589904, 349.733024742201, 341.09316843171, 362.253539600002, 338.07059156413, 343.299391998862, 319.13806923872, 339.671383152959, 363.217814372334, 373.76048342648, 350.859047669163, 352.85145047269, 320.652475727249, 335.24770775235, 364.324066833163, 351.406286661309, 341.858376827284, 358.413898915658, 349.478484497075, 377.613071821617, 347.060050074278, 367.234266375084, 340.177796977482, 353.239889770788, 347.560818839188, 336.073265452786, 329.809424541743, 345.356549929168, 324.238157723349, 304.470749986461, 353.332528474141, 345.61794859753, 336.06007171835, 355.537623656041, 356.907678710993, 317.100876489984, 333.4777777516, 323.732835899537, 356.550774661668, 343.512380198682, 361.371820473779, 326.711042584399, 349.646185102504, 370.483418924844, 325.971627039745, 335.049353697951, 329.167066993113, 328.134634469716, 362.624218590957, 348.662040682611, 332.085808113824, 339.126399883456, 362.499009907183, 353.205844532399, 344.5304308768, 370.366863624384, 344.064754423516, 329.275833846508, 355.392290295753, 342.573308195827, 335.760601180754, 374.560855872381, 328.661198944177, 346.839328408355, 353.364797132816, 327.166940197632, 359.06062659096, 379.955840565341, 334.726604720291, 333.776456640199, 344.540380009117, 350.673281095475, 354.97095781591, 369.567374191647, 369.044430460675, 344.955429738339, 305.860769251505, 342.695823618373, 341.950604841505, 356.347824628975, 356.843790488677, 320.482065410238, 356.014757167115, 326.489991831979, 340.278760675479, 311.242950268198, 327.641801464364, 343.075627091295, 324.697490077845, 353.437252389932, 347.401127313238, 369.96946433397, 341.058639885976, 316.869906275197, 316.806411733351, 319.268767218837, 350.381399837323, 303.837878972183, 351.788917266041, 331.726613458852, 353.669060032572, 329.706158412887, 341.335576239145, 332.180546638358, 328.87217409323, 370.278933680653, 347.721568087299, 344.771879244855, 341.966542728006, 337.331274532821, 348.390138208279, 340.051614410099, 368.915552531258, 309.697288192273, 329.308389032702, 359.856174871585, 345.433192444633, 383.72006437675, 369.679890405345, 354.461988489509, 351.901132707556, 328.335746448736, 373.83897687093, 344.931602818302, 329.469505816137, 310.274238496025, 342.943107921765, 344.793288950849, 357.183225875423, 334.473430089882, 332.316233381993, 369.63252832017, 373.58392793888, 331.231442127228, 344.215750113937, 346.590572102698, 374.255398882033, 326.512807416825, 352.281965262062, 343.753296288288, 346.090707563962, 360.160676491695, 353.058303745962, 367.596401916262, 368.980641700421, 335.268695073183, 328.870580492222, 339.37189640097, 361.579835653245, 340.6534279636, 357.894290535188, 363.528387944102, 353.812553857781, 325.537424088454, 333.497084586885, 370.9172599265, 360.809755558038, 311.897359695043, 361.747011605021, 361.297696539209, 354.924494345681, 333.427652231994, 379.644592059731, 377.11632571163, 353.385619845422, 365.867515218843, 323.926718360219, 347.30088361676, 316.175675083622, 340.98407015116, 359.780120628601, 340.869688579005, 350.784412161079, 395.160314713668, 374.064100706112, 339.491892716333, 322.951184493929, 339.844762740463, 336.139051783487, 356.581291882468, 376.207470182988, 376.990846373608, 315.994006039855, 366.758390292108, 350.360049305777, 361.886944795727, 345.826263033136, 348.23422777896, 337.227216302847, 319.087806178712, 346.256726959816, 359.060989212621, 367.088675406072, 350.147554422382, 330.726731808386, 384.215110290755, 337.921793271219, 325.601603213899, 360.526617922524, 358.960776097926, 326.049384487797, 333.588498254192, 338.857712392049, 354.254477488623, 367.847329849358, 343.335630486644, 329.046054391851, 323.162121932749, 346.751206251917, 339.631285951614, 367.191339071251, 307.988264780858, 328.411087275156, 359.23668502728, 349.125396696686, 357.217026463482, 347.4242186176, 344.951131328513, 321.909338568797, 322.649115354579, 344.711955405957, 352.462033131138, 340.613724076478, 362.661174536409, 345.240732891657, 325.957047918922, 349.324346095039, 347.806664739647, 360.647022714567, 331.492821419457, 362.832975518328, 372.761646231794, 329.358709921198, 357.331604280542, 340.932887036825, 359.280886512244, 344.580962540945, 364.342910605274, 313.960201433833, 318.971754853982, 354.725855546944, 352.786660668226, 309.831870478136, 351.460133841497, 365.509351529289, 344.372543699043, 315.670419095065, 346.426950051276, 356.52957998142, 333.285987470359, 337.43741694509, 327.114066270471, 344.043209928031, 336.650732190747, 375.997761520593, 320.803123967343, 325.507435125941, 365.349898521228, 346.456922794892, 343.832401332071, 323.665887947062, 323.89585657975, 362.095941009235, 336.828847842874, 324.300406885366, 322.119250732548, 334.561013841475, 352.320784780942, 340.460865951626, 317.069842198393, 314.258727311675, 316.820222061111, 341.878578971787, 354.565398979929, 336.405525629705, 365.408484424216, 348.216957388704, 350.879884839092, 355.291891866827, 326.375795110866, 353.250610397167, 361.502092801241, 340.480561774004, 343.259616055538, 339.046772722506, 325.05892327268, 345.575975268095, 323.434222186558, 341.019071202795, 331.644450145575, 368.26994417477, 353.8327230795, 326.808665114659, 361.410740581615, 332.538391620796, 361.284411991283, 339.599222330538, 324.448133439295, 337.641277793559, 363.189331328192, 374.978775090317, 352.121456598495, 367.265865306479, 320.918628289183, 330.945663454859, 345.970399450666, 339.155706375656, 335.159748431122, 348.173552370528, 353.952582304945, 322.290808541972, 352.43414457344, 303.031738993482, 336.385573945184, 335.439780302671, 324.524571787196, 320.610866062144, 342.883502634526, 335.871384303474, 343.1252836951, 349.792809818974, 321.141346655449, 358.79037345503, 318.067387485793, 365.292245453722, 339.992644280061, 344.264108065476, 358.267751949288, 336.665315193469, 348.827864535354, 330.885371939173, 354.665615144408, 357.005660387167, 366.681189792324, 338.33912056636, 335.243663556405, 314.183488986239, 332.148723065673, 340.029233948848, 329.996097892727, 356.878670516693, 335.276226125491, 341.574116415874, 339.146331011568, 331.543229972795, 330.519734123017, 332.347633548684, 357.054030120854, 371.863397607471, 324.139695093369, 333.991062052339, 345.452626647033, 354.961131511057, 346.143724559586, 350.119381450489, 347.976471564021, 353.84600498365, 365.399036744401, 343.264135165491, 350.534354284709, 335.37021770837, 323.134025121006, 344.660256357488, 333.725540557149, 337.208472081709, 346.983211685176, 351.178769889826, 350.388734437236, 359.217833041708, 362.792095794568, 338.352588663635, 324.13866062824, 342.391147213686, 322.786108652775, 359.31535758441, 337.091088392931, 347.441289923167, 378.918506741795, 361.12423947893, 362.780863507551, 325.933444806325, 356.131774250018, 339.197253879246, 344.038884053608, 332.721045942583, 338.68094868259, 359.282723629418, 341.65244544516, 355.232379249221, 367.969563055488, 336.735801846837, 311.752761040426, 335.143196629004, 320.208565955049, 317.315830412555, 345.505125858945, 375.423810377197, 340.26193874315, 333.683687915019, 343.370205609786, 338.811561273478, 333.75639959534, 316.462591492101, 341.017849659691, 336.266592461511, 340.576207532836, 346.079196630073, 326.043159176138, 363.874618995704, 326.756565469782, 332.705466750482, 330.661109893102, 336.861185344, 329.929514958042, 385.447125210787, 320.518792267153, 364.950467530093, 342.572233869822, 375.834543956948, 355.044673211453, 340.396085085141, 329.792645974857, 303.321304735687, 365.690759354166, 341.172572329766, 351.738902429574, 351.567185070385, 339.735562919163, 342.094976838987, 350.145463682155, 306.476948400399, 338.746074880252, 346.12816060384, 340.01937419903, 339.627709685402, 317.692012114555, 347.241915930181, 349.913649244323, 334.750328454164, 326.600288119558, 362.636519182563, 354.667610967251, 343.842982000248, 346.543536952161, 314.279725274775, 340.197258994033, 327.4525047863, 353.719163158752, 332.042002297751, 360.971759412606, 360.053653529152, 350.960817565512, 328.760181100037, 354.940337932898, 371.61874543837, 357.631429087482, 395.053315705992, 358.76133056917, 369.202024334579, 368.588848369987, 374.471555681577, 342.560726280051, 343.800859424354, 358.790650120463, 332.997759061559, 360.508631696456, 337.621017640369, 351.550030667812, 367.204255278422, 360.341982854184, 376.590258238359, 352.842798052955, 348.073083525364, 363.753441490467, 364.115357208322, 330.290609795862, 332.632935189, 333.344187457578, 318.315588239683, 355.879838208599, 346.859443617577, 328.867773840963, 333.578342688202, 325.059642229342, 360.757507677158, 360.365412923577, 338.207789897841, 344.484634192183, 364.168303184155, 351.541812648675, 366.616868719696, 350.016084068902, 335.525420534016, 336.24917453242, 374.250663379469, 333.931698397197, 336.653169503868, 325.270774187181, 333.493302921872, 318.613833627983, 366.045299691386, 321.67103317635, 321.290423466851, 356.675197071225, 383.616237348557, 322.586620202834, 350.240641543673, 342.601493689525, 339.58691131804, 330.764511505943, 338.949022179106, 343.092999351912, 312.288812741567, 349.781217026814, 329.144530956711, 362.449012605654, 307.388130490737, 353.498172281251, 336.692429289999, 343.817097944532, 337.018774550828, 340.650766790251, 327.047736007827, 331.225854308354, 352.03410713623, 361.987431347333, 332.564477206113, 331.211093272363, 368.950351443783, 367.551117856016, 323.558943168206, 334.645620963609, 348.679277286494, 340.254967655628, 348.08145935306, 341.451997948559, 343.381203896192, 317.408137993252, 359.359329360134, 348.388550076435, 369.410214083768, 330.460438576933, 332.833917348756, 341.330433756757, 376.953620270891, 321.555594582891, 348.169682646224, 337.069642670229, 352.229557478817, 334.419128347734, 314.008675227164, 322.334038657774, 370.194331853091, 363.224758300424, 320.728884458262, 341.923805878484, 345.09495609453, 341.470098128249, 343.200662941382, 325.449451107024, 341.298161779642, 318.99687789315, 332.415947953308, 364.857254126969, 335.549793772387, 326.054976840865, 339.220305486991, 305.844819266245, 348.298452881188, 375.378994435457, 350.648014039039, 347.821427523473, 343.285103928124, 368.155589278505, 330.299849086769, 340.708378875365, 297.101989412902, 344.571666975184, 351.885882109051, 341.480961820585, 358.450588137182, 352.478768945237, 323.326194099088, 330.318776902969, 358.026334736993, 370.212306338717, 343.153573120563, 328.486944229409, 357.267414877089, 313.211152418093, 355.573114475507, 365.375336709943, 356.664322547189, 324.393103637022, 343.118677489403, 339.495873985693, 337.803200491102, 350.172899164002, 343.266382547053, 357.872397019689, 354.801360116011, 347.724656072926, 311.338250386107, 347.465335514395, 310.673143883326, 336.059651599371, 351.484218796959, 349.475996466354, 332.780966099229, 342.959090306274, 348.857540339445, 351.361792334235, 341.469789580725, 377.233870416257, 334.680166321909, 353.164930118228, 342.183654958913, 329.438749834939, 336.520560746006, 366.139252236691, 332.497295250768, 352.117811747233, 330.824955489236, 295.481435936944, 349.091043673004, 353.038852483173, 325.659594040798, 337.382495275631, 357.244607321804, 342.022579334113, 343.074782691292, 365.614255883356, 320.008469698599, 350.565905321807, 346.948873579449, 356.20699704329, 339.362632480764, 318.898144205328, 339.852825576574, 346.954880539733, 336.103002437768, 335.652922415876, 353.015089658845, 343.459214409311, 325.781329521078, 347.929393998466, 326.950388730523, 332.948017325414, 359.059643157962, 328.639376879702, 336.091916078065, 323.519284805709, 340.438411870302, 350.216486392237, 358.852702311569, 337.88622505455, 324.023469175352, 371.364100084259, 336.89117561149, 331.30239114896, 359.541512162032, 363.033318158039, 367.182467196395, 341.828805839097, 361.148939708138, 363.461718260708, 351.753198032416, 333.339087429093, 357.034547682304, 358.117360472042, 356.971249478823, 375.046792410791, 341.146638714493, 334.398495186527, 351.288367382889, 360.488861333541, 336.265912111451, 318.926060126464, 367.922748146522, 365.229832947596, 326.144995095182, 342.416089707589, 364.051171868447, 325.176078189961, 345.054573119416, 335.976614112219, 357.131898304342, 348.923100189861, 344.880422769208, 337.798786988804, 365.423977513931, 357.545309112131, 357.241306803303, 369.058064271605, 363.928108246118, 355.344350737427, 365.939640231856, 328.35121072837, 338.416198253176, 337.35659768852, 368.551317258234, 335.111522032194, 342.74077619844, 337.501290723147, 328.1744426847, 337.324053291021, 351.910273649374, 374.591293396476, 329.70024648, 341.111003232828, 373.689020404411, 317.505832794054, 337.483683826755, 343.122041853122, 352.032580707334, 345.604216739987, 363.341864180931, 340.399633537035, 327.697344237384, 327.24756406135, 338.784005612297, 361.252964185108, 338.426820794355, 347.012313219983, 355.208341133264, 346.769659291703, 343.743782937158, 336.441498288407, 302.356842224863, 359.19939763797, 308.088000771153, 358.181875094001, 365.84149472627, 356.347548627986, 396.025279908511, 345.19931437571, 337.526437678894, 340.286448095821, 385.219236507867, 339.964782201049, 346.458432288407, 321.023434751742, 322.375354988533, 314.257780229788, 370.520693888325, 348.247041566046, 338.881855836856, 310.653180560592, 331.80224067708, 356.379569442899, 348.14269618185, 360.589413759772, 321.116909456019, 348.001391050041, 335.901182946792, 367.25929125184, 331.104590150682, 382.745244185669, 332.4370032635, 317.940530712976, 333.385742783317, 335.788893223005, 338.658746463059, 327.981937044341, 341.296866366264, 347.586792898515, 340.054134047303, 366.874498199687, 344.040031215031, 364.609894865465, 329.543201257863, 388.174850048945, 323.632641525319, 325.602371579219, 325.445638673542, 333.948571539845, 337.862642905374, 362.487396288339, 341.774608599734, 323.76202942628, 320.404653315294, 336.181106744835, 362.805164180686, 382.152093985784, 336.726761220209, 379.463535800295, 332.339844918845, 341.250015824962, 371.789150917139, 335.282623382834, 340.892486074252, 332.057486937837, 328.949010094748, 304.647053137144, 338.88701653508, 340.044167288456, 303.357187942439, 350.660979865725, 350.959883308113, 321.197817404777, 344.954649713093, 363.977517990605, 339.288610162956, 317.991114438263, 325.714920301006, 325.31262968226, 344.90963068541, 340.623527104472, 364.699391732703, 343.590624949167, 329.019024270106, 341.042899807299, 338.602596655104, 355.135269220343, 349.008669445074, 337.398357722326, 338.757952220195, 348.25058979585, 350.25538015449, 331.875208872292, 331.908317145064, 370.074173860964, 370.069265606022, 328.800514192933, 342.70352636705, 336.292607940564, 328.709156970509, 313.714398751981, 335.81943749059, 331.875542242822, 349.835731903395, 358.2951529523, 364.093331483237, 344.79502800056, 345.355425100598, 351.949170253118, 347.265535480667, 331.87869628209, 346.219959025032, 311.146912314046, 352.74882367693, 350.713822140938, 321.515809850599, 352.823768416462, 338.371376036615, 364.302412662042, 329.062368764566, 363.760342582863, 361.663235605738, 355.735644453833, 329.88322537904, 321.530557926314, 349.301737786185, 369.980181782901, 332.683060413482, 335.624770281624, 342.509345797416, 339.25597325293, 332.865071619122, 354.295288217902, 343.677728218655, 350.240202181566, 346.364251964023, 355.12426903913, 325.860238392672, 365.896290212479, 330.738602131704, 359.868917312775, 337.158200593171, 339.620966176333, 336.794136376413, 354.40258725018, 324.448442632177, 351.457505292857, 318.965891430515, 305.347685802531, 353.768000625684, 360.854912659428, 344.021002855104, 326.529254330181, 342.180456971261, 327.365417550542, 328.63225645136, 348.393629691169, 344.618697548425, 312.396177264181, 329.125177376567, 351.132920374913, 326.634375956044, 341.615117377279, 363.849185185451, 329.036272286092, 338.552543060504, 337.900540005936, 339.864836834241, 349.743161024328, 329.691804581944, 326.830435494949, 316.614422454282, 328.919238829544, 309.364722728773, 309.574014075239, 333.84542051923, 345.448565001499, 358.070638886178, 357.23229190403, 346.050263250478, 324.110713159419, 348.306440009531, 353.554602881709, 375.293647216445, 339.10846463523, 357.632194355042, 328.308886816276, 339.029146910834, 320.117255888757, 323.577049385899, 362.421202499437, 352.609579485464, 314.677423659304, 378.529877422942, 347.231676782073, 336.971221418578, 371.214777428955, 365.907166297623, 362.119963792863, 349.644476530427, 337.230864984396, 349.81573444313, 331.79899068833, 344.555099956886, 341.933959017006, 387.250866139763, 327.46116642627, 333.372631323623, 339.055711777927, 359.373334066689, 349.645253500545, 361.637253867142, 347.004013236605, 324.167193963934, 331.149431293941, 346.536975783113, 312.289121577195, 321.946502006845, 377.568812535478, 343.985981560862, 363.912292209145, 327.169836071568, 344.042735432407, 348.52426657182, 296.081197604715, 320.600762346424, 360.924595303471, 359.726392481528, 344.641896130604, 361.762954978443, 367.4320474854, 362.557313903421, 333.767083800165, 340.80501377581, 337.999146305762, 343.72348834219, 364.465518360817, 338.583424783489, 367.528179040966, 349.768511227449, 326.756412650394, 307.208731828717, 340.324719073785, 355.19272676376, 342.862904920309, 341.380981145986, 357.543253056074, 313.60786167703, 344.569763850126, 306.065468313059, 354.43841914956, 341.165208187443, 353.459239295497, 340.045269654795, 324.775945508277, 330.624608943414, 351.289079228606, 336.968641187603, 349.609728554411, 317.287806228955, 335.499734572676, 363.11338206988, 348.38220431612, 329.940266763489, 326.525381111785, 336.182005106403, 365.39523472174, 341.553164698803, 315.395792618743, 345.406620978895, 351.462560467839, 350.984843734105, 347.62676346805, 316.922265201533, 365.03832823174, 351.937660355296, 307.694525756307, 356.267465712541, 321.950791674592, 332.46726887063, 344.176192497837, 358.783510663224, 357.595210244152, 353.921320067156, 350.173127729633, 322.860634343846, 367.011871415702, 350.887433880482, 385.009781137207, 358.707373327081, 351.963364802952, 335.397241662587, 355.201830736034, 341.614938159414, 359.161765267153, 340.64945545737, 360.643607023507, 367.261908232919, 349.266123406348, 332.356726798471, 344.290953313185, 335.896505770995, 310.074114128765, 332.738613761534, 330.040187064428, 323.151296690572, 354.494624398634, 361.053624813575, 372.850222592544, 354.68320395744, 349.395098447861, 336.134474739597, 332.641008096341, 365.639760471087, 368.608091725011, 361.561410312746, 368.916296615887, 348.545488806236, 349.251827015185, 325.954045043599, 363.30549979156, 340.145758998155, 297.140594959345, 357.850085600191, 348.959928019314, 353.315777921768, 356.223740584142, 356.088778294572, 345.107191783916, 346.265118421733, 358.816171122097, 338.208347944824, 359.280110614186, 323.76254524377, 358.179214556872, 333.652822910169, 342.456228430871, 346.201657648559, 358.142357341084, 342.448576430993, 328.775916377126, 338.837339285305, 366.924856904183, 347.908144202647, 360.334881817126, 328.314920297334, 341.841366684227, 348.064505306196, 341.195302385099, 340.524173585382, 389.488103614799, 325.024464324567, 344.720048541554, 358.981248523474, 361.147407212028, 352.481656949622, 365.958278775397, 367.875538747135, 326.028317590812, 344.055770754662, 367.477077881101, 375.577571539006, 332.97211055965, 328.365981795659, 360.497727973552, 373.151927665804, 335.307321334894, 382.35437014158, 369.01324817737, 357.154647124206, 348.349848723588, 339.607971957877, 305.848340033416, 313.453641417332, 342.107589900121, 347.49175995473, 362.968412254348, 335.20864118448, 355.07479663026, 332.732463299394, 362.512026187836, 315.237053550849, 318.717650810606, 353.536395146298, 325.467866328451, 334.155401855147, 368.679191045744, 349.509133029509, 336.157591184916, 371.975474809808, 345.968590328446, 355.938058178426, 345.972243172633, 339.930667149803, 315.974743325363, 352.604789245463, 337.080364379151, 351.048505223446, 346.378728404064, 339.178758108352, 350.712797716523, 341.448498171151, 371.352061309342, 348.207322014921, 335.881064985691, 296.663678898568, 318.575407352325, 335.224993195206, 357.273406958379, 366.048190860266, 329.563574011124, 339.366447807973, 343.921059914927, 361.856620849236, 337.966161574133, 365.514560639818, 348.142603643767, 358.397480983068, 352.367433980697, 344.740887071246, 377.529594494225, 359.905568670723, 357.432768636317, 360.274999946854, 308.047921026233, 335.15323233873, 360.566403863888, 370.967890505246, 340.812269428401, 356.651762155025, 305.128241315429, 356.49136593414, 331.5512756332, 324.733344300108, 355.421157163541, 361.090570807979, 363.784471071035, 355.72500178313, 345.461095447185, 352.571086692779, 339.590770521317, 383.224762504467, 342.141640523566, 352.582358887583, 329.073886943657, 363.029374692019, 352.325935306075, 309.407384735338, 327.951699822216, 343.86658214813, 343.70783699361, 346.763325359347, 330.572945275648, 336.467082204233, 343.262721780879, 325.154650199748, 336.865605052202, 343.885858116094, 354.770360958228, 335.348443532939, 333.924276641608, 315.999148335147, 333.219431447046, 341.248951718356, 346.159849696632, 353.95171707587, 338.594987863804, 329.903134423791, 342.475909884151, 345.522644833344, 310.236380355162, 306.960016219696, 332.227470241165, 339.365032264102, 292.735152670074, 329.481129729777, 333.285933655811, 331.44065682939, 360.086579260397, 315.460442189391, 365.556815659801, 330.653361331398, 306.807898768203, 351.433617482483, 344.173108613439, 350.36556818842, 340.498218415105, 348.040730614654, 337.520282821031, 320.806274190636, 352.194111145033, 352.471690746553, 341.211194842106, 382.946971574744, 358.640466012751, 354.188120741892, 337.348027737328, 346.590665726234, 338.32608350912, 354.747357171978, 330.639456022976, 370.486569261535, 309.794287652768, 336.677810873706, 338.097746970326, 359.429322752103, 360.784600305061, 366.980729131974, 331.92544439611, 352.132803074421, 346.087440935569, 329.157144639969, 360.449507023005, 370.763572002148, 336.911005271407, 344.287079382552, 357.523314205697, 328.285273871146, 345.822449643161, 345.533233754433, 342.308375024012, 343.14195688823, 341.496463757955, 345.55213356765, 342.046390794858, 325.722400357774, 309.34526214595, 369.296429436697, 376.963988425213, 344.428936990625, 341.137358748533, 341.218880266475, 355.015637936083, 375.714135248458, 351.176197675512, 354.065754259857, 366.260995872062, 376.859593661408, 345.219158779808, 350.400863473936, 311.182291849918, 340.17348432419, 349.990720772344, 369.929792770493, 342.849670478938, 348.807198550719, 367.75914406865, 344.216647906973, 357.471766887513, 321.446624755366, 322.542404038145, 337.685985566594, 364.69857517676, 340.242523900963, 344.993290445745, 327.907482138105, 360.073416379345, 342.981877645817, 337.888708044501, 336.450091194212, 336.929269712482, 314.634792006215, 361.304152939687, 346.714040310388, 347.778432065736, 334.905801616796, 330.981688855242, 360.86918690226, 348.437962091337, 344.678958018191, 340.630706224019, 338.613378774523, 333.435349753572, 324.905940470565, 326.343730937346, 362.258333901626, 351.704231906666, 357.707234552051, 313.716445999075, 365.877162021896, 321.455394957512, 351.740215947812, 349.995476763182, 345.735725586044, 366.639448721371, 358.896107472689, 333.413480441188, 323.739139558736, 364.790313859713, 330.499959369045, 302.697178920337, 354.172069550491, 347.871151272547, 354.83195418439, 340.07612468429, 347.446341821998, 351.784921217507, 330.240071679502, 354.650836225498, 330.55567768319, 339.35452418126, 360.808619485922, 320.574380507247, 343.948279383476, 336.307134366315, 368.056738572079, 350.60030918021, 310.895223395546, 345.687340959355, 363.161493637332, 353.735199173842, 352.485137343298, 332.660197045322, 366.609939285269, 312.174165360142, 366.824715105817, 360.208429219187, 358.445305930629, 345.879909406484, 350.81940731243, 323.021589204558, 356.520488258791, 352.339865024206, 348.629800850656, 323.532663321101, 373.227090386079, 336.138918296678, 314.227502620322, 350.798496658575, 351.072570672154, 349.994557914788, 377.734618648475, 373.598863881376, 314.088224155071, 356.030016115922, 334.25748047724, 332.142488653005, 358.442014118965, 324.267427823969, 341.034799014505, 325.28638539646, 345.386716673479, 348.63844344075, 323.833540859787, 366.639805594311, 344.132909423088, 330.86207867179, 333.676185144545, 349.212211102716, 343.51035578486, 339.024049131883, 335.776193068108, 342.930112477823, 332.405098864035, 329.507064935007, 375.978826950949, 371.55003317306, 331.148885851117, 318.689346857145, 375.011992655338, 326.002703580599, 377.539800510131, 328.40390497784, 315.825516612473, 363.444771497905, 345.576412543939, 316.172992224545, 338.522779427582, 307.91454011215, 369.809202854123, 376.917553871505, 312.968286121886, 357.273243275307, 314.640795267184, 343.448687488056, 348.966942481798, 338.268362755677, 373.384802228875, 349.465588081536, 343.161023352686, 333.820595571047, 365.306223173032, 377.559249406304, 356.059552992601, 342.532479812402, 365.000518675347, 332.050260357639, 337.77985537996, 354.619999547048, 378.423322272607, 307.878854600283, 350.385003614606, 336.263299257344, 327.200807040393, 326.628960328627, 357.86130845021, 353.666701593859, 345.382657583538, 340.503482962438, 324.47871872669, 351.05770003448, 350.573486982371, 327.881305915966, 350.961165047058, 319.384060793964, 333.544567467297, 365.515095858455, 339.748335335964, 352.390585439728, 374.017593192206, 342.281814830684, 354.461593406461, 363.231406433774, 352.381891098482, 343.932699763914, 369.839054015926, 360.336312226302, 356.374217317122, 330.328052607654, 343.113082886283, 348.441099067006, 344.875844113977, 350.715192722323, 336.400510972737, 339.423537779265, 343.68703581856, 331.995101941879, 361.036081988251, 344.446795871087, 359.406411329593, 337.209682023336, 342.136069140279, 348.915199683985, 337.516736323372, 346.900167978489, 345.646221753319, 326.999088800454, 327.171054322298, 364.46815613618, 326.694516323327, 318.562420194155, 339.477428708216, 307.635653003794, 347.331307230592, 372.030367879526, 372.070674115156, 350.520125463874, 343.898878299867, 359.884754703562, 368.88928722652, 311.447872476696, 364.738693997688, 343.608751419788, 329.03757432247, 356.480113212508, 356.624047000399, 328.758282432906, 358.171285894794, 368.716767266433, 353.063783109865, 335.468343468032, 388.814123430561, 314.082409390381, 304.748252103059, 339.75037677697, 327.765858572253, 325.710586351553, 348.782765552108, 363.415457313477, 346.900885837519, 351.154385259259, 343.867013094383, 340.270483224273, 333.46984476278, 315.228012689888, 340.802255109424, 352.201704357251, 356.26157603085, 331.916279923738, 363.763782010899, 321.191056899101, 355.778899994066, 329.797235153889, 317.079840946418, 335.639317227834, 344.313626932747, 372.949326712697, 345.197361720093, 340.95497920191, 336.259223171972, 304.078757851864, 366.929337570225, 332.948145286535, 345.048754037668, 307.44613215413, 350.722714331624, 341.97232851677, 351.805822562865, 345.168542684227, 344.730524952045, 347.562138300374, 348.955046939471, 331.447056787337, 354.631229351484, 312.789577457317, 316.254371257427, 348.343430901783, 354.804485334576, 337.898373238462, 356.796958564552, 346.681995643394, 341.394410129385, 336.82677915033, 371.772223274898, 374.00563406072, 321.154646500626, 312.821224216716, 326.893947461232, 358.18487884279, 328.044971430595, 342.88925501209, 329.604766182417, 354.229504714206, 352.110247674699, 327.409890889292, 342.571550251087, 350.037053057712, 342.839072366092, 336.559825781743, 362.367419898499, 334.567751349136, 335.043932909833, 340.973025309053, 343.35805759762, 355.372110065562, 360.174394344346, 357.769423040651, 361.681318549592, 360.176447392557, 356.749920122426, 347.350538637396, 343.242120459095, 396.362630989542, 341.270198640531, 337.919157166068, 345.962292825056, 354.056246120507, 363.404247306728, 356.268000636049, 346.042643232033, 338.200265775278, 348.815528943086, 355.2463243701, 356.289244247791, 364.960016166308, 324.701637827612, 353.485783729989, 335.792621507487, 338.863825860274, 356.769537394306, 347.893354730783, 325.147734929975, 346.788051252873, 363.304723255368, 336.526847996549, 332.629387272933, 353.65326358377, 348.960965800172, 366.628375916024, 314.283877297907, 339.447146358082, 351.676641827568, 364.827554124001, 323.118921647413, 353.577555481558, 323.146707441659, 337.429915192422, 333.11655302237, 341.872248067052, 325.181490961002, 313.38308289637, 336.330069761085, 334.874466939628, 324.100348291417, 318.305575425742, 332.921813217821, 332.632266804582, 333.543151792215, 377.402503667389, 346.31754079068, 314.092393837569, 312.388897172852, 322.449537503818, 347.88580559638, 357.24735278765, 368.814763974277, 335.748530482343, 370.01277914391, 350.999441227424, 333.889909892875, 341.102689469614, 323.306385890622, 336.91979617639, 341.517338917817, 338.959447824923, 340.287095620886, 335.222207877558, 332.271842275816, 351.637716370637, 353.748720793044, 344.366893653413, 366.69544846774, 324.659414018633, 331.553878036394, 361.298167736263, 354.973988282205, 330.785220136623, 342.527846604944, 341.351255306332, 344.823573211674, 365.857517055114, 322.911544156654, 336.346593926945, 341.97411910758, 339.354933399933, 343.397093834846, 360.820106670289, 355.031317224414, 333.026310792634, 351.041201866337, 347.62382291598, 336.102317635812, 354.80295852694, 340.665097061363, 334.384846124125, 347.1646518989, 361.543590359576, 343.059783103225, 333.107565311212, 337.843251237799, 361.516224506803, 332.773285394798, 335.187687904975, 358.16657780855, 324.630822884816, 370.953007282949, 313.565557430576, 367.732692683047, 359.262764523325, 325.456232785218, 339.36317588891, 367.186949265492, 346.643076064289, 318.583184530727, 332.592656476257, 327.162540309195, 328.755697190586, 329.640675836209, 340.163032761086, 360.961332398583, 358.98657821376, 354.925935373317, 320.559646682684, 350.609219244287, 312.814169930597, 341.897812946867, 351.177241492954, 304.866768262019, 343.904585624225, 373.153294099661, 340.5392010165, 319.98751760888, 382.764023920768, 323.119742051751, 345.896801706037, 363.263285689363, 371.365944459146, 356.446617537414, 354.961719719079, 349.508972725778, 353.801195475232, 386.865149220973, 353.887040603564, 363.288592042279, 341.036075369969, 337.517127090515, 365.423474957638, 345.192344105596, 355.176584253823, 341.780323034629, 324.242403124664, 315.64436922162, 340.428964484327, 353.452712791129, 333.578187753404, 323.325662876483, 344.972989192213, 327.616238547265, 349.857024221283, 323.314634297269, 367.118878258698, 352.123790518631, 343.836892518242, 312.578109334172, 337.925951840756, 335.065663679948, 350.864222637702, 316.735395967024, 364.201613422763, 360.78759831979, 332.905567052127, 337.379962197958, 367.628407223927, 354.183460077708, 339.954543215669, 324.203641539143, 350.805187004274, 329.043202588938, 338.746945114896, 324.75835853333, 326.440497549556, 332.567498014213, 332.827137606189, 335.255985832801, 353.049597742981, 349.544213419174, 354.812250276985, 326.222439659166, 327.929702021767, 367.718665655226, 330.214144850464, 387.693395871449, 364.602331971073, 345.298654343984, 314.620170528479, 363.080277831155, 328.011847340499, 362.38517793275, 358.605435994051, 356.274391273555, 337.474687901316, 357.072195110476, 339.862458083885, 371.077544351355, 358.760666611807, 338.036808455634, 336.151770901216, 346.887773168657, 356.199227946864, 319.842986969439, 327.47068205472, 343.373074881654, 346.059446766629, 343.557477543778, 349.316899183603, 352.020423164942, 324.818570325068, 340.04225581707, 335.264625066979, 356.005129005213, 347.197202383276, 347.196198852484, 329.101604944086, 313.438403690124, 351.043639158618, 360.854404840875, 312.110734742212, 351.017983773559, 340.580628055328, 344.995943126992, 334.478485121218, 321.490687814596, 365.593615289203, 348.467005447597, 336.494471624341, 362.075944581924, 326.4583698191, 350.722413100729, 343.495791634437, 359.560031240135, 365.564769247623, 362.979259653503, 352.386846617115, 374.920457781509, 366.162739297893, 365.619511393265, 353.414847939408, 332.698467397026, 330.010807712629, 321.176447518816, 341.422252261175, 376.035270477959, 341.801030812278, 370.358140757065, 383.101842679533, 332.957952993673, 340.81729812437, 368.460381652663, 355.104398060613, 332.074289200474, 333.996711049471, 332.024749964075, 342.330613759886, 332.011229497755, 376.000135153445, 343.791313064506, 372.868416394226, 366.418886070892, 334.633203788725, 369.135681120149, 328.470351838315, 369.242652046584, 357.516589326939, 358.345137966588, 339.297680554109, 355.895422365758, 335.121723693219, 353.129816186831, 356.923754850246, 341.169927755298, 352.625094490649, 362.752332785357, 363.146159191192, 327.818072928886, 380.766227842549, 335.915314208243, 349.794078552801, 351.409778620117, 356.519585790379, 342.682975452996, 374.241293537099, 333.973247876855, 345.20166489802, 352.591704554496, 351.426772829878, 356.612621913732, 337.793898249819, 350.186577974579, 348.245789622563, 334.437829921654, 331.066938757611, 335.543856547711, 313.503277883907, 326.465090192115, 319.293679161002, 309.014761177122, 357.856627977677, 300.27118446614, 339.442414748375, 334.607569194163, 344.030470962714, 326.38211217288, 332.409937100679, 361.469890389493, 364.062003551799, 346.221640947336, 323.448808457708, 343.699072228396, 328.980096740436, 344.424957101728, 350.186210692915, 336.247817791828, 354.145222361149, 327.061168480781, 349.847751302377, 342.694048657883, 362.311699116006, 324.840923274909, 352.951964401291, 332.507625372384, 341.323003162254, 357.168029926983, 354.967085328795, 380.45902500071, 335.876594968911, 318.188650809774, 378.342505901357, 308.301023528633, 366.455554518291, 350.875643850692, 359.858430646423, 313.411997165354, 352.85880319257, 344.800017026902, 358.539257359176, 349.499994719466, 352.218828753951, 336.804944299448, 353.18186045702, 318.324971573665, 353.950510145391, 321.117841418629, 317.902673695459, 354.425653989702, 340.961805399879, 348.357490969686, 340.470718149836, 339.403560995644, 313.359858823294, 351.180486060195, 360.035215068689, 308.218370980435, 359.994820411875, 344.015820469405, 319.266000903948, 357.069876804745, 358.19291433953, 314.086373649272, 331.008674230283, 340.943987760713, 335.900391286874, 322.591040163378, 346.450708273807, 296.609781037587, 348.426078982406, 338.811692298496, 360.631638636557, 349.466234438557, 364.30287610397, 348.57115052554, 345.658717733829, 347.935716802301, 332.477405788201, 349.110429792905, 361.750675399488, 354.761501026695, 350.17398152715, 312.510423777897, 345.956941032414, 362.466258425801, 351.751118918264, 353.737017636901, 320.682483016621, 331.354501296568, 315.315662342061, 384.495656490615, 351.747861877275, 340.385993828369, 349.892816004472, 335.053107986576, 318.651876362926, 372.768717759142, 360.108779083296, 328.645970833475, 367.578951168239, 363.667022247482, 348.946011997843, 356.584394615704, 371.79635212184, 340.39171353322, 367.205288840845, 347.155165257326, 321.395918325092, 357.628658585655, 344.250180229847, 340.658649321661, 361.254368096413, 368.986632394668, 344.257190919224, 373.739788610953, 357.567795966506, 328.44640349491, 327.639586350398, 281.714337147534, 337.825272866429, 329.19341891381, 364.839000053672, 337.543643967794, 323.123137401763, 367.350450851519, 360.109213932256, 360.407035165122, 332.449312284254, 359.615969981922, 345.980340531902, 337.823583496536, 354.050878773403, 341.381023013477, 327.78500104279, 352.48749742948, 336.454240263983, 337.664994409637, 349.698778584586, 355.080283638916, 349.149704417621, 332.167123124334, 355.020239573304, 339.381892628271, 342.493938924477, 363.787880181332, 322.446474546129, 341.031741147241, 315.128798768187, 325.785828728831, 325.168152673621, 358.794136835407, 346.096225435843, 369.596866631997, 356.470660805202, 365.929320466256, 341.391603150175, 321.060857299495, 344.648809649136, 377.746350566414, 342.067946592755, 353.896020139525, 319.626105000923, 344.491384015677, 333.743093265221, 357.3198266471, 329.231780230097, 322.42945445809, 323.725125019264, 336.480243574319, 339.795144482683, 317.646008782709, 322.152388120422, 327.296027108862, 345.04080625028, 351.562100773121, 333.467245059907, 316.89770461765, 319.354488974159, 340.209453668073, 334.41302018289, 325.468295271099, 352.123282040462, 352.422699774271, 343.120556898518, 368.660338104941, 351.335369423387, 318.636694751672, 324.295295278387, 352.540022878137, 328.543581831384, 369.805395865069, 321.820068831028, 358.096745928526, 339.910122631581, 379.127958165316, 355.794918827053, 350.304717502393, 342.798529635848, 337.563898478953, 327.577315774563, 351.206116003247, 369.340747310117, 349.099948057169, 349.501551205811, 361.702111851812, 344.103557426327, 349.015813116365, 326.834220576389, 351.01483674476, 333.636254677184, 341.622906980475, 335.404752680543, 365.311359534268, 354.570366273796, 319.799344554826, 322.66718421289, 340.658272485052, 341.236727755742, 325.679458189288, 331.381593484932, 357.072732401815, 363.2367510541, 329.244917197272, 357.372967237382, 356.46719025516, 337.332392983903, 353.743821169556, 333.332123200465, 336.38242889921, 370.750605640028, 359.116271679837, 338.732272261788, 327.095656830535, 314.762178316155, 330.098275934308, 365.80002783277, 338.060241402795, 341.027992670509, 343.004859052622, 363.589135691898, 354.111494643585, 326.308079572242, 311.531273949962, 365.049683767559, 354.973607029839, 348.77675694369, 328.074211782291, 340.762161443396, 354.41849571437, 339.048489770657, 397.676579751283, 351.019368735515, 340.914422992148, 343.455092830337, 351.001935648742, 364.298749267253, 359.007263677113, 327.853548362888, 350.214900415291, 353.209679523456, 343.901889816799, 343.933219402845, 331.163931003029, 314.875534043216, 357.104283256711, 344.853772741217, 329.165490371947, 345.201262961539, 350.055476006974, 343.31510410378, 353.898548080304, 345.636199763701, 312.060562422606, 355.099440443395, 368.746943925909, 366.313660274035, 323.26288463345, 323.623803693817, 343.035219741706, 340.228958478393, 373.379190191856, 357.125230752342, 328.413091748076, 359.241157751079, 344.869496187111, 337.385943318711, 364.644634934912, 348.844448120794, 322.821947903895, 319.024170890079, 325.409040647742, 319.293993218102, 342.067021535719, 356.427077437512, 382.546442257263, 325.30375363125, 339.705197989216, 364.67941579087, 348.449309276077, 317.876047845625, 353.839144459191, 337.520302594436, 351.437514716495, 359.25372194238, 345.752554050493, 344.281866211948, 374.214075529618, 332.71711123069, 333.786248664567, 355.459143126354, 346.691898585879, 323.110651741729, 366.744724433116, 350.832495412621, 344.316126363051, 351.375705036735, 343.850955670001, 342.428603682839, 334.292165909088, 340.607870910339, 324.621597527188, 324.645486397094, 300.339665500386, 343.541220701328, 350.746447926664, 356.946907202667, 346.085631180008, 352.913891456378, 329.694387284214, 347.329039619057, 347.823159742603, 348.82177876903, 325.895873567348, 373.20952746214, 341.654496712886, 312.45587006969, 339.298579832023, 310.173015409529, 327.315091754938, 328.577509942512, 350.216447930712, 336.032811925986, 351.582996520374, 336.802579149809, 337.661183673763, 333.817614163171, 355.937456888097, 351.389223014053, 334.204134344629, 363.194692480772, 347.155856773639, 324.47187966819, 328.74095253974, 354.116883818575, 356.819934894171, 327.274471164525, 374.515715933665, 334.745833165977, 341.697689984573, 352.268658794992, 354.026862511268, 339.422256544643, 350.134696182722, 328.516886340262, 333.498588715539, 333.273336454751, 362.368337798775, 358.810018161206, 351.238646313644, 357.3701452517, 340.169692446635, 374.034394073367, 355.300202714804, 354.911364825892, 317.623176081382, 343.139172418553, 367.677953813836, 347.994231179075, 352.139283080618, 345.065777375196, 333.268879327729, 336.857619731025, 304.488109914458, 362.473328064151, 318.519151884745, 358.847623936914, 348.53428176678, 353.824460782039, 326.731223796626, 341.113063156474, 341.808495152711, 340.851187768524, 391.725772789941, 338.848966070228, 365.036866114205, 338.995048782736, 336.899739806168, 345.253297632832, 350.702926882655, 337.511054357066, 341.505169180847, 360.047046991422, 355.133338558943, 374.298780985155, 335.772993892825, 357.901392888696, 327.8295061424, 347.689090150001, 334.933095157601, 335.779134783842, 345.734107753773, 370.282451486713, 350.947828417157, 341.117774153657, 335.875929809222, 343.074236393692, 370.708535939011, 303.090354897461, 335.209857289617, 326.393054098702, 343.371877959994, 354.478546162751, 354.178875483999, 327.120090462638, 344.868050125052, 342.138897032876, 328.971241622079, 321.619630773557, 320.277421412333, 348.779645430648, 338.685431201578, 321.070327431702, 372.467422373715, 342.67419775924, 349.081306773049, 352.662330870909, 340.593483908622, 325.044360942116, 341.496519695414, 350.059534545691, 350.093749183258, 360.925147164418, 346.787720111548, 340.70618335945, 367.54906747705, 344.204907714632, 341.470583047709, 337.814353024722, 326.10503318836, 336.973046871468, 326.635184638404, 331.717420576805, 330.352410871578, 331.477532984605, 344.593289087857, 323.052215619097, 317.127842605241, 365.115820214603, 319.219173600289, 342.391572399119, 354.981239241407, 350.555797045008, 331.144854271904, 335.729584570251, 337.238217025461, 345.287852522169, 344.649928526376, 356.252870206592, 309.122652529211, 360.674250382876, 358.332884519507, 349.503999713434, 368.667337474855, 338.642097688507, 324.628432841889, 321.354307375518, 379.86811521045, 309.69238176532, 321.672472339022, 335.345388772545, 314.736058434284, 345.522019223343, 345.735001656232, 352.229410151085, 337.07822083674, 329.325130577564, 336.74054863321, 333.657041750443, 335.045910396285, 348.292556259536, 386.113157474038, 360.329168953986, 368.826118545635, 335.04712903867, 376.222042987631, 316.915535909293, 331.973427762098, 336.347825211582, 311.586371944087, 350.184781050243, 324.42905357269, 330.805585331687, 338.218082188188, 358.393889772095, 373.228144627173, 362.548445373775, 332.031506401229, 357.263365211698, 330.656980272519, 342.574221346801, 342.821893551351, 356.254889928214, 371.555713278553, 360.001209050081, 352.846345250438, 349.166893492259, 328.949556172257, 322.975932610883, 337.395518554422, 346.369366255276, 343.946961320838, 343.659919670691, 377.825538056628, 358.486321566509, 335.154182761757, 342.302316972166, 327.616469767094, 332.756063441165, 349.457574566496, 341.019900021677, 333.781294323501, 332.71934915955, 331.580488893713, 350.70746768268, 323.915384891484, 349.273644683774, 312.395788998023, 351.800077300787, 346.212766045212, 347.868565529704, 334.536606905691, 351.264971204805, 342.856360051633, 356.482474637739, 363.479018247236, 337.946126352249, 340.919586861892, 342.500007472915, 354.514675287571, 345.764359483763, 381.856480073556, 350.275456311402, 348.750322674142, 374.254927479804, 360.870646585899, 341.578739703484, 331.832660417069, 327.240963287544, 344.429978907154, 348.400050117688, 316.651455238253, 328.259229529962, 357.449197240332, 387.820424046032, 344.362035942517, 340.782604602385, 347.672873027789, 353.127974207795, 353.538693318166, 331.200330414293, 348.514285170239, 348.180654061235, 321.237901914007, 330.05071391508, 344.196150875792, 385.403909530163, 357.637346854022, 340.36870955045, 365.444306357684, 306.049004164322, 311.179201956233, 345.92640435519, 352.946568400183, 319.154303576567, 340.285372242225, 355.572470038485, 355.930539768239, 334.041807119789, 317.280172840516, 331.977022959634, 342.435531702722, 351.753894786981, 346.039731206962, 346.304186850889, 357.577046494426, 324.719784851777, 347.135965551568, 332.935070929145, 332.218094829972, 350.256393043649, 350.286734346686, 343.813056431942, 341.017996200924, 360.158937969455, 360.656807178998, 331.902993399399, 341.875422376192, 344.1920649154, 336.341652151955, 351.120210104104, 332.30254874957, 341.660451679645, 338.426934339263, 329.763175808607, 334.496957482825, 381.087222410885, 360.96782621042, 333.975493583152, 347.427959809072, 335.814784284377, 334.617216348271, 330.721075040649, 331.411871560978, 344.90028551933, 376.887063522347, 369.840484795766, 335.677120654414, 331.579956822489, 336.608390876119, 333.620604574719, 324.030660854635, 345.614332678634, 339.311750211652, 341.173099453613, 350.224191509869, 355.761610454355, 336.486221176265, 353.696077384995, 337.920216536748, 337.493937291416, 325.122619019617, 326.529378006021, 343.550616708123, 368.707109112629, 326.311317498685, 337.710588539293, 346.698656490522, 338.909642283223, 351.057857932721, 342.737228625875, 344.883696534882, 367.851819352246, 361.185110976052, 350.861394774095, 329.029302392821, 349.354371046267, 338.456409239697, 373.320391125354, 354.078798134459, 336.215164368978, 352.045596674922, 349.255345696179, 363.705659723691, 349.84473663551, 305.4224899249, 351.624342831705, 349.935747292316, 356.882662262437, 321.732444609376, 373.860827355685, 353.242589324408, 332.934578831645, 363.297615795225, 367.783320352991, 346.681699215873, 328.118273104783, 356.178411818166, 364.412694373706, 315.862421481296, 324.276644497316, 327.221923092534, 346.192759655709, 311.326473658274, 355.123200237176, 340.353431092998, 344.256569921829, 355.837283054441, 332.029540293612, 347.085345350631, 348.901558612547, 346.132132388098, 336.865580441823, 333.698743861354, 328.972907386197, 350.248507017755, 346.989021847295, 331.66804502175, 325.481897703563, 328.487788596653, 322.499079583159, 351.956747052937, 309.523637946212, 354.207025232614, 368.743203698776, 361.720046568048, 320.140015014734, 350.812529428306, 372.37557166129, 369.340379603834, 340.436349947897, 335.699526158782, 346.428330044399, 365.843850292161, 327.690172373103, 340.474766570479, 337.037582107101, 338.403530608296, 341.947801808959, 334.397717202836, 316.544313477648, 337.449530769945, 348.398166607372, 343.940036170869, 333.732394174268, 339.417527556764, 359.097772360731, 333.566896493877, 365.156639582826, 348.957320755284, 324.723115446841, 360.507226139225, 330.173878172806, 344.020411687341, 358.538445078966, 329.428695138996, 352.336595202687, 327.450510943348, 329.26506140931, 337.155147688833, 344.04135675287, 339.6653949043, 368.177424406253, 341.235355993334, 344.282408307286, 364.95919158481, 314.270569538108, 359.752658492051, 336.713935640697, 334.436694583918, 319.700125341858, 334.423943455594, 362.661196112924, 347.539988014956, 331.774737055037, 345.573866767363, 351.555620610301, 319.870346015012, 333.54199576501, 379.215800200184, 358.996269910156, 348.682408032477, 343.495178534143, 322.411061644813, 370.284048420215, 357.884188273103, 342.5708343712, 319.713815393371, 377.953396419217, 320.735933019523, 356.023812025065, 318.704222217694, 350.06248199088, 340.790390796412, 357.904864389602, 335.163768180016, 358.160478299716, 352.281889938082, 339.869496001812, 348.107923460962, 323.273945219659, 369.782432515415, 372.808858918897, 354.873936640124, 363.093327534777, 364.483329789971, 342.668615874449, 337.306463917663, 368.057043134181, 348.839088252706, 314.520510407371, 368.090740461109, 348.201830354574, 351.328913823396, 342.08170753384, 362.500891740759, 346.859317745256, 352.845816562795, 363.426473184235, 338.556434958577, 358.775907228605, 345.183832324556, 332.252987252471, 338.134730260074, 351.196530353297, 324.037891536377, 348.047699683912, 340.652119264126, 350.48091320463, 355.971625720694, 338.647534995271, 356.809292686568, 394.935565624175, 373.918229414465, 329.804807105321, 352.426834171005, 362.309045530493, 325.822756673919, 350.748848697135, 363.247955314593, 346.619657845648, 350.799227252345, 359.544594788619, 347.798403772252, 352.806249032178, 364.211238300858, 364.345871631513, 364.931648232176, 359.243441830599, 336.658643559904, 350.975632128761, 359.082043241673, 373.956060973063, 320.213958728195, 369.364121404203, 354.209621067111, 342.961045527189, 333.236351233772, 327.646556480185, 351.409345365911, 342.5108758833, 351.267141057903, 354.0493693395, 360.299402329421, 337.668179885895, 344.076471074392, 322.630036608602, 361.223096514752, 370.293874334661, 326.986995670211, 367.366023005199, 362.792836664917, 304.915536260627, 338.740312827589, 349.647686678331, 338.653409336319, 360.864976073618, 343.537296556112, 335.320205336411, 345.53495730339, 324.332172407937, 327.350638397308, 348.611541768538, 355.263295451128, 345.960659039964, 347.614513035693, 327.404373694321, 342.926987572096, 359.262560294543, 336.138458353497, 353.773118398249, 403.809066092728, 363.698435117664, 341.083982590025, 372.291641012777, 344.420638575357, 370.846468634435, 341.608719174402, 328.73959535687, 336.841482087252, 344.659956417957, 313.228555467835, 366.6340005051, 322.625016665326, 331.808781126514, 349.890221772527, 340.624480565206, 342.536289383437, 348.112594637938, 347.548403118544, 350.7719052714, 332.393680338754, 342.592041482632, 319.986894291447, 315.056868707961, 335.052711934551, 359.014882476942, 364.293831225272, 350.959390816665, 332.601976453695, 353.751778238535, 347.112636630462, 331.415558699375, 344.933421113301, 342.249232198417, 336.451335567044, 359.079027929733, 342.405646204266, 357.609913005829, 379.091696711137, 334.613825488706, 343.660732890474, 361.153477963852, 345.196091431383, 344.74682569484, 352.529339129048, 324.512484069616, 348.814207678828, 318.006907039268, 348.045726405811, 314.010907862495, 365.972617090188, 373.634666187687, 369.962449613461, 353.343472757907, 371.510331488662, 347.487083583841, 320.950546626669, 335.544715175256, 351.429915245839, 318.036884733818, 326.701169976209, 358.490382467775, 326.9035231612, 345.779631475667, 359.314630138032, 304.210096141156, 353.598833950573, 342.524566198613, 358.204857532083, 345.84151335586, 349.686522770662, 337.77824063161, 335.16384769847, 378.326107728357, 354.482149070267, 351.193940576666, 327.586003362482, 363.448325115967, 327.93929616307, 354.779537133463, 351.173573095245, 331.414851849744, 336.998769861649, 353.60278267268, 330.58962132403, 363.243786122195, 341.977415775739, 320.565084236812, 344.922795338803, 353.7253762101, 334.239956177981, 319.615037813643, 377.656938449839, 365.41547668029, 329.467976758516, 340.686170545451, 344.020101644295, 334.768587346903]];
