# Supplementary material for: Hypothetical Outcome Plots Outperform Error Bars and Violin Plots for Inferences about Reliability of Variable Ordering
Source: PLoS One. 2015 Nov 16;10(11):e0142444. doi: 10.1371/journal.pone.0142444 (PMC4646698; doi:10.1371/journal.pone.0142444)
Supplement: S4 File — All experiment interface and visualization stimuli code is available as a zipped file. (ZIP) [file pone.0142444.s004.zip › experiment_code/data/one/51.csv]

	sample_num	task1	task2	task3	task4
1	1	522.413878520533	690.612437121441	130.61299671619	342.646129319735
2	2	524.640339271756	664.707077827683	131.386453894526	351.691822360698
3	3	522.055739820359	636.831057867664	134.517211378043	369.472242541143
4	4	526.399833853838	687.693847269979	131.771356106223	348.512416895652
5	5	518.09207603953	680.858588648679	129.942035816538	371.245456961107
6	6	521.616742969395	641.989139805028	134.11414463933	351.26430224803
7	7	524.223885496046	640.075732698046	130.355671378649	360.631371127809
8	8	524.178619332548	692.93488015964	128.606492336779	324.333812907752
9	9	527.49607773376	650.158940285504	139.168787508847	341.931219770899
10	10	520.910130226095	664.200245084464	129.854584699035	360.675314344624
11	11	520.382130107364	676.050002802776	137.727869933403	328.751768447847
12	12	521.864471320143	655.214979823937	128.494456983582	330.431474087685
13	13	524.09813765563	659.000664312043	131.601326608348	340.706573577259
14	14	526.157616279709	651.971094475279	135.549693090972	359.496331683651
15	15	524.21121432501	649.765959756524	129.110798192634	331.892822073632
16	16	522.681109282965	690.044053098408	125.2701115065	329.771196032312
17	17	521.223337764149	650.629018847778	129.943776236532	325.360703893652
18	18	520.904227274006	689.8320530866	125.445727127661	321.097152953162
19	19	520.96235132271	671.136509644115	132.406971598932	343.539988856565
20	20	519.625543684859	652.815559886452	130.366130624056	334.229533212515
21	21	523.599783550444	690.776910085048	141.040068548383	334.123343240808
22	22	523.624563730178	679.341749704635	127.652177425735	325.041495166466
23	23	523.168133355284	680.531414364551	129.269201311887	368.853511548709
24	24	522.405208545308	683.737849055224	122.664069724021	379.500296484968
25	25	524.780770847961	666.839346651006	135.673804572315	358.580551912711
26	26	518.336994536202	686.477601589014	131.093827049519	354.1692895436
27	27	522.475227661229	674.936233843638	131.233225041089	311.290838655589
28	28	521.830681912863	699.453358976507	132.092003931408	370.521219645087
29	29	521.696543982351	690.04870115189	134.170281722127	339.902440464003
30	30	522.933525561873	702.857294772922	128.705580763452	344.595074351383
31	31	523.549670437753	706.624035717736	127.124036970958	360.08367721489
32	32	523.172054052602	666.368285131218	134.357423865333	348.456621126763
33	33	529.48117477075	667.84079442381	134.035984168121	352.144318645929
34	34	528.116882730471	689.544652873618	136.084558137773	346.907777629824
35	35	525.587108776489	662.715944138664	129.246458700383	352.990032957715
36	36	521.327232711901	643.173262358571	131.409987671878	356.337890105606
37	37	523.983161023756	642.38566455842	137.572167413169	323.532733920594
38	38	529.778412115295	673.797386712132	132.658925627345	339.745263796147
39	39	521.65954423934	693.627708684953	134.030224272558	341.012230741835
40	40	522.761593789661	665.2035120487	130.540014844762	369.868220196367
41	41	523.20927319441	648.712708462466	131.949129543107	358.957491474424
42	42	523.049844602379	689.198509582196	131.095374132783	355.615884477568
43	43	527.351316168278	665.273033695174	131.131661026531	330.075856763662
44	44	519.753056323315	683.528843779933	131.346119048225	329.256281790626
45	45	520.529986789439	691.269491865059	131.840095021523	348.133296056658
46	46	524.257033272226	652.547199009851	127.609736837587	355.544215646464
47	47	521.774260619462	683.803216331834	130.395064643396	338.512803097896
48	48	528.034124134979	667.770907236773	134.942449128184	324.837347170501
49	49	524.083890982003	653.456884948892	126.262941445381	335.730964444447
50	50	525.704826804989	678.557894488747	129.08628855478	337.330936279793
51	51	522.173107257079	653.602659169732	132.437540771763	357.018855533643
52	52	523.220733236713	664.107982472735	132.155270204975	360.007618686594
53	53	521.733429608806	665.071918687662	129.871329147332	332.883479445805
54	54	520.379171380437	672.600047440341	122.392713598196	347.500158596518
55	55	519.989388551161	668.047184134733	127.734827111082	341.359556769151
56	56	520.886251512485	693.180081112941	127.065068926276	341.907465778355
57	57	522.194864106579	662.611585342711	130.006531640207	347.210104630019
58	58	525.868733989122	672.036210498583	128.835628644808	336.066431702665
59	59	521.265667619396	637.314666059768	128.49599863022	353.853269061317
60	60	525.747908292098	676.988749272026	132.143543816707	310.874658934937
61	61	528.767784420281	686.851291155446	132.156615447794	310.820518031281
62	62	525.765108340714	683.119811522301	132.76946830349	357.992141286064
63	63	524.837645784633	701.973319364091	125.415097162565	398.275827123651
64	64	525.308065803228	655.089618348516	133.60885810615	324.437305515675
65	65	522.651552392148	688.405327767143	128.25094998572	348.56241339615
66	66	521.11226487679	679.566419946197	131.367554093305	355.329535058929
67	67	525.435039226584	665.987419291816	134.142796122362	351.008846657999
68	68	520.286066302286	675.329314664657	125.523256148653	336.619301274068
69	69	528.713359038868	696.996230977541	130.635569275973	355.604364935406
70	70	525.959388717208	696.263382384786	135.836699692305	323.988709591189
71	71	523.61390729381	671.690506526648	129.934473515704	333.350199172807
72	72	525.522160832651	688.455482778081	133.284100080652	339.101120980436
73	73	523.014920227704	674.959627334072	130.486864806	338.000512140651
74	74	525.147039229703	676.30665942611	129.92575072465	351.68141748721
75	75	517.51675708677	667.996806221072	130.976298870841	339.533834842329
76	76	521.597115549808	653.952744466213	133.52994812997	333.857643763176
77	77	520.814066553426	681.848927250563	133.245539178499	328.992258277968
78	78	525.940981879822	674.178248676166	127.423708261225	359.923005520953
79	79	524.833018164744	687.751537887333	137.199537816811	328.066951725497
80	80	526.707083321714	684.547134951732	128.462407276056	318.9819646766
81	81	516.400129623007	664.622220285173	134.623060830794	326.452245450057
82	82	525.214774721223	670.504434769641	127.477451340963	358.976720003066
83	83	518.778698747795	660.266208631715	127.16369055585	379.785649141119
84	84	524.883675784558	675.578115478437	133.640972449604	335.935562491128
85	85	524.265073401737	662.450106084889	119.974189281032	349.994653454398
86	86	521.221154771591	698.526671608018	127.273547049077	381.853712576803
87	87	524.018581214898	624.830790813848	129.511953927715	376.700677733856
88	88	524.233054893094	693.206181235396	133.194105609105	333.37483771961
89	89	525.599769993279	678.619326162213	130.518344920546	322.489778263072
90	90	521.059858658761	659.946938004054	128.93148140658	335.47916605362
91	91	521.067453142264	655.916207040026	130.918172443852	354.903232622972
92	92	523.87409624732	675.405306774518	129.174483507543	344.397992406714
93	93	520.555204799851	692.661219467195	134.847465794401	341.704230917031
94	94	526.703984513258	646.18192136529	134.576607469063	350.227723630274
95	95	520.403769758419	657.379271368541	134.616674504772	338.720965708402
96	96	523.335029655501	699.542903748809	134.47549806324	332.117460349243
97	97	519.48774523557	643.911010089809	130.423180223406	366.434867977676
98	98	521.088654580031	667.222174375533	128.35166563418	314.767216473967
99	99	523.729336557348	667.498691353462	134.260979076056	343.890030372114
100	100	527.936440373672	673.636824262791	130.88194877507	338.717264220753
101	101	523.458839873454	661.419314726324	132.407657664297	349.508613897023
102	102	529.554485301106	689.440499363127	130.595253192556	340.6961533499
103	103	524.66610848821	688.415335904831	132.839005352945	367.336562998162
104	104	522.554955984798	666.859488586964	130.361696736981	347.061343549158
105	105	524.225912673915	669.385258644948	137.011176251523	364.153700812485
106	106	520.553162720775	635.396003861039	132.403932994519	315.973202002453
107	107	521.288943050893	667.226631333072	139.730513852415	338.155553633945
108	108	526.515880006588	706.767930329184	128.622093174906	326.284104464384
109	109	518.161300789698	676.113019702817	134.471125984356	354.462950836134
110	110	524.273289162151	680.688355389104	129.555278316914	378.745254841459
111	111	523.40462320508	687.694875256704	130.386676936145	329.068843802422
112	112	521.528873179667	675.494740364363	132.297675707255	368.939897599591
113	113	525.823360569919	658.695568112471	131.628259349776	351.478558107446
114	114	524.396065319486	689.785821377707	132.20193071815	339.779078802893
115	115	522.679717574976	667.991789725835	133.794132988522	335.83711238112
116	116	522.212110981642	659.825904492743	133.584307971703	372.004496245972
117	117	520.399395688381	656.44508361236	129.396328648143	351.385409763292
118	118	521.650577511964	682.984819455283	127.532757499109	338.864929930297
119	119	519.850833341573	663.297938757566	129.363689792957	343.978279220814
120	120	526.228517880131	627.606038565454	128.718909683807	379.374629713229
121	121	518.309924991989	716.787884025626	133.481865473965	319.468027210821
122	122	522.733923505407	682.185415490497	132.496545773837	342.732670392523
123	123	517.534722923057	706.850254142866	127.267760771621	349.008648780549
124	124	528.854722334996	652.100193439202	126.01707946593	369.69366414028
125	125	523.694482537061	681.657239803285	128.268132048984	345.77378284224
126	126	522.455094160951	658.885380910191	131.355629828777	319.682410820782
127	127	523.422639884488	706.262811922399	131.273155984718	321.063367416049
128	128	520.740651111449	644.359527444968	128.751462177508	339.316559742139
129	129	527.646247202592	653.231122777281	131.939777424286	325.709668876608
130	130	529.056418253007	676.120339954958	129.078248961713	325.626253683964
131	131	523.163696004759	661.107814115285	129.128993030178	359.396910529047
132	132	521.1251469545	671.437468360912	132.739987641627	339.420999657652
133	133	523.076302638471	680.401466992965	129.590812590479	325.567527028146
134	134	520.447329872855	674.834453867305	130.668984577821	331.638178722254
135	135	522.730059532192	668.055524302005	127.109114370026	348.977052805144
136	136	529.775498229281	677.027102045974	130.571842259737	295.416217292406
137	137	520.150180530341	699.973388431916	132.806267420058	341.119888411278
138	138	525.406489992502	660.096979784186	133.382203686104	322.992563075606
139	139	523.760220708691	690.076535318162	138.460240719621	356.08300938313
140	140	525.150492370774	648.685881183355	132.409735247342	337.566636909569
141	141	519.24840837454	679.727227515222	127.231274765258	337.34661078817
142	142	522.348202805037	688.655982821982	130.724518444031	302.159585415817
143	143	520.367347197209	658.452581047314	129.581603075754	364.989524710201
144	144	522.322826481862	669.482859721639	129.167458172774	338.016325448883
145	145	525.237743058172	687.733255384837	128.939287163466	328.851025592885
146	146	525.189424782016	708.573962305649	131.174280959506	382.883288437541
147	147	520.948049285114	669.824519403494	130.394686870559	350.152422160427
148	148	523.079552630699	657.361966277478	135.000579234782	347.607150442555
149	149	522.841669103562	700.976521291603	133.881257745737	358.42444489107
150	150	523.623244233084	659.963736460116	137.647942637679	329.933383252077
151	151	526.575964893595	681.562638532912	127.654745652145	305.565161317446
152	152	519.170430708802	649.448125859426	127.843597804929	334.055442812316
153	153	525.543683148825	657.759114780317	129.341074005071	323.121193708511
154	154	522.326997369863	696.553533560599	132.712855364956	344.100504225321
155	155	526.768213395072	686.450250325329	134.076800669618	368.146807111391
156	156	522.480187753816	674.777411434272	129.079608301888	353.04608453129
157	157	520.431450619987	658.758227629769	130.16197557526	357.971971924031
158	158	524.13449517026	655.694616556149	133.16262815238	344.215688796019
159	159	521.976729410613	637.403144993832	133.12308105166	392.45213752345
160	160	527.351387005004	678.01215838566	128.23052648399	372.53754027044
161	161	522.894574040466	652.876709391645	139.809168542555	356.109163207111
162	162	524.694848784858	681.451438862211	130.536782713713	346.067362109845
163	163	525.132821719676	691.620880631825	131.042253426568	332.128040479744
164	164	531.628570295515	680.631144313384	132.036452134056	392.956264175709
165	165	521.371382688335	674.260456180129	125.495651552833	343.536369067242
166	166	524.742152079648	696.576296031111	126.887836280202	362.626304006245
167	167	524.544160306356	685.467818750958	127.074648907265	341.487289061912
168	168	520.943139377794	658.28658730865	134.79640314863	363.294321508761
169	169	525.773466634936	661.509217668766	131.082714175854	335.805290498638
170	170	525.120719353455	666.483359276109	129.105551981876	318.01167926639
171	171	523.728466565089	676.706803858276	127.824642721386	341.286552040389
172	172	520.0131718948	682.325861971015	135.4741926436	337.496125757625
173	173	526.824331968868	648.413913251979	134.75463626021	317.216468797773
174	174	525.455085671	686.788729312525	132.24973219196	346.444666368669
175	175	519.516100445085	672.610420931697	132.51723502362	318.417694974393
176	176	520.661161865041	686.738084282287	133.320950033611	350.484949706801
177	177	521.012173082467	683.622136482615	132.791442058883	348.867807680664
178	178	521.594614380578	680.180913491663	133.788431450353	319.811910318903
179	179	520.565153568782	673.039591837727	129.486646453456	351.51011237913
180	180	523.455849350644	653.33733125369	131.426746546741	343.475698219115
181	181	523.263974987222	672.321602872389	137.238852134661	356.629473444838
182	182	530.186145730537	679.686738038977	127.505704918818	354.021321080627
183	183	530.703100329089	669.339902723948	133.257053109919	394.021651041048
184	184	528.017075909649	667.08855831038	132.144676617762	351.259600026158
185	185	521.50907292353	670.731659654349	129.614381257942	347.708165268466
186	186	522.121931845072	671.324688534926	129.805672711252	354.854786594475
187	187	526.205960770148	657.128240729472	129.314298591057	327.437507478778
188	188	520.309253841488	665.723008603675	131.375744795023	353.005078725123
189	189	521.205874933918	691.078778973719	133.872820759982	338.055888213626
190	190	524.903951063851	652.719424691104	127.5893351945	363.41464477578
191	191	525.546695318684	692.80032297918	127.473180134567	335.564537772514
192	192	522.727290880083	668.317022566289	133.713913041255	330.245726876239
193	193	527.803309900612	672.823465496334	131.872707879947	359.081498134217
194	194	524.924732148851	657.04130839079	134.158858994391	365.78489388053
195	195	522.12422097811	667.609956385636	130.414207781927	334.038616039733
196	196	523.395492022083	671.529604743731	128.078278148655	332.739148473053
197	197	524.413552593219	670.502091768557	135.4246856275	316.547902635824
198	198	525.359885910369	667.724748331885	128.354417620116	328.210864978576
199	199	525.50772900494	643.954306218684	133.432142464652	341.502390703895
200	200	529.797988559837	666.642110645931	127.029889087749	351.949244086984
201	201	518.216930896974	661.036333478827	133.751622638082	324.26360881928
202	202	520.614645235588	681.810396208222	132.561088022924	348.396471826744
203	203	525.718712389092	679.256146505223	129.012651441172	322.561592838027
204	204	521.45894847436	659.934967226506	131.200904631617	358.128986279193
205	205	522.87446432126	678.510155631158	131.685839614033	337.446098698686
206	206	525.053064245512	665.830492252169	126.767149959823	317.104885538889
207	207	519.929930627684	675.724496802566	135.631807134979	357.988261798016
208	208	524.198462713527	636.122926951995	128.065554969827	337.590187361208
209	209	526.540183907478	658.083810837293	133.02196088951	369.481331037275
210	210	524.678618887281	663.41506105125	135.507564092962	314.718582992496
211	211	521.511633860388	657.987065855962	130.838064472081	373.085782028356
212	212	526.636231956033	686.26000888525	129.954501766755	362.941934196068
213	213	520.434674414505	648.982539560587	135.313433711091	307.744595540996
214	214	519.596794715972	685.82235587832	128.80040443471	320.455777658095
215	215	520.702106709259	691.298947721745	131.747124069857	365.224799698346
216	216	519.92098771694	655.401758357979	132.015476678376	328.234702668426
217	217	527.317094645014	686.026768356336	135.685688368362	328.754956914279
218	218	519.384430848876	674.625360565045	132.298610646567	364.863046505763
219	219	520.93659122922	713.236427971748	133.024471709043	320.009583592452
220	220	525.385501933402	689.060346818519	131.996541453017	325.545234903842
221	221	523.712914345624	650.365581614528	131.212690771237	369.641614044114
222	222	523.837303118465	659.952133975687	134.302477323382	347.413388545175
223	223	524.996771922226	676.489211586396	126.956340015472	339.722232202846
224	224	521.388990819866	662.25157158712	133.752643895987	324.082993261488
225	225	524.898134481054	653.469281360062	128.620610567426	369.172558954044
226	226	524.267810985637	668.99186481754	134.556938861429	328.153048213642
227	227	525.168244954101	651.916137087202	131.175036152538	349.107438782583
228	228	521.63207605446	686.829202433856	131.761357425868	339.743625648871
229	229	524.186195907733	659.222715585881	129.442321177771	333.980801228333
230	230	520.060248283824	644.038311583624	127.532984256983	361.382529263235
231	231	519.660254148285	671.878563064707	127.273558779049	321.933301240822
232	232	517.973340197121	687.90329252916	126.554988754354	354.423607080955
233	233	525.518901549113	675.744868615617	122.531290848942	351.091223367484
234	234	519.407190953509	682.85434541803	128.10023736633	347.875608657221
235	235	519.274723092072	687.231102516618	132.233712676969	341.29466200539
236	236	526.508693694533	685.70081697953	130.938369173708	358.036053763151
237	237	520.429951518856	661.936490099002	127.364512565649	330.155476215401
238	238	517.413045903367	684.640217975597	135.918428422513	339.507910607638
239	239	525.141041460686	648.855592369646	131.23782803636	355.587708378237
240	240	529.610315627213	672.721559694508	125.889525696134	349.774809909096
241	241	521.290440164686	692.537059656835	128.396380133076	316.073047200665
242	242	526.768415208966	690.765847387693	131.448863702191	364.838873384357
243	243	518.195755727918	657.361742423191	133.828997354705	335.37627608482
244	244	524.727641327392	664.892033805411	131.449124626954	348.805024266273
245	245	523.85825014143	680.232690486081	131.597521934287	386.987124966794
246	246	524.847596992699	661.284917351823	129.845224749693	367.639679683194
247	247	518.183379914636	628.083885588193	137.218537247995	335.011470501729
248	248	523.976948821677	670.804375139294	131.76401094244	362.459124934222
249	249	522.14987002596	658.080477458813	131.001286283978	372.617286830231
250	250	521.971940221246	685.454844644415	132.828071760016	371.876156480783
251	251	521.458438380236	665.123277745109	128.917678960128	336.850420547485
252	252	522.285268055137	673.948208863723	126.762102553751	341.93072652042
253	253	521.185071621988	664.959616978812	126.249229847297	354.726515905803
254	254	527.933485443805	678.247860810387	127.721342852459	329.447876495143
255	255	524.921907720884	646.02584834745	139.300500054382	349.152044246
256	256	519.533948347398	665.412193604556	126.507056127588	352.33201276806
257	257	525.937496832776	665.510457912165	131.670579222281	296.842196484004
258	258	520.101286169376	676.390232102805	122.095198852844	337.206475431375
259	259	522.659785164174	643.705467926563	131.323538906797	334.637382833393
260	260	525.133071299638	656.6689463895	129.838358408181	361.10766626589
261	261	514.93517676399	686.068401215962	132.833489930228	379.948855521146
262	262	522.591781227741	662.825555383466	126.023024763519	329.592655656979
263	263	522.893253308374	692.236610456319	128.307568625301	346.96735977673
264	264	523.578178992155	658.050149948253	130.889099478827	389.82756921936
265	265	528.353346201614	694.923004269952	129.422088854602	343.192229171045
266	266	525.178441458638	660.339899081693	133.593210042705	351.264772651377
267	267	524.344518399625	719.751239660916	128.697000857644	333.043665853814
268	268	523.672902839793	682.146651941401	130.862674699175	326.13050486894
269	269	521.710880396292	669.782007399619	128.301886109035	348.740849465447
270	270	523.100261219791	675.888939146628	129.637949731842	369.048806495177
271	271	524.72519837909	695.1080066505	130.908319674335	327.845349375408
272	272	528.171256408824	698.739999780681	130.039106635903	342.370889113557
273	273	517.694468336833	677.990552416622	130.683180388444	327.06655794721
274	274	530.441571247937	672.0061139875	130.017730658619	362.894886079887
275	275	522.743048157768	660.912380304479	133.946441286456	317.650305949969
276	276	524.986937582112	686.048306578684	131.737565948846	363.060703299459
277	277	524.015017145185	699.829441276575	129.975736030174	361.724866567268
278	278	522.527659584991	675.145064540378	137.105163277936	366.96934585279
279	279	523.272068642335	660.539696773558	129.069331455768	343.978380428105
280	280	525.096042223748	649.76921622424	126.586695338617	333.042459179531
281	281	524.862692352717	680.120940931091	133.165174742346	364.432806255125
282	282	521.380611976566	675.531349266732	131.924707317312	306.19971666995
283	283	521.173823046045	651.853842476086	127.499941332469	344.989662834539
284	284	521.246579451173	673.76564727411	130.770300729213	362.725609322668
285	285	521.506463447175	669.871137495712	132.843544625662	346.598625374236
286	286	520.974476888819	658.582976667451	128.391419082328	352.916297232102
287	287	519.791050557095	683.351926658064	125.411312075922	323.5948045852
288	288	522.713259332533	693.023790385646	128.18646593631	326.414315690799
289	289	523.11152449775	652.583314463245	132.751586812249	346.298213881469
290	290	520.93573703845	646.968516373267	135.138434398341	302.605596534774
291	291	525.545532300199	667.346667892691	130.88370026239	338.263705376799
292	292	523.809464030294	660.826231173791	130.970257920527	326.267404203466
293	293	523.487001738054	674.328536235082	125.391316703906	356.54606162713
294	294	524.857546643731	631.869523926982	128.809439565257	359.369149587603
295	295	521.6682823525	678.216477495137	129.731954811079	300.717471842532
296	296	530.009872283543	684.660400925202	127.199169854139	357.759287273716
297	297	527.722345439352	690.326267217919	125.178462328547	335.682429588196
298	298	519.35200867883	661.661329941729	127.822394915036	344.860188764237
299	299	517.790498833948	650.861343901646	127.482082939051	350.887182890133
300	300	523.734977132185	694.957279102112	132.82177466347	320.782041216293
301	301	520.477342832402	679.682515239471	130.464934514581	351.561733660564
302	302	517.927300290726	669.285896372021	133.656403401098	379.368535580558
303	303	520.860045961032	659.898435759344	129.299227795588	341.647013432626
304	304	522.190151907878	654.549522624188	128.999940530271	354.49349024568
305	305	522.413389831721	679.070306716697	132.370406804398	326.386114980522
306	306	523.278405987694	679.733458680734	130.769376823581	344.109652874497
307	307	522.667991930857	680.59576538244	128.147762108739	352.104057385185
308	308	522.66229216328	679.336721749363	128.588097671501	323.284517143422
309	309	524.904852955422	662.420154702148	131.948797638407	346.13900569597
310	310	522.90988103786	661.777508419278	129.346591936013	335.521309874873
311	311	516.767416919721	690.666078609442	131.665439921652	322.908768954581
312	312	523.976615162786	678.659320623531	131.708631285733	352.612163639395
313	313	523.002647897144	648.370330768682	129.513287031969	343.791957120695
314	314	524.544145158263	656.50384815863	136.548164171238	319.358871140734
315	315	524.480048870624	662.966835424542	133.539654288229	328.855352784254
316	316	523.454131622701	683.844773791529	130.822236660723	361.014461899501
317	317	526.811335877098	652.916553031227	127.456960590415	318.186154054227
318	318	521.118390681145	652.879945043708	128.463455089919	333.291494273576
319	319	529.82081114063	660.482167755507	132.671849144442	351.425179492939
320	320	522.692623053673	665.5981562354	134.25774260703	357.064972948548
321	321	524.318051878351	677.666022726386	129.143659673505	348.172916588776
322	322	519.008171364851	674.208267168445	132.959400763351	322.084452435131
323	323	525.620638208526	657.547355796095	132.614173835157	348.789960498088
324	324	519.969423802243	660.574387549476	130.854066364625	324.292530774867
325	325	521.669935941814	696.844674505681	123.712829315929	345.787217070459
326	326	523.343021959439	664.79347689042	132.264261955666	335.098701655673
327	327	523.989108701442	690.608784761991	126.519080163844	381.889436784842
328	328	523.305876562424	686.744331231355	132.539690662466	333.892688946116
329	329	523.507089045641	676.216975259614	136.665776410741	334.897758926212
330	330	517.876388094144	674.692117510318	132.689350358892	378.06222574891
331	331	521.784259341968	682.775145335806	125.673728740196	309.273692059629
332	332	524.560008689468	642.683669324212	130.262550088305	343.021432629876
333	333	523.809237525631	703.208997808471	131.766614331593	345.467955489527
334	334	523.032770000049	663.903318162845	128.227104835461	330.734876424014
335	335	517.497578170875	686.621801750288	128.863745167335	325.190327728795
336	336	526.026072798367	676.04801466617	127.681621357374	363.000886862037
337	337	525.700341709804	685.281449512725	134.001335467469	363.419856057038
338	338	525.562290937868	644.260328067979	133.774356126312	312.078305319351
339	339	520.18360986678	647.453872554882	129.814021525209	338.387109587037
340	340	519.868315854814	670.805819494668	128.445676427519	328.40271059003
341	341	526.31616869181	658.052222380713	133.048796066967	341.847679704914
342	342	523.787754963987	674.596607080275	133.391263653554	348.203170232213
343	343	521.562599935374	662.357165308195	131.606492261307	334.873289404675
344	344	521.360226661605	675.804250911312	134.609400034074	343.392362115027
345	345	524.547611694049	675.251512417947	132.708170535869	320.274812141304
346	346	521.359055504173	665.975312402178	135.160092896425	362.717181311182
347	347	530.276556137335	687.910060616528	128.127768651728	342.564675080278
348	348	523.977113107422	675.05210184212	132.496709467682	310.076869989083
349	349	520.992385512298	663.784216410199	129.910583257099	316.614662122162
350	350	525.173589896038	664.08811752261	134.702406013577	331.801461281401
351	351	528.08960441341	652.063575274385	131.946868939714	362.000636584298
352	352	519.967871467123	667.585460610052	131.281145088528	332.210076210419
353	353	519.584601945234	654.10037226631	129.121824585701	323.90305839459
354	354	529.132565010667	683.72518949632	131.402051126059	359.069656723963
355	355	525.873407210737	677.944164270671	134.141236326076	372.772077113457
356	356	523.969198920341	671.5784064438	129.5848912785	324.78731238879
357	357	522.828656969436	651.368719353826	129.656038124988	346.722323724152
358	358	516.989749111956	680.952848935557	131.185185084202	377.937310815108
359	359	526.675744061573	693.237372816491	131.64673601187	318.72148535779
360	360	520.15475160993	685.729952325189	129.190254161902	349.555364550576
361	361	529.651909959496	686.882075387342	136.33307938493	350.908891009678
362	362	521.930776415002	663.092738279763	135.65753654297	334.909799191056
363	363	523.083184799946	642.357277709403	133.992378704837	358.867766655965
364	364	523.912400152123	657.220930117933	130.97020189657	326.946627915484
365	365	524.100794213034	684.587063200202	132.131683635334	305.832925070904
366	366	520.389711867167	673.839466279177	127.115841581919	355.053337826465
367	367	518.333930115547	700.449735678056	128.307702123805	332.564417643634
368	368	523.976842098912	677.335103914366	132.539179171522	297.615758767674
369	369	525.182211605061	659.757577533554	137.716779374393	359.09912231046
370	370	524.117937585629	646.672560221653	133.764819770665	334.608033969204
371	371	525.764919897696	677.939470642344	133.153588700013	355.948908105834
372	372	524.489079808356	664.390665431778	133.417015298499	321.835717676943
373	373	524.288618496932	683.577444394458	132.15272158761	336.855887652783
374	374	521.97390765166	646.95705599101	131.205890886882	343.511769829011
375	375	528.566352457556	690.867345366871	131.384154910068	343.068165519806
376	376	524.541469247017	665.692698933672	131.047466178096	337.093848162536
377	377	521.234981207502	653.410039017072	133.660809500822	342.163805385734
378	378	521.337289006688	640.749564570577	132.62059838796	348.252320135318
379	379	518.204263075073	693.004229067967	124.304527770314	311.570311025676
380	380	529.269788628506	681.13854439535	129.512467277426	364.120001048517
381	381	520.88554377567	654.313021797702	130.408637793122	370.105789158754
382	382	521.752951607144	713.149249917806	136.663839571208	352.617842560232
383	383	524.452039077704	663.23809270163	131.248079582517	350.092223247657
384	384	523.908777730382	686.542616817084	129.34838928938	316.648883108921
385	385	521.131494778286	651.413436088576	125.518044593503	312.223267506209
386	386	524.137042875064	658.920002002317	128.556514947771	337.942163248184
387	387	524.02788211324	666.896419760773	127.927792436354	313.138867780728
388	388	516.857010530963	643.506468278714	133.721883193037	358.687315263992
389	389	527.303930577881	693.007941642151	129.432159146453	340.73003424782
390	390	527.649831611596	656.908667812388	131.222471135398	369.277312375076
391	391	523.255166795922	635.121935938196	131.477332107363	370.453635666135
392	392	524.225135069187	663.827708965891	128.60915501401	350.536461497191
393	393	523.581142608766	684.953640934316	128.229689306087	335.118275518882
394	394	523.806746416347	644.44294951398	131.544055174373	356.667719425497
395	395	520.914908148158	670.367133740912	135.866183438871	336.387568719055
396	396	526.564761823064	662.480485775896	127.622904803559	335.997291246059
397	397	527.352130449844	677.494823547023	136.543660539807	348.689126127137
398	398	527.602896631883	671.479493365347	129.560512516052	357.125094186009
399	399	521.477284909859	676.496452714022	126.658924921016	352.059294743812
400	400	526.172693879826	655.495922554333	135.203341638368	348.119404320879
401	401	520.641425263674	674.523091995067	133.575199438551	344.609070430698
402	402	522.622841088437	670.906305493803	125.70285298275	340.991634461047
403	403	523.338396437127	673.137406401478	131.029764995927	372.032125466122
404	404	519.357387789187	659.30131890535	131.91983892895	287.482733350927
405	405	528.944944094547	685.811689790226	132.960929771119	327.053574391479
406	406	525.038218743417	697.275341746468	134.047121612734	339.632813997058
407	407	524.622840901183	669.254916544669	132.676057581416	343.932301765818
408	408	523.984185887133	682.425991325539	132.261589974577	340.133941569534
409	409	520.784587671773	676.569103621048	133.054125386571	335.027441139738
410	410	525.848547407336	660.03971936484	132.115499462856	349.995234069358
411	411	519.381137295021	671.175440478816	135.158168639851	368.246843596101
412	412	521.133944905927	629.682446644495	130.318837010318	341.104334088081
413	413	521.864211294019	672.324642415886	133.659732854357	327.146069027679
414	414	522.75309876014	666.72007533977	133.078204361773	322.20192739429
415	415	523.608072565036	646.812369643935	128.37925767096	339.422459191459
416	416	522.057196584058	688.459764070333	129.281513219285	359.489875076392
417	417	523.042448806895	665.340803554552	135.538812815572	351.133570163971
418	418	524.49229924138	642.755134449394	122.010722360419	334.027201471713
419	419	522.804035578023	676.898225706114	125.889527539795	345.364314894019
420	420	524.517649535522	664.83473698593	133.914328570509	341.677684928009
421	421	524.467029875029	675.23822004833	125.358702312427	319.836780013699
422	422	524.208387375945	636.313790670127	133.199204726656	333.961784051653
423	423	522.018992949943	647.229389291069	134.689546267195	339.689898460833
424	424	521.459678182241	685.501566653068	128.632884459708	345.264417353496
425	425	516.836453064979	704.703219697658	130.813397571899	352.17064716254
426	426	525.867329329199	681.301400513163	133.873341496693	340.419421566066
427	427	520.799752612885	649.37180795392	132.882323061596	342.058960192095
428	428	520.89304817109	674.90648708651	132.041446369781	318.864142498187
429	429	518.746047085831	678.354322638995	131.913275395822	350.779650437681
430	430	518.580034934973	709.286270080284	130.291154347368	322.687755975307
431	431	520.940729432975	676.649323260365	129.435369933497	357.263622245867
432	432	521.392947901187	660.865672427993	133.372428057303	369.947667711717
433	433	525.533385092447	677.130001578632	130.485351902396	362.496694806779
434	434	524.253158706039	707.164129975417	129.960175896827	340.883519934272
435	435	519.133387600035	673.984949084201	130.154978297106	382.844622594064
436	436	524.201734757463	662.59107289835	129.915609690829	361.239639299312
437	437	522.748371661041	652.91805369428	129.926949720474	344.111669744221
438	438	522.376231273824	685.978419107226	133.263031367854	366.370380730929
439	439	522.434282095757	668.846120270312	130.268772655935	316.157292341207
440	440	524.383625619691	662.863153625051	127.947112780414	358.750695132046
441	441	523.686014734482	682.24888780501	125.742671678611	360.005562768807
442	442	519.514982330906	718.651603217525	132.352840807404	363.034674322757
443	443	523.627238932775	690.931681863963	132.949685273597	342.01624425184
444	444	523.963406137951	669.307529134759	129.884823961389	349.248946877278
445	445	519.953884166939	673.329310650337	134.642248135187	333.682933707668
446	446	522.928408304464	693.872438784017	137.466387811656	355.284558642931
447	447	522.705402566219	668.9716228626	134.60931774427	343.455084890129
448	448	520.571304295941	672.143832405058	130.288238712526	340.623117354669
449	449	518.142701699186	666.945048420964	131.1937067333	347.118567303119
450	450	523.180017764664	682.576156427584	132.09935202685	318.649940192339
451	451	521.196214125875	678.237396199869	131.571753328842	327.868106438898
452	452	523.237216866054	680.336109721763	124.118377058962	348.286318299181
453	453	518.681995392597	674.987147506904	130.459491433195	324.929845799527
454	454	522.283306117416	644.448666184875	131.102039545002	356.874467929239
455	455	520.433379524402	657.446009914326	131.699290189614	340.140164900215
456	456	518.052161014888	675.979275392619	133.181375093244	365.364239516102
457	457	523.989070310189	697.104226180332	135.289755873425	338.770560072857
458	458	525.100599163038	671.89206245498	129.024454112192	374.892781553649
459	459	523.656855708511	688.832806573821	132.876346411237	324.202609544331
460	460	520.007087937658	696.838254702883	132.986410727954	376.350590421334
461	461	523.539149793673	677.793303438843	125.965474492765	379.521833102726
462	462	528.641226771655	679.905822662954	130.208884344457	332.228284936845
463	463	525.425244577511	675.210454928021	128.905451172265	330.593562018295
464	464	524.056919428534	659.671181190199	132.749491317828	354.422584263373
465	465	526.45975283048	686.580855160431	131.298064244401	347.175515740214
466	466	524.195851957087	683.782335065139	131.940067172262	334.878681258206
467	467	526.485306770131	692.89232160939	131.770992499682	348.826099340696
468	468	522.500503172151	661.30351408598	134.801544524067	344.323573037082
469	469	532.151766911335	673.904848655898	126.281993015834	339.295920799883
470	470	522.488061472382	664.902309496191	132.120284874722	381.553001512448
471	471	523.397719930591	674.991164852448	130.954387452861	358.320669321594
472	472	521.529864765398	672.404669275294	136.595594889004	367.918154764745
473	473	523.790889750279	675.610036723765	131.203897379156	359.558028424575
474	474	520.866938686898	659.991514390009	131.14521344503	331.664411839826
475	475	523.078792454562	679.059032646213	130.879939566659	358.232351627301
476	476	525.673070977059	684.00295404179	131.483652372305	353.206922299878
477	477	521.435321877148	686.060056887457	132.992562080428	328.645715375213
478	478	522.423466554312	681.473788756166	137.432083182856	337.270743524397
479	479	524.394231300991	631.375716858016	129.335133826	359.432316378344
480	480	520.831832037928	638.250195470638	128.725560991149	375.962327295505
481	481	525.459725599233	668.451790912286	135.10461892696	337.551155006833
482	482	522.08966889788	671.387154283904	133.457235136688	310.464600335766
483	483	518.306438201267	659.559848454817	133.039069328678	326.724796474939
484	484	523.069585026865	642.929963208163	125.919287066139	362.541995689193
485	485	518.352026856718	686.68340085414	132.249311206558	367.51508765318
486	486	515.921507536036	676.314636609631	136.874376481148	338.94316287661
487	487	525.356412418658	637.26931972864	132.258732525628	326.494879730217
488	488	527.212209356794	701.760613565116	128.938406449156	327.309081193306
489	489	527.275049665112	659.096974340389	125.435913320572	351.438192946288
490	490	523.013906466805	682.028325755761	131.811560330798	342.514025376039
491	491	523.92645703809	665.160507559058	130.939025510518	350.067471131865
492	492	522.047119423507	692.906613190801	133.72561632577	328.252786899154
493	493	515.851952502867	676.923534820874	130.116012474986	344.412479112975
494	494	524.298189515687	658.988342020261	124.255358413053	353.901291250981
495	495	526.296685527654	651.488699376728	129.377836094444	342.884123747158
496	496	521.496727446395	644.308427360788	133.151539996345	329.313910871254
497	497	518.544134394055	673.449951919079	130.499151955759	316.76956577175
498	498	520.466825747661	710.706301396828	128.026839887217	340.320643858578
499	499	525.080298060888	679.748008829098	129.729196303407	339.698310612825
500	500	525.599511654574	677.857299709475	129.564496146799	327.312868855367
501	501	525.830911591632	674.442614045768	128.951199027644	343.417734313677
502	502	520.834566891227	695.523021761044	128.765436821713	356.337812669424
503	503	521.958666800338	672.823963715683	130.30652651982	348.482352888004
504	504	519.930341828869	663.117915993843	131.145916081304	316.701877445524
505	505	517.872107620647	664.114769984354	134.899871578002	375.192149310343
506	506	523.975645635154	686.787033056744	134.388736159226	342.77394752042
507	507	523.503937959216	681.856524658625	127.601461837156	354.318165304666
508	508	521.593784878926	671.638936517335	130.357467656674	375.116946965881
509	509	517.842441483727	668.540436713608	132.48561080925	317.022090086818
510	510	527.665782865876	686.905562178515	136.377926350844	328.486601614606
511	511	523.510902723403	675.811029248054	128.324273032744	355.622089258556
512	512	526.212101293551	672.17012571793	130.884180543961	351.608211993634
513	513	520.39887183625	684.923561696597	128.046051226871	365.611517028161
514	514	524.875600344733	657.285133505357	131.373034461155	345.943825462588
515	515	526.606496654637	691.959694133685	138.456802395111	325.224992337997
516	516	525.00158401398	682.965076343997	130.830888281031	327.702062374519
517	517	526.950388075792	651.192488978423	129.488368991546	348.702283240059
518	518	529.646609140833	651.727399654166	132.095787428237	354.515519102195
519	519	520.168645712055	679.201752235417	127.028124404143	350.172628358229
520	520	532.590495740191	661.733085662973	130.546625764797	346.899378188899
521	521	519.23752825058	641.598374664859	135.42994368248	356.982909210893
522	522	524.482962360803	682.911308727438	134.838636941527	369.14923994557
523	523	520.273864521797	664.666770474715	135.569213040197	334.774989149063
524	524	522.218991183539	693.402423455904	129.202221801572	343.01923159627
525	525	523.34080055879	679.536674098388	131.838734392609	354.890888160623
526	526	518.940777438525	672.298520938391	129.404425799588	371.193397818027
527	527	521.397892283634	660.407302585027	132.730170932469	333.275068685174
528	528	523.936686599335	662.240965715679	132.683834350839	362.552338465383
529	529	523.70814807469	633.015928472679	132.214258203448	347.540257502857
530	530	525.431607535912	654.496216372928	133.890025394964	335.711013439164
531	531	522.14267554049	664.358919362881	128.668883422229	347.435797828543
532	532	523.782135410768	640.205411703804	131.580869861058	337.320728179245
533	533	524.14585396879	675.502831215874	132.632061449661	360.626077672499
534	534	523.142568931196	667.628068859701	130.054268335451	353.15530089035
535	535	520.767163985873	688.484749841421	131.130927684317	320.096094293193
536	536	518.274053110112	698.640043348079	128.1921016677	336.00022435597
537	537	522.141206521789	658.218761475343	130.784932815009	342.658473216931
538	538	526.49311564283	667.340335260414	130.023785866311	343.78700921212
539	539	517.323753851593	662.650264121348	135.160713162214	349.114893569412
540	540	522.365707787602	653.701428900041	129.937163907125	339.452826312068
541	541	523.362618242253	650.18675209632	138.641795030205	363.289319522096
542	542	526.500567986868	649.547352483042	131.719445226152	376.193426847201
543	543	520.812893032208	667.043934381152	127.544572800496	350.475810515977
544	544	522.209310355783	667.750668406595	127.043109421618	322.509922643959
545	545	521.505316179947	679.870781783713	127.173507646569	303.080815168438
546	546	522.386064034814	681.485560262629	129.29248019807	343.943418571791
547	547	528.94878416666	652.495771756633	129.340815402436	307.607846366065
548	548	520.077498964545	680.029978663034	135.289515075907	342.430721266319
549	549	520.10990863147	652.361490532643	128.751096444141	358.003713833979
550	550	525.200320157847	665.622793815649	128.49602848179	353.375038151402
551	551	521.276831254734	687.910110741725	125.561342653914	358.226716393595
552	552	522.689527166011	682.184718154473	134.821266031561	326.67538139255
553	553	519.822461278098	654.343563337361	134.823518106917	337.102224441399
554	554	526.479467341377	701.697416912083	125.723598573649	362.859945795145
555	555	527.473770637338	679.618057486594	128.345621341032	341.560240644354
556	556	522.53317431456	681.816344075674	133.935391197689	328.367280653714
557	557	523.677227776801	686.147114311138	132.838564423464	330.386936799526
558	558	528.29526033798	687.32634818368	129.754988387748	313.920324593299
559	559	520.115798818976	677.649098029054	130.156116761893	342.809360530006
560	560	521.149139972629	666.139866207617	133.76951620965	367.11209791253
561	561	517.630599499558	643.628974618607	128.35735259147	360.063400096011
562	562	519.564162989107	640.895439134274	130.896012461379	334.913817769834
563	563	517.92535205052	682.083721446018	132.069717186145	359.074674391031
564	564	517.721479690565	648.637831453911	135.108490554547	373.539503480132
565	565	520.977172105334	698.715056725192	134.592185122238	353.091006411333
566	566	517.951184616482	677.009280912742	133.758170474474	318.724764441352
567	567	526.768108660612	675.943965990227	129.758031095059	340.882727494764
568	568	526.582933907548	662.138783330683	130.361506029024	341.040093895611
569	569	525.641258888422	682.181572063529	136.200044651648	375.471196507023
570	570	527.645223047983	695.692447676401	135.909714093369	315.768873599994
571	571	527.329695657489	687.824088584221	131.359562925089	349.085589709556
572	572	516.917322806258	666.235542531392	134.199017528488	353.458492142098
573	573	518.596769995449	683.925835264136	129.710658822483	323.529236716447
574	574	519.610659380094	651.765073834172	133.421011126888	356.947633791612
575	575	523.670740123936	682.35067341984	125.933585118365	327.003721709858
576	576	523.926304881177	639.469094220847	131.806768902205	341.7976775561
577	577	526.784514582387	650.752448259273	130.691381688196	358.35841068513
578	578	523.258067822516	662.940548942483	124.003132732084	337.479575612094
579	579	522.098223607373	663.810658066811	134.238289042154	367.281620315077
580	580	523.83015661957	651.708266634171	136.00461039753	354.510794774945
581	581	523.265923955951	667.341395021244	137.101434592884	309.571882716249
582	582	522.189621129766	674.05226788428	128.685585809182	309.898960994243
583	583	523.763524452497	677.201374588067	127.587632283879	330.93795402621
584	584	520.900464886115	659.985192561636	129.509872098205	369.670996672202
585	585	520.581332852134	675.66503464615	125.834151492185	346.243213178989
586	586	524.883720315043	669.685798547431	127.128301440306	384.009361167677
587	587	523.922785223484	656.70822734983	126.890466245591	310.446464546433
588	588	525.66428365409	682.042309775594	131.538531597744	330.62407112142
589	589	527.822776748954	658.646621561535	129.70786049557	361.239172081518
590	590	523.632132024721	666.001052864885	133.598366067287	344.056114285007
591	591	518.347773338638	650.580141075317	129.971304702139	344.565946267632
592	592	520.770180733229	682.403578768449	131.300103822669	362.875222315142
593	593	525.457041654079	669.579113549751	131.176712324875	337.672623339539
594	594	518.719522125913	671.95729362282	129.364748564861	308.528546947938
595	595	520.752233376379	697.100660662462	132.203300998596	335.874771820726
596	596	522.670163139453	671.384058831425	129.755716790328	342.115970899017
597	597	518.509475751382	700.949075683518	129.734518666481	356.237605751963
598	598	524.145946875832	675.306581298516	132.161842830983	337.053394304608
599	599	521.020543540135	693.163904466644	129.518023884719	376.356302991531
600	600	525.444711817801	699.488872803868	132.087103390602	311.857963322782
601	601	524.153969417001	678.011795154172	133.426204792918	335.214085425534
602	602	525.257039822145	669.676946433417	133.535583843428	354.782760267875
603	603	528.091009151157	674.787276782325	132.521577814484	349.714146264691
604	604	527.126661238104	639.475428921974	130.605631828841	367.52265905829
605	605	524.318223760864	691.646018335446	132.497082303617	355.879407063623
606	606	521.901820959778	655.149553680449	135.521795263663	348.95905476538
607	607	526.364900810458	685.056468671164	128.938950710672	337.377184530522
608	608	520.818984416905	684.051476028302	127.933161851326	315.221583646952
609	609	524.402977329269	647.721674809343	129.128472050545	355.839854095033
610	610	526.916047712197	667.12719199226	128.61079306162	360.294242090686
611	611	524.273674025785	710.486623193894	132.376474983455	350.80445371017
612	612	521.522220389233	675.292449150237	136.876179248825	324.846092432975
613	613	524.159863187468	666.020564048698	133.455432617085	352.535564908456
614	614	526.274006811347	677.072362538522	131.86153850937	334.315617271625
615	615	525.387945111595	650.441658767676	129.298624580885	330.417774693272
616	616	519.566527214466	676.302800276198	131.227338816594	352.097678053719
617	617	520.78532041095	640.385845114379	130.759860109791	341.880638977464
618	618	521.542035181999	707.570341444419	135.175159932643	311.243365283844
619	619	525.04558523469	678.028931393673	128.521432667778	347.309598547869
620	620	525.974070237474	683.089849821145	127.704899138722	350.246542819312
621	621	519.72362745667	675.778054750624	134.224951221976	332.015372166035
622	622	524.699901332712	693.358704866289	125.491264008609	330.524668539035
623	623	523.242996474397	678.171696196368	127.294659956012	334.563981413017
624	624	518.051395919014	683.033711835418	133.358793923275	345.814742414894
625	625	525.037060716484	677.902837887356	135.533258615885	345.462887857533
626	626	516.652747141741	665.875715119088	129.905197681992	352.302855605777
627	627	526.29694908267	685.383299189792	125.468893322152	348.099174442785
628	628	524.249824082284	665.061263931235	128.800658398934	347.410778433638
629	629	516.700281644874	647.491721470949	132.924870152188	372.530720690139
630	630	520.899035266602	682.501635563065	133.001927159463	360.762457304038
631	631	525.575254049377	688.9220246588	135.149683958012	324.941206291583
632	632	520.923766503651	669.969951964916	131.004355556242	346.252109245567
633	633	520.300498243986	675.500749008481	130.080457434319	374.379094281938
634	634	526.952700955103	678.873350461287	133.562559998892	304.821783480672
635	635	523.786938467843	687.714800871207	129.873261691793	343.255004699192
636	636	523.255768300249	668.035713741394	125.822574933382	343.065765239055
637	637	523.349173274834	650.505339468669	123.606071405322	370.810054490233
638	638	518.770713795257	655.417319417292	135.800431503604	349.95994674444
639	639	520.704912251427	656.958855960465	132.190690669824	380.618692606856
640	640	520.816252794501	658.806072298369	125.491090460457	346.077784658715
641	641	524.757871073602	677.394768592124	123.337422042832	356.191864783124
642	642	524.304505888579	697.457491646186	131.850402833837	374.17338105773
643	643	525.074148411654	671.050948924529	128.75413862514	372.493572302888
644	644	524.417227607688	685.533883225856	132.24866202149	385.168204154288
645	645	524.183241152275	681.220268697607	128.633262351006	359.968670116255
646	646	526.222922686027	673.126217484159	122.603347994392	347.375958067122
647	647	524.441866894482	706.742261225384	133.381651155051	352.071287900087
648	648	522.59375334551	654.445691772304	125.406406504477	353.526559608953
649	649	525.737916160146	691.485553735194	130.877014960286	352.85085161909
650	650	521.74857664333	687.409708621879	129.422671665623	354.313607592172
651	651	523.335848101347	690.402295206178	136.371642110565	337.19567550811
652	652	525.020093226849	663.110436930955	137.050923765692	324.611373406735
653	653	523.611722325334	644.461419958213	131.920534216341	325.07202420516
654	654	524.848725658037	667.821424221591	128.652449059529	367.838649329799
655	655	521.793513407865	653.805857699812	124.009673812311	354.951514699384
656	656	524.609090190097	680.560904474889	135.426501308838	338.081965809858
657	657	524.65490792477	653.96616349675	135.205209737982	380.929900844205
658	658	522.383761283103	690.76431473441	131.201530370279	333.589451987251
659	659	527.335822997309	697.557791048694	128.220937280373	348.405106887201
660	660	522.714964972266	653.273178232394	136.718764330772	358.316707098959
661	661	525.827181688984	688.990021330161	125.282421537094	346.723708444852
662	662	517.597431135221	697.877450587332	128.640540204088	337.999777013548
663	663	529.779311671489	693.103199553942	133.394348448981	330.63964377717
664	664	527.757682949545	662.208747141569	123.776920659	388.235040459973
665	665	525.656165927913	672.66206828278	131.398306258939	353.756673412774
666	666	521.967166536105	658.374472521467	127.225759442734	337.901957722641
667	667	523.707574555371	669.759504298682	133.029858978614	347.275466086799
668	668	524.076278789487	669.640441040288	134.060000247759	356.296679911554
669	669	529.069062112026	649.905544120443	128.123267481531	327.791566042628
670	670	524.372160683121	684.831033947528	131.091754309227	350.293460077143
671	671	522.557802774889	681.286658015174	128.643222792895	335.255377630008
672	672	524.615889445622	689.687283950408	129.987426680941	318.116600762614
673	673	525.06130700406	685.055829470038	133.344508166917	325.999926800692
674	674	523.942795238196	686.590493095808	132.101050446816	340.050823793131
675	675	524.730461175566	674.174440002794	137.524583620241	364.87573980507
676	676	522.302966974844	701.257834425496	136.91627922629	334.226025259182
677	677	523.415484044417	668.309527766235	128.547651710032	357.363538161905
678	678	522.830669246184	683.937086279767	126.845465647082	381.159241209403
679	679	524.064337373563	665.615076666147	132.132188382596	333.221013902107
680	680	525.033145964184	688.679816589398	131.041609097529	330.264340857176
681	681	519.380875391247	656.277649687011	131.505438657992	343.932828295603
682	682	527.294399638975	651.430594945892	124.624344883008	376.49583699451
683	683	524.118394773887	655.311062946203	131.836214173092	341.693054019361
684	684	520.561991111317	672.569906831302	129.71234644839	345.248939352737
685	685	519.920448994588	664.101002351925	128.677869723924	359.343882721917
686	686	525.355676695484	673.566270551393	132.359121867907	319.572082831964
687	687	527.522307197792	673.88019808945	134.593313023012	352.340107122707
688	688	527.46961167199	685.732537520649	128.983888375935	336.147292258635
689	689	523.366964287583	688.318265240253	130.191286572821	355.095101177123
690	690	520.745413801757	663.835867944147	131.82132219494	337.386622394636
691	691	530.603943410534	662.240958799794	131.13984566375	367.992865794115
692	692	523.227473826572	674.900796625218	126.083224001907	363.786969206789
693	693	522.515098154591	674.282984001596	128.615554828396	356.842616842277
694	694	519.984121022784	662.364011013496	125.118586442279	337.766465245716
695	695	524.419770509381	679.205348176524	135.610606934553	320.587162263461
696	696	523.569158675882	688.421990239063	133.064487611454	308.346946819324
697	697	520.770724958585	636.103735744716	132.961748333745	354.938261585537
698	698	523.646786412683	682.150526449141	130.990115475593	355.833280427286
699	699	521.455364769627	651.145053116769	133.602965242282	338.405824808658
700	700	521.595038548644	666.544323335198	132.597161927299	325.293234953916
701	701	521.28665640646	653.998482022797	130.816972157088	368.294997709246
702	702	521.329433916504	668.193237835758	127.649142371987	359.86240025162
703	703	523.148978028461	681.698036784356	130.273066029872	331.775103958831
704	704	526.281097667927	666.623316741106	131.724938880903	353.481023467551
705	705	521.014196525187	670.482310014801	129.943628532103	338.429469021524
706	706	527.788280846933	682.197782251999	131.718944646706	330.305134650185
707	707	522.955354662483	681.512071521399	125.837985610333	342.641450871234
708	708	520.629217715138	661.718369581708	128.513975939629	322.995410560475
709	709	523.324067526431	663.673286749067	134.910361935619	337.961541886296
710	710	520.994594642237	676.270300277809	131.801522303276	364.101619855734
711	711	525.835166952522	682.383478366897	131.877798498556	333.515567092018
712	712	526.765584227808	661.74912548823	131.062236920694	334.651219694895
713	713	524.098610691219	685.336618707865	130.249327422591	369.978173581568
714	714	523.025255611398	665.775939583601	126.978516278546	334.279260950526
715	715	523.96763668796	653.007332786209	133.255745108246	349.374051701936
716	716	521.965064611334	666.779152825965	129.122902660788	339.926975636269
717	717	521.746035565037	661.445434992759	129.823870421949	356.318895065599
718	718	520.130370551398	660.023820986141	130.000177067874	341.063749776051
719	719	524.392635509571	678.576573582116	133.484308397385	360.317538506656
720	720	522.219162319368	679.369634063235	132.27833761661	313.927904712623
721	721	520.739327902279	668.628992910531	135.244379633863	335.321377778069
722	722	518.614726434728	667.367046478617	130.830393864384	332.003927037206
723	723	521.495979028364	654.664191531005	126.35527839607	364.345536854952
724	724	522.199497892412	646.668329877267	134.844224012396	342.732299926086
725	725	525.431120021023	681.78046573004	128.683385263939	315.18012813248
726	726	524.469618132018	648.838859481129	127.871066591072	350.785676119729
727	727	519.072286278332	674.837055834386	137.501785960958	343.00674869401
728	728	522.593212394698	671.877637988839	128.317431067406	307.828408125163
729	729	519.264806114002	664.874052584944	133.562625454017	325.441083614846
730	730	531.924374924063	670.007940026563	127.991065254686	337.49345308076
731	731	527.240022781335	670.781479313372	136.031057882989	347.710475248342
732	732	522.701710509971	664.480548986858	133.600995551144	348.159856745184
733	733	521.870125078701	681.093816387329	127.983853954864	351.467421148349
734	734	526.608834582102	658.589582414867	132.211014995183	346.874563015979
735	735	522.215151093602	660.365267745045	130.91086112126	382.079751956561
736	736	521.266779002532	668.63224433085	131.597948781358	369.536963422401
737	737	526.633219582983	682.172370897933	129.857495048956	344.005786930595
738	738	520.687331955646	682.380538594075	135.186329979898	340.036277472013
739	739	519.264373930973	693.064869416523	132.180949161279	354.93366690222
740	740	526.733613936723	659.082869010996	128.667559146626	335.946408935957
741	741	526.784297807445	690.709281438722	132.535989143281	341.940825090778
742	742	522.006525037622	663.985093607878	128.293716223068	316.922497623484
743	743	519.949386549594	667.582984049002	130.639069641706	383.821776943372
744	744	521.704906626587	653.653888514825	129.022165720642	370.487904308503
745	745	525.273873691107	662.02160048702	126.855918888602	322.322488663559
746	746	516.937352654434	679.451087279435	130.831483053096	362.761907910505
747	747	519.857744699225	669.890700212634	134.993528531206	344.63117756594
748	748	524.678926465596	642.417624772217	135.178772481334	375.743168488849
749	749	522.097658942836	683.026198164661	135.262911292999	332.53260840072
750	750	519.314267654361	648.917940739026	129.631795773656	338.219769027085
751	751	519.917131687074	683.114684317952	127.157015075421	324.218235185817
752	752	522.630818961167	679.433671700027	132.818352136797	335.851682656512
753	753	520.154659858873	680.74223122386	130.058754814098	308.587378582225
754	754	524.788275222663	668.267307873234	131.535549292878	364.730609363017
755	755	520.594258931834	648.867282547235	129.686101795177	336.306167167849
756	756	520.719625349843	688.61757017965	135.220335020269	350.244447388965
757	757	521.292385165566	659.591507018213	132.559297074278	319.511388333339
758	758	527.766915469886	659.644573372056	137.325417522137	341.325525832359
759	759	527.444976367215	657.343820425557	133.565934716662	334.32765962815
760	760	517.198797303162	663.714136296579	137.02622973637	366.143198030044
761	761	524.530961319708	679.781965492507	134.214965875708	323.631933770451
762	762	523.793710330816	682.548952895699	129.547192690624	331.47606411041
763	763	521.038194890902	673.996501687007	130.78841330099	361.860561398262
764	764	522.079290226273	647.209268020221	129.793476100293	353.08871537554
765	765	525.654999618904	681.328077954503	131.93821979276	312.230164681869
766	766	524.379081195536	674.74102003242	129.338207198494	344.800374332098
767	767	524.316403463074	656.404859074954	127.603428867104	359.522343185279
768	768	521.185809077254	674.639356692042	129.601722372537	338.208589700394
769	769	523.945393165377	641.659821736093	126.842565801973	333.160310350507
770	770	520.298503184878	656.402635172006	134.391279150466	357.064235168315
771	771	520.63732018986	662.762325479689	135.79261347526	353.446121234418
772	772	519.600499140112	657.31644081817	132.899903693715	332.180146071228
773	773	517.290247626149	683.591375945353	131.508345566204	350.504801755062
774	774	521.770341826876	662.352781414569	133.126419015816	345.373797950084
775	775	528.515857893811	649.276868232748	126.163012710058	339.787770639735
776	776	525.120794934898	664.270501576313	132.094229800837	326.360105466551
777	777	525.75165103677	677.801370746432	134.237480105107	341.576059774587
778	778	525.496581992193	701.981894863193	132.550798898794	321.169631621365
779	779	524.306051208562	640.902486002245	128.816690669805	363.895596448373
780	780	521.51081544226	665.217014743943	126.78105162448	334.057774323166
781	781	519.022091024807	659.00575802918	123.929781803245	320.333717353171
782	782	519.789303294719	655.17943265687	130.460997578741	357.351387163769
783	783	527.733076594539	688.572087616538	131.772814219164	295.443393731954
784	784	523.344686505387	670.729777101677	128.96095794796	324.186007677677
785	785	516.468218987514	692.007967401479	129.967594675796	378.088457194363
786	786	515.59347112839	683.090687444502	126.666559287419	357.427746192952
787	787	519.38950084597	689.085500881159	132.379183044199	343.689420615272
788	788	528.278506353459	668.545044102207	128.873604650481	328.100678818879
789	789	517.99439997844	676.706549634372	132.811741017	316.968054645711
790	790	524.79625131906	664.112960404849	128.886260245361	323.377420682869
791	791	525.034232469473	643.078024054368	127.385195114582	321.134934582513
792	792	525.976797760895	658.606924798035	132.17929422723	345.30450461048
793	793	523.931113024514	651.006957850663	132.897994361808	329.042428824638
794	794	519.479713256041	681.258483175158	132.094242567225	338.163075135462
795	795	521.932337473597	663.485432185725	131.188229918983	329.666874908519
796	796	524.631601410641	702.374333989452	131.542703954326	334.542804993111
797	797	523.784981814861	698.999257085276	122.090805848329	343.111723807419
798	798	527.954040686105	676.0601221153	130.696753858347	315.833937332878
799	799	520.330749057961	685.023855622196	127.833180334983	329.779844595733
800	800	522.113014366733	680.783129623643	127.383512090914	341.555407177063
801	801	524.162015628036	667.89271933033	130.22396250659	343.016679483283
802	802	519.480259420836	672.677055210174	132.406151573833	363.940167060595
803	803	521.586858388553	674.686426144209	132.129583538436	314.354736973097
804	804	526.822459934378	657.673165348023	133.554931807682	351.462152776973
805	805	524.025885685722	694.502186808657	128.728412388463	320.942328726821
806	806	527.127791731254	717.301394814077	125.487632331354	385.828649823307
807	807	522.095772049102	678.577471102585	133.24864498437	335.843669688203
808	808	524.519386963433	660.052875409832	128.655700169405	350.178417234241
809	809	520.105325956395	700.76829509285	132.750186741125	353.141921827067
810	810	518.492908802442	689.503399502904	127.417535874208	340.863084820382
811	811	526.261552413992	690.789033947834	131.205513300248	335.110394379538
812	812	525.454049124714	671.79693786427	134.1618045865	355.26687850774
813	813	517.638203444833	694.410488873835	134.261707524187	343.282249429195
814	814	522.495834555918	717.064140368028	129.838268254425	373.430866160065
815	815	521.657163132557	695.960459253139	128.697560348725	311.650245240017
816	816	521.485612957305	649.840272624094	130.835977525925	352.479909881578
817	817	525.479167172093	662.478436911367	132.94174818128	346.375186898231
818	818	518.223263797853	675.48920011596	135.472951189432	347.757218221589
819	819	524.287601465178	666.266728082993	133.09106907295	336.209678662936
820	820	523.977070503601	661.196306627506	130.34186050205	325.168760883561
821	821	523.491619304072	634.700340404718	128.841547971494	335.17046632118
822	822	520.152780675117	709.91333541557	132.647434431038	323.890094477988
823	823	518.102796551363	685.479379108326	134.295515433174	339.740961852433
824	824	520.793746186911	683.256741408756	133.209037313412	355.840142008342
825	825	520.791959836226	669.9872521688	128.724045429734	341.113687616575
826	826	527.315456567657	676.114998869052	134.195924955455	364.361108278625
827	827	518.293774964947	683.840763739834	132.861537891173	322.669125426352
828	828	523.170752794898	696.86712199551	129.57789553397	359.654530202281
829	829	525.757563958556	689.023482599162	134.112412186257	310.348944054724
830	830	523.197489503371	677.393711556701	132.359879479794	338.125613469119
831	831	523.649718473559	695.319157117259	134.057748642178	357.932662689848
832	832	515.908691635167	684.063780219798	134.477836222811	346.847577557569
833	833	529.737936683491	663.367764970279	130.573431285324	349.195877136456
834	834	519.147668947305	685.154027423747	131.777140324595	371.570772127395
835	835	523.940276187814	672.585288075083	130.455739997518	316.764810922552
836	836	521.496538217254	689.607409921089	126.095446238977	345.531605592368
837	837	523.996556972562	656.769453191499	129.345655702151	353.989553633048
838	838	519.074375134099	680.002980087138	128.687652607479	340.831094852682
839	839	529.487408502044	670.118974077621	131.057605168192	373.184503534111
840	840	520.760112328481	662.09446595422	131.092708389922	348.998041655765
841	841	528.198660382805	627.327551995439	131.744085670573	393.304711101301
842	842	521.700152231945	671.071187432428	129.81018956986	341.098584779278
843	843	522.274718450658	645.209214104005	130.731744749038	318.694913452847
844	844	527.002433815512	678.714848062929	131.335184601775	329.276896869205
845	845	522.121321753178	665.527676688514	130.542827248673	314.616055226505
846	846	522.378177021107	694.00009965204	126.773590635809	356.935258860843
847	847	519.784103996543	687.477556884694	135.924386739523	356.121105291668
848	848	520.6702478721	666.888045312743	128.604116682816	367.65224881368
849	849	525.258296317684	680.794695624039	126.144367850867	337.639307048233
850	850	523.631062842257	699.630092451252	128.757180836185	304.33948768373
851	851	524.291613658864	692.3221053279	131.813478800685	347.12608430448
852	852	523.599021454809	676.683053015291	128.878760127295	330.286689807792
853	853	522.320346005405	649.91842879649	131.695692321195	336.850298852998
854	854	522.487896213669	670.052681903224	131.798749894016	347.727308622145
855	855	524.273071330622	669.890127821247	131.374688831338	382.434531719301
856	856	520.491596788181	684.045101865087	127.798712131798	370.681656706337
857	857	519.913408786283	675.269965400502	132.487962914744	380.581127520136
858	858	519.079620805193	666.688476892929	127.975375131239	344.756917780119
859	859	521.959240271096	677.876369241922	132.898374741069	340.937302231382
860	860	519.556617155479	687.125621586857	127.447125912958	342.389072520351
861	861	526.686788858033	683.497965394948	132.947934343855	357.756146273764
862	862	519.853418897237	669.236845338578	128.114794720908	375.295199131043
863	863	521.030633765583	666.506091134078	127.026552458164	321.507742807972
864	864	529.065663824947	679.198048047561	133.607942351856	358.200244160568
865	865	523.475606847454	681.97673147018	131.251456188571	380.810020254584
866	866	524.229325679417	666.300971604196	130.836183223256	326.321101483385
867	867	523.461347203526	688.520614741522	129.207559882261	348.094603428222
868	868	527.279000255756	654.478693424428	131.45033540985	345.310412677915
869	869	521.335512065282	653.905347086434	133.536235503958	326.711271935922
870	870	519.693094168701	674.661049559115	129.392238780527	360.358979074864
871	871	523.470346403366	658.6846284955	131.605833878119	329.067352007916
872	872	530.409345015978	705.99566502198	129.567888377432	377.102540929701
873	873	527.555131777623	666.758456526656	131.032866030307	344.948627992358
874	874	524.248055688603	682.645434249763	131.426727898672	331.4891058603
875	875	518.67962324272	657.199091142832	129.654639874701	331.437988731774
876	876	523.024641553613	673.012294751051	132.060891271011	348.193969860129
877	877	517.269827271682	667.695969609613	135.792373026568	342.344980679554
878	878	521.962050940656	675.791575260448	134.912120559357	319.750503470185
879	879	525.355012482519	660.992301121947	131.253974200096	320.000679813964
880	880	527.22011883908	692.557887720306	129.957753616548	324.505669782176
881	881	524.089152354956	671.181596752892	131.660428798578	344.532818603908
882	882	528.454795631186	694.633756345028	133.847435306238	355.506231453111
883	883	525.109065936762	677.319085733184	130.251306136441	317.518815524785
884	884	522.95036910402	659.799640412506	128.489636875598	340.878959782297
885	885	520.693228760298	642.329261838041	132.17444752199	347.473837840483
886	886	518.707478597073	663.815161802695	131.79933150033	332.04160592385
887	887	518.285934401389	675.77327264973	129.126913441682	330.193287391908
888	888	522.640430391355	689.337653978972	131.019057692091	335.784009964248
889	889	524.418867916588	686.100457281805	133.844842767641	339.751147704474
890	890	524.463336591633	725.034573955376	134.835152388167	363.647122582374
891	891	524.595634141534	672.168089207843	136.447381470009	372.906238427507
892	892	523.523119536325	669.005113951322	131.407672821115	359.247336472694
893	893	525.7485479541	698.134563970681	128.701857692359	341.921218881687
894	894	522.419661999475	683.205396673236	131.930248265562	332.789493101089
895	895	523.719141435083	671.769367907561	133.32459994081	338.569259337246
896	896	521.831265238335	675.762644677517	134.196177403532	356.278732019067
897	897	516.719890056667	657.634562687685	128.001992701749	364.986441025292
898	898	524.442434570364	672.462790331373	131.721615847022	354.558638268675
899	899	518.4232636101	679.675750047174	131.243207942096	348.006319044481
900	900	519.091806028007	685.497449891641	128.72684407386	350.718442852423
901	901	516.377803140006	669.873235567907	132.938477519208	350.224583941777
902	902	522.540930122328	669.572272195078	131.323145474446	341.384065175865
903	903	526.59923107936	691.871102382097	130.641231345453	359.402459293529
904	904	521.566278993264	698.641233337999	133.645275780328	337.417366985931
905	905	521.828812043588	681.065560339433	130.168012146648	348.635013206684
906	906	521.655133150626	658.730412999696	129.292132054028	321.439069274652
907	907	525.047026692443	679.754500512416	129.101905703128	346.539451555177
908	908	517.914704543128	629.044164848979	131.343485480604	355.360444099179
909	909	523.77087403704	621.363641589613	128.156462916896	343.35868317324
910	910	520.886807472198	665.338883399814	131.812734751896	308.283549888835
911	911	522.211670470954	655.275342842918	134.323171315421	361.797579867979
912	912	524.340168315459	670.152533987068	125.998515609727	306.288392530345
913	913	520.796934731955	676.785932347	128.691493693344	330.444369541597
914	914	524.173432303154	686.353584331978	129.489082621169	341.789886050112
915	915	518.093873435389	659.190134100254	134.860987856486	316.304090861126
916	916	525.547911666685	692.719839434005	123.256279384735	339.374435087724
917	917	520.753162487535	657.206786627791	126.104065118334	356.376580463643
918	918	520.172846517827	669.890411848337	130.217392568589	354.778673549908
919	919	522.936193910294	665.34693776226	131.950383208797	348.316329936124
920	920	521.138998068358	684.96931979309	134.671895257858	355.738170671481
921	921	520.043738203568	666.265608757781	131.117144584993	340.455138029727
922	922	521.929680648898	640.283359367265	126.314256567512	317.308505909909
923	923	521.137020569871	691.851260275242	133.449783158956	309.521463117785
924	924	523.494992319387	673.520158901253	127.79076367723	332.141924070098
925	925	523.875416988667	709.475094333728	126.338046669545	359.01132881283
926	926	521.950318758084	671.823903967155	131.590305989993	355.394758414358
927	927	520.458404876487	685.619012787158	127.459092353331	344.046186401961
928	928	522.092780756338	666.267808929254	131.304665045054	320.353750844948
929	929	518.330049725369	659.685403138484	129.396878313016	341.145467162008
930	930	521.049956316452	658.768280352686	130.591638464836	348.418152576833
931	931	526.79408437527	677.88213634112	132.697164952547	372.17231826362
932	932	527.197871411854	669.667216862276	127.065646647968	318.894402708895
933	933	523.049232377381	682.202968905066	125.485233412891	366.561803923751
934	934	524.407334380871	687.011130109736	128.27315287992	354.747872244384
935	935	522.713600255972	688.811127163547	129.942716810369	353.134872229636
936	936	523.3017824408	661.904834058219	127.692019485944	314.844283034906
937	937	519.80042725012	675.67303534467	130.021330940932	350.857251311633
938	938	520.83154881184	643.90466403159	124.018902534893	354.3669631723
939	939	522.530859592431	644.796307787839	133.734372567267	347.751597343861
940	940	514.942136019388	638.437701259565	130.994483873223	352.747847326212
941	941	521.833541474229	668.977931756598	131.898536967113	338.278256747401
942	942	522.479745540271	646.560239965834	126.038188847059	371.078107273051
943	943	520.454597277174	656.55493504998	134.683141555601	327.36359982311
944	944	520.120817664578	656.728952622461	134.938162035155	360.530848309886
945	945	513.197382142915	696.43405514258	128.788948036898	342.103861481892
946	946	522.686604220245	662.281748057996	128.930660506074	328.867884496673
947	947	524.596530523304	681.009237833254	128.302625081436	349.191256178548
948	948	524.285180643877	678.212349562107	128.319259933941	329.373436787132
949	949	523.140700257662	662.200477802763	130.280357468432	351.196994145913
950	950	521.66865959386	659.322360330788	134.333009007181	319.92937458644
951	951	515.984331221879	652.226259226012	130.408844292563	331.450307376766
952	952	526.228229698719	689.26543277177	130.17448952152	356.226839520192
953	953	525.166683532811	660.372812735658	129.634511753423	338.420384564658
954	954	518.202291427493	678.484141361089	132.271452345583	337.412412140669
955	955	527.471897300184	664.61485399427	137.247486458493	368.236612761059
956	956	524.478241494212	656.178378166423	134.386713515386	307.278678855897
957	957	528.233853871096	675.33179621619	134.034610197617	335.410734262374
958	958	527.362940454256	651.549261073004	130.770032697005	347.827324971639
959	959	526.687613073833	683.917672264403	134.091768564838	370.010742909367
960	960	520.379432662502	669.237506802491	134.063779386039	333.991918399015
961	961	523.200864850434	659.057844421243	128.624089423841	384.337893464246
962	962	524.711929052649	664.02084153884	124.687041602212	333.172471247586
963	963	523.979069941279	686.493923542988	136.514859322124	347.74873968525
964	964	523.373386361586	624.305289150885	130.709184858178	359.865965137525
965	965	523.231327938859	692.790097667498	129.422353502838	340.2247519251
966	966	527.423645575102	675.088837380768	132.41689200297	357.51375192546
967	967	525.777092224986	647.869358566446	132.099023693609	342.271166095155
968	968	520.293595965384	659.468714708777	129.753433569916	348.567562564596
969	969	525.436505683957	682.949584686176	128.359146587339	340.878141397613
970	970	520.399506766866	667.475501575487	125.167055064957	331.917936634108
971	971	518.515299116076	675.722602817111	132.783267896011	310.7502485561
972	972	513.473014720764	701.097414627548	136.0451678595	348.960454212603
973	973	522.182278774987	695.816053655726	130.251364549614	368.695170237949
974	974	520.123227359379	658.420651753889	126.785827689638	310.395858198401
975	975	518.388179144632	668.311587271189	133.211107144367	360.857306744274
976	976	525.197653196568	690.681343419105	133.563933722833	334.033431543913
977	977	522.55091736922	683.822391330178	134.817621256775	348.006990047117
978	978	524.277353194825	664.46041899836	138.287183128319	336.002494783654
979	979	523.920130485425	654.518648386175	135.22408671864	310.817432489175
980	980	523.21690346841	674.827821835531	130.80236169701	338.027581035229
981	981	522.684194205975	647.273446003902	131.544482939272	336.942041371877
982	982	524.541913461576	660.469321622881	132.261083444776	322.725431587286
983	983	527.681705145506	652.798074705863	131.904373586023	307.363202186537
984	984	526.559235002102	660.104236132458	130.522332067038	342.755766143305
985	985	522.440840701432	693.514047173031	131.709025421634	355.944977467838
986	986	521.801821833719	681.589543016417	131.72771121771	369.491294142763
987	987	525.802302381979	635.229637441789	132.784032385758	352.18811363206
988	988	521.516133158845	662.209731702861	131.296181240713	320.31850296324
989	989	523.216253135536	677.763481369905	137.09423565431	332.565969277951
990	990	519.813914373129	639.933485527928	128.289095087681	316.839631746155
991	991	522.781268283302	665.580826057069	129.706590870993	363.405076230837
992	992	518.848868890822	676.541446707153	126.856682973353	343.769362471023
993	993	520.539013203933	638.829041440889	130.397438575776	346.438913221849
994	994	523.163491412458	669.507576895871	136.024689117665	349.952664982388
995	995	524.820651820426	664.131698270476	126.899266090077	343.768572581894
996	996	523.745139310704	644.182283038371	133.594616269554	317.126795782635
997	997	528.217456727135	686.297142697652	128.58162439317	331.25878857873
998	998	528.06641814839	679.656238548005	129.819780948915	357.909389419973
999	999	523.545011347988	679.489877229356	129.423697071212	345.936882812576
1000	1000	525.762851337426	690.687763203836	131.475532802915	330.103129173612
1001	1001	523.839217684188	698.538360226442	126.266491703165	347.551509677268
1002	1002	524.423835622285	705.770998148998	134.956317203518	354.126160324979
1003	1003	525.012688808081	659.320939292865	128.257537940574	289.562069252112
1004	1004	523.791701197709	670.522225879763	128.455343727527	358.437657846909
1005	1005	521.855599469835	690.175772243279	133.341313843303	316.917534306063
1006	1006	525.152708313724	684.297132477583	128.15725674929	329.008835038823
1007	1007	523.084328191041	658.307803673963	132.837310409517	332.796203325934
1008	1008	519.860517759688	662.385614368383	132.4050911785	344.844594232845
1009	1009	520.5939925367	704.271161643385	130.07307419688	312.276623664092
1010	1010	522.747131134901	691.707565024249	129.167763196348	331.159779563262
1011	1011	525.444149064863	666.712982473281	134.257391782433	353.121831379199
1012	1012	522.806168810451	669.242963402331	134.789640732051	344.078983380449
1013	1013	523.870908362682	668.995331227642	128.367677183684	345.475530847083
1014	1014	524.002204957096	660.580197052712	130.367284524376	345.916113956384
1015	1015	524.614507042974	694.248582679992	127.779996759059	356.682199950357
1016	1016	524.161469339439	656.398438587919	134.506044708682	338.550122093645
1017	1017	522.443579927806	656.635041271291	126.470130952426	337.88363304325
1018	1018	527.335620176132	686.645949913965	131.061382825634	370.828702931393
1019	1019	522.41625791677	679.790397788818	132.071539945676	350.740900166005
1020	1020	521.849969541197	677.801272882443	128.447049383717	366.273356670377
1021	1021	525.065978641055	689.790995848736	126.533866210806	320.686680842149
1022	1022	525.488833946753	670.671486463731	127.795483314376	331.753334377692
1023	1023	521.539222563552	671.655897879403	126.973974135	326.459380628094
1024	1024	527.608000288143	674.063220530817	131.128582124901	357.546099179608
1025	1025	522.355521155532	664.234035977997	132.071881128612	354.900481144768
1026	1026	515.695970234801	661.572743326145	134.540050854518	371.611904483831
1027	1027	524.528129326167	664.053103251629	128.851779200022	331.883282736019
1028	1028	523.111089404045	635.318574494606	131.289799031449	320.967579727419
1029	1029	519.329098570578	656.815186052403	128.813679065908	349.607260469484
1030	1030	522.382233697279	665.780969410137	131.785719259186	351.421246866338
1031	1031	521.811534012756	643.967356395159	133.060820424617	344.647966569692
1032	1032	523.313833409919	656.932975257933	132.51706211507	363.063912135884
1033	1033	526.505122624647	648.242047972243	130.249980333095	352.224155399125
1034	1034	524.309351473486	698.484749669647	132.321754937284	351.147866853328
1035	1035	521.614989727094	675.612380534914	127.517535732234	336.46501401356
1036	1036	521.713837607718	677.909602956001	131.199237415951	374.955734580867
1037	1037	524.974597804766	695.137221096724	133.56850491927	299.435026109855
1038	1038	521.08056234072	667.533149673114	131.088884908493	369.600124867055
1039	1039	521.550123715201	666.879342293272	126.252106059057	311.455667110698
1040	1040	522.629680126051	662.890607567264	126.751462793916	348.961979776866
1041	1041	520.339887230965	699.16001762017	129.504939247575	350.315674799042
1042	1042	521.514722564188	661.244926269416	130.582457428739	334.924993911641
1043	1043	522.36309295734	665.390907049031	125.280027806184	336.36191310136
1044	1044	527.840202901734	653.401585020943	136.371220554257	325.247555653292
1045	1045	526.763022216276	662.963425935657	129.348245839199	324.56814523514
1046	1046	523.571692383701	648.582530209703	129.753892335511	357.781405219528
1047	1047	522.994997186208	677.141447658105	132.19100793612	344.466916955412
1048	1048	523.167083908901	677.577126386391	127.48181115883	305.973366256915
1049	1049	520.498759677844	653.856282995829	130.153146107201	335.803619091624
1050	1050	523.901032910365	654.093186871365	129.378289116843	331.551536943011
1051	1051	526.54647269371	637.813429502603	135.455434290596	333.888174822005
1052	1052	521.386127505068	688.486339546617	129.669984044154	363.455069654091
1053	1053	522.816454076089	685.021171685472	131.606892447721	381.948367688331
1054	1054	524.252300974097	647.912437261669	129.468893426481	366.683325413058
1055	1055	526.885157668128	676.872488114659	126.610704261248	357.130166536551
1056	1056	525.061497793006	666.571695952787	132.432071099133	311.44492432763
1057	1057	525.222821146683	633.449259664562	126.611660901329	371.93494730777
1058	1058	524.702624724256	664.273782984851	134.901593468818	360.081669245208
1059	1059	525.108500916469	658.080431213449	126.638663730729	337.669862265922
1060	1060	528.084850278536	693.060185204701	131.636522084481	325.507980303605
1061	1061	526.029817180439	690.834807416918	124.198177977157	345.255909661026
1062	1062	521.374492474322	676.965016731186	129.311948425461	336.870784784975
1063	1063	519.832511254247	681.039920209973	126.5971121658	371.015199534134
1064	1064	527.362487491318	689.307476218891	134.200529582025	342.725762764523
1065	1065	522.514568901654	657.662807402294	129.453261384847	311.246934793708
1066	1066	521.014934100475	686.09057730782	128.667773954751	332.923857351286
1067	1067	524.18319567835	685.439891767714	129.162413636648	313.604994398037
1068	1068	522.36683673517	623.645239784286	127.561727868579	332.092780019349
1069	1069	521.864235081595	696.193507527058	132.175646352137	338.486552682731
1070	1070	522.03738142696	675.298169619429	132.969379605504	358.772061270534
1071	1071	520.615972679579	676.855359927	131.210119520502	351.581326267391
1072	1072	528.174620944396	673.391471568934	136.719465238857	329.596261544843
1073	1073	520.524212047997	662.951957591874	130.374606279638	353.133858939798
1074	1074	527.711143473818	692.701079530084	132.997158264015	364.647664664853
1075	1075	519.81625185639	681.309657321107	128.406945665447	322.955851799429
1076	1076	522.626433146615	661.920432764234	132.568113312632	368.911498250679
1077	1077	524.395243163805	667.717753787068	128.606813776948	344.064179010632
1078	1078	523.626729201071	637.100171288684	129.681516359684	355.415209676801
1079	1079	529.576805577512	650.508507421869	129.703818421483	322.202726469005
1080	1080	519.294125457856	658.389461351726	133.066660973842	378.45382760829
1081	1081	523.837908635807	645.639798540477	128.042078778218	375.242455985334
1082	1082	524.137019582669	664.263210374951	132.714852190021	362.538708051082
1083	1083	519.525622578256	667.848972885707	135.779106061238	322.671279882289
1084	1084	524.094984692302	670.664727646782	134.473021533851	355.415446776653
1085	1085	520.000727214987	646.901666329903	131.821971038818	337.046195901017
1086	1086	520.12132384376	695.881549740105	130.217350763687	334.00430010649
1087	1087	521.469030972361	687.54171441185	131.501404005808	353.292525710642
1088	1088	522.095484190321	685.326994488012	131.911076353765	364.91477556536
1089	1089	524.72706866719	691.981806679644	126.430361260835	344.345651506298
1090	1090	522.497911110971	687.584841575505	132.048046569432	330.294027956187
1091	1091	524.887890811268	671.872780514322	128.550806457761	348.606668192064
1092	1092	520.069935702766	667.881727285002	127.780298894943	336.177430186966
1093	1093	525.035910446638	659.929819486998	128.953072667918	349.283776547168
1094	1094	523.864968904542	672.310557945259	128.788765502531	349.753031944408
1095	1095	530.644218598086	700.544540809991	135.351301645769	350.666066535312
1096	1096	521.224433663331	680.390397857998	129.709880249003	351.475893266325
1097	1097	522.572902726165	666.161941675894	130.938753373775	382.297030781349
1098	1098	525.527949171083	660.400782763434	138.823983752456	349.966992821841
1099	1099	521.038738897471	671.127585477036	130.137986773262	352.550221805193
1100	1100	521.850915289593	679.56631154506	131.252202316779	337.21965818234
1101	1101	522.984154443635	679.215271876266	133.724780059034	331.218063199744
1102	1102	523.915415499343	688.130198208215	132.441970451283	358.945108329321
1103	1103	519.917502781574	666.108263216501	133.148407514944	335.411622559221
1104	1104	514.199397333716	659.857975315762	131.654730649143	336.513717849975
1105	1105	521.505501818096	690.460674921879	129.033676024117	366.217232866675
1106	1106	519.303724247589	639.246741556619	136.676990812226	341.23120452385
1107	1107	523.305056711299	671.788094753989	132.981594541082	327.013039162862
1108	1108	523.730289673604	648.133391354762	133.597059538557	348.561971978675
1109	1109	524.509750048659	702.371917809179	131.349699570178	355.304809675442
1110	1110	525.170659290238	649.914979770971	126.535533009315	346.523364903017
1111	1111	520.728682015374	641.120987062552	130.648604465882	326.513402654202
1112	1112	517.498264327107	665.018062325604	128.432945542377	345.024133855288
1113	1113	525.034994568347	649.22917667244	129.035436912057	323.478290185496
1114	1114	520.835471037551	663.71182023277	131.227501189023	330.069961542819
1115	1115	528.560757598298	679.940144332251	130.713197171027	365.750409862309
1116	1116	522.372378350267	673.114337099235	128.524058332687	335.206140237343
1117	1117	517.064086952128	668.260924766472	128.862690324353	363.08288611487
1118	1118	519.658320828838	666.784473062102	127.464254058801	369.589542260546
1119	1119	520.061714893106	668.286575563139	128.952781810483	368.930046719354
1120	1120	525.538695386059	669.340670622171	125.091893716356	319.263416009881
1121	1121	519.812454191895	675.425948368055	135.293705467072	329.443770773092
1122	1122	517.549303521205	665.789809883976	129.81987188573	339.238449948868
1123	1123	520.796350212861	683.080932343984	133.181797092244	359.679688460682
1124	1124	526.114089044391	676.169856096426	127.022397456289	377.767550325603
1125	1125	525.089664243924	680.44707309603	130.451351263377	331.786894955995
1126	1126	518.817105522008	667.674235672787	130.785667567643	346.716142549677
1127	1127	519.285359202873	673.831871172918	129.943303459159	325.372491792761
1128	1128	526.557925584163	685.355807896195	132.441009654208	334.687210440524
1129	1129	524.67993741465	651.499132829329	126.395093355425	331.920992259834
1130	1130	525.021642646978	676.542625658735	125.939354212649	330.453886453535
1131	1131	524.620536613759	651.712096094825	135.94372243453	363.605947014194
1132	1132	519.763043808491	677.470015732577	131.51159872403	347.923529803928
1133	1133	522.16342487424	688.582398324106	129.191182681749	358.522844234935
1134	1134	517.50509183442	664.057558967093	129.97008007501	339.981715117454
1135	1135	522.387575878167	669.992028944555	126.996094433648	338.035576251552
1136	1136	518.532564219712	652.597902235928	134.568705529676	356.051393304343
1137	1137	524.177320070429	679.229385711036	133.417992230833	338.805175565655
1138	1138	525.679604522105	665.98021542729	132.230963734175	348.550943384999
1139	1139	522.74717368184	698.491203305694	131.443990051368	334.795790619718
1140	1140	519.983698061063	665.526099746951	127.471555492109	358.977986230002
1141	1141	522.706294829369	649.978017570836	132.245852463833	342.475916436885
1142	1142	523.370672876104	697.263176863992	133.585015194576	361.928638234091
1143	1143	523.485973887433	678.343308297928	130.790930243529	363.773856126633
1144	1144	522.243473698445	658.298115968387	125.923022117504	343.935895794746
1145	1145	525.92327966264	677.217577889111	134.514363620276	342.973136011836
1146	1146	521.079884352339	635.28423012734	130.813116960461	334.6756063507
1147	1147	521.249853267264	675.546598863253	128.842306074102	319.706485004812
1148	1148	519.073400114825	659.692942660946	130.741914539665	338.572122322127
1149	1149	524.881645421498	692.371937566897	135.16670219945	327.225034836156
1150	1150	522.201405072771	689.086893751324	134.536490259601	359.548084381136
1151	1151	527.903585250589	673.06694981435	126.866822599092	372.392775083531
1152	1152	522.23490026812	668.793258541384	128.457730084278	336.778762911101
1153	1153	515.52413407891	682.049129612502	131.639057640791	339.316690461983
1154	1154	524.684251081668	667.588805017871	132.141886692399	358.919825538173
1155	1155	521.201003176442	694.733216221506	127.511831234086	326.926234830451
1156	1156	524.266440618052	652.864106268131	132.593143894674	347.031483243284
1157	1157	521.423888704412	684.319004874744	128.263759373886	332.508614008493
1158	1158	525.640701644539	672.964958351835	133.561379054299	348.711945820855
1159	1159	521.065636954611	656.776932769542	132.970805675393	360.393730646752
1160	1160	524.902611011544	650.296765824867	127.216705169257	349.189516946885
1161	1161	525.268776163531	667.939894365522	130.242779219194	331.460079002609
1162	1162	521.045478903494	647.476160612819	132.511004003474	337.900686134464
1163	1163	524.954006737073	634.821960167033	127.830546994021	348.074227497983
1164	1164	526.399362730003	694.36717212711	135.132704627576	375.888518046685
1165	1165	524.735181539138	638.815881427181	132.819642796734	337.270314830877
1166	1166	523.077332028769	642.127211989776	137.249581242352	344.237752671862
1167	1167	523.691271140615	674.243799496154	127.85682134011	364.511628408051
1168	1168	523.032740397313	670.906202775165	126.145550729898	345.718140585914
1169	1169	519.675980214548	691.7348227285	131.168254178274	339.040253533097
1170	1170	523.885454476097	651.981128650552	126.905103738603	336.965089424043
1171	1171	522.501580180257	681.784516767272	132.117798811855	311.670035032426
1172	1172	518.832423799996	648.185079755693	126.445792957213	334.01283553088
1173	1173	526.111341751727	681.759379667368	136.9299897796	350.972285085299
1174	1174	521.715146863003	658.835728856002	131.82643503973	338.073209864227
1175	1175	526.300973794935	670.863431098299	134.318022102151	352.766683463829
1176	1176	519.365537388604	674.448300630137	135.058851839826	328.032755138342
1177	1177	527.667307145653	658.362345454458	131.108551539695	370.890693369767
1178	1178	525.916199343542	677.181517914488	133.817600986416	357.908225375843
1179	1179	522.475042994888	682.573459295452	130.010242812109	370.858834919189
1180	1180	521.099184618525	670.872017623881	128.141758100671	331.557652796925
1181	1181	522.23941709466	681.143139413488	134.003916914254	339.363940400393
1182	1182	522.979369565161	692.696825457928	131.153686749068	361.58319364105
1183	1183	521.383261028785	678.513699923312	134.276572006189	337.450344786738
1184	1184	523.70812384814	641.103069772472	130.69657039543	336.4293718388
1185	1185	519.373618434464	677.183016653296	128.849945191288	347.737191668532
1186	1186	522.716511397503	647.774493252748	131.033791665779	349.954908912793
1187	1187	523.926322981838	679.261894562509	131.382739183489	344.433483469445
1188	1188	522.550163253374	685.929628455278	132.435997518194	334.650880435903
1189	1189	520.683583833505	684.078176035605	131.625718762937	331.931678787327
1190	1190	521.398796009471	689.03473528487	133.995457457286	370.643731585344
1191	1191	522.76692968264	661.342083649117	131.319464506992	335.074365363879
1192	1192	527.98290926093	668.545687327867	135.628937376049	304.980355471013
1193	1193	523.88635991271	657.648672487886	130.674051585694	348.107098122984
1194	1194	521.117998687303	662.668578722891	131.131953017132	343.053910672944
1195	1195	526.256333789298	687.389691527156	127.172240933822	337.280413568799
1196	1196	521.324410684983	640.187129295464	133.220527963805	350.660254915008
1197	1197	523.757246312462	692.34339009591	135.18976510097	367.103453379597
1198	1198	525.289876314003	662.772297825293	130.086707405181	350.043889224915
1199	1199	520.869605499562	678.725186641989	133.888667529835	327.033280111987
1200	1200	524.960331442702	675.505596668884	133.957309235302	368.936085300404
1201	1201	523.430330824617	673.341236835142	129.716562406592	337.010097022453
1202	1202	519.802360908979	654.075482548045	128.051364362164	332.163368507905
1203	1203	524.180151578241	654.629794519394	130.978525412046	341.262934767848
1204	1204	522.678006525772	685.119749471939	132.034328627505	320.156791504899
1205	1205	518.734940039776	662.341486858151	131.617733373199	352.90417131137
1206	1206	526.525000494146	675.418711522667	128.493027299745	346.527648735904
1207	1207	520.434299912856	697.907009546083	127.901511343071	354.546370113023
1208	1208	522.935426190474	678.213451357243	132.593178306801	347.566866556993
1209	1209	521.947464039128	652.627710447803	136.733440773713	355.107292279905
1210	1210	517.72165750321	670.683516484206	133.353793566707	364.418890333871
1211	1211	525.355417285484	684.416928539	136.840572834672	366.230259534021
1212	1212	520.268406373323	678.02518428748	131.513753368869	316.209652390401
1213	1213	520.888253084287	658.278448502864	137.302748740151	334.400151710719
1214	1214	522.239278812661	685.014895239738	133.159543885895	352.764836155115
1215	1215	524.96112541875	681.866730608193	131.48460764131	347.340081965702
1216	1216	520.196797629427	643.578655127227	137.125268459629	335.563063201777
1217	1217	521.254929239073	680.383385794801	127.451757049952	339.414154300759
1218	1218	524.254023080078	687.225645571157	135.996982710036	306.680396735506
1219	1219	521.885464324614	658.394793364636	133.203927616811	329.427216729383
1220	1220	524.142449737669	687.378282588667	133.842694518411	339.091226770076
1221	1221	519.461833042528	647.116284890348	133.959928506217	348.069288326448
1222	1222	522.723556375863	691.387805456772	137.025899781739	348.444911782772
1223	1223	520.999769650502	670.547228607637	138.277058251011	338.357575728776
1224	1224	524.561079841072	671.352066402324	131.275525511885	314.834146641534
1225	1225	520.649624276976	670.224506143061	136.734367646952	358.008924455205
1226	1226	524.218603041256	672.88248418524	127.679477883785	336.14571778579
1227	1227	519.207633374124	652.535435048289	130.168262234069	351.019122296605
1228	1228	526.649162683589	691.553535531369	133.463760481965	350.75593686928
1229	1229	524.885675962815	652.940278325519	126.729122688763	372.232437247467
1230	1230	526.676132352874	682.636381977667	125.261421263273	347.995198172705
1231	1231	521.795849980473	677.439245852084	131.555580183575	388.437565724341
1232	1232	524.401650794746	665.543729477245	135.092263623226	284.059651962693
1233	1233	521.449191077046	657.374846435958	130.219723297068	340.082094958763
1234	1234	521.316854355264	629.661357639543	130.177746654941	339.168852789291
1235	1235	522.060196307173	691.791575863412	130.198969741683	324.573714982811
1236	1236	523.479773489127	663.160052954884	134.826275275623	343.84994829503
1237	1237	523.729245511779	679.409036008263	130.373748937092	332.215348072721
1238	1238	524.042199047901	633.165457886132	133.854559511748	319.881447705912
1239	1239	525.362843279209	638.147109478443	131.189945868105	361.754388672362
1240	1240	522.839625161436	657.517277948483	128.580309877576	325.096137145701
1241	1241	525.716239387408	687.903588225436	130.524529435041	363.037069365589
1242	1242	522.902787603663	658.000566823906	127.929098283648	331.327466798621
1243	1243	523.406441937988	683.204848491183	136.000867523941	331.218716434704
1244	1244	525.500720428304	651.129040401425	124.929784136908	359.048978387496
1245	1245	521.184345705646	672.10141171644	126.443559859401	351.76810586231
1246	1246	517.252764699641	679.900049205993	125.963236912846	357.198279523826
1247	1247	521.159904037195	638.448591039216	130.302811453083	370.513437369963
1248	1248	522.295010039217	650.567820852763	125.778499566552	335.097164015768
1249	1249	519.21510782294	676.68516342449	133.829277317472	374.031604613267
1250	1250	522.523710176539	698.268314394073	130.231048010997	367.154293003361
1251	1251	520.897618833159	692.75224465966	126.020833972584	345.734650069285
1252	1252	522.985202530165	652.195701253984	133.953693273017	356.406701123729
1253	1253	523.490407703911	682.48139790104	133.200859143759	349.614708363577
1254	1254	529.954469919592	686.100957261579	133.01885738053	326.886784580761
1255	1255	522.674769767293	690.043391226465	135.366008875009	312.818233896941
1256	1256	523.381242205512	686.886326737766	135.428459050368	337.384602525769
1257	1257	524.813067315688	661.445745394398	133.824234654548	351.131211453915
1258	1258	521.796419343992	654.624545917781	129.754400744065	343.543384076373
1259	1259	525.530024853557	659.112579377472	130.403560520205	368.712010387736
1260	1260	519.680709469801	710.685530667076	132.777056804981	324.496297977714
1261	1261	525.247108460615	640.22110977378	129.951940117137	366.823463361065
1262	1262	523.897894738524	659.658173540538	131.40594869134	357.695652703842
1263	1263	525.192254518326	675.988904708724	128.928279447831	360.45097350572
1264	1264	519.768167677457	659.473246679796	133.606005470668	331.557210503732
1265	1265	522.874016655087	667.590127571248	136.078436659948	333.928288814578
1266	1266	521.912364203622	670.040605319569	131.163239824176	345.85243228624
1267	1267	521.460002774695	682.849538655038	130.014382943818	350.393217047711
1268	1268	524.312303281262	670.843210938463	131.362736458024	353.89628773158
1269	1269	523.113648366253	663.917960628525	133.097263835037	365.687492336515
1270	1270	521.711961372662	656.814251976889	126.020519111606	364.776597432995
1271	1271	520.534606327847	649.002133206856	129.439412713322	312.327337509142
1272	1272	521.49578735571	663.175781077176	129.284607562948	303.222962623851
1273	1273	525.961223959257	657.895740027943	130.536915361272	338.274353864436
1274	1274	529.242598896869	683.233088540417	131.841978124075	360.871450765059
1275	1275	520.789593223349	689.574606448187	136.232801116145	324.963250638247
1276	1276	524.350331562692	661.579393590327	130.422914830191	342.153994769879
1277	1277	522.074816508286	648.105141083024	128.507846981445	358.950556240253
1278	1278	528.287907279314	632.217900814072	127.298273059139	322.974901725644
1279	1279	528.099551823874	676.222221129094	132.830720659513	353.570945870515
1280	1280	520.30479455512	644.704038058256	128.53902293435	305.946473935316
1281	1281	520.136107226744	657.257007466614	133.73742698106	388.965730859957
1282	1282	528.540286142136	665.604758572835	129.25945349008	339.407559997932
1283	1283	517.946203066692	663.470437272114	131.436409598659	363.630274098639
1284	1284	518.502211545955	668.040276348333	124.369408755897	356.625188011753
1285	1285	521.155964745038	662.842515236129	128.331353029343	332.466224594857
1286	1286	521.603500372929	656.38058499535	131.977644397625	356.87959408955
1287	1287	526.392964974924	679.675035323786	121.853694963504	336.083745510706
1288	1288	524.240558003215	653.499802088813	127.463092228993	343.196689899432
1289	1289	521.781262586167	676.863669489538	122.699165149635	318.275102469629
1290	1290	519.87819733797	645.430402806236	126.617306762841	377.913512673239
1291	1291	523.710288622575	642.65914212463	129.780929162638	351.716830273919
1292	1292	528.908948482235	682.773831361505	131.457330437428	347.031068694533
1293	1293	524.137433776792	685.487149297943	131.256964304571	335.131323706583
1294	1294	521.893771718443	674.510153553057	131.310454690035	346.327273508195
1295	1295	524.240121512704	675.324221222363	131.294672128083	341.679623898432
1296	1296	519.079042807452	664.764116455006	124.251006617963	340.699167320451
1297	1297	518.106790466839	675.681066600882	129.782098250019	367.183288482232
1298	1298	531.126039856739	676.658556017913	126.376464625106	354.453962480932
1299	1299	518.075234473844	629.907456106277	130.512299443155	341.066528158973
1300	1300	524.608879203349	659.49902360809	131.87307743982	342.55752707518
1301	1301	525.310954536292	662.297046612635	130.279606792596	345.017916336504
1302	1302	525.871729534661	663.145244175291	129.512012022954	345.347389230683
1303	1303	523.526178165339	664.560084033674	131.747965264746	328.429762478002
1304	1304	520.11054235742	688.053721325843	130.818287800488	382.652019029843
1305	1305	522.162600533387	679.951071972919	130.892823708746	343.604069059184
1306	1306	521.732156946504	659.318666601265	129.80646397809	351.293357354317
1307	1307	523.475020336056	670.556382590283	135.551667384077	343.54361457821
1308	1308	525.252118521134	676.762914631974	135.746928698883	344.799752263804
1309	1309	525.699770288913	671.94575590384	132.060855838965	338.636935812555
1310	1310	517.93143433649	664.001312344212	129.396089595065	340.209955734654
1311	1311	529.238260969152	677.075548634575	130.753780675601	350.610142580052
1312	1312	520.950118429577	658.21626009165	129.087087478743	337.406164548928
1313	1313	524.2930485316	674.089773722388	128.264495231934	331.032457256976
1314	1314	524.545849622268	679.617477922135	129.422946536273	323.886171390932
1315	1315	525.797199477462	677.362647241735	124.569539273693	347.2129674372
1316	1316	525.947158602598	683.758795836649	131.920484419142	372.706563220888
1317	1317	525.843406254956	674.075892522015	129.924065176462	368.304748411825
1318	1318	525.392464416303	696.357835110839	134.055307806224	347.061379825015
1319	1319	518.345856750333	676.938783779615	125.733885131661	336.151491319565
1320	1320	522.377598971384	667.386331765815	131.156967951452	322.287673179854
1321	1321	524.785627232344	700.758382639769	128.243343204321	369.348906291261
1322	1322	523.573236507825	640.706741287988	133.893969034009	337.716843246771
1323	1323	521.04657150816	674.440606124408	132.650250478665	314.584529434763
1324	1324	520.287736211211	663.132291463129	128.970861356955	340.727821076141
1325	1325	517.566619887165	711.811579158205	131.826320220736	358.599430161848
1326	1326	522.237772965642	655.240744580157	129.623017842484	324.832789619291
1327	1327	527.984799569974	654.048766140758	133.046901805781	327.492724991461
1328	1328	523.759516573718	679.39356937094	129.026290616719	369.676113286993
1329	1329	524.899148337488	677.401448081801	132.083994886441	333.60103763114
1330	1330	519.699462249681	661.26179273751	130.594390909789	318.979340607383
1331	1331	528.297027386348	668.020269118283	133.388722030404	351.211242089915
1332	1332	518.326088967066	657.048918501996	136.871997208899	347.170384734581
1333	1333	523.952957982636	672.77035337811	132.146907356098	333.52834229502
1334	1334	517.766016991125	658.25144521521	127.951783478876	325.895361239256
1335	1335	520.145035075827	648.203314369975	129.243291371198	335.265900316451
1336	1336	522.71521678238	648.89070163851	126.0388254724	344.012593018057
1337	1337	515.369398027187	686.195837997504	128.847104243065	358.951412304938
1338	1338	524.255786567903	676.038502424817	132.689325154075	338.910419008077
1339	1339	527.481069974581	646.596673672822	131.094094007843	357.985425460277
1340	1340	522.34793315374	667.204163471002	129.399902948158	323.72152406943
1341	1341	520.228925659558	674.908184423447	133.955988250656	326.216148215708
1342	1342	520.40562712857	667.051018001551	129.600306985105	339.280509331159
1343	1343	524.26546792995	652.888562395588	132.90137167067	335.802772534668
1344	1344	525.683027118924	650.970118951044	127.403820715302	348.397327992104
1345	1345	525.488384345632	673.422961813943	133.184451543173	362.209743982642
1346	1346	521.54535750698	658.221690635378	129.521161884292	366.121511519587
1347	1347	520.892678618348	670.799233157259	132.067329300686	327.971674039025
1348	1348	525.424789813946	688.633303395675	129.619591689151	312.655915853304
1349	1349	521.98780629543	666.644704601502	125.461852650045	370.202127713621
1350	1350	520.768735184546	654.324390971136	130.508058338321	370.488548442266
1351	1351	517.947935859571	669.352412984851	127.739131706174	322.988945038079
1352	1352	518.996448136903	683.932128121676	134.254276635729	333.203901268827
1353	1353	525.961290267241	678.625470910929	131.66249478445	358.158273811845
1354	1354	524.97380313006	664.332880610806	129.887766888846	361.025121176623
1355	1355	520.059937556042	674.160246912886	127.649074661463	326.319924819495
1356	1356	522.889856039025	648.935400490613	133.943599512578	332.656881290597
1357	1357	523.062229619731	625.616589135505	133.780837183556	364.371835554333
1358	1358	522.516419270559	660.880054931691	123.968847190764	354.004761302071
1359	1359	524.508774053905	659.171477408098	130.256494049523	317.831366896132
1360	1360	522.682367217765	670.442119287512	132.573384929242	333.988524016231
1361	1361	525.788562760778	669.859876201406	130.491207510806	350.342460486957
1362	1362	525.323827122791	674.330058431926	133.645532997389	325.471876268859
1363	1363	521.02436885125	681.413715719524	133.5704467646	346.327565497841
1364	1364	526.165229584577	646.937855506351	134.892661123012	336.924680025309
1365	1365	523.192694828527	691.271654797404	128.162870105512	345.839952449287
1366	1366	523.047059735108	663.768453504976	131.353139269249	313.208990472212
1367	1367	521.346120874528	699.922844534969	130.383889985761	321.578450946866
1368	1368	530.245407971211	708.115691468844	124.986813568477	350.119751138162
1369	1369	521.406637123965	631.775659420726	135.207725969711	334.842253948789
1370	1370	522.676265418859	699.934782128429	132.75806986716	353.14523017367
1371	1371	525.124212322165	680.409279338054	130.135627993987	356.963682255858
1372	1372	523.821738039892	709.610553407788	128.176663866247	361.638416465943
1373	1373	522.616323019769	676.751885972616	123.791709323376	341.806515283863
1374	1374	521.602887125721	695.991067266574	138.077013017154	365.40005840092
1375	1375	527.563930780224	672.60730203647	137.59909704645	344.344337527023
1376	1376	525.566383755906	672.416196708141	133.711669716851	313.095918020047
1377	1377	524.604223760394	668.156478714906	128.822487892241	351.958822425834
1378	1378	523.657631066893	661.840274718211	132.39555204565	342.556943508369
1379	1379	530.921081920784	670.503478976953	129.68848122512	326.156047629559
1380	1380	520.792840018014	654.276534947353	126.12808273209	350.117059158634
1381	1381	525.338538429783	660.124332992156	131.381199214636	337.155659717779
1382	1382	526.701220087608	678.694055941772	124.903439853714	351.882372458786
1383	1383	522.929567720227	650.97548526912	131.504006735661	338.981296735239
1384	1384	523.171901583446	669.632083730416	130.135683772845	347.173287572967
1385	1385	522.572115501273	662.261218647617	131.564094371194	330.450524407953
1386	1386	518.880409492734	673.283943372237	127.746369198727	365.472748936809
1387	1387	522.670426015831	667.391161433278	133.006952697712	317.524274331119
1388	1388	524.870132616591	699.375233701719	129.752789787597	335.041735620483
1389	1389	524.319542340821	674.051065563049	130.596902811507	320.269371156111
1390	1390	517.520356129017	670.532727887325	132.513629444622	342.088089141983
1391	1391	522.254404959099	674.50453169931	135.261290993656	347.504380178244
1392	1392	524.721998026191	670.212828006859	130.194163143038	336.80595423239
1393	1393	530.503985862497	654.364909660536	132.12540794775	344.749735951907
1394	1394	526.65395291368	656.752949371522	124.849801936216	346.308077982765
1395	1395	519.815962451444	657.594385875403	131.063450195681	316.543515423627
1396	1396	520.641881043827	697.61206366578	129.711447594981	351.083890138874
1397	1397	525.217140860565	667.608360462034	134.121283978645	354.284941575944
1398	1398	525.907439938649	664.337373710125	132.023941003485	309.123288680838
1399	1399	525.082335237678	671.868780771168	129.212916100593	319.712372330208
1400	1400	518.1990849095	661.770667731482	134.429751122849	367.232817647515
1401	1401	522.754406236695	688.593025435117	125.377845050497	324.541226408431
1402	1402	518.015605878065	666.084821454051	132.409413729887	336.133418976576
1403	1403	522.252538844051	637.052053907916	129.24162242242	345.97612587528
1404	1404	523.202477700027	682.230393086654	127.753566552628	331.117393051653
1405	1405	526.136367356194	655.057266289661	130.289651236336	354.091559262795
1406	1406	530.478467474929	669.742633444776	132.600032203655	361.342772639521
1407	1407	521.397333137122	658.198735537072	126.682366817945	337.436017947162
1408	1408	524.674806262862	648.221710231193	133.529942066093	361.625194156976
1409	1409	520.439507035398	677.58825388362	128.491850661942	365.241933753033
1410	1410	521.302693048504	660.893710610972	128.086824125731	334.893912999633
1411	1411	519.287825754233	664.425560194082	128.776392897065	349.624345673657
1412	1412	525.820987251065	665.746913867971	130.312605227413	320.901999727826
1413	1413	522.659488744942	686.818935285433	128.994249288426	337.77858383237
1414	1414	523.783636092696	679.449024344164	133.089538781945	336.817095580301
1415	1415	526.265789083761	659.629461963189	135.093427296043	336.973291178517
1416	1416	518.23461307745	676.974457947973	134.190200524453	367.117039284763
1417	1417	528.323028466245	682.322813584757	130.932061244544	335.636452146396
1418	1418	522.299467631593	691.64070971734	134.473865114767	355.165761414851
1419	1419	528.926259445081	659.291429630422	130.388955335654	354.760386196894
1420	1420	521.386221822799	644.800413740539	131.74450557006	330.186847096805
1421	1421	519.779801772386	695.124968006797	125.99817271281	347.457263448914
1422	1422	524.364143192448	673.855861055392	128.050861144928	342.584427223643
1423	1423	524.682470451217	670.083338902436	135.869781257179	315.870667176015
1424	1424	524.129123334339	678.201932311677	126.567282472268	332.945296861494
1425	1425	520.315479284373	688.310060275979	127.678841707699	352.846397367841
1426	1426	520.402281276351	626.598759531011	129.833752731842	354.384565943405
1427	1427	525.442800175976	691.63286464277	130.582567481563	322.162739361436
1428	1428	523.49725870078	663.075499211855	133.964174761353	350.730270664744
1429	1429	525.57768585379	665.539989934342	125.662991553766	344.266600837394
1430	1430	521.103520968637	669.184030240062	128.160899068631	351.156722295467
1431	1431	522.823824654587	688.721348389378	138.284625638729	357.586956097129
1432	1432	525.784716227014	673.359883891602	135.444436856563	303.239743118842
1433	1433	522.266389787739	676.072324089457	129.563889261374	371.369886038371
1434	1434	523.149766070489	675.897759760487	132.988494501125	369.905256028851
1435	1435	524.320696788314	677.093143757125	131.389739034056	350.957092255314
1436	1436	521.11058467343	654.271744517381	130.210584992597	335.791019111314
1437	1437	527.173725047555	676.127536638162	129.423619792717	320.014065871461
1438	1438	523.578236711979	658.349691941788	132.222335012717	363.641217711495
1439	1439	522.957772578528	666.924125114653	132.469674541897	329.340617453282
1440	1440	519.312114197686	694.296937933327	133.358477014579	378.648724325218
1441	1441	521.693249767709	674.663778760434	132.198481068287	380.378732350371
1442	1442	524.656160938147	670.123852768995	132.58931332105	355.562681653402
1443	1443	520.768185533844	680.620033587531	137.771473413795	352.395786547616
1444	1444	525.387484457514	668.815815814675	130.349038356446	338.805190497883
1445	1445	525.02085749302	639.213037180564	132.210164254435	358.208052254077
1446	1446	520.502239144467	681.283928216542	132.045364317583	317.502792259491
1447	1447	521.343327750185	687.690263306376	131.531623036616	352.902297942906
1448	1448	522.979280643754	686.884138202501	131.564874564583	335.20647210552
1449	1449	521.448633111202	686.164213173471	131.239188018886	341.129805372343
1450	1450	521.632216891635	675.339132210747	131.471106414482	352.051943289963
1451	1451	528.591181284513	636.849586256238	130.262166038863	346.1746084001
1452	1452	515.424250620293	647.071854090158	126.448485868292	346.597202505961
1453	1453	520.657784830454	667.063769203646	128.157187129719	355.373767881444
1454	1454	525.721452749107	687.378985541046	130.452230441591	357.882866829992
1455	1455	524.50302032933	677.659646521134	128.818607675566	369.098886027277
1456	1456	518.17596281628	673.648524191085	130.47295701356	376.853129549878
1457	1457	521.600118131324	665.82822109778	130.558388075911	334.028298997288
1458	1458	525.966361415317	652.305596180075	133.950188269333	335.330319086868
1459	1459	521.06305170104	694.088116699395	128.716260679589	355.739410268968
1460	1460	524.556568154752	652.304908886419	130.908382264314	333.683767156068
1461	1461	519.839683027032	681.768468293586	128.628134309826	379.565383876034
1462	1462	521.124039044384	686.222672644153	134.018968548011	349.758460074081
1463	1463	523.380924367781	700.443424151667	130.231283183482	314.520993652922
1464	1464	524.826591920193	655.622359576404	129.71012909578	360.584719652487
1465	1465	523.987763498642	685.474855825242	133.895370980064	318.344090773717
1466	1466	526.119266683786	682.673201553612	127.020645239685	313.313467377902
1467	1467	515.756860327587	668.108754075311	130.560765426829	331.152663292693
1468	1468	522.019113270119	691.733620675987	132.200584689269	365.088370982125
1469	1469	517.412285324719	685.7534486931	129.611948709608	325.720527784777
1470	1470	528.339491248248	674.290277515279	129.780842649348	338.76838452692
1471	1471	524.090437240015	665.067915793667	130.634905582355	347.074844935383
1472	1472	523.93539009229	706.047248080301	129.643696554873	386.34412178139
1473	1473	524.786089383477	672.633403274605	131.794882270424	324.980792738607
1474	1474	516.253815646151	678.064975626329	131.132395412602	354.843824973009
1475	1475	520.943094225441	685.952826190785	132.722584847331	362.328320757431
1476	1476	529.74245763532	665.678587793266	130.224496820696	336.816763343358
1477	1477	533.45959609709	680.113106320722	130.024846227629	314.143411661609
1478	1478	521.457506650586	657.695337684274	129.955669056732	368.076278791866
1479	1479	521.788435839654	655.157136087087	134.634403895516	324.840326849212
1480	1480	522.098360917548	675.484464762803	130.867006087059	356.179576968353
1481	1481	523.120378684219	676.366254442838	130.009692987345	328.779671309798
1482	1482	526.924755240555	677.498636199753	129.745134207812	345.395089095725
1483	1483	524.127253168147	693.736894418521	129.241800873135	344.685525212853
1484	1484	527.729519595966	651.059971494969	132.60347554967	333.814488756277
1485	1485	523.945807021015	655.445620480127	127.911704476568	360.428129778506
1486	1486	529.510195090316	646.049284545069	131.991528702104	344.180133844442
1487	1487	520.962156637547	655.453459309179	128.31375171038	368.910342264906
1488	1488	526.32545066968	660.940027082721	129.884566659434	363.104186441268
1489	1489	521.134891538689	685.435826868166	134.716274034751	333.769265088784
1490	1490	522.339000272691	657.603496390465	125.949827095795	343.232084213471
1491	1491	524.800440606034	685.297961983835	127.268925422124	292.514522530907
1492	1492	524.115845882421	688.79089348906	129.096783889622	323.776571071732
1493	1493	521.495673183272	704.505492622414	134.729189423263	327.271008950934
1494	1494	521.676638568022	685.532949568565	128.184014360764	366.931716634929
1495	1495	522.600028074292	650.77757313129	131.408487945267	337.203764827656
1496	1496	521.17174887098	667.956665048956	127.352904956754	345.573270558576
1497	1497	526.190462853563	670.709274395616	125.498146741835	308.365200240596
1498	1498	526.465479585731	655.185087586079	130.70913922409	321.886507986957
1499	1499	520.873378002379	664.083206051101	130.355369322346	334.600397707834
1500	1500	522.013565525395	683.212684476144	135.019397831576	338.151415456643
1501	1501	524.33891109787	695.771695242816	138.0533404076	323.511024649658
1502	1502	522.694481092424	680.458990085283	131.684418296795	329.619435011537
1503	1503	525.154418738518	681.992160438903	134.391846995373	317.328240390846
1504	1504	520.46329797881	671.333730449942	125.457813507323	325.344994026434
1505	1505	526.016219885468	665.510265878741	133.915239516107	342.221141000738
1506	1506	526.726578664575	691.315072549928	129.427794264703	349.249904765333
1507	1507	519.596487209318	666.7083158302	138.967740723169	350.986530535427
1508	1508	524.300287705095	676.368328735187	130.94696686783	316.448178869479
1509	1509	521.115978710212	686.831327379731	127.78989957883	349.621926521827
1510	1510	521.076160626348	660.338042100965	136.656081144104	335.61321961301
1511	1511	518.501485570819	695.957652780014	128.448593592898	347.613759600776
1512	1512	517.860150352765	667.492063422173	130.804643228916	346.39363103815
1513	1513	522.369509107798	664.057825322733	131.237393874529	354.842611196936
1514	1514	519.809804704885	659.923000657448	126.774166555615	354.038574608108
1515	1515	522.637777893167	680.346324824489	127.844619448485	351.093879825857
1516	1516	522.07786838784	679.921452738154	130.474925529417	348.253558682948
1517	1517	526.694546194525	639.305558636868	137.163959872322	337.123782079897
1518	1518	513.633898260978	682.837973401146	130.894614149048	336.27636159146
1519	1519	518.603909775209	671.280568823968	131.120723460228	327.710009216452
1520	1520	521.252705698107	675.058198282486	130.1970333659	341.132229461492
1521	1521	523.115553513955	694.001642047578	128.092390591241	351.097451832115
1522	1522	523.811573089312	659.858910083157	131.568546054745	353.663947459561
1523	1523	517.582417112778	653.873944604385	131.395475907385	331.947695035314
1524	1524	524.84445070183	652.860939139116	133.298875570503	335.522448265092
1525	1525	517.692989134128	677.923732407631	136.789305601682	339.369292949532
1526	1526	523.195543701319	671.698291868993	135.186286926539	341.794154872919
1527	1527	517.620104511345	684.193318539531	134.248309786389	357.856331027394
1528	1528	525.056159848085	643.272017193609	135.021416771577	316.740552222883
1529	1529	519.762937913732	666.645757779551	128.265621605604	317.497541624924
1530	1530	520.178353472852	694.755313399339	131.471350596106	340.08336239906
1531	1531	517.639891473598	679.504135318556	130.240147674785	357.224999397551
1532	1532	521.276530563238	669.253529777873	135.326520964322	350.806477614692
1533	1533	519.309677647073	649.634426962841	131.571351728735	310.466249285723
1534	1534	518.584376966094	651.939303126179	137.448733097098	328.866183921046
1535	1535	525.445804099012	645.794827601737	131.391038995116	334.904273411644
1536	1536	522.956227531291	671.710529057623	127.773794605805	374.755329440804
1537	1537	522.952028159401	679.770056574175	131.811338112358	347.865016535419
1538	1538	526.045394643157	643.13528114019	134.491913641591	294.664703586406
1539	1539	523.215745247858	668.996686795923	135.355085911663	349.494679334787
1540	1540	521.585355559053	664.876717062853	133.532551060823	329.453985613289
1541	1541	519.500006930634	659.924082619496	129.045270480824	349.340776991598
1542	1542	522.7527792411	676.223380909549	130.656397530112	349.811983358493
1543	1543	520.018494274496	679.558836261186	132.952189248222	351.636610501628
1544	1544	522.370614877494	670.44108254547	129.792269182146	385.153802246382
1545	1545	524.461548175856	665.328214560786	132.974429525662	355.170654921151
1546	1546	522.044639740164	683.712066939954	130.107901760988	364.643343040987
1547	1547	520.976551793736	627.323587370753	132.030738030201	314.234429721844
1548	1548	523.306123885372	659.448832328613	128.253535852914	316.753257852944
1549	1549	517.527680580888	663.305632865824	128.962421250973	343.819040669343
1550	1550	525.669895333087	679.100978491168	140.991971974897	354.134196345968
1551	1551	523.006095771379	656.525079786357	131.148040027365	348.174842452373
1552	1552	523.618542071701	668.898524187932	130.952424668618	344.460814375706
1553	1553	526.293641053775	684.446657876105	131.793175769697	328.197099624421
1554	1554	518.236948241286	700.617270471273	129.47697801248	349.233323243249
1555	1555	516.772973434916	665.182159542046	130.560693683809	337.962667243887
1556	1556	523.782011969186	692.092613007451	129.380438045575	347.356058563727
1557	1557	523.946918406945	671.184542970995	132.10497220831	347.624838560865
1558	1558	521.322082299613	676.83633343268	132.023580951694	315.912761760372
1559	1559	517.948127556653	709.003312932682	128.319510190402	328.147791297331
1560	1560	524.053207636098	671.247908225508	133.269692886642	378.73282860315
1561	1561	525.187420982355	675.362395742713	127.636229607011	322.390354329622
1562	1562	524.619139670145	687.011629154006	134.131412919472	341.630067167894
1563	1563	527.380869706123	655.953505603389	133.539852674925	339.739882129142
1564	1564	525.428107316848	664.410341509769	129.513516500011	344.793313203971
1565	1565	524.48841396816	698.768241274558	135.939210359396	379.35821916401
1566	1566	521.162568592499	660.016988959331	132.011013129016	334.613901443696
1567	1567	524.782339342178	661.238954032046	131.704554687219	396.604266217018
1568	1568	525.416669940648	702.510539649463	127.550584137836	346.081415327828
1569	1569	525.613344917114	672.062521231134	137.553143384639	350.14061495918
1570	1570	520.113643004263	627.828646457778	134.467172093942	331.081168581046
1571	1571	527.37421316736	708.143293272014	132.967239011439	353.174239895915
1572	1572	524.279483471015	683.850737101694	131.058455009928	339.374262536821
1573	1573	525.937184241748	679.833013143498	134.406117170865	347.867762502669
1574	1574	532.677188764508	687.727951511934	136.139142027248	331.015423385892
1575	1575	525.019011211408	689.727660208065	127.062664214001	321.630598872422
1576	1576	524.818060235976	642.109693542829	130.057864003497	355.569879838674
1577	1577	523.678168011794	705.452822987479	132.62908224552	352.122731858849
1578	1578	517.038145834329	659.724689459579	129.197590092996	319.640389917439
1579	1579	527.008434465432	671.915166681627	132.437925383332	326.147475233392
1580	1580	518.736580536131	654.141368551788	130.583622774541	329.781218376928
1581	1581	524.728768120534	663.12519887869	132.439290482828	318.441860303392
1582	1582	529.858440091854	680.52296260702	126.141121437912	310.303185528661
1583	1583	529.279474480142	642.36092489187	128.532765584578	359.168676436838
1584	1584	526.16815668843	658.382664404708	131.030504187485	321.447113198567
1585	1585	523.911128340661	664.78587328702	134.081981532639	336.657432266191
1586	1586	525.446039504522	687.289035148353	137.563317440114	323.347343789544
1587	1587	525.445883977136	657.174910557436	128.592282295519	333.5183182538
1588	1588	522.391548855097	620.908094175375	135.996394302928	322.157990758736
1589	1589	519.814623222843	692.447925192069	131.873645319768	354.239762920177
1590	1590	520.117752010432	663.684408862113	135.013994708618	358.014712374003
1591	1591	520.649894352152	690.163793849685	128.357868176419	350.670869387247
1592	1592	526.803327032591	683.160724167794	128.486234227696	349.822243134561
1593	1593	522.932699118287	692.462629653507	131.096240360617	343.212528106093
1594	1594	522.197301700214	691.117715401419	135.516021193092	318.625462494689
1595	1595	521.251093532054	678.28916932316	131.500926060854	324.784188067992
1596	1596	525.497648343038	690.735451058029	123.70860364015	338.066596802745
1597	1597	524.286831675369	677.655413487022	130.125994315588	344.360012118742
1598	1598	523.687574365267	653.821292690017	132.501891282793	332.196251728595
1599	1599	525.153769606339	652.871402515156	128.498885260821	329.430185911903
1600	1600	518.797474288367	674.597022215138	134.628819897742	348.144180112736
1601	1601	517.095833606332	678.956701567774	130.189898011205	344.159718048552
1602	1602	530.220302020681	661.93110129112	135.319132246846	364.771947614226
1603	1603	523.949314125308	676.418104530923	132.710267384059	340.330266933036
1604	1604	524.02992580538	680.691082155884	132.24751527458	332.04611853927
1605	1605	520.219970413267	681.902985633329	124.45312533116	359.959772766001
1606	1606	521.328122191678	679.662681919623	135.05312610397	334.700205768871
1607	1607	523.754599277953	652.785950327891	131.892195545691	350.122294017713
1608	1608	521.975854170681	684.513129963638	133.276406347161	356.067021183846
1609	1609	518.549850877183	667.505909496706	130.500306880724	353.45165124963
1610	1610	528.049781608391	682.596008548634	130.932120741734	352.150079961753
1611	1611	528.503448011566	686.092152290445	135.147758733072	350.005590450588
1612	1612	524.227824737113	690.574711572947	128.814544896841	385.618018207405
1613	1613	530.706426795128	638.616555870278	131.364131157719	348.783042787634
1614	1614	520.380539232895	628.636987471819	134.612528801058	371.833823196155
1615	1615	521.026003460291	672.342779204197	130.942184896565	355.264219289357
1616	1616	525.55416252056	687.06417459861	132.096967406794	353.210244608657
1617	1617	526.086641082003	681.357799321224	125.299722409706	352.68044901839
1618	1618	521.873946798119	691.456309193149	127.77000021749	371.978543197447
1619	1619	520.881856401325	696.670091943885	128.928103397687	345.556379867522
1620	1620	519.087165164808	688.212791909906	130.759757020941	323.286710602687
1621	1621	522.65733877428	678.291430694759	131.510062344353	348.304458615872
1622	1622	525.402269393765	655.518397917662	130.703887493319	335.069957487847
1623	1623	520.331523225711	668.451785248962	140.068420855789	386.548957070222
1624	1624	525.175447115036	682.873548818916	135.677118824078	328.31572182316
1625	1625	523.429553230748	657.977758529531	132.721534314802	346.662374360868
1626	1626	519.461486545644	666.520878382483	129.999917188513	346.199324094324
1627	1627	523.205610541037	668.208127453326	129.026554238262	359.020897927052
1628	1628	518.656651693209	688.837341076722	134.133285731555	364.439475895743
1629	1629	523.994873216168	658.759253539116	127.808280393642	343.787371835096
1630	1630	522.487458864318	646.269422179972	128.19469641948	353.888001031352
1631	1631	521.518675844917	667.675695368179	129.432303758244	352.995825280399
1632	1632	521.795816283704	699.718122395567	129.689351965403	371.611717030723
1633	1633	521.416276146925	694.78595377737	133.426424498077	361.53276530415
1634	1634	518.649309744937	686.293939890512	130.273137646795	342.765755797685
1635	1635	518.226603523749	699.680216435981	125.4641140068	389.072940923033
1636	1636	519.89929713735	663.549024869256	128.467998862996	352.383413894267
1637	1637	521.326707974875	645.104701882725	129.326895848741	368.217141707866
1638	1638	522.359761962516	648.836818452814	129.935935322554	337.542850474471
1639	1639	529.750581063817	686.113044749941	126.193646364402	338.447398496272
1640	1640	526.107114225804	689.758867652117	130.296912769223	345.429287863796
1641	1641	518.344328821271	655.367796238594	129.14459569715	348.522123017073
1642	1642	521.74563125325	672.23502962942	135.98637251878	361.937317479055
1643	1643	521.778929843151	659.301770219088	128.294572896527	352.563724472669
1644	1644	521.139665542891	689.157856978465	130.701172599437	318.731170723967
1645	1645	527.059196077868	684.552454684798	132.594503781231	359.687685254484
1646	1646	517.856678370326	658.648045870233	125.741982983925	348.903805088267
1647	1647	524.006154673786	676.316860816651	128.464010209061	352.524400796284
1648	1648	517.246662312846	673.179746251652	131.872345100482	358.745619698363
1649	1649	524.983928681064	691.09409519629	133.246835482186	345.013645494975
1650	1650	525.730427375185	668.753062879629	131.074043814977	346.766868205306
1651	1651	524.614656244415	670.899532644893	132.24461494631	370.84611861884
1652	1652	518.087369790973	679.235984056929	129.840281999437	338.700073759544
1653	1653	523.979210940578	705.243045322879	134.656016990207	330.456798126001
1654	1654	526.683528167134	658.360651706586	127.623938105411	345.917216971301
1655	1655	523.646871352957	667.596762912391	129.736925710932	328.147649898537
1656	1656	520.219607762622	671.245109473192	125.018767499217	325.757131043726
1657	1657	527.81791999914	654.921083359674	134.481255593716	334.691071844729
1658	1658	524.731426794679	685.293453615391	129.404736200212	372.020949328865
1659	1659	521.500407763915	669.433918392284	132.121949419071	343.021415532536
1660	1660	524.552142107741	678.407297301942	129.974171133698	333.230849202883
1661	1661	522.495647299506	645.434888618359	125.628789335269	350.598327815677
1662	1662	523.661394015696	689.201023957051	131.29367582867	333.63149360781
1663	1663	522.5481956891	664.829066062705	125.529819419249	355.33004925368
1664	1664	524.528538970861	659.921099954577	129.038289466308	346.473726953376
1665	1665	517.203337802327	672.460841085623	124.187752852104	360.699941454192
1666	1666	524.797340920261	687.517087524934	128.154369876349	356.469853257498
1667	1667	524.334565475928	666.48860823878	132.960850738428	342.701350752497
1668	1668	521.615192289673	647.076985398091	130.813141516433	351.964442949079
1669	1669	519.782641294122	664.508544604752	130.316955221883	320.602820424421
1670	1670	519.720179843756	689.685711144807	129.894352171046	353.815732965944
1671	1671	525.281264428154	662.841243075651	129.530940233845	362.64398615281
1672	1672	523.995825098981	687.324981807498	127.410454824613	350.76055462529
1673	1673	524.49915197661	683.968171272693	134.090198394245	346.472483631867
1674	1674	527.735766339551	678.924124190445	130.787930575802	310.261548558055
1675	1675	522.748825403326	680.997604899325	129.196184030246	350.315804840888
1676	1676	521.27232934768	643.553409954676	124.829023123869	355.207861857576
1677	1677	524.585463967534	687.592381133429	131.165784511294	340.161288361879
1678	1678	523.399925451412	670.739361591466	130.523068608002	344.931585044354
1679	1679	522.267951997469	658.334662838375	130.006480524419	328.735668207245
1680	1680	517.83215741481	675.27089874148	134.820739030629	371.617483462727
1681	1681	524.191225482189	692.842434129163	135.884013432076	366.438151924249
1682	1682	524.709530279498	682.745227456074	128.207420633058	289.16771844931
1683	1683	525.199734576601	674.644489328179	129.344789469528	357.849875793298
1684	1684	522.336157046427	671.041331833939	134.263200314025	322.518563857196
1685	1685	522.77042616401	683.414036173584	129.614162513919	338.428087087254
1686	1686	524.571523146958	655.098190459525	138.510367267343	333.346031689965
1687	1687	521.596205387533	670.126949326397	131.940839656261	346.861449847283
1688	1688	523.012948961804	680.205747694792	131.480638536016	358.052667757698
1689	1689	520.734743340907	657.225026827706	134.558299096723	351.875723745175
1690	1690	522.156694448879	652.818462623314	130.280787302702	331.727825155352
1691	1691	524.160227815074	669.059509549895	130.308388819393	362.990191064762
1692	1692	521.734369070787	671.529559789774	129.993881714348	360.628652873926
1693	1693	519.125662530494	657.310931172464	133.52008105745	361.623899025737
1694	1694	526.76015163791	681.078544186278	120.835858916179	349.034791907075
1695	1695	523.07675335116	680.184933599842	130.249318268871	350.567355369889
1696	1696	521.624682493864	681.870429694824	125.626363898373	355.613844682424
1697	1697	521.890161899317	656.329494547016	134.488641630762	347.645941840921
1698	1698	522.016989014436	666.208987304608	130.581441463918	361.822025574418
1699	1699	521.757309067728	677.447545038722	135.291496317524	340.292761222523
1700	1700	519.23553081548	649.341216626542	133.650686992014	356.998268421173
1701	1701	522.516692780229	677.83754416967	127.002666645998	325.364072370597
1702	1702	523.507556971895	655.0481671065	133.330554658592	331.826512813155
1703	1703	518.470084852962	673.846570578562	123.700386224941	325.248063937716
1704	1704	524.874439579471	666.699433096353	127.975260311205	336.294271313742
1705	1705	526.849547036262	667.575157191842	137.030024469877	333.787880092226
1706	1706	519.880282658271	679.528001584428	131.763232843102	343.960227756124
1707	1707	522.051189901663	683.114736769003	130.713000789101	365.187286725117
1708	1708	517.101248349232	659.860430051925	132.964932340177	347.904225581675
1709	1709	521.310059619214	671.22064700822	132.609831084802	349.536396454307
1710	1710	517.026296955536	675.479060934372	129.866736916262	355.332742844573
1711	1711	519.968628211231	695.344547528325	133.168687369005	358.942671711638
1712	1712	525.494749496589	672.631108053357	135.513768659939	348.884740607403
1713	1713	522.456349849082	697.426252543334	131.879285616969	357.305152827199
1714	1714	523.294980565305	646.06313077049	130.396471941737	335.49711835183
1715	1715	526.679982863253	654.198908735498	129.063395047279	344.981071162929
1716	1716	527.315549441188	675.479643459249	135.099611685098	325.575420823604
1717	1717	522.357682209529	681.928986319956	130.406175559252	335.355261161766
1718	1718	521.001446365921	667.786975124917	130.711854677223	376.925117008889
1719	1719	522.244433646816	659.133243834445	128.299318634207	332.965231499141
1720	1720	518.361974630577	674.864787519702	132.77702772437	357.293823766485
1721	1721	519.602461957096	650.096957782862	129.357226636871	352.455347227571
1722	1722	521.583209818202	656.080406648077	132.42614267065	341.102810894034
1723	1723	527.280137827306	694.207004039696	128.711944059043	335.398332606241
1724	1724	522.971385463594	665.293631880273	130.697507465599	322.773755686538
1725	1725	518.49305164488	676.511949652941	129.786000365632	331.732983307957
1726	1726	523.413791346364	674.494738437019	132.277475234227	349.453436046747
1727	1727	524.070835133462	664.530174476546	130.234269117455	344.948754086043
1728	1728	520.036235411998	682.200082957124	130.171580555442	364.364429434807
1729	1729	519.412827014069	676.563274378006	130.7961026849	362.211186524026
1730	1730	523.350143574447	686.300407456324	130.199516483478	343.871161266845
1731	1731	523.311170292142	676.565147538197	126.023414883141	357.283341035417
1732	1732	522.236329050885	655.146176607022	129.177642040554	310.540459565693
1733	1733	524.582335954249	675.529689216566	130.148174582911	353.043198067055
1734	1734	522.30268383612	709.139146370258	128.143052283811	328.646504989917
1735	1735	525.908483458451	678.575663491016	128.644532885789	336.754393359812
1736	1736	524.961566821566	698.372222895686	131.419806990549	314.680779613857
1737	1737	525.928908232521	682.784321131766	131.171435620508	327.81529961295
1738	1738	517.659094799231	680.139683309301	128.21556483447	352.520269474457
1739	1739	523.627338984015	671.167391110166	125.130250596955	344.524798750057
1740	1740	522.614306219854	665.714771061374	129.582510736734	320.946622909051
1741	1741	523.649142899248	701.833312687832	132.768128311474	342.492564001261
1742	1742	518.729684169614	685.791429366696	131.618009484178	344.610113511746
1743	1743	520.841575888596	663.359636331755	130.045390805438	331.719319356293
1744	1744	525.305997931711	683.364657821172	131.196550678924	373.831183594073
1745	1745	523.871780782976	681.407678772384	132.324002788656	318.672739003358
1746	1746	525.253374569556	685.941596118342	133.020734202497	332.813870920323
1747	1747	531.150307448615	642.025465403368	130.53416916129	376.318113192791
1748	1748	521.816168046669	659.841685659706	131.259262437214	342.610587687179
1749	1749	524.146577061612	672.719819047411	128.719858521751	357.923630113567
1750	1750	525.418484849995	684.514092833959	134.954446896206	328.707054136507
1751	1751	523.959942493618	685.098120237424	124.423788908691	336.183867652906
1752	1752	519.125174838762	680.602928726887	129.33728867178	307.743808668313
1753	1753	521.884596112109	697.359580580484	132.804056996438	354.706390219198
1754	1754	521.89724395177	685.251842601312	130.500452575345	345.090420005936
1755	1755	529.542951105989	695.16199209631	129.479132838096	363.207558798741
1756	1756	516.233187021586	641.969976251728	134.669422038038	343.519407319562
1757	1757	521.744663976944	716.500955771649	129.848415211495	344.967330970124
1758	1758	516.247254159164	638.706511742563	136.005269908268	301.179592350541
1759	1759	520.870989454573	645.471384567411	133.081261055742	359.760667939518
1760	1760	524.774257457149	672.617912378011	131.753562907018	360.40617536436
1761	1761	527.4751993627	666.78738149805	128.154642768758	350.048185288025
1762	1762	529.249591254199	681.986851378707	128.172100812222	367.380088850019
1763	1763	520.516182949618	676.591864640088	129.93984506864	315.877980246467
1764	1764	521.526507336976	662.437385434679	127.032112926784	335.583784976183
1765	1765	520.600955156218	679.867050042881	131.706114554134	341.262876877403
1766	1766	517.415942402013	675.458296348531	132.737455308091	319.136647263829
1767	1767	516.3066058639	683.753928984455	128.586712698391	321.263415980521
1768	1768	528.867450750513	666.158159976258	129.747793128339	344.431868105679
1769	1769	522.660904835442	686.885481377007	129.317251631912	365.670572880457
1770	1770	523.01205418711	696.787001192698	133.59110654229	377.68876591334
1771	1771	521.110030069889	668.101406270707	128.478890913327	340.572775132102
1772	1772	525.856912144168	686.589773272394	129.55927926864	356.423816269163
1773	1773	524.865171949543	653.324618693016	131.188755636183	329.272849165349
1774	1774	522.364248292204	693.823498659448	134.495025293682	374.120024781187
1775	1775	524.86915124374	674.104356388474	136.052756976714	353.631528195271
1776	1776	525.659273928727	691.758936635703	128.338705581676	331.895326655376
1777	1777	526.709142636088	678.609017390779	130.298705405793	333.153194772549
1778	1778	527.510519948879	666.86742123855	132.254542781934	344.290235682045
1779	1779	520.413705337274	686.728250080616	136.805742334109	356.050382380156
1780	1780	524.032236663723	663.87113442362	131.109297831226	341.297120061745
1781	1781	522.8425055134	684.676848840337	129.765106201984	353.340552425303
1782	1782	518.701254613287	655.208490263032	130.54409748139	307.814399895585
1783	1783	520.091886117283	664.480176507821	129.924230302317	328.78051866153
1784	1784	524.703517891794	658.256686422679	129.856781211357	345.535187854162
1785	1785	526.593102472536	661.398112614782	133.379885142454	352.806411019819
1786	1786	519.953064709457	695.597847309953	127.076216221976	355.179054300279
1787	1787	524.479962674923	663.963443435063	133.994418690392	350.135934998254
1788	1788	526.844780021099	666.888425112978	128.893026519164	348.562484435489
1789	1789	521.929429578221	702.275393820442	130.063589356932	334.85626593839
1790	1790	522.780740772031	675.459862719659	128.058851567732	345.710599899575
1791	1791	525.58488233437	684.73917313293	132.071317941913	368.92422379832
1792	1792	522.025396022585	685.499871629979	131.930819490899	330.73102667471
1793	1793	520.345563306658	641.389524016584	128.210941058392	337.756103300951
1794	1794	520.399147881181	674.964968801195	133.214821515945	363.428392800812
1795	1795	527.286922886806	664.775648464026	131.440974764767	326.491096214302
1796	1796	523.428834146885	656.79482785041	128.051831412666	346.062628672078
1797	1797	522.989138949422	685.501590595821	135.449089895715	322.755035513184
1798	1798	520.737220141334	651.158334140288	131.020152285274	326.82030421853
1799	1799	520.068268360843	665.906545287489	131.704103188287	358.190685177003
1800	1800	524.200211879734	650.928128927632	134.887534400258	344.412275190587
1801	1801	520.55101295018	660.832783111542	126.270043380407	347.141017962207
1802	1802	517.065316276747	654.911971356774	136.857177966808	324.246310042239
1803	1803	525.84983749975	661.946174490255	131.550711728412	348.976002224624
1804	1804	522.503162120097	686.515878167131	132.149706523448	342.023439303957
1805	1805	529.017441006746	665.909484442171	129.179846289367	377.074677817195
1806	1806	521.405610663005	671.026718371583	129.590236699941	348.636328149412
1807	1807	519.27633055209	688.7565715175	130.903849146405	360.576350906825
1808	1808	520.379069734396	657.730880677093	127.445535027333	354.579753505334
1809	1809	525.453345509304	686.821845559047	128.704937104277	328.25915605238
1810	1810	520.913923654144	685.997068616768	128.044401970193	355.490942810625
1811	1811	523.943013005727	687.07559769459	134.791976161863	364.997221126534
1812	1812	523.348530341082	640.240057031424	127.542735781088	341.31852184712
1813	1813	523.234872193156	687.421388222727	132.276987471342	346.632993823223
1814	1814	529.095191883752	681.937635882232	136.073410842026	339.759858691059
1815	1815	522.837445240302	690.987200681275	128.648167498776	359.934026123841
1816	1816	526.786760940583	660.891723417309	130.80600907972	347.310027402006
1817	1817	522.055887293583	686.351780239997	130.7815928253	336.278980067188
1818	1818	525.400304420464	681.636643468603	132.816273918722	324.799357963142
1819	1819	519.819486873838	694.778001780565	132.644964927181	349.715250723558
1820	1820	520.3033851595	649.148265968187	133.234923939253	321.157133089039
1821	1821	521.413478874182	683.759496763428	135.784277471	314.014137995408
1822	1822	523.98291559646	670.86620466156	133.979814521466	350.219491071144
1823	1823	520.933167084096	671.781242281625	128.729623697821	342.60253022403
1824	1824	520.104189147314	672.289199292559	135.222018797329	328.786861110371
1825	1825	519.113151873658	673.619463066609	127.398893711526	337.406780873596
1826	1826	519.890550812227	658.556888573764	133.693735269134	314.200296738045
1827	1827	525.133548883577	640.800249766104	133.535866104083	331.223028699763
1828	1828	521.828846241079	670.599323162809	135.143595852948	325.316580176319
1829	1829	518.299957813795	647.123490731673	124.78089025881	311.56845270091
1830	1830	527.023242541157	667.160710541868	127.468396720635	321.615562243586
1831	1831	517.537801555936	670.179810241709	132.59665153515	366.640961931542
1832	1832	524.13951210056	688.233650191116	127.504181262729	380.945262370603
1833	1833	521.396302889357	659.273225444764	129.120991743789	347.017031529839
1834	1834	524.586643706761	670.561298883661	130.07922999418	331.144975140449
1835	1835	517.635863495524	701.55456136416	129.069696738506	318.112971586884
1836	1836	519.427750232807	676.421536261	129.881293749221	359.83067880288
1837	1837	524.450060489099	650.039038104247	131.617918715347	320.304914881482
1838	1838	522.16786405412	673.97797952041	128.553623526712	329.426701611311
1839	1839	521.153173299621	700.845462080426	131.20102096367	356.203193090486
1840	1840	517.792538649028	659.020883565452	133.286419323309	338.903304175864
1841	1841	526.827269414538	653.872210159641	125.568494229254	346.050808153316
1842	1842	527.749040947031	672.781469125902	132.979417362784	315.829460441779
1843	1843	522.166305038694	688.279890608364	126.737238476816	362.650628705324
1844	1844	526.40330987555	669.147292267856	132.064231079067	386.532380769793
1845	1845	519.903663068295	664.002761634582	128.402329833713	333.975896592241
1846	1846	521.648684940414	656.165775580067	128.702119090348	364.998504625287
1847	1847	523.065347696321	709.985434773162	128.980007549037	370.551015008691
1848	1848	521.910230380051	707.738438861301	131.668580398995	349.531675085638
1849	1849	522.650341052126	687.198547577477	130.37637579063	345.478151681798
1850	1850	520.948053126181	695.022909683462	133.184728732245	362.920555606472
1851	1851	525.182135924031	687.31843629118	131.540742607486	339.722618655057
1852	1852	523.115940759045	663.96032347417	123.558258147805	363.001125271889
1853	1853	521.869832883384	666.678942454031	131.543331099068	336.928799864359
1854	1854	523.563304962329	657.95018714925	134.900068393515	355.86868264517
1855	1855	528.085391442302	664.34536916447	127.914028706084	358.440814692789
1856	1856	524.989581066907	662.040524519551	131.354938467338	329.393956230673
1857	1857	524.024168239508	627.630033644386	130.878264827879	346.27842924095
1858	1858	522.404005863811	671.753150517538	127.537579972476	336.708826702663
1859	1859	524.550456827704	664.199150731083	130.672112451157	343.439704534628
1860	1860	518.058475710457	678.448204337147	132.367652644645	349.836113191781
1861	1861	523.548106467337	676.563551796282	131.230243506943	376.494655127398
1862	1862	524.454667739374	689.149556862311	131.644312610476	353.127630522231
1863	1863	529.739562483518	683.860820537236	133.549601596207	333.50571684259
1864	1864	525.954265545612	689.176843709806	129.638370697751	318.546907268721
1865	1865	527.787729151222	640.933658630333	129.930920187474	359.295248722883
1866	1866	524.994615627844	675.297902516742	130.174053259673	370.481266367355
1867	1867	521.17445381296	674.916442002169	123.913114511904	362.91567177493
1868	1868	524.242567348214	659.210614614344	128.787419500005	375.283732723641
1869	1869	520.592285553553	679.003131828814	127.821596064332	317.945792073749
1870	1870	524.358836472394	651.79607663147	134.355493069916	327.438747142672
1871	1871	523.932838714321	664.769885383912	131.20068624407	356.323503675999
1872	1872	520.219489325828	680.559879534619	128.731579273448	318.678353449474
1873	1873	521.615586267843	678.710902922857	124.317487378046	359.97087585895
1874	1874	527.021445862456	680.261758124039	128.326154714874	356.976867188004
1875	1875	525.409872074811	640.578047958311	131.164437633476	336.332599864874
1876	1876	521.429985269081	670.749988173352	128.400462006226	356.158693668244
1877	1877	517.569657113038	652.143889946986	128.880656405628	356.587641380339
1878	1878	522.51714981449	659.113535266197	134.683757169055	356.882492504734
1879	1879	526.509531958532	676.193727351628	130.439036116702	334.739439217205
1880	1880	520.539391443958	669.80511045746	135.027136500494	366.737227191324
1881	1881	523.760349032339	677.144251534535	134.867437865626	342.635875202321
1882	1882	527.325397555043	661.484004429667	127.210946016164	328.551724568547
1883	1883	520.306699148965	658.312842855879	134.397633986118	341.994075983969
1884	1884	521.761636613126	674.270418097098	126.740038979554	335.854331388963
1885	1885	524.544222996095	653.803100166509	124.031145188365	345.211629374397
1886	1886	523.355806912403	658.385344290911	128.283088839863	349.102813828457
1887	1887	521.335883987895	660.726763665718	129.57652777904	355.212728637827
1888	1888	525.773340711928	703.813130765427	126.75855127036	344.464656262121
1889	1889	522.582651082893	681.47489972787	134.047974622674	313.16195209657
1890	1890	522.463463867427	650.320115122937	132.042400515825	373.81064243703
1891	1891	521.130885165156	679.371099865518	128.641238687587	372.435150294494
1892	1892	525.630784344644	683.708013770724	139.728503967066	347.645742354189
1893	1893	522.068507998495	700.093832467939	129.493517193464	358.056112999178
1894	1894	527.725066423353	677.278446077829	129.212768135949	337.785378458467
1895	1895	517.958077820655	670.145164635603	134.603250654443	343.754703224735
1896	1896	522.113639089156	704.808578447906	135.477426613461	330.133081708097
1897	1897	524.415101241687	656.711922273006	130.680804523717	336.476144225244
1898	1898	523.788933108881	657.992781404912	131.763627852249	292.52787386868
1899	1899	523.156426116206	649.614916965288	126.69988119899	346.333487187302
1900	1900	520.13374025648	687.017660557502	134.793202267415	313.959535762513
1901	1901	527.023536649768	659.601228455651	134.916033564595	349.362999668255
1902	1902	523.470209307218	682.388982998034	131.305127326401	326.558582641102
1903	1903	516.008680891217	666.76090852271	135.230424286781	324.832895168029
1904	1904	520.952279963898	678.318512132364	126.082145393539	308.395695798139
1905	1905	523.16452364219	671.819271345426	127.16433038571	359.848932824101
1906	1906	521.506600920137	678.694974793888	127.873757271822	304.961588230694
1907	1907	521.950014334251	658.686771944313	132.362744250982	351.817413591945
1908	1908	522.922188845616	671.758119065444	128.872548021656	379.684441620648
1909	1909	522.088491973293	672.316675424339	133.038583291146	342.653839442915
1910	1910	526.910732645556	665.722933943461	128.470315004765	334.037545085063
1911	1911	520.871485409898	677.267028616351	130.404149751473	339.846662155742
1912	1912	524.350115628277	665.122958849356	137.331291192981	322.313861805259
1913	1913	521.217556895068	692.795361790327	125.855095161278	345.024871477462
1914	1914	526.480756287359	674.888817767579	133.651502100769	327.601915936292
1915	1915	525.034873119013	661.090762006931	131.737712347694	322.293967316626
1916	1916	524.828435577108	683.633348386534	133.426792094171	348.83569814886
1917	1917	521.355600498673	662.011353418318	127.493918795297	339.932329492197
1918	1918	526.418194799879	671.775505386244	128.133573961898	342.179409123579
1919	1919	519.526139669767	683.588519474928	133.401777153565	325.858286405389
1920	1920	524.03163912029	711.404243651048	131.044043580509	331.579360480459
1921	1921	527.520137102037	727.551227970602	131.777010570865	341.30210352958
1922	1922	522.96807509467	677.997556626858	131.114212208196	328.284513031361
1923	1923	521.501538950743	684.006854222272	132.941926634975	333.030837330134
1924	1924	529.480406271649	648.48119952625	132.633190990965	312.353078408944
1925	1925	526.263976719068	671.602923753318	136.397141333247	329.003478262109
1926	1926	522.77215805476	648.147107291693	132.216785927601	360.909487434926
1927	1927	526.798138131011	687.867880306632	129.149481607971	344.672863140791
1928	1928	526.125921135884	698.144293635016	126.452395581014	339.365802610804
1929	1929	522.753512135134	691.457766688356	127.043423842648	331.430041346329
1930	1930	528.058822885522	703.790867295048	129.728267370013	343.968074511853
1931	1931	525.652985778476	664.528851899255	132.55777301608	321.541770840489
1932	1932	520.235110190383	673.448938457605	133.74851120988	361.165730679889
1933	1933	523.079897031129	661.344399688589	124.646365260926	341.621617572951
1934	1934	528.530060449557	677.763660424914	134.07275314381	354.579766371189
1935	1935	522.433015346434	663.942457255	133.299406726617	345.727154229168
1936	1936	521.861148306485	681.724209082056	127.194235252251	340.423660178696
1937	1937	523.221906068667	663.371464215734	128.43013354288	343.977536598095
1938	1938	528.441823571258	680.819881124763	133.843700252187	343.776713819818
1939	1939	520.938882937577	670.812597543581	133.635420051936	344.264312569644
1940	1940	523.440597172143	690.024640322451	129.570038300715	347.361886798938
1941	1941	524.349263482776	647.404785294347	127.379729518058	323.568748721727
1942	1942	527.130650130137	690.428027150545	130.348508818939	315.668345315843
1943	1943	519.960430705418	676.292533103088	129.191289167793	362.993923216023
1944	1944	521.189350472935	664.732457389374	131.983525163893	326.192176507548
1945	1945	525.382270170272	657.519751805674	131.617225611676	317.074736772656
1946	1946	527.283581890271	674.015575469569	132.582581262267	355.285885862411
1947	1947	524.472144884186	654.518713750854	135.222536242893	320.18679780801
1948	1948	517.738224180785	664.965692351338	131.282970001724	329.286335185495
1949	1949	524.425915669718	666.179860358073	133.128845623233	349.088671556093
1950	1950	517.868289815973	688.672278481963	133.483307500618	339.814199829633
1951	1951	517.595462838459	713.597746813004	130.52172768924	367.093236574406
1952	1952	525.422186367804	639.436263881903	134.807219063297	369.393357307323
1953	1953	520.986082784799	680.348769524772	122.828173720256	331.855914464343
1954	1954	521.026953342403	664.315953109468	134.897980217618	319.629119322907
1955	1955	520.863633865051	659.973924717134	133.114622019871	352.804837347538
1956	1956	519.932597550133	685.785985458085	131.876134161317	333.323496521989
1957	1957	522.49845749635	705.329578833371	132.855234955771	324.548575836005
1958	1958	523.123149199322	659.051242890759	133.115306933781	364.914073801553
1959	1959	524.925080165946	720.3773092259	131.156458072243	323.089089779417
1960	1960	521.666870026718	673.252166089301	131.961973694748	332.759952284263
1961	1961	523.51958883424	677.565770350153	129.987938106692	360.108132985966
1962	1962	519.801329921909	652.890602474144	131.609997903068	335.682380951859
1963	1963	520.099329799951	666.104235360785	131.143285758408	327.608323816588
1964	1964	526.768471219268	700.670556305021	133.554333567175	327.593315313479
1965	1965	525.083736988635	663.320305320096	130.863032342932	342.53120669278
1966	1966	521.321477170925	659.599912186388	131.785709362145	357.067399654865
1967	1967	523.629680882771	676.631464781139	132.032754415604	362.92035478563
1968	1968	523.344070542887	672.677211908459	132.524406372622	339.617136599427
1969	1969	518.796454534237	686.332330356768	126.261039933914	347.578768150315
1970	1970	527.715378602955	678.316454194715	135.646933780371	347.733582339226
1971	1971	520.723832558808	697.016288627019	133.277057788272	347.790485576434
1972	1972	521.635589273748	627.249891434151	131.417880513475	359.362220732121
1973	1973	520.576546336975	682.700611699438	123.947644932718	362.200301890526
1974	1974	517.202953858898	665.865201241378	131.70436313359	338.88483403449
1975	1975	526.979735161756	671.873368989393	133.377946124525	336.369341923491
1976	1976	525.466898579465	616.745790086331	133.070218911329	352.350666293002
1977	1977	517.554593241816	674.169296047362	134.514646633192	340.829049668667
1978	1978	525.664660062694	675.655907456038	130.147220663495	305.615261126268
1979	1979	518.985793620107	678.175521679549	138.284265204696	345.649489664931
1980	1980	519.659086742451	648.250965728178	128.108653068274	328.029217775292
1981	1981	517.487854135509	676.821692212157	126.472357949417	324.520102667166
1982	1982	526.474333663162	673.587772680924	133.027778845748	359.027402302338
1983	1983	521.980805931219	683.686232430345	132.377903492059	342.74305818359
1984	1984	520.634551754827	682.391852933193	136.677808967032	367.465022499171
1985	1985	522.998147847008	651.597637545051	130.614086877964	338.990901091453
1986	1986	525.339521787815	670.046491488067	138.443473363105	370.201485047958
1987	1987	523.654148933611	666.209755969648	134.835987457037	363.3034668954
1988	1988	522.099026794767	674.434300391398	131.502542384316	325.223334919545
1989	1989	525.993576303947	644.629145660714	127.457310206586	358.052869058832
1990	1990	520.776766568331	657.739213843145	134.393425819877	316.559898740258
1991	1991	522.164347552454	672.197866064855	129.065067616681	338.721597460332
1992	1992	526.391729558522	664.929179332006	127.859182829449	342.597596531706
1993	1993	526.475265898318	670.557727572712	129.181509448213	316.419634863772
1994	1994	529.034947065828	685.036130224812	131.462395873526	345.829249678372
1995	1995	519.440042573252	687.358775671499	129.721978244819	341.019358359617
1996	1996	521.157496084549	686.643240976867	132.504650877428	348.775725125687
1997	1997	525.719006124846	657.997080767836	133.496886533952	350.921571223742
1998	1998	528.365377448176	664.148281299122	132.331660209533	338.662026527165
1999	1999	525.814610541324	674.418877710073	131.779605874878	308.683571940871
[truncated: 3,001 more rows]
