# Supplementary material for: Hypothetical Outcome Plots Outperform Error Bars and Violin Plots for Inferences about Reliability of Variable Ordering
Source: PLoS One. 2015 Nov 16;10(11):e0142444. doi: 10.1371/journal.pone.0142444 (PMC4646698; doi:10.1371/journal.pone.0142444)
Supplement: S4 File — All experiment interface and visualization stimuli code is available as a zipped file. (ZIP) [file pone.0142444.s004.zip › experiment_code/data/one/51.js]

var results = [[522.413878520533, 524.640339271756, 522.055739820359, 526.399833853838, 518.09207603953, 521.616742969395, 524.223885496046, 524.178619332548, 527.49607773376, 520.910130226095, 520.382130107364, 521.864471320143, 524.09813765563, 526.157616279709, 524.21121432501, 522.681109282965, 521.223337764149, 520.904227274006, 520.96235132271, 519.625543684859, 523.599783550444, 523.624563730178, 523.168133355284, 522.405208545308, 524.780770847961, 518.336994536202, 522.475227661229, 521.830681912863, 521.696543982351, 522.933525561873, 523.549670437753, 523.172054052602, 529.48117477075, 528.116882730471, 525.587108776489, 521.327232711901, 523.983161023756, 529.778412115295, 521.65954423934, 522.761593789661, 523.20927319441, 523.049844602379, 527.351316168278, 519.753056323315, 520.529986789439, 524.257033272226, 521.774260619462, 528.034124134979, 524.083890982003, 525.704826804989, 522.173107257079, 523.220733236713, 521.733429608806, 520.379171380437, 519.989388551161, 520.886251512485, 522.194864106579, 525.868733989122, 521.265667619396, 525.747908292098, 528.767784420281, 525.765108340714, 524.837645784633, 525.308065803228, 522.651552392148, 521.11226487679, 525.435039226584, 520.286066302286, 528.713359038868, 525.959388717208, 523.61390729381, 525.522160832651, 523.014920227704, 525.147039229703, 517.51675708677, 521.597115549808, 520.814066553426, 525.940981879822, 524.833018164744, 526.707083321714, 516.400129623007, 525.214774721223, 518.778698747795, 524.883675784558, 524.265073401737, 521.221154771591, 524.018581214898, 524.233054893094, 525.599769993279, 521.059858658761, 521.067453142264, 523.87409624732, 520.555204799851, 526.703984513258, 520.403769758419, 523.335029655501, 519.48774523557, 521.088654580031, 523.729336557348, 527.936440373672, 523.458839873454, 529.554485301106, 524.66610848821, 522.554955984798, 524.225912673915, 520.553162720775, 521.288943050893, 526.515880006588, 518.161300789698, 524.273289162151, 523.40462320508, 521.528873179667, 525.823360569919, 524.396065319486, 522.679717574976, 522.212110981642, 520.399395688381, 521.650577511964, 519.850833341573, 526.228517880131, 518.309924991989, 522.733923505407, 517.534722923057, 528.854722334996, 523.694482537061, 522.455094160951, 523.422639884488, 520.740651111449, 527.646247202592, 529.056418253007, 523.163696004759, 521.1251469545, 523.076302638471, 520.447329872855, 522.730059532192, 529.775498229281, 520.150180530341, 525.406489992502, 523.760220708691, 525.150492370774, 519.24840837454, 522.348202805037, 520.367347197209, 522.322826481862, 525.237743058172, 525.189424782016, 520.948049285114, 523.079552630699, 522.841669103562, 523.623244233084, 526.575964893595, 519.170430708802, 525.543683148825, 522.326997369863, 526.768213395072, 522.480187753816, 520.431450619987, 524.13449517026, 521.976729410613, 527.351387005004, 522.894574040466, 524.694848784858, 525.132821719676, 531.628570295515, 521.371382688335, 524.742152079648, 524.544160306356, 520.943139377794, 525.773466634936, 525.120719353455, 523.728466565089, 520.0131718948, 526.824331968868, 525.455085671, 519.516100445085, 520.661161865041, 521.012173082467, 521.594614380578, 520.565153568782, 523.455849350644, 523.263974987222, 530.186145730537, 530.703100329089, 528.017075909649, 521.50907292353, 522.121931845072, 526.205960770148, 520.309253841488, 521.205874933918, 524.903951063851, 525.546695318684, 522.727290880083, 527.803309900612, 524.924732148851, 522.12422097811, 523.395492022083, 524.413552593219, 525.359885910369, 525.50772900494, 529.797988559837, 518.216930896974, 520.614645235588, 525.718712389092, 521.45894847436, 522.87446432126, 525.053064245512, 519.929930627684, 524.198462713527, 526.540183907478, 524.678618887281, 521.511633860388, 526.636231956033, 520.434674414505, 519.596794715972, 520.702106709259, 519.92098771694, 527.317094645014, 519.384430848876, 520.93659122922, 525.385501933402, 523.712914345624, 523.837303118465, 524.996771922226, 521.388990819866, 524.898134481054, 524.267810985637, 525.168244954101, 521.63207605446, 524.186195907733, 520.060248283824, 519.660254148285, 517.973340197121, 525.518901549113, 519.407190953509, 519.274723092072, 526.508693694533, 520.429951518856, 517.413045903367, 525.141041460686, 529.610315627213, 521.290440164686, 526.768415208966, 518.195755727918, 524.727641327392, 523.85825014143, 524.847596992699, 518.183379914636, 523.976948821677, 522.14987002596, 521.971940221246, 521.458438380236, 522.285268055137, 521.185071621988, 527.933485443805, 524.921907720884, 519.533948347398, 525.937496832776, 520.101286169376, 522.659785164174, 525.133071299638, 514.93517676399, 522.591781227741, 522.893253308374, 523.578178992155, 528.353346201614, 525.178441458638, 524.344518399625, 523.672902839793, 521.710880396292, 523.100261219791, 524.72519837909, 528.171256408824, 517.694468336833, 530.441571247937, 522.743048157768, 524.986937582112, 524.015017145185, 522.527659584991, 523.272068642335, 525.096042223748, 524.862692352717, 521.380611976566, 521.173823046045, 521.246579451173, 521.506463447175, 520.974476888819, 519.791050557095, 522.713259332533, 523.11152449775, 520.93573703845, 525.545532300199, 523.809464030294, 523.487001738054, 524.857546643731, 521.6682823525, 530.009872283543, 527.722345439352, 519.35200867883, 517.790498833948, 523.734977132185, 520.477342832402, 517.927300290726, 520.860045961032, 522.190151907878, 522.413389831721, 523.278405987694, 522.667991930857, 522.66229216328, 524.904852955422, 522.90988103786, 516.767416919721, 523.976615162786, 523.002647897144, 524.544145158263, 524.480048870624, 523.454131622701, 526.811335877098, 521.118390681145, 529.82081114063, 522.692623053673, 524.318051878351, 519.008171364851, 525.620638208526, 519.969423802243, 521.669935941814, 523.343021959439, 523.989108701442, 523.305876562424, 523.507089045641, 517.876388094144, 521.784259341968, 524.560008689468, 523.809237525631, 523.032770000049, 517.497578170875, 526.026072798367, 525.700341709804, 525.562290937868, 520.18360986678, 519.868315854814, 526.31616869181, 523.787754963987, 521.562599935374, 521.360226661605, 524.547611694049, 521.359055504173, 530.276556137335, 523.977113107422, 520.992385512298, 525.173589896038, 528.08960441341, 519.967871467123, 519.584601945234, 529.132565010667, 525.873407210737, 523.969198920341, 522.828656969436, 516.989749111956, 526.675744061573, 520.15475160993, 529.651909959496, 521.930776415002, 523.083184799946, 523.912400152123, 524.100794213034, 520.389711867167, 518.333930115547, 523.976842098912, 525.182211605061, 524.117937585629, 525.764919897696, 524.489079808356, 524.288618496932, 521.97390765166, 528.566352457556, 524.541469247017, 521.234981207502, 521.337289006688, 518.204263075073, 529.269788628506, 520.88554377567, 521.752951607144, 524.452039077704, 523.908777730382, 521.131494778286, 524.137042875064, 524.02788211324, 516.857010530963, 527.303930577881, 527.649831611596, 523.255166795922, 524.225135069187, 523.581142608766, 523.806746416347, 520.914908148158, 526.564761823064, 527.352130449844, 527.602896631883, 521.477284909859, 526.172693879826, 520.641425263674, 522.622841088437, 523.338396437127, 519.357387789187, 528.944944094547, 525.038218743417, 524.622840901183, 523.984185887133, 520.784587671773, 525.848547407336, 519.381137295021, 521.133944905927, 521.864211294019, 522.75309876014, 523.608072565036, 522.057196584058, 523.042448806895, 524.49229924138, 522.804035578023, 524.517649535522, 524.467029875029, 524.208387375945, 522.018992949943, 521.459678182241, 516.836453064979, 525.867329329199, 520.799752612885, 520.89304817109, 518.746047085831, 518.580034934973, 520.940729432975, 521.392947901187, 525.533385092447, 524.253158706039, 519.133387600035, 524.201734757463, 522.748371661041, 522.376231273824, 522.434282095757, 524.383625619691, 523.686014734482, 519.514982330906, 523.627238932775, 523.963406137951, 519.953884166939, 522.928408304464, 522.705402566219, 520.571304295941, 518.142701699186, 523.180017764664, 521.196214125875, 523.237216866054, 518.681995392597, 522.283306117416, 520.433379524402, 518.052161014888, 523.989070310189, 525.100599163038, 523.656855708511, 520.007087937658, 523.539149793673, 528.641226771655, 525.425244577511, 524.056919428534, 526.45975283048, 524.195851957087, 526.485306770131, 522.500503172151, 532.151766911335, 522.488061472382, 523.397719930591, 521.529864765398, 523.790889750279, 520.866938686898, 523.078792454562, 525.673070977059, 521.435321877148, 522.423466554312, 524.394231300991, 520.831832037928, 525.459725599233, 522.08966889788, 518.306438201267, 523.069585026865, 518.352026856718, 515.921507536036, 525.356412418658, 527.212209356794, 527.275049665112, 523.013906466805, 523.92645703809, 522.047119423507, 515.851952502867, 524.298189515687, 526.296685527654, 521.496727446395, 518.544134394055, 520.466825747661, 525.080298060888, 525.599511654574, 525.830911591632, 520.834566891227, 521.958666800338, 519.930341828869, 517.872107620647, 523.975645635154, 523.503937959216, 521.593784878926, 517.842441483727, 527.665782865876, 523.510902723403, 526.212101293551, 520.39887183625, 524.875600344733, 526.606496654637, 525.00158401398, 526.950388075792, 529.646609140833, 520.168645712055, 532.590495740191, 519.23752825058, 524.482962360803, 520.273864521797, 522.218991183539, 523.34080055879, 518.940777438525, 521.397892283634, 523.936686599335, 523.70814807469, 525.431607535912, 522.14267554049, 523.782135410768, 524.14585396879, 523.142568931196, 520.767163985873, 518.274053110112, 522.141206521789, 526.49311564283, 517.323753851593, 522.365707787602, 523.362618242253, 526.500567986868, 520.812893032208, 522.209310355783, 521.505316179947, 522.386064034814, 528.94878416666, 520.077498964545, 520.10990863147, 525.200320157847, 521.276831254734, 522.689527166011, 519.822461278098, 526.479467341377, 527.473770637338, 522.53317431456, 523.677227776801, 528.29526033798, 520.115798818976, 521.149139972629, 517.630599499558, 519.564162989107, 517.92535205052, 517.721479690565, 520.977172105334, 517.951184616482, 526.768108660612, 526.582933907548, 525.641258888422, 527.645223047983, 527.329695657489, 516.917322806258, 518.596769995449, 519.610659380094, 523.670740123936, 523.926304881177, 526.784514582387, 523.258067822516, 522.098223607373, 523.83015661957, 523.265923955951, 522.189621129766, 523.763524452497, 520.900464886115, 520.581332852134, 524.883720315043, 523.922785223484, 525.66428365409, 527.822776748954, 523.632132024721, 518.347773338638, 520.770180733229, 525.457041654079, 518.719522125913, 520.752233376379, 522.670163139453, 518.509475751382, 524.145946875832, 521.020543540135, 525.444711817801, 524.153969417001, 525.257039822145, 528.091009151157, 527.126661238104, 524.318223760864, 521.901820959778, 526.364900810458, 520.818984416905, 524.402977329269, 526.916047712197, 524.273674025785, 521.522220389233, 524.159863187468, 526.274006811347, 525.387945111595, 519.566527214466, 520.78532041095, 521.542035181999, 525.04558523469, 525.974070237474, 519.72362745667, 524.699901332712, 523.242996474397, 518.051395919014, 525.037060716484, 516.652747141741, 526.29694908267, 524.249824082284, 516.700281644874, 520.899035266602, 525.575254049377, 520.923766503651, 520.300498243986, 526.952700955103, 523.786938467843, 523.255768300249, 523.349173274834, 518.770713795257, 520.704912251427, 520.816252794501, 524.757871073602, 524.304505888579, 525.074148411654, 524.417227607688, 524.183241152275, 526.222922686027, 524.441866894482, 522.59375334551, 525.737916160146, 521.74857664333, 523.335848101347, 525.020093226849, 523.611722325334, 524.848725658037, 521.793513407865, 524.609090190097, 524.65490792477, 522.383761283103, 527.335822997309, 522.714964972266, 525.827181688984, 517.597431135221, 529.779311671489, 527.757682949545, 525.656165927913, 521.967166536105, 523.707574555371, 524.076278789487, 529.069062112026, 524.372160683121, 522.557802774889, 524.615889445622, 525.06130700406, 523.942795238196, 524.730461175566, 522.302966974844, 523.415484044417, 522.830669246184, 524.064337373563, 525.033145964184, 519.380875391247, 527.294399638975, 524.118394773887, 520.561991111317, 519.920448994588, 525.355676695484, 527.522307197792, 527.46961167199, 523.366964287583, 520.745413801757, 530.603943410534, 523.227473826572, 522.515098154591, 519.984121022784, 524.419770509381, 523.569158675882, 520.770724958585, 523.646786412683, 521.455364769627, 521.595038548644, 521.28665640646, 521.329433916504, 523.148978028461, 526.281097667927, 521.014196525187, 527.788280846933, 522.955354662483, 520.629217715138, 523.324067526431, 520.994594642237, 525.835166952522, 526.765584227808, 524.098610691219, 523.025255611398, 523.96763668796, 521.965064611334, 521.746035565037, 520.130370551398, 524.392635509571, 522.219162319368, 520.739327902279, 518.614726434728, 521.495979028364, 522.199497892412, 525.431120021023, 524.469618132018, 519.072286278332, 522.593212394698, 519.264806114002, 531.924374924063, 527.240022781335, 522.701710509971, 521.870125078701, 526.608834582102, 522.215151093602, 521.266779002532, 526.633219582983, 520.687331955646, 519.264373930973, 526.733613936723, 526.784297807445, 522.006525037622, 519.949386549594, 521.704906626587, 525.273873691107, 516.937352654434, 519.857744699225, 524.678926465596, 522.097658942836, 519.314267654361, 519.917131687074, 522.630818961167, 520.154659858873, 524.788275222663, 520.594258931834, 520.719625349843, 521.292385165566, 527.766915469886, 527.444976367215, 517.198797303162, 524.530961319708, 523.793710330816, 521.038194890902, 522.079290226273, 525.654999618904, 524.379081195536, 524.316403463074, 521.185809077254, 523.945393165377, 520.298503184878, 520.63732018986, 519.600499140112, 517.290247626149, 521.770341826876, 528.515857893811, 525.120794934898, 525.75165103677, 525.496581992193, 524.306051208562, 521.51081544226, 519.022091024807, 519.789303294719, 527.733076594539, 523.344686505387, 516.468218987514, 515.59347112839, 519.38950084597, 528.278506353459, 517.99439997844, 524.79625131906, 525.034232469473, 525.976797760895, 523.931113024514, 519.479713256041, 521.932337473597, 524.631601410641, 523.784981814861, 527.954040686105, 520.330749057961, 522.113014366733, 524.162015628036, 519.480259420836, 521.586858388553, 526.822459934378, 524.025885685722, 527.127791731254, 522.095772049102, 524.519386963433, 520.105325956395, 518.492908802442, 526.261552413992, 525.454049124714, 517.638203444833, 522.495834555918, 521.657163132557, 521.485612957305, 525.479167172093, 518.223263797853, 524.287601465178, 523.977070503601, 523.491619304072, 520.152780675117, 518.102796551363, 520.793746186911, 520.791959836226, 527.315456567657, 518.293774964947, 523.170752794898, 525.757563958556, 523.197489503371, 523.649718473559, 515.908691635167, 529.737936683491, 519.147668947305, 523.940276187814, 521.496538217254, 523.996556972562, 519.074375134099, 529.487408502044, 520.760112328481, 528.198660382805, 521.700152231945, 522.274718450658, 527.002433815512, 522.121321753178, 522.378177021107, 519.784103996543, 520.6702478721, 525.258296317684, 523.631062842257, 524.291613658864, 523.599021454809, 522.320346005405, 522.487896213669, 524.273071330622, 520.491596788181, 519.913408786283, 519.079620805193, 521.959240271096, 519.556617155479, 526.686788858033, 519.853418897237, 521.030633765583, 529.065663824947, 523.475606847454, 524.229325679417, 523.461347203526, 527.279000255756, 521.335512065282, 519.693094168701, 523.470346403366, 530.409345015978, 527.555131777623, 524.248055688603, 518.67962324272, 523.024641553613, 517.269827271682, 521.962050940656, 525.355012482519, 527.22011883908, 524.089152354956, 528.454795631186, 525.109065936762, 522.95036910402, 520.693228760298, 518.707478597073, 518.285934401389, 522.640430391355, 524.418867916588, 524.463336591633, 524.595634141534, 523.523119536325, 525.7485479541, 522.419661999475, 523.719141435083, 521.831265238335, 516.719890056667, 524.442434570364, 518.4232636101, 519.091806028007, 516.377803140006, 522.540930122328, 526.59923107936, 521.566278993264, 521.828812043588, 521.655133150626, 525.047026692443, 517.914704543128, 523.77087403704, 520.886807472198, 522.211670470954, 524.340168315459, 520.796934731955, 524.173432303154, 518.093873435389, 525.547911666685, 520.753162487535, 520.172846517827, 522.936193910294, 521.138998068358, 520.043738203568, 521.929680648898, 521.137020569871, 523.494992319387, 523.875416988667, 521.950318758084, 520.458404876487, 522.092780756338, 518.330049725369, 521.049956316452, 526.79408437527, 527.197871411854, 523.049232377381, 524.407334380871, 522.713600255972, 523.3017824408, 519.80042725012, 520.83154881184, 522.530859592431, 514.942136019388, 521.833541474229, 522.479745540271, 520.454597277174, 520.120817664578, 513.197382142915, 522.686604220245, 524.596530523304, 524.285180643877, 523.140700257662, 521.66865959386, 515.984331221879, 526.228229698719, 525.166683532811, 518.202291427493, 527.471897300184, 524.478241494212, 528.233853871096, 527.362940454256, 526.687613073833, 520.379432662502, 523.200864850434, 524.711929052649, 523.979069941279, 523.373386361586, 523.231327938859, 527.423645575102, 525.777092224986, 520.293595965384, 525.436505683957, 520.399506766866, 518.515299116076, 513.473014720764, 522.182278774987, 520.123227359379, 518.388179144632, 525.197653196568, 522.55091736922, 524.277353194825, 523.920130485425, 523.21690346841, 522.684194205975, 524.541913461576, 527.681705145506, 526.559235002102, 522.440840701432, 521.801821833719, 525.802302381979, 521.516133158845, 523.216253135536, 519.813914373129, 522.781268283302, 518.848868890822, 520.539013203933, 523.163491412458, 524.820651820426, 523.745139310704, 528.217456727135, 528.06641814839, 523.545011347988, 525.762851337426, 523.839217684188, 524.423835622285, 525.012688808081, 523.791701197709, 521.855599469835, 525.152708313724, 523.084328191041, 519.860517759688, 520.5939925367, 522.747131134901, 525.444149064863, 522.806168810451, 523.870908362682, 524.002204957096, 524.614507042974, 524.161469339439, 522.443579927806, 527.335620176132, 522.41625791677, 521.849969541197, 525.065978641055, 525.488833946753, 521.539222563552, 527.608000288143, 522.355521155532, 515.695970234801, 524.528129326167, 523.111089404045, 519.329098570578, 522.382233697279, 521.811534012756, 523.313833409919, 526.505122624647, 524.309351473486, 521.614989727094, 521.713837607718, 524.974597804766, 521.08056234072, 521.550123715201, 522.629680126051, 520.339887230965, 521.514722564188, 522.36309295734, 527.840202901734, 526.763022216276, 523.571692383701, 522.994997186208, 523.167083908901, 520.498759677844, 523.901032910365, 526.54647269371, 521.386127505068, 522.816454076089, 524.252300974097, 526.885157668128, 525.061497793006, 525.222821146683, 524.702624724256, 525.108500916469, 528.084850278536, 526.029817180439, 521.374492474322, 519.832511254247, 527.362487491318, 522.514568901654, 521.014934100475, 524.18319567835, 522.36683673517, 521.864235081595, 522.03738142696, 520.615972679579, 528.174620944396, 520.524212047997, 527.711143473818, 519.81625185639, 522.626433146615, 524.395243163805, 523.626729201071, 529.576805577512, 519.294125457856, 523.837908635807, 524.137019582669, 519.525622578256, 524.094984692302, 520.000727214987, 520.12132384376, 521.469030972361, 522.095484190321, 524.72706866719, 522.497911110971, 524.887890811268, 520.069935702766, 525.035910446638, 523.864968904542, 530.644218598086, 521.224433663331, 522.572902726165, 525.527949171083, 521.038738897471, 521.850915289593, 522.984154443635, 523.915415499343, 519.917502781574, 514.199397333716, 521.505501818096, 519.303724247589, 523.305056711299, 523.730289673604, 524.509750048659, 525.170659290238, 520.728682015374, 517.498264327107, 525.034994568347, 520.835471037551, 528.560757598298, 522.372378350267, 517.064086952128, 519.658320828838, 520.061714893106, 525.538695386059, 519.812454191895, 517.549303521205, 520.796350212861, 526.114089044391, 525.089664243924, 518.817105522008, 519.285359202873, 526.557925584163, 524.67993741465, 525.021642646978, 524.620536613759, 519.763043808491, 522.16342487424, 517.50509183442, 522.387575878167, 518.532564219712, 524.177320070429, 525.679604522105, 522.74717368184, 519.983698061063, 522.706294829369, 523.370672876104, 523.485973887433, 522.243473698445, 525.92327966264, 521.079884352339, 521.249853267264, 519.073400114825, 524.881645421498, 522.201405072771, 527.903585250589, 522.23490026812, 515.52413407891, 524.684251081668, 521.201003176442, 524.266440618052, 521.423888704412, 525.640701644539, 521.065636954611, 524.902611011544, 525.268776163531, 521.045478903494, 524.954006737073, 526.399362730003, 524.735181539138, 523.077332028769, 523.691271140615, 523.032740397313, 519.675980214548, 523.885454476097, 522.501580180257, 518.832423799996, 526.111341751727, 521.715146863003, 526.300973794935, 519.365537388604, 527.667307145653, 525.916199343542, 522.475042994888, 521.099184618525, 522.23941709466, 522.979369565161, 521.383261028785, 523.70812384814, 519.373618434464, 522.716511397503, 523.926322981838, 522.550163253374, 520.683583833505, 521.398796009471, 522.76692968264, 527.98290926093, 523.88635991271, 521.117998687303, 526.256333789298, 521.324410684983, 523.757246312462, 525.289876314003, 520.869605499562, 524.960331442702, 523.430330824617, 519.802360908979, 524.180151578241, 522.678006525772, 518.734940039776, 526.525000494146, 520.434299912856, 522.935426190474, 521.947464039128, 517.72165750321, 525.355417285484, 520.268406373323, 520.888253084287, 522.239278812661, 524.96112541875, 520.196797629427, 521.254929239073, 524.254023080078, 521.885464324614, 524.142449737669, 519.461833042528, 522.723556375863, 520.999769650502, 524.561079841072, 520.649624276976, 524.218603041256, 519.207633374124, 526.649162683589, 524.885675962815, 526.676132352874, 521.795849980473, 524.401650794746, 521.449191077046, 521.316854355264, 522.060196307173, 523.479773489127, 523.729245511779, 524.042199047901, 525.362843279209, 522.839625161436, 525.716239387408, 522.902787603663, 523.406441937988, 525.500720428304, 521.184345705646, 517.252764699641, 521.159904037195, 522.295010039217, 519.21510782294, 522.523710176539, 520.897618833159, 522.985202530165, 523.490407703911, 529.954469919592, 522.674769767293, 523.381242205512, 524.813067315688, 521.796419343992, 525.530024853557, 519.680709469801, 525.247108460615, 523.897894738524, 525.192254518326, 519.768167677457, 522.874016655087, 521.912364203622, 521.460002774695, 524.312303281262, 523.113648366253, 521.711961372662, 520.534606327847, 521.49578735571, 525.961223959257, 529.242598896869, 520.789593223349, 524.350331562692, 522.074816508286, 528.287907279314, 528.099551823874, 520.30479455512, 520.136107226744, 528.540286142136, 517.946203066692, 518.502211545955, 521.155964745038, 521.603500372929, 526.392964974924, 524.240558003215, 521.781262586167, 519.87819733797, 523.710288622575, 528.908948482235, 524.137433776792, 521.893771718443, 524.240121512704, 519.079042807452, 518.106790466839, 531.126039856739, 518.075234473844, 524.608879203349, 525.310954536292, 525.871729534661, 523.526178165339, 520.11054235742, 522.162600533387, 521.732156946504, 523.475020336056, 525.252118521134, 525.699770288913, 517.93143433649, 529.238260969152, 520.950118429577, 524.2930485316, 524.545849622268, 525.797199477462, 525.947158602598, 525.843406254956, 525.392464416303, 518.345856750333, 522.377598971384, 524.785627232344, 523.573236507825, 521.04657150816, 520.287736211211, 517.566619887165, 522.237772965642, 527.984799569974, 523.759516573718, 524.899148337488, 519.699462249681, 528.297027386348, 518.326088967066, 523.952957982636, 517.766016991125, 520.145035075827, 522.71521678238, 515.369398027187, 524.255786567903, 527.481069974581, 522.34793315374, 520.228925659558, 520.40562712857, 524.26546792995, 525.683027118924, 525.488384345632, 521.54535750698, 520.892678618348, 525.424789813946, 521.98780629543, 520.768735184546, 517.947935859571, 518.996448136903, 525.961290267241, 524.97380313006, 520.059937556042, 522.889856039025, 523.062229619731, 522.516419270559, 524.508774053905, 522.682367217765, 525.788562760778, 525.323827122791, 521.02436885125, 526.165229584577, 523.192694828527, 523.047059735108, 521.346120874528, 530.245407971211, 521.406637123965, 522.676265418859, 525.124212322165, 523.821738039892, 522.616323019769, 521.602887125721, 527.563930780224, 525.566383755906, 524.604223760394, 523.657631066893, 530.921081920784, 520.792840018014, 525.338538429783, 526.701220087608, 522.929567720227, 523.171901583446, 522.572115501273, 518.880409492734, 522.670426015831, 524.870132616591, 524.319542340821, 517.520356129017, 522.254404959099, 524.721998026191, 530.503985862497, 526.65395291368, 519.815962451444, 520.641881043827, 525.217140860565, 525.907439938649, 525.082335237678, 518.1990849095, 522.754406236695, 518.015605878065, 522.252538844051, 523.202477700027, 526.136367356194, 530.478467474929, 521.397333137122, 524.674806262862, 520.439507035398, 521.302693048504, 519.287825754233, 525.820987251065, 522.659488744942, 523.783636092696, 526.265789083761, 518.23461307745, 528.323028466245, 522.299467631593, 528.926259445081, 521.386221822799, 519.779801772386, 524.364143192448, 524.682470451217, 524.129123334339, 520.315479284373, 520.402281276351, 525.442800175976, 523.49725870078, 525.57768585379, 521.103520968637, 522.823824654587, 525.784716227014, 522.266389787739, 523.149766070489, 524.320696788314, 521.11058467343, 527.173725047555, 523.578236711979, 522.957772578528, 519.312114197686, 521.693249767709, 524.656160938147, 520.768185533844, 525.387484457514, 525.02085749302, 520.502239144467, 521.343327750185, 522.979280643754, 521.448633111202, 521.632216891635, 528.591181284513, 515.424250620293, 520.657784830454, 525.721452749107, 524.50302032933, 518.17596281628, 521.600118131324, 525.966361415317, 521.06305170104, 524.556568154752, 519.839683027032, 521.124039044384, 523.380924367781, 524.826591920193, 523.987763498642, 526.119266683786, 515.756860327587, 522.019113270119, 517.412285324719, 528.339491248248, 524.090437240015, 523.93539009229, 524.786089383477, 516.253815646151, 520.943094225441, 529.74245763532, 533.45959609709, 521.457506650586, 521.788435839654, 522.098360917548, 523.120378684219, 526.924755240555, 524.127253168147, 527.729519595966, 523.945807021015, 529.510195090316, 520.962156637547, 526.32545066968, 521.134891538689, 522.339000272691, 524.800440606034, 524.115845882421, 521.495673183272, 521.676638568022, 522.600028074292, 521.17174887098, 526.190462853563, 526.465479585731, 520.873378002379, 522.013565525395, 524.33891109787, 522.694481092424, 525.154418738518, 520.46329797881, 526.016219885468, 526.726578664575, 519.596487209318, 524.300287705095, 521.115978710212, 521.076160626348, 518.501485570819, 517.860150352765, 522.369509107798, 519.809804704885, 522.637777893167, 522.07786838784, 526.694546194525, 513.633898260978, 518.603909775209, 521.252705698107, 523.115553513955, 523.811573089312, 517.582417112778, 524.84445070183, 517.692989134128, 523.195543701319, 517.620104511345, 525.056159848085, 519.762937913732, 520.178353472852, 517.639891473598, 521.276530563238, 519.309677647073, 518.584376966094, 525.445804099012, 522.956227531291, 522.952028159401, 526.045394643157, 523.215745247858, 521.585355559053, 519.500006930634, 522.7527792411, 520.018494274496, 522.370614877494, 524.461548175856, 522.044639740164, 520.976551793736, 523.306123885372, 517.527680580888, 525.669895333087, 523.006095771379, 523.618542071701, 526.293641053775, 518.236948241286, 516.772973434916, 523.782011969186, 523.946918406945, 521.322082299613, 517.948127556653, 524.053207636098, 525.187420982355, 524.619139670145, 527.380869706123, 525.428107316848, 524.48841396816, 521.162568592499, 524.782339342178, 525.416669940648, 525.613344917114, 520.113643004263, 527.37421316736, 524.279483471015, 525.937184241748, 532.677188764508, 525.019011211408, 524.818060235976, 523.678168011794, 517.038145834329, 527.008434465432, 518.736580536131, 524.728768120534, 529.858440091854, 529.279474480142, 526.16815668843, 523.911128340661, 525.446039504522, 525.445883977136, 522.391548855097, 519.814623222843, 520.117752010432, 520.649894352152, 526.803327032591, 522.932699118287, 522.197301700214, 521.251093532054, 525.497648343038, 524.286831675369, 523.687574365267, 525.153769606339, 518.797474288367, 517.095833606332, 530.220302020681, 523.949314125308, 524.02992580538, 520.219970413267, 521.328122191678, 523.754599277953, 521.975854170681, 518.549850877183, 528.049781608391, 528.503448011566, 524.227824737113, 530.706426795128, 520.380539232895, 521.026003460291, 525.55416252056, 526.086641082003, 521.873946798119, 520.881856401325, 519.087165164808, 522.65733877428, 525.402269393765, 520.331523225711, 525.175447115036, 523.429553230748, 519.461486545644, 523.205610541037, 518.656651693209, 523.994873216168, 522.487458864318, 521.518675844917, 521.795816283704, 521.416276146925, 518.649309744937, 518.226603523749, 519.89929713735, 521.326707974875, 522.359761962516, 529.750581063817, 526.107114225804, 518.344328821271, 521.74563125325, 521.778929843151, 521.139665542891, 527.059196077868, 517.856678370326, 524.006154673786, 517.246662312846, 524.983928681064, 525.730427375185, 524.614656244415, 518.087369790973, 523.979210940578, 526.683528167134, 523.646871352957, 520.219607762622, 527.81791999914, 524.731426794679, 521.500407763915, 524.552142107741, 522.495647299506, 523.661394015696, 522.5481956891, 524.528538970861, 517.203337802327, 524.797340920261, 524.334565475928, 521.615192289673, 519.782641294122, 519.720179843756, 525.281264428154, 523.995825098981, 524.49915197661, 527.735766339551, 522.748825403326, 521.27232934768, 524.585463967534, 523.399925451412, 522.267951997469, 517.83215741481, 524.191225482189, 524.709530279498, 525.199734576601, 522.336157046427, 522.77042616401, 524.571523146958, 521.596205387533, 523.012948961804, 520.734743340907, 522.156694448879, 524.160227815074, 521.734369070787, 519.125662530494, 526.76015163791, 523.07675335116, 521.624682493864, 521.890161899317, 522.016989014436, 521.757309067728, 519.23553081548, 522.516692780229, 523.507556971895, 518.470084852962, 524.874439579471, 526.849547036262, 519.880282658271, 522.051189901663, 517.101248349232, 521.310059619214, 517.026296955536, 519.968628211231, 525.494749496589, 522.456349849082, 523.294980565305, 526.679982863253, 527.315549441188, 522.357682209529, 521.001446365921, 522.244433646816, 518.361974630577, 519.602461957096, 521.583209818202, 527.280137827306, 522.971385463594, 518.49305164488, 523.413791346364, 524.070835133462, 520.036235411998, 519.412827014069, 523.350143574447, 523.311170292142, 522.236329050885, 524.582335954249, 522.30268383612, 525.908483458451, 524.961566821566, 525.928908232521, 517.659094799231, 523.627338984015, 522.614306219854, 523.649142899248, 518.729684169614, 520.841575888596, 525.305997931711, 523.871780782976, 525.253374569556, 531.150307448615, 521.816168046669, 524.146577061612, 525.418484849995, 523.959942493618, 519.125174838762, 521.884596112109, 521.89724395177, 529.542951105989, 516.233187021586, 521.744663976944, 516.247254159164, 520.870989454573, 524.774257457149, 527.4751993627, 529.249591254199, 520.516182949618, 521.526507336976, 520.600955156218, 517.415942402013, 516.3066058639, 528.867450750513, 522.660904835442, 523.01205418711, 521.110030069889, 525.856912144168, 524.865171949543, 522.364248292204, 524.86915124374, 525.659273928727, 526.709142636088, 527.510519948879, 520.413705337274, 524.032236663723, 522.8425055134, 518.701254613287, 520.091886117283, 524.703517891794, 526.593102472536, 519.953064709457, 524.479962674923, 526.844780021099, 521.929429578221, 522.780740772031, 525.58488233437, 522.025396022585, 520.345563306658, 520.399147881181, 527.286922886806, 523.428834146885, 522.989138949422, 520.737220141334, 520.068268360843, 524.200211879734, 520.55101295018, 517.065316276747, 525.84983749975, 522.503162120097, 529.017441006746, 521.405610663005, 519.27633055209, 520.379069734396, 525.453345509304, 520.913923654144, 523.943013005727, 523.348530341082, 523.234872193156, 529.095191883752, 522.837445240302, 526.786760940583, 522.055887293583, 525.400304420464, 519.819486873838, 520.3033851595, 521.413478874182, 523.98291559646, 520.933167084096, 520.104189147314, 519.113151873658, 519.890550812227, 525.133548883577, 521.828846241079, 518.299957813795, 527.023242541157, 517.537801555936, 524.13951210056, 521.396302889357, 524.586643706761, 517.635863495524, 519.427750232807, 524.450060489099, 522.16786405412, 521.153173299621, 517.792538649028, 526.827269414538, 527.749040947031, 522.166305038694, 526.40330987555, 519.903663068295, 521.648684940414, 523.065347696321, 521.910230380051, 522.650341052126, 520.948053126181, 525.182135924031, 523.115940759045, 521.869832883384, 523.563304962329, 528.085391442302, 524.989581066907, 524.024168239508, 522.404005863811, 524.550456827704, 518.058475710457, 523.548106467337, 524.454667739374, 529.739562483518, 525.954265545612, 527.787729151222, 524.994615627844, 521.17445381296, 524.242567348214, 520.592285553553, 524.358836472394, 523.932838714321, 520.219489325828, 521.615586267843, 527.021445862456, 525.409872074811, 521.429985269081, 517.569657113038, 522.51714981449, 526.509531958532, 520.539391443958, 523.760349032339, 527.325397555043, 520.306699148965, 521.761636613126, 524.544222996095, 523.355806912403, 521.335883987895, 525.773340711928, 522.582651082893, 522.463463867427, 521.130885165156, 525.630784344644, 522.068507998495, 527.725066423353, 517.958077820655, 522.113639089156, 524.415101241687, 523.788933108881, 523.156426116206, 520.13374025648, 527.023536649768, 523.470209307218, 516.008680891217, 520.952279963898, 523.16452364219, 521.506600920137, 521.950014334251, 522.922188845616, 522.088491973293, 526.910732645556, 520.871485409898, 524.350115628277, 521.217556895068, 526.480756287359, 525.034873119013, 524.828435577108, 521.355600498673, 526.418194799879, 519.526139669767, 524.03163912029, 527.520137102037, 522.96807509467, 521.501538950743, 529.480406271649, 526.263976719068, 522.77215805476, 526.798138131011, 526.125921135884, 522.753512135134, 528.058822885522, 525.652985778476, 520.235110190383, 523.079897031129, 528.530060449557, 522.433015346434, 521.861148306485, 523.221906068667, 528.441823571258, 520.938882937577, 523.440597172143, 524.349263482776, 527.130650130137, 519.960430705418, 521.189350472935, 525.382270170272, 527.283581890271, 524.472144884186, 517.738224180785, 524.425915669718, 517.868289815973, 517.595462838459, 525.422186367804, 520.986082784799, 521.026953342403, 520.863633865051, 519.932597550133, 522.49845749635, 523.123149199322, 524.925080165946, 521.666870026718, 523.51958883424, 519.801329921909, 520.099329799951, 526.768471219268, 525.083736988635, 521.321477170925, 523.629680882771, 523.344070542887, 518.796454534237, 527.715378602955, 520.723832558808, 521.635589273748, 520.576546336975, 517.202953858898, 526.979735161756, 525.466898579465, 517.554593241816, 525.664660062694, 518.985793620107, 519.659086742451, 517.487854135509, 526.474333663162, 521.980805931219, 520.634551754827, 522.998147847008, 525.339521787815, 523.654148933611, 522.099026794767, 525.993576303947, 520.776766568331, 522.164347552454, 526.391729558522, 526.475265898318, 529.034947065828, 519.440042573252, 521.157496084549, 525.719006124846, 528.365377448176, 525.814610541324, 521.96541433473, 528.18386330493, 523.840989095772, 518.801237029596, 525.394030805496, 519.870757138884, 530.559657887292, 519.804513436053, 520.703669728949, 519.691634795849, 524.836915066344, 524.267660083041, 520.390915869632, 518.306420850241, 522.682702737541, 517.294683182859, 520.039261401163, 522.8073845577, 523.914687448599, 522.735429661483, 526.607421946867, 521.719167769147, 522.612215193969, 517.757071867665, 517.940954071723, 522.739410534788, 522.673873358756, 524.480296309786, 523.786884806538, 517.577733934282, 519.855025165314, 521.414790675418, 523.12615694455, 525.828819049249, 526.428100524012, 524.721246171473, 520.308285574128, 530.365069507687, 522.373494919959, 514.391329544874, 517.483950826251, 526.110979415681, 516.088001178381, 522.848983045326, 521.688938896503, 522.984613694117, 521.443870830131, 522.734383709967, 522.815561301466, 525.19760490905, 527.47048897692, 523.814625384036, 520.040753160668, 523.660328851982, 522.859225464843, 521.242202303965, 524.370392643635, 524.601532023307, 515.050010812534, 522.05603616326, 519.794702327196, 521.67547627063, 523.354128205927, 525.726359418456, 518.660825097826, 523.201880246983, 524.450449504286, 524.152757361807, 526.990464259537, 526.171741471914, 528.563494491819, 522.156368631281, 529.987048855521, 519.187873860077, 522.333591477569, 523.214752423574, 520.059616994666, 518.942890298921, 526.72422709793, 526.965122552925, 516.282966393337, 519.886500782123, 527.053754741037, 522.214860414952, 524.330754350501, 520.209054133665, 523.463219900044, 528.615665389569, 523.990514064012, 525.786629635146, 521.899406660622, 519.723166670945, 524.548433633983, 522.745843639433, 524.716387220526, 522.224305615212, 524.01673431537, 522.244396851591, 528.000522506067, 519.816455766679, 521.608069108388, 527.272194126958, 526.2133677899, 520.136473288099, 522.581251794737, 517.745233018156, 527.208556772243, 520.299660976453, 522.83457672879, 525.491321877364, 519.1116302189, 524.604784403138, 520.50218804692, 525.760032129385, 519.057217287157, 523.176317080778, 525.942781180821, 521.13695340594, 522.75678494049, 523.197920016327, 520.52500218241, 520.456777630223, 518.655714119262, 519.077926579503, 526.774302942937, 519.826278625492, 526.043490030453, 520.444631452327, 519.601590513237, 525.873025379715, 525.806026675338, 527.671274993677, 520.712410472428, 518.681595944623, 524.484746308009, 517.568110639628, 524.971886460638, 523.670041628184, 523.728638686198, 522.765261594046, 521.537953401151, 520.015845975531, 525.911504504304, 519.97485085101, 526.961006685104, 522.94533222446, 522.373639348416, 519.29914079451, 522.098364295986, 519.760008277536, 522.093603459983, 520.638968598305, 523.050204304309, 525.009469736067, 517.886343075384, 525.677616019797, 524.875547052742, 522.991360542833, 530.780073992389, 523.908425959784, 524.466439142107, 523.184316309482, 523.027841185925, 527.198480817146, 523.452609326566, 524.806651757306, 522.367595760957, 521.506041127954, 519.030907454907, 522.692295531548, 520.854670926161, 523.660629113688, 518.649060177559, 520.242350689115, 527.765877465831, 521.256597518292, 528.053402754228, 520.375762499437, 526.2729565377, 520.2014344053, 525.407112758469, 521.648693069779, 521.777332733202, 516.302327918592, 519.760569158117, 519.488201807348, 521.819778378865, 517.767435787565, 524.042033181481, 527.819412925202, 517.453824011021, 525.951146774861, 521.09342064102, 522.719548694103, 517.411104467457, 518.416207088441, 524.062464163181, 522.985855809678, 525.133163562444, 521.812493019396, 522.940096462535, 526.932472291128, 518.318241694628, 521.177750493525, 522.947636966873, 523.84827445173, 525.794429963366, 525.063651880892, 520.94822547155, 524.433087973596, 522.255627018181, 523.290525786718, 519.552504836256, 518.25713828058, 523.927244944988, 523.021026424912, 523.431433449124, 520.716789168905, 522.497786037574, 524.68585107305, 519.912733242329, 517.191638215464, 526.11768635038, 526.50262290637, 516.556193423097, 523.53988809559, 521.204374363579, 527.253934500081, 518.382807391051, 521.978336139717, 519.90617811173, 524.482933172066, 522.044948144066, 525.866349898507, 519.922099456591, 528.282176396463, 524.555210130009, 524.377874344012, 522.70862693587, 523.861528937477, 525.504973970846, 526.180855617958, 523.213436262101, 525.116123012157, 524.039654921986, 523.312812904029, 525.677749836761, 526.988214624918, 525.226594807417, 523.083083660129, 528.216809877013, 522.526211705605, 521.340828233894, 522.112714863168, 519.080329697601, 521.109843679918, 525.350513278918, 521.112619908833, 519.33114902678, 524.719987276118, 521.54894642457, 525.015488115901, 521.205490223072, 525.406410987591, 522.198662322753, 520.310633574494, 521.398507555684, 520.622947255357, 525.965755046473, 522.586250831518, 523.065847807771, 523.153976655278, 521.459121245007, 525.477749627092, 524.745068715148, 519.496707595815, 529.670386155168, 520.850500496325, 524.068369075369, 525.157063142379, 522.242601937802, 525.932169389597, 524.273400103243, 531.761474869884, 523.582849021678, 522.81519826422, 521.191729915248, 523.301925615909, 525.800103809604, 520.657866159803, 525.236423301531, 521.103590953626, 524.226343598099, 526.114456265762, 521.859763311376, 530.841197982205, 520.745597494747, 526.225990318662, 522.978261113708, 521.359987702475, 529.669780263682, 521.918957130117, 527.737330187122, 524.681714966845, 528.501382484097, 526.512703889388, 528.038708969772, 524.570793131452, 523.476629401524, 516.062687731184, 529.259891422924, 522.411352150803, 527.580551174073, 521.928707328425, 521.721891595073, 524.024981793139, 521.853590178595, 521.869547690484, 518.524945027861, 524.118156413718, 529.475621201506, 527.004710033488, 522.992034968294, 518.773827434296, 519.925813122877, 522.497614650558, 526.665345370903, 522.857442088945, 520.048495767, 523.426258771908, 518.973024808679, 526.311376709249, 520.596160529253, 524.039554073123, 523.1539510011, 526.770320165018, 523.60157377676, 522.370211864342, 525.216297979833, 520.21518521831, 524.294693091291, 519.925873433915, 521.104333424197, 523.073199417349, 523.815568717891, 519.875717975656, 526.852875258917, 524.526930868978, 523.647853302087, 527.310903598715, 526.696964984101, 521.669636515213, 523.697003674162, 527.96228710756, 519.366482054152, 527.40083077586, 522.654222423697, 518.637742188615, 522.284115090761, 521.163495828631, 519.978580118652, 528.005398855235, 523.725698394138, 520.817811590831, 524.804174508739, 519.531997940806, 525.107900327831, 525.553488552123, 526.122492885135, 519.129612392643, 523.823359062495, 518.435436432749, 521.398126279491, 520.617965106008, 519.00948879985, 522.111182701917, 523.254715368513, 519.848923094962, 519.696822876362, 523.4622211571, 528.376871870965, 522.813418074712, 524.796685167117, 527.106989387195, 527.672883716684, 524.596020556594, 522.518431265335, 521.546504046232, 521.484164811286, 525.435614382074, 522.644985485118, 519.365367324175, 527.392280087789, 520.454357514785, 518.820565574828, 526.997334628828, 520.167447035105, 525.006484607698, 524.344099498113, 520.298478753981, 523.681373747553, 522.861232638065, 527.527514152436, 526.250939728325, 527.163088672666, 520.765764705737, 524.810316798607, 523.796150741657, 522.549137781012, 525.69749310944, 530.139684974805, 525.876097946818, 523.645019522208, 524.817343049443, 522.033532691297, 522.844806131993, 519.825458244486, 520.938802042898, 530.615256094531, 525.440377102927, 528.344578282381, 522.073001866264, 520.196822853099, 523.61722237315, 522.523062901116, 520.165642336407, 525.773423010019, 518.002203730094, 521.132321994814, 519.282180756703, 523.327541847381, 524.641949980212, 521.211850989157, 523.42267871075, 526.760379207802, 522.914431637692, 522.914781183729, 523.926406167438, 525.420025498314, 521.106963677437, 518.80139075144, 522.496533644083, 529.520861271847, 526.729826772818, 516.977847235744, 523.762390755383, 526.353375092592, 521.386444621074, 520.064494864018, 527.11689863615, 525.546435870911, 520.162864043542, 523.893859513873, 529.738653682856, 521.173872492712, 525.192298949534, 522.788280045731, 520.015996692073, 528.608915193319, 521.067903447066, 518.884063594739, 523.981209128018, 520.364184036025, 521.68951590431, 523.88647926087, 523.543309007892, 520.442055962632, 522.613641034356, 516.824113718421, 524.593244456276, 517.644539471842, 522.417563520894, 519.5259299385, 522.305461705364, 519.626896627565, 526.435149106999, 516.700461452619, 523.37966584779, 520.177805318558, 519.212432328875, 529.182881145223, 522.831546681487, 520.085991508463, 528.319090701015, 521.174965440947, 527.673115079429, 529.833616790247, 525.577131119937, 525.413715262002, 524.152156455874, 527.797392227976, 521.813834831193, 525.833011203508, 520.43833122232, 522.655177135171, 525.345087528419, 520.99367442359, 521.466688134011, 522.764610518242, 526.579162471776, 525.803855777453, 523.273456575773, 522.890385784887, 517.509852023207, 518.093020041113, 520.748631448672, 523.859265151382, 524.208656440392, 517.846234594741, 524.899941839521, 523.887504766793, 523.978406894069, 522.886860867644, 516.157880690381, 517.749601194678, 527.479608517072, 521.574505400537, 528.836575446238, 517.927155173104, 524.941509250369, 521.622320685088, 519.095651598728, 520.426751880895, 526.496288967352, 518.916820070721, 526.586222085683, 520.68923285639, 524.729537733313, 522.243375752684, 517.702182757075, 523.400642919242, 521.42068395078, 522.966827656935, 520.232736611307, 522.222935778995, 522.216128676887, 523.337193143611, 532.683178411652, 521.583249933167, 519.540286626334, 523.568199485697, 520.493878694468, 520.120455636183, 520.678560672595, 525.728419066939, 524.43075330072, 522.097521772779, 521.237089796006, 523.7095376383, 518.650336181087, 521.295910688662, 523.435823492539, 519.110578061802, 527.420173234885, 525.058830354965, 526.45226037913, 524.761874860078, 528.670111640956, 525.892178712664, 523.52779696773, 520.501618722552, 529.451676454977, 528.160956287254, 519.372550330095, 524.511475366703, 524.116048055995, 522.845742390456, 525.116945086044, 521.421686680866, 523.392136746762, 521.781810252186, 526.935310388307, 520.577049738987, 516.174425295982, 526.327061266487, 522.151731446568, 522.206362863503, 522.450068784241, 524.528202397037, 520.543305282258, 521.428378001161, 523.364883959358, 522.77454740862, 525.542121435755, 525.517385793123, 524.926479199975, 523.953608097045, 525.870818057899, 520.815764851786, 526.014676872653, 518.106230238368, 526.306626578481, 519.022981607268, 526.397489412204, 522.264264780726, 520.040419170742, 525.687664198086, 520.177955792748, 525.550448715182, 523.419401381581, 520.432098698497, 522.983052738182, 529.149462057192, 519.826187751595, 521.849993633673, 521.838026037266, 519.542084602824, 521.648161378981, 518.827688562365, 522.618289194836, 524.476087884492, 521.847791787332, 520.90509479186, 525.93413015462, 526.521465611608, 523.416769906127, 518.153823367621, 519.668259107571, 520.672641586019, 515.301192752648, 525.860840510389, 523.881036920923, 524.286375875482, 522.169422720876, 522.392002349781, 521.148298166873, 519.936118372694, 527.131044931791, 524.298323214547, 522.055198926915, 521.822631867673, 523.439294814022, 526.778786988789, 525.992521998488, 527.767319488835, 520.561535352334, 525.664826022158, 521.365538213588, 520.877873289119, 526.163368191284, 521.28724405575, 517.992517425931, 527.684434551723, 527.703546582276, 522.032400176969, 520.559520249796, 528.61923441037, 516.070899310426, 523.84133162696, 521.467646779515, 521.533883347186, 518.721144631601, 527.47675301513, 523.360904482208, 524.078587996486, 520.458547849936, 525.114384413531, 524.371985647358, 527.472127298197, 522.768498905922, 519.491720318305, 522.482979758063, 525.391835464142, 522.419341662886, 521.552364209676, 529.76974949151, 524.408277509194, 523.974149332869, 522.879393132634, 524.153167861266, 524.396384496343, 522.048536015472, 522.157621536505, 521.117873493723, 519.897956490231, 523.394234371892, 528.668380055287, 522.856807675605, 525.353456976896, 521.290742184676, 519.855956325544, 524.502975275951, 528.251355420924, 520.338535391706, 525.521480164536, 518.623144260545, 525.606423898353, 519.730707043502, 520.306836801516, 522.754389970317, 528.587421352367, 522.041950732322, 528.359699260675, 521.480245740954, 527.265197024693, 521.720179221463, 518.481000325012, 522.083322458925, 525.84551456492, 524.70926771233, 524.204632710778, 517.821793316699, 524.464137069874, 526.472163586435, 522.818948759352, 526.517903815868, 524.679560959878, 518.365692622292, 526.764114788776, 521.231280467303, 520.747046449242, 522.673943544726, 523.187297811733, 523.656612325014, 520.316262469754, 524.364430331674, 525.587912317677, 519.827312686391, 524.770418012113, 524.310187899163, 517.332968402704, 520.94133950215, 523.874179193298, 521.991604962133, 518.762887439619, 523.869002645476, 518.941777715267, 524.305382520344, 523.165139140082, 523.64386880209, 521.740635067166, 525.834618523149, 526.225879797599, 519.102462861009, 522.326005798391, 522.322430333446, 521.657143797523, 531.019497633654, 523.623560195758, 522.375283414534, 526.128648627032, 525.911117669481, 522.246359143707, 518.494862771667, 523.074422516848, 521.881724873503, 521.39756127311, 521.980524849765, 524.754989136414, 523.452902451089, 518.59822495831, 517.490580820534, 524.902617602739, 525.525687051188, 523.85252204697, 524.581845747335, 517.820446646233, 520.26900308556, 520.900968087892, 524.838399211446, 520.878570817914, 522.816731223835, 529.794345888436, 521.254641271778, 523.258718743882, 523.741372802712, 521.737031121304, 521.625680406253, 520.79952385321, 521.891903573484, 518.306870449275, 529.226529530221, 522.665784487573, 525.76254361509, 526.356267267789, 521.119111995423, 524.014265752954, 522.648485667777, 528.193579054199, 524.262383552935, 523.989955868445, 520.795453983382, 523.419788973877, 524.924590922155, 518.52717662616, 524.861759244577, 522.139877909508, 522.82869646209, 520.73225077896, 519.776210666995, 520.194053460417, 527.226016945826, 520.256037528591, 521.333983141875, 523.935156456715, 525.704443708795, 522.532240829921, 523.789269131287, 521.071510475616, 528.766757568328, 524.993384920091, 524.697825367834, 525.209552034563, 522.235817140345, 519.81662088395, 519.725442127347, 522.070702354493, 520.150847305257, 524.40928204501, 525.633960168311, 530.036759309945, 521.50551886899, 524.544406792644, 521.586485514488, 527.383125808574, 525.053164926561, 526.044917188836, 526.956960659204, 521.067375465573, 525.059164525086, 523.782634458015, 520.654756919865, 518.403224354947, 525.174945864122, 525.194891699525, 520.257641657831, 523.521232530546, 522.089560714204, 522.360552331555, 524.550666289039, 525.12731471847, 520.591640958623, 524.470505205978, 526.869856299728, 521.760111144147, 524.021137508014, 519.130704754732, 522.68055824953, 521.206456085788, 520.713929812551, 519.806459870146, 521.013423955428, 520.510123073776, 520.959319639553, 520.782122626282, 522.952612131569, 523.656116036271, 522.6863520109, 523.08083449306, 526.635855644768, 523.436782339985, 523.510915759429, 522.386932878223, 527.937890674262, 522.049179395375, 522.777174055442, 518.088540394798, 525.255860333602, 525.01242009521, 524.134900399135, 525.004360049743, 525.0055969116, 523.187791697435, 523.216811382959, 521.98044478922, 523.472956012928, 522.286989546588, 522.495260482912, 522.563507197568, 523.208120291838, 524.024157043948, 522.171259174075, 521.530655612998, 526.352834441897, 522.810695938132, 517.917107083177, 523.794109176213, 528.17536454249, 519.724441895824, 528.76695504165, 520.341998492104, 517.942211587002, 523.054278149134, 524.219538919644, 528.094937887309, 516.848868801879, 521.341721535788, 522.418262152692, 519.759556077925, 519.325024089216, 520.027008566084, 524.494640210144, 524.480710094959, 525.808329111809, 525.346106810018, 519.223032932684, 520.937699409932, 523.066533999727, 522.569349933458, 521.973614731565, 518.640509413196, 521.346404207724, 526.695255243197, 523.800021458347, 523.716690028149, 521.165649578394, 524.168684835211, 522.086422234399, 520.016984041884, 522.167597000109, 523.445782545998, 523.722076876222, 522.594188667058, 521.612000705945, 528.268471786928, 529.986363627775, 524.600313077917, 527.075363459411, 527.926331155087, 526.292332241277, 521.618760651685, 521.394158590713, 520.49630182076, 525.708467219828, 525.898612721388, 525.338707145959, 520.694218301859, 521.293917947137, 522.884775797933, 522.467379661265, 519.284205439899, 521.996378637462, 523.900790337196, 524.464937996483, 523.502086015674, 525.868901927352, 527.136413934209, 520.581957813292, 520.104133444302, 522.323412436412, 520.713646734659, 524.139796200834, 525.022085571263, 522.144508249219, 523.069590369444, 520.9975921667, 520.38869908175, 530.98328967493, 523.248226676577, 518.431277970365, 525.819967879407, 528.168856431537, 526.056377427558, 516.626888069392, 528.205516722727, 527.021628589123, 530.064235756061, 520.278346915698, 522.315430024497, 524.188433900408, 516.678749346059, 527.228615456542, 528.958571862364, 522.704244321653, 522.661948638942, 523.732010962508, 518.108215195759, 526.948043217406, 522.104091117568, 525.160472957246, 520.902748540001, 522.853031092897, 516.383849508928, 524.814676443213, 520.089890529717, 524.463437373863, 517.589195147639, 531.168235363378, 520.964752502378, 525.474776063006, 516.901560544272, 524.980002435408, 525.672205237959, 522.7285445589, 525.578296111852, 524.187782291203, 525.246163295788, 520.994929610809, 523.239000148447, 525.622582544279, 522.186560073446, 523.099140202329, 522.129850170107, 524.820726507654, 524.191622164571, 522.712871857927, 524.091690271173, 518.504516549576, 520.355501427977, 526.17229623167, 523.016930731405, 524.98208501925, 521.510930218249, 523.097790813776, 519.850676282945, 523.012432923965, 516.91451709425, 519.884873252082, 521.468301390106, 519.639039085109, 521.862290214591, 523.019008982434, 525.534932382191, 525.213806882804, 521.218375985542, 522.321613818778, 522.690889189255, 520.30099133766, 522.551324032173, 521.808717179372, 522.147161316169, 520.432980162218, 523.048352279282, 527.002813541268, 521.233182592726, 528.412758376703, 528.098209851401, 521.123746534863, 525.494213618116, 524.358342734936, 520.777434604974, 524.092687361101, 526.564791554858, 523.942991735277, 525.361596657421, 522.061708332133, 525.206900423949, 517.965539940859, 523.651897945041, 524.471195120221, 522.922874715664, 522.572154540708, 519.909242576582, 520.75899265243, 524.583597915338, 525.306443165016, 523.222698451936, 525.350676212695, 526.845079704168, 528.233965119109, 518.591530781432, 520.209526178799, 521.833409460376, 520.493412469912, 522.596508472834, 524.323866653758, 522.254970176673, 525.666445064652, 528.425669143182, 521.841827977477, 522.290757349874, 525.046361870183, 525.658330502032, 522.419919344877, 525.519064529558, 516.775035637455, 522.097443006294, 524.75966050296, 529.984413278732, 517.62222173969, 527.226417174728, 521.26310377094, 523.110204179935, 520.419469793811, 524.050887858606, 522.663301793592, 524.462215369496, 521.532136721854, 523.996415770051, 520.937729120144, 519.19798561627, 524.138864571626, 521.818585724235, 521.96394680109, 525.837479581757, 520.816946836992, 521.708804609536, 521.423777353146, 522.104677685588, 523.612919170913, 524.571894020978, 520.466781691674, 526.151118847132, 519.508941742499, 529.56527039385, 527.746562517741, 523.924340074793, 523.721625802585, 523.323042223597, 516.630613389374, 522.429512961875, 522.955546888027, 524.006154387739, 524.193178615417, 521.124128825451, 521.553384147139, 528.140160564778, 527.481008382993, 527.252412854392, 527.530644165578, 521.358546777137, 523.72942539392, 519.842277265135, 525.689844726123, 521.529341618965, 523.079670583191, 519.818799413208, 519.787641375576, 525.400162695773, 524.006523764588, 525.33845139435, 518.61416074042, 528.491465486821, 522.755148144346, 522.692476029698, 523.175363856506, 520.571185974804, 524.632442616589, 526.947818304587, 520.804510168986, 522.442306082334, 524.996107554441, 515.387760137877, 518.949483379511, 525.527253702151, 525.369466213321, 522.291651065296, 523.323161066971, 520.706578951554, 519.631778292714, 524.723980847287, 518.777137507462, 517.737570434949, 520.111010581911, 525.139826429623, 521.881709882235, 521.14053422255, 520.899264414007, 525.839300066078, 522.466642414625, 516.217288591696, 520.91630649031, 519.703137009739, 521.27515452533, 521.173517838913, 517.786008644929, 523.475319047041, 524.103414580351, 519.90648876728, 526.98753546184, 522.858135397189, 522.874812229751, 514.707034278546, 520.417623072604, 521.268853771829, 526.303822436993, 523.381937885212, 527.351881350737, 521.590090526013, 523.187069168508, 525.428697446976, 522.935057504147, 523.872360412543, 519.139875700337, 528.8441696239, 526.526461812049, 520.556006888042, 524.478978394211, 523.841484710253, 522.057266441825, 525.055748667669, 527.663293619049, 519.585541213727, 521.520661987827, 525.099854687476, 520.286556685128, 521.977858135609, 526.836903558264, 520.464886695282, 524.650901305605, 524.255058470183, 520.419649904542, 523.803343504387, 522.036692267241, 522.081363853486, 526.205168857444, 518.993266834423, 525.550894996942, 527.851657473637, 520.888343325658, 521.052710918486, 525.815207202071, 528.476065260081, 522.708292115792, 525.809379911697, 521.645872548281, 525.084586140369, 522.922629241122, 523.788298474721, 524.275067813839, 517.334203375584, 522.123410337911, 526.598919450399, 523.737010974337, 525.297418594533, 524.451310889057, 522.519751719914, 524.185457874079, 521.109617519806, 520.95793837659, 519.509721513546, 522.115264515689, 516.772473632488, 524.286756282916, 522.002771681651, 523.321566169817, 520.34285745183, 524.794520695922, 524.575424284102, 532.156114988044, 525.730587604975, 520.056960747286, 522.337562430965, 527.449945922117, 523.444858477188, 523.371637965529, 528.658548146553, 523.862812013115, 520.685399507835, 529.976538525967, 526.703219756188, 524.621702008243, 521.458456726546, 520.348748873687, 519.582102228139, 524.451749522712, 521.794382029324, 524.176240970773, 524.490396369306, 525.159168223727, 521.699693672448, 524.558006422049, 525.765904671831, 526.92647340871, 522.728989339429, 529.50309209783, 522.000690431575, 521.586352491757, 519.232745327766, 525.436631752267, 519.113591229495, 524.427874415397, 527.337021524344, 519.989941708107, 521.813031560466, 523.283899746778, 520.855826654375, 526.970191890988, 518.34487216943, 531.937141136946, 520.95713291686, 528.787000736964, 523.452860015641, 521.536109723422, 524.146892332192, 523.568177172219, 520.432214775801, 518.926605165708, 519.758959187853, 522.21948492814, 521.936445587332, 519.854961860327, 522.536831929315, 523.774742124795, 519.927652759341, 524.012130864152, 522.228897347994, 523.173631657302, 519.88972223716, 520.08402091455, 519.581180800494, 527.154331127467, 516.930178021142, 524.525409788927, 520.615966267182, 522.09645992915, 524.998917242548, 524.630760477385, 517.319147068822, 526.955782566499, 522.44648474374, 519.423346504611, 522.290770833577, 515.818972949303, 520.470318719886, 516.200952569369, 523.882948672692, 519.103914757578, 526.610159328263, 525.235536900315, 522.190116759587, 524.707296147833, 526.179299747627, 518.818753763062, 524.432115383469, 521.512737219723, 518.721579070101, 523.497929672402, 523.862853408377, 519.015559671469, 524.470561649129, 525.280247145085, 521.592920297429, 522.891514205935, 519.782612132581, 522.674762729138, 521.800431867338, 523.233543738676, 524.816996379595, 518.258831393802, 527.016900626993, 523.705886803903, 519.58090482791, 521.443314077534, 522.474868170316, 521.503956693932, 525.543148573512, 519.845129330515, 526.783239932948, 525.519314970718, 519.889440524698, 521.256588771, 523.045441749985, 521.357391943856, 521.513495858671, 527.658056508607, 523.498723258933, 525.504877358011, 521.941606632575, 519.379296601395, 526.279190756416, 521.108739218487, 520.43836743324, 519.031815414789, 524.119245496469, 526.669414903719, 522.924667585291, 521.27220326968, 520.742190711931, 518.876663641632, 523.661922118887, 518.749278086174, 523.452704474146, 525.744930231438, 518.128320355019, 521.820432624445, 524.197515125962, 523.474454934432, 523.151463149457, 521.905881807181, 527.497267371317, 526.198975445141, 521.646942855593, 520.995179542906, 527.337790058356, 526.244224569766, 517.118089896108, 518.573162972399, 525.570001014623, 531.645136500602, 527.455354562824, 530.713735480497, 523.122574346615, 520.816073201807, 521.03685475736, 520.70994479282, 528.604244631885, 520.721992266363, 522.227994580419, 528.347983522651, 523.949504321896, 518.437643659054, 523.607466825223, 519.340654203209, 518.533631752386, 524.913741922331, 524.965431881327, 521.44039741272, 520.963337239836, 521.939154705822, 520.716006473245, 519.87811507405, 522.948965798839, 524.663235553925, 525.129441974216, 524.816776949025, 523.546423136639, 527.329027768093, 526.119989112319, 526.375278218547, 519.895394592288, 523.090761502754, 521.396031923259, 519.435426413324, 521.536486102513, 521.65791386087, 519.288836321038, 520.502717791322, 523.87759939344, 520.453200502672, 522.315386311923, 520.108215387598, 517.868767956168, 521.214487533347, 519.476456074038, 519.470233013499, 523.659609659342, 523.714350968466, 524.850654832136, 522.447665571704, 527.587591534209, 520.911158087059, 523.315041823542, 521.310824179082, 519.481455742866, 523.621745666102, 522.0214132561, 523.332516904495, 519.075805591187, 524.690920788122, 520.980173262034, 517.918189488826, 521.644234739725, 526.054358875952, 526.606198434238, 525.403606509157, 520.602736224325, 519.605394461635, 521.798241064887, 522.894394278951, 522.042097401001, 523.889317938043, 524.200555396458, 527.082814020124, 526.139867196549, 520.030748536562, 529.140640919109, 523.350961291823, 520.585451476963, 521.647059022043, 524.514766556285, 519.153943464487, 525.652320900771, 522.750981550585, 526.072418357116, 524.515997866472, 524.886903132083, 523.957453962933, 516.411540675245, 523.311420593161, 525.499586927005, 522.597689783991, 526.337644985592, 529.540761430336, 523.22080354797, 519.620128436782, 519.345786056512, 519.768786982449, 520.65723909908, 519.918875292611, 524.603154445222, 527.724884784737, 522.427097372827, 530.861420072662, 525.713068122778, 522.600708230772, 525.714649785226, 521.180782156338, 523.950562268325, 525.971084753173, 520.570735643086, 523.590601991617, 521.39248618604, 523.362692506228, 526.882374523037, 524.521856061046, 523.80052734096, 522.32776812396, 520.393992807408, 524.330166231459, 522.381763648266, 528.452470949509, 519.783447677796, 519.215853460997, 524.37697611421, 525.328469876604, 518.667596060727, 521.032900868983, 526.883947104591, 523.928022516333, 527.360678007351, 521.614379650169, 521.904587522364, 522.525465922213, 524.43830225027, 517.114440550369, 522.412020763257, 524.932823453469, 513.37718260528, 520.950526617416, 523.0348001281, 519.692183102265, 521.226612603954, 521.227784262312, 521.917953489688, 522.862836038392, 521.253640233176, 526.389605585202, 521.930975831672, 526.56717107015, 528.581227740504, 521.964624777968, 527.876428498376, 527.401880210941, 523.257001691576, 516.996186896717, 528.086541743376, 522.740952002173, 523.909935377278, 521.638694514326, 523.587148066735, 525.998864742005, 521.753983504812, 525.269641544711, 524.57344109832, 518.061669207743, 526.174762857324, 529.30308320815, 521.922635143112, 526.301946645299, 523.51995366209, 533.344451530889, 521.894573932691, 525.161141098004, 521.569140271162, 519.983510055816, 524.587120266225, 522.380365919727, 523.074887176505, 524.700110983771, 522.193927611398, 524.189926838618, 516.419715496681, 520.445168374927, 522.627366175908, 520.805955912888, 524.123920840755, 522.35762702631, 521.168632652362, 526.182432775124, 525.189591066215, 528.296256116271, 529.074557328237, 522.995901103039, 522.602170579061, 521.625996362052, 523.771035056636, 527.180185859325, 522.439518966377, 530.923423361731, 525.482446162836, 522.814619960451, 520.940178986766, 527.80064092005, 524.584546988374, 529.469712715032, 521.455660736181, 530.241293139203, 522.225087351398, 523.913028228329, 528.026304800918, 531.168883456694, 523.289182785217, 522.456666219985, 519.839000293533, 523.418250559752, 525.295068864274, 522.787800347826, 520.086803739808, 518.134541628733, 520.0490143094, 522.504505210941, 526.236455189769, 526.059417191301, 520.25751282728, 517.725603540616, 522.998091821652, 519.432513291438, 526.973324117127, 519.808121427398, 523.726243080398, 521.795505918544, 521.835994409587, 521.552723474937, 520.532738888965, 525.845196187078, 523.100733311801, 526.466557670902, 521.409067161434, 521.298408098524, 522.09884570756, 521.023833487908, 520.399728195004, 520.20667520964, 522.128067519879, 527.066163355298, 518.771313166046, 526.473843128363, 523.633719269086, 523.432106696862, 518.491435653481, 518.303844148468, 526.575160299323, 522.759476809518, 522.525304404171, 522.327728457362, 525.167487339372, 518.250788297515, 519.113638019845, 522.837883653587, 518.412844240712, 520.383805457655, 521.122568529179, 518.381421964297, 526.844893256238, 521.58058330757, 518.628008520701, 522.81073236328, 520.920670531801, 522.285104495155, 519.850070574985, 519.861006772798, 520.744054761365, 526.907337641368, 526.455576692382, 525.106559092075, 522.971374098323, 524.500669678207, 517.669875014567, 520.431231249345, 519.951623872511, 525.473698533646, 522.509573803413, 528.731117326425, 525.032849421696, 528.239838726101, 521.810532521632, 520.220392727509, 520.03261884241, 522.694219844201, 524.379997352665, 524.807354999121, 521.267021493343, 524.757553987454, 522.82490409312, 522.2646199577, 523.943877130585, 523.110287115897, 520.491776891064, 520.94581710847, 524.219728328329, 516.4561555592, 524.286897775797, 519.86021004327, 517.106776787609, 520.300117291847, 526.60030265042, 525.233853395915, 522.711123452233, 521.081530587231, 520.080190216917, 523.796367777423, 521.182581409354, 522.879916503522, 524.128309185198, 523.749503409749, 525.230424681843, 519.056660561958, 525.399293023494, 520.22270980989, 526.037993950284, 521.161021329669, 523.761710264163, 527.21017221263, 525.053682602359, 524.101041652802, 517.866945072663, 521.421357628181, 521.890463025884, 517.48961823066, 524.16690504627, 526.790153684501, 523.211445472629, 526.59104696839, 524.835517016835, 525.894948111095, 519.037929685775, 521.28151228367, 527.202904363425, 525.082444782772, 525.094682277359, 515.332960887161, 522.35437335493, 527.26210964527, 526.03507911133, 522.041792713548, 527.979599263601, 520.027872092712, 523.862199156215, 518.300731409563, 519.608257356261, 529.934031945343, 524.496491109293, 527.64430772585, 521.609458890231, 525.627841300775, 520.040276727553, 527.681504873675, 528.038861029751, 527.242807973419, 524.456287694215, 520.659517250677, 514.418934099395, 524.734293502594, 524.271205225926, 520.001998858232, 520.164783978675, 522.135587165835, 523.258954222901, 521.300744487212, 521.521852406726, 521.267303463768, 521.2346506419, 528.981278216217, 523.480376213799, 519.145603540578, 520.715650284158, 526.183666194884, 526.714884090851, 523.369601149237, 525.902066262854, 521.56583286261, 520.432853369721, 524.187865555744, 521.475984261959, 523.061249165802, 526.357122059782, 523.272900967697, 522.292640787541, 523.241689340066, 530.817584318926, 527.477029311322, 525.766873830056, 520.455478871731, 524.246927572648, 526.908728778354, 524.000936233488, 524.683772939948, 526.834375966454, 527.529452039954, 528.301893623176, 520.039782728442, 523.21731132681, 521.681464573542, 524.842299486403, 523.722254002803, 520.349139859082, 529.005942909682, 524.942937995842, 523.567079604723, 517.724055316866, 521.062075527486, 521.471119147149, 526.73819483675, 523.908363723051, 523.200608677148, 521.885750031537, 520.940980375274, 521.31748409354, 524.415306812531, 527.010193222627, 523.130633441795, 523.436439601598, 526.985567388057, 523.455084093502, 522.840927931344, 525.067043019882, 524.825601587182, 523.90988289663, 528.442273063293, 527.051089331787, 523.627158053805, 516.687184620695, 527.355821140174, 521.39167898861, 523.681647436413, 519.565114804703, 528.958249724254, 525.187345298489, 520.088124447894, 520.683742355752, 521.350568092698, 522.913419906199, 523.005140763963, 521.760808293443, 523.583916297905, 522.983748797606, 523.417406748598, 526.646037717896, 521.475005688307, 524.193598485883, 519.14092896689, 520.685762870928, 520.769140214006, 520.327262332911, 518.770690598183, 524.489063373421, 522.911851275714, 525.366662287408, 518.638550823579, 527.585891057069, 521.581639562789, 520.042490501515, 522.651477750242, 525.072561655638, 525.314091702264, 522.740145175688, 520.612297921746, 524.605684796101, 515.592994583373, 529.014866350536, 525.70032127024, 525.109151390823, 522.035298038353, 529.546304121302, 524.158213733555, 521.064991864058, 521.364288330044, 521.062193782564, 526.774937662016, 526.418000499637, 519.735345947192, 524.520547538423, 518.28525088137, 525.690414086264, 521.01903433671, 522.654016179179, 520.522874184635, 524.244128094706, 521.705526523459, 517.666828127204, 523.197416477972, 525.662765197176, 525.340791917836, 521.887278329629, 526.337226979681, 523.321610636169, 516.985722279361, 520.917311563302, 522.20899079598, 520.526925899322, 522.513563264008, 522.172907136498, 521.630568096079, 521.647059001085, 524.411815720913, 527.159881869539, 516.560610608802, 520.253759122172, 522.852274086366, 525.354557949673, 521.613511398994, 520.15660738282, 522.273914816564, 524.013548347696, 523.327457958709, 524.62517826472, 528.007642409002, 518.326638742364, 524.487689132553, 523.955427802079, 522.07506088263, 517.969598062548, 522.452833043034, 516.979385255359, 521.474054053503, 526.850824214813, 521.558955868268, 515.287734700124, 515.754814869176, 523.677730746487, 524.030618030049, 523.553458109788, 521.383808054372, 519.928960548292, 522.098586467676, 520.949736629023, 526.705410487001, 529.455481546675, 524.115978066543, 525.434046040771, 524.500979755326, 521.31793629018, 519.422367220578, 525.955187903362, 519.420316725314, 527.247838476501, 527.914630960223, 526.981788286056, 519.651673087528, 526.448507460439, 528.253871662927, 523.01929872973, 528.412985434314, 520.165322641483, 523.323609630615, 517.223615216071, 526.779603949601, 519.673686973038, 523.204606483895, 519.527277695529, 521.936774260435, 519.230037730441, 522.935291647843, 518.478309651284, 524.375128815997, 525.412810593311, 526.775229600513, 519.128773166583, 529.45192008821, 526.198226349313, 522.272105188275, 518.510168312838, 524.354067613275, 528.255467848033, 522.414081955216, 524.688565527189, 517.687889796176, 517.399882990226, 523.797106325464, 523.780421590089, 525.919228790512, 522.831003159534, 525.74759722508, 524.790311674443, 528.521645691977, 525.935738383646, 524.841553276292, 526.256646926606, 521.322502602015, 527.201193679301, 524.222992090573, 522.037657564689, 521.815293622916, 530.792796753302, 522.400522550554, 524.123740417205, 524.241937598876, 521.296907611551, 523.709017800281, 523.356646585064, 522.070263862916, 525.499493610812, 524.48114198918, 522.484397330532, 522.917898547212, 521.044545350088, 521.729220979319, 523.266431938682, 522.236932165954, 522.840470486152, 526.118725060871, 523.164411684475, 522.20828320308, 520.604313138765, 521.422722486656, 522.512149457699, 523.405979097424, 521.468843398449, 522.277885601347, 521.731728458816, 520.532280654753, 519.565688146827, 521.498829840985, 523.836260524435, 523.549441077513, 524.177898289811, 521.680466018757, 519.158190503722, 520.049827550854, 524.9026769867, 529.389370710705, 523.507299638048, 522.895212960843, 523.694349576104, 525.12016477235, 522.541306958351, 519.827315874347, 520.766489991936, 518.880567206172, 525.18791323903, 523.375839416511, 524.752333669361, 526.129182209527, 521.926418053404, 521.160808645413, 519.875931198404, 525.157039963612, 521.754611642077, 519.383131361293, 524.536219013224, 524.126189811679, 521.001722047844, 527.826313679496, 523.131082934078, 519.829933885202, 524.853533819809, 521.86320155894, 525.992653717374, 520.683799391069, 522.61266537151, 524.621204221353, 524.401824015008, 526.923977736515, 519.266085924502, 525.461931293246, 523.840347178418, 525.830581186756, 522.90115200142, 523.508081412986, 524.567425471295, 524.476030080603, 524.782845951939, 520.4971212107, 521.113570386723, 526.813180768159, 528.473853181181, 523.306667656697, 520.032708713016, 523.53420669532, 526.484773224763, 526.046334021247, 526.389198828723, 522.98783732525, 518.203971043915, 523.139248284259, 523.435359731335, 518.464213089325, 526.022045284152, 525.410425645813, 521.619113601438, 527.683364812936, 523.162989625706, 522.519588834179, 524.904787543028, 526.150841925642, 530.242983914268, 516.391076995439, 523.031291644301, 521.177321759392, 522.699955210849, 526.358725999615, 522.260870433083, 525.374679435473, 528.981847976692, 526.792818486926, 524.823889793788, 523.097323953184, 523.919079442211, 522.488148309543, 519.486349970837, 520.127985517339, 521.054452621411, 521.097399859921, 523.319405746285, 520.754773484906, 523.716494584819, 522.805761434496, 519.353329326881, 523.352499345783, 522.133001702722, 527.97897587096, 523.025253290625, 520.017114919075, 523.061781510359, 525.175597483548, 525.636581260142, 523.630723023536, 519.371004242792, 529.676345967297, 518.210191742462, 525.797622357921, 523.694238412958, 523.931609572032, 522.942362887084, 514.902606098716, 522.460253494961, 521.779115894047, 520.676889212772, 519.39603283453, 528.297119787603, 520.254251421193, 519.783593016351, 521.103870596089, 520.458245612286, 520.168914663064, 521.237458800704, 526.472292218857, 525.526462934311, 520.902050816733, 517.74505535749, 525.193589865628, 523.277702231096, 524.326666852918, 525.807777443061, 527.689490138852, 526.493446012201, 524.154763601524, 529.183682000475, 520.292940568301, 526.738395065791, 527.106667421572, 525.816751334559, 524.377196981244, 527.489487383118, 524.480809553422, 520.092885451315, 525.941584273022, 525.317979184068, 522.182857278452, 520.630980179847, 523.894343127871, 521.640725854506, 513.721946849665, 520.673892574958, 524.484373962107, 518.623081428118, 521.395093060429, 525.300213318345, 517.419563382146, 522.876490101898, 522.95809949778, 522.060806950549, 525.265318460928, 525.108131402909, 520.604347078473, 522.776330171898, 521.78503158093, 522.172950142108, 525.578138711475, 526.167037220496, 515.96749836762, 524.11296455896, 523.183876482808, 522.087084948253, 525.003885715295, 519.531257834735, 527.743632739524, 525.290426541441, 517.995943617739, 521.085727699986, 522.736625402759, 521.386811487399, 519.749811787984, 519.369452771211, 524.971213786951, 520.517068695032, 519.593695915517, 523.191272578257, 520.150091019085, 525.877549449942, 523.982884496426, 512.84154756925, 525.473963287783, 521.784388163776, 521.156828831526, 524.016538829665, 518.531840361128, 521.223275198795, 521.784011604541, 524.393571234827, 525.823780609215, 522.275286999287, 526.562867308227, 522.35389031528, 517.27382207144, 517.51416284763, 521.025786262296, 524.300972688472, 521.816853419943, 526.78061170656, 522.639719604029, 528.550641198186, 525.061872261556, 524.080512474557, 521.924630366184, 523.959420093425, 518.488056410862, 524.59402400986, 527.102511903266, 521.63304680217, 517.427171639822, 526.219808044172, 524.458222817078, 519.764055334033, 522.571742970324, 519.28560127895, 523.827556004897, 519.367805402958, 521.318799834336, 517.094185408556, 526.579150441375, 519.19823533841, 525.404865341872, 525.862464552328, 525.078666902885, 526.335989409909, 521.60946666928, 521.691697324709, 518.954554013754, 522.948540938842, 523.467219701438, 517.9180550681, 518.667158439983, 524.172445626378, 520.36380990999, 522.107017573615, 524.591574181739, 523.751752934919, 521.063038313025, 519.882555440749, 522.761127369336, 524.636697126391, 527.621204431381, 524.897021243974, 522.729785566777, 519.853597153192, 516.616950271879, 526.517032558707, 528.732334797993, 520.638496091036, 523.571634086503, 519.186744179132, 524.683417349359, 528.885335102602, 524.477217392524, 526.371075428006, 523.292610087312, 521.375076731109, 514.960823649778, 521.507385508795, 523.885106555983, 521.457995735436, 522.476255696539, 521.900403617571, 516.107071484353, 525.738716306724, 523.029117014419, 521.796431575158, 523.136773617361, 528.34020707275, 522.380860063397, 524.38177754538, 518.992079587775, 518.784196042775, 528.470260417699, 526.160717632227, 515.8536504168, 528.936779415605, 525.618489840675, 521.015589299391, 524.675473046264, 524.350117818215, 517.969480970514, 523.41121741926, 522.521402603233, 516.718112433027, 518.273805075624, 529.79013678424, 527.667981520543, 523.498730415461, 522.101081737999, 521.49195564681, 521.509056989928, 520.551301857081, 524.13576997793, 518.993123908538, 524.932003998974, 521.89328942127, 523.147238743844, 520.16777007169, 520.391956091388, 523.811404620551, 522.819991873722, 524.891908992841, 523.065720377549, 525.81778042, 521.394653605099, 522.082777742798, 522.504878298709, 522.709167464899, 521.219343775625, 520.906328236584, 520.963174802409, 517.833132969848, 522.703898026134, 525.809471716714, 520.498635167565, 520.655884234086, 521.920433614918, 521.899552167681, 519.396531627892, 526.651171674352, 519.992895556303, 525.034686352885, 519.896646311751, 519.864704128256, 531.830339473792, 521.736067822323, 522.830398282509, 521.636734952011, 520.839924193692, 528.95857174515, 522.258268542581, 524.639944997484, 515.365864983561, 521.604781849425, 524.352020136267, 525.325989318464, 517.644992449366, 518.316642331387, 518.232296166528, 526.09548703046, 522.349384071373, 523.107826165126, 523.680657342349, 521.964467324993, 523.129944605075, 520.830181032042, 523.150334098637, 521.54505133997, 520.588554211186, 522.081495842758, 521.584621990084, 519.716581348271, 519.675049841786, 519.893424169745, 524.125695416954, 526.1939797635, 529.891761030881, 521.096791021447, 522.838548929374, 524.968036998849, 523.938791035173, 528.621678092913, 522.432721122372, 526.686377262447, 525.935177119045, 520.061626836529, 520.246454824443, 522.475545081319, 522.034013033158, 524.070410743496, 517.066654598059, 523.093631006674, 521.071268792852, 515.7551784713, 525.909537012694, 525.028594292654, 527.243051089576, 520.59110659474, 517.608987520494, 524.433617481539, 522.463825555559, 518.422859973522, 522.607958108429, 522.319871924119, 520.08020839771, 522.470873032834, 524.515831581891, 521.660146612624, 521.784148679479, 523.608866401684, 523.288147652158, 520.251367662688, 523.385568459733, 525.117021790933, 522.5230091117, 523.697435381289, 523.85999832909, 523.03276916539, 522.864269010721, 523.441115041169, 526.632011999868, 524.593182905082, 524.643740777436, 519.683552261459, 527.041438579853, 521.967249819441, 521.497447255734, 527.045014515683, 522.814220819912, 523.21763498269, 523.520746545982, 529.390215428486, 522.530023599425, 523.836053917819, 526.189506080538, 519.184394778785, 523.795343217229, 516.562839780624, 527.255901313454, 526.1523492268, 524.394607543867, 527.512765164546, 520.415557354888, 520.795219779184, 525.740375244287, 528.400103013262, 527.698945700372, 518.78545729663, 519.788585804439, 521.059188688039, 527.293835781934, 529.470456115141, 534.556241786881, 523.631971984722, 522.129997660004, 525.443161113348, 522.035481046026, 523.482549207411, 524.278866174552, 523.428783930767, 519.341814057997, 523.166437084286, 519.728128542713, 524.353676491574, 524.22348337586, 526.262117162138, 520.705595550997, 523.392619195822, 521.15279368611, 521.508884348695, 524.301558995926, 521.19017580116, 525.342767855052, 525.029067801341, 524.606058228115, 521.512100910212, 518.150503274715, 524.65977073728, 518.91021544639, 521.594491037074, 522.865219721273, 520.712149866011, 523.188661422891, 521.217540785111, 519.490464748533, 525.808998609484, 521.200916768214, 522.18973513841, 521.170415716276, 529.013576173292, 523.932329999023, 516.838387351882, 521.262775389371, 525.301293175001, 528.118309074252, 525.264255244544, 522.597130675452, 521.891413916435, 525.842493303422, 519.673345131189, 523.308413278721, 522.038433621653, 516.275602308926, 523.098017592332, 521.126715163023, 518.529142438715, 521.176942872593, 524.547573365317, 525.383038698021, 525.142816745304, 523.99322911726, 524.476007014148, 521.067269395523, 520.744292368083, 524.238010048079, 525.575643498486, 528.622961727383, 524.005811698969, 519.298980141906, 519.69395586909, 528.235423602339, 525.359506652178, 522.606982291925, 521.71368570931, 525.468821058608, 529.297863313267, 523.981817268451, 518.117824631758, 521.563919832339, 518.680157906458, 525.684952290198, 528.817464646546, 524.355089894728, 518.36583704492, 521.083199483172, 524.166546399702, 526.664668940841, 520.705587295671, 521.942963530922, 519.884726366367, 522.947782533797, 519.923933413112, 523.788084654177, 524.244739288259, 517.097596462456, 519.377583790446, 522.152841495771, 529.730833981936, 523.71515482759, 525.133152516615, 522.172568014006, 519.556029407186, 525.427848281196, 525.464665362195, 520.885442012283, 524.007673939157, 524.21521393818, 521.91904493248, 525.516285876009, 524.024722453708, 520.08694251625, 516.606472215215, 523.222158299828, 524.310311568222, 526.229115094838, 522.660289848827, 525.678511585744, 526.782669361396, 522.096317595677, 523.804633501805, 524.990189406797, 523.418244848132, 527.578951956494, 523.643579397043, 522.811566566681, 515.100117497488, 525.304897779727, 523.131817148117, 523.651484488495, 526.054802969155, 528.433131682065, 523.315227861058, 523.681587892846, 522.463325060039, 523.111509592114, 518.432132504991, 515.402174778836, 525.562191790947, 526.127140061886, 520.659497271814, 522.296367291594, 515.0797074778, 525.975235715405, 526.038122554282, 525.018659022907, 524.899714365076, 521.889931501425, 521.476215841619, 521.122532748071, 520.576433162071, 520.577717386983, 526.298609659146, 520.432873323746, 525.409456914768, 518.610682546534, 530.049556956464, 523.306787520054, 523.098753200581, 522.580798024488, 520.994596106893, 527.235159234908, 523.497955485502, 526.144392945082, 525.504543838999, 527.910600851781, 521.664912120142, 526.427432384973, 518.04127446872, 523.698041356259, 520.981927330702, 523.910336761037, 520.860588641497, 522.373415456406, 525.719317773055, 523.864464883098, 521.350041114992, 520.309909235, 520.597591456407, 521.368819390366, 518.261150558953, 517.718329180484, 521.516521869455, 524.736127913211, 518.87191719754, 526.910676622132, 525.298702182263, 523.810070517039, 524.458118637163, 520.375407997871, 528.072115671809, 520.58416863722, 522.524369573381, 522.70232181885, 521.095501061914, 525.073980782478, 520.528497853834, 524.413716288425, 520.314289962483, 521.315660872867, 513.873729415824, 522.140596583944, 526.033380487426, 518.700594091521, 520.710250740545, 525.604459271822, 523.508193455015, 521.58240948623, 522.255868215354, 524.680508385563, 521.34601874781, 522.928248198482, 523.625964012897, 520.496567890328, 524.27454505106, 518.899459333558, 520.367889741924, 522.886156540484, 525.530818301367, 523.4240572773, 522.017967332798, 523.471401472608, 527.350238563432, 525.83798821329, 521.992119637658, 519.157679434501, 526.31621091835, 526.16464926566, 523.397184833478, 519.748026765827, 522.540370540761, 521.527471032112, 520.798761375299, 528.020893438648, 524.586867940951, 520.716685959335, 522.652149994908, 521.547710966195, 521.587207956304, 517.361029253431, 517.223058445405, 524.340627830641, 525.064619422058, 519.217079160264, 525.048746626445, 522.5727949794, 525.078051497906, 524.577053252395, 521.874809730402, 522.060465190848, 521.660778748489, 521.730261221682, 522.787449439763, 518.97521609564, 523.049949255731, 520.815702105114, 524.472813130819, 516.429307284898, 528.151045528967, 524.705294180133, 523.049507318177, 522.637164618456, 521.600959382691, 521.466710682686, 519.056037091333, 523.954008638522, 525.071082979332, 519.659262429128, 523.756337553486, 524.804758733676, 524.809556013752, 517.392551280602, 519.020820433838, 525.466419688369, 524.234827032452, 526.3857980604, 523.172196351662, 525.715948113499, 521.310914797094, 516.907115843242, 522.548759313858, 517.291848627558, 521.108023044764, 523.107411115048, 520.769544227638, 525.206508025054, 523.886236352771, 521.744150267014, 519.678526928505, 523.148022602194, 518.127083382195, 521.567830530896, 521.457994113517, 521.95604029048, 518.156464075235, 531.045394687133, 520.192621517315, 522.683821853474, 521.395513141212, 517.746084557462, 518.857362601248, 523.299003967188, 524.080035671129, 527.451575924748, 528.893118416593, 519.339466603708, 522.919523195036, 527.57831310049, 521.712552768531, 524.421519167834, 522.840015006701, 520.574409562165, 523.070503569654, 525.845347180225, 521.407023133228, 523.902698451556, 521.944143993639, 525.081571926617, 524.09159642282, 522.840611156902, 527.515663313846, 519.033032738259, 521.409842995223, 527.752811544717, 523.994172600625, 526.483724452107, 525.077928312404, 521.83058248416, 524.289801386068, 522.157661927911, 515.934057711944, 524.556814173911, 517.957467537201, 524.466978480194, 522.188306698677, 525.753829613295, 526.791945513514, 522.605598868309, 522.525992420861, 522.91315465953, 520.920174995998, 519.83065616755, 522.524160959577, 522.973093579745, 527.192660259331, 523.265294194334, 527.189365899138, 522.783662436645, 522.944346809587, 519.982788410954, 523.594799624138, 521.345812988347, 520.463192428577, 526.379162773846, 525.533228781574, 521.355387720348, 523.390403693507, 527.204309752618, 521.244339279658, 525.918815138235, 525.894482149578, 521.454111527676, 523.819454869807, 521.893851792715, 520.324963595728, 526.292841170293, 520.850673574233, 528.986766287525, 519.533312610394, 517.710352633605, 521.365357617997, 520.049012933431, 519.27161081253, 526.23887610675, 527.978812897152, 518.74336599513, 520.310775475478, 521.963676878935, 522.562634963421, 527.678684264884, 524.518348314037, 524.126493099048, 521.880563888287, 517.819359051351, 527.539566969201, 517.543742548164, 521.555200286366, 526.003676228697, 523.053489908342, 524.113309567253, 521.788177930137, 523.83761033144, 525.00763402373, 524.543376278514, 523.685645147516, 522.883491825143, 524.383539483954, 529.439461080704, 525.554898181909, 518.100337444068, 527.368608244114, 524.193015353206, 523.631650054693, 518.148967153882, 529.669100129033, 521.71183251642, 519.273102094266, 521.972801585477, 520.993037740378, 524.864304967731, 523.769233835641, 519.857795004771, 517.468452592926, 520.228052858939, 520.341188869823, 526.389623401786, 526.484008074764, 528.771401747389, 519.343092886974, 519.823027440027, 521.648880754474, 525.544427125034, 525.998793466709, 524.489831822872, 523.552647751069, 520.542032245655, 515.079312890515, 525.083264937523, 523.963522681537, 523.759515080378, 525.552458644087, 524.073265287614, 525.084015363742, 525.547069786314, 514.758602186586, 521.893201858238, 523.726296045417, 520.33707961051, 526.470252924899, 520.196741315183, 521.795898621097, 522.975446484607, 527.625080994468, 523.740163600226, 519.736236236543, 522.539000340164, 522.526304946034, 522.279874775429, 526.290348762567, 526.150668136044, 525.302574254261, 523.067033204156, 526.851184456971, 515.06717072799, 524.569285872139, 524.810580753425, 525.906726045165, 523.630195038424, 523.960843740385, 516.892257764188, 523.301980501425, 516.055581569623, 519.890524677357, 522.06596130817, 520.36096845473, 521.553743536936, 523.591459239242, 521.087324974447, 522.660926220978, 523.11861812369, 522.898496935108, 518.142894589867, 519.279990731323, 516.391516736709, 530.129682843328, 519.923347954905, 526.66582371252, 529.156129022941, 518.800556416723, 521.85253616339, 521.707152326554, 522.101204758407, 524.331463790502, 519.930337500499, 518.101412649514, 520.076911899273, 528.553297081213, 523.130093000483, 522.875551306176, 518.518710260332, 522.217400355263, 524.192408054484, 526.712828156594, 525.585727245998, 520.734165718026, 525.921548108094, 519.625864008875, 525.836601567027, 519.278463861108, 517.612464959275, 522.335709978958, 520.243967083051, 522.508071430627, 524.65155371287, 527.394724291638, 520.001497710765, 526.67046015743, 524.946180428979, 529.708288832055, 521.548098150403, 525.958473033346, 524.348923470625, 524.769143992198, 520.841035339536, 521.817083761678, 522.974387214339, 517.865272705635, 523.068521137019, 520.150366207998, 521.823966080371, 524.069127692858, 523.088490607188, 520.664158948263, 525.555264665674, 526.926069799559, 524.97806231174, 522.519171483581, 521.167348232845, 522.505546907678, 522.353386060498, 524.990682429657, 519.664666980794, 520.220477465533, 521.358032571692, 522.135614079709, 527.402877270189, 521.396235581546, 524.564962991127, 523.646874782523, 528.485110837132, 518.187143595997, 524.127836988563, 519.399806926882, 521.630073560278, 523.71542105573, 524.049683906575, 522.507073521802, 527.197548389883, 521.925584071252, 529.044447427659, 523.792004520968, 525.253888181273, 522.981617618504, 519.8075017693, 517.702984759578, 519.901315253677, 521.507989358074, 524.125193758727, 527.961763854023],[690.612437121441, 664.707077827683, 636.831057867664, 687.693847269979, 680.858588648679, 641.989139805028, 640.075732698046, 692.93488015964, 650.158940285504, 664.200245084464, 676.050002802776, 655.214979823937, 659.000664312043, 651.971094475279, 649.765959756524, 690.044053098408, 650.629018847778, 689.8320530866, 671.136509644115, 652.815559886452, 690.776910085048, 679.341749704635, 680.531414364551, 683.737849055224, 666.839346651006, 686.477601589014, 674.936233843638, 699.453358976507, 690.04870115189, 702.857294772922, 706.624035717736, 666.368285131218, 667.84079442381, 689.544652873618, 662.715944138664, 643.173262358571, 642.38566455842, 673.797386712132, 693.627708684953, 665.2035120487, 648.712708462466, 689.198509582196, 665.273033695174, 683.528843779933, 691.269491865059, 652.547199009851, 683.803216331834, 667.770907236773, 653.456884948892, 678.557894488747, 653.602659169732, 664.107982472735, 665.071918687662, 672.600047440341, 668.047184134733, 693.180081112941, 662.611585342711, 672.036210498583, 637.314666059768, 676.988749272026, 686.851291155446, 683.119811522301, 701.973319364091, 655.089618348516, 688.405327767143, 679.566419946197, 665.987419291816, 675.329314664657, 696.996230977541, 696.263382384786, 671.690506526648, 688.455482778081, 674.959627334072, 676.30665942611, 667.996806221072, 653.952744466213, 681.848927250563, 674.178248676166, 687.751537887333, 684.547134951732, 664.622220285173, 670.504434769641, 660.266208631715, 675.578115478437, 662.450106084889, 698.526671608018, 624.830790813848, 693.206181235396, 678.619326162213, 659.946938004054, 655.916207040026, 675.405306774518, 692.661219467195, 646.18192136529, 657.379271368541, 699.542903748809, 643.911010089809, 667.222174375533, 667.498691353462, 673.636824262791, 661.419314726324, 689.440499363127, 688.415335904831, 666.859488586964, 669.385258644948, 635.396003861039, 667.226631333072, 706.767930329184, 676.113019702817, 680.688355389104, 687.694875256704, 675.494740364363, 658.695568112471, 689.785821377707, 667.991789725835, 659.825904492743, 656.44508361236, 682.984819455283, 663.297938757566, 627.606038565454, 716.787884025626, 682.185415490497, 706.850254142866, 652.100193439202, 681.657239803285, 658.885380910191, 706.262811922399, 644.359527444968, 653.231122777281, 676.120339954958, 661.107814115285, 671.437468360912, 680.401466992965, 674.834453867305, 668.055524302005, 677.027102045974, 699.973388431916, 660.096979784186, 690.076535318162, 648.685881183355, 679.727227515222, 688.655982821982, 658.452581047314, 669.482859721639, 687.733255384837, 708.573962305649, 669.824519403494, 657.361966277478, 700.976521291603, 659.963736460116, 681.562638532912, 649.448125859426, 657.759114780317, 696.553533560599, 686.450250325329, 674.777411434272, 658.758227629769, 655.694616556149, 637.403144993832, 678.01215838566, 652.876709391645, 681.451438862211, 691.620880631825, 680.631144313384, 674.260456180129, 696.576296031111, 685.467818750958, 658.28658730865, 661.509217668766, 666.483359276109, 676.706803858276, 682.325861971015, 648.413913251979, 686.788729312525, 672.610420931697, 686.738084282287, 683.622136482615, 680.180913491663, 673.039591837727, 653.33733125369, 672.321602872389, 679.686738038977, 669.339902723948, 667.08855831038, 670.731659654349, 671.324688534926, 657.128240729472, 665.723008603675, 691.078778973719, 652.719424691104, 692.80032297918, 668.317022566289, 672.823465496334, 657.04130839079, 667.609956385636, 671.529604743731, 670.502091768557, 667.724748331885, 643.954306218684, 666.642110645931, 661.036333478827, 681.810396208222, 679.256146505223, 659.934967226506, 678.510155631158, 665.830492252169, 675.724496802566, 636.122926951995, 658.083810837293, 663.41506105125, 657.987065855962, 686.26000888525, 648.982539560587, 685.82235587832, 691.298947721745, 655.401758357979, 686.026768356336, 674.625360565045, 713.236427971748, 689.060346818519, 650.365581614528, 659.952133975687, 676.489211586396, 662.25157158712, 653.469281360062, 668.99186481754, 651.916137087202, 686.829202433856, 659.222715585881, 644.038311583624, 671.878563064707, 687.90329252916, 675.744868615617, 682.85434541803, 687.231102516618, 685.70081697953, 661.936490099002, 684.640217975597, 648.855592369646, 672.721559694508, 692.537059656835, 690.765847387693, 657.361742423191, 664.892033805411, 680.232690486081, 661.284917351823, 628.083885588193, 670.804375139294, 658.080477458813, 685.454844644415, 665.123277745109, 673.948208863723, 664.959616978812, 678.247860810387, 646.02584834745, 665.412193604556, 665.510457912165, 676.390232102805, 643.705467926563, 656.6689463895, 686.068401215962, 662.825555383466, 692.236610456319, 658.050149948253, 694.923004269952, 660.339899081693, 719.751239660916, 682.146651941401, 669.782007399619, 675.888939146628, 695.1080066505, 698.739999780681, 677.990552416622, 672.0061139875, 660.912380304479, 686.048306578684, 699.829441276575, 675.145064540378, 660.539696773558, 649.76921622424, 680.120940931091, 675.531349266732, 651.853842476086, 673.76564727411, 669.871137495712, 658.582976667451, 683.351926658064, 693.023790385646, 652.583314463245, 646.968516373267, 667.346667892691, 660.826231173791, 674.328536235082, 631.869523926982, 678.216477495137, 684.660400925202, 690.326267217919, 661.661329941729, 650.861343901646, 694.957279102112, 679.682515239471, 669.285896372021, 659.898435759344, 654.549522624188, 679.070306716697, 679.733458680734, 680.59576538244, 679.336721749363, 662.420154702148, 661.777508419278, 690.666078609442, 678.659320623531, 648.370330768682, 656.50384815863, 662.966835424542, 683.844773791529, 652.916553031227, 652.879945043708, 660.482167755507, 665.5981562354, 677.666022726386, 674.208267168445, 657.547355796095, 660.574387549476, 696.844674505681, 664.79347689042, 690.608784761991, 686.744331231355, 676.216975259614, 674.692117510318, 682.775145335806, 642.683669324212, 703.208997808471, 663.903318162845, 686.621801750288, 676.04801466617, 685.281449512725, 644.260328067979, 647.453872554882, 670.805819494668, 658.052222380713, 674.596607080275, 662.357165308195, 675.804250911312, 675.251512417947, 665.975312402178, 687.910060616528, 675.05210184212, 663.784216410199, 664.08811752261, 652.063575274385, 667.585460610052, 654.10037226631, 683.72518949632, 677.944164270671, 671.5784064438, 651.368719353826, 680.952848935557, 693.237372816491, 685.729952325189, 686.882075387342, 663.092738279763, 642.357277709403, 657.220930117933, 684.587063200202, 673.839466279177, 700.449735678056, 677.335103914366, 659.757577533554, 646.672560221653, 677.939470642344, 664.390665431778, 683.577444394458, 646.95705599101, 690.867345366871, 665.692698933672, 653.410039017072, 640.749564570577, 693.004229067967, 681.13854439535, 654.313021797702, 713.149249917806, 663.23809270163, 686.542616817084, 651.413436088576, 658.920002002317, 666.896419760773, 643.506468278714, 693.007941642151, 656.908667812388, 635.121935938196, 663.827708965891, 684.953640934316, 644.44294951398, 670.367133740912, 662.480485775896, 677.494823547023, 671.479493365347, 676.496452714022, 655.495922554333, 674.523091995067, 670.906305493803, 673.137406401478, 659.30131890535, 685.811689790226, 697.275341746468, 669.254916544669, 682.425991325539, 676.569103621048, 660.03971936484, 671.175440478816, 629.682446644495, 672.324642415886, 666.72007533977, 646.812369643935, 688.459764070333, 665.340803554552, 642.755134449394, 676.898225706114, 664.83473698593, 675.23822004833, 636.313790670127, 647.229389291069, 685.501566653068, 704.703219697658, 681.301400513163, 649.37180795392, 674.90648708651, 678.354322638995, 709.286270080284, 676.649323260365, 660.865672427993, 677.130001578632, 707.164129975417, 673.984949084201, 662.59107289835, 652.91805369428, 685.978419107226, 668.846120270312, 662.863153625051, 682.24888780501, 718.651603217525, 690.931681863963, 669.307529134759, 673.329310650337, 693.872438784017, 668.9716228626, 672.143832405058, 666.945048420964, 682.576156427584, 678.237396199869, 680.336109721763, 674.987147506904, 644.448666184875, 657.446009914326, 675.979275392619, 697.104226180332, 671.89206245498, 688.832806573821, 696.838254702883, 677.793303438843, 679.905822662954, 675.210454928021, 659.671181190199, 686.580855160431, 683.782335065139, 692.89232160939, 661.30351408598, 673.904848655898, 664.902309496191, 674.991164852448, 672.404669275294, 675.610036723765, 659.991514390009, 679.059032646213, 684.00295404179, 686.060056887457, 681.473788756166, 631.375716858016, 638.250195470638, 668.451790912286, 671.387154283904, 659.559848454817, 642.929963208163, 686.68340085414, 676.314636609631, 637.26931972864, 701.760613565116, 659.096974340389, 682.028325755761, 665.160507559058, 692.906613190801, 676.923534820874, 658.988342020261, 651.488699376728, 644.308427360788, 673.449951919079, 710.706301396828, 679.748008829098, 677.857299709475, 674.442614045768, 695.523021761044, 672.823963715683, 663.117915993843, 664.114769984354, 686.787033056744, 681.856524658625, 671.638936517335, 668.540436713608, 686.905562178515, 675.811029248054, 672.17012571793, 684.923561696597, 657.285133505357, 691.959694133685, 682.965076343997, 651.192488978423, 651.727399654166, 679.201752235417, 661.733085662973, 641.598374664859, 682.911308727438, 664.666770474715, 693.402423455904, 679.536674098388, 672.298520938391, 660.407302585027, 662.240965715679, 633.015928472679, 654.496216372928, 664.358919362881, 640.205411703804, 675.502831215874, 667.628068859701, 688.484749841421, 698.640043348079, 658.218761475343, 667.340335260414, 662.650264121348, 653.701428900041, 650.18675209632, 649.547352483042, 667.043934381152, 667.750668406595, 679.870781783713, 681.485560262629, 652.495771756633, 680.029978663034, 652.361490532643, 665.622793815649, 687.910110741725, 682.184718154473, 654.343563337361, 701.697416912083, 679.618057486594, 681.816344075674, 686.147114311138, 687.32634818368, 677.649098029054, 666.139866207617, 643.628974618607, 640.895439134274, 682.083721446018, 648.637831453911, 698.715056725192, 677.009280912742, 675.943965990227, 662.138783330683, 682.181572063529, 695.692447676401, 687.824088584221, 666.235542531392, 683.925835264136, 651.765073834172, 682.35067341984, 639.469094220847, 650.752448259273, 662.940548942483, 663.810658066811, 651.708266634171, 667.341395021244, 674.05226788428, 677.201374588067, 659.985192561636, 675.66503464615, 669.685798547431, 656.70822734983, 682.042309775594, 658.646621561535, 666.001052864885, 650.580141075317, 682.403578768449, 669.579113549751, 671.95729362282, 697.100660662462, 671.384058831425, 700.949075683518, 675.306581298516, 693.163904466644, 699.488872803868, 678.011795154172, 669.676946433417, 674.787276782325, 639.475428921974, 691.646018335446, 655.149553680449, 685.056468671164, 684.051476028302, 647.721674809343, 667.12719199226, 710.486623193894, 675.292449150237, 666.020564048698, 677.072362538522, 650.441658767676, 676.302800276198, 640.385845114379, 707.570341444419, 678.028931393673, 683.089849821145, 675.778054750624, 693.358704866289, 678.171696196368, 683.033711835418, 677.902837887356, 665.875715119088, 685.383299189792, 665.061263931235, 647.491721470949, 682.501635563065, 688.9220246588, 669.969951964916, 675.500749008481, 678.873350461287, 687.714800871207, 668.035713741394, 650.505339468669, 655.417319417292, 656.958855960465, 658.806072298369, 677.394768592124, 697.457491646186, 671.050948924529, 685.533883225856, 681.220268697607, 673.126217484159, 706.742261225384, 654.445691772304, 691.485553735194, 687.409708621879, 690.402295206178, 663.110436930955, 644.461419958213, 667.821424221591, 653.805857699812, 680.560904474889, 653.96616349675, 690.76431473441, 697.557791048694, 653.273178232394, 688.990021330161, 697.877450587332, 693.103199553942, 662.208747141569, 672.66206828278, 658.374472521467, 669.759504298682, 669.640441040288, 649.905544120443, 684.831033947528, 681.286658015174, 689.687283950408, 685.055829470038, 686.590493095808, 674.174440002794, 701.257834425496, 668.309527766235, 683.937086279767, 665.615076666147, 688.679816589398, 656.277649687011, 651.430594945892, 655.311062946203, 672.569906831302, 664.101002351925, 673.566270551393, 673.88019808945, 685.732537520649, 688.318265240253, 663.835867944147, 662.240958799794, 674.900796625218, 674.282984001596, 662.364011013496, 679.205348176524, 688.421990239063, 636.103735744716, 682.150526449141, 651.145053116769, 666.544323335198, 653.998482022797, 668.193237835758, 681.698036784356, 666.623316741106, 670.482310014801, 682.197782251999, 681.512071521399, 661.718369581708, 663.673286749067, 676.270300277809, 682.383478366897, 661.74912548823, 685.336618707865, 665.775939583601, 653.007332786209, 666.779152825965, 661.445434992759, 660.023820986141, 678.576573582116, 679.369634063235, 668.628992910531, 667.367046478617, 654.664191531005, 646.668329877267, 681.78046573004, 648.838859481129, 674.837055834386, 671.877637988839, 664.874052584944, 670.007940026563, 670.781479313372, 664.480548986858, 681.093816387329, 658.589582414867, 660.365267745045, 668.63224433085, 682.172370897933, 682.380538594075, 693.064869416523, 659.082869010996, 690.709281438722, 663.985093607878, 667.582984049002, 653.653888514825, 662.02160048702, 679.451087279435, 669.890700212634, 642.417624772217, 683.026198164661, 648.917940739026, 683.114684317952, 679.433671700027, 680.74223122386, 668.267307873234, 648.867282547235, 688.61757017965, 659.591507018213, 659.644573372056, 657.343820425557, 663.714136296579, 679.781965492507, 682.548952895699, 673.996501687007, 647.209268020221, 681.328077954503, 674.74102003242, 656.404859074954, 674.639356692042, 641.659821736093, 656.402635172006, 662.762325479689, 657.31644081817, 683.591375945353, 662.352781414569, 649.276868232748, 664.270501576313, 677.801370746432, 701.981894863193, 640.902486002245, 665.217014743943, 659.00575802918, 655.17943265687, 688.572087616538, 670.729777101677, 692.007967401479, 683.090687444502, 689.085500881159, 668.545044102207, 676.706549634372, 664.112960404849, 643.078024054368, 658.606924798035, 651.006957850663, 681.258483175158, 663.485432185725, 702.374333989452, 698.999257085276, 676.0601221153, 685.023855622196, 680.783129623643, 667.89271933033, 672.677055210174, 674.686426144209, 657.673165348023, 694.502186808657, 717.301394814077, 678.577471102585, 660.052875409832, 700.76829509285, 689.503399502904, 690.789033947834, 671.79693786427, 694.410488873835, 717.064140368028, 695.960459253139, 649.840272624094, 662.478436911367, 675.48920011596, 666.266728082993, 661.196306627506, 634.700340404718, 709.91333541557, 685.479379108326, 683.256741408756, 669.9872521688, 676.114998869052, 683.840763739834, 696.86712199551, 689.023482599162, 677.393711556701, 695.319157117259, 684.063780219798, 663.367764970279, 685.154027423747, 672.585288075083, 689.607409921089, 656.769453191499, 680.002980087138, 670.118974077621, 662.09446595422, 627.327551995439, 671.071187432428, 645.209214104005, 678.714848062929, 665.527676688514, 694.00009965204, 687.477556884694, 666.888045312743, 680.794695624039, 699.630092451252, 692.3221053279, 676.683053015291, 649.91842879649, 670.052681903224, 669.890127821247, 684.045101865087, 675.269965400502, 666.688476892929, 677.876369241922, 687.125621586857, 683.497965394948, 669.236845338578, 666.506091134078, 679.198048047561, 681.97673147018, 666.300971604196, 688.520614741522, 654.478693424428, 653.905347086434, 674.661049559115, 658.6846284955, 705.99566502198, 666.758456526656, 682.645434249763, 657.199091142832, 673.012294751051, 667.695969609613, 675.791575260448, 660.992301121947, 692.557887720306, 671.181596752892, 694.633756345028, 677.319085733184, 659.799640412506, 642.329261838041, 663.815161802695, 675.77327264973, 689.337653978972, 686.100457281805, 725.034573955376, 672.168089207843, 669.005113951322, 698.134563970681, 683.205396673236, 671.769367907561, 675.762644677517, 657.634562687685, 672.462790331373, 679.675750047174, 685.497449891641, 669.873235567907, 669.572272195078, 691.871102382097, 698.641233337999, 681.065560339433, 658.730412999696, 679.754500512416, 629.044164848979, 621.363641589613, 665.338883399814, 655.275342842918, 670.152533987068, 676.785932347, 686.353584331978, 659.190134100254, 692.719839434005, 657.206786627791, 669.890411848337, 665.34693776226, 684.96931979309, 666.265608757781, 640.283359367265, 691.851260275242, 673.520158901253, 709.475094333728, 671.823903967155, 685.619012787158, 666.267808929254, 659.685403138484, 658.768280352686, 677.88213634112, 669.667216862276, 682.202968905066, 687.011130109736, 688.811127163547, 661.904834058219, 675.67303534467, 643.90466403159, 644.796307787839, 638.437701259565, 668.977931756598, 646.560239965834, 656.55493504998, 656.728952622461, 696.43405514258, 662.281748057996, 681.009237833254, 678.212349562107, 662.200477802763, 659.322360330788, 652.226259226012, 689.26543277177, 660.372812735658, 678.484141361089, 664.61485399427, 656.178378166423, 675.33179621619, 651.549261073004, 683.917672264403, 669.237506802491, 659.057844421243, 664.02084153884, 686.493923542988, 624.305289150885, 692.790097667498, 675.088837380768, 647.869358566446, 659.468714708777, 682.949584686176, 667.475501575487, 675.722602817111, 701.097414627548, 695.816053655726, 658.420651753889, 668.311587271189, 690.681343419105, 683.822391330178, 664.46041899836, 654.518648386175, 674.827821835531, 647.273446003902, 660.469321622881, 652.798074705863, 660.104236132458, 693.514047173031, 681.589543016417, 635.229637441789, 662.209731702861, 677.763481369905, 639.933485527928, 665.580826057069, 676.541446707153, 638.829041440889, 669.507576895871, 664.131698270476, 644.182283038371, 686.297142697652, 679.656238548005, 679.489877229356, 690.687763203836, 698.538360226442, 705.770998148998, 659.320939292865, 670.522225879763, 690.175772243279, 684.297132477583, 658.307803673963, 662.385614368383, 704.271161643385, 691.707565024249, 666.712982473281, 669.242963402331, 668.995331227642, 660.580197052712, 694.248582679992, 656.398438587919, 656.635041271291, 686.645949913965, 679.790397788818, 677.801272882443, 689.790995848736, 670.671486463731, 671.655897879403, 674.063220530817, 664.234035977997, 661.572743326145, 664.053103251629, 635.318574494606, 656.815186052403, 665.780969410137, 643.967356395159, 656.932975257933, 648.242047972243, 698.484749669647, 675.612380534914, 677.909602956001, 695.137221096724, 667.533149673114, 666.879342293272, 662.890607567264, 699.16001762017, 661.244926269416, 665.390907049031, 653.401585020943, 662.963425935657, 648.582530209703, 677.141447658105, 677.577126386391, 653.856282995829, 654.093186871365, 637.813429502603, 688.486339546617, 685.021171685472, 647.912437261669, 676.872488114659, 666.571695952787, 633.449259664562, 664.273782984851, 658.080431213449, 693.060185204701, 690.834807416918, 676.965016731186, 681.039920209973, 689.307476218891, 657.662807402294, 686.09057730782, 685.439891767714, 623.645239784286, 696.193507527058, 675.298169619429, 676.855359927, 673.391471568934, 662.951957591874, 692.701079530084, 681.309657321107, 661.920432764234, 667.717753787068, 637.100171288684, 650.508507421869, 658.389461351726, 645.639798540477, 664.263210374951, 667.848972885707, 670.664727646782, 646.901666329903, 695.881549740105, 687.54171441185, 685.326994488012, 691.981806679644, 687.584841575505, 671.872780514322, 667.881727285002, 659.929819486998, 672.310557945259, 700.544540809991, 680.390397857998, 666.161941675894, 660.400782763434, 671.127585477036, 679.56631154506, 679.215271876266, 688.130198208215, 666.108263216501, 659.857975315762, 690.460674921879, 639.246741556619, 671.788094753989, 648.133391354762, 702.371917809179, 649.914979770971, 641.120987062552, 665.018062325604, 649.22917667244, 663.71182023277, 679.940144332251, 673.114337099235, 668.260924766472, 666.784473062102, 668.286575563139, 669.340670622171, 675.425948368055, 665.789809883976, 683.080932343984, 676.169856096426, 680.44707309603, 667.674235672787, 673.831871172918, 685.355807896195, 651.499132829329, 676.542625658735, 651.712096094825, 677.470015732577, 688.582398324106, 664.057558967093, 669.992028944555, 652.597902235928, 679.229385711036, 665.98021542729, 698.491203305694, 665.526099746951, 649.978017570836, 697.263176863992, 678.343308297928, 658.298115968387, 677.217577889111, 635.28423012734, 675.546598863253, 659.692942660946, 692.371937566897, 689.086893751324, 673.06694981435, 668.793258541384, 682.049129612502, 667.588805017871, 694.733216221506, 652.864106268131, 684.319004874744, 672.964958351835, 656.776932769542, 650.296765824867, 667.939894365522, 647.476160612819, 634.821960167033, 694.36717212711, 638.815881427181, 642.127211989776, 674.243799496154, 670.906202775165, 691.7348227285, 651.981128650552, 681.784516767272, 648.185079755693, 681.759379667368, 658.835728856002, 670.863431098299, 674.448300630137, 658.362345454458, 677.181517914488, 682.573459295452, 670.872017623881, 681.143139413488, 692.696825457928, 678.513699923312, 641.103069772472, 677.183016653296, 647.774493252748, 679.261894562509, 685.929628455278, 684.078176035605, 689.03473528487, 661.342083649117, 668.545687327867, 657.648672487886, 662.668578722891, 687.389691527156, 640.187129295464, 692.34339009591, 662.772297825293, 678.725186641989, 675.505596668884, 673.341236835142, 654.075482548045, 654.629794519394, 685.119749471939, 662.341486858151, 675.418711522667, 697.907009546083, 678.213451357243, 652.627710447803, 670.683516484206, 684.416928539, 678.02518428748, 658.278448502864, 685.014895239738, 681.866730608193, 643.578655127227, 680.383385794801, 687.225645571157, 658.394793364636, 687.378282588667, 647.116284890348, 691.387805456772, 670.547228607637, 671.352066402324, 670.224506143061, 672.88248418524, 652.535435048289, 691.553535531369, 652.940278325519, 682.636381977667, 677.439245852084, 665.543729477245, 657.374846435958, 629.661357639543, 691.791575863412, 663.160052954884, 679.409036008263, 633.165457886132, 638.147109478443, 657.517277948483, 687.903588225436, 658.000566823906, 683.204848491183, 651.129040401425, 672.10141171644, 679.900049205993, 638.448591039216, 650.567820852763, 676.68516342449, 698.268314394073, 692.75224465966, 652.195701253984, 682.48139790104, 686.100957261579, 690.043391226465, 686.886326737766, 661.445745394398, 654.624545917781, 659.112579377472, 710.685530667076, 640.22110977378, 659.658173540538, 675.988904708724, 659.473246679796, 667.590127571248, 670.040605319569, 682.849538655038, 670.843210938463, 663.917960628525, 656.814251976889, 649.002133206856, 663.175781077176, 657.895740027943, 683.233088540417, 689.574606448187, 661.579393590327, 648.105141083024, 632.217900814072, 676.222221129094, 644.704038058256, 657.257007466614, 665.604758572835, 663.470437272114, 668.040276348333, 662.842515236129, 656.38058499535, 679.675035323786, 653.499802088813, 676.863669489538, 645.430402806236, 642.65914212463, 682.773831361505, 685.487149297943, 674.510153553057, 675.324221222363, 664.764116455006, 675.681066600882, 676.658556017913, 629.907456106277, 659.49902360809, 662.297046612635, 663.145244175291, 664.560084033674, 688.053721325843, 679.951071972919, 659.318666601265, 670.556382590283, 676.762914631974, 671.94575590384, 664.001312344212, 677.075548634575, 658.21626009165, 674.089773722388, 679.617477922135, 677.362647241735, 683.758795836649, 674.075892522015, 696.357835110839, 676.938783779615, 667.386331765815, 700.758382639769, 640.706741287988, 674.440606124408, 663.132291463129, 711.811579158205, 655.240744580157, 654.048766140758, 679.39356937094, 677.401448081801, 661.26179273751, 668.020269118283, 657.048918501996, 672.77035337811, 658.25144521521, 648.203314369975, 648.89070163851, 686.195837997504, 676.038502424817, 646.596673672822, 667.204163471002, 674.908184423447, 667.051018001551, 652.888562395588, 650.970118951044, 673.422961813943, 658.221690635378, 670.799233157259, 688.633303395675, 666.644704601502, 654.324390971136, 669.352412984851, 683.932128121676, 678.625470910929, 664.332880610806, 674.160246912886, 648.935400490613, 625.616589135505, 660.880054931691, 659.171477408098, 670.442119287512, 669.859876201406, 674.330058431926, 681.413715719524, 646.937855506351, 691.271654797404, 663.768453504976, 699.922844534969, 708.115691468844, 631.775659420726, 699.934782128429, 680.409279338054, 709.610553407788, 676.751885972616, 695.991067266574, 672.60730203647, 672.416196708141, 668.156478714906, 661.840274718211, 670.503478976953, 654.276534947353, 660.124332992156, 678.694055941772, 650.97548526912, 669.632083730416, 662.261218647617, 673.283943372237, 667.391161433278, 699.375233701719, 674.051065563049, 670.532727887325, 674.50453169931, 670.212828006859, 654.364909660536, 656.752949371522, 657.594385875403, 697.61206366578, 667.608360462034, 664.337373710125, 671.868780771168, 661.770667731482, 688.593025435117, 666.084821454051, 637.052053907916, 682.230393086654, 655.057266289661, 669.742633444776, 658.198735537072, 648.221710231193, 677.58825388362, 660.893710610972, 664.425560194082, 665.746913867971, 686.818935285433, 679.449024344164, 659.629461963189, 676.974457947973, 682.322813584757, 691.64070971734, 659.291429630422, 644.800413740539, 695.124968006797, 673.855861055392, 670.083338902436, 678.201932311677, 688.310060275979, 626.598759531011, 691.63286464277, 663.075499211855, 665.539989934342, 669.184030240062, 688.721348389378, 673.359883891602, 676.072324089457, 675.897759760487, 677.093143757125, 654.271744517381, 676.127536638162, 658.349691941788, 666.924125114653, 694.296937933327, 674.663778760434, 670.123852768995, 680.620033587531, 668.815815814675, 639.213037180564, 681.283928216542, 687.690263306376, 686.884138202501, 686.164213173471, 675.339132210747, 636.849586256238, 647.071854090158, 667.063769203646, 687.378985541046, 677.659646521134, 673.648524191085, 665.82822109778, 652.305596180075, 694.088116699395, 652.304908886419, 681.768468293586, 686.222672644153, 700.443424151667, 655.622359576404, 685.474855825242, 682.673201553612, 668.108754075311, 691.733620675987, 685.7534486931, 674.290277515279, 665.067915793667, 706.047248080301, 672.633403274605, 678.064975626329, 685.952826190785, 665.678587793266, 680.113106320722, 657.695337684274, 655.157136087087, 675.484464762803, 676.366254442838, 677.498636199753, 693.736894418521, 651.059971494969, 655.445620480127, 646.049284545069, 655.453459309179, 660.940027082721, 685.435826868166, 657.603496390465, 685.297961983835, 688.79089348906, 704.505492622414, 685.532949568565, 650.77757313129, 667.956665048956, 670.709274395616, 655.185087586079, 664.083206051101, 683.212684476144, 695.771695242816, 680.458990085283, 681.992160438903, 671.333730449942, 665.510265878741, 691.315072549928, 666.7083158302, 676.368328735187, 686.831327379731, 660.338042100965, 695.957652780014, 667.492063422173, 664.057825322733, 659.923000657448, 680.346324824489, 679.921452738154, 639.305558636868, 682.837973401146, 671.280568823968, 675.058198282486, 694.001642047578, 659.858910083157, 653.873944604385, 652.860939139116, 677.923732407631, 671.698291868993, 684.193318539531, 643.272017193609, 666.645757779551, 694.755313399339, 679.504135318556, 669.253529777873, 649.634426962841, 651.939303126179, 645.794827601737, 671.710529057623, 679.770056574175, 643.13528114019, 668.996686795923, 664.876717062853, 659.924082619496, 676.223380909549, 679.558836261186, 670.44108254547, 665.328214560786, 683.712066939954, 627.323587370753, 659.448832328613, 663.305632865824, 679.100978491168, 656.525079786357, 668.898524187932, 684.446657876105, 700.617270471273, 665.182159542046, 692.092613007451, 671.184542970995, 676.83633343268, 709.003312932682, 671.247908225508, 675.362395742713, 687.011629154006, 655.953505603389, 664.410341509769, 698.768241274558, 660.016988959331, 661.238954032046, 702.510539649463, 672.062521231134, 627.828646457778, 708.143293272014, 683.850737101694, 679.833013143498, 687.727951511934, 689.727660208065, 642.109693542829, 705.452822987479, 659.724689459579, 671.915166681627, 654.141368551788, 663.12519887869, 680.52296260702, 642.36092489187, 658.382664404708, 664.78587328702, 687.289035148353, 657.174910557436, 620.908094175375, 692.447925192069, 663.684408862113, 690.163793849685, 683.160724167794, 692.462629653507, 691.117715401419, 678.28916932316, 690.735451058029, 677.655413487022, 653.821292690017, 652.871402515156, 674.597022215138, 678.956701567774, 661.93110129112, 676.418104530923, 680.691082155884, 681.902985633329, 679.662681919623, 652.785950327891, 684.513129963638, 667.505909496706, 682.596008548634, 686.092152290445, 690.574711572947, 638.616555870278, 628.636987471819, 672.342779204197, 687.06417459861, 681.357799321224, 691.456309193149, 696.670091943885, 688.212791909906, 678.291430694759, 655.518397917662, 668.451785248962, 682.873548818916, 657.977758529531, 666.520878382483, 668.208127453326, 688.837341076722, 658.759253539116, 646.269422179972, 667.675695368179, 699.718122395567, 694.78595377737, 686.293939890512, 699.680216435981, 663.549024869256, 645.104701882725, 648.836818452814, 686.113044749941, 689.758867652117, 655.367796238594, 672.23502962942, 659.301770219088, 689.157856978465, 684.552454684798, 658.648045870233, 676.316860816651, 673.179746251652, 691.09409519629, 668.753062879629, 670.899532644893, 679.235984056929, 705.243045322879, 658.360651706586, 667.596762912391, 671.245109473192, 654.921083359674, 685.293453615391, 669.433918392284, 678.407297301942, 645.434888618359, 689.201023957051, 664.829066062705, 659.921099954577, 672.460841085623, 687.517087524934, 666.48860823878, 647.076985398091, 664.508544604752, 689.685711144807, 662.841243075651, 687.324981807498, 683.968171272693, 678.924124190445, 680.997604899325, 643.553409954676, 687.592381133429, 670.739361591466, 658.334662838375, 675.27089874148, 692.842434129163, 682.745227456074, 674.644489328179, 671.041331833939, 683.414036173584, 655.098190459525, 670.126949326397, 680.205747694792, 657.225026827706, 652.818462623314, 669.059509549895, 671.529559789774, 657.310931172464, 681.078544186278, 680.184933599842, 681.870429694824, 656.329494547016, 666.208987304608, 677.447545038722, 649.341216626542, 677.83754416967, 655.0481671065, 673.846570578562, 666.699433096353, 667.575157191842, 679.528001584428, 683.114736769003, 659.860430051925, 671.22064700822, 675.479060934372, 695.344547528325, 672.631108053357, 697.426252543334, 646.06313077049, 654.198908735498, 675.479643459249, 681.928986319956, 667.786975124917, 659.133243834445, 674.864787519702, 650.096957782862, 656.080406648077, 694.207004039696, 665.293631880273, 676.511949652941, 674.494738437019, 664.530174476546, 682.200082957124, 676.563274378006, 686.300407456324, 676.565147538197, 655.146176607022, 675.529689216566, 709.139146370258, 678.575663491016, 698.372222895686, 682.784321131766, 680.139683309301, 671.167391110166, 665.714771061374, 701.833312687832, 685.791429366696, 663.359636331755, 683.364657821172, 681.407678772384, 685.941596118342, 642.025465403368, 659.841685659706, 672.719819047411, 684.514092833959, 685.098120237424, 680.602928726887, 697.359580580484, 685.251842601312, 695.16199209631, 641.969976251728, 716.500955771649, 638.706511742563, 645.471384567411, 672.617912378011, 666.78738149805, 681.986851378707, 676.591864640088, 662.437385434679, 679.867050042881, 675.458296348531, 683.753928984455, 666.158159976258, 686.885481377007, 696.787001192698, 668.101406270707, 686.589773272394, 653.324618693016, 693.823498659448, 674.104356388474, 691.758936635703, 678.609017390779, 666.86742123855, 686.728250080616, 663.87113442362, 684.676848840337, 655.208490263032, 664.480176507821, 658.256686422679, 661.398112614782, 695.597847309953, 663.963443435063, 666.888425112978, 702.275393820442, 675.459862719659, 684.73917313293, 685.499871629979, 641.389524016584, 674.964968801195, 664.775648464026, 656.79482785041, 685.501590595821, 651.158334140288, 665.906545287489, 650.928128927632, 660.832783111542, 654.911971356774, 661.946174490255, 686.515878167131, 665.909484442171, 671.026718371583, 688.7565715175, 657.730880677093, 686.821845559047, 685.997068616768, 687.07559769459, 640.240057031424, 687.421388222727, 681.937635882232, 690.987200681275, 660.891723417309, 686.351780239997, 681.636643468603, 694.778001780565, 649.148265968187, 683.759496763428, 670.86620466156, 671.781242281625, 672.289199292559, 673.619463066609, 658.556888573764, 640.800249766104, 670.599323162809, 647.123490731673, 667.160710541868, 670.179810241709, 688.233650191116, 659.273225444764, 670.561298883661, 701.55456136416, 676.421536261, 650.039038104247, 673.97797952041, 700.845462080426, 659.020883565452, 653.872210159641, 672.781469125902, 688.279890608364, 669.147292267856, 664.002761634582, 656.165775580067, 709.985434773162, 707.738438861301, 687.198547577477, 695.022909683462, 687.31843629118, 663.96032347417, 666.678942454031, 657.95018714925, 664.34536916447, 662.040524519551, 627.630033644386, 671.753150517538, 664.199150731083, 678.448204337147, 676.563551796282, 689.149556862311, 683.860820537236, 689.176843709806, 640.933658630333, 675.297902516742, 674.916442002169, 659.210614614344, 679.003131828814, 651.79607663147, 664.769885383912, 680.559879534619, 678.710902922857, 680.261758124039, 640.578047958311, 670.749988173352, 652.143889946986, 659.113535266197, 676.193727351628, 669.80511045746, 677.144251534535, 661.484004429667, 658.312842855879, 674.270418097098, 653.803100166509, 658.385344290911, 660.726763665718, 703.813130765427, 681.47489972787, 650.320115122937, 679.371099865518, 683.708013770724, 700.093832467939, 677.278446077829, 670.145164635603, 704.808578447906, 656.711922273006, 657.992781404912, 649.614916965288, 687.017660557502, 659.601228455651, 682.388982998034, 666.76090852271, 678.318512132364, 671.819271345426, 678.694974793888, 658.686771944313, 671.758119065444, 672.316675424339, 665.722933943461, 677.267028616351, 665.122958849356, 692.795361790327, 674.888817767579, 661.090762006931, 683.633348386534, 662.011353418318, 671.775505386244, 683.588519474928, 711.404243651048, 727.551227970602, 677.997556626858, 684.006854222272, 648.48119952625, 671.602923753318, 648.147107291693, 687.867880306632, 698.144293635016, 691.457766688356, 703.790867295048, 664.528851899255, 673.448938457605, 661.344399688589, 677.763660424914, 663.942457255, 681.724209082056, 663.371464215734, 680.819881124763, 670.812597543581, 690.024640322451, 647.404785294347, 690.428027150545, 676.292533103088, 664.732457389374, 657.519751805674, 674.015575469569, 654.518713750854, 664.965692351338, 666.179860358073, 688.672278481963, 713.597746813004, 639.436263881903, 680.348769524772, 664.315953109468, 659.973924717134, 685.785985458085, 705.329578833371, 659.051242890759, 720.3773092259, 673.252166089301, 677.565770350153, 652.890602474144, 666.104235360785, 700.670556305021, 663.320305320096, 659.599912186388, 676.631464781139, 672.677211908459, 686.332330356768, 678.316454194715, 697.016288627019, 627.249891434151, 682.700611699438, 665.865201241378, 671.873368989393, 616.745790086331, 674.169296047362, 675.655907456038, 678.175521679549, 648.250965728178, 676.821692212157, 673.587772680924, 683.686232430345, 682.391852933193, 651.597637545051, 670.046491488067, 666.209755969648, 674.434300391398, 644.629145660714, 657.739213843145, 672.197866064855, 664.929179332006, 670.557727572712, 685.036130224812, 687.358775671499, 686.643240976867, 657.997080767836, 664.148281299122, 674.418877710073, 690.364529998747, 637.548891810641, 671.214797994909, 690.018145057237, 685.440931876256, 686.816921398834, 651.317476412811, 669.171939271991, 664.482108157404, 629.075795367574, 667.100559760597, 675.184067187022, 649.907097058619, 660.115867603537, 708.448034343668, 648.292058664897, 668.700155224255, 667.874119549241, 697.240693310525, 685.427651094242, 659.323977809055, 676.809255378973, 656.152822354949, 677.266639261348, 703.221990033409, 677.162334398445, 692.245571225513, 689.237188871339, 657.707379026475, 669.436675454323, 655.432540583774, 676.919667816404, 673.127674182666, 705.845408731491, 677.294993650308, 664.794410507235, 642.785142273337, 655.85342959313, 689.559989563783, 682.820544399922, 676.259783521563, 669.718780248964, 667.901838894846, 704.288552764038, 647.23724841666, 674.25121532397, 646.891633367025, 650.142065416686, 676.828400772871, 657.865714540743, 691.977785588695, 659.139696379737, 665.822564990634, 693.352914360212, 677.229775453444, 672.741255926087, 701.655730331114, 668.931931294549, 676.297140605683, 686.758242997054, 675.671368114115, 672.798821871529, 671.313110183553, 687.404790162782, 692.032587713662, 669.847601218079, 681.996771012658, 674.883277858781, 680.139474290861, 646.764808597117, 688.055947021632, 641.432801389873, 660.595091687659, 693.490273291961, 682.041709075945, 671.495689591271, 687.037130043895, 682.067652139904, 695.425488156278, 662.93545101499, 665.936276472221, 673.745788703573, 653.405041004511, 673.659070109713, 643.01481007496, 687.923853457459, 674.244678323985, 633.524755208923, 668.235952400264, 670.392870876881, 674.587204517351, 663.587559323902, 662.989839132374, 682.122602951826, 674.001411394455, 674.599796692531, 655.249558409837, 673.23139694863, 656.804345471622, 657.365390448613, 683.55932174027, 641.453561124708, 673.001241317737, 675.613978244168, 680.138679959403, 659.013197273721, 672.290176879522, 675.195818695311, 671.839064815675, 678.734293206092, 675.50440574017, 648.522176849761, 674.951775016864, 678.760333868483, 664.802161079973, 669.227476204221, 665.698930546564, 667.125685979432, 661.29919838474, 647.423065742419, 709.082456951161, 662.557283996251, 666.899577422925, 694.020570820924, 658.927302836832, 669.918634253182, 662.059320082947, 659.174698770385, 694.542573716462, 678.105389794996, 695.557052299801, 673.056997129147, 643.37694574953, 700.161861913068, 688.842573534483, 669.476537156203, 654.283171411626, 694.487080810452, 683.762817762635, 688.1190485744, 680.934554898169, 653.567408821592, 662.829375203543, 648.456024443122, 655.285363547596, 687.585143119423, 656.385425990203, 686.489785321661, 700.12013448791, 680.7078026107, 658.693853607745, 659.630791875315, 683.672077585379, 656.672624493377, 683.305235590676, 675.380259820602, 654.991990060895, 646.221590185102, 654.410971688548, 683.715810207939, 675.399093185387, 663.076857425548, 663.302466588927, 692.449163503411, 675.776773078594, 704.944784488275, 675.898732924302, 686.984715325071, 654.079518481789, 672.489017730974, 663.622970842062, 689.124162779435, 668.273101654906, 661.380355398853, 697.700220486998, 677.828570470307, 674.379715501918, 677.273223701153, 688.556330515768, 660.004744693232, 660.318370810508, 673.548814707025, 656.043045677343, 688.682134656097, 676.327505206991, 668.794796364544, 644.911297722571, 684.292143191479, 695.002803051695, 668.485790312336, 664.957697869843, 674.686334422421, 641.659496363963, 693.459291249446, 685.716058784512, 660.147486024145, 669.106290722523, 687.922776062004, 695.144206662941, 684.8345862584, 627.052850156259, 639.993016116502, 682.052908817698, 667.4068482725, 684.325832055398, 691.370512019439, 661.282220851919, 687.611073254121, 672.458298497256, 688.714228303372, 659.665450731306, 647.229604208744, 681.669799812705, 679.153232904446, 664.452037263972, 678.79019191617, 687.450834618216, 678.214300864331, 676.585786535041, 679.917215704234, 688.405914596015, 681.880639865059, 667.646524979576, 671.867587975932, 643.896334804086, 669.805108048751, 652.44877250139, 679.032024841877, 676.677105416955, 688.209446797586, 696.595821164677, 677.61618841521, 682.971684074837, 678.753990984452, 670.507644365613, 659.831922853594, 685.050479450586, 699.211403221713, 639.119582721067, 642.64696002448, 667.646231256258, 673.162832164397, 665.129756951732, 658.170847095594, 698.925938531872, 685.817700209966, 663.232497044077, 675.200090917289, 660.527607291837, 665.33510045122, 651.569474138052, 658.031981615224, 636.050529195513, 638.63605005331, 700.07083332338, 665.570100346499, 652.906204632637, 683.583748450803, 672.733943529647, 647.452267743382, 665.863853058707, 673.877608992704, 699.289104688257, 683.557671460325, 679.378522488005, 696.746737058242, 654.654641923681, 651.301004094984, 679.459257319536, 695.415971057419, 661.954354151255, 673.116083634415, 666.583436414692, 698.020606052399, 673.349039846827, 686.907250927231, 679.387519216389, 678.224521359173, 670.547978879619, 679.509102508304, 649.980103028291, 689.456808516887, 661.691304340496, 648.12527509811, 676.901486154839, 664.12288221721, 676.294564981885, 665.598629743244, 646.516545195784, 649.453696965771, 641.919284823265, 648.158647138427, 664.659835716096, 665.412798778913, 660.551899510816, 688.604720669437, 670.546409124199, 682.712374110275, 663.275575515763, 690.644752031815, 674.070931406704, 687.03121225283, 670.395043100674, 696.679639610238, 683.021911764579, 678.786197308909, 643.437818514191, 691.94629718871, 652.585932098512, 690.755710111229, 679.961993275983, 654.727558026636, 658.74627271672, 659.466430208296, 680.756564394869, 653.848895111711, 712.955486488892, 670.351144289682, 662.385724476318, 691.695109859959, 681.659682609469, 676.60610121004, 670.529675061287, 672.533871479925, 687.422471437753, 675.204429858391, 672.228060876266, 675.166003883917, 657.49919228475, 668.547385219088, 673.207562839966, 702.543306048008, 678.339079230689, 680.775513095651, 666.006076148177, 677.500284995861, 696.69141333991, 701.510099572391, 675.192627392832, 664.045916803744, 652.777058311302, 673.442024326548, 678.691855929425, 671.638390224768, 669.953604231877, 678.039862141662, 683.021710090198, 702.439934075608, 676.918587610877, 665.562753798555, 681.561703209268, 648.498578667248, 661.718057300634, 676.439228547963, 654.642046750148, 643.628413966175, 690.57307356791, 668.475604267585, 686.284454920123, 672.257004851203, 677.829960014116, 651.280052937484, 686.159706228149, 698.307882875075, 652.993549645146, 667.064518097927, 684.226315589219, 663.08184352271, 658.75302356692, 675.589116393043, 713.410259389621, 664.249572878218, 651.353984094039, 671.514272611091, 680.790780372206, 655.994083245714, 658.550784444955, 684.571976757317, 653.734130579699, 667.614901642871, 673.868984512397, 658.288970840438, 681.956863458471, 682.091031018097, 691.302141441444, 664.565960254743, 699.406860641835, 675.313483243669, 690.424952627521, 689.733105844968, 674.972141503844, 663.211668019842, 679.323102343469, 656.884292197467, 712.132231316882, 689.385351709338, 686.480423598251, 685.640662172452, 674.900561550973, 665.510176634022, 675.487494106261, 657.390513161149, 655.679425203237, 685.738954987946, 642.932404276264, 669.753905479689, 661.841252679201, 681.380863115929, 657.997730014841, 668.112282690227, 694.98189811128, 635.096721120848, 659.657432766964, 680.362357844013, 683.895905077569, 679.726313108845, 680.173941749063, 682.655012492201, 664.607122778509, 682.86583570638, 663.307160794678, 679.731732592044, 696.997504769866, 662.834832999978, 661.930052826713, 647.327943225225, 612.791812051532, 668.979700041495, 657.018395013974, 707.003505253743, 688.216553970766, 635.508585889279, 669.385069671994, 663.141362513222, 668.908786726501, 693.334416519386, 655.11776577976, 657.950109363569, 666.305039484596, 682.880883357387, 667.908437904159, 689.082122511643, 653.348652167405, 658.079499711537, 646.153702720716, 678.62456111184, 686.943617292919, 689.077118645621, 678.786269706284, 672.577965227916, 675.445721421435, 686.421094987464, 668.904295635226, 668.934971946061, 663.1992674336, 661.285281309369, 654.935656683158, 681.023633422449, 661.555842620912, 616.203082934197, 677.48675360004, 647.788220453734, 673.489549791799, 660.523143339644, 690.457354592475, 656.544050226827, 650.60215711172, 679.550421451626, 668.869071039714, 663.748239776276, 659.625069061764, 702.201044895732, 651.637783947841, 681.067609321761, 665.908175120046, 679.635004049598, 652.131321392938, 667.492231579413, 696.321135911891, 698.507079278617, 677.405887798385, 663.496733002941, 642.759720403365, 686.864059213782, 676.389026625504, 685.477279423405, 710.453784666399, 666.974883121685, 654.436523227269, 714.87666279784, 659.482284632831, 678.226374938978, 688.463914414127, 664.079875599845, 696.97102354548, 671.100917621452, 676.558133414063, 707.614806172863, 672.097660116757, 687.706600401355, 660.168597710967, 658.312133632446, 679.49888511121, 673.618747593522, 684.888295430971, 634.100125581738, 666.006801988377, 635.83683189472, 662.903283097277, 688.220784767195, 640.149065143741, 655.135972256793, 671.434050013333, 675.624307771262, 668.921515424835, 685.366820228167, 661.881104601061, 668.174856126354, 670.082836201667, 662.569897699779, 621.548734271113, 675.825770398811, 646.145013560937, 677.59962249399, 659.121352821261, 683.412486136914, 641.979911180728, 683.42783590135, 668.214543683218, 660.827311873349, 650.051078506301, 671.711696772671, 671.113930391926, 676.317427529792, 673.570146531566, 693.209831501432, 672.746920304278, 649.371168943726, 675.501540279609, 642.230655726962, 665.664867641518, 686.44137069121, 683.986646789794, 647.830782453077, 665.674157240313, 667.354590930831, 662.108867253793, 667.176715125167, 690.222981938823, 711.340157188151, 643.681204785722, 690.799951823965, 642.425341300165, 675.164287771036, 719.394323118014, 645.762918571335, 709.861776243709, 673.980686649903, 648.221955582535, 671.371203945882, 657.673206772119, 668.290058983999, 688.630113222821, 630.8933134694, 697.873596483088, 653.443873951518, 663.424606019611, 677.023923570399, 671.639951599398, 679.93060451579, 665.61688224959, 684.799384968172, 687.148623228008, 706.056131058382, 655.361032699502, 664.1694517281, 685.977991739767, 668.773793263865, 686.34783803168, 679.773093237461, 669.697183509971, 664.987426020507, 670.087067225462, 670.042647351771, 654.287849818573, 679.824306310497, 698.434494914756, 666.746795933871, 668.333299794563, 644.057267048317, 664.259527918194, 685.135169695072, 697.044171295523, 695.380802882642, 645.699047990127, 652.886463684908, 691.207551750359, 691.261876803521, 670.476784595484, 689.00783371803, 669.277490989917, 670.298278664332, 671.380316530465, 661.239283321457, 660.289610841024, 652.569771201032, 644.645184790098, 687.109984028029, 658.690653987832, 686.519122041926, 670.791625067109, 659.02360100755, 676.617150728806, 688.692441165496, 635.241128654512, 697.348109725376, 669.823457196561, 670.653860778739, 647.561088037495, 670.856060919355, 663.320841795089, 652.666630359802, 669.307483727393, 674.81297778001, 695.706355081756, 664.283200480678, 637.804801667596, 683.842841969034, 632.710538837908, 670.754006215319, 648.856639784061, 675.853418324073, 705.889302964897, 676.004945839921, 669.674241377014, 686.929067996767, 682.831208242898, 692.394124256574, 675.772925191945, 665.247700698654, 667.833690559189, 652.643044588991, 692.356357633969, 696.957886999938, 674.464926671684, 656.537270361424, 690.99877598342, 649.93726812376, 640.182434705221, 689.446949401192, 667.28047438947, 693.734532163196, 695.896823074808, 693.930261160419, 660.85080700269, 674.055516410587, 677.199824623637, 665.283870111296, 639.420583916519, 668.635368556119, 650.934309673788, 688.121609119624, 655.28049675818, 677.454627553195, 656.04903399536, 661.884715402059, 662.516229635977, 661.458106783112, 670.563178996785, 690.541649053542, 668.632384483019, 693.33135966842, 701.698884093495, 690.060928394873, 669.658641073254, 679.895397417287, 681.068515498849, 690.609820832324, 668.503457399209, 683.044213622322, 686.252077436236, 704.933878622923, 655.670824636192, 680.722860383763, 659.153055455129, 673.594161858735, 652.660693570524, 659.610625085873, 684.975154766234, 688.302359170875, 653.274747118352, 679.552944695268, 651.601190958479, 668.40239634535, 656.172351905085, 705.216614928737, 676.145346171241, 654.005070194948, 677.707207327393, 664.026047790078, 679.60388124455, 694.486911592557, 658.781607728816, 648.558443234968, 682.05097774256, 673.940936317563, 671.456663620515, 652.374271401444, 713.400821890964, 668.905894594751, 670.827232568016, 667.944107834637, 674.727696558813, 670.091791953368, 669.268713659416, 702.038058441136, 691.001509225966, 684.839416579504, 675.708150502489, 683.296479546531, 664.034324589128, 673.963798056586, 651.104001738998, 677.809578206725, 687.968925959767, 692.375350570222, 680.945231171179, 684.843027157254, 658.983174408535, 685.627723841978, 675.293236171445, 667.52475628218, 679.85148552613, 665.54200671086, 672.210642825493, 680.274405949778, 652.442969584743, 659.481145028086, 697.970854425497, 666.156334840167, 662.423360232904, 674.803858901592, 640.009014845908, 687.582893748641, 703.14219906568, 710.606666529152, 652.409891101827, 673.143731621195, 693.434086115315, 630.91774170483, 646.118915934376, 633.823964545662, 676.085363461897, 671.828057294378, 669.602086059556, 665.219484609152, 649.843963619826, 680.913033285132, 701.609480524991, 654.591007883354, 657.619121895124, 642.35735604685, 648.855964776786, 642.115232386904, 665.206766389037, 667.027142970855, 677.390168152404, 684.625166616118, 676.159832171988, 677.349788466999, 693.575827996738, 696.345242038744, 664.975899878063, 664.958025743132, 694.291326455642, 698.352661207899, 686.268890576415, 679.169649708266, 684.076897096108, 667.272661733682, 640.750857413527, 680.013018648454, 668.407187166323, 677.499527045143, 640.123232548153, 696.167617394889, 660.573668325216, 655.655102826388, 685.815653221366, 661.029277576869, 689.490596511786, 674.553666543254, 674.63257719467, 671.125329722769, 636.7506549738, 673.072821603723, 684.628510335365, 677.170473186348, 640.145213598656, 670.002553656896, 680.669027041421, 624.400365307583, 656.255544256567, 684.702826652422, 698.666342519576, 657.336363744937, 701.050501201582, 708.912494941156, 661.59863511882, 676.460631201212, 672.273342172065, 672.067338508904, 636.461625064638, 665.489765020472, 656.75183657613, 694.044581519824, 678.275794975416, 713.781544733924, 652.579009052448, 637.212610200858, 653.580254625074, 663.061384997737, 665.491607245134, 648.266768994545, 670.124052770097, 656.910604779694, 676.05653354001, 681.438777778349, 658.033022472649, 705.416324737479, 667.689450009211, 665.150003696523, 716.391901333807, 685.043541194411, 685.897539594453, 664.110260744998, 684.679031218054, 659.886449947134, 652.286437878896, 701.613249861034, 662.720454971321, 658.414242478719, 660.485089683231, 648.604883253884, 673.036438393309, 684.642747726851, 653.355594927764, 723.085261768567, 670.531148465777, 659.186278594462, 661.49043767965, 662.109652303917, 711.24956716524, 646.568736822406, 659.361518706957, 673.921318433531, 674.184083391779, 703.764908407673, 662.516530276341, 665.825649833719, 671.019179139414, 663.653318158511, 691.020017933487, 715.873608187258, 660.954397562298, 641.03426454797, 657.603925361409, 657.777079928155, 665.299016393763, 673.349294151415, 673.973542328637, 680.182190924486, 674.92884813914, 664.779138150305, 668.408950971449, 705.126843386561, 703.772230934531, 649.475888514095, 668.429149240961, 660.648127510172, 676.246339589747, 677.923900070672, 666.914046984964, 659.21918402644, 665.521789742679, 672.647283934974, 669.907900479463, 651.80727187821, 665.446180839177, 629.26119148388, 674.548852740824, 681.626319496107, 635.750364815617, 671.074914682007, 679.511091525853, 670.012290138753, 646.359487710376, 680.218949939048, 665.711600784429, 689.12820757065, 647.26370348581, 651.259811727259, 691.804434878259, 673.6613874148, 696.908646311301, 675.434667259902, 681.893204087427, 669.063175466886, 696.30019214695, 678.195718884496, 644.589439300185, 682.846104354724, 668.771715310952, 660.897769618915, 645.525445353252, 646.315176936238, 698.854055155834, 641.818076188526, 706.264455514491, 671.00514860271, 683.014067299985, 665.039283161496, 688.418795511841, 687.347783322883, 680.240705340006, 682.325924282093, 664.99875019149, 651.4027359354, 690.852440650869, 663.855039244158, 684.602039693026, 678.21969716601, 667.662838341034, 649.440631672319, 670.479141662344, 655.690480426962, 669.518229200568, 660.818745933945, 681.893026612068, 698.3076114988, 676.428510681574, 673.713616653315, 674.148303733586, 709.86508248354, 687.045641699807, 655.375311341834, 671.213578497394, 692.342546795631, 683.49022028714, 671.587093844394, 686.549159929295, 701.083424682234, 677.841548530926, 679.847515635483, 644.327607606232, 686.565468140866, 671.162795560606, 691.308576742442, 686.06340286022, 700.855183637166, 667.14488881213, 659.015654931334, 697.337831825594, 686.102032183416, 653.354275204294, 663.422792979706, 659.549353079088, 665.907899831101, 677.116637068408, 662.2367711884, 678.74264761538, 676.952987481037, 688.824424658364, 700.665364144516, 675.073078062862, 694.526783646981, 679.010230792853, 656.699866180662, 677.775572554419, 685.72381555816, 645.305711525475, 638.12869103812, 720.684146804649, 690.680131244014, 674.68668802942, 659.870607170062, 667.298199604031, 651.282819921196, 659.42569283425, 678.433123172984, 646.194104312348, 669.470192852155, 677.487582094447, 677.334305002704, 672.374583671969, 659.486834201096, 679.850548186053, 698.2906995941, 656.636953965765, 686.915292697096, 687.062339538251, 690.42235804007, 701.383975413396, 674.69117276084, 647.312242939736, 696.293203957526, 674.82384871902, 685.728160377422, 669.682082818053, 677.069696034678, 671.006042002697, 676.603779204758, 653.967408574313, 656.367453380066, 686.719555618437, 674.598983510414, 699.053399147897, 677.408294402317, 656.26922247818, 627.828051102145, 663.06760857854, 678.398929863701, 670.560784262021, 665.428413271577, 666.971297007432, 670.243869706185, 672.549575367016, 699.863961461772, 653.144132476674, 645.410606135254, 660.408543807536, 658.369226837259, 652.229807942208, 686.630742799574, 669.698152494797, 683.411949864989, 668.039064867699, 645.922610122744, 694.341898511614, 703.686042712403, 683.342930282764, 697.803591943113, 679.149637660794, 666.306811849747, 673.335322480824, 665.657543928207, 676.313632529662, 675.884801608606, 658.5387175812, 677.038522016293, 679.287242061011, 667.430181232366, 670.577396220078, 692.451638853278, 687.488608322003, 689.310536734633, 691.619850463269, 676.729292034904, 667.559596888795, 680.628913168098, 690.15026933809, 666.081017085144, 709.031580231494, 682.477503438113, 695.278300020763, 650.255865668242, 689.036944124296, 677.966665601736, 679.641710149792, 685.580633692263, 677.268114157582, 675.393613003617, 665.209594328422, 678.98973795711, 674.341404511332, 663.032351067915, 676.811632063682, 645.839125737288, 646.529369981529, 692.942828180992, 634.054137246537, 682.303612863916, 669.467006001505, 704.995562721847, 674.038851622456, 673.624947859376, 679.591483386195, 694.447921980208, 680.157465840615, 672.264730897489, 669.367125117434, 668.39937367968, 672.414542374992, 696.257723192756, 661.373438402232, 632.512972273895, 675.553687692197, 701.32682930303, 675.686499878395, 687.078784658336, 647.895986419442, 675.539476699554, 668.287013513389, 663.658388457315, 664.660974083034, 689.200403616251, 643.501189411873, 674.934793124499, 698.571471050464, 678.340975783324, 653.940929947096, 671.707058766157, 673.903806122027, 686.732611761956, 659.445060463469, 677.166379598181, 664.203601658447, 650.300355950512, 694.508148411211, 660.061667918794, 661.25015906401, 693.153244222756, 664.332321031488, 691.970202439797, 676.776139724942, 718.944273287699, 655.939576656696, 670.212021284891, 694.078843746816, 634.764864451849, 660.827055891659, 659.520357926776, 682.376390758876, 678.816836483493, 667.68481217024, 662.42345390571, 664.942740061996, 673.029293670696, 638.244236125805, 661.488427784234, 669.568349460476, 671.515033500298, 691.002656225072, 664.831309882572, 682.461766653024, 675.469504049709, 701.208646529946, 678.628554592277, 673.388203048578, 659.174455280598, 679.998278230258, 681.773505453624, 675.131902184118, 666.836587004501, 665.24239267629, 679.696868511911, 657.227919383513, 661.407108302413, 693.353509676504, 663.890276030483, 657.489357583513, 651.121582365902, 646.922021157076, 669.714187771194, 645.401307294849, 674.602158393754, 688.493033791161, 684.090936522015, 672.548558979792, 656.062881243622, 658.212773860855, 683.37593935248, 681.184749844882, 637.565494762282, 665.089513295835, 671.781465505468, 666.085070911316, 660.047847981086, 670.433144203945, 704.677418289139, 661.530364284989, 671.92331481207, 675.229143468364, 677.16095087452, 663.078803380027, 671.925358966584, 671.658561704136, 668.773321968067, 697.771015009202, 689.073973633088, 711.159792600336, 703.546822091169, 680.604085137703, 647.944688374468, 682.498148152205, 661.150583505207, 661.153572852584, 657.439804784911, 668.670093324717, 711.39659994747, 673.330399388537, 687.891904541491, 664.042207369701, 654.431843009002, 682.764211426164, 651.367923257725, 657.587832633427, 685.471923958924, 686.934967057182, 657.70287298215, 677.713543979433, 692.997243550804, 682.660354196569, 655.488422215239, 667.141068153983, 643.857037284268, 651.597433428267, 645.204833032702, 677.344563873329, 665.4660299564, 700.489561440008, 669.185415100702, 651.609734697596, 688.261024304992, 669.612888024946, 680.291599470117, 662.636225747157, 658.26098254741, 659.283233760574, 691.459963681102, 659.369186483241, 662.365985753918, 667.470130615605, 677.251799016239, 660.168256068203, 677.895971750319, 659.387754323199, 679.615250082428, 673.817445018727, 676.972091444374, 645.897275547377, 683.986595077165, 670.703155064409, 693.215292786136, 666.777036840557, 657.893466061245, 643.769950916849, 673.418170968689, 653.841033120619, 654.258768764758, 656.286253750638, 665.974757259626, 687.089032495015, 677.689794357046, 673.849721682623, 668.669292474943, 675.337268484436, 680.711928863176, 639.84159687775, 653.708535195289, 661.463846904157, 642.625759034374, 685.121991718109, 704.257525411298, 656.829077195875, 657.776932601041, 676.352271471671, 683.770457607179, 643.631193551519, 657.883331902535, 672.433187159776, 649.488191603018, 668.12250890718, 688.502516677335, 674.882236379818, 669.321627453107, 706.938004293291, 698.668813474162, 673.507916112988, 691.756717739438, 693.961610313571, 657.922455365581, 674.830975718879, 682.627620331147, 656.589846633259, 668.661767047611, 656.500421177241, 689.546665614405, 662.164391171135, 657.647171684324, 680.747879643124, 686.26680132524, 681.408491797385, 673.858490826915, 705.152600607485, 662.830286968364, 686.014218296689, 652.928274929247, 673.718893691007, 644.522815903056, 695.974383053443, 673.974764715892, 660.25988550972, 671.527389782557, 669.934489613156, 673.304440482708, 695.521860083897, 677.780718679428, 706.149847127877, 684.814192449686, 703.032108636553, 650.078585500483, 672.501129634126, 695.91946586648, 668.1046343723, 636.465344637866, 708.946187466024, 660.881334118798, 686.411063215877, 664.335522193869, 673.468004317676, 665.718415942101, 673.384850179809, 686.617932680114, 673.923155737161, 692.068325551695, 682.086478903746, 660.700916725386, 669.594284738557, 680.376480606402, 702.923713575254, 653.307885785931, 676.965555052023, 689.08940379443, 679.119347866386, 678.27807923351, 665.268040278244, 664.314694836795, 680.263288820753, 673.156938540512, 691.762078324507, 706.477990964248, 667.688340253118, 677.002384311227, 668.088182591961, 657.78417960413, 661.65996474717, 674.969604356957, 680.22398463276, 651.421716289146, 664.581972309505, 658.510478104242, 645.398921054687, 699.821325281777, 625.882008007452, 674.2373466982, 667.329643388323, 674.828869221633, 655.721229011742, 677.160724017051, 668.339009013977, 690.537788997712, 658.147156543823, 653.171532684342, 675.507384888522, 673.275283064964, 653.169010331737, 663.017430113247, 666.077488195207, 649.526528302646, 704.115694992556, 681.998255348676, 656.682593302387, 659.3013587693, 640.182834401808, 699.026459776993, 665.382951421656, 656.73585808275, 673.980139319058, 664.910066841816, 695.326987857614, 677.332564282947, 654.617722709884, 683.722367608427, 674.561860238064, 670.797288447783, 676.922640839536, 661.270745293635, 681.970336607534, 674.618455974185, 689.013433980557, 670.410055525921, 677.730310181807, 697.318807001297, 681.124815954453, 688.006826502754, 654.599266330573, 677.635873128139, 661.807913213248, 685.137349052065, 669.151529213931, 662.362433367574, 681.003395356761, 680.634890279686, 712.112267332061, 665.693001411234, 665.35542975447, 657.214758469261, 674.995126738205, 702.564200383471, 702.713359376173, 673.648298448093, 659.257644997371, 694.112511424102, 663.594221312628, 696.120884639529, 681.347459361957, 628.9859678163, 682.931944148335, 652.509880619177, 680.793410683748, 622.460699813206, 672.377030847406, 696.355134130416, 681.285791936522, 698.964598831859, 663.15069083449, 669.087128494627, 667.114485593384, 649.328086344977, 658.492881674765, 644.287343844558, 692.929911543569, 692.732319322576, 695.43730985409, 690.293827958803, 658.948210302156, 670.680488771361, 679.392234229741, 684.065138604548, 686.430468377489, 678.24387491488, 651.629933181385, 693.625400802767, 676.330346362497, 672.817490066876, 661.13622204082, 690.691802424908, 653.045377399612, 694.943912120064, 675.896277374209, 685.089852873754, 678.7756757534, 638.333794913616, 682.860101350001, 681.045633767306, 673.845707062034, 669.243804977883, 643.985223966772, 670.558164944389, 686.351371402259, 687.931678315899, 683.143312600184, 668.315232648766, 683.376481259731, 680.953440837419, 692.145385846357, 671.434005440038, 635.284013248242, 683.084501588569, 695.973128943166, 677.285457914547, 678.565969947896, 673.73143480687, 694.255963028609, 660.937996116418, 666.02058411463, 667.935974208577, 671.237561790911, 711.578047031426, 683.321108976923, 671.495222842471, 682.992328462808, 658.393979822014, 652.186327329832, 703.725095598013, 679.470285850962, 658.233573066441, 669.443016997247, 653.454630312984, 666.753415296797, 656.3986697645, 657.197107012934, 658.32070666148, 664.622012553097, 672.078709461253, 645.76782092694, 680.550642980863, 675.69493676173, 667.178527036763, 676.866231738072, 655.02146771787, 688.458636867516, 666.277470876688, 694.529587457347, 679.718470285598, 667.050255456868, 677.981134748933, 697.610702708107, 681.087013478283, 675.488904349732, 669.030937829758, 666.610522274448, 667.735408113112, 669.060573879858, 670.963486999304, 660.198073013562, 686.050445836961, 655.801093922022, 667.844925001624, 691.928839855086, 677.571249769356, 653.344424798512, 685.290334170988, 676.912634017296, 646.010926199112, 680.051601110796, 654.831486496285, 688.595314278906, 678.08932557288, 625.229765159972, 678.193595868448, 690.096056742866, 673.981064968612, 674.121286475927, 665.779826420876, 670.766500921289, 713.370297934799, 646.963756732333, 674.284442995346, 675.100143224465, 664.603054923129, 654.506222811973, 699.273359057473, 666.223538676066, 664.828153594966, 663.321825786544, 686.137425101576, 680.519878000661, 664.409562551646, 664.188203250149, 640.949541680624, 687.852008161884, 663.724856555977, 661.947961087648, 651.684529253869, 690.781215453409, 646.6331730268, 655.148566165677, 665.623872017637, 658.94667006187, 683.54691703567, 645.580629489314, 677.904430084455, 629.520701283552, 671.318490541179, 667.072410888575, 672.691098505486, 686.139784121804, 677.863288282294, 677.502940053107, 693.102075893886, 676.499002459918, 659.653160577186, 668.646670056266, 695.797818400322, 659.251280853131, 662.924401131, 689.495101022343, 670.06636056873, 666.214217634649, 624.77362901706, 683.040626366593, 681.792998420187, 657.575777023144, 682.538337113851, 668.076789617054, 661.10854432146, 670.400939400747, 675.243539173327, 680.253536831543, 666.553362196391, 685.359157318506, 660.485778940137, 669.26175372697, 622.282825952063, 683.248991797342, 682.480660911752, 678.904542488268, 658.489877782688, 652.253667678895, 663.572686377627, 676.999246103563, 678.080098754685, 670.796817550092, 691.134882959574, 691.623117156817, 640.025078079686, 671.245142725396, 678.132906528585, 670.223735028494, 673.405866148367, 653.471843607936, 704.446875075555, 693.316300093253, 662.593630372648, 674.00399570387, 677.124123629012, 660.752873468857, 668.679148730762, 684.236268590811, 638.733691454111, 655.336293546339, 664.57700107525, 673.265104834831, 665.855583913604, 700.206811059366, 669.376813867984, 675.373212619863, 656.150028318774, 664.525101233511, 639.123532955838, 657.355907454418, 685.351431110433, 670.91824137499, 662.408409961501, 670.330640876672, 654.41643066817, 654.04585370678, 669.499225488653, 674.739651341367, 654.325181029003, 686.509082239076, 643.355857937159, 681.800309952914, 676.626186800806, 672.655992534861, 667.980501140273, 673.61980464109, 665.741566632278, 681.650448686016, 701.532822993646, 662.818844885093, 671.437257091889, 699.900496095644, 665.099413107203, 697.453775586051, 658.734586283892, 672.199619278364, 659.325292221775, 680.617198636381, 643.344614826518, 692.024795464654, 664.983470615986, 671.81678143073, 681.223045874405, 677.542912816288, 662.924048359252, 683.54493872526, 659.439847116529, 702.979037464571, 678.336551058185, 684.245028660131, 688.114143522699, 680.520635934582, 667.897162931829, 638.206683770677, 651.453575125126, 701.140588835181, 673.94023638431, 676.461788087688, 696.063042175382, 677.314471414645, 670.211962339921, 688.510649539161, 646.806328378983, 657.677160730905, 704.799667670437, 671.737442725967, 665.4659767279, 701.678998239046, 678.887078955759, 650.218425152603, 645.992601469789, 675.351988991099, 672.640221882089, 647.966609903427, 654.490828749839, 681.750172993703, 675.620331300249, 665.216041272944, 655.490267095194, 667.002477406374, 702.012590725045, 670.112636724253, 695.094340655605, 648.914313243125, 661.350713126604, 696.491057939313, 673.781303790253, 669.232580629748, 655.9734488421, 698.254461348928, 697.43494017926, 673.717412785063, 667.957925531215, 677.6462261642, 707.111518219444, 639.533724740063, 685.937682112001, 667.534480415065, 693.180015557124, 666.153283826571, 686.169234573894, 656.0577398204, 670.94412168465, 648.370709880372, 657.592406956522, 674.54735483798, 648.883869220538, 664.35458931586, 661.494332007964, 686.62549835141, 679.326124445951, 664.020036784557, 666.915084820092, 653.184597709323, 657.976128511291, 678.813949852477, 659.102764275111, 670.460267679891, 674.937581459141, 645.423146867954, 637.07059961559, 650.198454913054, 681.026886934198, 690.355538143564, 647.732306652081, 655.751300498151, 687.756862479842, 690.882130374342, 653.336155594715, 679.398349590344, 667.197138533334, 693.051201047287, 684.992455649742, 650.854963161988, 660.991786415772, 664.853863994336, 697.528834111436, 694.793845754997, 653.194428977915, 655.954162347541, 668.543772033988, 669.053583298635, 685.930467406408, 658.893328435296, 656.166399358248, 676.172576640701, 654.733082510925, 671.68673465088, 683.628650848057, 634.413769944248, 633.026826602556, 673.097877511986, 693.523925894879, 693.45257869655, 677.925597619804, 640.026277248866, 665.84112020151, 678.926053956943, 661.342994755907, 663.47544004548, 681.19910430847, 668.912582499725, 669.430951811713, 693.125022685487, 659.32914940762, 687.113918059124, 718.363337099588, 659.896549754945, 655.105903061344, 666.444711688252, 658.280240976713, 662.409640043549, 631.56680720699, 689.005446419091, 654.396180822993, 672.351200248297, 664.594121378016, 711.192133875781, 671.316856721057, 676.748736555443, 663.584965810623, 692.373481843463, 671.359798864314, 672.297940359987, 670.349184052219, 707.924397306106, 654.00801735479, 669.813975640437, 651.641248391337, 686.823110774264, 691.060529284907, 657.127164404243, 649.761626159768, 705.248795899445, 676.571937595989, 675.186085421502, 684.729735247234, 674.768647722504, 659.770029012644, 685.481831020229, 684.733361559315, 666.958185111981, 681.601557478406, 664.958060796575, 684.676715790524, 651.479976974694, 663.416366792412, 655.833506909236, 689.45698764595, 673.828540423291, 705.581102610458, 670.184418206994, 715.080119999814, 654.462455193689, 699.611220173041, 667.010876714555, 696.500548216348, 722.955609763823, 651.437937772179, 658.322241386862, 694.434006669625, 666.617916598559, 668.452955283965, 655.013268149097, 684.641794981761, 696.558683447868, 660.104817252646, 684.553829796256, 688.3619204986, 717.050057614512, 675.637134075275, 672.717544615797, 671.378527146109, 681.363437850277, 654.658822312392, 663.417709886855, 680.059912330558, 662.565576072496, 674.38693985317, 680.202730019861, 683.005315043209, 657.014863691663, 646.348432645519, 654.001130041491, 668.317399118752, 659.097651866864, 677.782777607634, 685.142596686411, 681.255250488498, 643.692958483299, 680.978532411222, 645.217173171937, 666.445904759002, 706.292837258141, 656.533647245158, 669.105959913042, 692.128510060541, 655.038060726913, 654.536888908891, 649.474366293478, 703.932349800621, 649.576053735595, 666.727815005498, 665.277124807676, 674.945302001976, 638.937116053906, 674.414802488886, 692.349658767555, 693.526149701361, 649.528491893697, 656.519862083081, 660.569831169128, 692.450513393997, 662.004143644448, 652.171956251067, 692.363990251819, 683.800957374262, 645.776909399378, 668.101374439616, 671.991232540125, 652.278684167873, 655.834105711886, 668.15462138503, 678.614992954477, 689.797364362112, 686.293655698086, 714.653874472573, 657.297768830414, 666.150098457213, 673.729301862305, 672.572717494163, 653.446495946623, 671.448861466255, 689.151813361231, 661.345433710029, 638.304949906156, 681.074580475963, 645.36790246315, 659.755436554928, 656.485571980882, 690.927021402869, 642.24231049788, 684.526811282874, 664.20466943031, 676.368569667027, 665.881671592456, 639.799411583095, 644.901970509034, 652.903321891405, 679.861655087387, 676.545855201793, 680.961867506975, 671.020826172486, 662.592237674923, 684.099222172394, 681.539345095859, 638.371808348257, 629.528423114621, 657.065576008883, 677.056412666439, 678.569184091714, 651.747571355588, 637.039969773137, 676.934974715483, 661.777969344568, 657.905074864778, 653.773973471221, 671.620219868361, 715.38428750947, 685.846819613421, 678.543936836469, 675.138198997296, 690.308164690182, 652.888264065607, 694.322145544818, 692.420720713875, 672.832198119476, 675.903180289985, 646.482778347921, 686.883407963786, 665.448581837453, 680.728128053407, 680.276506832935, 675.012704682692, 656.46081314653, 704.300483985299, 653.90653623196, 654.440367146427, 650.576888898577, 659.761509054598, 634.625166336501, 681.495516441882, 694.662762457541, 687.659149468667, 689.939920618982, 648.161762489135, 642.458307245587, 683.123636834275, 663.734484815551, 657.850672885532, 659.225805799407, 672.474541812722, 645.512122179433, 667.768844104637, 689.102721580141, 697.922150890463, 649.849632627055, 689.819710413006, 684.691756156897, 662.084979661097, 652.076092175857, 661.207572259483, 711.231897074637, 672.330008018901, 664.64022203474, 659.412425314812, 682.026785938532, 682.625228301057, 680.51294756068, 642.646503018735, 671.135326469257, 684.240706042253, 673.671910787627, 662.212289812013, 678.192116392015, 663.550258345542, 661.484748283008, 664.871550282671, 682.949031393967, 697.072619017006, 652.987728772506, 686.172578908296, 671.964414612065, 694.653130530551, 667.577753939794, 665.596042549047, 664.636496354106, 649.113132782065, 647.285094040394, 666.26237020105, 691.051740334875, 673.876663089457, 668.491935007155, 678.884997538488, 669.04877383526, 659.281742012266, 689.740668580107, 692.230678202118, 660.249591234628, 669.706221491807, 671.113477174398, 703.933576134168, 693.948632898507, 657.710619815724, 663.996160067536, 642.45574302205, 664.356922649262, 673.212399588366, 671.415333963323, 648.404736501378, 666.74214136435, 676.27103600894, 676.937249524429, 653.640598666338, 670.557110843729, 656.916814269774, 658.494601804094, 678.445461051051, 681.305751999081, 663.764879875668, 655.270305939016, 731.610233016607, 655.243308707925, 693.005521795178, 660.430789438536, 684.712487006277, 663.006687588525, 654.396022483707, 678.546004098416, 656.431404935974, 657.601623969232, 683.183354874923, 671.009230071457, 647.930306299564, 679.454072216012, 688.473645870813, 679.19811202711, 702.500111586773, 626.085842459866, 688.151285239885, 671.940695225074, 680.845064562784, 677.049531185699, 664.985533095846, 678.412922935869, 683.005936799386, 675.442140527591, 685.51963546516, 686.375388495605, 672.81784557685, 675.841651875675, 673.581710036069, 679.143994633145, 669.326967757115, 682.203633220466, 667.803949753822, 682.632551922944, 677.424354087758, 676.179973729886, 669.379484378908, 712.601803314659, 638.444765654487, 682.051777535917, 681.899518391025, 663.639885333279, 687.893180325743, 629.893689023007, 660.989569130005, 651.668432330147, 678.537514767768, 672.31739641127, 672.158911576745, 679.209410797197, 706.509008234093, 662.434649195369, 651.948743387658, 655.897020782316, 664.829591722994, 644.928996959622, 669.689792626198, 673.001740067965, 718.523302396232, 699.483342837705, 658.793710311949, 661.612514422457, 678.607358633487, 676.70003347418, 641.908329111958, 677.125658505521, 685.412288486035, 668.373218999897, 665.426170364841, 683.582542662356, 696.451239789271, 705.231219686633, 648.422012675944, 670.394633802527, 672.894965719124, 652.124526441019, 659.146692903556, 611.247721392842, 653.634207308252, 672.203211763096, 665.972360162695, 692.076332286962, 678.104080727545, 659.147420356523, 672.868496548305, 649.736163001617, 698.406015665161, 678.207124367776, 667.500459038247, 692.74234585317, 679.924924595424, 672.177503971591, 644.529443101473, 634.599015984206, 663.308252067039, 673.935459698508, 698.107159638928, 679.814413785777, 672.72474110986, 658.885881875261, 635.796471353882, 666.381978248025, 675.428734425474, 664.932530123179, 713.956111811667, 655.656284872469, 697.228399318258, 698.648547221899, 648.042194448839, 668.325853432177, 648.05784949175, 672.8495961095, 623.80164137472, 684.93883595918, 666.76330999496, 707.029564822771, 666.18944000391, 636.380603605667, 669.905740061015, 631.841184211092, 683.498113861837, 650.024251307573, 674.904247086905, 666.20505725159, 658.971314003609, 641.499976413515, 664.95881522939, 659.637175062629, 686.404279148752, 668.82601843557, 690.01460509382, 672.432158968217, 704.760498971231, 707.10974429325, 672.587839728944, 663.754029023772, 664.354676233076, 654.652865519224, 686.801588491843, 667.054205122446, 690.401161979631, 700.613773110921, 690.253745704041, 659.742438382724, 690.902935799319, 648.377395593741, 657.539209317214, 678.060954165089, 685.416805639993, 654.884149649887, 676.652094435711, 658.570674796284, 669.793489544348, 676.1390797129, 668.845791948568, 668.64853645883, 673.265745152348, 691.425799543838, 669.104649098721, 671.208879480143, 701.111581687998, 669.325734361177, 674.157538184525, 695.1875870133, 673.010795667468, 692.930002235385, 656.693735914803, 696.390555844629, 661.184098462149, 680.147833084081, 644.625169017305, 649.549272808196, 654.357596801476, 666.932933070333, 673.303037234777, 704.054873903679, 667.262705401856, 688.007505471721, 699.164154161926, 676.995897078525, 694.349328853233, 676.232062534698, 675.445867160831, 680.169890407388, 664.610130307065, 676.15969415198, 679.601630124331, 664.303411515526, 651.618456385156, 693.886952627463, 665.106824164659, 696.840127996591, 649.084224475889, 687.01581115238, 635.640288107927, 665.000346943161, 684.308371246853, 676.622934556055, 672.132814619817, 697.10067577228, 671.819487015439, 701.254254144408, 672.908033695008, 669.617978020003, 709.23652985475, 670.648681448545, 653.836397996919, 670.649940710441, 663.22266577723, 682.396041572444, 689.054036039085, 676.07943129408, 671.019002936248, 661.106622630473, 657.191526389201, 669.824514043317, 682.834784429942, 692.974141895163, 698.076931826569, 690.231728485462, 657.880284487664, 668.682880902079, 665.590216070006, 664.268973085721, 668.569144672834, 678.065838522864, 683.279847018549, 703.642263362183, 685.694427834775, 669.713657134739, 675.75324152967, 659.381325146107, 676.470436034019, 704.104306571249, 683.444101385851, 681.057254131468, 684.899386305737, 667.653272049587, 657.526029898556, 668.817869635463, 685.943001439013, 672.20568354451, 659.956891540214, 657.331866412907, 630.421553272823, 650.300116293643, 684.315747372452, 681.634510277117, 679.993786972809, 681.737199427515, 687.415930131379, 691.202812965129, 653.587003373119, 702.640138084427, 649.138093820298, 714.116074808214, 682.460868516526, 686.573547109127, 667.050322002701, 644.698430326995, 676.075129184678, 678.084434506269, 692.659063824784, 662.577659854006, 652.760944356139, 651.125194655566, 675.896282671535, 662.962535634307, 706.762558872236, 671.576101611822, 639.240485269595, 660.931835217782, 695.75736301503, 634.436455414997, 693.009686674103, 679.975485916895, 681.302086331939, 656.271759548032, 682.659220354676, 677.540569662646, 677.765081030013, 688.161731812796, 681.815308192487, 653.672429652891, 684.33221815763, 690.20612393978, 663.105787883297, 684.156324435731, 647.98878564819, 625.138125334943, 665.795516332321, 697.644961228778, 703.671004881881, 667.591090988723, 650.730817293924, 648.734776001462, 734.539162652127, 686.129649986012, 661.772510280285, 666.052886654055, 687.584333577106, 660.677517663564, 683.095945000178, 678.905956071619, 650.282329997795, 658.353248446281, 684.731859517949, 698.301170338757, 652.880864388605, 662.172529270351, 719.890966487176, 647.993665540805, 675.725417257567, 687.834380327818, 663.805918014122, 673.565784177241, 671.375376687004, 680.048193262969, 687.070379224457, 677.736722834523, 676.424317205853, 687.360283597705, 661.738982878972, 679.447174623865, 663.521161513419, 658.225512618754, 677.387697064985, 691.190980053279, 686.724656736003, 659.246299357033, 663.855996795076, 703.361313925955, 652.823061118881, 664.585465640486, 669.422216099965, 670.180573138784, 692.006147567682, 654.990879494614, 689.785128268075, 696.714286586609, 657.030779143932, 658.552667993618, 670.878339323635, 708.353810723125, 654.364777988916, 675.157738238156, 693.708483802594, 655.74912052196, 650.939398093173, 658.914251276868, 691.490295871015, 704.215208467542, 668.146660340048, 664.173272335727, 644.453575809831, 657.450322511392, 696.088068426898, 683.244273596174, 636.803676117588, 678.64495199912, 651.519204974734, 672.417369145833, 655.354628591033, 689.735022849753, 672.860301738314, 664.205669129173, 657.123208551031, 675.701140212462, 628.390404219105, 662.165700904958, 665.725055609831, 683.096694682763, 659.647837506806, 691.76701244663, 659.30639257214, 644.193898495184, 681.397901995869, 651.454577065073, 672.658499143179, 665.560704192347, 687.613937290755, 666.250011430787, 656.532412223414, 674.205364278711, 675.353168829956, 623.570254994548, 674.589237762783, 652.580058612084, 673.776588155362, 664.154577358513, 677.738542713504, 676.011838002048, 672.898256010257, 661.232045409357, 676.125204455856, 675.500956167796, 667.579294058053, 678.097147380218, 657.980855530648, 689.632780744182, 682.023589575337, 658.407436378139, 652.115585613773, 701.837551453014, 671.363407581248, 672.682556268508, 649.654147214567, 654.493806249499, 653.744098971771, 699.41082409366, 673.685258960785, 658.88457354312, 666.299468582131, 667.120660924336, 646.016847281407, 664.165147859403, 664.199007707459, 674.687129140354, 670.740354665275, 683.738427089324, 637.813281340445, 706.672855793579, 640.980384255916, 655.460405086366, 680.598218293259, 665.051103166106, 668.138969071659, 665.663663045409, 690.329828321052, 658.583461983265, 708.794733739919, 675.730422529341, 684.049329731854, 701.155281576047, 676.678335695144, 665.622721390278, 696.66506429702, 688.790294080746, 671.969651331859, 665.452681292291, 635.530891348331, 689.772914083155, 673.264126191105, 677.943938874668, 651.45860851708, 671.79503399666, 700.748133146454, 678.94436805225, 690.976299509629, 685.841401879464, 673.414209022608, 665.186830354566, 666.347427697948, 663.742888596632, 649.908964618946, 676.424008998683, 672.52202485173, 676.75563858043, 669.384368212958, 670.696342464457, 685.57940701377, 650.606177922276, 637.325146646387, 643.248342519877, 658.065965950629, 673.015775525723, 644.993880366319, 690.992340600165, 663.611737074073, 664.711396382698, 674.173357666125, 689.84001037419, 659.395363321497, 660.497717762518, 656.992945576723, 681.035467336171, 675.267646214596, 678.328456297153, 670.658808409377, 649.149042863189, 660.517483446433, 683.43066711466, 653.904469279838, 662.471521676673, 678.113501412776, 672.836416702567, 681.71540858829, 663.547842978624, 678.071722528167, 685.716218048628, 672.518361909391, 698.189543963898, 642.402312907162, 653.491189975045, 696.357598277016, 645.186277114452, 660.399346993563, 690.565192891397, 687.572198765593, 657.402028034234, 673.568280675826, 665.638016633488, 663.728114781523, 658.075568066821, 678.843461595558, 666.602491444797, 694.526609272607, 650.878136859736, 673.40080529286, 656.327429647508, 677.172107513687, 710.885060589281, 674.330843000179, 658.9721089456, 664.666449893351, 689.61202861962, 652.84425928653, 664.621481958707, 655.430274222888, 668.077297867773, 660.935470317343, 705.31189962663, 689.86838511919, 657.785903920327, 641.838766874684, 687.492874015708, 690.829134045465, 666.74363730055, 666.991234835432, 667.150434832888, 671.241512056694, 663.30540287162, 626.470125042603, 671.308023934562, 702.955264706402, 661.389386129402, 666.90696529619, 687.392814290176, 688.015976242555, 672.693372892097, 716.18416399098, 679.334173549428, 697.460308399342, 663.326237453997, 690.339321307911, 667.49992833229, 655.324820711357, 672.405335509845, 675.257139691629, 666.411196334604, 660.274537866113, 688.271527474597, 654.835138933901, 696.580158849648, 692.091257863247, 684.26641472924, 662.397913603486, 664.553495097887, 706.37319874888, 659.712973059762, 689.274467817429, 681.693967649978, 697.673248258025, 678.648661770189, 639.880543691579, 660.134176656919, 694.166232843875, 700.672111335751, 675.007703049747, 668.571601752496, 678.894553890982, 661.732086159039, 662.983390186164, 673.399011147595, 650.347186228287, 649.242396765753, 647.36347055821, 668.996742519506, 668.273372027331, 670.253018847717, 676.437078746286, 691.844209542803, 668.466561512142, 658.286366156839, 664.345179931476, 665.647106261521, 661.087383572296, 675.649035447366, 654.13466684663, 681.014396892608, 649.076487768895, 656.470419324366, 634.158069699389, 683.623941313173, 686.692455272334, 651.180474557426, 679.028731215637, 668.626038791986, 699.273742886135, 675.557223315862, 672.13608096156, 659.996294735235, 662.2446006693, 672.294535950129, 673.821762045067, 678.271756820922, 656.511724470184, 686.053866515436, 670.268836048149, 676.755700597406, 677.177868673239, 663.683868030117, 664.283686564215, 658.075355909894, 663.89665713802, 637.936026753426, 670.648781810305, 651.857524372284, 637.717487924709, 684.678223273103, 658.601662483835, 669.859676147292, 682.347413041347, 668.539245128389, 627.083998425018, 670.042211059078, 673.080153159127, 675.266955758769, 665.132413264923, 656.768283163013, 674.438959749905, 699.61581251447, 666.419466822069, 673.965981767141, 663.392101184844, 691.081031713617, 695.323271688482, 667.428806346667, 661.765614335093, 683.857231516528, 663.193064623572, 654.394493324353, 668.069445788066, 686.564443583236, 684.401384078776, 679.803452265096, 656.471752275607, 661.758675674835, 668.76920918329, 697.987592735773, 641.51581452763, 661.336679066231, 703.504743173151, 672.402895567152, 672.104344620153, 668.916675669636, 685.326071003511, 656.109409629478, 649.376237145284, 698.609065788886, 667.349731834903, 639.680153271903, 699.051061175193, 649.651987988876, 661.172426829483, 672.17130725843, 673.374427621922, 655.050032859616, 667.364330932802, 668.874994551487, 661.632321208765, 697.431323857664, 670.420802714072, 635.040545466452, 663.523051980573, 632.898150074039, 666.80201066164, 676.257564087211, 657.278822101376, 671.332441156891, 668.669097133514, 695.81614338301, 704.612734139979, 647.931419121469, 672.463314578882, 635.22496472784, 675.771574268245, 680.777089595145, 673.264123635317, 675.613191631038, 692.089398960841, 672.770903445044, 681.356631974786, 702.827804488321, 689.806415099713, 701.311159255691, 661.774610540514, 671.273922726929, 674.462748353058, 698.494526939912, 703.979143510574, 660.119723108977, 647.954121952605, 666.182670920953, 645.252364741994, 654.44600478692, 673.099858594362, 665.684807620561, 678.687364375, 676.943567219399, 686.717116157948, 648.143542941312, 656.619421781258, 686.315821059789, 662.663430257495, 652.555299144135, 682.594572835355, 666.124556085188, 671.068592428954, 672.573750773835, 688.402358868833, 664.950155323119, 676.198562959422, 680.76609464833, 664.440366001234, 702.643780262683, 644.437518998883, 687.462006924883, 668.812566971995, 675.970283572968, 694.740752004824, 656.521817365643, 679.787968224653, 683.850429569528, 659.415924930376, 659.904375667386, 636.129964122426, 675.3013665186, 706.348853468235, 711.328420799594, 694.97307897814, 683.821562514431, 676.394683603968, 694.644151784366, 642.685539122823, 659.48562789877, 634.428232121347, 684.32021979312, 686.377537675631, 661.25998855106, 669.709974944686, 680.837895941124, 690.626830191851, 664.891123365042, 684.847465047682, 698.738647526379, 669.908542839601, 661.636251032239, 676.582401213408, 670.939077215791, 678.453401483756, 688.153364552774, 674.136233250129, 684.910402346076, 662.075474820418, 690.968594788757, 683.234345317841, 681.876590387029, 652.809928825814, 684.234075403416, 677.679254855997, 685.970353072928, 673.860268699638, 669.904090050223, 656.622078343536, 674.1457261892, 687.798193585296, 665.690994491607, 650.283975070046, 656.519865665995, 682.225744271501, 679.162787411935, 675.244576750244, 687.865185278951, 657.880227080382, 646.668806994383, 671.207554534762, 676.031368568231, 688.732403030366, 684.068491194034, 673.874715358833, 665.935089188399, 689.31532432662, 660.956137423852, 660.474948738631, 711.003430582358, 655.13540644675, 674.987364271336, 679.395213392066, 690.354495046054, 653.592219965105, 665.58997627649, 675.163402431255, 685.731666164893, 684.862164923214, 673.034062034721, 673.181335961561, 676.327915423229, 664.136042137333, 642.58022199671, 684.862840998142, 674.544800565982, 657.122007921423, 663.741799168301, 661.77449669458, 707.414073507217, 643.08568600973, 667.512485820542, 716.891576793213, 661.82104431066, 668.449886209923, 680.922775385479, 679.11808826599, 682.356313916323, 644.876982261474, 650.692599617193, 674.10559985031, 699.379079722339, 698.744849505369, 659.165903440836, 671.796451849065, 656.704168173969, 697.592162820402, 684.900313236704, 667.15766535727, 666.136313098343, 672.856401321657, 656.81117470583, 689.848831725345, 674.158621460841, 694.734852311388, 652.54287355007, 667.049751139358, 656.640094009518, 675.052148135461, 692.670792718123, 683.459340765255, 671.036608008516, 655.780413642206, 650.816633644903, 656.864819719242, 647.568630185619, 666.725898087795, 644.562408419096, 693.47642733142, 696.275084810962, 673.725303243042, 659.471334609281, 691.041831108566, 679.291783726243, 675.721526647515, 674.69826866463, 644.827586968997, 663.905525377646, 670.242324585147, 638.168541452092, 661.3158664005, 657.086754556106, 668.905541553147, 705.908804089588, 691.311273640231, 692.717178044576, 681.121692943177, 668.414770510287, 665.146324762891, 675.897176418972, 656.517290805897, 664.556968109277, 665.995374990885, 663.636992996968, 647.212010654227, 654.546458221247, 665.733716955918, 636.556134750772, 683.764382375067, 710.255947527534, 684.49348210967, 688.079426598891, 659.475476177227, 682.197468993629, 650.459394568577, 678.213244908406, 683.267307089809, 666.225417788042, 656.61092694753, 687.680655579199, 680.688552592108, 693.782972075489, 705.889267650008, 674.299487510885, 669.26379015563, 664.498401973267, 646.336392551519, 684.336607328923, 690.794074697004, 689.435360759605, 681.401470531278, 669.51801324069, 701.136043303167, 672.396525310651, 665.458143688163, 672.195579359967, 717.784967604187, 689.715579153984, 660.082855553024, 681.245806036377, 693.850222786015, 688.079962623999, 677.616157148859, 665.126657506631, 686.881523185608, 696.230748153439, 667.354169545885, 663.461560624318, 654.537157373606, 657.810534485498, 680.537926935388, 671.39079529496, 664.463394725903, 648.493385427138, 699.730116792625, 653.730421591044, 701.417686505407, 677.910807383029, 667.191969831048, 669.252808708732, 694.564572286738, 669.701574748729, 651.613226523155, 668.728776635685, 661.826917705085, 648.292192495984, 688.798073846694, 680.124925276277, 681.901194209097],[130.61299671619, 131.386453894526, 134.517211378043, 131.771356106223, 129.942035816538, 134.11414463933, 130.355671378649, 128.606492336779, 139.168787508847, 129.854584699035, 137.727869933403, 128.494456983582, 131.601326608348, 135.549693090972, 129.110798192634, 125.2701115065, 129.943776236532, 125.445727127661, 132.406971598932, 130.366130624056, 141.040068548383, 127.652177425735, 129.269201311887, 122.664069724021, 135.673804572315, 131.093827049519, 131.233225041089, 132.092003931408, 134.170281722127, 128.705580763452, 127.124036970958, 134.357423865333, 134.035984168121, 136.084558137773, 129.246458700383, 131.409987671878, 137.572167413169, 132.658925627345, 134.030224272558, 130.540014844762, 131.949129543107, 131.095374132783, 131.131661026531, 131.346119048225, 131.840095021523, 127.609736837587, 130.395064643396, 134.942449128184, 126.262941445381, 129.08628855478, 132.437540771763, 132.155270204975, 129.871329147332, 122.392713598196, 127.734827111082, 127.065068926276, 130.006531640207, 128.835628644808, 128.49599863022, 132.143543816707, 132.156615447794, 132.76946830349, 125.415097162565, 133.60885810615, 128.25094998572, 131.367554093305, 134.142796122362, 125.523256148653, 130.635569275973, 135.836699692305, 129.934473515704, 133.284100080652, 130.486864806, 129.92575072465, 130.976298870841, 133.52994812997, 133.245539178499, 127.423708261225, 137.199537816811, 128.462407276056, 134.623060830794, 127.477451340963, 127.16369055585, 133.640972449604, 119.974189281032, 127.273547049077, 129.511953927715, 133.194105609105, 130.518344920546, 128.93148140658, 130.918172443852, 129.174483507543, 134.847465794401, 134.576607469063, 134.616674504772, 134.47549806324, 130.423180223406, 128.35166563418, 134.260979076056, 130.88194877507, 132.407657664297, 130.595253192556, 132.839005352945, 130.361696736981, 137.011176251523, 132.403932994519, 139.730513852415, 128.622093174906, 134.471125984356, 129.555278316914, 130.386676936145, 132.297675707255, 131.628259349776, 132.20193071815, 133.794132988522, 133.584307971703, 129.396328648143, 127.532757499109, 129.363689792957, 128.718909683807, 133.481865473965, 132.496545773837, 127.267760771621, 126.01707946593, 128.268132048984, 131.355629828777, 131.273155984718, 128.751462177508, 131.939777424286, 129.078248961713, 129.128993030178, 132.739987641627, 129.590812590479, 130.668984577821, 127.109114370026, 130.571842259737, 132.806267420058, 133.382203686104, 138.460240719621, 132.409735247342, 127.231274765258, 130.724518444031, 129.581603075754, 129.167458172774, 128.939287163466, 131.174280959506, 130.394686870559, 135.000579234782, 133.881257745737, 137.647942637679, 127.654745652145, 127.843597804929, 129.341074005071, 132.712855364956, 134.076800669618, 129.079608301888, 130.16197557526, 133.16262815238, 133.12308105166, 128.23052648399, 139.809168542555, 130.536782713713, 131.042253426568, 132.036452134056, 125.495651552833, 126.887836280202, 127.074648907265, 134.79640314863, 131.082714175854, 129.105551981876, 127.824642721386, 135.4741926436, 134.75463626021, 132.24973219196, 132.51723502362, 133.320950033611, 132.791442058883, 133.788431450353, 129.486646453456, 131.426746546741, 137.238852134661, 127.505704918818, 133.257053109919, 132.144676617762, 129.614381257942, 129.805672711252, 129.314298591057, 131.375744795023, 133.872820759982, 127.5893351945, 127.473180134567, 133.713913041255, 131.872707879947, 134.158858994391, 130.414207781927, 128.078278148655, 135.4246856275, 128.354417620116, 133.432142464652, 127.029889087749, 133.751622638082, 132.561088022924, 129.012651441172, 131.200904631617, 131.685839614033, 126.767149959823, 135.631807134979, 128.065554969827, 133.02196088951, 135.507564092962, 130.838064472081, 129.954501766755, 135.313433711091, 128.80040443471, 131.747124069857, 132.015476678376, 135.685688368362, 132.298610646567, 133.024471709043, 131.996541453017, 131.212690771237, 134.302477323382, 126.956340015472, 133.752643895987, 128.620610567426, 134.556938861429, 131.175036152538, 131.761357425868, 129.442321177771, 127.532984256983, 127.273558779049, 126.554988754354, 122.531290848942, 128.10023736633, 132.233712676969, 130.938369173708, 127.364512565649, 135.918428422513, 131.23782803636, 125.889525696134, 128.396380133076, 131.448863702191, 133.828997354705, 131.449124626954, 131.597521934287, 129.845224749693, 137.218537247995, 131.76401094244, 131.001286283978, 132.828071760016, 128.917678960128, 126.762102553751, 126.249229847297, 127.721342852459, 139.300500054382, 126.507056127588, 131.670579222281, 122.095198852844, 131.323538906797, 129.838358408181, 132.833489930228, 126.023024763519, 128.307568625301, 130.889099478827, 129.422088854602, 133.593210042705, 128.697000857644, 130.862674699175, 128.301886109035, 129.637949731842, 130.908319674335, 130.039106635903, 130.683180388444, 130.017730658619, 133.946441286456, 131.737565948846, 129.975736030174, 137.105163277936, 129.069331455768, 126.586695338617, 133.165174742346, 131.924707317312, 127.499941332469, 130.770300729213, 132.843544625662, 128.391419082328, 125.411312075922, 128.18646593631, 132.751586812249, 135.138434398341, 130.88370026239, 130.970257920527, 125.391316703906, 128.809439565257, 129.731954811079, 127.199169854139, 125.178462328547, 127.822394915036, 127.482082939051, 132.82177466347, 130.464934514581, 133.656403401098, 129.299227795588, 128.999940530271, 132.370406804398, 130.769376823581, 128.147762108739, 128.588097671501, 131.948797638407, 129.346591936013, 131.665439921652, 131.708631285733, 129.513287031969, 136.548164171238, 133.539654288229, 130.822236660723, 127.456960590415, 128.463455089919, 132.671849144442, 134.25774260703, 129.143659673505, 132.959400763351, 132.614173835157, 130.854066364625, 123.712829315929, 132.264261955666, 126.519080163844, 132.539690662466, 136.665776410741, 132.689350358892, 125.673728740196, 130.262550088305, 131.766614331593, 128.227104835461, 128.863745167335, 127.681621357374, 134.001335467469, 133.774356126312, 129.814021525209, 128.445676427519, 133.048796066967, 133.391263653554, 131.606492261307, 134.609400034074, 132.708170535869, 135.160092896425, 128.127768651728, 132.496709467682, 129.910583257099, 134.702406013577, 131.946868939714, 131.281145088528, 129.121824585701, 131.402051126059, 134.141236326076, 129.5848912785, 129.656038124988, 131.185185084202, 131.64673601187, 129.190254161902, 136.33307938493, 135.65753654297, 133.992378704837, 130.97020189657, 132.131683635334, 127.115841581919, 128.307702123805, 132.539179171522, 137.716779374393, 133.764819770665, 133.153588700013, 133.417015298499, 132.15272158761, 131.205890886882, 131.384154910068, 131.047466178096, 133.660809500822, 132.62059838796, 124.304527770314, 129.512467277426, 130.408637793122, 136.663839571208, 131.248079582517, 129.34838928938, 125.518044593503, 128.556514947771, 127.927792436354, 133.721883193037, 129.432159146453, 131.222471135398, 131.477332107363, 128.60915501401, 128.229689306087, 131.544055174373, 135.866183438871, 127.622904803559, 136.543660539807, 129.560512516052, 126.658924921016, 135.203341638368, 133.575199438551, 125.70285298275, 131.029764995927, 131.91983892895, 132.960929771119, 134.047121612734, 132.676057581416, 132.261589974577, 133.054125386571, 132.115499462856, 135.158168639851, 130.318837010318, 133.659732854357, 133.078204361773, 128.37925767096, 129.281513219285, 135.538812815572, 122.010722360419, 125.889527539795, 133.914328570509, 125.358702312427, 133.199204726656, 134.689546267195, 128.632884459708, 130.813397571899, 133.873341496693, 132.882323061596, 132.041446369781, 131.913275395822, 130.291154347368, 129.435369933497, 133.372428057303, 130.485351902396, 129.960175896827, 130.154978297106, 129.915609690829, 129.926949720474, 133.263031367854, 130.268772655935, 127.947112780414, 125.742671678611, 132.352840807404, 132.949685273597, 129.884823961389, 134.642248135187, 137.466387811656, 134.60931774427, 130.288238712526, 131.1937067333, 132.09935202685, 131.571753328842, 124.118377058962, 130.459491433195, 131.102039545002, 131.699290189614, 133.181375093244, 135.289755873425, 129.024454112192, 132.876346411237, 132.986410727954, 125.965474492765, 130.208884344457, 128.905451172265, 132.749491317828, 131.298064244401, 131.940067172262, 131.770992499682, 134.801544524067, 126.281993015834, 132.120284874722, 130.954387452861, 136.595594889004, 131.203897379156, 131.14521344503, 130.879939566659, 131.483652372305, 132.992562080428, 137.432083182856, 129.335133826, 128.725560991149, 135.10461892696, 133.457235136688, 133.039069328678, 125.919287066139, 132.249311206558, 136.874376481148, 132.258732525628, 128.938406449156, 125.435913320572, 131.811560330798, 130.939025510518, 133.72561632577, 130.116012474986, 124.255358413053, 129.377836094444, 133.151539996345, 130.499151955759, 128.026839887217, 129.729196303407, 129.564496146799, 128.951199027644, 128.765436821713, 130.30652651982, 131.145916081304, 134.899871578002, 134.388736159226, 127.601461837156, 130.357467656674, 132.48561080925, 136.377926350844, 128.324273032744, 130.884180543961, 128.046051226871, 131.373034461155, 138.456802395111, 130.830888281031, 129.488368991546, 132.095787428237, 127.028124404143, 130.546625764797, 135.42994368248, 134.838636941527, 135.569213040197, 129.202221801572, 131.838734392609, 129.404425799588, 132.730170932469, 132.683834350839, 132.214258203448, 133.890025394964, 128.668883422229, 131.580869861058, 132.632061449661, 130.054268335451, 131.130927684317, 128.1921016677, 130.784932815009, 130.023785866311, 135.160713162214, 129.937163907125, 138.641795030205, 131.719445226152, 127.544572800496, 127.043109421618, 127.173507646569, 129.29248019807, 129.340815402436, 135.289515075907, 128.751096444141, 128.49602848179, 125.561342653914, 134.821266031561, 134.823518106917, 125.723598573649, 128.345621341032, 133.935391197689, 132.838564423464, 129.754988387748, 130.156116761893, 133.76951620965, 128.35735259147, 130.896012461379, 132.069717186145, 135.108490554547, 134.592185122238, 133.758170474474, 129.758031095059, 130.361506029024, 136.200044651648, 135.909714093369, 131.359562925089, 134.199017528488, 129.710658822483, 133.421011126888, 125.933585118365, 131.806768902205, 130.691381688196, 124.003132732084, 134.238289042154, 136.00461039753, 137.101434592884, 128.685585809182, 127.587632283879, 129.509872098205, 125.834151492185, 127.128301440306, 126.890466245591, 131.538531597744, 129.70786049557, 133.598366067287, 129.971304702139, 131.300103822669, 131.176712324875, 129.364748564861, 132.203300998596, 129.755716790328, 129.734518666481, 132.161842830983, 129.518023884719, 132.087103390602, 133.426204792918, 133.535583843428, 132.521577814484, 130.605631828841, 132.497082303617, 135.521795263663, 128.938950710672, 127.933161851326, 129.128472050545, 128.61079306162, 132.376474983455, 136.876179248825, 133.455432617085, 131.86153850937, 129.298624580885, 131.227338816594, 130.759860109791, 135.175159932643, 128.521432667778, 127.704899138722, 134.224951221976, 125.491264008609, 127.294659956012, 133.358793923275, 135.533258615885, 129.905197681992, 125.468893322152, 128.800658398934, 132.924870152188, 133.001927159463, 135.149683958012, 131.004355556242, 130.080457434319, 133.562559998892, 129.873261691793, 125.822574933382, 123.606071405322, 135.800431503604, 132.190690669824, 125.491090460457, 123.337422042832, 131.850402833837, 128.75413862514, 132.24866202149, 128.633262351006, 122.603347994392, 133.381651155051, 125.406406504477, 130.877014960286, 129.422671665623, 136.371642110565, 137.050923765692, 131.920534216341, 128.652449059529, 124.009673812311, 135.426501308838, 135.205209737982, 131.201530370279, 128.220937280373, 136.718764330772, 125.282421537094, 128.640540204088, 133.394348448981, 123.776920659, 131.398306258939, 127.225759442734, 133.029858978614, 134.060000247759, 128.123267481531, 131.091754309227, 128.643222792895, 129.987426680941, 133.344508166917, 132.101050446816, 137.524583620241, 136.91627922629, 128.547651710032, 126.845465647082, 132.132188382596, 131.041609097529, 131.505438657992, 124.624344883008, 131.836214173092, 129.71234644839, 128.677869723924, 132.359121867907, 134.593313023012, 128.983888375935, 130.191286572821, 131.82132219494, 131.13984566375, 126.083224001907, 128.615554828396, 125.118586442279, 135.610606934553, 133.064487611454, 132.961748333745, 130.990115475593, 133.602965242282, 132.597161927299, 130.816972157088, 127.649142371987, 130.273066029872, 131.724938880903, 129.943628532103, 131.718944646706, 125.837985610333, 128.513975939629, 134.910361935619, 131.801522303276, 131.877798498556, 131.062236920694, 130.249327422591, 126.978516278546, 133.255745108246, 129.122902660788, 129.823870421949, 130.000177067874, 133.484308397385, 132.27833761661, 135.244379633863, 130.830393864384, 126.35527839607, 134.844224012396, 128.683385263939, 127.871066591072, 137.501785960958, 128.317431067406, 133.562625454017, 127.991065254686, 136.031057882989, 133.600995551144, 127.983853954864, 132.211014995183, 130.91086112126, 131.597948781358, 129.857495048956, 135.186329979898, 132.180949161279, 128.667559146626, 132.535989143281, 128.293716223068, 130.639069641706, 129.022165720642, 126.855918888602, 130.831483053096, 134.993528531206, 135.178772481334, 135.262911292999, 129.631795773656, 127.157015075421, 132.818352136797, 130.058754814098, 131.535549292878, 129.686101795177, 135.220335020269, 132.559297074278, 137.325417522137, 133.565934716662, 137.02622973637, 134.214965875708, 129.547192690624, 130.78841330099, 129.793476100293, 131.93821979276, 129.338207198494, 127.603428867104, 129.601722372537, 126.842565801973, 134.391279150466, 135.79261347526, 132.899903693715, 131.508345566204, 133.126419015816, 126.163012710058, 132.094229800837, 134.237480105107, 132.550798898794, 128.816690669805, 126.78105162448, 123.929781803245, 130.460997578741, 131.772814219164, 128.96095794796, 129.967594675796, 126.666559287419, 132.379183044199, 128.873604650481, 132.811741017, 128.886260245361, 127.385195114582, 132.17929422723, 132.897994361808, 132.094242567225, 131.188229918983, 131.542703954326, 122.090805848329, 130.696753858347, 127.833180334983, 127.383512090914, 130.22396250659, 132.406151573833, 132.129583538436, 133.554931807682, 128.728412388463, 125.487632331354, 133.24864498437, 128.655700169405, 132.750186741125, 127.417535874208, 131.205513300248, 134.1618045865, 134.261707524187, 129.838268254425, 128.697560348725, 130.835977525925, 132.94174818128, 135.472951189432, 133.09106907295, 130.34186050205, 128.841547971494, 132.647434431038, 134.295515433174, 133.209037313412, 128.724045429734, 134.195924955455, 132.861537891173, 129.57789553397, 134.112412186257, 132.359879479794, 134.057748642178, 134.477836222811, 130.573431285324, 131.777140324595, 130.455739997518, 126.095446238977, 129.345655702151, 128.687652607479, 131.057605168192, 131.092708389922, 131.744085670573, 129.81018956986, 130.731744749038, 131.335184601775, 130.542827248673, 126.773590635809, 135.924386739523, 128.604116682816, 126.144367850867, 128.757180836185, 131.813478800685, 128.878760127295, 131.695692321195, 131.798749894016, 131.374688831338, 127.798712131798, 132.487962914744, 127.975375131239, 132.898374741069, 127.447125912958, 132.947934343855, 128.114794720908, 127.026552458164, 133.607942351856, 131.251456188571, 130.836183223256, 129.207559882261, 131.45033540985, 133.536235503958, 129.392238780527, 131.605833878119, 129.567888377432, 131.032866030307, 131.426727898672, 129.654639874701, 132.060891271011, 135.792373026568, 134.912120559357, 131.253974200096, 129.957753616548, 131.660428798578, 133.847435306238, 130.251306136441, 128.489636875598, 132.17444752199, 131.79933150033, 129.126913441682, 131.019057692091, 133.844842767641, 134.835152388167, 136.447381470009, 131.407672821115, 128.701857692359, 131.930248265562, 133.32459994081, 134.196177403532, 128.001992701749, 131.721615847022, 131.243207942096, 128.72684407386, 132.938477519208, 131.323145474446, 130.641231345453, 133.645275780328, 130.168012146648, 129.292132054028, 129.101905703128, 131.343485480604, 128.156462916896, 131.812734751896, 134.323171315421, 125.998515609727, 128.691493693344, 129.489082621169, 134.860987856486, 123.256279384735, 126.104065118334, 130.217392568589, 131.950383208797, 134.671895257858, 131.117144584993, 126.314256567512, 133.449783158956, 127.79076367723, 126.338046669545, 131.590305989993, 127.459092353331, 131.304665045054, 129.396878313016, 130.591638464836, 132.697164952547, 127.065646647968, 125.485233412891, 128.27315287992, 129.942716810369, 127.692019485944, 130.021330940932, 124.018902534893, 133.734372567267, 130.994483873223, 131.898536967113, 126.038188847059, 134.683141555601, 134.938162035155, 128.788948036898, 128.930660506074, 128.302625081436, 128.319259933941, 130.280357468432, 134.333009007181, 130.408844292563, 130.17448952152, 129.634511753423, 132.271452345583, 137.247486458493, 134.386713515386, 134.034610197617, 130.770032697005, 134.091768564838, 134.063779386039, 128.624089423841, 124.687041602212, 136.514859322124, 130.709184858178, 129.422353502838, 132.41689200297, 132.099023693609, 129.753433569916, 128.359146587339, 125.167055064957, 132.783267896011, 136.0451678595, 130.251364549614, 126.785827689638, 133.211107144367, 133.563933722833, 134.817621256775, 138.287183128319, 135.22408671864, 130.80236169701, 131.544482939272, 132.261083444776, 131.904373586023, 130.522332067038, 131.709025421634, 131.72771121771, 132.784032385758, 131.296181240713, 137.09423565431, 128.289095087681, 129.706590870993, 126.856682973353, 130.397438575776, 136.024689117665, 126.899266090077, 133.594616269554, 128.58162439317, 129.819780948915, 129.423697071212, 131.475532802915, 126.266491703165, 134.956317203518, 128.257537940574, 128.455343727527, 133.341313843303, 128.15725674929, 132.837310409517, 132.4050911785, 130.07307419688, 129.167763196348, 134.257391782433, 134.789640732051, 128.367677183684, 130.367284524376, 127.779996759059, 134.506044708682, 126.470130952426, 131.061382825634, 132.071539945676, 128.447049383717, 126.533866210806, 127.795483314376, 126.973974135, 131.128582124901, 132.071881128612, 134.540050854518, 128.851779200022, 131.289799031449, 128.813679065908, 131.785719259186, 133.060820424617, 132.51706211507, 130.249980333095, 132.321754937284, 127.517535732234, 131.199237415951, 133.56850491927, 131.088884908493, 126.252106059057, 126.751462793916, 129.504939247575, 130.582457428739, 125.280027806184, 136.371220554257, 129.348245839199, 129.753892335511, 132.19100793612, 127.48181115883, 130.153146107201, 129.378289116843, 135.455434290596, 129.669984044154, 131.606892447721, 129.468893426481, 126.610704261248, 132.432071099133, 126.611660901329, 134.901593468818, 126.638663730729, 131.636522084481, 124.198177977157, 129.311948425461, 126.5971121658, 134.200529582025, 129.453261384847, 128.667773954751, 129.162413636648, 127.561727868579, 132.175646352137, 132.969379605504, 131.210119520502, 136.719465238857, 130.374606279638, 132.997158264015, 128.406945665447, 132.568113312632, 128.606813776948, 129.681516359684, 129.703818421483, 133.066660973842, 128.042078778218, 132.714852190021, 135.779106061238, 134.473021533851, 131.821971038818, 130.217350763687, 131.501404005808, 131.911076353765, 126.430361260835, 132.048046569432, 128.550806457761, 127.780298894943, 128.953072667918, 128.788765502531, 135.351301645769, 129.709880249003, 130.938753373775, 138.823983752456, 130.137986773262, 131.252202316779, 133.724780059034, 132.441970451283, 133.148407514944, 131.654730649143, 129.033676024117, 136.676990812226, 132.981594541082, 133.597059538557, 131.349699570178, 126.535533009315, 130.648604465882, 128.432945542377, 129.035436912057, 131.227501189023, 130.713197171027, 128.524058332687, 128.862690324353, 127.464254058801, 128.952781810483, 125.091893716356, 135.293705467072, 129.81987188573, 133.181797092244, 127.022397456289, 130.451351263377, 130.785667567643, 129.943303459159, 132.441009654208, 126.395093355425, 125.939354212649, 135.94372243453, 131.51159872403, 129.191182681749, 129.97008007501, 126.996094433648, 134.568705529676, 133.417992230833, 132.230963734175, 131.443990051368, 127.471555492109, 132.245852463833, 133.585015194576, 130.790930243529, 125.923022117504, 134.514363620276, 130.813116960461, 128.842306074102, 130.741914539665, 135.16670219945, 134.536490259601, 126.866822599092, 128.457730084278, 131.639057640791, 132.141886692399, 127.511831234086, 132.593143894674, 128.263759373886, 133.561379054299, 132.970805675393, 127.216705169257, 130.242779219194, 132.511004003474, 127.830546994021, 135.132704627576, 132.819642796734, 137.249581242352, 127.85682134011, 126.145550729898, 131.168254178274, 126.905103738603, 132.117798811855, 126.445792957213, 136.9299897796, 131.82643503973, 134.318022102151, 135.058851839826, 131.108551539695, 133.817600986416, 130.010242812109, 128.141758100671, 134.003916914254, 131.153686749068, 134.276572006189, 130.69657039543, 128.849945191288, 131.033791665779, 131.382739183489, 132.435997518194, 131.625718762937, 133.995457457286, 131.319464506992, 135.628937376049, 130.674051585694, 131.131953017132, 127.172240933822, 133.220527963805, 135.18976510097, 130.086707405181, 133.888667529835, 133.957309235302, 129.716562406592, 128.051364362164, 130.978525412046, 132.034328627505, 131.617733373199, 128.493027299745, 127.901511343071, 132.593178306801, 136.733440773713, 133.353793566707, 136.840572834672, 131.513753368869, 137.302748740151, 133.159543885895, 131.48460764131, 137.125268459629, 127.451757049952, 135.996982710036, 133.203927616811, 133.842694518411, 133.959928506217, 137.025899781739, 138.277058251011, 131.275525511885, 136.734367646952, 127.679477883785, 130.168262234069, 133.463760481965, 126.729122688763, 125.261421263273, 131.555580183575, 135.092263623226, 130.219723297068, 130.177746654941, 130.198969741683, 134.826275275623, 130.373748937092, 133.854559511748, 131.189945868105, 128.580309877576, 130.524529435041, 127.929098283648, 136.000867523941, 124.929784136908, 126.443559859401, 125.963236912846, 130.302811453083, 125.778499566552, 133.829277317472, 130.231048010997, 126.020833972584, 133.953693273017, 133.200859143759, 133.01885738053, 135.366008875009, 135.428459050368, 133.824234654548, 129.754400744065, 130.403560520205, 132.777056804981, 129.951940117137, 131.40594869134, 128.928279447831, 133.606005470668, 136.078436659948, 131.163239824176, 130.014382943818, 131.362736458024, 133.097263835037, 126.020519111606, 129.439412713322, 129.284607562948, 130.536915361272, 131.841978124075, 136.232801116145, 130.422914830191, 128.507846981445, 127.298273059139, 132.830720659513, 128.53902293435, 133.73742698106, 129.25945349008, 131.436409598659, 124.369408755897, 128.331353029343, 131.977644397625, 121.853694963504, 127.463092228993, 122.699165149635, 126.617306762841, 129.780929162638, 131.457330437428, 131.256964304571, 131.310454690035, 131.294672128083, 124.251006617963, 129.782098250019, 126.376464625106, 130.512299443155, 131.87307743982, 130.279606792596, 129.512012022954, 131.747965264746, 130.818287800488, 130.892823708746, 129.80646397809, 135.551667384077, 135.746928698883, 132.060855838965, 129.396089595065, 130.753780675601, 129.087087478743, 128.264495231934, 129.422946536273, 124.569539273693, 131.920484419142, 129.924065176462, 134.055307806224, 125.733885131661, 131.156967951452, 128.243343204321, 133.893969034009, 132.650250478665, 128.970861356955, 131.826320220736, 129.623017842484, 133.046901805781, 129.026290616719, 132.083994886441, 130.594390909789, 133.388722030404, 136.871997208899, 132.146907356098, 127.951783478876, 129.243291371198, 126.0388254724, 128.847104243065, 132.689325154075, 131.094094007843, 129.399902948158, 133.955988250656, 129.600306985105, 132.90137167067, 127.403820715302, 133.184451543173, 129.521161884292, 132.067329300686, 129.619591689151, 125.461852650045, 130.508058338321, 127.739131706174, 134.254276635729, 131.66249478445, 129.887766888846, 127.649074661463, 133.943599512578, 133.780837183556, 123.968847190764, 130.256494049523, 132.573384929242, 130.491207510806, 133.645532997389, 133.5704467646, 134.892661123012, 128.162870105512, 131.353139269249, 130.383889985761, 124.986813568477, 135.207725969711, 132.75806986716, 130.135627993987, 128.176663866247, 123.791709323376, 138.077013017154, 137.59909704645, 133.711669716851, 128.822487892241, 132.39555204565, 129.68848122512, 126.12808273209, 131.381199214636, 124.903439853714, 131.504006735661, 130.135683772845, 131.564094371194, 127.746369198727, 133.006952697712, 129.752789787597, 130.596902811507, 132.513629444622, 135.261290993656, 130.194163143038, 132.12540794775, 124.849801936216, 131.063450195681, 129.711447594981, 134.121283978645, 132.023941003485, 129.212916100593, 134.429751122849, 125.377845050497, 132.409413729887, 129.24162242242, 127.753566552628, 130.289651236336, 132.600032203655, 126.682366817945, 133.529942066093, 128.491850661942, 128.086824125731, 128.776392897065, 130.312605227413, 128.994249288426, 133.089538781945, 135.093427296043, 134.190200524453, 130.932061244544, 134.473865114767, 130.388955335654, 131.74450557006, 125.99817271281, 128.050861144928, 135.869781257179, 126.567282472268, 127.678841707699, 129.833752731842, 130.582567481563, 133.964174761353, 125.662991553766, 128.160899068631, 138.284625638729, 135.444436856563, 129.563889261374, 132.988494501125, 131.389739034056, 130.210584992597, 129.423619792717, 132.222335012717, 132.469674541897, 133.358477014579, 132.198481068287, 132.58931332105, 137.771473413795, 130.349038356446, 132.210164254435, 132.045364317583, 131.531623036616, 131.564874564583, 131.239188018886, 131.471106414482, 130.262166038863, 126.448485868292, 128.157187129719, 130.452230441591, 128.818607675566, 130.47295701356, 130.558388075911, 133.950188269333, 128.716260679589, 130.908382264314, 128.628134309826, 134.018968548011, 130.231283183482, 129.71012909578, 133.895370980064, 127.020645239685, 130.560765426829, 132.200584689269, 129.611948709608, 129.780842649348, 130.634905582355, 129.643696554873, 131.794882270424, 131.132395412602, 132.722584847331, 130.224496820696, 130.024846227629, 129.955669056732, 134.634403895516, 130.867006087059, 130.009692987345, 129.745134207812, 129.241800873135, 132.60347554967, 127.911704476568, 131.991528702104, 128.31375171038, 129.884566659434, 134.716274034751, 125.949827095795, 127.268925422124, 129.096783889622, 134.729189423263, 128.184014360764, 131.408487945267, 127.352904956754, 125.498146741835, 130.70913922409, 130.355369322346, 135.019397831576, 138.0533404076, 131.684418296795, 134.391846995373, 125.457813507323, 133.915239516107, 129.427794264703, 138.967740723169, 130.94696686783, 127.78989957883, 136.656081144104, 128.448593592898, 130.804643228916, 131.237393874529, 126.774166555615, 127.844619448485, 130.474925529417, 137.163959872322, 130.894614149048, 131.120723460228, 130.1970333659, 128.092390591241, 131.568546054745, 131.395475907385, 133.298875570503, 136.789305601682, 135.186286926539, 134.248309786389, 135.021416771577, 128.265621605604, 131.471350596106, 130.240147674785, 135.326520964322, 131.571351728735, 137.448733097098, 131.391038995116, 127.773794605805, 131.811338112358, 134.491913641591, 135.355085911663, 133.532551060823, 129.045270480824, 130.656397530112, 132.952189248222, 129.792269182146, 132.974429525662, 130.107901760988, 132.030738030201, 128.253535852914, 128.962421250973, 140.991971974897, 131.148040027365, 130.952424668618, 131.793175769697, 129.47697801248, 130.560693683809, 129.380438045575, 132.10497220831, 132.023580951694, 128.319510190402, 133.269692886642, 127.636229607011, 134.131412919472, 133.539852674925, 129.513516500011, 135.939210359396, 132.011013129016, 131.704554687219, 127.550584137836, 137.553143384639, 134.467172093942, 132.967239011439, 131.058455009928, 134.406117170865, 136.139142027248, 127.062664214001, 130.057864003497, 132.62908224552, 129.197590092996, 132.437925383332, 130.583622774541, 132.439290482828, 126.141121437912, 128.532765584578, 131.030504187485, 134.081981532639, 137.563317440114, 128.592282295519, 135.996394302928, 131.873645319768, 135.013994708618, 128.357868176419, 128.486234227696, 131.096240360617, 135.516021193092, 131.500926060854, 123.70860364015, 130.125994315588, 132.501891282793, 128.498885260821, 134.628819897742, 130.189898011205, 135.319132246846, 132.710267384059, 132.24751527458, 124.45312533116, 135.05312610397, 131.892195545691, 133.276406347161, 130.500306880724, 130.932120741734, 135.147758733072, 128.814544896841, 131.364131157719, 134.612528801058, 130.942184896565, 132.096967406794, 125.299722409706, 127.77000021749, 128.928103397687, 130.759757020941, 131.510062344353, 130.703887493319, 140.068420855789, 135.677118824078, 132.721534314802, 129.999917188513, 129.026554238262, 134.133285731555, 127.808280393642, 128.19469641948, 129.432303758244, 129.689351965403, 133.426424498077, 130.273137646795, 125.4641140068, 128.467998862996, 129.326895848741, 129.935935322554, 126.193646364402, 130.296912769223, 129.14459569715, 135.98637251878, 128.294572896527, 130.701172599437, 132.594503781231, 125.741982983925, 128.464010209061, 131.872345100482, 133.246835482186, 131.074043814977, 132.24461494631, 129.840281999437, 134.656016990207, 127.623938105411, 129.736925710932, 125.018767499217, 134.481255593716, 129.404736200212, 132.121949419071, 129.974171133698, 125.628789335269, 131.29367582867, 125.529819419249, 129.038289466308, 124.187752852104, 128.154369876349, 132.960850738428, 130.813141516433, 130.316955221883, 129.894352171046, 129.530940233845, 127.410454824613, 134.090198394245, 130.787930575802, 129.196184030246, 124.829023123869, 131.165784511294, 130.523068608002, 130.006480524419, 134.820739030629, 135.884013432076, 128.207420633058, 129.344789469528, 134.263200314025, 129.614162513919, 138.510367267343, 131.940839656261, 131.480638536016, 134.558299096723, 130.280787302702, 130.308388819393, 129.993881714348, 133.52008105745, 120.835858916179, 130.249318268871, 125.626363898373, 134.488641630762, 130.581441463918, 135.291496317524, 133.650686992014, 127.002666645998, 133.330554658592, 123.700386224941, 127.975260311205, 137.030024469877, 131.763232843102, 130.713000789101, 132.964932340177, 132.609831084802, 129.866736916262, 133.168687369005, 135.513768659939, 131.879285616969, 130.396471941737, 129.063395047279, 135.099611685098, 130.406175559252, 130.711854677223, 128.299318634207, 132.77702772437, 129.357226636871, 132.42614267065, 128.711944059043, 130.697507465599, 129.786000365632, 132.277475234227, 130.234269117455, 130.171580555442, 130.7961026849, 130.199516483478, 126.023414883141, 129.177642040554, 130.148174582911, 128.143052283811, 128.644532885789, 131.419806990549, 131.171435620508, 128.21556483447, 125.130250596955, 129.582510736734, 132.768128311474, 131.618009484178, 130.045390805438, 131.196550678924, 132.324002788656, 133.020734202497, 130.53416916129, 131.259262437214, 128.719858521751, 134.954446896206, 124.423788908691, 129.33728867178, 132.804056996438, 130.500452575345, 129.479132838096, 134.669422038038, 129.848415211495, 136.005269908268, 133.081261055742, 131.753562907018, 128.154642768758, 128.172100812222, 129.93984506864, 127.032112926784, 131.706114554134, 132.737455308091, 128.586712698391, 129.747793128339, 129.317251631912, 133.59110654229, 128.478890913327, 129.55927926864, 131.188755636183, 134.495025293682, 136.052756976714, 128.338705581676, 130.298705405793, 132.254542781934, 136.805742334109, 131.109297831226, 129.765106201984, 130.54409748139, 129.924230302317, 129.856781211357, 133.379885142454, 127.076216221976, 133.994418690392, 128.893026519164, 130.063589356932, 128.058851567732, 132.071317941913, 131.930819490899, 128.210941058392, 133.214821515945, 131.440974764767, 128.051831412666, 135.449089895715, 131.020152285274, 131.704103188287, 134.887534400258, 126.270043380407, 136.857177966808, 131.550711728412, 132.149706523448, 129.179846289367, 129.590236699941, 130.903849146405, 127.445535027333, 128.704937104277, 128.044401970193, 134.791976161863, 127.542735781088, 132.276987471342, 136.073410842026, 128.648167498776, 130.80600907972, 130.7815928253, 132.816273918722, 132.644964927181, 133.234923939253, 135.784277471, 133.979814521466, 128.729623697821, 135.222018797329, 127.398893711526, 133.693735269134, 133.535866104083, 135.143595852948, 124.78089025881, 127.468396720635, 132.59665153515, 127.504181262729, 129.120991743789, 130.07922999418, 129.069696738506, 129.881293749221, 131.617918715347, 128.553623526712, 131.20102096367, 133.286419323309, 125.568494229254, 132.979417362784, 126.737238476816, 132.064231079067, 128.402329833713, 128.702119090348, 128.980007549037, 131.668580398995, 130.37637579063, 133.184728732245, 131.540742607486, 123.558258147805, 131.543331099068, 134.900068393515, 127.914028706084, 131.354938467338, 130.878264827879, 127.537579972476, 130.672112451157, 132.367652644645, 131.230243506943, 131.644312610476, 133.549601596207, 129.638370697751, 129.930920187474, 130.174053259673, 123.913114511904, 128.787419500005, 127.821596064332, 134.355493069916, 131.20068624407, 128.731579273448, 124.317487378046, 128.326154714874, 131.164437633476, 128.400462006226, 128.880656405628, 134.683757169055, 130.439036116702, 135.027136500494, 134.867437865626, 127.210946016164, 134.397633986118, 126.740038979554, 124.031145188365, 128.283088839863, 129.57652777904, 126.75855127036, 134.047974622674, 132.042400515825, 128.641238687587, 139.728503967066, 129.493517193464, 129.212768135949, 134.603250654443, 135.477426613461, 130.680804523717, 131.763627852249, 126.69988119899, 134.793202267415, 134.916033564595, 131.305127326401, 135.230424286781, 126.082145393539, 127.16433038571, 127.873757271822, 132.362744250982, 128.872548021656, 133.038583291146, 128.470315004765, 130.404149751473, 137.331291192981, 125.855095161278, 133.651502100769, 131.737712347694, 133.426792094171, 127.493918795297, 128.133573961898, 133.401777153565, 131.044043580509, 131.777010570865, 131.114212208196, 132.941926634975, 132.633190990965, 136.397141333247, 132.216785927601, 129.149481607971, 126.452395581014, 127.043423842648, 129.728267370013, 132.55777301608, 133.74851120988, 124.646365260926, 134.07275314381, 133.299406726617, 127.194235252251, 128.43013354288, 133.843700252187, 133.635420051936, 129.570038300715, 127.379729518058, 130.348508818939, 129.191289167793, 131.983525163893, 131.617225611676, 132.582581262267, 135.222536242893, 131.282970001724, 133.128845623233, 133.483307500618, 130.52172768924, 134.807219063297, 122.828173720256, 134.897980217618, 133.114622019871, 131.876134161317, 132.855234955771, 133.115306933781, 131.156458072243, 131.961973694748, 129.987938106692, 131.609997903068, 131.143285758408, 133.554333567175, 130.863032342932, 131.785709362145, 132.032754415604, 132.524406372622, 126.261039933914, 135.646933780371, 133.277057788272, 131.417880513475, 123.947644932718, 131.70436313359, 133.377946124525, 133.070218911329, 134.514646633192, 130.147220663495, 138.284265204696, 128.108653068274, 126.472357949417, 133.027778845748, 132.377903492059, 136.677808967032, 130.614086877964, 138.443473363105, 134.835987457037, 131.502542384316, 127.457310206586, 134.393425819877, 129.065067616681, 127.859182829449, 129.181509448213, 131.462395873526, 129.721978244819, 132.504650877428, 133.496886533952, 132.331660209533, 131.779605874878, 130.123461786074, 129.715832016709, 134.799421277453, 134.830499885411, 131.158659917184, 129.796845845318, 132.121075562662, 132.329754215632, 136.765189569966, 136.055187795174, 128.069309426455, 131.013773180459, 130.811286799841, 130.307038247978, 135.880680055996, 131.737454021179, 131.156221904655, 130.621981216691, 128.710258019672, 134.501253287341, 134.43504189868, 131.092421340869, 131.774374575533, 133.012199518817, 135.095356737051, 133.328185705739, 131.956831072396, 138.332179839547, 129.955787326093, 127.264947035521, 131.110798842101, 131.265861540982, 132.131025152443, 132.798357538761, 132.348207489456, 125.052304164576, 131.437374335075, 133.861825695729, 134.083414281153, 128.548414492369, 132.874448036597, 127.440692709843, 128.424329278887, 129.643330952895, 134.309409568912, 133.443846929289, 129.743012026159, 132.809112277909, 130.044375317968, 132.071305799386, 134.88481721916, 127.322309347154, 130.904437744307, 127.910849715988, 127.634753941526, 134.339638148873, 134.738117018099, 133.676309900053, 124.343228448961, 135.965880382582, 124.743128971068, 130.619307793833, 135.864353857438, 128.424296368678, 130.481394027874, 131.319224289569, 131.786110899659, 134.581607916594, 129.541311719808, 135.553832260878, 132.82898823515, 125.337374360773, 131.936628125529, 127.485498448428, 135.971910325558, 128.080202294641, 129.135177055982, 123.127759441403, 130.135279804114, 126.003591291439, 127.972234236853, 133.753843665603, 131.289871265444, 128.349822550519, 134.054788155703, 134.004343576857, 123.84314768652, 123.388823870932, 126.133742389407, 125.143597746215, 130.489636896949, 127.283719217718, 132.149153902076, 124.03790525623, 131.333797764356, 129.179814342668, 124.017354182884, 132.689540083611, 127.060337681275, 120.219200571361, 131.594389976292, 127.129661027173, 133.276527895673, 132.786992729419, 133.703571139963, 129.992988003767, 128.944412442115, 135.769834897799, 137.69959697147, 130.387689289258, 135.888727292434, 137.740454440339, 127.954013836494, 125.170143726094, 131.686267709042, 131.725355863355, 131.36600479224, 132.201373511815, 133.675066037816, 127.499680259984, 131.272130123083, 136.141901786086, 132.094104301741, 126.373287326088, 127.582261907223, 131.717726560824, 126.491007151915, 131.230791400699, 132.738841228065, 130.28555558316, 130.718789014057, 125.959153845648, 131.247767659713, 126.233011556622, 131.490222159465, 139.164195676583, 127.368560053786, 132.996545591659, 134.907832443842, 131.894065562487, 130.156114102739, 123.347479798332, 131.507232746436, 125.795825943937, 130.324471015651, 135.074907180118, 132.765173796762, 131.481433807465, 135.25845680316, 136.331333787587, 130.394188802378, 137.646862048873, 132.499473685675, 128.140036576133, 132.307803710524, 124.959625083159, 126.823419847047, 127.708340154683, 133.937871010497, 127.468451448363, 132.439932886928, 124.742533063982, 128.651508302304, 131.496184393034, 126.94967227328, 130.384418687769, 128.176555417145, 130.764796922275, 131.791477960443, 128.480964249753, 133.108071806714, 130.432684996069, 130.026835907284, 131.227879375429, 133.865029233264, 128.749826495006, 128.492275540048, 134.624879532159, 131.772010508806, 128.391732619266, 131.277624703279, 134.29041983039, 127.801457565834, 131.757509996126, 128.643787197235, 131.773467052701, 132.735412479991, 135.947593438275, 128.045080415511, 134.109671119471, 129.835302292338, 129.937493068692, 126.53557440119, 133.292743859336, 135.848533874122, 125.557700672669, 126.424415489871, 132.702817079306, 125.336079360509, 134.466838033021, 128.744619390738, 133.357388609729, 133.190500472045, 131.945750864848, 133.806488594656, 132.425246229503, 134.23782362908, 126.363247521393, 132.711555245193, 136.32538104726, 132.691907642689, 128.278034917238, 131.399670413752, 129.954903463787, 133.93877611392, 130.783430947065, 130.330267289632, 134.408890522569, 130.999483547716, 130.998495201162, 131.698512181608, 127.275479411682, 123.120840330428, 132.535401934794, 133.257340673779, 129.710195108008, 132.454656671527, 128.924383871239, 129.467956936337, 134.970579527489, 129.027629840886, 131.089452257268, 125.900771200508, 132.24817125126, 132.557156152902, 129.304390686568, 129.272305083619, 134.955725213935, 134.186494583705, 129.80662951957, 133.58351653545, 131.95767015124, 124.745331910053, 127.429438673715, 135.754878490429, 132.779580528361, 132.681839235217, 129.311185195627, 122.502284752554, 131.736202958205, 131.896945186164, 137.159333250309, 127.872814976672, 129.28513583976, 131.057430805413, 129.569957129303, 127.771383678078, 131.380106341146, 130.521087321564, 136.475708007911, 134.350621990968, 129.043753228843, 126.73516700686, 133.53048030703, 130.864877935172, 131.390470593921, 130.61124241564, 130.873950252638, 130.250994858185, 129.896247293335, 133.098170610977, 135.362385990872, 132.622939726702, 133.851906771803, 133.464170805922, 131.973298983305, 130.56912561491, 126.780484169494, 132.503959147955, 135.212398251, 128.080558168178, 133.311382037417, 132.488086136334, 129.255779629793, 128.574867891829, 123.950766822968, 131.514813660136, 129.15716054102, 129.484024917327, 132.643771010604, 128.484271696448, 133.042225877181, 125.990295415217, 131.415606747876, 130.549751037444, 136.747375651461, 136.060652695369, 132.514814422487, 131.361829270719, 136.461719590865, 126.632354643665, 133.972446144277, 128.501273888241, 133.064466678229, 131.289592740833, 130.613526801976, 126.704674139463, 134.81765261252, 132.679447849535, 130.851030594674, 132.031389193222, 126.465707535445, 130.957844448416, 136.588977370696, 131.353341843482, 130.062962944696, 130.147939122842, 134.785992914078, 127.830715045241, 133.536637760403, 130.716931753181, 129.905535004228, 129.577480159275, 126.040002148954, 137.268821177554, 129.757598086398, 126.33493640277, 128.795545173598, 132.522684284542, 128.742837469739, 127.050784188611, 125.778475912442, 132.19471959348, 132.795982025924, 126.126244607638, 133.365074721124, 135.477008821411, 127.165837896875, 132.297484192605, 129.994235920843, 129.021322866015, 126.48886340802, 129.672496081642, 132.809650745821, 132.888103555047, 132.978023768595, 136.256003770623, 130.202722192679, 132.621444811948, 134.655371277329, 137.028681075242, 133.536522853288, 129.243604364014, 124.676235858065, 136.890099036878, 131.073290161828, 128.559348167294, 137.282751471296, 127.915516378405, 133.735756332899, 128.053386371011, 128.679498705483, 135.317195385897, 125.55068379356, 134.434586324356, 133.508345092907, 130.311615028303, 130.965430831756, 130.810383571943, 129.262017978814, 133.798829646366, 132.302190157748, 132.203139554349, 132.325647491073, 131.949881096025, 125.012725426404, 128.365710431994, 129.879454085075, 131.242000539138, 128.453339767256, 135.898081171255, 134.851937907242, 131.900262832846, 131.234392383676, 130.538877535695, 132.082046643573, 132.921342361142, 127.866866084847, 126.210545008402, 135.695716147467, 135.39472405572, 127.549657670042, 133.500258787457, 131.159740263117, 136.663756613405, 129.662840933185, 130.981715037711, 131.610026570659, 130.159781672055, 130.499426529011, 130.207041201263, 136.965221731791, 131.444942409471, 133.055201864897, 130.447193873994, 133.985877135329, 132.662769375201, 124.219910765231, 125.690804365244, 131.501719674282, 134.54174349935, 133.495833534609, 129.216602270742, 129.621387962303, 131.934981026917, 126.662097370799, 135.388634762158, 129.424768631555, 131.827977918997, 131.943866001865, 127.987459867643, 126.923889473355, 128.539071305897, 129.929355105867, 127.577412269737, 128.438677996044, 136.126767790338, 131.377409293068, 130.676490628771, 130.386987759284, 132.953005514449, 128.932948455162, 135.56288998545, 126.44329164944, 137.147599720412, 128.146510575544, 129.48947925377, 134.247968845504, 126.290314116794, 132.764523339222, 131.122349967768, 131.440828207338, 132.793811829165, 129.7773055264, 135.71302346431, 135.541360904768, 133.687287389082, 132.121401118774, 133.41242853343, 129.443345681802, 134.513049292412, 127.630967198808, 132.627698036115, 131.841411371268, 131.556605889513, 127.373603266487, 130.936986030311, 130.802208138205, 125.566990334, 131.988920285148, 127.930751421416, 134.02042617019, 124.063074427254, 131.390974088284, 132.413705638805, 134.04902905135, 131.768635528563, 129.589408887314, 131.179347605244, 132.127774470584, 127.498002604913, 131.637695647749, 130.656003441691, 123.770499848303, 132.879285162282, 130.078531247359, 126.245867938488, 125.942996473613, 132.884708146424, 129.099538576926, 134.25566332808, 134.313224053647, 131.652152162202, 133.650005183911, 140.014983159969, 126.785017280618, 130.122133240095, 124.780065295946, 129.455806950304, 132.159688266035, 129.011060311762, 133.707644256737, 127.947533482673, 128.083220544038, 130.841520468941, 134.484559817521, 136.229096785101, 136.259743731886, 125.906220666173, 134.061626193225, 126.681420213999, 128.150401495579, 127.650167143048, 131.564400638177, 129.931773197126, 134.451551945689, 128.786666573737, 127.732986015428, 133.86598178815, 134.100232203224, 130.527028856688, 130.78419669997, 132.792628590809, 127.187273509128, 135.068688387181, 128.287339593132, 134.548140899159, 127.244897898779, 127.918590679054, 134.139137653844, 128.201699008124, 132.965005121252, 130.59763916915, 135.466085434887, 125.876720227306, 130.994164848637, 133.127522639771, 127.889371098696, 131.557476244045, 130.511963669812, 134.344385499604, 128.994823465038, 128.732297073917, 130.132607095722, 134.224823321376, 130.262295673077, 128.359026314151, 126.960311923793, 128.358899788587, 129.98097693277, 131.886838545169, 131.070702180504, 136.596481835796, 134.764477721644, 126.903346120441, 130.062363501176, 126.532561886755, 128.003361290268, 129.981239139109, 134.547525396143, 129.09076904307, 129.182365090488, 130.596150812992, 125.335606489892, 129.29455245422, 126.312901258779, 130.915044318487, 129.507527053636, 132.877483049746, 132.914182045873, 135.641069140143, 129.269821170544, 132.852832983567, 130.776432784676, 133.415735314175, 126.599480740953, 126.375728581801, 134.690537234743, 134.286789099276, 135.383386488635, 134.368598273904, 133.826536778653, 124.532779565238, 134.289146190911, 125.496038147985, 130.002167127185, 128.480484175245, 133.057514322097, 132.745742300864, 134.890878281634, 130.646957616836, 125.885573331033, 129.213539236648, 126.480118797527, 133.439154457287, 129.677932583734, 132.866431819776, 131.714697810276, 127.67788729498, 135.46445650034, 132.037187231585, 132.84037001582, 133.499175133279, 127.181433810976, 128.191227154172, 131.635670669512, 123.65057421926, 127.554949987491, 128.551275961418, 129.580804517513, 131.365294260575, 136.237884629426, 128.485791844925, 132.185345609006, 128.857517715258, 131.170225617661, 132.348503290672, 125.817828228735, 129.492405749878, 134.507387614047, 128.419916938546, 130.496366058965, 131.951332074193, 136.396315495307, 131.448657839406, 130.040045626621, 132.874249113113, 130.024617567195, 135.115432230229, 128.200833505854, 136.782620307646, 131.841236942608, 134.195108936188, 132.000391619214, 137.969761257953, 127.448283128535, 132.828667390798, 129.586830160994, 126.265491071919, 135.966974711843, 134.264557782047, 127.694605028143, 125.580893557406, 133.454801082797, 131.151061064973, 132.629024821859, 136.117032634015, 130.785500937732, 128.732373558859, 132.004244786593, 128.559691073724, 130.91279798734, 128.719670436463, 129.791769344073, 125.39462927171, 129.141371636444, 130.283803250519, 131.213114652858, 131.729430689474, 132.412476693525, 129.13636922441, 128.647232172996, 130.879970394268, 135.563011829771, 138.820454995078, 131.53780031533, 128.325605449283, 131.23634021273, 129.571488037918, 125.076576232857, 130.740905097071, 128.641961820776, 129.998590115125, 133.491171992604, 130.992942965352, 134.212919719159, 130.638770433723, 132.685651925748, 130.474731238897, 128.435838308416, 129.846944831868, 129.663172610415, 131.413021126361, 127.721991314, 129.953540231154, 131.578345863283, 136.758805353365, 128.978027754665, 129.514762173275, 130.097141544031, 127.876275880372, 130.737170000755, 132.543200795266, 130.060199782831, 129.266389084058, 130.245916796222, 133.853927818215, 126.46025877334, 129.162976949992, 129.092168774475, 131.675388605085, 130.726114765802, 129.300481045209, 128.47266215115, 127.345143099719, 135.837587751654, 136.665450947902, 130.783415054052, 134.124515839185, 131.713410414602, 130.071392259267, 128.72441476223, 127.072277678856, 127.050117546047, 138.583813427746, 126.444197952357, 128.358237699709, 131.293250491518, 132.857107714349, 127.038464039065, 131.509515461766, 134.029607538144, 133.297865636027, 133.269069581051, 130.083407154323, 133.512054178603, 130.75887985448, 130.31246451083, 131.029881527699, 134.133002345325, 127.609678844245, 133.971431122654, 128.630302298719, 128.07844637355, 134.627455882534, 130.65960144408, 131.132569679489, 128.400856359511, 130.005455610074, 134.059517199259, 129.765359807118, 127.331690903941, 129.614513876554, 132.844263310645, 134.172260434693, 133.556371747635, 133.811342780859, 131.242366382864, 133.110297552166, 134.134222510917, 128.495918243491, 136.666886006354, 127.030942656536, 130.826236444284, 129.417016618422, 130.441085441358, 129.171022066816, 128.838410977591, 134.312650726069, 133.04545554711, 131.716022885095, 130.009655464118, 135.330719253498, 133.665547138295, 130.402844932409, 133.89638549442, 131.787140288626, 129.902291995796, 132.105296553615, 132.135856517631, 127.825454115678, 134.864684526349, 132.864477182819, 129.502617607145, 129.364232030608, 132.470326785626, 127.8518101421, 136.06391727928, 134.670531223209, 133.515496211951, 135.885866412326, 128.574674780629, 132.979955870934, 124.618314942321, 132.465736483194, 132.586218961463, 125.651054579567, 128.278888051896, 125.719025457583, 131.018812373541, 138.398169993671, 129.230018429029, 125.322599977644, 134.037681920333, 126.979050266989, 130.763906207585, 133.986806355361, 134.186160419941, 131.36488566916, 130.659357389854, 134.812128327406, 134.253458007781, 125.089863115353, 128.491721584356, 132.193938975627, 127.842086551734, 129.839411793634, 129.348882474479, 132.73029799747, 131.400540073151, 126.611601056892, 136.586378370369, 130.444269511946, 130.323337800989, 129.427556811566, 134.20201853452, 136.29794616161, 130.681925633047, 130.257517795434, 135.313368313376, 130.177576808045, 133.97369072895, 130.855132794343, 128.890256678018, 128.242783408686, 139.488573170399, 127.778858275344, 130.833640340818, 128.090532305232, 129.667796223611, 128.343553740791, 136.10719854288, 134.250598626028, 132.310004274323, 130.070116690547, 130.796327675505, 135.303651786128, 135.775880682584, 129.117123140828, 130.264383578369, 126.721712302131, 135.879951768927, 136.867140185554, 129.309655848793, 131.181207721257, 126.919911963155, 130.80555812919, 133.721973703215, 125.244838769565, 132.574195675701, 135.861523295764, 130.514726105781, 132.107218315994, 133.248873947849, 132.333780502886, 133.718909927311, 125.268604538422, 133.37217493478, 130.60550380637, 133.975815929669, 130.920126216697, 132.528170432919, 132.935931406451, 129.977096999359, 133.64174574212, 135.881830570054, 128.514226084997, 132.636821462024, 133.42764688665, 128.900327150554, 129.302816342626, 128.540387616258, 133.421287677455, 135.288674186451, 126.898053025186, 132.125166538682, 125.791791660887, 133.622055950536, 131.008624718124, 133.323588104019, 130.290064149728, 128.699962640244, 129.037650023335, 132.185021350443, 128.962073241416, 130.917364295414, 128.135314471094, 129.61383183577, 134.538251816171, 128.631939341587, 128.504488837264, 128.379307169688, 134.827727212836, 131.732808264163, 126.820596660611, 129.605404738264, 127.189910299144, 128.719508728725, 137.245249477701, 130.877248352142, 138.033027192829, 131.375296435882, 131.517555106091, 133.613622591159, 131.497331896365, 127.092799113674, 132.729543291059, 130.818711182891, 134.108512012035, 128.591550054378, 129.957812745404, 133.822222569093, 132.936361024032, 128.229118371263, 129.058840742992, 128.34595203928, 127.989242751989, 130.569542439143, 136.244230566678, 133.282362734042, 127.813942405313, 130.180224124973, 128.800530380651, 129.838104309842, 126.011177774696, 132.317757203032, 130.305477824238, 131.616182565625, 131.09929803206, 126.879103519699, 128.857079791113, 132.178110396891, 125.336125618226, 132.85503693436, 132.87005504137, 129.725866963311, 131.891129386305, 129.860198604991, 124.83984620107, 135.109368498493, 127.980560734751, 128.919310748818, 135.945590037988, 127.452645543828, 126.081638830689, 131.898041787542, 129.476284273587, 126.087416472843, 134.278683554218, 133.964080718075, 130.899366212259, 132.404831092491, 126.444720536562, 131.929810444209, 131.009565428044, 129.486488982811, 131.000363963475, 132.98532558062, 131.995416154404, 130.883761393825, 129.551534929061, 134.578318962486, 129.643461620567, 126.68679552288, 130.960035464944, 129.440096320628, 130.029883525333, 132.935923645191, 127.827704997524, 132.877317737778, 133.143292258984, 130.590936437803, 133.426216672943, 125.36315731558, 133.419125558967, 132.323328266778, 130.033448941933, 130.027739676092, 129.929126947709, 128.794411708482, 130.810242664551, 131.41247799097, 129.664247055155, 126.943837177918, 134.871889283775, 131.17208053814, 132.129869357096, 132.656639635005, 130.480110774124, 134.512855941483, 136.762675010199, 130.099716777775, 129.252529224972, 131.620114576188, 132.723597392724, 131.021252314046, 130.841550899889, 130.769192248559, 129.205783718263, 131.944395108132, 134.287980120402, 129.545792236488, 129.817519757014, 132.534871543605, 134.767571607928, 132.716496998451, 128.913085004614, 127.940896985986, 135.524664401096, 127.851298987078, 132.704721112962, 131.095982345797, 137.208752380014, 131.525627855101, 130.64713965674, 131.783892121028, 128.981564741599, 130.18407602815, 130.702867261627, 131.063180953184, 127.161666591909, 131.708624873818, 133.963613735704, 134.278624327976, 131.047556465968, 133.528228930265, 133.622381290728, 133.014564153654, 131.379502489264, 130.046298953012, 131.242761671423, 136.854135977448, 128.383188625664, 129.323228561881, 124.966975732431, 128.970358179443, 133.75041314959, 133.511883430738, 137.137613571914, 130.395190565205, 125.577849652994, 125.707082795117, 131.92260979596, 131.630270218794, 133.79982335614, 130.465969054386, 132.549662037675, 132.207401081572, 124.442940033024, 130.794718597337, 132.97812125112, 127.774325431666, 136.118906059705, 132.023689959943, 134.05794130215, 131.808879932486, 131.706986797944, 132.673420498451, 130.824474197775, 134.401861774995, 132.038877241593, 131.456432149901, 124.447818461404, 124.946954285003, 134.065673721141, 126.976271175093, 131.883143692559, 132.832084515799, 142.046052202383, 129.488924404284, 129.308883485853, 133.918562796498, 133.813150433612, 131.634626982643, 134.844336978742, 129.476129999693, 135.608854578626, 129.298083161085, 130.834150860847, 134.581051096864, 135.998197688591, 131.48751484891, 126.400929087458, 130.65989945898, 131.097920997721, 128.739160794334, 136.729841380893, 132.732319950848, 125.769908113937, 133.396045336197, 138.020912697701, 133.74140130314, 127.28435619679, 130.390753958945, 130.858437068288, 133.170743896616, 124.59127963954, 134.523434602288, 133.706216765345, 130.096100307936, 129.133400799601, 127.065652170696, 132.165929219816, 129.749923617222, 133.71867670903, 129.277736106207, 132.679672246034, 132.492155669843, 130.583726574636, 127.111168958956, 133.37594021346, 131.67620249988, 134.155277371234, 124.539679322868, 129.131613600309, 132.252928085747, 130.4902517853, 124.744625799522, 137.364261610663, 133.249021298924, 128.414531332916, 130.707985935072, 134.240172873092, 131.48466441147, 130.028357594649, 130.90559141718, 132.234961744354, 130.721301165004, 129.366088974197, 131.965663618279, 134.167382616203, 127.985194222343, 138.014188189795, 135.232985617102, 131.699575974649, 127.691833112965, 130.911722892984, 127.18909261087, 135.301363930684, 129.438846797169, 130.286122595228, 132.334860869097, 129.130773397068, 129.596627027737, 126.970687831262, 126.038283192068, 133.146576659926, 132.879078568583, 130.996787513718, 132.515774789081, 129.316398956551, 135.319305583155, 131.308673124061, 130.212587042324, 132.330554930534, 133.545120681371, 127.144596778366, 134.925688410191, 134.52417616208, 133.768548785906, 132.628959266333, 125.839873679797, 127.464069238018, 130.557505894266, 126.41339233186, 130.562829812921, 131.310900806896, 132.474880930122, 133.229484934497, 132.056010892596, 132.517093703581, 136.729361948536, 130.151982195399, 131.99739877178, 127.736750337359, 131.857409272145, 130.123765716554, 128.54000510798, 129.287683364201, 130.225301263778, 132.395312937705, 132.051523108951, 130.311313100178, 128.357387376665, 128.999860291587, 133.809588410742, 131.853960287759, 132.054865090503, 127.929680067785, 134.708103330142, 128.943415355824, 125.60073017787, 131.428103153589, 129.832168161548, 130.426527507346, 129.854165632709, 133.827741422635, 129.760992413958, 127.861392483859, 132.773236850313, 129.891331737314, 129.654382528733, 133.132506123558, 127.836565585315, 137.124720182468, 131.724708580397, 132.49044850151, 131.776345570739, 128.191321059489, 133.953423462854, 131.149028784592, 135.559191522541, 135.302285630707, 126.957240944485, 125.122475857501, 130.263895720282, 132.942411060009, 130.85541465813, 127.890614604622, 136.293079406639, 124.864000752605, 134.761827603753, 127.649584811599, 132.498634872066, 132.004314110478, 134.12964910513, 133.987091660136, 128.325167994373, 130.131868754589, 129.947405236958, 132.393297029882, 131.760247385919, 133.756240975859, 130.860994909502, 129.057648415066, 130.654827220783, 132.262327336067, 129.387508682985, 127.12171501946, 135.099524576904, 129.211638184541, 132.687420905901, 126.886714890148, 132.874997891386, 131.395703688206, 133.911525671186, 127.948850844199, 127.029050920322, 130.599172200876, 128.026080575627, 133.037956495282, 133.490744584421, 133.791540544356, 132.587522025263, 131.981465402387, 131.017827226922, 132.09724375138, 130.873673030764, 128.504091541428, 127.374676392535, 135.626147176876, 133.63225873143, 127.825091149954, 126.345568018019, 132.620053319227, 130.074455818412, 130.656630930623, 135.454016636056, 133.587803719246, 131.65585004521, 133.196009914725, 133.669074139008, 137.376365491429, 131.262681028574, 133.009365978869, 128.722847384445, 129.712131538726, 126.630807019761, 132.125340959223, 126.873433482186, 132.787600575546, 132.925730874773, 133.060328119283, 129.16923457059, 128.973775434421, 131.286696191427, 133.099496479533, 131.477733735623, 136.143665161103, 136.832524031213, 132.94201682373, 126.484232271963, 128.373614459511, 128.830172889128, 130.565144599973, 127.391702505063, 132.004968582815, 130.272925590219, 129.194206223491, 124.828208456287, 132.362074054782, 129.258006649779, 128.981609892596, 132.938651769139, 126.64956499886, 126.177911628785, 130.707365565562, 133.971252319265, 132.885008367679, 131.823096734765, 131.283838081903, 132.722966511448, 131.344049083684, 129.784384254556, 134.407020164773, 126.015539874612, 134.859856920334, 131.724386092446, 128.982232385884, 126.560460722515, 137.471740882369, 130.158502793601, 131.513828418015, 132.136005383909, 132.861684308661, 129.816404497024, 130.717602308806, 134.927409337951, 131.524968043481, 128.07131268294, 134.952568763875, 125.019404777901, 139.704140223283, 132.867388566572, 130.469386362485, 126.694868719316, 133.240999278985, 130.770627785366, 128.578437246894, 125.580628528392, 127.080496675976, 128.955442155955, 134.28532824518, 127.578537164289, 131.295482269581, 130.928165146607, 131.398209959827, 125.089091855863, 126.427943698211, 125.950379102206, 133.220331293447, 128.877133443127, 128.681449400392, 126.707508157969, 132.8067444471, 126.0535502299, 126.99471860373, 125.388322920761, 127.974828616422, 127.562877774863, 132.696632396, 134.642300355022, 132.240260833257, 133.8358031757, 134.434978708072, 132.976190445058, 124.930766587994, 134.960821567602, 127.722041224812, 130.792512983562, 132.427353767527, 126.79554189574, 131.044218304528, 126.531164276581, 128.976772562796, 134.015577182867, 130.095305790387, 129.932465638095, 130.232477816067, 130.035803880952, 127.598886277522, 128.699780703983, 135.284203067889, 129.331585071744, 132.356059070232, 130.203942538557, 135.407818793525, 132.066644424226, 130.827555841318, 131.624633058898, 132.390096852506, 129.80666927784, 133.714405487854, 129.829139763775, 134.369323723052, 126.92299711174, 128.044927088715, 127.021317579665, 130.873906623183, 131.849004392368, 133.49445508318, 133.142706594455, 129.062876545842, 131.337166591024, 134.255544190624, 133.216154872756, 128.271744293993, 134.776991804653, 127.129822778407, 131.792490498751, 132.222710861873, 129.563108797747, 130.279234055753, 129.104018656466, 133.995726797333, 133.516217563693, 127.676725485285, 128.024147463146, 132.473915735872, 132.746131802118, 131.026347843606, 128.25006198442, 130.610666459256, 134.804218753329, 131.527235415689, 132.481419119858, 127.834897998712, 125.667108614481, 129.103165029982, 132.990819505807, 132.714144694952, 135.136443750247, 134.52084515742, 134.535190258846, 133.022009485727, 131.2045785441, 129.652532512522, 127.901695360681, 134.105927702557, 129.704082877303, 127.680076073301, 125.683486280299, 131.334039864207, 128.288029539359, 128.525038086565, 132.750799774534, 126.431039079516, 131.73292361026, 128.876218020652, 131.299039196238, 132.871848931936, 136.128701900985, 136.115460106255, 134.465635132931, 130.622814723281, 126.064997230524, 127.89860926995, 128.326808871139, 124.926596648361, 130.041331535839, 133.241510171619, 134.028024289166, 127.895635036742, 131.759538891463, 138.230686128817, 131.653249261077, 128.672600972035, 132.28139179425, 132.5339842165, 122.718128925134, 129.371671107521, 131.012885033858, 127.738766982305, 130.796291040809, 139.135650995642, 135.002124739427, 129.212776955102, 132.893667323582, 128.801402389386, 132.98501828549, 128.34326711128, 133.837361236111, 133.31206097753, 137.257376675137, 130.387610327917, 133.52508042947, 126.023482182626, 131.724737711333, 135.046854973182, 130.362932365182, 132.157976701863, 133.782848813158, 132.350233226165, 137.598140220535, 133.454778564298, 130.858402567344, 127.224355589419, 129.066732003458, 133.426901872262, 128.575606283771, 135.995793235557, 126.039182420809, 138.531124947333, 135.259647953421, 133.388617965561, 135.778688156386, 132.883146788616, 127.652456487199, 132.355965506619, 127.309129673451, 131.272592305461, 135.515673125978, 133.027268942533, 138.2849141747, 126.645477718975, 128.730153440313, 125.268366480171, 132.07067871288, 130.17645395277, 131.422017086115, 131.338846026628, 129.850767161755, 133.135092294827, 134.101875217327, 130.718735580874, 129.957998667167, 128.173081484335, 127.682250458678, 130.650032350863, 137.443018235296, 131.771698166349, 127.816296100648, 132.662001569236, 135.075890819814, 127.605693206997, 131.057155751104, 130.904004914185, 131.112075574139, 134.653472670598, 133.444652339526, 128.830312060226, 125.945715995971, 131.166146687137, 132.905890725777, 128.23298033593, 129.760347568262, 129.086083476684, 131.253849684592, 124.874139518388, 134.876484257431, 130.535781462314, 134.718360287914, 127.570417467559, 132.697268894504, 136.668269035273, 131.45237852953, 129.987610458397, 136.076291579385, 131.225389938717, 130.398989629901, 132.204277655464, 132.683959873246, 127.512061711451, 130.572078645843, 127.746281278689, 130.603609683542, 132.187071770711, 132.226011148861, 127.679947273047, 127.929493995549, 130.459859585662, 125.34717876046, 131.875819547996, 127.566428187783, 131.270860713283, 130.89738024379, 135.918567317702, 131.750468390127, 131.016304242187, 132.902621200257, 131.746451718354, 134.687265912994, 132.337055390974, 132.28172390587, 136.531227029095, 135.098214335772, 126.74360115589, 134.006427206575, 129.367290288127, 131.30628872798, 131.368937412575, 122.029695370909, 135.140354144231, 134.582686903621, 134.37626175877, 129.474782318634, 132.302376560666, 132.132697938491, 130.782438713684, 135.145390490307, 132.256201947539, 132.124666905536, 124.905833295831, 133.303345561532, 127.744763928516, 131.217972627319, 134.886117946185, 135.706478686019, 128.053464313867, 130.961992149274, 129.333427146092, 128.181796024617, 127.675891333814, 130.839278554653, 130.405848498824, 131.328361230907, 135.139500384642, 130.355536783482, 134.655557635417, 126.124547199921, 126.514843941915, 131.265579506972, 136.507980755696, 133.944472319278, 127.363541037537, 132.314329953369, 126.484799278798, 136.066068910825, 133.818037684837, 130.852131642215, 125.405645148272, 127.43984429586, 135.452072987392, 133.646069762407, 132.594298587877, 131.776957694398, 132.421065705816, 137.284235188262, 135.668682150199, 133.389716010343, 134.118348345138, 133.154110491969, 131.117642120441, 123.901665287599, 131.79376831904, 131.761015487995, 130.108844906889, 128.024416041071, 132.916456419715, 128.776509381258, 131.890838559818, 122.654172740332, 128.530424078783, 131.524759907601, 129.117692412749, 131.96803226093, 137.887433589469, 136.118720244761, 129.957477440557, 128.653684922124, 132.181044974803, 129.549292494769, 129.976878167023, 132.20183304823, 129.558165608512, 131.302034265144, 124.28759679305, 132.920024006682, 132.961932221095, 134.455099457503, 130.53750883837, 131.316112591616, 130.543198919491, 129.136680688404, 131.064897041588, 126.614199502198, 132.374944421093, 128.772413268105, 132.654282263625, 134.491965771243, 131.135423020045, 131.51002879646, 134.239544595099, 137.50554300709, 134.336358680739, 130.597249225972, 127.822754739496, 134.351689031508, 124.127678493931, 132.072318639586, 130.342655174526, 125.634838503468, 133.7864192278, 130.011023568658, 130.019732348333, 130.888902416668, 124.316182877419, 131.351682201564, 126.918815020226, 137.882713019539, 132.230360967558, 125.491741714022, 133.647971188935, 131.68560291783, 136.460053053845, 130.00053817044, 129.172872094298, 131.306296884599, 127.936499214409, 135.858317730219, 130.157170310887, 132.122706295724, 136.894066874593, 127.504359667423, 131.200475049717, 132.027894591527, 131.601092224983, 134.835918758487, 133.016312624052, 131.46052294705, 134.511434492302, 131.267433843297, 131.728712170462, 129.570730270983, 138.142605175634, 132.100485490322, 126.922622342207, 127.712272994852, 130.404342322253, 133.64105758288, 127.66405718699, 132.966089343552, 134.637757536747, 129.111689026532, 125.903468389918, 132.732832016784, 131.444308532892, 127.233644048018, 131.993526646049, 135.990782835523, 132.523615346457, 128.79314858706, 127.583426419046, 133.647489738031, 132.081213752689, 134.243343567133, 128.345952444685, 129.646802989201, 129.929343884392, 134.139230706486, 131.243704341286, 134.104326900547, 131.578557787809, 132.251655377822, 128.235660602233, 132.480594132444, 128.52634881895, 135.437338585342, 129.725478805535, 133.668873039433, 128.083775486504, 132.937789584142, 133.732519308575, 131.331978031037, 135.321210981309, 128.071965072997, 123.774459585716, 133.168984031175, 133.630792795114, 131.045501384263, 130.114728577757, 131.13447684878, 135.269186819118, 134.84650162754, 133.935508612295, 130.509359949867, 125.040487833904, 127.611211713421, 126.534037121893, 134.152022453061, 129.863338366053, 138.664448461476, 130.710972431197, 132.483027710612, 129.437267887427, 133.631884249025, 132.326145995028, 135.13392676664, 130.321697229664, 133.000348969307, 128.957015050328, 132.385240062224, 133.775826299986, 125.230201038357, 132.594341787121, 134.928722798571, 131.48243218377, 129.174033639732, 129.256899324288, 130.709638878929, 132.959859512633, 131.628962427801, 130.874744230381, 128.648846768403, 131.932603082681, 132.878651736645, 132.927450088088, 136.612300444871, 130.203182964246, 127.920355077182, 133.766139217645, 130.853809123769, 130.605261773712, 130.117745159704, 135.398586910657, 130.300295672606, 133.370013549861, 131.790805248978, 128.598447614632, 129.299030926427, 129.269519243638, 127.959514847176, 131.650346958002, 130.651561602108, 126.939183712379, 129.487653658701, 134.512300197185, 131.980785759277, 130.024473846657, 130.04642023297, 126.762522613678, 132.881111628701, 130.087234289102, 127.0026504808, 130.581039931232, 129.66329537548, 128.872365343131, 131.406752148042, 130.957604167423, 130.798770860906, 129.393637721785, 135.913402658282, 126.933609756311, 132.352469844872, 130.11570109969, 136.327829160133, 128.0132142721, 133.95700269768, 133.245428167279, 127.16274646057, 133.252721372964, 128.295639599647, 129.369281338877, 128.687000972293, 130.297125803762, 128.802356622894, 129.129170500789, 134.181880309677, 135.099395818039, 133.308380874048, 128.913640840278, 131.910308238495, 131.18465856967, 137.592061735676, 126.753183752602, 128.488721022975, 134.245490645115, 135.304612370805, 124.190385550538, 131.031995660589, 123.833892573825, 132.830627908432, 124.356060440541, 129.088547910856, 124.851842164499, 130.566475334634, 127.831426652009, 126.726499258083, 124.494291676186, 131.842071814299, 133.381073682143, 136.176748065793, 127.11258092112, 129.70510782226, 130.981904538375, 126.440029490044, 129.696389839813, 133.048061420096, 134.987667230115, 127.977873469559, 129.790242323552, 128.736299806372, 130.869277492938, 134.587733379314, 128.154231739747, 131.534955043661, 130.912650892877, 129.750530834505, 132.437441991365, 130.895520993945, 131.551207034675, 131.832454748544, 138.554384934137, 134.382514798663, 132.497524385629, 127.962018624753, 127.063996683314, 130.302209025816, 128.531691580996, 129.124800084503, 132.079619331428, 129.450353384244, 137.532470869536, 127.878757429476, 129.108974446572, 130.422151139052, 126.967743276926, 132.297146038326, 128.871434764253, 126.657687879657, 129.296584458985, 131.878593016144, 129.539245729876, 126.529647956543, 132.54633326942, 136.42399170518, 131.128191814102, 129.591978304871, 132.809563914738, 129.659951242155, 133.023292621147, 133.515173844148, 130.859404114174, 133.849750158021, 130.501913835641, 129.405056057655, 125.828693400521, 129.279226847657, 128.08424458977, 133.332616901806, 130.19922457154, 129.290666094149, 129.026480641329, 137.340173654064, 130.77594682741, 132.997150408466, 133.200291570744, 134.588357047086, 133.42277331383, 128.230275128083, 127.497460249035, 129.564725808971, 132.706332992511, 126.661622802175, 125.632715913697, 127.956526052912, 131.246078937632, 133.526138406102, 129.350412577634, 133.831648778178, 128.441245589591, 136.123092643292, 128.008011587561, 127.681212395383, 135.047859046043, 126.98054751887, 124.977372114903, 136.248711884261, 132.135775584956, 131.590612536468, 130.09316928395, 133.000106453423, 130.915461422892, 132.155648580416, 132.567849004135, 128.168722048704, 132.664601055989, 130.643983390939, 134.382884819408, 128.078143455948, 127.733702046205, 132.119734410918, 136.619078755768, 134.950372754964, 129.656182153234, 124.895279637193, 130.843984177677, 130.96302585993, 128.556565390822, 130.52111250417, 129.403646784269, 123.496984741088, 130.626386990669, 133.630839390589, 131.732969184201, 130.93902152779, 132.218588168863, 128.943111891176, 132.595574950346, 130.316485073018, 134.427630702235, 133.833187633957, 134.646616172177, 129.342159695693, 131.107603163849, 129.942234674214, 129.730850033823, 134.022506264857, 128.053195586351, 131.891974366589, 134.989620395934, 132.755194543034, 132.484234256378, 127.720895157891, 135.439000746816, 133.222784228069, 137.92876950117, 132.391020379666, 130.384051383876, 127.565393931795, 135.294506060382, 131.951082941874, 131.535480478718, 131.617065021381, 130.853937125325, 126.642796362173, 131.336714217559, 129.173361735003, 133.142591609706, 130.704040810004, 134.575629732854, 125.566778189794, 130.4206205784, 132.760836918359, 128.45965839703, 128.914705725195, 129.052384181815, 127.832215593966, 133.702709716268, 129.275285988991, 135.762976437531, 134.463871307287, 131.602657886957, 130.30063864734, 128.267676799199, 135.862346023275, 133.460124533502, 131.618124816369, 127.395273214201, 129.592130163272, 131.133285640538, 134.706466548549, 128.722438239166, 136.23387682136, 131.841548362219, 127.69796450551, 137.564133928437, 134.893810344369, 132.744843789578, 130.654336146404, 132.590318059915, 131.47139675505, 122.851767904682, 130.839322749657, 136.084443351351, 133.100986441696, 125.690637693112, 132.606931085439, 131.842244088554, 134.56829932147, 132.260617722343, 130.347946488359, 131.889565882037, 132.347003255096, 134.707574651274, 134.372194428398, 131.616930938483, 128.160555946148, 132.689006864842, 124.280239473605, 131.934838973995, 131.235342513304, 126.719231696015, 128.861356975953, 128.989727534323, 132.726185796382, 131.40974921234, 131.13709126599, 132.777452160507, 127.575824867902, 132.657453940214, 129.448841376127, 129.730744543101, 131.166335852117, 132.692606117708, 129.765588177102, 131.441445326005, 126.250010023933, 130.93339054797, 129.790641237115, 130.378151168677, 137.714109647517, 130.810128034619, 123.937734646582, 132.192615486416, 133.927640114356, 133.051367698371, 129.601292961807, 128.52348026785, 124.475622210798, 135.76342458223, 125.467258989666, 131.987548323036, 134.481467498534, 131.640832538623, 129.651147961068, 130.309952272335, 127.09470842873, 138.159544501234, 132.829927353273, 128.230415097555, 126.36716138757, 126.669096691537, 128.214458881751, 129.211551780059, 127.306902799529, 128.682777451162, 131.278891809712, 130.207225775929, 130.711486293614, 128.708602985404, 133.637171428888, 128.640576413531, 136.387923008876, 136.330619371086, 127.633419937247, 129.738629725924, 131.451030558344, 128.075331430508, 134.845497388633, 128.002772062279, 129.007483814736, 132.326929974974, 126.708783176502, 128.232930812388, 131.762404274927, 134.332151363043, 134.817727297956, 132.003349479492, 129.472638280769, 131.042411955139, 128.745509940353, 132.297566339819, 134.696906223493, 132.238945446994, 133.972776648784, 134.140061999263, 133.365373304595, 131.748292018271, 124.281332170367, 136.225621660054, 130.15532807667, 131.49378061858, 130.515022573799, 131.52439735412, 126.187201643203, 130.9828314794, 131.534131580495, 129.663450722829, 129.075143489468, 125.994966932191, 134.036326685053, 135.860078384579, 129.144070732544, 126.436146545572, 135.535734297461, 131.129658762107, 134.248501633813, 132.3434450255, 130.273061747378, 128.253754452974, 133.833682862377, 129.47121353785, 137.581945294447, 129.328163283801, 131.302398097099, 131.361557623276, 129.298930138838, 128.984668073785, 131.463783531384, 128.809167541212, 133.73123836604, 131.955472639631, 134.771732439264, 127.177202754022, 128.182170789632, 130.770774658934, 133.354961177124, 127.271166449818, 133.714393639043, 132.176381657121, 129.432085583522, 129.553859978028, 136.327446721297, 130.788022846628, 132.220834914008, 134.237538064331, 125.588287113251, 130.638980094827, 126.586718113955, 132.540592391394, 131.698697792171, 132.025400012501, 131.512903431264, 132.802043986985, 134.851198712457, 138.379582385469, 130.721042942791, 126.378547768035, 128.300027575897, 128.199465478961, 129.070102870014, 133.337657225611, 135.465147521729, 131.519389836723, 128.44960698103, 127.59033637249, 128.062455648588, 131.608587332596, 127.099475043956, 129.35559981692, 130.304769024754, 126.882174588791, 131.147150390453, 128.776202782319, 132.778179081913, 132.305850821515, 133.289861792778, 127.982312556447, 134.022888405693, 131.097117523523, 127.286896577369, 130.418962541913, 133.584766964818, 130.527961541062, 125.675173084742, 130.987262613124, 125.438677276185, 134.507906041351, 133.133106088289, 130.386194210498, 123.643528387845, 125.763586720281, 134.821618936379, 129.544287717771, 130.953124915085, 135.26353407811, 130.293386730441, 133.668672086379, 133.898447525903, 127.928510059436, 129.474471199846, 134.482727572655, 136.443344105596, 132.848819210115, 131.583357229188, 131.599595027177, 133.10693382021, 130.28014172709, 133.13453843931, 129.199129994011, 123.690129652043, 127.443198377092, 127.607000242949, 129.042733348031, 135.271008217093, 127.302386861273, 131.729911825985, 131.266223728067, 129.942911719329, 127.724986988641, 132.001375820473, 131.961068274261, 131.753657298751, 128.587504497043, 133.022611187407, 130.314943187822, 130.208335946904, 127.826836990489, 129.416915717982, 135.739338615451, 132.152193983607, 131.751672631304, 126.463260754944, 131.681382069357, 135.872778195128, 132.135971537678, 131.084072784813, 132.136855195052, 135.380446944053, 133.776047976662, 133.805584107445, 134.673901794519, 133.432137588884, 133.704243276742, 132.560633833705, 129.985171063127, 124.686623556126, 124.69099147149, 127.281518147807, 130.307413005591, 134.004202828785, 131.196737753361, 129.04183737254, 128.260961188068, 130.192828997038, 137.580629202986, 134.607658741262, 126.586984827825, 131.532155143357, 131.823595537433, 133.432013165361, 130.726624701503, 131.489174199082, 128.115714230085, 126.260775464133, 123.626723538737, 128.893169043183, 130.446772186667, 134.765381919242, 123.145132172548, 135.509828379493, 130.636533842497, 133.277921117478, 121.036673197934, 128.995095492426, 135.57689158483, 128.563482231034, 130.397619644524, 135.875786274614, 129.955395277659, 136.117799579172, 127.440171264838, 126.554764811392, 135.309596402576, 132.82347411691, 128.235820220114, 136.000183054433, 127.846934483395, 130.48613012011, 126.366431428026, 127.812226919685, 131.294015992792, 131.528494477398, 129.708107282182, 127.407226138893, 132.079852266502, 126.394640744367, 132.702182179812, 128.921705424169, 132.956969430994, 129.312955527934, 129.362991670572, 128.619278203018, 128.321244545464, 130.668041417278, 134.413245508102, 133.701400325534, 133.832272571903, 133.140237190786, 129.746699654666, 126.720925072983, 132.361197313624, 127.332276875704, 131.683881827416, 135.805193276751, 130.243167566471, 132.876099630881, 128.003923638703, 121.960696970809, 134.690504585325, 131.09468195592, 132.844005198111, 129.594047052583, 127.854351701916, 130.341097901857, 133.15250663868, 127.668911875671, 129.412192100148, 129.358194812157, 132.433843426443, 129.247198762234, 129.703126855932, 138.972625184834, 130.253555583515, 130.0041388915, 133.900084383146, 133.136349711114, 134.378333549202, 127.408033369034, 130.62037471364, 126.923709147435, 132.016761445948, 130.099769616866, 128.924262967763, 128.041248912189, 124.907860748063, 124.341475340246, 129.70898811692, 126.077271349531, 136.171057919113, 127.592349448327, 135.795072256472, 132.139940664674, 130.729015718703, 128.427458571354, 130.282692413148, 129.777464748401, 130.167873642249, 133.831661804369, 126.110527863834, 127.494048887642, 127.868661455691, 128.464938959523, 134.222108115853, 126.966959736074, 130.855030205263, 132.995299696006, 132.746560327842, 131.441694852551, 129.514600937679, 133.663632769264, 129.599106912493, 131.764061405313, 137.112083012928, 130.558879815886, 123.140664440323, 130.35081867564, 130.068711191736, 131.343775562502, 129.198427577614, 128.770561116773, 128.297244328942, 132.195900190108, 129.619831526651, 131.361651835809, 130.062075702066, 130.629576714424, 132.413524445315, 128.268643706304, 132.761843509305, 134.512542486687, 137.497999988488, 134.05002656601, 135.527516460419, 127.222262275642, 134.808647999454, 131.864983809126, 128.012555404769, 137.526838372488, 130.533279762253, 132.878358275329, 139.815396921875, 131.231786426633, 130.208120966675, 128.558617758237, 130.496798354805, 135.96702742112, 136.028072529103, 128.268243314093, 132.495853120997, 130.035378653613, 135.048193828043, 133.814128147814, 127.541150298506, 125.436676661131, 129.675804753986, 123.000000696845, 131.155728636437, 134.546776258683, 128.667705024318, 133.38845054098, 133.493986138296, 130.529210011329, 131.865275434974, 131.217329476119, 126.725401655529, 126.634900175778, 129.74449221465, 133.004020115816, 127.814761511928, 133.471467156039, 123.496490647381, 129.804046089812, 135.002897123539, 133.319018600435, 131.750711483965, 127.965719599146, 127.39084449595, 132.226029738512, 132.805267097033, 133.122821995548, 127.307579539354, 132.163783748722, 129.501053851503, 129.940793853816, 130.00445986714, 128.647070660878, 129.2432707895, 129.580127964306, 129.498274669887, 131.35880687752, 135.165816601388, 123.096504171165, 133.922183711984, 130.153950229221, 131.367590092744, 133.250059919091, 133.443787816539, 133.063300429907, 128.245242916483, 133.290113533686, 133.044598852954, 128.214263957874, 131.742822474778, 137.367490445004, 132.520340386673, 135.262191548468, 124.311613642106, 139.327965582033, 130.767856546618, 126.617254551039, 126.131182255229, 131.896176708829, 132.410788029372, 128.390445787371, 135.365250940845, 132.247586526142, 134.196829230121, 131.328503630084, 135.02721445713, 134.20074433998, 130.357597392923, 131.680653485894, 128.088693456271, 133.640907662281, 136.932972622514, 135.978936978908, 128.57682134845, 132.454455432731, 132.610999677184, 130.59956672148, 130.943853781241, 129.194939034102, 127.126918478559, 135.727859659463, 127.045953711771, 131.25779580361, 136.278828614883, 128.083809998001, 133.354191827573, 132.265499651314, 132.465486008873, 133.896950770292, 129.95655879785, 125.163951690464, 128.178302596875, 132.832121613155, 131.752546427927, 131.073177961649, 126.058342841343, 131.685237075506, 136.009281695456, 127.485006045826, 131.927626842864, 127.233229155091, 129.511971547687, 128.212999248365, 126.246254344607, 130.748175615629, 129.063510921556, 133.456729769468, 129.117379094772, 124.934621004275, 127.465450386747, 129.491106017935, 131.890093233851, 132.842414423489, 134.606651767993, 131.978220495031, 132.156134773467, 135.442659912353, 129.012867014043, 135.00017109534, 132.73530030802, 131.466544575728, 128.292502000483, 129.332548280274, 132.680893421713, 130.687772906894, 126.008819870405, 131.760872244167, 127.404428906539, 128.668406003631, 134.5431023712, 129.488565741405, 131.916727641399, 127.793952503287, 130.898984928558, 126.817962794523, 132.085766470204, 131.979086855018, 133.450872432299, 131.375872688118, 132.02734447583, 136.213338207371, 124.799207424314, 128.233791595474, 128.898866541454, 131.964461798849, 136.919999675394, 132.306577938463, 130.296574709281, 133.996238955078, 132.792514420815, 128.110269101809, 126.236096135082, 134.183330935852, 126.529180094925, 129.421788573762, 131.778694957013, 129.182609535231, 128.79096609151, 131.02388801748, 126.85977974139, 132.077488161616, 126.269407121896, 132.742312031417, 134.811259064662, 132.372836120166, 131.871349193576, 130.128489368968, 133.506784265889, 129.976051431986, 123.056500974408, 132.863975713849, 131.644485967401, 133.502116279065, 131.179122370159, 128.427534736973, 129.732689368004, 130.439954010659, 131.749769809825, 130.417411761923, 128.703923000493, 133.541952023563, 130.49943440057, 135.807545899611, 130.787342369761, 130.103908637236, 130.531383087237, 130.648550076503, 129.875148349059, 127.712583891879, 134.29542268311, 129.4039467673, 131.281571248391, 127.691351153811, 129.800473809615, 133.269954085152, 133.506733738179, 126.065047999687, 132.870692068129, 131.561067914907, 132.974671244883, 131.174398667833, 130.217337018861, 124.061940042795, 132.49120870332, 134.038764851588, 133.099631378396, 133.598168536954, 126.120435071092, 131.744200896665, 134.31997237371, 135.7991533039, 129.639031841737, 133.303629379597, 131.013126883817, 130.618398425299, 136.130328040703, 128.346905060137, 130.467370620272, 128.624408329631, 131.38522658029, 130.44568427439, 133.80759123727, 126.131630545883, 129.595801288328, 132.286603218736, 131.036679289751, 128.984920362671, 132.38957315046, 127.073274201464, 125.627114658647, 132.789533928249, 129.239113909662, 130.636415364406, 127.680130538924, 130.79446660615, 127.361242760029, 128.897063737791, 127.434844115132, 131.351641918797, 129.356489813503, 133.40982626963, 127.571738081502, 128.014501256754, 127.37315610601, 128.212527129652, 132.042366255237, 128.150723315231, 132.070970045614, 131.169885476322, 127.569787226331, 127.154851452142, 134.282411168054, 134.66286284484, 128.881231256606, 129.096830509675, 131.518140702101, 128.371483687115, 131.650299435524, 131.324470764498, 133.338539607425, 127.761806825441, 130.788564570772, 129.459271226405, 129.350239487364, 130.81836941213, 127.544967953745, 132.88410270866, 130.550653205977, 129.723356014322, 134.234962146075, 128.983146189221, 131.995533053916, 128.706522977238, 131.252674098501, 132.945237998751, 132.072590581762, 131.162570059069, 131.540548342926, 132.149008965581, 130.445923682768, 134.440155664389, 132.29778672406, 130.211872097809, 130.341811693822, 126.745489118205, 132.893633257943, 127.364881522031, 134.923317629725, 133.566489351449, 128.985060274572, 134.611989813881, 133.192075115206, 139.443535065872, 132.74784471822, 129.797653180936, 136.095938366528, 132.667590066482, 129.043200016703, 131.048600821432, 129.19484719823, 127.949209349127, 136.690356611897, 133.574666197796, 133.296764171534, 132.546550094906, 131.989767537955, 129.896170949872, 127.676529336503, 135.051919799539, 129.778643068911, 136.057943791248, 130.046340410692, 132.102684436143, 131.968526013911, 124.974460604664, 133.53034457437, 128.427477317392, 129.088773436304, 133.425545800228, 129.287068832976, 129.043882366019, 135.1764446179, 131.543021233751, 129.361921156776, 136.524748007432, 131.676742756601, 134.242069759146, 130.251925743951, 132.43507126732, 131.309324206014, 138.172451491114, 126.775732536595, 127.860721596971, 132.975295949057, 134.159114554012, 130.687502312517, 132.150813104862, 133.558904173952, 132.831463328387, 134.569878833032, 132.68134090529, 133.432958461768, 125.603973694496, 129.237914128483, 130.485767126772, 130.27665145434, 130.338083300619, 133.60200436499, 136.699053106546, 127.752148827724, 130.103913414767, 136.024754049324, 131.632601488267, 131.071560904745, 129.058163344505, 125.536187564853, 128.041845078632, 131.19039414111, 123.345427950418, 133.694599356017, 132.367628366227, 128.058269903238, 128.302613616234, 130.501310176142, 129.934608680579, 126.997179069924, 133.819316939845, 131.671921056159, 127.587722242802, 131.734479711858, 131.598366000509, 129.455826039232, 130.835334570478, 133.993385186075, 132.538459922528, 121.992635836601, 130.85597735719, 129.056644011749, 137.737755897281, 129.81707757632, 132.022204422319, 135.67219028991, 128.019183591569, 131.543198158292, 132.747810800023, 133.967346253633, 129.812370385997, 125.465880697766, 130.73603383186, 129.623377827191, 127.194098791878, 132.414386820971, 129.055866586627, 128.313357489898, 132.570411101858, 127.00871729955, 135.478440928125, 130.995239077887, 132.012643742689, 125.572424028031, 128.557681058044, 132.762501075231, 126.633237663718, 134.561057952973, 131.972411840949, 131.999219502057, 124.793562837364, 139.070701396011, 134.58397451853, 125.655480715628, 130.291295293046, 128.499016030067, 128.868105750915, 126.910069163182, 129.575161918956, 131.642696469334, 126.560335490619, 131.835477815635, 135.341774699399, 131.594675895321, 126.885084696223, 126.866525119958, 134.39441782533, 130.691370650019, 130.974871662088, 127.861577322408, 135.146828526652, 130.176349670387, 132.75514177807, 128.12536527894, 131.997554796288, 131.628524434906, 132.807721231402, 126.8008675773, 126.151286052477, 130.954054820597, 134.04695428093, 129.854626728919, 126.847982035669, 134.667567168178, 132.901401288651, 138.038421691776, 130.047370025993, 130.746372174725, 132.380259154466, 129.603008758014, 126.036340454335, 124.737665750369, 124.311940400077, 128.96761921787, 134.137782235949, 125.285944935694, 128.21724914693, 131.951556986105, 136.658011546878, 132.701920436708, 126.173137067382, 126.244980826317, 134.716720187708, 133.164097592774, 127.618369085232, 129.205822284574, 133.908140686412, 128.940056767678, 134.755753022693, 129.635653802262, 132.648157110123, 125.703031587748, 128.560437758103, 127.010428890205, 125.39416475568, 129.814757164059, 136.525149134481, 130.626860708665, 125.990500426715, 133.152879222258, 134.691902244866, 133.763998510425, 132.627499102615, 130.735688295624, 126.001851591341, 131.737519228005, 132.801850830244, 129.968937511534, 132.153073047954, 128.25999845378, 133.832032580665, 127.913503435951, 131.414134500736, 129.101456713822, 131.124010739065, 128.623105110319, 126.028306860915, 130.422085091801, 132.870683134614, 128.152937470679, 129.914004445203, 136.460248256809, 126.818872489015, 130.179001020456, 127.401376285942, 130.145477230132, 133.382511499119, 130.183713707862, 131.098092006844, 128.321783223278, 128.455083384228, 127.164611766739, 127.282205599397, 129.182301906119, 131.414050350962, 133.930364104825, 125.127484196245, 129.219733548895, 129.848653057864, 129.093513096039, 128.590404741135, 134.361244711581, 132.830238726838, 130.654284709215, 131.476780744841, 124.08171623758, 127.768330251799, 133.899297670881, 131.333749938585, 132.335322539845, 130.047480527925, 129.818044704116, 127.506179902819, 131.636619057027, 131.953787547838, 132.088689072755, 127.788851762897, 125.585187747693, 129.503108427936, 126.741758118941],[342.646129319735, 351.691822360698, 369.472242541143, 348.512416895652, 371.245456961107, 351.26430224803, 360.631371127809, 324.333812907752, 341.931219770899, 360.675314344624, 328.751768447847, 330.431474087685, 340.706573577259, 359.496331683651, 331.892822073632, 329.771196032312, 325.360703893652, 321.097152953162, 343.539988856565, 334.229533212515, 334.123343240808, 325.041495166466, 368.853511548709, 379.500296484968, 358.580551912711, 354.1692895436, 311.290838655589, 370.521219645087, 339.902440464003, 344.595074351383, 360.08367721489, 348.456621126763, 352.144318645929, 346.907777629824, 352.990032957715, 356.337890105606, 323.532733920594, 339.745263796147, 341.012230741835, 369.868220196367, 358.957491474424, 355.615884477568, 330.075856763662, 329.256281790626, 348.133296056658, 355.544215646464, 338.512803097896, 324.837347170501, 335.730964444447, 337.330936279793, 357.018855533643, 360.007618686594, 332.883479445805, 347.500158596518, 341.359556769151, 341.907465778355, 347.210104630019, 336.066431702665, 353.853269061317, 310.874658934937, 310.820518031281, 357.992141286064, 398.275827123651, 324.437305515675, 348.56241339615, 355.329535058929, 351.008846657999, 336.619301274068, 355.604364935406, 323.988709591189, 333.350199172807, 339.101120980436, 338.000512140651, 351.68141748721, 339.533834842329, 333.857643763176, 328.992258277968, 359.923005520953, 328.066951725497, 318.9819646766, 326.452245450057, 358.976720003066, 379.785649141119, 335.935562491128, 349.994653454398, 381.853712576803, 376.700677733856, 333.37483771961, 322.489778263072, 335.47916605362, 354.903232622972, 344.397992406714, 341.704230917031, 350.227723630274, 338.720965708402, 332.117460349243, 366.434867977676, 314.767216473967, 343.890030372114, 338.717264220753, 349.508613897023, 340.6961533499, 367.336562998162, 347.061343549158, 364.153700812485, 315.973202002453, 338.155553633945, 326.284104464384, 354.462950836134, 378.745254841459, 329.068843802422, 368.939897599591, 351.478558107446, 339.779078802893, 335.83711238112, 372.004496245972, 351.385409763292, 338.864929930297, 343.978279220814, 379.374629713229, 319.468027210821, 342.732670392523, 349.008648780549, 369.69366414028, 345.77378284224, 319.682410820782, 321.063367416049, 339.316559742139, 325.709668876608, 325.626253683964, 359.396910529047, 339.420999657652, 325.567527028146, 331.638178722254, 348.977052805144, 295.416217292406, 341.119888411278, 322.992563075606, 356.08300938313, 337.566636909569, 337.34661078817, 302.159585415817, 364.989524710201, 338.016325448883, 328.851025592885, 382.883288437541, 350.152422160427, 347.607150442555, 358.42444489107, 329.933383252077, 305.565161317446, 334.055442812316, 323.121193708511, 344.100504225321, 368.146807111391, 353.04608453129, 357.971971924031, 344.215688796019, 392.45213752345, 372.53754027044, 356.109163207111, 346.067362109845, 332.128040479744, 392.956264175709, 343.536369067242, 362.626304006245, 341.487289061912, 363.294321508761, 335.805290498638, 318.01167926639, 341.286552040389, 337.496125757625, 317.216468797773, 346.444666368669, 318.417694974393, 350.484949706801, 348.867807680664, 319.811910318903, 351.51011237913, 343.475698219115, 356.629473444838, 354.021321080627, 394.021651041048, 351.259600026158, 347.708165268466, 354.854786594475, 327.437507478778, 353.005078725123, 338.055888213626, 363.41464477578, 335.564537772514, 330.245726876239, 359.081498134217, 365.78489388053, 334.038616039733, 332.739148473053, 316.547902635824, 328.210864978576, 341.502390703895, 351.949244086984, 324.26360881928, 348.396471826744, 322.561592838027, 358.128986279193, 337.446098698686, 317.104885538889, 357.988261798016, 337.590187361208, 369.481331037275, 314.718582992496, 373.085782028356, 362.941934196068, 307.744595540996, 320.455777658095, 365.224799698346, 328.234702668426, 328.754956914279, 364.863046505763, 320.009583592452, 325.545234903842, 369.641614044114, 347.413388545175, 339.722232202846, 324.082993261488, 369.172558954044, 328.153048213642, 349.107438782583, 339.743625648871, 333.980801228333, 361.382529263235, 321.933301240822, 354.423607080955, 351.091223367484, 347.875608657221, 341.29466200539, 358.036053763151, 330.155476215401, 339.507910607638, 355.587708378237, 349.774809909096, 316.073047200665, 364.838873384357, 335.37627608482, 348.805024266273, 386.987124966794, 367.639679683194, 335.011470501729, 362.459124934222, 372.617286830231, 371.876156480783, 336.850420547485, 341.93072652042, 354.726515905803, 329.447876495143, 349.152044246, 352.33201276806, 296.842196484004, 337.206475431375, 334.637382833393, 361.10766626589, 379.948855521146, 329.592655656979, 346.96735977673, 389.82756921936, 343.192229171045, 351.264772651377, 333.043665853814, 326.13050486894, 348.740849465447, 369.048806495177, 327.845349375408, 342.370889113557, 327.06655794721, 362.894886079887, 317.650305949969, 363.060703299459, 361.724866567268, 366.96934585279, 343.978380428105, 333.042459179531, 364.432806255125, 306.19971666995, 344.989662834539, 362.725609322668, 346.598625374236, 352.916297232102, 323.5948045852, 326.414315690799, 346.298213881469, 302.605596534774, 338.263705376799, 326.267404203466, 356.54606162713, 359.369149587603, 300.717471842532, 357.759287273716, 335.682429588196, 344.860188764237, 350.887182890133, 320.782041216293, 351.561733660564, 379.368535580558, 341.647013432626, 354.49349024568, 326.386114980522, 344.109652874497, 352.104057385185, 323.284517143422, 346.13900569597, 335.521309874873, 322.908768954581, 352.612163639395, 343.791957120695, 319.358871140734, 328.855352784254, 361.014461899501, 318.186154054227, 333.291494273576, 351.425179492939, 357.064972948548, 348.172916588776, 322.084452435131, 348.789960498088, 324.292530774867, 345.787217070459, 335.098701655673, 381.889436784842, 333.892688946116, 334.897758926212, 378.06222574891, 309.273692059629, 343.021432629876, 345.467955489527, 330.734876424014, 325.190327728795, 363.000886862037, 363.419856057038, 312.078305319351, 338.387109587037, 328.40271059003, 341.847679704914, 348.203170232213, 334.873289404675, 343.392362115027, 320.274812141304, 362.717181311182, 342.564675080278, 310.076869989083, 316.614662122162, 331.801461281401, 362.000636584298, 332.210076210419, 323.90305839459, 359.069656723963, 372.772077113457, 324.78731238879, 346.722323724152, 377.937310815108, 318.72148535779, 349.555364550576, 350.908891009678, 334.909799191056, 358.867766655965, 326.946627915484, 305.832925070904, 355.053337826465, 332.564417643634, 297.615758767674, 359.09912231046, 334.608033969204, 355.948908105834, 321.835717676943, 336.855887652783, 343.511769829011, 343.068165519806, 337.093848162536, 342.163805385734, 348.252320135318, 311.570311025676, 364.120001048517, 370.105789158754, 352.617842560232, 350.092223247657, 316.648883108921, 312.223267506209, 337.942163248184, 313.138867780728, 358.687315263992, 340.73003424782, 369.277312375076, 370.453635666135, 350.536461497191, 335.118275518882, 356.667719425497, 336.387568719055, 335.997291246059, 348.689126127137, 357.125094186009, 352.059294743812, 348.119404320879, 344.609070430698, 340.991634461047, 372.032125466122, 287.482733350927, 327.053574391479, 339.632813997058, 343.932301765818, 340.133941569534, 335.027441139738, 349.995234069358, 368.246843596101, 341.104334088081, 327.146069027679, 322.20192739429, 339.422459191459, 359.489875076392, 351.133570163971, 334.027201471713, 345.364314894019, 341.677684928009, 319.836780013699, 333.961784051653, 339.689898460833, 345.264417353496, 352.17064716254, 340.419421566066, 342.058960192095, 318.864142498187, 350.779650437681, 322.687755975307, 357.263622245867, 369.947667711717, 362.496694806779, 340.883519934272, 382.844622594064, 361.239639299312, 344.111669744221, 366.370380730929, 316.157292341207, 358.750695132046, 360.005562768807, 363.034674322757, 342.01624425184, 349.248946877278, 333.682933707668, 355.284558642931, 343.455084890129, 340.623117354669, 347.118567303119, 318.649940192339, 327.868106438898, 348.286318299181, 324.929845799527, 356.874467929239, 340.140164900215, 365.364239516102, 338.770560072857, 374.892781553649, 324.202609544331, 376.350590421334, 379.521833102726, 332.228284936845, 330.593562018295, 354.422584263373, 347.175515740214, 334.878681258206, 348.826099340696, 344.323573037082, 339.295920799883, 381.553001512448, 358.320669321594, 367.918154764745, 359.558028424575, 331.664411839826, 358.232351627301, 353.206922299878, 328.645715375213, 337.270743524397, 359.432316378344, 375.962327295505, 337.551155006833, 310.464600335766, 326.724796474939, 362.541995689193, 367.51508765318, 338.94316287661, 326.494879730217, 327.309081193306, 351.438192946288, 342.514025376039, 350.067471131865, 328.252786899154, 344.412479112975, 353.901291250981, 342.884123747158, 329.313910871254, 316.76956577175, 340.320643858578, 339.698310612825, 327.312868855367, 343.417734313677, 356.337812669424, 348.482352888004, 316.701877445524, 375.192149310343, 342.77394752042, 354.318165304666, 375.116946965881, 317.022090086818, 328.486601614606, 355.622089258556, 351.608211993634, 365.611517028161, 345.943825462588, 325.224992337997, 327.702062374519, 348.702283240059, 354.515519102195, 350.172628358229, 346.899378188899, 356.982909210893, 369.14923994557, 334.774989149063, 343.01923159627, 354.890888160623, 371.193397818027, 333.275068685174, 362.552338465383, 347.540257502857, 335.711013439164, 347.435797828543, 337.320728179245, 360.626077672499, 353.15530089035, 320.096094293193, 336.00022435597, 342.658473216931, 343.78700921212, 349.114893569412, 339.452826312068, 363.289319522096, 376.193426847201, 350.475810515977, 322.509922643959, 303.080815168438, 343.943418571791, 307.607846366065, 342.430721266319, 358.003713833979, 353.375038151402, 358.226716393595, 326.67538139255, 337.102224441399, 362.859945795145, 341.560240644354, 328.367280653714, 330.386936799526, 313.920324593299, 342.809360530006, 367.11209791253, 360.063400096011, 334.913817769834, 359.074674391031, 373.539503480132, 353.091006411333, 318.724764441352, 340.882727494764, 341.040093895611, 375.471196507023, 315.768873599994, 349.085589709556, 353.458492142098, 323.529236716447, 356.947633791612, 327.003721709858, 341.7976775561, 358.35841068513, 337.479575612094, 367.281620315077, 354.510794774945, 309.571882716249, 309.898960994243, 330.93795402621, 369.670996672202, 346.243213178989, 384.009361167677, 310.446464546433, 330.62407112142, 361.239172081518, 344.056114285007, 344.565946267632, 362.875222315142, 337.672623339539, 308.528546947938, 335.874771820726, 342.115970899017, 356.237605751963, 337.053394304608, 376.356302991531, 311.857963322782, 335.214085425534, 354.782760267875, 349.714146264691, 367.52265905829, 355.879407063623, 348.95905476538, 337.377184530522, 315.221583646952, 355.839854095033, 360.294242090686, 350.80445371017, 324.846092432975, 352.535564908456, 334.315617271625, 330.417774693272, 352.097678053719, 341.880638977464, 311.243365283844, 347.309598547869, 350.246542819312, 332.015372166035, 330.524668539035, 334.563981413017, 345.814742414894, 345.462887857533, 352.302855605777, 348.099174442785, 347.410778433638, 372.530720690139, 360.762457304038, 324.941206291583, 346.252109245567, 374.379094281938, 304.821783480672, 343.255004699192, 343.065765239055, 370.810054490233, 349.95994674444, 380.618692606856, 346.077784658715, 356.191864783124, 374.17338105773, 372.493572302888, 385.168204154288, 359.968670116255, 347.375958067122, 352.071287900087, 353.526559608953, 352.85085161909, 354.313607592172, 337.19567550811, 324.611373406735, 325.07202420516, 367.838649329799, 354.951514699384, 338.081965809858, 380.929900844205, 333.589451987251, 348.405106887201, 358.316707098959, 346.723708444852, 337.999777013548, 330.63964377717, 388.235040459973, 353.756673412774, 337.901957722641, 347.275466086799, 356.296679911554, 327.791566042628, 350.293460077143, 335.255377630008, 318.116600762614, 325.999926800692, 340.050823793131, 364.87573980507, 334.226025259182, 357.363538161905, 381.159241209403, 333.221013902107, 330.264340857176, 343.932828295603, 376.49583699451, 341.693054019361, 345.248939352737, 359.343882721917, 319.572082831964, 352.340107122707, 336.147292258635, 355.095101177123, 337.386622394636, 367.992865794115, 363.786969206789, 356.842616842277, 337.766465245716, 320.587162263461, 308.346946819324, 354.938261585537, 355.833280427286, 338.405824808658, 325.293234953916, 368.294997709246, 359.86240025162, 331.775103958831, 353.481023467551, 338.429469021524, 330.305134650185, 342.641450871234, 322.995410560475, 337.961541886296, 364.101619855734, 333.515567092018, 334.651219694895, 369.978173581568, 334.279260950526, 349.374051701936, 339.926975636269, 356.318895065599, 341.063749776051, 360.317538506656, 313.927904712623, 335.321377778069, 332.003927037206, 364.345536854952, 342.732299926086, 315.18012813248, 350.785676119729, 343.00674869401, 307.828408125163, 325.441083614846, 337.49345308076, 347.710475248342, 348.159856745184, 351.467421148349, 346.874563015979, 382.079751956561, 369.536963422401, 344.005786930595, 340.036277472013, 354.93366690222, 335.946408935957, 341.940825090778, 316.922497623484, 383.821776943372, 370.487904308503, 322.322488663559, 362.761907910505, 344.63117756594, 375.743168488849, 332.53260840072, 338.219769027085, 324.218235185817, 335.851682656512, 308.587378582225, 364.730609363017, 336.306167167849, 350.244447388965, 319.511388333339, 341.325525832359, 334.32765962815, 366.143198030044, 323.631933770451, 331.47606411041, 361.860561398262, 353.08871537554, 312.230164681869, 344.800374332098, 359.522343185279, 338.208589700394, 333.160310350507, 357.064235168315, 353.446121234418, 332.180146071228, 350.504801755062, 345.373797950084, 339.787770639735, 326.360105466551, 341.576059774587, 321.169631621365, 363.895596448373, 334.057774323166, 320.333717353171, 357.351387163769, 295.443393731954, 324.186007677677, 378.088457194363, 357.427746192952, 343.689420615272, 328.100678818879, 316.968054645711, 323.377420682869, 321.134934582513, 345.30450461048, 329.042428824638, 338.163075135462, 329.666874908519, 334.542804993111, 343.111723807419, 315.833937332878, 329.779844595733, 341.555407177063, 343.016679483283, 363.940167060595, 314.354736973097, 351.462152776973, 320.942328726821, 385.828649823307, 335.843669688203, 350.178417234241, 353.141921827067, 340.863084820382, 335.110394379538, 355.26687850774, 343.282249429195, 373.430866160065, 311.650245240017, 352.479909881578, 346.375186898231, 347.757218221589, 336.209678662936, 325.168760883561, 335.17046632118, 323.890094477988, 339.740961852433, 355.840142008342, 341.113687616575, 364.361108278625, 322.669125426352, 359.654530202281, 310.348944054724, 338.125613469119, 357.932662689848, 346.847577557569, 349.195877136456, 371.570772127395, 316.764810922552, 345.531605592368, 353.989553633048, 340.831094852682, 373.184503534111, 348.998041655765, 393.304711101301, 341.098584779278, 318.694913452847, 329.276896869205, 314.616055226505, 356.935258860843, 356.121105291668, 367.65224881368, 337.639307048233, 304.33948768373, 347.12608430448, 330.286689807792, 336.850298852998, 347.727308622145, 382.434531719301, 370.681656706337, 380.581127520136, 344.756917780119, 340.937302231382, 342.389072520351, 357.756146273764, 375.295199131043, 321.507742807972, 358.200244160568, 380.810020254584, 326.321101483385, 348.094603428222, 345.310412677915, 326.711271935922, 360.358979074864, 329.067352007916, 377.102540929701, 344.948627992358, 331.4891058603, 331.437988731774, 348.193969860129, 342.344980679554, 319.750503470185, 320.000679813964, 324.505669782176, 344.532818603908, 355.506231453111, 317.518815524785, 340.878959782297, 347.473837840483, 332.04160592385, 330.193287391908, 335.784009964248, 339.751147704474, 363.647122582374, 372.906238427507, 359.247336472694, 341.921218881687, 332.789493101089, 338.569259337246, 356.278732019067, 364.986441025292, 354.558638268675, 348.006319044481, 350.718442852423, 350.224583941777, 341.384065175865, 359.402459293529, 337.417366985931, 348.635013206684, 321.439069274652, 346.539451555177, 355.360444099179, 343.35868317324, 308.283549888835, 361.797579867979, 306.288392530345, 330.444369541597, 341.789886050112, 316.304090861126, 339.374435087724, 356.376580463643, 354.778673549908, 348.316329936124, 355.738170671481, 340.455138029727, 317.308505909909, 309.521463117785, 332.141924070098, 359.01132881283, 355.394758414358, 344.046186401961, 320.353750844948, 341.145467162008, 348.418152576833, 372.17231826362, 318.894402708895, 366.561803923751, 354.747872244384, 353.134872229636, 314.844283034906, 350.857251311633, 354.3669631723, 347.751597343861, 352.747847326212, 338.278256747401, 371.078107273051, 327.36359982311, 360.530848309886, 342.103861481892, 328.867884496673, 349.191256178548, 329.373436787132, 351.196994145913, 319.92937458644, 331.450307376766, 356.226839520192, 338.420384564658, 337.412412140669, 368.236612761059, 307.278678855897, 335.410734262374, 347.827324971639, 370.010742909367, 333.991918399015, 384.337893464246, 333.172471247586, 347.74873968525, 359.865965137525, 340.2247519251, 357.51375192546, 342.271166095155, 348.567562564596, 340.878141397613, 331.917936634108, 310.7502485561, 348.960454212603, 368.695170237949, 310.395858198401, 360.857306744274, 334.033431543913, 348.006990047117, 336.002494783654, 310.817432489175, 338.027581035229, 336.942041371877, 322.725431587286, 307.363202186537, 342.755766143305, 355.944977467838, 369.491294142763, 352.18811363206, 320.31850296324, 332.565969277951, 316.839631746155, 363.405076230837, 343.769362471023, 346.438913221849, 349.952664982388, 343.768572581894, 317.126795782635, 331.25878857873, 357.909389419973, 345.936882812576, 330.103129173612, 347.551509677268, 354.126160324979, 289.562069252112, 358.437657846909, 316.917534306063, 329.008835038823, 332.796203325934, 344.844594232845, 312.276623664092, 331.159779563262, 353.121831379199, 344.078983380449, 345.475530847083, 345.916113956384, 356.682199950357, 338.550122093645, 337.88363304325, 370.828702931393, 350.740900166005, 366.273356670377, 320.686680842149, 331.753334377692, 326.459380628094, 357.546099179608, 354.900481144768, 371.611904483831, 331.883282736019, 320.967579727419, 349.607260469484, 351.421246866338, 344.647966569692, 363.063912135884, 352.224155399125, 351.147866853328, 336.46501401356, 374.955734580867, 299.435026109855, 369.600124867055, 311.455667110698, 348.961979776866, 350.315674799042, 334.924993911641, 336.36191310136, 325.247555653292, 324.56814523514, 357.781405219528, 344.466916955412, 305.973366256915, 335.803619091624, 331.551536943011, 333.888174822005, 363.455069654091, 381.948367688331, 366.683325413058, 357.130166536551, 311.44492432763, 371.93494730777, 360.081669245208, 337.669862265922, 325.507980303605, 345.255909661026, 336.870784784975, 371.015199534134, 342.725762764523, 311.246934793708, 332.923857351286, 313.604994398037, 332.092780019349, 338.486552682731, 358.772061270534, 351.581326267391, 329.596261544843, 353.133858939798, 364.647664664853, 322.955851799429, 368.911498250679, 344.064179010632, 355.415209676801, 322.202726469005, 378.45382760829, 375.242455985334, 362.538708051082, 322.671279882289, 355.415446776653, 337.046195901017, 334.00430010649, 353.292525710642, 364.91477556536, 344.345651506298, 330.294027956187, 348.606668192064, 336.177430186966, 349.283776547168, 349.753031944408, 350.666066535312, 351.475893266325, 382.297030781349, 349.966992821841, 352.550221805193, 337.21965818234, 331.218063199744, 358.945108329321, 335.411622559221, 336.513717849975, 366.217232866675, 341.23120452385, 327.013039162862, 348.561971978675, 355.304809675442, 346.523364903017, 326.513402654202, 345.024133855288, 323.478290185496, 330.069961542819, 365.750409862309, 335.206140237343, 363.08288611487, 369.589542260546, 368.930046719354, 319.263416009881, 329.443770773092, 339.238449948868, 359.679688460682, 377.767550325603, 331.786894955995, 346.716142549677, 325.372491792761, 334.687210440524, 331.920992259834, 330.453886453535, 363.605947014194, 347.923529803928, 358.522844234935, 339.981715117454, 338.035576251552, 356.051393304343, 338.805175565655, 348.550943384999, 334.795790619718, 358.977986230002, 342.475916436885, 361.928638234091, 363.773856126633, 343.935895794746, 342.973136011836, 334.6756063507, 319.706485004812, 338.572122322127, 327.225034836156, 359.548084381136, 372.392775083531, 336.778762911101, 339.316690461983, 358.919825538173, 326.926234830451, 347.031483243284, 332.508614008493, 348.711945820855, 360.393730646752, 349.189516946885, 331.460079002609, 337.900686134464, 348.074227497983, 375.888518046685, 337.270314830877, 344.237752671862, 364.511628408051, 345.718140585914, 339.040253533097, 336.965089424043, 311.670035032426, 334.01283553088, 350.972285085299, 338.073209864227, 352.766683463829, 328.032755138342, 370.890693369767, 357.908225375843, 370.858834919189, 331.557652796925, 339.363940400393, 361.58319364105, 337.450344786738, 336.4293718388, 347.737191668532, 349.954908912793, 344.433483469445, 334.650880435903, 331.931678787327, 370.643731585344, 335.074365363879, 304.980355471013, 348.107098122984, 343.053910672944, 337.280413568799, 350.660254915008, 367.103453379597, 350.043889224915, 327.033280111987, 368.936085300404, 337.010097022453, 332.163368507905, 341.262934767848, 320.156791504899, 352.90417131137, 346.527648735904, 354.546370113023, 347.566866556993, 355.107292279905, 364.418890333871, 366.230259534021, 316.209652390401, 334.400151710719, 352.764836155115, 347.340081965702, 335.563063201777, 339.414154300759, 306.680396735506, 329.427216729383, 339.091226770076, 348.069288326448, 348.444911782772, 338.357575728776, 314.834146641534, 358.008924455205, 336.14571778579, 351.019122296605, 350.75593686928, 372.232437247467, 347.995198172705, 388.437565724341, 284.059651962693, 340.082094958763, 339.168852789291, 324.573714982811, 343.84994829503, 332.215348072721, 319.881447705912, 361.754388672362, 325.096137145701, 363.037069365589, 331.327466798621, 331.218716434704, 359.048978387496, 351.76810586231, 357.198279523826, 370.513437369963, 335.097164015768, 374.031604613267, 367.154293003361, 345.734650069285, 356.406701123729, 349.614708363577, 326.886784580761, 312.818233896941, 337.384602525769, 351.131211453915, 343.543384076373, 368.712010387736, 324.496297977714, 366.823463361065, 357.695652703842, 360.45097350572, 331.557210503732, 333.928288814578, 345.85243228624, 350.393217047711, 353.89628773158, 365.687492336515, 364.776597432995, 312.327337509142, 303.222962623851, 338.274353864436, 360.871450765059, 324.963250638247, 342.153994769879, 358.950556240253, 322.974901725644, 353.570945870515, 305.946473935316, 388.965730859957, 339.407559997932, 363.630274098639, 356.625188011753, 332.466224594857, 356.87959408955, 336.083745510706, 343.196689899432, 318.275102469629, 377.913512673239, 351.716830273919, 347.031068694533, 335.131323706583, 346.327273508195, 341.679623898432, 340.699167320451, 367.183288482232, 354.453962480932, 341.066528158973, 342.55752707518, 345.017916336504, 345.347389230683, 328.429762478002, 382.652019029843, 343.604069059184, 351.293357354317, 343.54361457821, 344.799752263804, 338.636935812555, 340.209955734654, 350.610142580052, 337.406164548928, 331.032457256976, 323.886171390932, 347.2129674372, 372.706563220888, 368.304748411825, 347.061379825015, 336.151491319565, 322.287673179854, 369.348906291261, 337.716843246771, 314.584529434763, 340.727821076141, 358.599430161848, 324.832789619291, 327.492724991461, 369.676113286993, 333.60103763114, 318.979340607383, 351.211242089915, 347.170384734581, 333.52834229502, 325.895361239256, 335.265900316451, 344.012593018057, 358.951412304938, 338.910419008077, 357.985425460277, 323.72152406943, 326.216148215708, 339.280509331159, 335.802772534668, 348.397327992104, 362.209743982642, 366.121511519587, 327.971674039025, 312.655915853304, 370.202127713621, 370.488548442266, 322.988945038079, 333.203901268827, 358.158273811845, 361.025121176623, 326.319924819495, 332.656881290597, 364.371835554333, 354.004761302071, 317.831366896132, 333.988524016231, 350.342460486957, 325.471876268859, 346.327565497841, 336.924680025309, 345.839952449287, 313.208990472212, 321.578450946866, 350.119751138162, 334.842253948789, 353.14523017367, 356.963682255858, 361.638416465943, 341.806515283863, 365.40005840092, 344.344337527023, 313.095918020047, 351.958822425834, 342.556943508369, 326.156047629559, 350.117059158634, 337.155659717779, 351.882372458786, 338.981296735239, 347.173287572967, 330.450524407953, 365.472748936809, 317.524274331119, 335.041735620483, 320.269371156111, 342.088089141983, 347.504380178244, 336.80595423239, 344.749735951907, 346.308077982765, 316.543515423627, 351.083890138874, 354.284941575944, 309.123288680838, 319.712372330208, 367.232817647515, 324.541226408431, 336.133418976576, 345.97612587528, 331.117393051653, 354.091559262795, 361.342772639521, 337.436017947162, 361.625194156976, 365.241933753033, 334.893912999633, 349.624345673657, 320.901999727826, 337.77858383237, 336.817095580301, 336.973291178517, 367.117039284763, 335.636452146396, 355.165761414851, 354.760386196894, 330.186847096805, 347.457263448914, 342.584427223643, 315.870667176015, 332.945296861494, 352.846397367841, 354.384565943405, 322.162739361436, 350.730270664744, 344.266600837394, 351.156722295467, 357.586956097129, 303.239743118842, 371.369886038371, 369.905256028851, 350.957092255314, 335.791019111314, 320.014065871461, 363.641217711495, 329.340617453282, 378.648724325218, 380.378732350371, 355.562681653402, 352.395786547616, 338.805190497883, 358.208052254077, 317.502792259491, 352.902297942906, 335.20647210552, 341.129805372343, 352.051943289963, 346.1746084001, 346.597202505961, 355.373767881444, 357.882866829992, 369.098886027277, 376.853129549878, 334.028298997288, 335.330319086868, 355.739410268968, 333.683767156068, 379.565383876034, 349.758460074081, 314.520993652922, 360.584719652487, 318.344090773717, 313.313467377902, 331.152663292693, 365.088370982125, 325.720527784777, 338.76838452692, 347.074844935383, 386.34412178139, 324.980792738607, 354.843824973009, 362.328320757431, 336.816763343358, 314.143411661609, 368.076278791866, 324.840326849212, 356.179576968353, 328.779671309798, 345.395089095725, 344.685525212853, 333.814488756277, 360.428129778506, 344.180133844442, 368.910342264906, 363.104186441268, 333.769265088784, 343.232084213471, 292.514522530907, 323.776571071732, 327.271008950934, 366.931716634929, 337.203764827656, 345.573270558576, 308.365200240596, 321.886507986957, 334.600397707834, 338.151415456643, 323.511024649658, 329.619435011537, 317.328240390846, 325.344994026434, 342.221141000738, 349.249904765333, 350.986530535427, 316.448178869479, 349.621926521827, 335.61321961301, 347.613759600776, 346.39363103815, 354.842611196936, 354.038574608108, 351.093879825857, 348.253558682948, 337.123782079897, 336.27636159146, 327.710009216452, 341.132229461492, 351.097451832115, 353.663947459561, 331.947695035314, 335.522448265092, 339.369292949532, 341.794154872919, 357.856331027394, 316.740552222883, 317.497541624924, 340.08336239906, 357.224999397551, 350.806477614692, 310.466249285723, 328.866183921046, 334.904273411644, 374.755329440804, 347.865016535419, 294.664703586406, 349.494679334787, 329.453985613289, 349.340776991598, 349.811983358493, 351.636610501628, 385.153802246382, 355.170654921151, 364.643343040987, 314.234429721844, 316.753257852944, 343.819040669343, 354.134196345968, 348.174842452373, 344.460814375706, 328.197099624421, 349.233323243249, 337.962667243887, 347.356058563727, 347.624838560865, 315.912761760372, 328.147791297331, 378.73282860315, 322.390354329622, 341.630067167894, 339.739882129142, 344.793313203971, 379.35821916401, 334.613901443696, 396.604266217018, 346.081415327828, 350.14061495918, 331.081168581046, 353.174239895915, 339.374262536821, 347.867762502669, 331.015423385892, 321.630598872422, 355.569879838674, 352.122731858849, 319.640389917439, 326.147475233392, 329.781218376928, 318.441860303392, 310.303185528661, 359.168676436838, 321.447113198567, 336.657432266191, 323.347343789544, 333.5183182538, 322.157990758736, 354.239762920177, 358.014712374003, 350.670869387247, 349.822243134561, 343.212528106093, 318.625462494689, 324.784188067992, 338.066596802745, 344.360012118742, 332.196251728595, 329.430185911903, 348.144180112736, 344.159718048552, 364.771947614226, 340.330266933036, 332.04611853927, 359.959772766001, 334.700205768871, 350.122294017713, 356.067021183846, 353.45165124963, 352.150079961753, 350.005590450588, 385.618018207405, 348.783042787634, 371.833823196155, 355.264219289357, 353.210244608657, 352.68044901839, 371.978543197447, 345.556379867522, 323.286710602687, 348.304458615872, 335.069957487847, 386.548957070222, 328.31572182316, 346.662374360868, 346.199324094324, 359.020897927052, 364.439475895743, 343.787371835096, 353.888001031352, 352.995825280399, 371.611717030723, 361.53276530415, 342.765755797685, 389.072940923033, 352.383413894267, 368.217141707866, 337.542850474471, 338.447398496272, 345.429287863796, 348.522123017073, 361.937317479055, 352.563724472669, 318.731170723967, 359.687685254484, 348.903805088267, 352.524400796284, 358.745619698363, 345.013645494975, 346.766868205306, 370.84611861884, 338.700073759544, 330.456798126001, 345.917216971301, 328.147649898537, 325.757131043726, 334.691071844729, 372.020949328865, 343.021415532536, 333.230849202883, 350.598327815677, 333.63149360781, 355.33004925368, 346.473726953376, 360.699941454192, 356.469853257498, 342.701350752497, 351.964442949079, 320.602820424421, 353.815732965944, 362.64398615281, 350.76055462529, 346.472483631867, 310.261548558055, 350.315804840888, 355.207861857576, 340.161288361879, 344.931585044354, 328.735668207245, 371.617483462727, 366.438151924249, 289.16771844931, 357.849875793298, 322.518563857196, 338.428087087254, 333.346031689965, 346.861449847283, 358.052667757698, 351.875723745175, 331.727825155352, 362.990191064762, 360.628652873926, 361.623899025737, 349.034791907075, 350.567355369889, 355.613844682424, 347.645941840921, 361.822025574418, 340.292761222523, 356.998268421173, 325.364072370597, 331.826512813155, 325.248063937716, 336.294271313742, 333.787880092226, 343.960227756124, 365.187286725117, 347.904225581675, 349.536396454307, 355.332742844573, 358.942671711638, 348.884740607403, 357.305152827199, 335.49711835183, 344.981071162929, 325.575420823604, 335.355261161766, 376.925117008889, 332.965231499141, 357.293823766485, 352.455347227571, 341.102810894034, 335.398332606241, 322.773755686538, 331.732983307957, 349.453436046747, 344.948754086043, 364.364429434807, 362.211186524026, 343.871161266845, 357.283341035417, 310.540459565693, 353.043198067055, 328.646504989917, 336.754393359812, 314.680779613857, 327.81529961295, 352.520269474457, 344.524798750057, 320.946622909051, 342.492564001261, 344.610113511746, 331.719319356293, 373.831183594073, 318.672739003358, 332.813870920323, 376.318113192791, 342.610587687179, 357.923630113567, 328.707054136507, 336.183867652906, 307.743808668313, 354.706390219198, 345.090420005936, 363.207558798741, 343.519407319562, 344.967330970124, 301.179592350541, 359.760667939518, 360.40617536436, 350.048185288025, 367.380088850019, 315.877980246467, 335.583784976183, 341.262876877403, 319.136647263829, 321.263415980521, 344.431868105679, 365.670572880457, 377.68876591334, 340.572775132102, 356.423816269163, 329.272849165349, 374.120024781187, 353.631528195271, 331.895326655376, 333.153194772549, 344.290235682045, 356.050382380156, 341.297120061745, 353.340552425303, 307.814399895585, 328.78051866153, 345.535187854162, 352.806411019819, 355.179054300279, 350.135934998254, 348.562484435489, 334.85626593839, 345.710599899575, 368.92422379832, 330.73102667471, 337.756103300951, 363.428392800812, 326.491096214302, 346.062628672078, 322.755035513184, 326.82030421853, 358.190685177003, 344.412275190587, 347.141017962207, 324.246310042239, 348.976002224624, 342.023439303957, 377.074677817195, 348.636328149412, 360.576350906825, 354.579753505334, 328.25915605238, 355.490942810625, 364.997221126534, 341.31852184712, 346.632993823223, 339.759858691059, 359.934026123841, 347.310027402006, 336.278980067188, 324.799357963142, 349.715250723558, 321.157133089039, 314.014137995408, 350.219491071144, 342.60253022403, 328.786861110371, 337.406780873596, 314.200296738045, 331.223028699763, 325.316580176319, 311.56845270091, 321.615562243586, 366.640961931542, 380.945262370603, 347.017031529839, 331.144975140449, 318.112971586884, 359.83067880288, 320.304914881482, 329.426701611311, 356.203193090486, 338.903304175864, 346.050808153316, 315.829460441779, 362.650628705324, 386.532380769793, 333.975896592241, 364.998504625287, 370.551015008691, 349.531675085638, 345.478151681798, 362.920555606472, 339.722618655057, 363.001125271889, 336.928799864359, 355.86868264517, 358.440814692789, 329.393956230673, 346.27842924095, 336.708826702663, 343.439704534628, 349.836113191781, 376.494655127398, 353.127630522231, 333.50571684259, 318.546907268721, 359.295248722883, 370.481266367355, 362.91567177493, 375.283732723641, 317.945792073749, 327.438747142672, 356.323503675999, 318.678353449474, 359.97087585895, 356.976867188004, 336.332599864874, 356.158693668244, 356.587641380339, 356.882492504734, 334.739439217205, 366.737227191324, 342.635875202321, 328.551724568547, 341.994075983969, 335.854331388963, 345.211629374397, 349.102813828457, 355.212728637827, 344.464656262121, 313.16195209657, 373.81064243703, 372.435150294494, 347.645742354189, 358.056112999178, 337.785378458467, 343.754703224735, 330.133081708097, 336.476144225244, 292.52787386868, 346.333487187302, 313.959535762513, 349.362999668255, 326.558582641102, 324.832895168029, 308.395695798139, 359.848932824101, 304.961588230694, 351.817413591945, 379.684441620648, 342.653839442915, 334.037545085063, 339.846662155742, 322.313861805259, 345.024871477462, 327.601915936292, 322.293967316626, 348.83569814886, 339.932329492197, 342.179409123579, 325.858286405389, 331.579360480459, 341.30210352958, 328.284513031361, 333.030837330134, 312.353078408944, 329.003478262109, 360.909487434926, 344.672863140791, 339.365802610804, 331.430041346329, 343.968074511853, 321.541770840489, 361.165730679889, 341.621617572951, 354.579766371189, 345.727154229168, 340.423660178696, 343.977536598095, 343.776713819818, 344.264312569644, 347.361886798938, 323.568748721727, 315.668345315843, 362.993923216023, 326.192176507548, 317.074736772656, 355.285885862411, 320.18679780801, 329.286335185495, 349.088671556093, 339.814199829633, 367.093236574406, 369.393357307323, 331.855914464343, 319.629119322907, 352.804837347538, 333.323496521989, 324.548575836005, 364.914073801553, 323.089089779417, 332.759952284263, 360.108132985966, 335.682380951859, 327.608323816588, 327.593315313479, 342.53120669278, 357.067399654865, 362.92035478563, 339.617136599427, 347.578768150315, 347.733582339226, 347.790485576434, 359.362220732121, 362.200301890526, 338.88483403449, 336.369341923491, 352.350666293002, 340.829049668667, 305.615261126268, 345.649489664931, 328.029217775292, 324.520102667166, 359.027402302338, 342.74305818359, 367.465022499171, 338.990901091453, 370.201485047958, 363.3034668954, 325.223334919545, 358.052869058832, 316.559898740258, 338.721597460332, 342.597596531706, 316.419634863772, 345.829249678372, 341.019358359617, 348.775725125687, 350.921571223742, 338.662026527165, 308.683571940871, 304.097029929722, 349.236512676687, 351.802816999997, 347.664163730334, 405.665887668677, 362.616149767415, 337.342564145108, 352.507229539181, 354.70680798967, 340.799931343915, 362.838894220818, 358.640500867839, 370.447910508251, 338.172322937142, 321.746794028957, 350.191366918544, 350.309568403886, 354.324824787056, 365.841604598133, 369.153534127368, 356.971587311293, 352.340169932574, 332.804771421407, 338.666416027112, 320.937130971946, 346.259964040509, 343.377361392375, 358.43519158068, 333.091034258182, 344.058365624787, 351.515500221218, 332.268495015172, 337.866697561361, 358.089871049784, 329.418488617753, 338.431843966115, 380.124260558757, 369.753670303716, 320.735796547692, 335.418154668417, 339.16603190731, 342.311583747616, 362.037159769263, 370.678652268281, 328.504202954245, 360.429633490392, 355.216289364348, 367.317324031219, 336.129568812244, 339.208121328593, 358.043403150268, 370.04443810567, 329.297673325527, 334.621113643418, 333.729669722423, 373.325722142417, 333.365041916077, 349.576939095893, 360.080597837842, 333.559496366939, 314.585403154781, 333.688756066175, 361.615108706731, 328.877860798883, 360.487964987541, 346.920685935861, 360.073424222101, 337.831976118595, 322.572382531909, 337.071438729168, 336.407179429886, 350.251434672763, 351.794808273873, 348.881851451219, 353.44622758736, 335.516065086407, 334.289589512456, 363.553833255409, 365.833423552103, 316.353561292198, 360.09117988836, 353.239029529855, 351.750529766956, 332.433599552827, 342.953377827641, 354.198416203448, 350.340158354081, 327.80246251385, 325.95374064515, 352.230283214811, 352.572719086976, 341.819434685169, 351.696422377902, 359.437353946565, 346.442343449962, 342.953821243698, 326.782985683517, 359.952108954441, 347.907804781988, 354.775534846953, 327.763575217333, 319.874300245471, 326.660286611831, 357.09545744486, 348.784716283781, 373.355474703215, 332.539628938072, 346.562473035633, 372.214776323937, 367.297419149888, 357.966615583992, 341.251782926179, 354.890600936825, 329.969229293741, 335.150372824934, 367.366929966643, 334.786788771516, 356.898532070021, 328.404720674987, 324.839409218868, 341.135916680616, 370.155844789022, 317.437524502289, 336.076539853568, 344.433055238346, 344.423780195134, 344.77119412707, 297.475130090544, 361.842590612007, 324.775065323713, 342.894509116757, 348.806894525918, 360.925565219856, 334.485099873923, 323.766802924867, 352.991061140165, 348.600921772068, 324.33446367539, 371.204766053536, 321.870127188974, 352.617176311635, 330.038306896544, 342.537277027601, 332.236424049287, 370.670067719253, 353.407062105358, 345.251677369716, 353.059958975626, 324.875855367649, 363.590945349933, 352.023671236515, 358.269870528778, 336.154638487048, 355.027185136321, 323.384922420555, 337.798526773897, 353.799569249005, 354.156524400537, 360.917488461114, 355.145100714144, 376.888912878769, 334.865220076187, 321.276462459539, 341.173249011774, 343.478452512243, 327.396744312835, 331.102241662524, 341.063517126644, 324.170134712144, 324.46912391439, 327.064878995166, 358.456091494042, 370.548306970595, 388.306796908288, 351.655280881672, 326.315453609046, 343.128552571373, 346.024590226727, 338.563722304218, 358.886359574432, 349.339420763753, 361.510027893416, 358.797426465084, 315.132714509842, 368.242726396884, 324.342466262912, 315.856708278437, 330.395161100472, 332.767249285459, 306.767867164667, 316.649439894011, 368.084381697462, 317.748530037769, 334.603260558977, 329.608914679133, 358.887176324597, 350.384724008064, 356.422384624719, 371.139503135464, 353.827245522164, 343.814272703906, 360.617533722581, 357.515959436402, 332.054797679073, 340.251892084572, 353.669976840944, 366.670477642357, 355.309437551709, 346.304405088372, 308.904223719026, 348.352569154239, 345.011260825933, 316.236436348744, 342.03794382496, 350.737141421436, 317.843230387363, 341.338752932789, 376.707208166128, 337.131688981944, 365.03143667805, 343.858720729339, 329.375371948471, 307.877278266042, 351.268008218049, 332.025975200382, 343.227837433573, 340.518210280338, 359.896702939341, 323.355557910229, 315.789570687397, 327.903795337007, 354.289667779551, 346.818781597357, 319.383903694805, 337.154323837048, 332.975617803873, 338.173095441876, 329.487866503334, 332.511244942086, 285.319899820916, 328.787615056318, 323.394418888136, 359.518576364471, 365.104396575424, 332.659316997349, 339.347387260061, 357.631143321723, 366.631695099102, 328.216785974017, 314.983729069839, 325.930804168699, 369.759597803913, 331.216117958399, 354.209485559632, 367.232438349662, 363.376675444008, 328.400499647656, 352.898747122866, 338.275777255598, 356.946818577855, 368.446807067178, 361.876955066566, 340.445573046934, 353.604559457383, 342.471031894238, 329.796642572454, 343.393236542661, 355.795091882796, 347.236338008599, 339.212637330188, 353.631348944126, 363.461396454377, 317.28167443274, 330.455421273829, 355.536174357239, 353.053446502965, 316.928102637927, 341.589986723148, 379.222039651152, 339.924557622046, 285.045443401607, 357.118904602274, 328.432042058236, 364.875115687105, 349.333897243323, 343.839411250611, 363.589120206098, 338.956088659595, 322.626444022551, 332.624738412149, 332.06014680892, 352.451911035254, 375.619337652873, 354.100440372321, 377.000350958471, 344.399480779254, 339.655602041897, 346.989088338552, 325.9426500725, 326.146078047148, 327.634650459648, 290.689904056734, 341.995907765448, 341.008687709408, 353.139216229026, 332.364376951614, 346.598002759631, 352.750323512753, 340.32056651401, 364.351498629, 361.289148716434, 344.092677073197, 330.466702020152, 372.61098815893, 323.132519779291, 350.902144094826, 339.409505165457, 372.424290476785, 343.167843871538, 336.666962539065, 331.24079694578, 346.78982919045, 309.385284901043, 346.430864585128, 317.69540811233, 301.466866639248, 355.024339052084, 332.443153569389, 303.131537574061, 364.728202129567, 364.67152386814, 350.221884379026, 323.811024369419, 318.690976839882, 351.380500566999, 333.757759973756, 334.915189160816, 342.931488776861, 344.47534765246, 360.178825701986, 329.341916092624, 304.304921896033, 335.817839864269, 302.155659427034, 357.514128729879, 355.447641884462, 343.855059939045, 300.725546780865, 335.711681350447, 338.204605781404, 340.995452788475, 355.118286908304, 352.625746827261, 342.779246242257, 313.812260369212, 368.164716464051, 333.979032156706, 320.275009815035, 345.786631820767, 335.535564618009, 306.163045846905, 358.973745735011, 329.513905351846, 332.19247681663, 353.684834630369, 349.525532309345, 328.764501961825, 309.688925978363, 353.244107772557, 334.00305632061, 330.974756183527, 337.743956053013, 326.34398076876, 328.938508965419, 315.379195174618, 340.185495393305, 356.534495779794, 328.982418147021, 360.084665816185, 365.4219538548, 355.51478691592, 330.502164955528, 351.478731004675, 342.631121162101, 305.080828070968, 347.926045819182, 360.064896685603, 339.955712822409, 341.027611490799, 340.144732853885, 364.302833677268, 326.520172679021, 333.604505910752, 361.991091480566, 338.840131721922, 346.794001678978, 346.702488082908, 329.305893557951, 367.466811540822, 324.653719939268, 359.07430817209, 363.315076185429, 350.326812406199, 319.61108827657, 347.271396893164, 364.814379761563, 351.521762330918, 348.916087873749, 339.742598581091, 323.023598252228, 354.467487003816, 309.421844963553, 323.363262926858, 348.35752413365, 344.312288382358, 329.296472721611, 324.385136710405, 315.35806294773, 356.306422220471, 313.164729354054, 368.936566984492, 355.582896885382, 328.46786187381, 348.555837791277, 354.983723238857, 333.022048916031, 346.419415870887, 355.071502807558, 358.556557618589, 357.805174911139, 340.364851591208, 349.035374129056, 333.619158230493, 355.157818469805, 356.013009785102, 372.257087104422, 351.831209756358, 349.451388219797, 347.426905723517, 377.883952953352, 338.546109501999, 347.80607346982, 342.4149119405, 336.606866563616, 356.285569166097, 343.347286285245, 349.036497067294, 366.451042762739, 338.021402889319, 324.971517461143, 348.770002559959, 324.483546676303, 353.509210785702, 350.044400588399, 342.361965108592, 321.434964176469, 319.306190970221, 355.936495173974, 359.040860310092, 310.586106435898, 331.97209253675, 336.398875014272, 358.949589097553, 354.364536437512, 315.622548081966, 354.118749084385, 333.777213714637, 354.197054139624, 327.893238727267, 322.56495084768, 344.531459498643, 332.260347363909, 358.018826725727, 377.514823382418, 344.285433216259, 338.91847260634, 346.14636943437, 358.658826691062, 339.916639929882, 322.967026062107, 326.988780356687, 333.728383174882, 377.375297499535, 358.077846379214, 359.047842264688, 336.25555998577, 345.947356787109, 360.829091970736, 345.298219969, 349.1457984065, 341.935632344888, 315.059037076903, 361.002938317361, 364.722741660335, 342.838630934648, 339.427456506788, 360.917897527449, 326.802308227987, 349.881107621545, 340.091520944705, 344.622358738322, 338.878547519012, 341.663832540354, 373.367673034262, 307.024790381944, 351.362945524606, 334.495290698212, 336.333101558973, 338.067909681465, 356.939827202143, 348.961106221351, 328.234371896277, 317.658748227095, 353.983332116071, 342.512147260111, 334.375045887616, 386.687083327537, 348.535442688608, 385.110237562882, 364.187547413366, 388.209827259676, 338.206171351243, 332.543360381296, 354.742714063861, 348.274945671652, 340.742515161281, 328.598514765869, 342.548238086177, 327.352046356086, 336.657997391298, 369.194801035205, 351.612127921146, 355.08032210138, 363.017919130864, 346.764501732613, 356.262788215145, 338.651400851843, 366.554063926365, 330.549038256246, 336.412518589164, 357.694615973263, 332.043211494321, 342.471206153386, 303.841950141649, 345.58442242705, 367.654059692693, 356.220077373794, 346.458189170649, 323.058553059408, 357.840173035795, 357.131540331922, 368.113656413604, 346.911612244321, 336.955603593281, 345.699529801206, 327.786260910738, 367.856801693791, 340.702937776418, 350.32922471482, 337.529500894905, 330.062862042135, 359.578988213643, 333.120930756248, 349.828982658226, 373.492179669536, 332.378662664654, 363.71301158776, 343.950429392806, 333.03481738252, 363.782651168439, 345.959817861947, 336.643096475873, 350.067360706931, 338.247175321881, 345.89757460861, 365.740983656903, 359.601686761554, 370.473011934915, 381.521458790976, 335.878065605569, 349.414495223462, 360.556942062409, 375.306994747936, 361.423007885866, 350.93669485584, 337.443477585932, 340.604057959545, 339.646240573205, 350.749768517994, 324.507814374767, 343.613338544973, 364.369601156535, 308.549568031392, 402.20094718576, 354.653144033787, 361.399699602629, 361.319109149578, 321.622270881101, 363.654247437806, 334.402341710786, 349.776655782398, 351.728935476425, 363.674956948667, 353.930558733257, 346.730054311348, 321.343126000296, 374.641382788414, 313.852457005155, 339.989472905074, 335.934546407526, 359.71283235491, 373.758482811103, 343.037116255045, 376.763366847405, 338.237146692171, 353.445616956568, 343.863854773723, 377.329525377962, 338.642108642347, 357.483871807585, 313.221811976593, 350.30915751799, 355.447573565097, 336.045176665974, 330.389692712051, 335.034061690777, 363.455483865309, 354.7036269279, 370.666704250392, 329.497894052932, 351.178614281309, 353.787537915171, 345.15140898639, 348.024882013682, 346.200461722125, 349.858932718247, 339.85734598407, 350.888368355041, 332.76931642586, 372.871879488827, 347.085085675013, 322.131191635064, 332.334179091083, 321.49718965001, 343.056806674918, 333.14692224489, 371.218531112188, 391.040805569959, 324.608537299764, 347.728272814328, 338.821397768493, 341.785820897631, 366.416809243856, 329.87547085158, 359.823916114281, 338.877042096724, 314.646977944436, 347.073912772493, 344.647011653445, 358.480458631604, 378.898439247884, 335.652308307616, 360.301242774478, 356.618204391919, 385.710930261934, 338.38719432932, 331.797373062748, 362.759940795668, 361.137359431054, 350.034028128371, 340.048751362433, 357.544461972528, 341.701996677494, 368.148693761677, 326.044979985857, 359.873442501301, 339.45236092792, 355.560215593776, 366.80283105515, 346.08004402776, 324.378813214573, 366.172989288927, 344.720643166619, 343.758359347099, 361.713761276365, 328.782189763229, 344.291393408419, 362.226026791557, 321.766685725704, 345.048368252828, 335.90794186948, 347.765923979551, 354.316849106666, 368.571593488239, 321.565462101038, 361.734685105665, 383.821935036261, 340.516044243293, 336.068441609756, 356.374384264384, 345.569732585934, 353.413295023319, 330.203423824821, 363.157440143537, 356.104218036594, 378.705685858859, 352.139386239448, 338.664778618001, 335.063858779706, 320.094504090547, 340.313453630821, 341.992206650511, 338.838501852772, 369.733773116549, 337.977032250335, 337.298531305916, 348.818267916218, 339.00577727845, 330.889903878045, 351.17983214719, 351.940649509743, 362.543799768815, 358.027535676713, 350.636909372927, 340.606011238103, 356.305532211964, 341.373593965863, 335.25016155239, 356.189492570259, 355.072678412226, 345.528910239106, 362.777359945994, 345.992482549664, 363.306502049251, 335.953761169856, 321.617777922447, 328.599881628278, 346.924560502671, 327.330181121561, 327.920692138171, 337.629247888161, 343.472832894882, 358.01253202355, 330.332705590751, 347.309834388747, 353.722030698452, 355.914467256648, 340.162318619884, 362.462399156388, 321.400974723492, 364.313875938654, 350.86262581091, 319.091290724844, 336.015316981544, 343.074226347327, 344.976145641695, 359.265661665519, 330.869550316207, 352.421556827025, 350.359878333883, 348.685724135658, 355.007914558973, 352.815245368672, 339.490107524625, 358.838909318736, 308.519306179286, 292.489501272262, 356.291855865556, 345.912104246403, 386.042767301954, 350.280343016245, 348.566046719422, 368.000226216704, 338.602075411264, 330.44214421891, 331.633580271405, 362.960686146758, 355.564166346824, 374.145491934663, 337.656156391559, 348.281865723768, 340.768929633607, 313.515881907773, 347.860694834363, 346.210774434028, 348.016062690142, 308.817617965325, 331.933108736679, 343.685283779908, 341.108865885208, 366.264125563639, 360.262484207215, 378.735654363137, 358.617693044513, 331.779425837963, 363.253515777917, 362.763609035704, 337.153654595762, 351.247747252508, 362.755385693458, 335.907888684095, 358.508149321264, 362.010692215153, 334.672520810229, 352.126626867857, 324.160222929705, 365.843930489697, 342.959607693419, 344.788084140276, 345.524667760868, 315.907302687844, 338.418369329351, 398.548738473493, 341.836611866177, 312.291532128672, 322.638167728765, 344.241818136139, 363.465953923126, 352.10939461457, 351.957092067718, 328.039762350112, 349.462058911699, 351.250371218332, 354.387186155451, 321.242738015128, 341.712871551829, 353.044738641932, 299.941009368704, 338.917233525914, 348.457874587585, 326.702432843328, 354.574161562701, 340.355172173458, 395.368448255551, 303.678915485985, 361.134217197538, 380.22213518745, 358.878371598308, 322.939561719849, 339.379551133769, 347.364629115505, 332.788289792218, 348.454045720021, 338.591641959268, 334.228802097661, 348.700349424606, 349.122908446493, 334.048676450717, 342.778757609004, 360.768559143669, 324.018832761997, 329.301400342726, 358.663859973923, 343.901957265612, 377.039578671447, 337.030028433957, 354.813360848916, 308.170327341443, 354.493313969849, 359.091483747533, 328.466899039279, 365.790037932214, 326.425579129562, 349.348520081027, 344.243847172849, 324.486356525289, 335.077023077186, 325.725735263731, 370.950133006466, 352.55968092266, 357.950995983286, 342.541336722086, 370.332332065676, 354.751979320044, 351.173251332736, 388.656513415034, 339.135589037336, 333.314559612212, 354.956371743174, 355.247675959288, 374.581544349772, 338.483034538225, 327.09214844827, 350.355891795201, 337.94806935592, 358.90410504555, 315.923691942413, 367.606297921313, 360.238051051042, 322.595990130402, 342.466620899348, 315.752227662377, 334.569029861851, 335.589831807708, 361.010681532722, 350.568485539074, 359.662314240078, 349.707108928816, 359.882332140561, 307.992230400209, 359.602621392849, 353.98578100269, 341.421930878629, 363.94041307565, 321.644557791802, 348.192881874307, 359.699772671073, 325.676874350272, 359.885517797663, 342.147318253297, 360.369962821012, 354.597024313957, 348.948572524276, 347.279930810287, 383.105796997339, 343.275495734394, 311.839029151488, 338.704493848954, 362.221682897754, 332.338266837433, 344.039434413291, 322.464031632956, 370.575467915788, 359.07012149068, 350.354164023006, 319.052822112953, 314.479088166616, 343.873989379226, 342.035902057169, 334.4482981461, 334.357328364452, 340.234296778607, 335.805671243223, 356.813937128115, 343.275650764432, 347.790671194264, 343.587132270583, 341.074066276085, 352.159194272011, 375.584359713654, 355.396460446321, 369.290624020423, 353.550831441719, 337.794064481566, 343.207054739759, 365.522803728928, 371.747790100764, 314.081616596439, 314.361618380379, 341.720813170071, 340.544019859832, 331.67542320332, 351.533300297534, 323.23419077799, 333.914065716954, 315.395660555614, 341.727876261133, 362.414125589787, 366.96694708576, 334.824160011117, 318.030022631902, 309.980049305981, 364.753596064826, 330.307819478735, 330.765088619726, 337.294919881593, 364.417395202221, 370.654746458697, 359.821295085848, 328.568510161131, 324.744228777367, 355.466033848555, 330.020293557809, 339.96833195838, 372.931077546652, 319.231197370226, 335.704334438718, 365.646512847027, 342.745091867659, 351.679825475423, 335.894177465192, 342.974152815811, 356.528228122129, 345.676302685555, 337.844467252995, 323.528290235803, 327.635895225325, 350.857164807759, 339.283999110612, 358.543526482181, 358.275052637725, 337.431463768422, 355.907401431374, 357.040774760572, 364.478363709193, 347.834595697124, 366.277350701371, 341.860128390836, 349.004130006001, 314.251527954954, 337.14529255037, 327.763827293742, 313.821063427289, 361.326818365057, 367.708932085046, 353.747649092179, 330.21302620755, 337.536975158878, 355.783715514391, 320.508630873027, 375.569093995474, 377.397308589396, 354.148122494276, 315.859456113991, 367.05512010227, 318.775548886996, 324.157859745128, 334.377758357917, 352.316371847274, 325.719561385342, 359.693109636735, 330.140653710074, 340.21579207742, 324.884541459485, 348.213569571615, 347.331083345873, 360.766210443644, 330.317502946681, 358.195631195922, 350.60333931016, 320.545932686, 326.669199329502, 352.294034561347, 347.901729163355, 342.034760013761, 354.775525322018, 333.501204247322, 302.179960773709, 324.961189630517, 335.97956456044, 350.753498530652, 362.976459391306, 312.397670929064, 340.086033014629, 320.072324805731, 351.353232684244, 355.996200943773, 338.117921357799, 315.884047168188, 343.73132022691, 351.987189946192, 355.628573954419, 354.114296289074, 353.428067143489, 331.22800507472, 360.934844252222, 354.669610259575, 345.998198317436, 334.248751027163, 336.943597533463, 359.805182549649, 362.387193332412, 368.622077736838, 322.134814617143, 334.86305167195, 346.662679022713, 325.13703864024, 337.634792365191, 342.381258962347, 351.930096833452, 308.290307395637, 358.930163414029, 333.493964506993, 355.15047462239, 355.835929312701, 339.672901274836, 335.866796768007, 355.371381339169, 349.656655126591, 324.247757713317, 336.132436883064, 355.325451205519, 318.266562965406, 333.149739938857, 337.554281647962, 341.633046315599, 326.613208076152, 353.050363926009, 311.707111677272, 349.035963645255, 330.760803637066, 315.150778221747, 330.825684501587, 357.495333757466, 370.674095165735, 379.011695180109, 340.517232067822, 315.031150712267, 320.296688313112, 345.203298691073, 355.420073581673, 315.621877233206, 366.766451328657, 346.556730017897, 334.780756260033, 340.787596204215, 349.819404046175, 326.016887807813, 334.958439603417, 326.884282111993, 364.561120552695, 333.319451868747, 346.449364009058, 354.152143424448, 324.876879678395, 367.474107991674, 365.176555627806, 336.701975359133, 350.656560540678, 331.292736472559, 347.194535767373, 310.142414385838, 356.635155267287, 342.302724120264, 341.953999733211, 346.510885043623, 327.164825349211, 360.218802001038, 362.436055969451, 363.518916801487, 369.530644443212, 360.080349473673, 320.226112189795, 322.751451252283, 318.719651593003, 354.728882190126, 358.268758899181, 344.490331447082, 377.117374221734, 345.778977931296, 329.905508572854, 368.021103685605, 350.575951292562, 355.122165646961, 333.480394335131, 298.458213208506, 356.288250582615, 358.244685551301, 349.514796271184, 326.155496449609, 380.509253251493, 315.686603526407, 365.534837453091, 346.126580696973, 331.120358020118, 356.272617084638, 338.110635244947, 354.730667605309, 335.456468639796, 337.378494232184, 374.849425267601, 357.558878984504, 346.57614142931, 337.345189366163, 329.680386678392, 347.344004099686, 337.888908944126, 371.121821025397, 331.73788467648, 332.764909251523, 353.380473659625, 321.790034915253, 352.660852267308, 343.093463399498, 353.968261861321, 374.422820636699, 353.209838987243, 339.167195719932, 326.229548703965, 347.666546013162, 339.979770340439, 344.453927921851, 340.829862524826, 349.867738418295, 370.084743570988, 350.604747927658, 350.161010379685, 346.358402935982, 328.716903975708, 374.583628565937, 344.982332208323, 340.056782837027, 320.557725612655, 324.248361225542, 372.017013137186, 368.247998225982, 344.857250812829, 330.368470808061, 336.539970933761, 356.061148286288, 341.298502186788, 357.512221984152, 359.321704608644, 337.509546417328, 364.645107477256, 351.185705304343, 322.349673960774, 384.55460920034, 337.263299524894, 345.298530795896, 343.101583317072, 314.492293206684, 348.465576073099, 363.826913797045, 377.367320513602, 365.009103151927, 399.773576778904, 327.059213948442, 320.904854180615, 347.195738627231, 356.700921418535, 353.59084638876, 324.759776637395, 361.389422997018, 361.672709265229, 358.491888419691, 329.592315519571, 331.620414410219, 346.354582661966, 351.22395755962, 365.136586819095, 343.406284550321, 318.075618765615, 337.67462674372, 351.615006434336, 354.774025592136, 379.486646209385, 351.376027580255, 372.927991752273, 314.949088227407, 351.076237952714, 373.466838968717, 351.496352373413, 365.415874210797, 372.610221848528, 328.169110115257, 339.870985122213, 348.020123615029, 331.714371322521, 369.798813735242, 335.436512253801, 334.658286768243, 347.704779661602, 361.254148983081, 362.48092069857, 353.074245077928, 358.69604332067, 351.413550859423, 372.53669183372, 332.446757082777, 357.420680907417, 322.507690840693, 356.059739931504, 358.16177820785, 339.194977924302, 305.701450064954, 316.05258787849, 307.366331900291, 353.879913986866, 348.143690796102, 334.120316429143, 322.55488241844, 342.356836139211, 315.203208836636, 326.881953490774, 338.145892087857, 317.921315051787, 364.241578087776, 335.293998671002, 349.728794185693, 323.284590254438, 375.825088274113, 303.014398016734, 335.951025366479, 335.787487603117, 362.093115899115, 310.837587373945, 319.003337274023, 358.340751271467, 339.532887915639, 355.614605500362, 338.372348548439, 330.550466132806, 326.418931903142, 305.704078813913, 350.363706036404, 333.902829469711, 327.301318212134, 386.439336310013, 335.083881219484, 336.67381170717, 306.190247004514, 345.215140012718, 328.73381286919, 338.983248911439, 359.50405245022, 346.769112714252, 330.460296832585, 365.823523356393, 368.559857729917, 346.537189922108, 344.014940141422, 381.067428309845, 338.862707565214, 327.965796903335, 360.228581421468, 335.390359197488, 308.302647294632, 352.111587966779, 333.554822499706, 347.503596045142, 358.779458302945, 342.932337401363, 350.043675423947, 344.857480920171, 327.076602256837, 347.194540061436, 364.468634486646, 340.625272423264, 329.889049816336, 339.609644711972, 347.670756675941, 334.947030475959, 354.705801168634, 377.861327962377, 337.493150852657, 367.24765643974, 348.436194784025, 345.982129213639, 339.299760135416, 372.663296395976, 352.979703162611, 304.246140339914, 373.247055402189, 322.197144985526, 331.929888733208, 335.773390100864, 352.59794769506, 358.911966080367, 321.782012427585, 316.578428950725, 322.131455165639, 334.687458526376, 355.476970995891, 330.310015444646, 375.539088530977, 349.919554631496, 355.764695631466, 358.278851269163, 362.95136214906, 332.309297564949, 347.009262857211, 377.449601782339, 338.438066901035, 346.269460692446, 347.217880110344, 357.015354839743, 343.214819284176, 366.524845354127, 332.188561493937, 358.656339390674, 314.664849751434, 320.281397816136, 323.893511237181, 360.70651178307, 361.945259441366, 365.125638939733, 330.208291841789, 312.579816877845, 356.144753876758, 339.253573232838, 377.281791450973, 342.07517711339, 315.136702094144, 341.154667746941, 332.881858414716, 341.631947355086, 333.299462002232, 349.861987762682, 360.857927988075, 331.804004436201, 334.088183468741, 329.261001760663, 347.259264223138, 336.294371557831, 330.902307834542, 357.013491109032, 338.714457329986, 320.37644523526, 331.332855635498, 320.173298241216, 359.452857996223, 346.341037501663, 356.308318632818, 333.484482893884, 337.326867511533, 368.98978750657, 330.850659272414, 340.332876624428, 361.625281624715, 364.733064726415, 361.388564179651, 358.888286388291, 353.779641679681, 357.424831351098, 333.562274116404, 326.599892747562, 334.303526663074, 362.619785936601, 320.154261831351, 347.045709019534, 342.457226596906, 365.987411456119, 314.980984496302, 339.292226713213, 333.624876250003, 351.530660936205, 299.410827029491, 365.447193851304, 346.607593172349, 357.937791465828, 333.932745401232, 376.44319424185, 369.043586883143, 339.781190442279, 346.052087590749, 336.032184088478, 347.50575974729, 348.065232491335, 349.187166450287, 368.224979581635, 325.577624044354, 343.043603293459, 362.318406229101, 314.151972630613, 357.835124317097, 364.066057987655, 324.199093778209, 373.585483969942, 347.823604182452, 330.316781373341, 347.934253755719, 306.99040303443, 340.076275378449, 337.018126433644, 345.822122727021, 344.021601275205, 353.707667950899, 338.734836565925, 335.733929054015, 332.593205807522, 378.807156522928, 356.486712874455, 330.683075058572, 385.074415631666, 361.033747546249, 337.164960714426, 336.988828372074, 361.418003825034, 349.211020528379, 323.89655058941, 340.204383686892, 347.365818950306, 320.143611679336, 342.370281207008, 309.067642840343, 330.309481755659, 340.580909674053, 365.086538466831, 343.208165809737, 349.94325467089, 340.68815874018, 343.417148668829, 348.884948343233, 352.998507285525, 336.828834207222, 358.641289192011, 318.778992162787, 353.390270491612, 347.997484249016, 307.460075754859, 314.164379719129, 307.611258842942, 338.744101341337, 356.059640092622, 343.770062374528, 340.329481863957, 362.757666107043, 370.86840773501, 317.955087946173, 357.781478063656, 365.55873990517, 344.300590217464, 339.510875635173, 334.047763412237, 315.586022654109, 362.630725953278, 338.988232156222, 350.892041991748, 359.55612481915, 343.39828469936, 325.765513039102, 336.809118801344, 330.89767640082, 332.46276535105, 337.054631949289, 333.655940217516, 365.290765604028, 358.346309869342, 345.069676146235, 329.931286665007, 377.391615787036, 332.172864100675, 333.126565399095, 342.535638543652, 334.040169576476, 358.623045390735, 323.255359974957, 334.621287416834, 370.719749899956, 333.658680538018, 356.080668889478, 343.246772481653, 345.414464667491, 338.179249547248, 353.323371734501, 341.860962922168, 336.302666867659, 340.470463095505, 362.033698836032, 358.347379177111, 356.757058503768, 329.332270892862, 324.123820446007, 340.822749550365, 348.080076264781, 323.701318499565, 312.801458527669, 348.040426026792, 331.978200652309, 332.986980690866, 368.188098158233, 346.012058641478, 347.244349946721, 351.809716518907, 329.262072605887, 358.491494863157, 356.606037897133, 332.878706266733, 353.743338739996, 361.332458099673, 344.859647912792, 354.904514317288, 339.09094914936, 331.443487397111, 328.786483648302, 353.903679857475, 355.443265609326, 325.591891050431, 350.288413173181, 330.759066370488, 350.885865531515, 367.324046857589, 341.149866687292, 330.142177483889, 383.369905253786, 375.760397744005, 341.505624654084, 332.358099397509, 369.702992970046, 344.801358506861, 330.095811979786, 352.416994376573, 362.035706547387, 353.915988813556, 354.5352096076, 340.88307068116, 343.347745890871, 335.456795839405, 344.5370758576, 354.566111551682, 348.993087180506, 328.983636090514, 372.732893689992, 377.723418969229, 356.433944274497, 310.487745281172, 332.13498623653, 343.940909891045, 341.800386160755, 349.360684396955, 323.181698224435, 352.487528700326, 356.995905259454, 358.719295180787, 334.889954466675, 381.375091717445, 334.482659385986, 347.479016500994, 331.754565053501, 347.117119208541, 376.859029008105, 331.520244199288, 330.199624115826, 361.598913458267, 326.932142426629, 335.967577783812, 343.243016602877, 324.771812818345, 332.841387478703, 370.849728585045, 323.711282795099, 332.880487494347, 388.247134363365, 359.414746423618, 345.218777021357, 352.844516845672, 362.910138888032, 352.385593368265, 355.067484665112, 318.158897325033, 353.342240614306, 364.425892029148, 318.856065484727, 346.985614753652, 333.69058779387, 333.541371509976, 366.467363679822, 344.721479945102, 343.955417825336, 347.58495467323, 346.236687531753, 323.96577140852, 368.214486918589, 339.091254332634, 315.588014661348, 353.126762895552, 359.825503146391, 304.764080200543, 352.739092806127, 370.145117548247, 324.481834854279, 300.85861863659, 359.139023249282, 335.495506627545, 323.642800457942, 332.747690428106, 369.316808019753, 339.786087024956, 364.463232039872, 346.782450367312, 348.291373856191, 359.052779560495, 363.220135931039, 394.030771500602, 317.148741705546, 319.574102039235, 345.201170944358, 350.289265123712, 353.546732505126, 371.639298190245, 322.280050004093, 349.283351470581, 363.671872284744, 349.387376069903, 344.307171006738, 328.863812718985, 363.725378509496, 350.619927826165, 325.855882905186, 347.24026351242, 350.032286901374, 304.765833120491, 346.80445321855, 357.416726327596, 350.235527453266, 330.458548876681, 337.535898993557, 362.248607804851, 348.902267002308, 329.577039985554, 328.672542200424, 362.480841607991, 374.232508133413, 345.615490041141, 385.99504006018, 360.352102241607, 331.706377341134, 338.420689722505, 339.638761260201, 350.976691937882, 331.211228455519, 363.059317788136, 362.856618757757, 327.709869938892, 321.14961691159, 344.631506277467, 364.848537242348, 338.865495734314, 363.331262180907, 348.536412573074, 310.386336181295, 357.882776256873, 377.077936386722, 349.284485286228, 328.131730444421, 347.695023776499, 349.244183850318, 336.877489407785, 313.066280359848, 375.561657568057, 332.638871207218, 380.586178238761, 340.610820290778, 364.393542966221, 358.851008150441, 353.452115943612, 340.339280030954, 376.06766962713, 315.846703888285, 327.12889252433, 318.247308751245, 339.530103082117, 353.553421069052, 316.955738859986, 305.121566832069, 306.137382393691, 335.32895075882, 341.905199139156, 349.939605645516, 318.498785864579, 354.406669370134, 340.42222383995, 353.880966555845, 309.016914896191, 358.056147594308, 321.803642199201, 321.566962643219, 359.855835656297, 331.376403226234, 363.594243171243, 352.226506416525, 329.17549257609, 343.022509483174, 319.8490397451, 334.654234546265, 337.341424974402, 321.089254395894, 355.243410661202, 326.211128714997, 316.611708660404, 317.392895180281, 340.297536307173, 324.946991865993, 383.172301781505, 332.45799948798, 353.455941298907, 304.671675465636, 347.569248850796, 347.307833553352, 343.236983024968, 355.302956089669, 344.571609480914, 330.727005592688, 331.798411660313, 337.097151300036, 364.575680391617, 325.275088411732, 350.837555469138, 367.567287208761, 335.401080235915, 381.038410542702, 303.279606726725, 359.421716738097, 348.876790168823, 346.348239512349, 320.981438146873, 333.044295235896, 362.565364227751, 320.64454673096, 353.035720984073, 323.174486233353, 347.43788702257, 356.435623807567, 345.45834576158, 337.341495726626, 346.968620390227, 318.338854199339, 351.349920969999, 336.772643985127, 357.606969587301, 352.067718383037, 327.559629019799, 341.863563101052, 355.983609762236, 325.123153301743, 344.464795509206, 308.478473159538, 328.367102737466, 362.838003369129, 341.199851843431, 346.594529085107, 373.063295696855, 305.72388321643, 354.203841574584, 371.972919253745, 371.039337208171, 352.654003214319, 341.427851488769, 362.424103365454, 353.04731016725, 330.441526554758, 361.614876075318, 329.7166115259, 343.187135109416, 343.545260851914, 335.129896735562, 329.558712838716, 343.226029382393, 340.076430944039, 336.433788959909, 339.104836549276, 354.518402502667, 338.142427208732, 338.324184660535, 357.367780821532, 333.420102003689, 373.50811497262, 327.673827202929, 335.916348002122, 346.726389138203, 357.807700659729, 339.158116149776, 348.897675469219, 345.739037227517, 329.00503398884, 351.686288603049, 353.959263956702, 334.88621924566, 325.333938992668, 346.61609817848, 341.888071274114, 349.171626433353, 291.813710943543, 345.695675741235, 346.844684234115, 315.215711869684, 368.159005214902, 348.616983418236, 331.507804963127, 290.86578108455, 327.170836062928, 338.315428263223, 365.023723343399, 355.941404982723, 363.46024517093, 351.064857822501, 356.289058821005, 334.708233428696, 357.22161970512, 352.39050656497, 355.513703528367, 342.968464191118, 337.180942506446, 331.825307438303, 329.636983870632, 325.796925751772, 334.884997101297, 366.168482684715, 336.624455081288, 315.420417728298, 352.51315286613, 344.269750944344, 324.535390726713, 355.288339681069, 340.735903539358, 337.95302515103, 377.987713755069, 325.786274328505, 309.072354312749, 359.306353028315, 356.772364507079, 311.232368546631, 342.698385548345, 308.317297927382, 332.477585136832, 357.191071463651, 346.6469660205, 351.876780417582, 366.909039077091, 334.173751218899, 337.121973537327, 346.520739201982, 358.878556903819, 328.525352808035, 344.066379580088, 344.117010630831, 345.716966658486, 338.16688499779, 323.708872304277, 323.12270445879, 345.106305070038, 328.741577779207, 332.889070864611, 382.242390173784, 358.464696919374, 346.4326241026, 361.749727609699, 340.447971004751, 343.614678672289, 330.611937706402, 354.200338425019, 328.591768075884, 376.551819512853, 345.237358797982, 337.380397545108, 348.602842783694, 342.481646870022, 328.383268968468, 347.199652383322, 324.106062785554, 353.092779627788, 326.934872119508, 345.71990876929, 330.314870649564, 338.050635449973, 368.971684380218, 366.903279994486, 345.930258142303, 344.917538525728, 362.07183628448, 320.489171421297, 349.608898269793, 343.931237329011, 321.759820066755, 343.02683369861, 346.848681572489, 374.819232875192, 338.078388478795, 357.155139938942, 339.419598165449, 335.824374254526, 355.040635248913, 360.794578313828, 343.29578380146, 333.881470457375, 315.818477822321, 338.108401758852, 364.129154080363, 355.298184290009, 335.430837913248, 318.022887232094, 347.168891792508, 345.394509866131, 346.091529135826, 337.166678554572, 376.522292464653, 315.537191217254, 334.25875062669, 349.806454630671, 366.217175983094, 356.634582787432, 312.114331500753, 325.329799508759, 334.043027572357, 320.705261836909, 313.502839519722, 366.591483381484, 327.496681751023, 388.180742400517, 331.554232042351, 348.321966438175, 322.240598894927, 348.078490530577, 356.40692826469, 356.079600337148, 351.862989375841, 365.131439924835, 360.958997023629, 359.097664895462, 378.376318933541, 352.233708041768, 334.999026019562, 325.4988953241, 342.337842470475, 353.097979300518, 372.387707193037, 330.741092133053, 338.49548986023, 354.621706072641, 336.702124712358, 359.927213898998, 332.624353118514, 348.815150888005, 329.928090848781, 339.590832520831, 329.181927716402, 333.376342823204, 327.70231886579, 321.613262506061, 351.806446501044, 360.635623921391, 375.775296131037, 354.083688088838, 353.37917846698, 354.393295948329, 313.264539091878, 332.886102575831, 344.947529039035, 324.575138130798, 333.068219700589, 338.391216808058, 372.827279916157, 338.624714974022, 345.931506841746, 348.053681245561, 316.81956688966, 351.071367712586, 352.956805179666, 325.074789796034, 352.998315468092, 328.78956833017, 347.735467003317, 333.476292296931, 318.250257514046, 318.741959166954, 317.746256609906, 362.853207028883, 324.083016640043, 341.643085867092, 375.669978754366, 358.207448139218, 369.317464444143, 315.680046470463, 333.459316518549, 328.315754132444, 357.708597458894, 349.636048441908, 324.236587123706, 374.19939786264, 334.135860260693, 332.601677152811, 313.782771558834, 354.57466504614, 323.299663225483, 363.166172294475, 317.944103680544, 324.17852427489, 348.839094227488, 332.836904161793, 324.057994439881, 342.197909543739, 333.712545405519, 343.222412054461, 342.882488187966, 339.813648502995, 345.635068341189, 334.737442842276, 303.892237332324, 309.538740318635, 336.05241410968, 373.855930850406, 352.060641904426, 355.020411001617, 337.269708737497, 361.277089179258, 336.801113012092, 353.837089110994, 372.645356473199, 358.588520257515, 349.006208468854, 345.623179625327, 341.275596124695, 336.708112347481, 337.882004158749, 350.629443032215, 335.39343315712, 325.322213429864, 320.354390710637, 345.150739202104, 354.076187080602, 386.247945361302, 361.980323370304, 360.04690410087, 333.967288835737, 369.853524567796, 375.125205838976, 335.289959144272, 350.11523768346, 324.615759303071, 346.214480988168, 350.881778228907, 341.98519441728, 344.056415658791, 336.394172105425, 357.286026360539, 355.597921179473, 332.139265750802, 346.96479029518, 313.574091239031, 323.645975227789, 331.404028422712, 354.373677707824, 349.156528381489, 358.15387654294, 352.637828189916, 324.228623874718, 358.615518438907, 333.112446459044, 356.145995145918, 357.874828857831, 342.708100628176, 364.795235651206, 350.700034567873, 347.425467676421, 358.004641752626, 371.433627866123, 350.192398291243, 372.088479171479, 332.98182059081, 319.621523106566, 320.030316737959, 302.541668553658, 334.755134307988, 361.64481034627, 349.401599901803, 344.358929935231, 341.288130797618, 380.190766313792, 365.205156530309, 338.784616926796, 354.920234778622, 351.512756314596, 360.960137802583, 356.464029811282, 359.569436203922, 352.725310702539, 361.995575044689, 322.180949689867, 356.744667451873, 329.878782674794, 340.96579726569, 351.876022677615, 341.460662523815, 362.346346882387, 357.321012025302, 326.434266597948, 343.637794467508, 320.711426159808, 371.178420175768, 335.693323836952, 350.191653742614, 320.894696759701, 341.327344263799, 302.655970119639, 340.886577201517, 333.91656093081, 355.766491291004, 355.371680629257, 308.133138331038, 353.907219521984, 358.881440327452, 349.927869761317, 362.007349541917, 370.342109178564, 372.918661192151, 344.424751826775, 356.284267704417, 332.32000284894, 355.683125638884, 362.499329524083, 338.973859208178, 357.640824399935, 339.025125114071, 340.142102778128, 354.861504670063, 308.485122317843, 382.075752657127, 324.103447364341, 327.145588623233, 322.705770603988, 353.940029161279, 355.478243494083, 297.129690239104, 328.058197887664, 361.759033815959, 350.964583852507, 358.938927482003, 363.381990436926, 375.289277592437, 359.076780549672, 355.029660836265, 344.92480325553, 344.757038134956, 343.317351923018, 323.751905568174, 348.857619231481, 316.459706349581, 375.818420471473, 326.563946696459, 354.258456309297, 347.758104105141, 351.748678999518, 333.249109534876, 346.038013282247, 316.375195419174, 349.014930488205, 332.789910999956, 330.405364116035, 364.301928688236, 347.36544996056, 358.849403626107, 338.324771285614, 364.257246874703, 372.745027168081, 346.191073606066, 345.778215469744, 338.197327623924, 313.762791365862, 345.377837986078, 342.712702530247, 367.78773358313, 324.908514026534, 374.628223058891, 360.006693336906, 351.984660806378, 347.713101935806, 351.98643841218, 323.627034462932, 336.829518845889, 373.813695182564, 340.264435844341, 321.336213567413, 327.394349209329, 361.157578385715, 361.698282934581, 352.538541915089, 348.00378409455, 319.893082056396, 328.65931668929, 332.605079543172, 312.610366629459, 357.294510818822, 350.389020846341, 335.516027016822, 348.081423354458, 334.258428882713, 351.489863813768, 343.932988997231, 363.184119311333, 338.097809178041, 366.620846625115, 359.124743622715, 349.453852102723, 315.946302607061, 321.274950544079, 332.05975952094, 376.484176045214, 305.719168164, 352.340805928998, 356.642610989359, 362.345389560901, 363.585340707299, 333.625782933306, 336.119942221629, 331.68089491584, 354.626526597716, 373.215671386141, 341.187213078136, 348.254103274933, 349.191637774589, 331.164471510511, 310.703078268741, 341.770522772121, 349.165057428152, 325.936134437705, 344.222263575674, 337.091092067683, 336.385271687128, 327.531093664292, 338.183936436273, 340.004182599402, 360.639852964032, 351.493063281316, 367.9694171618, 329.996232020494, 331.044458003183, 350.782950923797, 348.214679973756, 350.706640685071, 345.842285847686, 338.345168080858, 353.432491217844, 363.071339118152, 383.905047195974, 312.920240218861, 341.233600929012, 329.575682150642, 356.906746108864, 337.908219670975, 335.002073432331, 332.039104257672, 370.814507011602, 331.763374798368, 355.05259561885, 334.545305714476, 346.818826244987, 336.331782116138, 353.71199899605, 359.220481246493, 365.188444604933, 345.277039961743, 329.988700715408, 334.717136613712, 351.773281110993, 347.814549656496, 343.910575025793, 353.512332375996, 341.216717554813, 359.330801405639, 365.060207011713, 358.818696632923, 328.586659490868, 338.673570921958, 353.974207960019, 335.650941461285, 384.713855532537, 334.018658486677, 315.627235547021, 368.58693654162, 370.012839496393, 314.463133214888, 354.522905390872, 344.285931023012, 353.655856642379, 313.999745786867, 367.74235456814, 339.749897597128, 389.658496652443, 340.037024893589, 318.515179475508, 334.757819888728, 370.628257512157, 306.350312373177, 337.180282472894, 383.814442457744, 354.853419881806, 336.617349263613, 356.924981966477, 368.188995793347, 352.018147292372, 337.777307881174, 350.105689552826, 351.099109414983, 345.659435929151, 379.457684681195, 356.757415628482, 350.531294076765, 353.222152840599, 362.383828366506, 334.352074397846, 357.501401232544, 341.986249454331, 359.370068591196, 350.03495499952, 345.976827252313, 321.678495097361, 316.268800360792, 353.915167469487, 335.293224752371, 347.316718193319, 371.973712538128, 341.646672537292, 352.638775902845, 327.995828138205, 349.840252803441, 341.968240074722, 348.656292933126, 358.182392535537, 352.776302946941, 355.995634652346, 361.000098191855, 362.776091866508, 372.048433900599, 347.130260992677, 357.835816118719, 355.46786697754, 338.345284098925, 320.602111249971, 340.209417427284, 326.258299318695, 336.73834827251, 339.720394589519, 341.704786721303, 341.94125214602, 325.647411350765, 308.960264497864, 345.108884133765, 353.34811475629, 346.864990427122, 345.251102424823, 354.824584989808, 345.894194616062, 377.462213218598, 316.808897255398, 328.992693096796, 335.558153201088, 323.200811142226, 354.872113069197, 343.973976547232, 347.301601380906, 353.713561979948, 329.197021150032, 374.60494516834, 359.811353244882, 319.782955039688, 355.066949416348, 361.232243458907, 358.731155700624, 331.127379490551, 333.813739221619, 293.459640635822, 361.493438230632, 335.518924605707, 349.066513492669, 339.224186751458, 324.354835513921, 339.642454297158, 343.403563886792, 355.542080062068, 353.602334505849, 330.731179865949, 354.338401911174, 344.656080454399, 334.805160828498, 338.311926048318, 334.331202678279, 352.569094774408, 323.698439714743, 332.007065010226, 329.075521165465, 357.481085666333, 354.286969426475, 334.669146721374, 348.523318257228, 341.688890888391, 336.40146785439, 339.815261127081, 351.760368488552, 330.944599830796, 325.624272172589, 327.053096259722, 347.920291115205, 363.652335126736, 358.629107319599, 337.181907748113, 354.555630894145, 350.892212795537, 337.455553826086, 321.514418610753, 348.447879465535, 329.525612445165, 335.429591431865, 341.991961166799, 357.971791939479, 368.872878179915, 354.608542059193, 302.480351664425, 364.120305751044, 328.041039676296, 338.160531594868, 335.024914696046, 337.697783561333, 346.067732768428, 341.70195309498, 374.780386737115, 335.290797030337, 328.414647432907, 326.082979521394, 362.212553377322, 336.173084315512, 346.363488664402, 323.575249221942, 340.859465616594, 348.564717408854, 339.008195314417, 351.33171442332, 314.943240892487, 338.058823906836, 363.393424943274, 365.906347743593, 369.19370659845, 344.687465391814, 349.679640560661, 318.436216053428, 348.027385492422, 328.656976451655, 361.77189900057, 371.008287490624, 347.550429180158, 341.909479970118, 339.05079055668, 320.914035230974, 301.442640673426, 333.876188798722, 327.24404151372, 350.862331900821, 354.97271134725, 361.208314865306, 350.793448688604, 338.654904812537, 347.133283224951, 374.589072414627, 368.256759344576, 348.422565070192, 348.016735088457, 337.778803900982, 323.515184625332, 356.639208679431, 360.668982689622, 342.085376355214, 362.567038915613, 312.458805953163, 339.843736098316, 316.66220778107, 347.627978347591, 310.624553397739, 356.472271102722, 346.861131054719, 339.996329088562, 334.922264115959, 335.260081261926, 343.799458681965, 330.26452767522, 323.908413045743, 324.452373695521, 318.378546088486, 319.399567628544, 306.827141841443, 346.687739098259, 360.106746344262, 330.161864895908, 327.32524286234, 319.224266471991, 324.633118259636, 317.01949971999, 352.529138757684, 338.105999253716, 332.813736168205, 330.059632622723, 351.25757606752, 310.158278270149, 333.777813901067, 342.956795458538, 337.986733809857, 339.455852234221, 315.675859075991, 334.4335807235, 380.358886520229, 339.534792256089, 357.016147842601, 347.122109293716, 338.949612158867, 306.929428930523, 347.942377863739, 336.815775456617, 344.367352176097, 334.725797659891, 346.722264598263, 381.321115856509, 350.552089201204, 350.229478860301, 337.202929135828, 344.498289677341, 353.19514840439, 337.535053617218, 346.434196431084, 349.637630632177, 333.778144798868, 338.041729784978, 351.335565811519, 333.340870676834, 359.933231461033, 327.49228781724, 340.516604382553, 330.936014862257, 343.862698757903, 376.290724492395, 378.0357603283, 353.215502897117, 384.459058497585, 367.449649311424, 364.246213775965, 338.503319391821, 312.37074287732, 331.676804846376, 358.01003994655, 306.284698960941, 347.857710836145, 334.646565674157, 332.239165820093, 360.964313609885, 325.982220784879, 340.790423372759, 358.855757377117, 376.943397859114, 398.856470506882, 374.841766827614, 350.402072594514, 341.497174777052, 305.998829657639, 365.262520325394, 317.278370991941, 347.401806308362, 342.159711683952, 342.860765427602, 337.662305308522, 351.534864136072, 331.387391191453, 338.795982127808, 313.397727819269, 340.842177098357, 353.891250707458, 337.391353474024, 336.686964914064, 369.353435716449, 314.631235531514, 320.760209837299, 341.709890996456, 326.20315951571, 373.125328954794, 385.677948394172, 300.063457373932, 342.201366340213, 340.551760283704, 343.694257127755, 345.563831453505, 325.483008195491, 347.745050235612, 319.974914966578, 347.940154793158, 354.24775302905, 342.725394318524, 343.259966654586, 350.676859803606, 321.300424938402, 327.857138001504, 329.829574775089, 347.49968391418, 321.59467853232, 324.892529594531, 367.208721236287, 335.986847005068, 351.142820559902, 320.69855987268, 328.381009010391, 328.489219425282, 333.711649853387, 362.19549076549, 347.101789373617, 354.065168664376, 345.769421517912, 344.516056669266, 325.297180247711, 323.931356351432, 347.106202233982, 334.389515721828, 330.357876157327, 320.41752409579, 334.952027295006, 339.666527557221, 339.389963499637, 326.165376070736, 369.427752608468, 344.481942330792, 359.289061453754, 337.599906722259, 337.820533068438, 317.999584437755, 348.961513100446, 345.088808154523, 315.373821704103, 340.137551621656, 334.436861782359, 310.255231378137, 337.102678247658, 344.283626197287, 344.511020599786, 348.147006831266, 359.679765923042, 338.801864948574, 374.118811941254, 357.811347593283, 362.61688723064, 330.278926248117, 318.895273339247, 332.248298696309, 343.723269757706, 330.224110723244, 357.479219962381, 308.458869133887, 317.588558542512, 350.34733487999, 346.350497009745, 331.303666534624, 318.935755503597, 360.216998206633, 351.78172396753, 360.463256913687, 305.536184855857, 396.419681030342, 375.175544820156, 339.407941143904, 323.81042866845, 361.422150428022, 323.379091858292, 337.430969243162, 355.612199779046, 352.43842974976, 351.74369211369, 323.509101985155, 335.387911834335, 346.405473696953, 345.270558584852, 320.146873146382, 336.628428113984, 348.62560783137, 344.311805964195, 361.387536654192, 375.418873952567, 341.993610884359, 350.648206586954, 343.838892159121, 340.870933639724, 332.730922029679, 354.694188232287, 331.087217838269, 328.758670088486, 354.677077854577, 311.705228360945, 311.832632783527, 363.505725841643, 334.218573726263, 320.364192145238, 342.04451746299, 366.145233429608, 339.735824033119, 351.905239130174, 339.505782180158, 343.129833937851, 318.859673927357, 390.460464716094, 336.999694663772, 348.609462145067, 325.978656138451, 328.438838560764, 342.919933696619, 353.628196252855, 351.533343720201, 317.930696115472, 344.050295355164, 355.153797330584, 337.314566282716, 312.553576272225, 338.567573258896, 355.389565164503, 351.376465964818, 356.866571345441, 331.637102498491, 362.530585778203, 323.672636922057, 357.688202162697, 357.388388353148, 346.670467263458, 375.222529935727, 338.541011367253, 347.216974328161, 319.466399739224, 351.200329949488, 335.084502384896, 345.72088056328, 347.385287764223, 352.186473355063, 327.882008955227, 347.600608612371, 348.246987051729, 349.377415274285, 343.695935469442, 336.336254995342, 369.18537777302, 358.836711266274, 335.723349800532, 355.185974147485, 377.705781965083, 304.940829061384, 341.255343231122, 358.529501894545, 355.935396097889, 345.344027662463, 331.534448348495, 359.620244240465, 325.767837482897, 365.726332624238, 361.585454693515, 347.985884881461, 370.753426532763, 333.299475484951, 344.493349784089, 353.440457680591, 357.598297257619, 298.015654616371, 331.56434090936, 362.86373647225, 358.878412302245, 340.263590723584, 333.291083044218, 332.19137039453, 367.432807305047, 341.443429618335, 357.160597350095, 348.027951894527, 317.483658163447, 326.22515648359, 322.860300002151, 337.173661956274, 321.672896941757, 329.641573859139, 351.741751558764, 337.786632837606, 322.95582767673, 350.086778397036, 334.701667756678, 325.313000141268, 377.336284946934, 323.142456132288, 341.821380996111, 302.413274558694, 351.894046147346, 357.399285473681, 365.37072576449, 321.092746410765, 333.4002420203, 347.370516271736, 325.882670634684, 362.373544700747, 335.950117985086, 307.405172443759, 338.510021692337, 352.673302049414, 366.17354083703, 311.639845095901, 343.69854228956, 341.815672882845, 332.211226681678, 330.493582506866, 327.233682138947, 317.603986333174, 358.9248441893, 339.142071995354, 327.026903581954, 359.9538517119, 363.833833628583, 335.698267435781, 334.360054450073, 326.011180193555, 357.26186851473, 343.343599513772, 374.211146830937, 361.030208392852, 317.262736674688, 334.734534114788, 345.762044056723, 348.265710431829, 354.53543075023, 338.731803677655, 336.557550225625, 331.131978074888, 353.703614797696, 312.133606408434, 366.2754064769, 345.636440708778, 318.995624941285, 345.311439574527, 378.119896176432, 348.431426791706, 347.514965635004, 308.387269297022, 336.097554514993, 323.139944212239, 339.591816895999, 351.703199136692, 360.927919505814, 383.071551074079, 346.118502637693, 352.615073023365, 322.210493983587, 320.105719209355, 352.799403225081, 335.626022977635, 332.024869209853, 353.495511574869, 346.518890057821, 344.271507563928, 349.572339514548, 354.531819491303, 355.863916671406, 368.715429761429, 317.008245237052, 322.581887836688, 318.632507205798, 359.698823862689, 350.13089326344, 329.214036304294, 336.997602821057, 365.71870274547, 320.291102354003, 374.357582030957, 317.028585401277, 325.03655218457, 319.340228347244, 359.292471046957, 334.894910931292, 346.226097391183, 353.211236948474, 358.004770807453, 347.718687474129, 341.426140376411, 356.225245650283, 334.457629007723, 335.380578285182, 368.101809438181, 343.43805990329, 365.487332054269, 342.208739521014, 349.701807316428, 346.050778412107, 339.828058778768, 343.298775175329, 328.106395659877, 319.553779814096, 367.301629777552, 344.231925754141, 356.958917159504, 363.3725485, 362.743443036546, 346.460158230788, 349.028539971098, 345.037155366512, 328.673873052694, 350.921672799113, 337.805282101489, 356.76707623628, 366.491745890232, 323.327492367795, 325.136096985746, 327.659452654146, 358.178221528404, 368.840374326889, 309.516706337471, 372.267959628056, 342.763429959598, 341.977438922786, 376.083890417746, 368.532030245081, 340.0241212663, 344.676259432761, 358.688242845224, 339.854148272197, 357.25637495942, 367.227429549792, 359.689883460412, 356.786641231242, 367.9159383202, 330.106211627464, 364.831656847044, 339.316303323043, 351.214558806206, 357.163682490788, 330.628186712349, 352.052702152954, 345.426425473118, 331.610509410206, 342.195185138873, 340.719959622629, 316.232611177203, 354.706718647029, 329.947617018714, 354.022332416405, 329.354916014307, 359.248897499533, 343.809011112285]];
