# Supplementary material for: Hypothetical Outcome Plots Outperform Error Bars and Violin Plots for Inferences about Reliability of Variable Ordering
Source: PLoS One. 2015 Nov 16;10(11):e0142444. doi: 10.1371/journal.pone.0142444 (PMC4646698; doi:10.1371/journal.pone.0142444)
Supplement: S4 File — All experiment interface and visualization stimuli code is available as a zipped file. (ZIP) [file pone.0142444.s004.zip › experiment_code/data/one/52.csv]

	sample_num	task1	task2	task3	task4
1	1	523.541932090622	672.794204498819	123.445797311651	319.938308516256
2	2	538.573227544023	672.248467767329	134.480110710742	359.505448137701
3	3	498.737212191737	672.330882387107	127.855290661208	345.750438342074
4	4	550.719320152284	668.583153094388	134.4656164362	324.06914343273
5	5	511.398535104944	671.245862357498	129.802246158201	370.897213219267
6	6	500.32587414565	669.862643817631	129.94885835768	386.024054938878
7	7	528.327316672235	672.296964016079	126.472047016793	336.219085635093
8	8	523.693751957774	674.755418282661	136.846404923515	344.560472076311
9	9	549.209395197112	672.056210833794	131.563454907459	336.834718546737
10	10	479.842791717391	675.901130988215	131.426316747013	343.691457632569
11	11	497.827548751196	673.469887506835	128.241885687382	327.168830542998
12	12	539.807834160016	667.922453882551	134.829140415796	325.016918372441
13	13	530.366540903943	670.86766080174	130.927375360859	351.622019826797
14	14	513.909295698834	674.574484618867	130.553148393446	348.983591173458
15	15	499.403239702925	669.408104682326	134.777849981456	344.900683200334
16	16	514.000122304886	672.784603798525	129.459814845426	332.171912474696
17	17	511.671782830427	674.779792060976	126.390716558329	335.728789401208
18	18	533.217537223187	670.850370207714	127.651858071195	359.138667637049
19	19	542.15011684835	673.05123586121	137.738141352059	320.377095364597
20	20	536.027353666175	672.255881574016	129.227743255289	330.020166603336
21	21	521.863560121151	670.324120367666	132.080273200821	356.625615399308
22	22	510.101481068522	668.489129694067	131.55521818193	357.768164222975
23	23	506.232038835119	670.962265006923	128.072556727847	353.035029326761
24	24	525.198014105956	669.856920448548	130.660206485155	362.421092013009
25	25	558.592403096415	673.309354021123	131.388293794115	319.139210715486
26	26	523.962560592462	676.948024868089	129.9955852974	329.130101499353
27	27	535.844422170262	669.250099355348	131.792252806528	372.111501683473
28	28	525.485227904504	672.956477474779	129.388340131531	341.140107866498
29	29	522.189577966708	671.937223958604	131.596901344668	363.418263422542
30	30	509.675681056337	668.642242609991	130.334585086266	343.797490937481
31	31	544.721879328396	673.231569062287	128.816217307494	357.609080130906
32	32	524.790622310703	669.551184447694	134.062778927858	312.014353032725
33	33	504.988282529794	669.417939201729	134.097135102397	314.121725375125
34	34	518.176063266222	671.04657554751	132.220779987279	372.510353840568
35	35	528.343489665822	677.335461389955	132.45665774845	351.234001260433
36	36	491.163959057338	669.87930821907	131.793848347561	335.424907168836
37	37	513.705865689727	670.776844569603	133.789644595942	334.355377428262
38	38	545.011478675361	670.779230401831	128.296244855553	375.043909443193
39	39	512.070459040318	673.622872787848	131.41103381182	358.198854091458
40	40	531.759245994398	671.452466089774	129.682268879141	363.200538174678
41	41	533.460491053913	669.924444176357	132.790534217742	317.700632030456
42	42	541.839972542026	673.488738340923	133.960996613813	364.497591735744
43	43	495.818579242249	674.114631179443	127.533844499128	334.04515361578
44	44	484.602715029275	672.117916084759	135.49672221267	328.657696715493
45	45	514.777967141687	676.856934276183	135.843168469482	343.915195843591
46	46	516.676330321956	672.589799838582	129.442867338469	336.064968624624
47	47	504.185731597	672.715663184436	133.748024372248	332.218794988642
48	48	522.020230352332	670.116354882682	131.168899799966	345.205086951196
49	49	537.771645892127	675.071274663064	132.628420791711	353.283265834925
50	50	516.754817427475	673.234975629076	136.502396296867	300.035679430249
51	51	513.139016363316	672.326662831335	130.260344924315	345.348523877108
52	52	519.721688523735	673.712053973433	132.847580794603	338.371334736984
53	53	526.671665534236	675.36918944155	132.964318236326	337.963543739735
54	54	505.555615871859	674.112127657136	128.683702656939	347.570295839449
55	55	538.481728765211	666.503493676267	139.81495841112	347.817889797557
56	56	524.865491348828	677.227411397692	134.305353290171	367.92054285985
57	57	490.706686075284	671.550421203262	123.91224774594	361.895076278047
58	58	552.617036436503	674.045515083237	130.724388922873	350.771444627274
59	59	550.331756079185	669.711939024515	135.25471328667	340.705953935221
60	60	538.196053892025	672.773755962276	131.289813097372	354.377967432361
61	61	535.825405336223	677.725827469172	134.099558627281	339.097367732248
62	62	538.530244479085	675.346854180369	132.423638380944	371.820441349837
63	63	511.980919340627	672.812774039084	127.167710466848	320.167019315815
64	64	542.371843236774	672.01508091713	131.739315120784	360.91022370739
65	65	536.541013769887	668.641965141095	131.397250207319	347.273773583274
66	66	533.067096510518	672.604679971199	128.633498636017	356.52428729956
67	67	539.800269066121	675.523052916423	133.602769844818	352.146464356143
68	68	501.278251180852	671.376387347938	132.340669971981	326.348356157822
69	69	487.628970674836	671.477300362483	130.521623847535	333.72863518739
70	70	511.408078778486	669.73237147414	131.702593664351	341.08220743185
71	71	545.917421466272	667.993323652825	130.290591855454	338.350228540145
72	72	537.231972908439	670.150433745852	134.453578523583	338.454112394713
73	73	514.042270973289	671.53879695258	130.027824876603	332.881235057154
74	74	530.689192212577	670.833311885813	128.799266132265	350.776129808503
75	75	522.769691107482	668.417735405852	127.058933403795	309.672849849157
76	76	494.409347518649	671.059457224449	135.218604113223	338.36684120491
77	77	510.700902343862	666.706367291297	133.465464929086	353.504141042402
78	78	526.162493909124	672.161196390755	133.354467727374	342.823936010725
79	79	539.190265201446	668.451303800286	138.027755873771	348.805982145578
80	80	519.293454200879	672.810523654704	130.465178957186	312.780308247394
81	81	542.552115339559	669.430073921367	129.70924482315	327.553919301005
82	82	542.487139529669	674.318176982904	131.502713014288	335.084534179299
83	83	532.184997037713	674.733385351094	126.531035279652	342.152546935155
84	84	544.625339844332	674.828357277436	133.603392279013	357.560114249534
85	85	552.473316353645	672.548954444156	130.258309783648	341.138130393327
86	86	537.90860260855	669.544950148496	123.238422636456	342.157002466965
87	87	529.106412228899	669.655393879357	132.643699006902	352.250745116602
88	88	510.134370268772	666.040545068864	129.933627331902	365.467496659463
89	89	481.753527303665	675.422867051251	136.60865943145	348.930476914567
90	90	511.516825147553	675.798451954119	126.819388515959	334.355097859856
91	91	532.823232572829	670.848616691497	125.808860139689	335.826898712838
92	92	516.867701344197	672.293756578875	126.930314981746	342.611390903663
93	93	544.296699897389	673.141972993397	133.985454925005	329.649444455997
94	94	540.499216093807	669.660906470413	132.433513978584	355.706744251178
95	95	524.268713811995	670.107154067227	125.906133011192	310.215261058517
96	96	512.100481279918	673.024283865933	128.161220329657	339.687133417917
97	97	526.447579696706	673.228851010106	128.40377257653	334.156112378498
98	98	550.467378486954	675.268123715113	130.395181081967	337.553222255118
99	99	523.888251343254	672.608266382393	130.814217756442	357.786871296398
100	100	502.013109807295	668.136839524239	126.975247373616	338.871717338663
101	101	531.575283855031	666.808126283396	133.907833951271	324.261933903241
102	102	527.826355439125	667.408662345666	133.101631311812	326.260199311451
103	103	519.976764797512	678.989807499298	130.291682277545	361.174096168568
104	104	495.560643520671	673.636833564214	131.740023127872	358.02211212193
105	105	514.438002635963	675.878976158074	129.380534067495	357.276928209446
106	106	516.897396471037	669.842312828231	124.640098778381	327.255156883059
107	107	491.292061237052	674.016923083195	133.489836484128	340.56550541375
108	108	509.789417824576	670.288638850425	128.123212813851	349.404559920995
109	109	541.495312426334	672.570999690052	129.925844019668	359.621854687669
110	110	528.378088706354	675.4566185171	123.620448568676	329.131400151229
111	111	518.417571422267	669.704162426033	130.555392607273	326.191170816556
112	112	535.053942355901	669.80768391742	130.752831816166	322.667345612268
113	113	492.085030989152	667.548905600847	135.668991531024	350.718250900064
114	114	493.893331158045	673.230213353812	129.990794757401	344.751180863039
115	115	546.257885569694	675.389641805903	131.294974089491	331.896670596751
116	116	526.371533456333	669.652983794957	131.615894073551	375.551956267461
117	117	529.441792094589	674.091865437212	129.354534687868	316.308173531114
118	118	536.411272896651	674.72700138013	131.866433706843	370.409028813896
119	119	494.569695088804	671.165479198389	129.374552930017	314.788217046113
120	120	526.896642671383	665.421863095687	132.963669534466	348.622836688693
121	121	530.335603504811	676.833417093258	130.658935752601	347.752567662224
122	122	561.385956984192	673.169220180119	137.575505895726	351.990312379848
123	123	560.334190985713	668.574788952653	132.750121741905	350.545542770743
124	124	511.334510138146	669.878622401739	129.48918906701	332.820224476995
125	125	531.870797099535	675.973646386344	127.871202220043	355.532919682977
126	126	501.040335024908	672.703274480282	129.672980786747	325.639766235057
127	127	520.282152272115	675.219888393743	127.095321418957	345.220386806538
128	128	561.64015686818	667.013654168538	131.940810336746	333.089604377822
129	129	473.506636400513	676.58759133901	126.575987186601	355.146461569307
130	130	526.952852160962	671.431382087112	128.379011388714	317.479500901741
131	131	500.55860103211	673.458558593644	130.769998627591	367.678405887813
132	132	519.36947239173	672.656572683867	132.4587435356	331.255461020938
133	133	512.409570250343	675.63453228695	133.510228067312	352.405492279932
134	134	513.970928316446	668.441324147159	136.149449449338	338.534130987628
135	135	516.552712069764	669.368088661746	137.112784246818	323.089244840432
136	136	516.984556865393	672.966435381451	128.918618598529	367.200695455593
137	137	522.235160972461	671.442808079386	130.240885238903	312.583787223686
138	138	540.154892096633	670.960611749996	136.388924601392	337.721795761213
139	139	491.926365507593	674.970437542651	125.639863199151	329.014850041787
140	140	534.62168677611	672.005365092223	130.888736199356	335.681748282234
141	141	516.986578159614	673.199751744462	135.620444687793	339.609629786603
142	142	517.59891201337	668.499047220237	128.522073712461	350.534185505225
143	143	530.384820882637	672.545506518085	124.640709694842	387.309104398549
144	144	549.213157857038	679.137490890686	133.175233327146	362.062717306649
145	145	516.279207162093	671.078757353742	128.253211661392	327.127822792932
146	146	519.97810161317	678.021930326901	131.306993036502	369.616929931118
147	147	512.273310349782	670.967301124351	130.968412164485	348.011067122885
148	148	505.054113556076	670.316608843458	127.417175324336	342.597994194502
149	149	524.38467714439	673.874875459125	131.840059916657	354.170525844988
150	150	527.25508172824	670.913843495983	134.10399293629	358.433644978615
151	151	530.919412888216	672.828916929542	132.728732706794	306.624300538202
152	152	519.110844596547	677.728262365772	131.136271676424	352.685161555477
153	153	534.533060566739	672.527861094184	129.143290940909	339.596665090289
154	154	511.385555458498	673.249429700677	129.912344027822	338.418285608599
155	155	510.286083245325	677.29388138724	128.769316452968	366.870402910003
156	156	553.526978203695	666.333305717951	132.386829712521	353.833692085026
157	157	522.196639866077	681.0156103388	130.7541314115	336.342081728246
158	158	524.204900976813	669.235501567258	134.64812259752	354.392239779213
159	159	544.326563030864	677.076041043426	126.335249419799	353.790822627404
160	160	519.0209290273	675.679086126698	130.459220870026	330.151975413645
161	161	483.552574128807	671.860832339564	138.616539311364	338.474048943408
162	162	543.413709513702	671.901688217043	132.306141034726	345.702682877129
163	163	518.855267368084	674.369752044166	126.755640700742	314.05036708312
164	164	508.991264231263	676.228965044361	128.268659437701	337.617113270643
165	165	504.947096794284	668.6433782578	132.958945597432	351.773842009386
166	166	514.919401125664	674.347150729879	129.150156543903	343.392232627287
167	167	538.467922393512	674.365861236727	129.866598343321	337.776648326548
168	168	538.415180265162	672.464092831505	134.233360813925	321.234587861503
169	169	519.211594212081	671.372399658147	128.554754403213	352.008469328525
170	170	544.461134397894	674.337832360665	128.479685562828	330.396401549853
171	171	505.795200583365	671.474490773628	128.316053784538	338.826554653254
172	172	545.332528887714	673.296735201549	132.114303097825	332.834993521386
173	173	545.078166387471	666.908280044806	128.475077581506	370.616899248277
174	174	519.603211011056	676.817946013874	132.424531827637	325.615793768532
175	175	532.239477039588	674.877510732687	131.57510783917	320.368360021848
176	176	512.339099560415	671.47685644833	134.294535262301	342.266877225249
177	177	533.590966891449	672.697725193457	131.148574143936	369.745951262225
178	178	544.45105168193	668.016105528785	136.209914589848	376.057698517667
179	179	503.916902257016	669.653912211547	130.293472708276	352.317558633078
180	180	540.820084393334	673.172578909478	130.757275863862	343.062918312837
181	181	517.76953462906	672.3235451186	129.021724657814	328.075502002519
182	182	539.093242830995	669.572873465157	129.944285830988	332.557499861812
183	183	509.612610277328	675.415166604426	134.405533016426	364.946176820188
184	184	519.05626163119	672.429980315256	130.425616261118	353.294916622176
185	185	513.072470571633	668.300714575236	134.988471696338	329.506448263974
186	186	511.65112610913	672.627280378951	127.990433890002	370.397152146546
187	187	522.098746255314	668.903508993367	136.408591084878	367.310199878597
188	188	535.074442493837	670.521761900227	131.837131697859	316.794736491162
189	189	532.262105822472	671.73706207695	133.15583699049	333.890667104119
190	190	516.773221122442	676.012257816589	132.174447767765	370.963820760141
191	191	513.852454084791	671.581609519081	122.147952072067	370.549546053382
192	192	495.346478276329	671.654811844429	131.400458089175	334.14585428601
193	193	512.351374464567	676.234892032334	128.680005407677	348.077965365702
194	194	502.737203988784	671.699511735784	128.862784812376	307.95051986321
195	195	504.243333250207	669.203654531113	125.538554095227	331.541606877458
196	196	511.776770930334	674.74258425082	133.504130411232	349.355311979297
197	197	555.116260599252	672.913464122867	125.180077517462	356.024326538184
198	198	499.402725484872	671.795301306862	130.75242995544	377.728429109948
199	199	496.803120463473	669.024033244044	130.681542981604	349.037795533245
200	200	517.564780668548	679.748756282149	130.291097065173	328.086903988653
201	201	503.490881259132	674.67173086468	129.025412013681	358.097091950878
202	202	516.505531741609	672.059410693963	127.489750438251	327.167221792358
203	203	527.929902593315	674.040802419463	131.772982554898	352.44817066474
204	204	516.826847995493	672.561077421715	128.254323426728	354.923818130472
205	205	502.746624528591	675.168382508498	132.11253870788	335.579658116507
206	206	534.832584235291	669.315976556794	127.836331439441	339.805518204467
207	207	515.424284940095	668.141874934369	126.284108050871	334.194662499694
208	208	552.027890506525	672.750276760308	133.834090314762	359.566384130554
209	209	512.509485096174	673.055775243306	127.853568411063	327.845251770808
210	210	507.255363139901	670.654955299987	129.690021148974	358.130800948368
211	211	517.961605605411	666.494845390004	131.868337723174	340.783701968947
212	212	496.255331638758	673.029813645235	129.430893633173	332.571285760229
213	213	546.357720220194	674.435795231501	130.604572301876	335.283449411872
214	214	521.918889197726	675.518408942119	127.033114112519	342.391060349467
215	215	547.646697338733	671.343539258047	128.928713656088	322.619355894761
216	216	518.631898174917	673.658538706437	132.260554857512	347.715763680455
217	217	522.242172103562	670.413301866138	132.603452148252	336.412598246624
218	218	526.889744197071	676.274588299415	130.417809964708	345.760819958993
219	219	550.493441071778	673.107225537572	137.052352274214	339.331389049126
220	220	527.329871030412	671.43724992915	133.189630619296	332.629943040146
221	221	512.376097779228	671.379314591855	133.616967779286	325.297347315567
222	222	543.919077705638	670.37413748576	134.823010880793	342.935666993401
223	223	544.963699036756	669.660119441044	128.948149062401	363.898745557181
224	224	534.200050515058	666.96239889812	130.790163536562	362.762669731711
225	225	530.730044815424	670.279572266066	131.800487390902	360.730098523419
226	226	484.816085119444	673.017422239356	132.07702294379	343.423262974365
227	227	512.908894934129	670.455936101526	130.024282443688	354.192597824874
228	228	537.212774762561	666.739671595739	129.544817322766	341.329673501724
229	229	540.701207595525	665.873741260074	133.79047574277	355.034389986314
230	230	529.85686427401	675.22512278989	133.71166522231	360.419748614203
231	231	520.287523849262	668.503275427815	131.388075209815	345.397672133943
232	232	521.487626793384	671.913370366451	129.123375845593	341.794286141678
233	233	516.712707870545	672.958365558884	130.075151749082	374.242463797734
234	234	540.480439478157	671.522976257208	138.347299665125	327.551365592019
235	235	517.212387052401	674.912815144171	131.394465950187	324.839943263673
236	236	537.83601840406	677.727923683411	128.363979920365	352.947978302149
237	237	510.049602657868	669.715398138426	125.683750952953	367.646971410038
238	238	504.960379793885	672.06147606059	130.141487947483	320.385142485784
239	239	519.035629053097	668.656130510266	126.12620614721	355.996323592149
240	240	515.60403856705	671.653285774381	132.82081078905	331.661939189113
241	241	510.707708060837	666.817474689224	128.208888406975	345.847165513195
242	242	510.145526094777	669.085653659665	132.11314820249	350.796080231602
243	243	545.734274785954	668.894805335719	129.994004463795	354.60478400602
244	244	506.48036728594	674.125463248118	130.820984929945	335.201978720819
245	245	516.347319983885	670.551425280009	137.875598568912	350.213287601582
246	246	518.635053455573	673.084502207808	128.96434049902	356.241198318097
247	247	544.056783984262	674.173420215406	128.252659392741	361.644682053463
248	248	531.118214252507	676.659370354195	135.998621405258	369.386334118107
249	249	527.583574983316	667.902386595445	133.0967255917	351.059919084667
250	250	505.082024957004	669.700147459164	128.767162483748	339.54779193268
251	251	546.273961658897	673.38046110267	132.416198194752	358.022715728693
252	252	558.868348964257	670.949184290626	136.308999062063	371.455758718788
253	253	524.191697645143	675.175042869566	127.906141315753	345.812389218867
254	254	535.234671000932	672.476526522434	134.45023034147	347.101052566158
255	255	514.232575909709	672.713041161926	129.54179695532	353.045888871401
256	256	517.393790708591	671.635876799698	126.560064862563	355.080104955158
257	257	495.879228744049	670.451735933844	135.1484095115	383.619914351759
258	258	513.59256148869	672.467254187695	123.972589084053	310.58622713689
259	259	511.260575276111	680.393061501727	134.242476261104	310.734452516074
260	260	534.076099708153	674.610255468699	129.572277680139	357.331534423735
261	261	522.816194912085	669.308751087651	128.194570850006	370.117117864179
262	262	497.941785869418	671.858570053547	130.741819970277	347.041178633934
263	263	517.142728765722	672.109926081521	133.616801600087	374.392781100403
264	264	507.741925433424	673.561687188985	128.604199053832	363.171694942752
265	265	522.840643979321	671.589327287678	130.31896980682	317.555319744008
266	266	530.932307122204	669.37919753633	128.710816792196	327.760515815319
267	267	536.312917364094	671.500473894903	131.289494713847	337.27318118692
268	268	523.664561733789	671.119726859032	123.886392142363	329.849463219228
269	269	509.495116815805	669.146386283197	122.533665249384	331.533072349874
270	270	521.029165309666	668.575825249635	131.713340330018	335.45092355614
271	271	583.028367744935	673.255225668529	130.817203736272	347.615305627061
272	272	501.781653460234	667.990013420709	121.539745064347	355.833703538485
273	273	546.853210388564	671.602392431522	132.132488352685	325.621155481596
274	274	535.931774579512	671.18153335965	132.37783261809	323.269294044171
275	275	524.667451667864	673.674674886158	138.329212231427	339.835740657548
276	276	532.6864999174	674.304894280765	130.450329476285	338.997313133088
277	277	529.900614128432	671.409593488052	134.617223540294	363.730392653908
278	278	494.143536690826	674.336530318098	129.055875781155	347.462784287467
279	279	498.514669499367	669.396185171391	130.465326938047	322.529663045825
280	280	525.276233025962	676.206826617884	131.524145399751	368.55678104844
281	281	534.408294776939	674.190546173058	132.355715956601	323.662365222128
282	282	507.618529092793	672.245547774688	130.485042326129	323.947142568526
283	283	536.150242023446	673.17205880596	129.815370875699	378.455576062258
284	284	499.724012298007	673.549130527959	132.931493732707	341.068233487819
285	285	510.222808789466	671.862053318581	130.497251773131	342.183216731829
286	286	535.319461449443	674.412766041252	130.555087862972	354.859478523082
287	287	502.972359802166	673.762511968132	129.774737448393	343.136076955278
288	288	541.503240206246	673.546561301789	127.764007238824	326.31640336654
289	289	500.377203501666	674.390771538167	131.592551264725	340.959962239378
290	290	491.783730501589	671.963878162701	130.926649523378	341.010639083131
291	291	524.922826666836	674.123153649173	133.230545306401	336.452202852304
292	292	524.987640841538	670.602683339615	127.493120629577	342.61022845597
293	293	491.454098913916	666.624251368707	129.641361214288	325.835374787604
294	294	518.759281238454	670.314843654105	128.72970705831	351.318924673442
295	295	523.076841171945	670.488791391517	130.277557294723	347.56944222851
296	296	536.804760177182	670.198685121209	131.164823987121	329.044287652639
297	297	510.847822794625	669.86680920732	128.446351891698	332.342123386406
298	298	530.187393343403	671.741623333453	130.80861420085	334.564670018002
299	299	508.646583503546	672.400888882737	130.927697316476	346.008250277381
300	300	508.9590614301	671.593465259685	133.970177933634	318.987975819659
301	301	507.357098932615	676.164818358552	131.619377653672	361.398458601305
302	302	526.337601569771	672.714136095179	132.177147978351	341.072372173568
303	303	538.997702184241	671.10629258869	133.207944873821	316.204190420722
304	304	513.3344160304	669.299604116573	134.404159245531	361.414073534666
305	305	504.07041394542	673.339309684538	131.818808321999	339.455315322279
306	306	520.476709848344	673.984789182251	128.371714581814	341.532508923372
307	307	491.077063691113	672.790706103649	126.721755066029	335.544172653426
308	308	514.450816553393	669.733624881256	133.677889966153	337.055525531578
309	309	517.598222409878	664.933013351569	125.597254201344	337.325983360738
310	310	516.349475573813	672.983807309145	130.257245317598	338.356309221078
311	311	507.841066697283	676.958690204547	128.782679585474	388.4833383645
312	312	538.277311860015	672.989273137346	131.433231810197	347.291438117013
313	313	528.850171095874	671.054381389396	137.192937166136	350.166431190745
314	314	546.16111948387	666.416626474255	133.697246443068	340.950761174863
315	315	533.698419232508	670.852809892132	130.139359488151	314.904978653984
316	316	513.278955076461	662.834702710142	127.747077431601	353.761346655988
317	317	555.675769407283	672.877134235514	125.946270594861	342.735580152822
318	318	536.644149111035	676.619115937555	132.114252984603	371.815266859427
319	319	526.978641504511	672.290834681673	127.939819998142	382.476985881114
320	320	528.872662629584	672.796879743561	129.872962853297	340.514212329231
321	321	536.484409790822	673.139197174536	129.507094112024	329.051978489929
322	322	533.192145840342	668.664475158203	128.008875007835	350.940557781309
323	323	531.3889466313	671.384293534309	129.866806624078	340.365618863605
324	324	488.615316442326	668.250832517585	127.895544853913	337.181669176393
325	325	539.79788891515	672.026105706794	129.896980129481	335.119499446865
326	326	545.293854336486	672.370235120604	124.487432911801	313.228561295552
327	327	532.103660858052	672.653429229833	130.864802331749	332.286561042708
328	328	524.909787538708	669.647283899179	129.366371523001	352.102915398694
329	329	523.578142632599	671.545520462367	130.720018578119	354.977173658412
330	330	541.200807915829	670.914746009926	134.503108039778	364.811505470957
331	331	499.14087366647	669.727656173528	132.299831961051	337.782750569859
332	332	513.5061843869	674.205457725851	129.204460433889	363.814582930192
333	333	504.35607106806	675.886374191144	129.775157892172	330.45604223742
334	334	507.496112281423	676.525233068394	129.555396491826	341.1713134028
335	335	530.79532441552	674.231211422656	130.955842019524	330.738438777763
336	336	528.772059854149	675.510149512194	132.530710719581	355.519688897816
337	337	517.248422662106	673.085187185419	125.266349489665	352.419956459011
338	338	535.13386876144	672.019248022416	132.023376125727	349.475600464862
339	339	524.087411638644	672.297829741575	130.696215037282	349.504999125713
340	340	522.217866930914	667.383302750545	131.350048349797	331.798858494767
341	341	522.474268441346	670.671841976756	134.345128214393	354.993716830829
342	342	521.592231363918	670.071344082492	134.268850675088	369.155378393217
343	343	517.781660784154	671.938864826988	129.08090302779	333.157183318578
344	344	538.950142979902	671.077428865411	131.390991264041	360.935773512038
345	345	538.959514163021	667.455077659017	127.706155890156	344.766308002113
346	346	531.142099647476	667.762845298064	131.447918261991	354.933141262366
347	347	534.910260740434	673.612364144973	122.476663840472	337.546066428607
348	348	506.199770348224	674.537981224019	130.242540056057	348.34940283596
349	349	502.062069944106	670.615496583262	127.410731471542	380.270105400442
350	350	526.472596656905	669.740733971024	130.423552605104	323.558047239214
351	351	524.721161029712	670.110747036815	131.972842868849	294.040319017302
352	352	519.754733103985	672.475099589623	130.149690005769	330.737573374969
353	353	534.064114045769	669.922085619238	131.144426809125	308.731719991319
354	354	532.653962159816	671.025070306496	133.49984428325	341.111357194632
355	355	509.079801524327	670.368974703359	135.347613308589	377.869115222759
356	356	520.18818633152	670.293327693309	133.921491511682	360.979090293589
357	357	515.556815137432	675.353327358141	134.333747945513	356.438520711497
358	358	524.271527595145	671.689385717414	128.365020936107	332.043531745238
359	359	512.839604843501	670.34722989467	125.823760266789	338.481179874488
360	360	508.827587083528	670.429808023129	127.65159196668	338.371189649522
361	361	505.739540040005	672.97028205391	132.628835931117	337.292034338249
362	362	491.787248427029	669.895620792857	126.518158506567	351.024590879738
363	363	550.285229256635	665.57814307125	130.006393440046	329.476715486326
364	364	541.874925146864	673.256438549149	135.001048484548	373.238005536285
365	365	517.000609408369	672.851249377544	134.677537258501	350.309135819574
366	366	531.406186142531	664.457440547562	130.119781459519	317.555350797624
367	367	553.241490672203	671.05363610751	126.356612597281	369.660050419733
368	368	551.88499874214	670.730604669858	127.643498097105	341.794642551423
369	369	533.285022912234	666.697641953684	132.284496388826	338.354606722604
370	370	495.525420366546	672.157917648205	131.979432081733	354.224930544804
371	371	518.482540073984	672.971653552448	132.36711881153	341.545126328791
372	372	513.001528932629	670.614478967629	126.60233861312	335.357497588259
373	373	502.596953805823	670.785486674284	133.510552760739	297.174288970016
374	374	555.446665311482	673.919041892916	127.136998462384	366.138989686902
375	375	497.273082750985	667.756859001326	128.359340185494	346.820765276998
376	376	546.137453981822	672.160848599955	131.115350099309	345.865676888172
377	377	530.578836137548	671.552637676323	130.396587558977	315.51659483444
378	378	513.277208050617	672.536940936522	127.068102474852	355.779286297635
379	379	518.549437809393	675.070844129918	127.240202357245	356.26392875122
380	380	523.70983156794	664.21471784133	127.988153320753	362.002274991709
381	381	534.176648161743	667.888453777107	131.401182393515	359.685982724588
382	382	490.975537080925	666.74926739175	135.044376525437	330.465055747796
383	383	518.032551290314	666.675456493305	130.954325256594	367.112945625243
384	384	560.903747344754	672.012203049262	133.37351000171	346.986187725147
385	385	532.791470076617	672.066129543463	130.309014236403	373.226058403423
386	386	535.648288665883	670.161947793935	128.760704607166	322.015051819322
387	387	520.321699389882	671.760167651294	130.703442723638	326.117007165745
388	388	514.930118757472	672.07905060988	129.057836130824	330.754803392744
389	389	504.054510378444	669.605974714422	124.164476413573	345.890542337325
390	390	522.365414382458	671.523680464078	137.292674859442	361.098096323334
391	391	516.667942830464	670.903788590373	129.956803146579	320.629474429279
392	392	509.694687951084	665.724578301596	130.302312804943	344.344743388262
393	393	523.264122710692	672.191151607266	129.319012531247	330.422228366404
394	394	506.625387873854	676.245754839421	128.420446641693	354.277454281677
395	395	502.71849060046	667.21031948912	129.529318055442	353.740570716029
396	396	539.34223738569	669.13723872452	127.036697653497	358.868392031996
397	397	517.330970951877	672.487762200253	125.839286846006	357.044174769447
398	398	536.697230736588	671.645341615655	132.313600174104	330.866716547197
399	399	536.47525428085	677.85434194337	132.923952326627	342.637294988487
400	400	512.336078249642	677.772568047881	136.261116416067	331.413049903783
401	401	476.006245801277	669.999191387528	131.769859787444	354.015589620189
402	402	537.316429468996	673.539686596684	128.798552155506	347.626384907311
403	403	536.177416294293	670.8285270215	130.996688552729	338.412096825981
404	404	510.295157490507	674.809474547479	131.856423740486	355.010791551726
405	405	518.353093889473	673.225240769584	128.364822027333	361.651276462988
406	406	554.283850709879	674.201792365	131.383473904506	332.137620766457
407	407	529.751460356323	671.397538869196	133.16415312	327.075725246216
408	408	519.734782568133	670.941398972103	129.354430549113	319.615817771028
409	409	544.11230368414	667.731785964003	131.777145156549	352.079670422947
410	410	510.623065313352	668.254466358168	130.021271585909	351.977653519305
411	411	498.161179362977	671.395556270748	132.339544306831	339.348712492244
412	412	492.568693953627	670.719505456302	129.632819217887	338.951857205112
413	413	510.982009824618	670.547133125385	132.5808183472	338.724252241975
414	414	491.097767585936	670.446988859569	135.49081353967	344.876176711021
415	415	522.122987370146	674.471657736866	134.8687261288	340.341132756998
416	416	510.64051808398	670.49234096925	131.943300222121	292.516707177033
417	417	507.394420384745	668.033525980628	135.120396260278	340.825533883204
418	418	518.179320419792	673.73621610102	130.016121538284	341.258544486356
419	419	515.19248516214	672.539577839514	131.248982875303	374.495172652776
420	420	543.485333299751	671.31617155751	131.684084572079	366.498456312013
421	421	529.307075050668	674.657629139967	134.695527306231	357.300867047855
422	422	487.664651423822	670.785967152986	129.239916146362	371.065388102302
423	423	532.70280694555	669.220121732567	132.403445757501	327.759497590335
424	424	516.520838417077	674.930001684706	132.22194014494	359.944773875097
425	425	518.49077617874	671.18375344687	127.655735136633	332.793708250903
426	426	522.249791132743	668.357000127221	137.025518040602	362.045898976553
427	427	516.800014355254	675.897487066209	131.654912442871	341.397181464017
428	428	514.628598645596	671.37229043945	137.60260006362	346.278480832445
429	429	547.872557218813	670.068381108266	127.967522225751	324.403872745866
430	430	531.926166866238	671.501822691785	130.29692184107	357.362312320392
431	431	520.833904082579	676.497405752941	135.372367391337	332.158236103817
432	432	529.351283126413	671.217931880971	131.237143921259	351.630790507573
433	433	498.29907565617	675.075536163878	136.268049191988	342.088681694129
434	434	543.300792765766	674.351357972002	134.868211932569	292.515666784792
435	435	525.002155454551	672.603107766399	126.196918377757	344.465351306538
436	436	512.986600119253	667.942746805899	124.663052423952	365.132535596119
437	437	537.919533917754	669.214841330365	127.958789774253	354.492102892894
438	438	544.813888074195	671.843852258648	131.375014645349	334.944865456667
439	439	530.32175742416	667.97620731671	135.034431621375	353.101824712978
440	440	549.538102416323	670.722131184887	130.37381158241	340.51690596821
441	441	498.912991809929	675.321680802583	135.558456854198	382.905078976992
442	442	560.07579648147	671.759523847788	130.663088927325	368.528124497136
443	443	517.828772724882	672.571025616258	138.991516777238	363.060950342488
444	444	496.155248169594	669.588868358585	130.72361777179	363.406423603227
445	445	542.96622730141	667.400882188017	129.19007487714	339.935726817234
446	446	534.934285179057	675.58443352208	122.029468390734	350.129734787261
447	447	538.376869063293	671.398067699721	133.44501814532	355.88363606188
448	448	506.275488482318	667.725741517103	129.292488099423	347.010638976762
449	449	514.006798655929	673.889384851144	130.532957825648	343.312942156588
450	450	532.310518317413	671.451296346448	125.973296752692	341.918511565938
451	451	508.280162350967	671.708765319825	136.718479248363	340.554408490898
452	452	524.328953541489	675.813123127699	130.728486928659	333.518976208156
453	453	510.921961498429	664.793724298904	130.654388564879	332.182224829981
454	454	550.55928173641	675.174441128237	131.512309181375	337.172358061032
455	455	495.972408781858	667.926645521005	132.51798215715	327.746301099987
456	456	521.031073357203	675.163609260917	131.973624445913	356.030390776092
457	457	508.561135759831	665.223711340211	132.03858340109	389.052822040092
458	458	534.265506434254	677.788783549794	127.255900910409	336.217346283009
459	459	505.814502038213	677.31982198507	137.143692336819	332.232035595933
460	460	510.873071944776	667.237052798422	135.800531909529	367.785760756033
461	461	516.762279617511	673.807788462381	130.85400795289	357.547012754685
462	462	494.693661730732	670.845545670502	132.395488787057	361.538443874948
463	463	504.780610870871	677.82437028797	126.541411827059	359.633128115595
464	464	551.958227745544	673.614910794912	129.457846663768	357.060324365735
465	465	501.72690456491	670.928660020284	131.312938790372	363.00675145788
466	466	531.601094199603	664.998884752713	135.616715335385	312.025381690063
467	467	505.029599807246	672.439939016214	133.963203874685	339.402845211325
468	468	524.773575891767	674.866545072019	122.592143580779	312.600220957829
469	469	503.416358201231	675.077342140056	133.210723565914	356.377281617471
470	470	523.996059186516	673.521927012971	131.146626490932	331.30308561943
471	471	524.730481325771	669.658664709449	129.92181177859	330.533732317218
472	472	536.819637261965	673.493330986353	132.279571984919	337.734024351097
473	473	518.000886514519	677.08353851404	128.111135268984	346.376294425946
474	474	533.130293501487	669.519853054026	130.696273265246	349.43760389346
475	475	528.579117295417	675.776918369152	131.693828731936	376.387024655352
476	476	503.370881565326	669.371245934628	124.61833072787	351.290157789049
477	477	506.220389052211	674.847779353793	131.568479113178	371.325735086505
478	478	551.336092982089	666.693089653038	134.931704344541	348.525867357543
479	479	526.9253210542	670.779200588181	130.531008235915	307.051726537334
480	480	524.789320325703	670.631553608626	129.350961043439	337.27041592841
481	481	517.449057889338	671.317630821481	131.14061510392	338.731079273185
482	482	524.529445969251	669.841636533876	136.965900459502	360.641398548189
483	483	528.026779681337	676.061930841881	130.454798042999	353.386827586964
484	484	538.36299294656	672.159500049722	133.794897521535	292.471891417903
485	485	553.953301180874	667.743862117921	128.639561918588	330.803300541772
486	486	528.11386524347	673.285989645083	131.69268332054	333.864594176187
487	487	516.710371134577	672.007985279095	129.71188441246	303.965046363528
488	488	527.498950096187	676.744257876815	130.159127930391	330.574467962544
489	489	524.225266072645	677.903640328366	129.808823139141	388.392916098465
490	490	530.25889529187	675.072586707141	130.060880366836	347.865013288678
491	491	534.862270340511	669.684131425271	132.120151409536	331.911156837763
492	492	512.260085667202	675.336360949808	130.307222037439	342.681084175657
493	493	527.284289025625	670.759455786364	131.980456708266	342.712025503334
494	494	526.331330627983	668.836197987832	128.951460780395	358.885587428613
495	495	534.611648166212	670.086476650813	128.398477041623	334.798656642159
496	496	511.053552029529	675.086546743012	126.127738092261	341.693205032566
497	497	487.318660281343	672.625698627649	136.918981465005	335.229349404061
498	498	536.674765227503	669.482117852617	127.624689646453	366.38514268136
499	499	534.327511003298	672.362713283904	128.174829802523	336.093664625602
500	500	512.065515708637	666.350775720078	129.944606462422	342.130281610212
501	501	547.363928855895	666.912367748123	131.421527418504	321.285464877133
502	502	546.14214028871	672.820489011107	132.554884840537	320.52213539289
503	503	576.426639945622	670.572761475888	134.119370987736	357.540297397649
504	504	508.653307256512	674.920989622306	125.679961246309	332.849490462682
505	505	516.825896489138	672.20975139505	138.491811847951	354.316185352962
506	506	538.725010373629	668.621541214625	133.476658231713	342.986725270501
507	507	517.341124288219	668.905753685076	131.443274924521	321.561551977669
508	508	546.369022334283	668.926138971269	133.416177177036	343.206341118438
509	509	534.462803875295	674.351895658114	131.840392372528	342.413358982174
510	510	526.488697071965	674.709485248979	129.619055234069	341.622216911476
511	511	501.171780144695	676.169100246161	130.202892093683	337.83953890806
512	512	500.105231922868	664.920181460882	132.27670335294	335.42199003767
513	513	538.58646673058	676.987797487195	130.971801163297	320.71550889341
514	514	514.726680653552	670.861909595972	129.00288084409	337.164627737794
515	515	529.598713339509	671.30731534762	128.314204919621	346.478149828588
516	516	540.826532496651	670.587835579634	131.272904535125	356.411117154025
517	517	555.481166759103	671.018364898318	136.669908753331	343.690491864305
518	518	530.993915090206	673.182436606389	128.666665257228	316.975541132837
519	519	555.5527110813	669.088620300769	130.795476248875	360.960787745445
520	520	526.392365244423	667.895751733899	132.042119124963	341.226729208926
521	521	526.056128970188	674.347303653936	132.240916252411	367.489603731582
522	522	530.878118592766	671.871470645325	130.757045615631	354.538309483366
523	523	533.55999154225	671.959460983553	130.730297231016	330.661068238647
524	524	519.020483631967	671.002433564101	127.569005555637	354.310804279438
525	525	534.837826127368	670.448301876309	129.657272611693	332.778293971191
526	526	514.541553086921	673.701388373737	131.021940660378	327.865435453522
527	527	515.60454540284	672.977700498125	130.378828480872	348.611625560532
528	528	534.26768436047	674.408178747527	132.495527091982	341.020121277556
529	529	511.59596658578	665.3322667994	132.328048005706	373.775967806035
530	530	494.328332904903	671.134628329841	129.088696147084	308.825636347657
531	531	551.55685727821	669.840177717767	139.030742807247	374.060704106652
532	532	531.474657893981	671.290547365341	128.936348740739	330.818660917906
533	533	545.874367057639	672.802254784905	132.359262802672	370.417257884507
534	534	515.974744278595	673.516780961788	130.591681127761	325.893115364179
535	535	550.692903864104	669.25746186597	134.988747757131	360.136626793885
536	536	523.543713236743	676.19004829682	131.201891802702	339.553884668417
537	537	525.644260738627	670.498256561947	133.205318028104	356.928415607004
538	538	533.353666746991	673.164242681378	137.01875158337	359.45977729244
539	539	526.032198099454	669.462534989657	127.240264493709	350.06945175569
540	540	515.317148945918	670.403187449764	131.951631923218	311.427520837955
541	541	504.539301198094	673.315933917641	128.456831842432	343.323245708375
542	542	538.667605661434	673.587285253165	128.15118451866	358.088393445117
543	543	500.186070603792	671.82840821378	128.173385248299	325.153266455817
544	544	506.830069173822	670.20854523408	133.914119960749	371.805659223745
545	545	505.510826470478	673.013471051905	131.80494214225	344.547555831523
546	546	531.695963676922	673.056317384112	131.592609121164	357.495945379682
547	547	537.774210548464	674.530438615947	130.078016458182	339.907749813697
548	548	523.302687779407	672.045347392401	130.188782838503	333.174522725447
549	549	525.105279201804	667.948786468098	135.205023712315	324.23515369447
550	550	546.595791926339	672.471667755413	127.054822905832	333.754348198737
551	551	538.229171267821	674.728630506288	138.300037092005	322.361634506651
552	552	508.467184028966	673.664522768874	131.166793056509	334.034284555156
553	553	541.55838010243	679.649376782707	134.081748505868	324.561482168522
554	554	545.800314985791	668.425991484361	131.318893129487	325.835836892466
555	555	522.910358448314	672.039244848663	132.231425735666	359.223198310523
556	556	535.320383737882	671.549211907671	128.426129549507	337.709481180053
557	557	517.584807627853	669.935088500444	133.149452900266	329.2579435726
558	558	506.067557284224	677.440090253814	134.353023934108	383.780876888403
559	559	543.609302284688	672.755158210595	135.375802806522	363.211035624226
560	560	522.9713921111	672.42460443091	128.991342915108	356.392002509396
561	561	519.524556459522	671.337714371699	126.25235033633	366.824905954485
562	562	519.436262626848	672.545666960303	133.712587445602	351.870801769996
563	563	509.337024271714	668.072332586017	129.620767816185	367.426650924617
564	564	517.735108620594	669.646845921941	131.089971216028	334.454859346961
565	565	528.075163253484	674.403439908699	136.363179605993	319.001574016993
566	566	544.853529160345	670.449991497057	128.855137553129	370.482144989701
567	567	522.996478754641	672.936453152677	126.630794676417	344.843267111869
568	568	556.203208165107	673.570403612147	130.182185465174	339.327911404577
569	569	531.675844149507	672.829441665443	135.178113416276	337.216387990638
570	570	542.58101358685	670.73495976614	125.60009983071	334.866570835441
571	571	519.787556706684	672.292437674756	130.84555486077	307.200749239287
572	572	500.854145121775	670.484954102316	130.323821695281	328.179469971871
573	573	504.33257906366	672.533172335385	130.204706556928	320.096690631114
574	574	543.891229474275	668.766543909839	138.539930921316	355.906481601774
575	575	509.495564809342	675.109663803177	131.270633583822	338.251339956759
576	576	519.636790799144	672.532103596098	133.97155252006	325.833862491945
577	577	523.93328393908	669.607206152756	129.173237796147	363.253688607934
578	578	520.495889627272	669.149488161352	131.227314912568	332.217950302039
579	579	511.878557880365	670.495554521964	135.265247520785	336.516597737976
580	580	561.65419627415	673.691103045586	129.129433905717	335.452142596853
581	581	526.59588420033	670.386284709766	131.242372506749	341.093138875443
582	582	538.935856818065	669.487694622034	126.383323702414	355.084986816677
583	583	490.279589993804	666.723503066564	133.627331398422	378.067108638962
584	584	504.722901129683	666.071224889083	130.284816861483	328.810620143876
585	585	523.995386954379	675.002544818592	127.038843283705	325.179437591924
586	586	516.804379416805	671.683685828503	132.669533704104	348.466587868799
587	587	527.275600593605	667.482710789604	132.319138255851	349.677802891062
588	588	495.274141102451	666.46032050702	133.337128923548	318.549113670549
589	589	528.127704334354	669.983579908799	135.741406279597	338.408510578315
590	590	544.87678558212	673.675971091554	134.196733462109	314.198100077468
591	591	502.650383517064	679.384694535011	125.778894225593	356.489184597551
592	592	516.129958976592	674.495641785385	136.174250912372	337.985283366347
593	593	493.181669581156	669.178353110672	129.378898551411	334.550235846798
594	594	521.337576222322	670.338520702719	127.923666733163	320.037729849851
595	595	536.704742969658	671.738617211754	129.639564045922	325.157536591988
596	596	503.519416746725	669.926457308928	133.519508212682	358.566230673602
597	597	526.236393479975	662.407734855025	135.463524528394	332.271278061056
598	598	519.876206123323	670.359249543984	133.857687584808	318.892861279903
599	599	518.682237733054	674.171554326636	125.974283394222	334.705343574639
600	600	542.911110822299	674.151128958243	134.369390243398	348.235104173085
601	601	537.628264393621	669.413594801246	129.645649331266	340.879949274703
602	602	518.082133295912	674.174858623387	129.961545929232	308.55804642035
603	603	486.722144259725	674.029856691638	131.718802664319	370.985800663434
604	604	526.931345323361	669.798245644121	131.016118493913	348.207117667281
605	605	520.970625104185	672.864673401343	132.359290481464	298.293344603444
606	606	508.50623085005	667.518298100694	133.066338202647	320.906492079695
607	607	519.934069742612	669.287956327388	133.225843436915	348.183356095507
608	608	517.886944859337	672.153124951412	131.442845184173	310.114593622655
609	609	564.251491800229	671.070457836828	125.61527543643	366.713362796834
610	610	490.059209330277	671.326829270157	132.249553482536	338.051323470678
611	611	527.945577974933	668.945286448602	132.02159950668	364.015930747528
612	612	481.245205286161	669.192020946037	129.090910016841	346.986313664686
613	613	548.859717913773	667.899178942551	127.135563374334	371.802032683347
614	614	526.477757679794	670.713979664443	134.293029778866	337.987382667328
615	615	525.275773396059	673.483423682517	135.455217758964	365.174583571194
616	616	514.991419367146	674.379693970242	129.323505318404	326.718492776742
617	617	502.474748154678	675.082843776549	134.680534611919	333.989937298974
618	618	531.291554728711	664.709661013065	127.888733138478	348.352429623546
619	619	543.97898312993	679.579354447943	126.788548940946	352.909977286641
620	620	512.883766113353	670.920614118964	124.724167300959	339.624973768649
621	621	522.516406341383	676.687761438977	127.73191812841	342.375733332263
622	622	515.771736958926	672.639331659208	129.546559825089	337.941698651489
623	623	529.173572158639	669.57777721914	128.785108827979	327.917107132945
624	624	523.814206589173	669.69384872173	129.727699807233	341.56721544221
625	625	527.526274370133	674.697608732561	134.11227404897	324.683544402671
626	626	516.218202115663	678.413008810412	133.342411074888	332.708291636548
627	627	530.229436512955	668.077990239374	137.069479902544	322.103997905385
628	628	517.766849877571	670.162456756041	126.545704297575	359.002282682895
629	629	517.913397589119	671.130071801792	135.208482927929	341.643386576048
630	630	519.709906011432	675.225000736446	128.88453908237	340.275854481856
631	631	527.560079265281	670.408600049532	135.515203229913	352.804098322301
632	632	513.211588724219	670.958568130524	132.642196484402	344.926187967738
633	633	524.135168681835	669.545395533136	127.405837687688	322.232728072889
634	634	557.396215306729	673.190975077403	127.010105586915	341.04379398057
635	635	525.488483592643	673.993855313528	132.656494465046	331.559387478259
636	636	498.636130968631	670.560921905066	132.670224567832	373.501485969056
637	637	509.93405319686	671.658258292392	132.347240523638	358.001271519945
638	638	513.565872473081	671.592987790843	126.164481495099	353.096302276359
639	639	543.538552045908	671.762984255018	131.744148015364	337.585873772655
640	640	523.927833058784	677.715355849796	126.686909621919	344.230398931318
641	641	551.305299257258	669.459127490515	135.589233985402	364.577979234862
642	642	514.188859183183	670.009656530373	133.508543501735	339.46252939886
643	643	548.701072624198	669.972410850195	126.960447314028	360.07244160503
644	644	536.853696337602	666.988803447319	129.580426201207	333.067760799852
645	645	518.683246794299	670.426954070559	128.858100753906	332.524994714008
646	646	540.292652404194	674.637833625383	127.573946632853	336.083015193909
647	647	520.651473454961	670.141156835725	127.052701586425	331.514920275665
648	648	541.484885909727	671.565279126141	135.560709262667	330.245209026098
649	649	495.039689577832	675.002791533062	132.977727993366	342.08587267047
650	650	475.552660830653	671.99004300912	131.927558989853	338.993547619053
651	651	544.426997654597	671.590593543254	128.276591447674	361.959433656798
652	652	539.032989771858	671.143095068521	132.124105376588	350.259656460725
653	653	513.075702882862	672.817484007511	129.770555193975	308.858716907467
654	654	554.437111634699	672.988899689332	132.796874558517	335.214634230497
655	655	543.082835158758	669.830139290855	135.62836118933	325.214247303173
656	656	498.279396985277	676.257314655851	132.4818188019	359.139857287305
657	657	545.201515357197	676.357486360876	134.006612486144	347.638890958204
658	658	543.22652212965	668.234427699233	132.826949200289	341.52676728624
659	659	549.222323845635	667.37915944973	129.608285348242	359.660726858618
660	660	519.353143612763	666.589218629299	136.738506506054	378.040563915885
661	661	528.719320040822	676.165500808033	132.93801550557	381.277087741076
662	662	533.192095954659	674.129629954593	134.250035540819	323.089588551413
663	663	513.866533272094	668.390973144674	128.27795862979	355.945729467344
664	664	492.066920483937	674.019680195042	126.20053799811	332.981477892915
665	665	527.491183577043	668.085662792372	124.296594399351	329.896586687013
666	666	503.678750341803	673.203977443919	131.261231767256	340.728646942137
667	667	528.672250338127	666.492049277409	131.205490325957	326.505363405329
668	668	521.999263948033	670.158661522457	133.604930689602	337.493114837602
669	669	527.829703824412	676.58358970355	138.162362839467	313.795790367874
670	670	515.589836257604	668.677680613773	131.427716656351	320.594767014269
671	671	523.875338240659	671.7271005034	128.573206840593	337.411820000891
672	672	516.782545898937	667.839174201361	131.837642646779	360.173424521414
673	673	537.131573771868	672.265407132789	132.123975021409	360.106315174953
674	674	538.197606608136	668.930391210854	132.883216431924	364.812052760382
675	675	554.593351450595	671.048749146066	126.841422355567	326.214388500325
676	676	523.844776223443	665.404538078109	133.623739348349	350.802828982054
677	677	523.847910085584	673.381264573545	131.52521045396	336.113014992123
678	678	529.889449680388	671.250068197778	129.876382820894	321.729192740064
679	679	528.224022505711	666.502546109722	129.738362023541	341.782008735908
680	680	520.317123331551	669.437765593031	133.607027667171	317.561377014693
681	681	514.822685744148	670.062588514214	129.633764312866	365.688895831373
682	682	514.07998781076	672.976027009385	133.483619548013	319.455502034773
683	683	511.735979098647	672.335046018916	135.389877091453	347.299568091019
684	684	509.328296481898	667.545845969789	130.737097401283	336.903917824668
685	685	498.13338696772	675.361228576626	131.188153285272	336.113401270794
686	686	518.680019528258	674.201512423107	131.88334265889	371.521400547504
687	687	535.181650035952	679.32810188363	133.239694912381	340.65308309449
688	688	517.556161138913	673.159852007714	129.14277089349	356.396917159082
689	689	533.947546116999	669.725642975775	131.891562959343	342.606367014335
690	690	503.337341320685	672.379711768863	128.864544355468	351.155070289253
691	691	552.014821204927	678.026284470889	126.236959532762	352.795567730842
692	692	535.872234781918	675.567544113232	129.907240116316	344.41517000939
693	693	522.774450523723	673.680152577487	127.840892601077	358.935387340764
694	694	518.875406020667	666.559742035438	130.761907520013	358.219127367559
695	695	516.043867992963	674.374713160104	131.829308064094	327.006294735684
696	696	529.470333664062	670.900064025673	129.396221377059	310.399287498996
697	697	528.386156822754	670.394352599208	131.267087983291	352.458907359707
698	698	505.621586968651	672.187368152925	130.027318776484	371.114606162846
699	699	506.79138255173	672.789605332547	136.125921799107	332.155787779583
700	700	536.297405492762	674.073108547019	128.762728960339	371.881514998815
701	701	562.310245773411	676.332079843863	133.199182170724	353.438871188352
702	702	524.168262475699	676.018590798134	129.868545168229	324.311587288699
703	703	499.454375951529	671.950535901341	129.45933682202	371.710090897367
704	704	518.966162420395	669.50833368917	130.770263057301	368.162133166459
705	705	534.703569746866	670.88762820209	129.119279120502	332.422172755048
706	706	518.646468015671	672.813345367226	131.826677991678	324.086293764766
707	707	493.829190661048	673.698297142022	131.060530016414	311.992080711015
708	708	526.895913831676	666.797793014634	130.150036465359	346.307169414619
709	709	528.545913129016	666.490935384872	135.83714785658	358.34351088259
710	710	556.934922969341	672.840006297367	127.775872798393	327.139755240399
711	711	500.421413021993	676.606079173277	128.226050855957	340.783852241114
712	712	535.577204267706	673.040685315648	135.283604575905	354.748352402802
713	713	507.120646117494	670.974738348364	130.86222691552	343.138749393239
714	714	532.80635072311	671.722044873834	125.420550271094	320.536936134707
715	715	538.491082517481	668.482664946497	134.800688154675	312.553474722333
716	716	505.555141606532	669.443658146866	128.611859868105	350.096272369682
717	717	492.201905020554	671.495888790477	127.100798210589	334.294691205929
718	718	528.666573831127	672.622336118132	129.965647712485	326.57195974788
719	719	552.112187939103	672.101328141388	133.19605031563	355.291056561965
720	720	540.204128893321	673.437211967918	131.710905810409	340.907788061319
721	721	520.306523033393	674.206128277653	130.917199909595	378.044820946554
722	722	542.295271794797	676.83251381079	132.591430264504	323.798123007687
723	723	533.067107635761	667.672678944835	135.365150336642	347.896724475651
724	724	507.310359903792	671.80495558835	125.40421527536	338.341898564182
725	725	500.499892577456	669.353641611836	131.284627925255	373.219435546096
726	726	487.355733928428	665.91708567687	132.82553655164	340.110767904185
727	727	527.765656865727	675.766609424427	129.349018633009	323.343856073988
728	728	520.516754904823	675.109876432164	130.979292367174	354.277546709761
729	729	541.743152598174	666.233106907334	127.299150692441	320.338165018867
730	730	538.666806146335	673.568746942188	124.76667603798	341.580438825615
731	731	519.356832426079	672.34250834479	132.608188188636	346.166940854063
732	732	459.261614389195	672.611001573537	132.956026235245	304.001077972181
733	733	538.572953901401	670.065813998987	127.142203154609	345.148264561975
734	734	514.646562566698	673.147663376644	132.088865648957	356.829670608241
735	735	531.00158869038	670.523748012577	126.698436360679	335.333338059748
736	736	516.829403085235	671.352002180732	132.361405405401	326.567899074969
737	737	524.502667179472	664.054949491796	131.745982110903	322.588418973842
738	738	519.097506609166	676.842333571131	124.551060052981	331.679467096384
739	739	529.78154140702	674.55329654335	132.380685577138	348.381071653215
740	740	517.218552344996	676.26082044355	126.609350223329	363.21485616593
741	741	494.000461110232	676.208568832846	127.042875335001	338.823500970198
742	742	517.981721149334	670.022502971471	130.632212570505	326.385692180972
743	743	510.834838386333	673.948833288163	130.075167664223	345.365395558957
744	744	529.46842772478	675.108104862269	131.997715557015	354.425665800928
745	745	528.239553265555	669.180165626782	134.741025353938	355.587904523026
746	746	502.001828487361	665.706756853623	131.645231953983	361.723840727751
747	747	560.906979102992	671.875759763205	128.271056348796	337.107342738616
748	748	503.404017182323	668.645482537303	129.675105473983	338.614743014869
749	749	530.236729251986	671.920633514649	125.181885813177	305.134969897964
750	750	535.125541685058	664.74919857148	126.693255988438	335.637796956457
751	751	551.424579575981	676.465009284295	129.306611600031	347.932368925346
752	752	534.914696281798	666.11446408957	129.755126540431	342.739803146854
753	753	535.765882901908	672.588648902179	134.084824623497	341.394423059104
754	754	522.969232756003	668.883591812989	129.689767668078	352.105429160378
755	755	540.338538327341	671.06426430971	130.869314709343	352.847731824359
756	756	546.272457549751	670.449583573978	130.454466400412	331.587895779729
757	757	529.153179351907	675.376841906091	127.953531211988	366.858806309448
758	758	528.565897158585	676.512276093904	129.863897661631	302.663679058677
759	759	527.074958474565	671.883680195838	131.333676265104	345.673426456984
760	760	506.870909762616	673.557869098931	124.923590481866	306.200966078696
761	761	510.440523503903	673.084419526901	132.581919874881	334.451824713196
762	762	528.820888279975	671.766389679609	133.825156200475	340.823469398751
763	763	533.239479419739	668.36091708222	130.205615636604	366.05622158329
764	764	505.244605737865	670.867170147461	132.880692268348	349.916427753838
765	765	508.53086462387	672.300466720441	129.761726904767	349.475385246066
766	766	522.411352685487	671.267585498981	132.071490771131	343.595831271136
767	767	525.525198571169	673.292744883198	132.940999133989	359.599364041322
768	768	545.686363350131	670.399023983134	126.443417258478	340.966607872695
769	769	537.029586053246	682.701767337527	129.119331721012	343.232118476322
770	770	515.817532666768	674.496877791786	132.678001419538	368.042113669509
771	771	536.0542033497	668.785572249891	130.120001694603	356.006472648224
772	772	534.415813870987	667.985584513971	126.231017012156	340.798478143229
773	773	512.98646095604	670.350178850358	126.59227379322	344.698591608359
774	774	568.323666636775	672.179367412894	130.913934709014	345.113863871885
775	775	498.73889014634	669.397083532711	131.715623367446	329.775138153566
776	776	507.310439689341	679.927018102417	131.07676999825	360.145714203933
777	777	524.07730020714	667.288182381875	130.857177381601	337.42029886052
778	778	519.155469227599	672.288123553742	128.387119207443	338.262179807895
779	779	513.328873192841	676.048970226102	126.552653578021	325.177789286271
780	780	513.902794900254	671.634634732289	125.506087031217	324.861910654043
781	781	535.683011411703	672.771283017971	132.574145300675	341.552554223934
782	782	531.727374437505	669.351007569174	128.391127507844	347.437231465212
783	783	519.824506164955	671.56680102493	133.317837697473	349.819186352633
784	784	526.701071237691	672.237388779179	136.43318156933	315.238509916973
785	785	510.579964171405	674.155547914124	126.143542668138	350.164891433034
786	786	525.990336790737	670.377357831939	130.867209768531	363.988409241876
787	787	532.324223920453	670.132025385773	128.258213948465	328.645338839453
788	788	505.481760086234	675.180457305414	132.341397204795	347.972691670397
789	789	518.219266019595	668.893776162264	133.070091101525	359.710056055813
790	790	532.870420613535	675.701558919084	131.947380245589	370.811504516948
791	791	531.353011214898	672.566564064592	135.597850441729	382.604610349516
792	792	525.789588010408	671.567089827918	129.916281445243	363.194971797599
793	793	546.704681045196	671.064657063529	132.427243378304	321.008937990951
794	794	517.690420246569	677.564203441622	134.303402851508	342.468360640012
795	795	506.678659410217	668.076503241575	127.462998090704	356.272611096733
796	796	504.274323178716	670.281579628005	133.546702591565	370.159954161943
797	797	522.475755856526	673.896838854033	129.896392233377	356.845831798115
798	798	531.517924011996	669.271790107555	130.034866865494	343.803216137475
799	799	478.963287969143	671.903696948982	130.432959206003	362.338513156471
800	800	499.934981533769	673.43998382876	132.627842818654	346.356593927187
801	801	515.503068887804	667.734882377016	129.226033891171	334.060578199597
802	802	503.208793380822	677.353713584849	128.716319327225	342.577200971289
803	803	479.952910043478	674.201345273255	129.146775321128	347.303962101476
804	804	499.989438308319	674.563801394926	132.719226334483	323.20879391931
805	805	524.412053194437	670.072864779404	133.128882759807	328.698396139676
806	806	541.546074144739	673.007941153411	125.884615911618	340.113012149366
807	807	528.486138008018	666.071609323575	137.574568191548	324.480902320339
808	808	494.263738728944	672.812708749005	132.139259994607	339.166035301667
809	809	506.068335001306	672.397409010084	129.793399263242	347.739639727406
810	810	549.003027637408	672.476969440589	131.231006813863	349.453983718026
811	811	535.411046685477	674.280747713132	127.170760256279	330.497049824743
812	812	519.683468570841	671.261649682114	133.789559958741	361.208912337106
813	813	544.648148746157	672.320719779107	131.635474620281	354.691855521073
814	814	526.875645615291	668.528217070796	136.279198406819	354.35556000985
815	815	502.744647866322	673.926666369228	130.50048313892	380.424050093497
816	816	541.050002832151	674.745685244559	127.350841927353	382.568700777403
817	817	513.762881378708	669.083096080322	129.541455605265	335.929335385633
818	818	511.887747117672	669.818008670309	136.004591268454	347.434616550742
819	819	563.491028316541	678.844477537924	132.867817049054	337.495955725217
820	820	531.027709269707	674.220611643335	131.51539626457	351.436426196071
821	821	490.890827580417	671.722709355081	130.12345038657	321.285670763385
822	822	538.205385798704	673.610426980956	128.232616582325	345.727469902853
823	823	494.934347367769	669.9697112191	126.646204207247	348.584608260142
824	824	508.68168638533	670.091659500465	129.322603719411	347.725811903218
825	825	497.90383489615	668.967290985186	128.952373808387	333.278765435425
826	826	506.311680714491	668.017001085923	128.921442447792	332.713989199229
827	827	517.041562033058	671.140354115311	133.668196290296	346.891151575953
828	828	529.870396449369	667.662101615838	132.71967977903	336.30600459691
829	829	486.139133441003	669.894173962855	133.83334303179	355.713170297339
830	830	513.868971749749	673.99368489013	129.33985061176	353.819972596472
831	831	523.559084491824	673.252453762295	135.795056886492	344.139828975183
832	832	531.126975692587	669.882230120008	128.593994998647	344.676744209267
833	833	507.238623613409	670.264883596699	131.404101393	359.700463359166
834	834	496.127851457667	674.170875034846	129.353743230408	337.18305582868
835	835	548.842515750016	672.352792451515	131.018019726266	327.664865196524
836	836	535.484843431187	667.734526918906	134.562364370674	355.585380109272
837	837	513.318736928511	673.261453776691	132.022068935273	345.464247050166
838	838	540.192386098655	672.009092965125	131.191191061396	341.412531607749
839	839	517.690866216042	672.88378257214	130.27648785311	348.232394852028
840	840	500.44205077834	669.640507747691	126.976689742331	331.770045682498
841	841	523.936178879471	671.192573978312	129.45440892543	350.554037601039
842	842	538.177003090904	673.853357843908	125.097748561383	352.671149357627
843	843	525.940421681884	671.511485857129	124.274222615193	330.224428169993
844	844	528.550187071506	667.963827778551	130.292874759341	359.918293932899
845	845	546.26213820001	671.547772082398	127.755305277951	331.062323851664
846	846	510.431356795562	673.315030740712	130.051310622137	358.190522637423
847	847	534.317000112095	673.666609911969	132.666325694502	310.400487462702
848	848	517.191089842275	674.126950617234	132.988297348121	330.234414840358
849	849	572.697659952344	674.772637501651	129.995403898609	332.990481252527
850	850	546.813126145156	675.454530306999	129.716442886618	325.577203413419
851	851	541.73117701249	672.415461619911	128.26295167688	329.759772750194
852	852	527.434838852235	671.331562116238	127.544410912003	327.063652841851
853	853	529.27531928022	675.238372089418	130.220400824199	353.66500641467
854	854	509.932084122763	674.174068292131	126.984302055143	341.863726359832
855	855	557.760776852146	669.558855660443	131.687968644673	355.465029764305
856	856	541.732105678961	665.535656104119	131.352911270874	348.768454591153
857	857	521.954568841631	673.360069553737	130.599028697207	338.535348006686
858	858	509.611863011446	667.587465157256	125.691868186116	326.996546674098
859	859	513.09920699355	671.509937078502	130.500657431068	342.329124430981
860	860	518.112625389201	672.439378864643	130.45750186133	352.809667884546
861	861	551.807996965381	674.286761564248	129.608234863175	318.27496494542
862	862	522.60159017809	671.398422348015	129.560386225953	370.747296749524
863	863	536.087405853348	670.649106361031	130.98569431158	321.755025907822
864	864	540.291061587082	675.771569876318	131.552730244448	329.050367272741
865	865	490.844455487433	673.341211097182	134.062043619725	360.820309511796
866	866	523.296192021143	675.608005491717	130.121779621671	371.330354475839
867	867	524.496400800181	664.839604120189	132.032795195298	336.981832454083
868	868	501.272027437863	674.035923774361	125.162897625923	338.277562908149
869	869	512.050290418708	669.889405176572	129.781884559154	353.383937891278
870	870	505.495772598392	674.394347451486	134.321840092057	352.926071601535
871	871	540.841907330736	665.782666123628	132.874328398245	334.876389225439
872	872	561.803877270273	670.607030137515	129.197594482219	343.341792158401
873	873	517.725564378799	668.968232875804	134.337631102612	358.829149979679
874	874	543.11649569571	671.169271415349	125.930624642317	337.05272164085
875	875	536.643645474449	669.093348716076	133.122481078453	323.417007672503
876	876	509.195146635905	668.425057270009	135.173111588956	332.029423006451
877	877	504.988436254303	665.808794054307	130.555126735853	323.099781634831
878	878	527.652739872866	671.375911528669	131.067319325368	367.060723605944
879	879	511.398180057334	665.06052497823	130.47461375641	374.978802973961
880	880	515.450059495612	677.307238576128	135.137400360808	355.5773308311
881	881	524.720484759185	673.044967861537	128.829450595766	366.21123912429
882	882	537.403095458375	671.737354671303	130.201432026808	362.399529578038
883	883	496.577739024124	672.028972422381	130.909845054274	347.153589414782
884	884	524.938421505677	671.757830508266	132.786419504601	356.812628405684
885	885	496.043398630825	672.954801024845	130.423253718173	336.954620393046
886	886	557.0319443856	676.464749091165	129.351171519641	360.291590870464
887	887	534.680506351691	670.879736973295	131.406541123733	345.915183376252
888	888	509.492209257686	667.905374952357	130.845347614093	353.562099102727
889	889	503.569106023348	673.294742705747	128.850791086032	357.31562173258
890	890	538.409176652929	671.459576318208	132.031310195473	337.540848926057
891	891	489.313157336858	671.41560518042	130.424643576006	339.959460229297
892	892	525.518267535827	672.357915607345	134.113879284777	340.368273306952
893	893	524.618156111775	672.557312164142	133.851092807497	376.881446150768
894	894	533.665958202412	673.264251349963	128.802397391485	353.763650264703
895	895	505.459581390327	677.600461603849	128.299295733125	361.043118910326
896	896	556.731969009584	672.434087147301	125.103627323633	341.686940419652
897	897	505.603515176514	669.299743199596	137.276071282649	354.366870433438
898	898	524.994650774831	674.140839664499	134.453253348163	339.92638424137
899	899	505.393521987932	670.731130115815	129.886878760167	353.903310135492
900	900	547.915014448253	675.047071602031	133.593105506815	347.76935301349
901	901	519.460971322321	667.783006276497	128.812803436453	328.935961531837
902	902	500.823507797308	672.875392488399	127.981887994591	363.830310542318
903	903	551.735550061166	674.309604996049	128.395987525674	359.932956037572
904	904	524.448168283689	667.462670047552	129.315761912311	314.037103146589
905	905	507.63756461256	668.71430109261	125.616483610966	332.494547891508
906	906	535.466069497345	674.590488855808	132.092221276492	338.2284763665
907	907	544.779063957823	665.801561194386	130.214816940422	333.020398815995
908	908	552.224497844532	670.673151287852	133.851053118887	335.371146379201
909	909	517.690668311853	670.519918419639	135.087539445364	330.083799951524
910	910	517.729595497342	671.9590801544	133.307555221808	367.426414400779
911	911	502.123563823813	670.495687396137	131.520044574051	374.918017659968
912	912	514.940422927847	674.370159538399	132.972068016147	359.287907517333
913	913	516.975268679396	671.182560332787	133.922327456317	346.004931316965
914	914	535.012139872613	674.769906704831	127.199625886991	349.2704158725
915	915	525.329900150801	671.125115916378	131.10863542646	338.808058305886
916	916	546.917528830639	675.557123244415	126.24087056455	379.082524794742
917	917	515.665887288724	673.158951570387	130.065297876434	345.736728319575
918	918	509.033910489953	671.364253213406	131.975518475594	350.114216850501
919	919	530.305142395437	671.932406111371	132.204588396775	337.444351353317
920	920	535.628741732193	675.317915439955	129.740434934781	363.266246968421
921	921	525.847677089674	675.449167636443	130.55699745405	335.387585745441
922	922	484.325472550445	675.042425217116	128.679137714594	352.269985210279
923	923	511.979695391369	664.905778473353	131.193211726559	325.322891622206
924	924	542.635591201915	671.996609782519	132.608763345543	334.057670633169
925	925	538.470099660047	671.705366531781	132.527612570544	346.400557060026
926	926	514.37552987741	674.682346549261	124.297859440898	355.741160850604
927	927	547.346327887692	674.042341398099	128.709861625421	343.752624910545
928	928	494.962987538749	673.727802662264	131.165325969781	341.575881425268
929	929	535.585171554896	672.935354740824	128.83952927192	365.539659468749
930	930	519.214442945007	676.448716208268	128.583027159233	345.394892195389
931	931	531.677157567951	674.673445069111	129.52245746707	336.238798783451
932	932	512.724367142146	669.895145932899	139.262320453989	332.314280078814
933	933	539.664110865346	668.066632561959	129.406602458753	364.368145220503
934	934	520.586401822119	673.204543697425	128.280586152443	327.621106512539
935	935	511.636184614591	668.358963321597	129.712008023718	347.16809975132
936	936	536.217432609287	669.126736316449	130.084463949038	339.683784786123
937	937	522.048486412802	667.140775461866	130.374473080386	325.580904889913
938	938	509.520958526999	672.224796264768	134.775753967893	344.115594030196
939	939	499.546202162604	676.709527345281	129.443218477003	322.711963982317
940	940	537.685385368412	672.316434699362	133.096304412021	364.932474233625
941	941	538.313611454636	673.78998595608	129.48702503247	312.744824022729
942	942	525.330563549381	668.897742582276	131.144195737136	330.374772201265
943	943	483.872317059535	673.028502752828	127.094498506911	365.058868380333
944	944	507.881426998479	673.342067114014	136.335400233829	367.676212551042
945	945	502.838223989404	674.710178209446	128.460100767188	335.692646212583
946	946	545.528052096793	667.996960176564	135.621488564281	341.855469184373
947	947	517.052765717483	673.757317111411	133.131766391154	350.975111668576
948	948	535.370803972834	674.339668424983	132.372260220395	349.909670163951
949	949	500.003007376105	676.16039412068	134.498490165782	332.116850793474
950	950	517.256439001188	670.174996989342	132.645988314734	347.014903976979
951	951	534.758887400176	669.650429051597	128.079428053277	336.738912881627
952	952	525.457974031786	678.68504807405	132.985796537758	338.349195299368
953	953	487.515756666527	671.249509441853	132.994829562725	323.332084269193
954	954	484.651000966375	674.659316732562	131.388513369808	370.494841761762
955	955	514.42863904876	673.521965029877	125.783931722339	348.219800825066
956	956	502.56669084162	669.498552425869	135.189457322546	347.525864255994
957	957	506.297487951652	667.97854139988	132.531876524362	325.105150571586
958	958	521.023769961247	670.345752100097	135.068839759647	353.646125713773
959	959	502.876971410306	667.57894285909	126.593439457403	362.685822129179
960	960	503.753709058464	677.510273271304	130.447676608864	348.9007978367
961	961	509.25710128017	676.618665841261	130.062610992305	362.378211904387
962	962	488.438949923356	670.108714702164	128.481598146736	340.736341797416
963	963	521.557168004976	673.111929034271	131.284776134891	330.307815980647
964	964	533.991768160913	671.042463229444	129.509904773391	351.023086869008
965	965	543.577421922419	675.248456638861	126.807358511151	349.604561744331
966	966	508.751315890053	669.730153646614	136.408826815001	350.047760390971
967	967	524.500312297232	672.959730289405	128.073243846895	329.788679084515
968	968	528.456970831231	675.18939118322	129.820654809168	331.050949856705
969	969	498.595248939001	678.154907159309	130.38950222326	325.266988788809
970	970	507.78838939913	674.088332821878	130.592052703217	364.736717793616
971	971	525.121452514396	673.140469038274	130.550566686443	345.730603252219
972	972	528.488578373187	675.698277916787	131.302947352858	350.552073203455
973	973	539.536227104396	672.740777318618	126.428728066098	305.764224621911
974	974	507.593348529085	670.016774737682	132.58190409265	321.891945418248
975	975	499.260683000915	670.747350938567	129.113943300255	336.446419500677
976	976	517.816709237676	673.551297035211	129.842171906724	339.469723937673
977	977	482.984971002692	678.739677166639	133.62904514946	347.981585972577
978	978	498.933716450741	669.487432203577	135.587240483705	328.10371297299
979	979	479.366975322845	671.161279165794	131.011562065644	315.856705797297
980	980	518.090972950111	669.087451789135	127.291753292602	365.091649801402
981	981	505.810791529521	671.864935058266	130.025405512014	318.65781996765
982	982	495.240058274854	675.592833424972	129.798405126341	352.868549554006
983	983	501.290602472127	666.312064594696	134.697838425339	343.877770888537
984	984	531.01321015632	674.257105497254	129.720200713044	356.155582490746
985	985	514.439782092254	670.184938148651	135.94435704879	351.112154540145
986	986	553.347811892398	668.671511234336	132.34325490869	332.977491297308
987	987	542.301872561909	670.835307850236	127.294138530774	333.338181732403
988	988	533.247842318883	677.060548353457	131.063163377266	341.537140503582
989	989	535.661042694386	672.738561565533	131.287135511407	350.073436338552
990	990	545.388216813272	670.203951879834	138.185023471641	327.692746276405
991	991	514.984574027801	671.381739510272	126.474964698008	336.802972917325
992	992	520.160284891628	666.656464493107	133.528271275943	346.734223825736
993	993	521.931975544133	671.77163790678	128.193577283423	329.250855173273
994	994	518.919124088795	672.044950522688	131.167996689995	321.044029098639
995	995	514.765821945138	673.061545248053	127.366824322676	344.072345972284
996	996	551.944919746629	670.176663752534	126.939528455283	343.97919353813
997	997	521.991041432682	673.483008841011	129.02821525901	358.364156223991
998	998	546.997372396035	670.280935679772	132.882460847338	361.517590550611
999	999	519.920247476481	663.601131016754	129.022724479551	328.421802297783
1000	1000	531.924199059375	673.045644680567	129.080974430627	355.913765843057
1001	1001	521.36661579264	672.413259105508	128.414843885454	373.284593662883
1002	1002	518.100555734568	672.439051460282	130.919787840963	318.579707828774
1003	1003	532.702093127186	669.811943985321	129.848296670663	321.615041086841
1004	1004	541.949062852267	673.469180667635	133.720641043556	333.704564608332
1005	1005	527.539099605759	676.019620744071	135.301451963335	339.281213761725
1006	1006	539.176410654231	672.542911385826	136.93116768056	341.252395467956
1007	1007	503.413962259288	670.218585494731	131.077148871934	349.292959632539
1008	1008	515.562982310678	670.10111602775	124.221815523212	330.960089867915
1009	1009	496.107022954018	670.807379789545	134.018710322407	329.91878763664
1010	1010	499.52565792677	671.514671993782	129.5292064409	350.559633279714
1011	1011	512.792350663861	672.388922955345	135.272863642384	336.952072180513
1012	1012	531.507900923234	675.61125733291	134.424524526757	327.045530356729
1013	1013	531.001010607844	669.917273748137	129.912028992373	345.986709193863
1014	1014	501.052994771619	672.238464428409	134.123324005741	361.959629524172
1015	1015	530.800592484281	669.915433567709	134.003804958915	347.224789791344
1016	1016	511.109100123909	672.755087415782	131.561592776437	342.858770093277
1017	1017	526.783929260551	673.567780781789	135.285609785588	369.493122145569
1018	1018	530.294309650894	673.990982347497	128.141096372458	334.972857990058
1019	1019	525.518698558147	665.78731580702	128.150260760448	344.336154952829
1020	1020	483.305879920289	675.683949163888	130.565518749647	338.489567450415
1021	1021	512.301285880716	672.05225135764	126.352354924961	350.744936099511
1022	1022	496.529926117378	671.534237826827	132.273083509078	349.160594911818
1023	1023	527.886219816715	668.243117211479	128.953779748969	343.462033318393
1024	1024	506.399010571396	671.860916217153	127.192273926316	346.657001481616
1025	1025	579.525269217185	673.992359655682	130.326295058006	362.61535935319
1026	1026	504.335657028631	682.520242842106	135.848564196505	359.973675883582
1027	1027	475.006978055019	676.743525036269	130.170531004854	319.881844899018
1028	1028	545.873070300261	669.636802473059	131.044381116622	367.4693793145
1029	1029	508.320935026946	675.056196696655	129.151503802937	356.379222417387
1030	1030	535.133740208513	671.770965893708	132.498515304813	329.61589855561
1031	1031	509.80097431555	675.23679776932	135.487205703355	324.394055963612
1032	1032	497.923551812863	674.23311916771	133.533406387662	344.160114584836
1033	1033	489.535940839714	669.498976963986	134.873236123227	360.523111229008
1034	1034	526.97503662698	672.627108239532	127.591079233021	335.520117679783
1035	1035	549.210812363737	673.713298902364	131.981289834912	309.92272139512
1036	1036	522.355768919449	672.73356134826	130.414864571492	329.991003701774
1037	1037	489.067698499622	666.42570128343	130.565804862828	307.579427838345
1038	1038	544.668635854898	675.56258184914	128.925914416625	368.714358467789
1039	1039	525.425968456459	675.842096846866	133.964581853868	302.808344018362
1040	1040	507.14677039009	672.872671394981	133.227725021805	375.963387809914
1041	1041	490.85252881166	671.822672222718	133.872322317778	332.629222706131
1042	1042	547.475204700385	670.960999692101	131.550963561804	327.497549077627
1043	1043	512.09557423985	672.934465914095	133.015407301416	316.845863416793
1044	1044	523.010885865918	671.999869488755	128.467940357192	350.033902103667
1045	1045	538.23449696533	671.586584950003	135.163656627135	332.426721866939
1046	1046	537.643264964539	668.470856345334	130.738123217874	372.88167460136
1047	1047	531.161550785344	668.465532610278	127.953933148492	363.673880057648
1048	1048	507.746411628367	669.996979022029	131.187992413887	345.014448252978
1049	1049	543.120585395907	670.58742072637	131.917858156041	338.719314058813
1050	1050	547.654613380709	674.957328755808	128.210068308782	336.673884474148
1051	1051	503.229916446086	669.429797922721	130.909951781637	323.592764750989
1052	1052	539.675508893026	667.701831591436	134.222280639078	330.761996549734
1053	1053	533.684247977815	673.387044084731	132.160985788727	365.351258201736
1054	1054	536.418014218607	674.797888768536	132.239713521688	359.292164020216
1055	1055	533.386053256083	673.100507563441	136.2003691811	334.459947163831
1056	1056	540.100530215806	677.368984147753	128.277755088586	339.033775562952
1057	1057	536.396525030393	669.365784760911	132.811903419205	311.139704187395
1058	1058	509.195471443577	675.974383569102	128.15365430366	374.541627348578
1059	1059	519.421696133048	675.249027555125	132.201650069665	325.940952814413
1060	1060	543.248689366109	673.497932713062	130.712499668136	332.058418854198
1061	1061	546.24774647098	669.107585186137	128.114110275869	359.371860821104
1062	1062	516.806227248545	673.285602740567	131.266814416871	332.034333182003
1063	1063	517.99028576823	670.047492743125	129.012365924937	348.439590414471
1064	1064	523.564710463658	667.515322052855	136.559656256365	372.577479520295
1065	1065	515.192709578638	678.051615079347	130.924637919419	364.93709412032
1066	1066	477.404844207909	676.294647696028	130.511974554669	360.160204275867
1067	1067	525.107507694091	675.509834278547	129.150709163802	376.07549656171
1068	1068	536.814443522995	673.747629010492	129.49535556467	338.821460748054
1069	1069	519.64716399272	677.029485281416	137.156895839474	329.792485832784
1070	1070	524.226568358941	668.685038305598	133.125066827941	344.157313154329
1071	1071	516.5232760639	664.501093098462	129.367809147691	374.346512035378
1072	1072	530.532248125413	676.591706944422	136.387743144224	358.80568915062
1073	1073	530.913440844388	675.728490077719	125.321778595126	349.085354876191
1074	1074	539.37118784674	669.133791551337	132.034773425465	345.036986735313
1075	1075	486.579823906516	669.278490081349	130.577436100978	320.088165015405
1076	1076	543.706821266238	675.554625671841	132.180465309471	350.080146952593
1077	1077	529.765480436392	675.406909786106	132.713807050405	304.0266897234
1078	1078	510.861337604292	668.960078593383	125.826935274914	320.253127392871
1079	1079	496.101101829391	676.026683030602	134.948368371036	375.107570655464
1080	1080	520.39703573387	672.334596634003	129.244050096445	350.905771729275
1081	1081	489.490779937408	666.53760236232	129.122962578722	340.139408296536
1082	1082	522.283010953627	673.188726899005	133.591407909738	310.142683758873
1083	1083	555.683261737891	671.897289952285	127.931999088012	335.959174717241
1084	1084	519.198111729476	674.135636289853	129.71246098452	344.005649274684
1085	1085	505.172947811922	670.102894931415	130.108465095897	319.507528069424
1086	1086	523.292853679768	673.818454839177	132.509820582374	352.894238941395
1087	1087	522.071215107331	673.889534470969	129.409917707739	343.616511453871
1088	1088	519.272296801937	667.828987294348	132.062007603393	351.746842725762
1089	1089	515.743512889566	674.263117152267	132.495164710006	344.288779049275
1090	1090	520.927429022171	674.755503207275	132.076238214998	342.040554913543
1091	1091	501.002400421018	674.824266561405	136.520656028527	330.496411558423
1092	1092	525.879017462247	666.29787247317	131.5677916302	364.469909424062
1093	1093	507.572023336073	675.292631882705	128.198375742818	323.349500324092
1094	1094	503.230104723025	668.544536235407	131.496872206755	362.511098711309
1095	1095	528.538080121745	671.808582392816	123.620232941141	333.275323326082
1096	1096	514.23429571839	669.340031554081	133.225476632564	351.264907118489
1097	1097	529.357310301342	676.494555182106	134.426462844621	343.862937585084
1098	1098	523.070793647021	670.905014533915	130.233941081771	342.433979602249
1099	1099	501.365340070703	676.352347397711	127.669105562533	370.054169603336
1100	1100	512.164256503969	675.866679573116	131.858736529836	351.938660242148
1101	1101	519.647684448394	671.320256316147	124.84418862241	318.211018451056
1102	1102	563.007804486497	670.033734691284	134.368956556263	335.181369753906
1103	1103	540.635378418111	674.385804606926	128.618068001387	329.795648778051
1104	1104	538.036904062523	670.985846720803	130.266488287775	329.254961540045
1105	1105	495.128510630776	671.614422338095	131.320885705207	358.442277231632
1106	1106	543.956365303103	670.152701654489	135.709901368535	323.556530027441
1107	1107	492.38354487644	666.041999752515	132.705512673131	366.359429162549
1108	1108	535.913153973586	668.747218007056	134.743589069227	344.767156241921
1109	1109	534.326550157082	672.745529583554	126.421405193391	329.252370820617
1110	1110	528.113363497953	672.952961690049	130.163063466134	334.212498011666
1111	1111	515.490574514051	671.572237501435	131.649284305225	324.837685253719
1112	1112	518.733394158861	675.431072350859	135.397968117279	359.553102532811
1113	1113	518.356081679943	672.530940319117	128.280091078037	328.208697871855
1114	1114	499.728923519983	675.226304088494	130.370591763831	341.163461262869
1115	1115	564.392658784972	670.722022087474	129.141792754457	346.242077973231
1116	1116	499.582259317757	673.555910551002	134.700268817438	372.032543581847
1117	1117	521.393766744658	673.470298923818	126.508038969661	380.338455845529
1118	1118	518.380684395411	676.615008137035	131.210556126628	352.490877396938
1119	1119	521.02990965056	672.156132463593	127.254013865734	337.240121674912
1120	1120	542.182687112316	667.653245551675	128.996748432645	334.762004401238
1121	1121	489.826772939565	671.882452500478	129.687263872048	322.019684897403
1122	1122	488.235121164216	670.475389514963	131.328766037129	336.533280451986
1123	1123	536.535360820459	666.711323586765	132.830148503365	318.47958187076
1124	1124	534.739032632067	669.27699924003	131.850702390029	321.033427915586
1125	1125	532.972899064705	672.94306262901	132.385716317077	372.937615317298
1126	1126	541.986439732932	673.912825080319	132.819502358525	325.518441680149
1127	1127	525.776242664631	666.731193613714	135.366874083896	331.224664445204
1128	1128	542.162821796699	673.892382678113	136.903883027392	348.371579695009
1129	1129	512.717633060482	669.360465940486	131.584209852751	333.988673165991
1130	1130	512.141573479754	670.982439752238	130.518399223282	323.314319443515
1131	1131	495.493110681331	673.546221839965	131.010890063328	355.591748948969
1132	1132	541.774507706328	671.450961198913	135.581254088678	325.334005648932
1133	1133	517.816003089525	671.270591652716	136.980761551739	350.183879950465
1134	1134	506.190266070185	673.780302700033	131.356494047153	354.852228146022
1135	1135	513.927578976733	673.943865727381	133.18379640847	340.799335593189
1136	1136	489.479444084378	668.843930199625	130.620285830308	325.035635642813
1137	1137	543.383458350582	675.716253485595	129.044229200437	342.629318112133
1138	1138	488.991065958959	671.300334869177	130.782070570648	342.86625576751
1139	1139	506.083662546843	676.205949739294	131.63696629437	346.153425052544
1140	1140	503.735018215176	665.88065065474	131.953136336705	331.045302018263
1141	1141	545.599731074164	671.793235065837	127.987522831059	326.725802680134
1142	1142	523.907367157076	677.227299146236	127.386072298117	376.488484794668
1143	1143	511.24100254433	667.791366907979	127.839224236387	350.483181016066
1144	1144	531.337834073521	671.097140549753	138.594784608903	353.831687274043
1145	1145	543.411867354509	671.088395608732	127.026119159414	352.428548372806
1146	1146	509.51097603096	677.943792577807	131.55389514475	352.448544848115
1147	1147	542.27791279577	671.396487472872	132.720199357115	365.304543257517
1148	1148	505.452856082597	672.836534570401	129.178760346529	347.302014082287
1149	1149	514.811702193113	668.17998017622	128.581949774388	331.041890903387
1150	1150	513.760146092126	670.948383658279	132.823928531344	313.525186385876
1151	1151	513.752835589332	672.894712777741	131.492726097915	322.524503961513
1152	1152	520.276014745237	677.560398220705	132.057916439023	341.841043914287
1153	1153	502.089971217432	672.063055121664	133.251420991984	320.034503331495
1154	1154	497.451795575665	676.188916421493	129.648118931451	363.76178328212
1155	1155	552.38205515369	674.70762704602	127.157714963386	329.717006846727
1156	1156	529.132347169911	672.278388180436	128.47620696534	350.088375460513
1157	1157	519.809677513246	676.523178230344	131.960518756333	324.469939449738
1158	1158	494.508830066288	669.085203667794	131.950791350547	365.665822747077
1159	1159	546.299848754047	671.006112533292	134.623309831403	379.122879317463
1160	1160	536.357915193729	676.391946782527	129.90385471105	328.050286989884
1161	1161	515.332656106472	671.461248912928	136.875668982633	359.142395418805
1162	1162	521.324570215033	670.65018947237	132.276176952966	347.583475158746
1163	1163	527.017614458103	672.102793322766	132.244672011184	349.625699876447
1164	1164	515.963042067143	674.346286533241	132.063241397389	361.748795827491
1165	1165	535.426062290029	669.526923812192	129.153811819922	352.239620218532
1166	1166	507.423224215043	676.985838843168	132.30163261265	356.228142765751
1167	1167	512.658476466992	671.847465268626	130.513822839611	364.474533359266
1168	1168	534.72401027822	674.964590034455	132.253984509891	372.428245667268
1169	1169	544.402963655953	673.938686602693	131.352008437975	356.390833668528
1170	1170	516.274686369287	670.272181537147	125.459649439181	342.01288090001
1171	1171	499.418636351166	673.793731685098	127.518385099233	356.528940827022
1172	1172	520.463995016095	671.077218839993	128.934714090122	313.309415156966
1173	1173	490.773146075452	674.242857380662	131.738326229255	314.869225730828
1174	1174	475.370466551018	671.148335763569	132.260568603947	327.621440220514
1175	1175	492.710959786255	669.792460402529	127.443447499034	350.479359131269
1176	1176	533.515369340082	673.392855120545	129.655224170141	359.340348812986
1177	1177	537.138941417257	668.632975700779	133.340337823023	354.445629310946
1178	1178	490.967857474933	666.93044643111	130.740508815176	364.098874057318
1179	1179	500.309748352897	673.974185543624	133.334770593839	359.580228907412
1180	1180	564.72369143731	671.000507132559	128.597437636652	386.197860013849
1181	1181	518.633326124897	670.101925892432	126.177850196982	344.515779006404
1182	1182	488.373681756656	673.394348793341	133.864481380849	328.382850214506
1183	1183	530.138601824255	673.644029252847	133.584883344677	357.440466246681
1184	1184	515.726590388689	669.012764213084	130.033780145877	335.613849137335
1185	1185	534.13142613299	672.735542211282	133.928701363141	319.783893851895
1186	1186	514.310984562984	674.951022335751	132.783682555373	352.817554097768
1187	1187	545.276639234207	671.364281702797	126.063817914877	318.251229245429
1188	1188	519.992402624843	672.122370180653	131.275121417761	353.044288517273
1189	1189	487.184120899353	668.783764671451	126.039698931814	339.754965590283
1190	1190	540.22999520703	670.941965512951	134.107362217495	333.116934792313
1191	1191	529.518772566061	673.044906285544	130.747909862336	322.767561731856
1192	1192	484.365343292132	674.422159421448	133.70436049411	363.625861795466
1193	1193	502.815348724352	667.882126324714	128.512338580465	330.04524221374
1194	1194	518.414100127607	676.29525055136	128.689875098028	370.48672035758
1195	1195	521.599487379018	671.67945352033	128.980903306956	322.187648828883
1196	1196	528.319754511393	673.487126422759	131.826695679773	347.985419599128
1197	1197	500.027684384587	671.775061685073	129.460687848675	372.69236410803
1198	1198	543.211819719871	670.824582617331	128.534580176036	368.185947707001
1199	1199	549.832071927585	678.148583901044	128.060440461154	312.945719262772
1200	1200	546.650969285734	671.085360246798	132.769248494294	334.322355580297
1201	1201	512.379337535023	670.153868187467	136.317806064767	336.779805605745
1202	1202	519.977777995123	674.050565919003	131.602197793317	342.855865898659
1203	1203	539.166787355056	665.030082999537	131.761335768426	346.730081576465
1204	1204	518.562793432186	671.815089937821	129.268111497863	365.780182482807
1205	1205	527.506027226632	674.033094155513	130.463034385188	324.394234067427
1206	1206	516.367393589417	676.633852353821	135.794893011171	328.887617330708
1207	1207	525.86184014846	674.108251194365	130.346719233565	344.867385831218
1208	1208	518.672805818752	671.905460352116	132.611668734614	352.635932270396
1209	1209	523.213473448982	673.875167772076	127.038321768346	358.967560785249
1210	1210	525.445828400074	670.722105241011	130.18478359102	380.590389180165
1211	1211	527.946806063907	672.827857369214	127.535998971519	359.424888404505
1212	1212	503.331359749509	672.67421044295	125.203347343542	353.105825345156
1213	1213	527.668028414627	671.508001645233	129.305504657428	368.561297700363
1214	1214	534.57638540495	672.287063071331	130.064235672649	340.539872381878
1215	1215	507.455989122964	677.0202017489	130.597094484373	313.101992582577
1216	1216	531.126086560751	674.724380746014	130.876423135627	336.145581530049
1217	1217	544.50532011929	676.611403732772	130.279247530884	330.206165856218
1218	1218	523.265210757142	670.900889129658	132.442479861946	364.459333547326
1219	1219	530.534099271973	675.029856376193	127.397670553242	339.294768534337
1220	1220	525.10598779007	675.555908444046	135.39234496574	315.498007292853
1221	1221	506.170956601476	672.633418400086	133.410879024081	348.523411886642
1222	1222	526.647605754789	671.570006289656	128.793443320827	304.403134190764
1223	1223	500.469870303114	673.050428189202	134.705625465546	372.068829717033
1224	1224	513.535933749361	672.707460756165	126.385208687245	357.063426707432
1225	1225	555.483119973542	676.836534766579	132.721754063949	350.463790981618
1226	1226	550.019136743243	671.007792517576	135.366526655847	373.035743214943
1227	1227	553.505610213277	678.757716391437	130.058400421573	340.335916815007
1228	1228	528.531351275001	670.012995242768	131.219257802395	361.260956231332
1229	1229	535.191578264475	675.975989511939	130.162160615998	348.821739880923
1230	1230	539.511774385535	676.327382282782	132.639177712795	309.905869281438
1231	1231	534.611169873532	672.985657267416	133.949792471728	330.539000489741
1232	1232	530.666705358593	677.304595199608	138.035114826542	316.490953973626
1233	1233	542.030884744674	670.349426991405	128.664344029823	327.60327017511
1234	1234	487.356733717822	671.936531524572	131.329118845686	355.658612908896
1235	1235	513.205337858828	676.78673418045	135.450756927063	345.826674579512
1236	1236	520.261404104191	673.547303441267	131.76685989177	329.81113454749
1237	1237	534.221708833891	671.166293415316	127.715408785797	364.032742391145
1238	1238	534.245376228523	668.272542538727	126.909425670014	359.36388271306
1239	1239	510.076893319892	672.454843585068	130.98639063534	335.978829047656
1240	1240	522.701885544208	675.044974897887	131.352854786258	340.439180422301
1241	1241	533.406291469439	674.332159394193	129.482117986211	373.621882446867
1242	1242	532.408901937193	670.931815871007	129.967354780211	347.323039025236
1243	1243	518.843634204776	676.455310654074	134.020625911842	348.497222256199
1244	1244	512.62879209889	673.578909796659	129.004382862877	322.987434258719
1245	1245	552.557795683244	675.659595696615	131.292566054404	327.692740299239
1246	1246	500.891762940326	672.197942649417	131.947217258314	373.159245427813
1247	1247	503.057874105824	671.34566697489	130.49299837231	348.400148346296
1248	1248	494.532186965847	671.251913038976	126.741692593612	353.89413097634
1249	1249	503.792786514717	668.865802553692	131.786914729562	318.755788326905
1250	1250	505.715254731681	674.242285241174	133.892923946626	353.016098422063
1251	1251	506.840942773802	677.525819424749	132.127463395596	322.710301856798
1252	1252	516.427542053228	666.221268217956	127.111359663682	351.025414223976
1253	1253	524.949768179448	669.944044538356	131.464907949342	350.999390767815
1254	1254	516.774465990545	667.627645544999	137.182603227655	337.140297881702
1255	1255	491.286625122789	680.905066832404	127.831248242729	360.365193843334
1256	1256	543.406575532282	672.074045573222	130.581928737626	360.557944771506
1257	1257	511.862271685741	673.956490491521	132.392987953132	330.016625196604
1258	1258	532.795479645087	670.433954212232	129.304170770338	387.480771193487
1259	1259	518.571109764715	673.444986730857	134.324225071507	354.208730639888
1260	1260	511.686136554239	669.534156717686	134.630119932824	364.759034629164
1261	1261	505.600510402056	668.709583413899	128.639223943414	329.423260310249
1262	1262	522.516991003392	674.154412640036	127.390992531105	348.761599618441
1263	1263	516.166268229246	673.752409605325	131.554641220998	334.908493590221
1264	1264	513.894961712816	669.185206696609	135.512769126283	355.654417681102
1265	1265	521.903568214508	673.846255789943	129.048567261508	314.522962336108
1266	1266	525.851341651824	674.448141727312	129.277970982625	351.23460479321
1267	1267	557.139299900614	671.784951783658	129.309922314401	364.241980498248
1268	1268	513.094787156247	675.108475493987	126.137151178279	330.660852828005
1269	1269	548.766264141992	671.115149774706	127.831684044891	356.875168931428
1270	1270	523.854724951081	666.056475054654	129.085123882438	336.865170628255
1271	1271	530.70685282535	676.328970420365	131.336552212896	359.136204267098
1272	1272	536.113501064074	671.764156187879	128.755237257607	357.114059135362
1273	1273	521.700031109484	670.360958933012	127.32827289164	315.63817751551
1274	1274	522.295806405836	673.567020604164	132.667795510743	336.404894803799
1275	1275	505.836482943582	670.642384262904	134.049193594879	338.071573856215
1276	1276	548.381236038836	672.011709941265	127.001172187285	360.53858849014
1277	1277	490.771712270603	673.891128103097	133.181677691187	359.266730683672
1278	1278	545.014019182613	670.193596498359	133.108254825661	342.87546272185
1279	1279	517.239682051182	669.796291175322	129.266441400177	356.52195600171
1280	1280	550.485431079889	672.675995350583	129.314415829219	356.775039467215
1281	1281	544.489726007779	673.642611637667	130.729176461649	330.000209221724
1282	1282	526.029472259272	669.792268002552	126.965253212679	340.381559014635
1283	1283	526.594561792675	676.891715626057	131.387000169708	328.154830332744
1284	1284	538.408776775222	671.84233206053	126.710401333293	344.544697293947
1285	1285	507.627265536574	669.634879643756	129.105091835624	313.039206890847
1286	1286	553.658059664555	677.031797749727	132.716518588937	338.658379563864
1287	1287	508.186085816157	672.012701818235	127.018102244675	341.107953530516
1288	1288	526.684518378567	667.443354271081	133.03171244616	361.783567016587
1289	1289	547.62907502325	674.603284343078	128.530428639618	339.0870853739
1290	1290	503.696335734598	674.025937750084	124.410413728761	357.373394534537
1291	1291	536.196231607254	670.988399951915	130.827696045937	330.325059421891
1292	1292	498.409418318734	676.7900406132	134.370656939535	342.428684903018
1293	1293	519.173800807176	678.00783122845	127.755572118878	359.165995171699
1294	1294	491.941182190733	673.544621815818	135.438248972171	350.405035390913
1295	1295	516.204284901686	671.367917791476	126.111669649407	343.150327242562
1296	1296	544.973668846208	670.275124680337	132.473249881724	355.23874465674
1297	1297	517.991641419648	668.922044026211	133.520355445949	344.691451366749
1298	1298	532.342796995116	676.448189626587	130.704753617328	321.466955264618
1299	1299	524.708203468906	667.107656740094	127.86956795025	342.53946339029
1300	1300	536.049685693755	666.485164326748	130.26063711436	335.088324103107
1301	1301	510.340168053041	676.410751836943	128.92458168086	348.141005618857
1302	1302	511.552463465596	673.127080904279	131.767629115854	353.180930869861
1303	1303	532.014443861192	674.472610365988	131.585539842978	370.058241717823
1304	1304	527.121889402945	672.544162926398	129.160131469418	358.899092626025
1305	1305	532.884813243238	670.345944323723	134.28348342689	377.0662590675
1306	1306	544.436029608206	672.804352921353	128.670144012462	333.257406328381
1307	1307	545.343533013262	669.953351827559	135.690226388648	367.483574772928
1308	1308	517.473813594383	670.056999351122	134.652279291174	319.833950177402
1309	1309	541.809597465713	668.9214248268	131.004796468094	324.660749442138
1310	1310	527.461977928205	664.553388306503	131.668367655168	339.967437651698
1311	1311	519.561883685554	665.095301680204	132.03217144001	315.829371314699
1312	1312	523.873118962531	670.440336356759	131.903775209549	367.569471007302
1313	1313	533.861198930058	674.612552606087	134.596970520446	357.90723532895
1314	1314	543.60152325004	674.149191995797	130.124417676311	368.01571243272
1315	1315	513.146374837511	674.206360053442	126.602268680557	335.950380972981
1316	1316	496.567179058835	667.874210890647	129.516859985834	351.644249234719
1317	1317	525.307559823864	668.423647906841	131.760062572507	326.56458437056
1318	1318	513.000575147977	672.206591596089	134.50066389328	370.207896707067
1319	1319	538.362674901474	673.020143663014	131.14678725003	329.721917585537
1320	1320	564.824870153832	678.228338408563	133.174688164028	360.412970456836
1321	1321	513.159031592294	681.437365943357	131.276131928715	340.72929296333
1322	1322	533.233049835757	667.883162309289	130.630691967099	332.797557677307
1323	1323	534.498681271543	674.728730446735	131.939567143125	338.351815907284
1324	1324	507.213908586359	670.821771052969	132.765787195746	334.61128980078
1325	1325	511.53411050068	669.767982273749	128.261959986208	354.142612773995
1326	1326	504.937108343168	669.329880935779	127.546371855882	338.020078058654
1327	1327	536.055300486099	669.394743701501	134.188619420042	341.671674403331
1328	1328	507.750194855406	671.596734950351	129.742386443847	328.303538938362
1329	1329	561.356585342659	669.458301146331	129.536610863423	326.368905998931
1330	1330	500.534214838854	670.403804254296	127.819458700909	367.975879622161
1331	1331	506.859588288714	665.819916051313	132.607240959678	350.616791432543
1332	1332	501.744426807115	671.523170140314	134.364821146178	340.022167968704
1333	1333	511.327581716985	674.681171267118	126.368721622103	361.220161079284
1334	1334	495.639140499794	669.348723014743	131.352879661714	318.376542488389
1335	1335	521.074666081359	668.371276690425	126.206782623152	349.490886892094
1336	1336	530.456992170331	672.245215704802	131.090484243715	362.654588128107
1337	1337	532.430624971201	673.840552119355	125.250982698054	336.863779477226
1338	1338	511.444838270831	673.667137670511	127.888463632747	332.580801965737
1339	1339	500.752280639893	677.555314250541	126.202536341373	346.574041140355
1340	1340	545.661715255157	673.796671867844	125.082148906374	357.258849997953
1341	1341	520.421266182491	668.957714893651	135.860653807527	321.688258503993
1342	1342	495.787254708619	672.618264067171	133.6812873089	333.187682094023
1343	1343	494.806906664153	671.788619596001	127.90298429271	322.378774307063
1344	1344	502.206507821994	671.950019756304	126.730572204391	342.206283748205
1345	1345	536.802451864374	676.707410839484	127.492609091449	317.005410682186
1346	1346	547.850993929568	669.932038834302	133.186843822493	329.821063411061
1347	1347	517.661204874295	672.241338362147	130.881087610566	349.661826210204
1348	1348	532.754120282304	671.47646746526	131.936865648138	369.957673916923
1349	1349	525.403663239302	671.57388436399	131.667162455652	337.594040964752
1350	1350	515.856062411107	669.812479357255	130.166019845081	341.716130929676
1351	1351	494.869226214498	669.46718894461	132.636828506857	355.578508423392
1352	1352	514.760561200151	678.616990387784	124.089800332853	318.478207207911
1353	1353	525.481640363018	675.719137528076	132.876725190843	357.148422120115
1354	1354	531.616965791629	673.081696963995	134.283200045769	334.357933710927
1355	1355	523.93543468873	669.624298868409	129.75534233799	340.307761847674
1356	1356	537.802559465318	672.591529688848	131.288881494512	334.344525484069
1357	1357	516.969053058342	673.022610487318	132.895071301355	353.880472768588
1358	1358	521.803346459599	676.16408187595	133.564893522478	347.68931896313
1359	1359	508.19086651597	669.684348058361	132.131611597948	371.936302288862
1360	1360	535.587840653957	671.099578601044	133.91061604498	358.942435958997
1361	1361	547.64871786184	666.644954644508	127.252067310968	344.480743129816
1362	1362	488.420508750786	669.320081614302	129.809654413508	363.476903380056
1363	1363	503.094940044517	674.017107273838	130.760371112021	371.184406254708
1364	1364	529.385029839171	666.089354708958	129.675173487153	345.718070820258
1365	1365	530.418549313478	674.903786215188	133.844779075663	348.294170582943
1366	1366	492.09269897679	666.710478750276	131.321141903492	343.593969636481
1367	1367	532.321125116607	665.479467683811	131.337706429914	340.655410196362
1368	1368	522.929463474975	670.900064554596	136.023094356689	314.073918357088
1369	1369	531.175284432051	670.066732745815	136.628169665637	345.063897383247
1370	1370	531.423178443209	672.980190128857	127.636652461351	333.565729505531
1371	1371	552.192941646944	671.060199931027	134.631875613991	330.628468410208
1372	1372	534.255813128607	672.196878100074	128.3082995493	331.65365715573
1373	1373	547.127290561322	667.26205883577	128.323844429254	319.056198953361
1374	1374	519.599259365715	669.239890106112	131.851299020018	362.854965846655
1375	1375	519.372390441353	673.833565530437	128.640791467452	377.774564038743
1376	1376	548.984421837168	669.970269109941	128.18077558137	367.615072008183
1377	1377	524.779537916704	675.315938547002	131.544021177747	334.820359436534
1378	1378	520.525215365951	674.008725570319	130.2410797198	312.877294624395
1379	1379	487.283903928983	669.054547415497	126.303025501457	347.570212039158
1380	1380	498.876594162423	672.411328414988	134.799663256308	350.165095426523
1381	1381	493.272973350455	671.493399411005	129.671231589956	341.755071749894
1382	1382	528.253487699711	676.802097868304	135.34677744809	337.032800414704
1383	1383	543.511837198356	672.346898166225	130.124834578495	325.205926262065
1384	1384	527.294571588277	670.855911993261	136.700934248512	330.161041623488
1385	1385	505.845243454879	671.770396617991	133.71749275184	346.699841400605
1386	1386	516.6288717225	670.760136863533	128.629704267844	360.843124589519
1387	1387	517.859784297092	668.295373901096	129.856797640124	360.240743539457
1388	1388	531.954741894501	670.015852674494	130.145626341682	358.589786595256
1389	1389	533.709748767511	675.767963365369	132.321296996213	327.059597624395
1390	1390	496.77479097817	672.829194279655	126.963208650222	361.957502674208
1391	1391	529.299642473246	670.152150395048	130.545997431323	375.470132327446
1392	1392	538.21785242317	669.117462523975	129.127535748755	326.657130108485
1393	1393	536.25674775	669.652159759151	128.706768436536	340.306144130768
1394	1394	495.992509066435	669.238584621744	129.486125019132	343.824094574297
1395	1395	534.429096109151	673.061721703392	134.548020321291	357.239552173111
1396	1396	511.202661408054	671.838705932159	132.402545785197	334.306141594284
1397	1397	531.504023966925	664.72683396537	130.728804835461	341.758845627828
1398	1398	510.843577914821	674.838548909435	128.698491778216	317.261053019302
1399	1399	525.295265390916	672.047908587008	131.863201366806	347.975275299362
1400	1400	529.85596462944	674.63714645521	128.906465142597	364.529661269199
1401	1401	473.448157424217	673.766732976208	130.144688029769	330.308002267733
1402	1402	519.561890402717	675.483325099442	134.076043112303	361.91900548283
1403	1403	526.842550258799	674.285902028236	129.412614908979	348.143251756372
1404	1404	513.418322253726	667.879603364393	133.854437136341	334.111189687681
1405	1405	526.189944741458	666.260419707343	128.375660532488	338.44620108778
1406	1406	519.340497392152	674.917558309855	132.056177592341	350.681118441403
1407	1407	493.775307967467	674.051747238094	129.813475061138	361.932567111265
1408	1408	523.740214530091	674.312385184416	133.208846888991	329.949956701508
1409	1409	526.32877991751	675.885259497506	127.160776824824	343.904559500363
1410	1410	518.260411531208	674.814470483488	130.383815281029	348.355128396001
1411	1411	524.936118377159	672.346832938282	134.154361341824	362.309675988198
1412	1412	509.2669157908	681.828152058766	132.549905125135	347.018371288642
1413	1413	536.827204156145	672.249540592653	129.707078267159	348.416362811352
1414	1414	502.883697059125	667.034483326674	133.290945189408	325.081711277408
1415	1415	531.447105703604	662.626043165654	130.290821538528	344.216330607856
1416	1416	532.708235136961	670.404454023804	133.196790103546	356.872113676422
1417	1417	509.200250952307	672.657561698622	128.323185080757	338.230342727503
1418	1418	552.58324782349	674.26996865587	133.212555919298	375.742088714295
1419	1419	518.452724923047	672.29513135466	130.334870783655	337.245268759221
1420	1420	535.336559166927	670.812255346726	131.49776122806	332.491304766356
1421	1421	527.472426640958	669.101614718855	132.500170691425	381.957435836411
1422	1422	514.432502519893	674.305712028654	132.366582153106	358.15025441688
1423	1423	519.557538129878	675.117769838474	136.755721755534	351.361874599924
1424	1424	528.334009053735	673.359365306814	132.392463865479	373.483678435119
1425	1425	543.327072637615	675.678223891346	130.520743345715	336.228708247882
1426	1426	515.031860797224	671.361979330144	130.383512314574	301.138165379318
1427	1427	497.912590390169	676.411980016195	132.261908155144	321.315026409067
1428	1428	534.884280897303	670.1135315328	133.371526623509	343.091879234274
1429	1429	512.416011900038	673.949589822364	126.998312056364	346.057247987892
1430	1430	487.340622799558	673.787383545499	131.652307051605	343.387365446317
1431	1431	500.29676441587	674.051467087417	126.053769494332	356.685161738557
1432	1432	494.56358594879	672.938777072089	131.176637123575	335.359734213776
1433	1433	536.9316345758	674.171963484351	130.747230333155	378.770806311245
1434	1434	516.702115031779	670.440083689376	126.659713978117	322.765320424088
1435	1435	565.01636963535	672.5133797534	133.380389704208	338.166530032893
1436	1436	547.936107562714	668.944379792982	125.983483068953	336.649481968154
1437	1437	542.670894094996	667.581273666904	131.487155041732	380.47239545039
1438	1438	511.63702376892	667.938095816044	130.899246938057	359.544066440068
1439	1439	509.565641896171	671.359723759913	132.634165530339	337.784079715379
1440	1440	528.067096461799	673.344356812988	133.77845532123	332.084382945536
1441	1441	509.959173776202	674.723345786337	130.82439667977	357.088980747831
1442	1442	541.268342663583	672.925902885846	134.331746898325	355.462415520864
1443	1443	509.846371916264	673.916993714777	132.739433713665	357.846785754013
1444	1444	527.519345655126	673.798246547265	130.153089029541	349.5939276816
1445	1445	533.952028335325	665.203593228963	130.13748381047	320.219437301144
1446	1446	496.551610267269	667.507200481686	130.889949201933	347.727355103051
1447	1447	526.727980444881	673.213757160969	135.120942637884	376.759662219078
1448	1448	513.250419734801	677.840551653092	131.30424130424	356.644398654438
1449	1449	508.202096704346	671.903428005499	130.501032536696	341.330601251061
1450	1450	500.471814420612	673.570156638956	130.992584682862	343.406315617582
1451	1451	513.982276248769	672.321600075038	127.159081850053	358.531033080241
1452	1452	507.21676544339	677.740752818698	129.847808537687	374.703984477115
1453	1453	510.099762391246	669.950101348094	130.709949153243	366.108086620675
1454	1454	523.492155710166	672.503293515381	129.703053909088	346.792264333291
1455	1455	527.918583078765	669.140727112513	123.064545201265	351.976120366216
1456	1456	521.324531896965	672.047625859413	130.784534824013	343.660795652308
1457	1457	507.452121497085	672.443312539162	137.067533541083	361.484682913801
1458	1458	530.490934995951	672.945062088857	126.008722637548	337.014742349159
1459	1459	525.832812758049	667.78109558606	126.915516502941	340.123337745754
1460	1460	496.763252316285	670.816621687076	131.067465486569	339.019283855074
1461	1461	567.692766360072	668.376784221285	134.814369341777	314.538465252762
1462	1462	515.696238014482	673.523315910936	131.48301761091	339.154093366289
1463	1463	543.789070112774	670.19978212157	133.73543688697	324.850849309871
1464	1464	552.609593064513	675.897531710728	133.085690910688	339.350856968665
1465	1465	499.681415994779	671.060733149931	133.775031582125	336.97131554802
1466	1466	531.138581179771	675.357621379078	130.857141462984	319.767713702182
1467	1467	511.627104951231	674.3710757003	132.201984368833	318.610994155041
1468	1468	495.261068472201	671.659770317646	127.883105903694	306.577831011845
1469	1469	514.603575719505	677.411243913735	134.115029878616	339.271771243863
1470	1470	513.103539226806	673.054613039703	133.395480061345	344.796639029846
1471	1471	508.731072176492	672.815430944325	127.967945154888	353.903941556312
1472	1472	535.901597752983	666.270418158495	136.669789257411	366.432135279414
1473	1473	500.258837670108	671.578078324902	130.087760723962	335.305930757139
1474	1474	536.128050357661	669.406726298875	129.129879905165	337.559914093364
1475	1475	506.809961639202	674.389527245125	133.329424901846	336.217881064688
1476	1476	520.523385455943	669.351827683851	133.244440036708	383.884479386395
1477	1477	512.38754389427	671.947891620419	127.428857211925	327.607204640315
1478	1478	514.547768395107	677.716604482035	128.889968280427	328.723527644787
1479	1479	509.745434475718	670.883392647607	131.559018448339	316.429541693595
1480	1480	502.632001880324	667.531293324994	129.376514965879	357.827202677743
1481	1481	486.193721110913	672.920663807309	134.70548049959	311.718288460026
1482	1482	523.87038765374	676.977455793094	130.061379597562	349.849249539654
1483	1483	520.484383089162	672.697042142299	130.493612989885	341.222347658173
1484	1484	511.235016912682	677.133610111691	133.885659296155	369.638115345825
1485	1485	521.931679306576	674.310364383477	126.844971128542	349.415572839168
1486	1486	511.707445679854	671.758598979293	131.047684872096	338.289208470219
1487	1487	562.125860456547	669.011466155926	135.473481919992	332.616279764309
1488	1488	523.981797866875	669.658908394727	134.234131761964	337.858152508135
1489	1489	533.559248493215	672.745205268178	131.722277062401	349.85306226084
1490	1490	541.21445860097	676.243572284019	131.258414650698	350.186013993118
1491	1491	527.421171135411	672.709894585188	132.889234595802	335.562221191937
1492	1492	520.824127575502	677.070718203842	132.215036430755	346.939491485012
1493	1493	504.813001136954	669.56703739848	127.757545862436	366.435037308716
1494	1494	544.859681817189	669.799412113053	126.354911580952	352.102421844611
1495	1495	518.15399833831	672.752191028182	131.484808464421	355.140715452184
1496	1496	503.931190576216	675.521055630943	129.59449681224	355.025811820211
1497	1497	523.908436229866	675.433787882381	134.036435975545	338.687154653477
1498	1498	557.921773089569	670.713607886272	130.556677117219	343.068601750486
1499	1499	507.191458129819	669.379329276943	129.72170316745	343.556579934299
1500	1500	526.605378193117	672.659128453175	136.124422620869	332.213938886846
1501	1501	496.395756486296	672.280522332383	127.420058544529	375.727494057164
1502	1502	514.190236128437	669.145233508519	130.171081752678	373.902786669079
1503	1503	492.478294081075	672.082815266914	132.061231138555	339.647063298625
1504	1504	534.194086169206	672.117044084304	133.337416752152	340.728952828651
1505	1505	546.572100966826	671.634196256022	129.841176167399	326.99721572332
1506	1506	510.587366999613	673.172196326257	131.04330743362	351.615626058393
1507	1507	530.942146346703	667.082563519238	130.093365725118	314.375724333983
1508	1508	523.183422028992	673.709836163828	132.125574046599	352.768297816485
1509	1509	560.481593980569	672.168720100666	132.118818371635	356.665370352655
1510	1510	507.917987492696	671.838953798767	134.401903218516	307.452506882702
1511	1511	517.849295142213	674.026967271334	134.950742289042	338.965201195201
1512	1512	525.749895189624	672.31123415062	131.508725660832	338.547493547437
1513	1513	515.4318101991	676.582800359255	130.401427256908	336.166994197616
1514	1514	538.167396748327	669.944371431577	124.723932880918	332.278668579198
1515	1515	526.115955730609	673.364972129178	135.325488991828	369.465635515847
1516	1516	505.94102772492	674.9332979203	133.424661075156	342.965567496168
1517	1517	523.457700774169	674.900360501833	135.372632302404	345.346437678556
1518	1518	542.889651578879	674.4270857077	130.23542727078	322.154188791101
1519	1519	524.707030593903	674.428230051176	134.708583694185	342.12986941309
1520	1520	539.386435537834	671.503874164375	128.13775102392	358.736652391797
1521	1521	539.880671808142	677.369777422005	129.91762904842	372.266259095017
1522	1522	515.547308853514	668.455079334686	129.981644800204	338.592891546088
1523	1523	535.529190437955	670.356805652843	132.11123200199	336.767108875948
1524	1524	499.632635783507	666.811545883253	122.871837317985	352.017193294443
1525	1525	524.390673762216	673.807064392389	136.854937152874	367.954868970915
1526	1526	536.811774760893	672.366145466558	129.176649681956	350.321821266935
1527	1527	511.1663439988	670.769495228726	134.760704529988	322.992552157881
1528	1528	504.115279944213	669.546089337973	131.074740367272	344.815317730795
1529	1529	499.047649612114	676.634385099959	131.174616049554	365.070860359054
1530	1530	504.391097845573	669.808095279132	133.713852216045	356.328650008567
1531	1531	501.723641287711	665.307059170826	130.301169336616	363.630990245152
1532	1532	506.813906767027	672.684142197685	130.203149823676	372.923484238065
1533	1533	535.644619615794	669.738314899538	138.13405417368	342.622669792927
1534	1534	544.114572881746	670.827956157356	134.0908644613	329.490501948257
1535	1535	500.855276373951	676.098872107886	134.149914424463	335.174076221327
1536	1536	538.159526861609	668.536497307249	127.452021552308	341.241398776551
1537	1537	512.952151606259	668.715288041157	133.476132994497	390.246158416784
1538	1538	498.521137594781	677.759407881288	133.664698344009	346.779409459182
1539	1539	536.452678512772	671.791972905427	130.354033137433	351.144783401661
1540	1540	517.585347117508	673.501931695069	132.512967166435	348.139126649935
1541	1541	514.125801809738	672.44493788671	132.407652793518	337.73954160966
1542	1542	533.282832707295	670.343002866611	134.213751617455	342.866991288071
1543	1543	527.408913503449	667.559919972059	131.793081215178	347.32524072755
1544	1544	496.344972276112	671.110383038086	131.251397374248	326.240882410684
1545	1545	536.804687186554	675.337370907936	128.141967779367	384.335824282831
1546	1546	495.7652057117	671.715676630462	133.534517301321	351.372929711232
1547	1547	534.2635330705	678.449344682677	129.107631274174	324.086326634498
1548	1548	509.517310721442	671.643401912554	128.05440869556	336.488490166971
1549	1549	541.529582171581	671.414780062337	129.024952469429	335.838734565145
1550	1550	505.831599706676	674.454667729851	131.72090635096	366.373071291045
1551	1551	486.414100243197	674.272116399842	125.463875298331	342.072209857192
1552	1552	511.694378215699	674.567987903586	126.053328576126	354.688783628851
1553	1553	492.949110835506	672.195147433855	127.568844486631	315.17244247022
1554	1554	515.940478749373	674.199526754019	132.040485166911	347.801778387799
1555	1555	509.81666429004	673.81873407384	127.264799246421	326.455553059413
1556	1556	517.085685655305	672.192038451853	134.348016120055	367.797916697926
1557	1557	539.565486098096	672.507680905367	131.825674590432	391.057820969156
1558	1558	534.915854954248	676.739480788882	130.620615645131	344.607938236384
1559	1559	513.476784169666	673.454874269441	126.477149188708	338.146794537803
1560	1560	498.898957157101	673.676618100998	132.083505119822	340.921937875649
1561	1561	536.216406423594	672.758450316391	131.369273551598	364.951875110406
1562	1562	517.926822941154	671.047165747445	128.377279727213	327.527202979594
1563	1563	512.046663189938	667.165556279845	130.127058404252	351.618300682692
1564	1564	536.785657938922	666.722562929526	133.619830755798	360.826207561968
1565	1565	513.662941034396	671.263324635368	130.330637524829	355.272421207753
1566	1566	550.905457435509	668.321739839977	128.812331497715	321.914359957678
1567	1567	526.103372487052	668.224769061779	131.659502413407	337.712234023719
1568	1568	501.003741971004	670.998161220139	133.396551828727	329.258135653518
1569	1569	524.515563715033	671.498227396691	128.729794104334	355.825156305498
1570	1570	531.884408081459	674.38819801098	131.472377345295	329.830972980055
1571	1571	506.333005271952	672.222368134134	132.564676043869	305.579516151134
1572	1572	509.39895548812	671.27876276455	130.109751885446	322.155301282897
1573	1573	507.033837678802	672.394995122057	132.563643044178	332.599967453926
1574	1574	510.584698297654	669.444923160792	131.328423719317	331.707175493632
1575	1575	543.475053818512	671.086694637384	132.309188885081	349.892150012096
1576	1576	523.370219727674	671.06265554234	128.386657682312	346.61840867537
1577	1577	501.640972359952	673.287554598632	128.82242321604	322.803874376518
1578	1578	524.377803408277	667.843406894593	127.160990720429	382.686046495679
1579	1579	480.917369836458	675.228561191474	129.334468529403	327.434707109731
1580	1580	532.040171407594	668.232518159999	134.216024226672	368.351389546788
1581	1581	500.583096739163	670.453021136801	130.920404482316	345.348565303076
1582	1582	503.241310235844	674.114601117214	134.181465188844	341.436124293721
1583	1583	540.131949130962	669.563260040102	129.626360784404	326.421149424057
1584	1584	535.90413643519	673.925157003504	131.357076928596	349.499349488827
1585	1585	525.167108038965	673.457061448778	133.267032395353	362.118759004121
1586	1586	524.490447373674	672.101179010776	126.688828990239	327.411002811678
1587	1587	523.98619950949	672.71884697767	124.513403920281	334.041077560574
1588	1588	513.347247960179	667.467656786447	134.331093497204	341.180639689131
1589	1589	528.620396623576	670.692637387484	130.821965868561	333.717471256232
1590	1590	543.2905678894	670.652262247808	130.418720004321	353.318804648217
1591	1591	526.458767132652	667.745111431666	129.931914932647	353.886226147896
1592	1592	508.296156191696	671.126744473183	131.778059008693	324.435658427475
1593	1593	529.998064459968	660.06895935455	135.33092147854	354.086983009203
1594	1594	523.034356725607	670.120337204584	131.451248659906	361.247327526531
1595	1595	511.351540898699	672.322775149668	133.936999031249	334.060146260352
1596	1596	534.509676042048	674.287678384003	134.114531203106	357.41567114039
1597	1597	516.734586233164	674.333837767973	134.987284055367	354.793637630937
1598	1598	518.029258366416	668.734965277293	129.692981860221	335.01157160048
1599	1599	497.761153595391	669.924043804299	129.204130583655	341.384702786297
1600	1600	522.926011665425	672.550776914776	130.560579854438	357.262422975858
1601	1601	555.369888946537	677.238831822464	128.837276270826	334.294505608123
1602	1602	527.047003266878	674.292707319771	131.923076686199	318.778725622558
1603	1603	501.869179617561	673.818056711197	130.811532270961	340.85260284343
1604	1604	542.348879647169	671.960121747838	132.517003229807	371.271271361584
1605	1605	544.05856314257	674.365641224561	128.461879152976	343.963671008425
1606	1606	533.975863011324	675.174491310926	132.546437140246	342.119810601755
1607	1607	538.273465919885	670.250476801505	131.190378853069	363.660430775707
1608	1608	538.8219015045	673.853803386959	126.626775297507	332.492770598798
1609	1609	500.332259821621	670.533891912811	129.848326214212	343.685055135708
1610	1610	526.305839171513	669.411476585026	126.981357162581	347.395195221563
1611	1611	532.366829411226	669.126878978588	133.43504427036	345.537522076668
1612	1612	531.819340310561	670.767073893831	127.809685246551	335.182401739566
1613	1613	505.643623444152	670.986614163032	129.424651760228	358.910357630638
1614	1614	535.126438670657	670.087327825672	134.88187481121	348.43089852513
1615	1615	533.960832534288	672.549760292757	132.779774584366	347.867110336636
1616	1616	523.097599418728	672.892416716148	129.952105855387	323.068714316824
1617	1617	509.337812180616	671.596596185983	128.67801179721	327.746443093151
1618	1618	521.350067913616	671.388329828147	127.957093628756	325.425525116902
1619	1619	504.859782068925	675.97752063856	133.048113757694	350.725018437992
1620	1620	520.323149864177	672.970992593076	129.276131304597	381.668258112119
1621	1621	519.460171301244	670.673397163871	130.469021674992	339.654735270418
1622	1622	529.254745965646	671.90280320351	131.547327543159	353.45940782882
1623	1623	512.611261762999	674.251999028971	133.03294020388	360.928848673667
1624	1624	567.618739196495	667.733551156098	132.63638044134	345.174956025966
1625	1625	503.421221987878	674.405854154162	131.933722449596	320.196249621916
1626	1626	539.308607461835	673.526714008475	134.894801907779	351.446268433123
1627	1627	532.935217339123	674.045774733848	133.848772610732	347.379976774177
1628	1628	509.488310932987	675.068874743276	130.574809382028	332.96074374291
1629	1629	501.249716074295	669.614934914288	127.510918022606	349.639344969467
1630	1630	532.771712183433	672.778190137563	125.421460328038	296.793232674918
1631	1631	551.270459366161	671.722559657938	128.051516904508	359.411921343965
1632	1632	503.071438533508	674.618045429135	131.627884149753	372.809403063949
1633	1633	525.492120760986	673.005167759069	121.687778324659	320.480391744197
1634	1634	529.166872624001	668.696011943728	124.628210478712	382.993476274712
1635	1635	525.949328923335	672.397190124327	127.85861139028	370.195699875754
1636	1636	508.298300169735	671.646553447421	131.255310689782	373.935035958633
1637	1637	529.17536655956	667.796313444329	130.013133807884	351.337892868007
1638	1638	509.312293520847	672.904570779736	133.107544515191	359.652498963855
1639	1639	527.596065454682	671.171324920368	130.38486740753	338.544445077208
1640	1640	496.028676439186	674.486541669488	131.913965578068	322.336117454008
1641	1641	524.666306872713	667.699711522692	131.254992782225	350.487782503588
1642	1642	540.219990560573	675.067646223129	137.46609002955	364.438818328884
1643	1643	518.136881092603	674.460435499934	131.224541269206	336.900643491269
1644	1644	543.849279742115	671.824337741485	136.213710496332	359.445783155622
1645	1645	551.274007905765	675.102628520401	133.086909757621	341.816838511996
1646	1646	506.409171856163	674.535241811038	130.625279155406	354.499121393414
1647	1647	536.708727677874	672.461831319725	133.111269047832	359.137616439663
1648	1648	497.644039778569	672.657535697692	130.766457882259	360.864431038581
1649	1649	510.013540117798	671.759240634497	131.489554626293	352.660738652944
1650	1650	543.315232816766	671.617230013179	134.955017830549	371.136698564364
1651	1651	518.930144210798	673.778421994869	130.831967412392	366.506878062304
1652	1652	565.705404122519	670.655229487077	131.74639469775	339.84431937381
1653	1653	527.681983123096	673.071649236729	130.02375110538	328.691703299306
1654	1654	528.265145627519	667.176366428565	130.458931929222	359.872225752669
1655	1655	553.232939080501	670.980212658431	125.382253624062	323.999902118743
1656	1656	505.174223826175	669.979068460012	131.964218543598	313.612279696719
1657	1657	491.044278247261	672.515398092537	137.434236256356	330.496295983591
1658	1658	535.412094412812	672.753827148402	137.768436134945	346.46693250508
1659	1659	542.963994605378	672.158685335367	125.293774336629	344.84908462821
1660	1660	532.50297988073	670.651620991645	133.182953090929	332.120771847251
1661	1661	532.578770799054	668.450464507901	138.841608108532	350.028957598752
1662	1662	514.733125427543	672.841883630761	131.251806499356	380.028547778496
1663	1663	522.845831218489	675.798422420899	132.02688502876	340.54527609718
1664	1664	516.572587507472	672.594995350386	133.070494774566	361.663398122018
1665	1665	511.857825800136	669.424155576738	131.64562570265	339.307456320827
1666	1666	523.636791015329	673.529885693073	127.03805486383	350.327323439509
1667	1667	540.077643471274	668.975678999004	133.406447981496	352.798719515847
1668	1668	508.473601281681	668.23141984684	129.149172508815	364.335066984261
1669	1669	555.784017658914	673.698023148754	134.011133734147	343.252132490942
1670	1670	542.282070258002	669.881153394206	133.343596757322	347.51961812905
1671	1671	519.419279684713	676.728883295958	130.648403798327	357.125874013405
1672	1672	530.449079130331	668.902191533766	130.829245280725	347.226688690207
1673	1673	546.24194956051	675.251585997726	132.387573635541	347.327531507316
1674	1674	533.100383972381	669.240724560085	134.302554492951	341.914428837242
1675	1675	511.213806651235	670.243331042824	128.452537183945	317.881413634364
1676	1676	524.551537051231	671.938455545292	134.28011542164	346.771985401571
1677	1677	516.351925369993	673.57772601442	129.468213538708	331.058752100819
1678	1678	548.277526019951	669.408599424008	133.085838283437	332.495801332513
1679	1679	523.421168893722	671.058228365105	128.734908792914	343.314675902992
1680	1680	518.260857995784	667.679709809706	131.522222761667	327.654558302542
1681	1681	543.438342448027	677.870439557928	126.406727638408	316.28585985703
1682	1682	508.200620464005	674.042539903051	131.898999084595	358.399494907386
1683	1683	542.89178381389	678.883056176514	127.128246525099	340.799537907539
1684	1684	495.854000814111	673.493101512441	125.538144237399	340.671154560919
1685	1685	555.902284493659	667.601542132843	132.296489074082	349.165468768303
1686	1686	514.329164694191	670.930474437373	135.669682999761	337.680093355852
1687	1687	526.887858842119	676.603722149137	139.471513380957	333.628809462534
1688	1688	525.297910010628	675.565264861791	126.977068187955	352.45753023897
1689	1689	534.919527586385	670.830991909334	126.38247071816	345.726198133609
1690	1690	528.362653242255	671.011985710708	130.516588785607	318.099241067466
1691	1691	537.672107080037	673.025146499285	127.505311866529	341.423610673405
1692	1692	544.806343566427	673.747560059203	130.460349529124	326.630187432587
1693	1693	528.16956884377	666.275533962939	132.515632700217	344.265487930843
1694	1694	522.043422148667	670.151060439044	132.768860696286	326.69444299221
1695	1695	544.739007093613	669.187508607286	130.421830611256	344.155054790702
1696	1696	545.790110377014	671.638121144787	127.922349609934	317.160281940514
1697	1697	549.267011314077	670.928046124661	134.278587446256	349.754085415388
1698	1698	523.261489357626	672.613992382978	128.509567546516	335.27533633471
1699	1699	513.473785365455	669.444483890707	131.294735857341	384.437191401909
1700	1700	552.27983119141	671.943105057683	127.462465396017	332.533078513746
1701	1701	512.038097711639	674.774190139271	132.755744411087	345.007948936943
1702	1702	519.395401758613	668.186416969973	134.357025744408	356.671212638578
1703	1703	510.356600578853	672.169528560715	135.389893515638	359.792521663155
1704	1704	522.705320271616	665.757758185747	134.9313081874	358.876939602171
1705	1705	514.012545675153	672.661349851772	130.398674983184	376.897570089012
1706	1706	527.289926964671	672.765169998995	130.787215855397	325.746987944983
1707	1707	560.976395036995	671.084736540158	130.483126764343	337.833526950115
1708	1708	510.715749102542	674.928994278932	136.866003571307	348.873451421368
1709	1709	513.571201244635	667.127878192761	125.474442890328	348.23823698585
1710	1710	526.354873063704	667.418787534088	132.670505503636	369.468015616029
1711	1711	544.860338361384	675.067314795514	131.476929279085	321.626147309897
1712	1712	504.43001580826	666.937407864247	130.749829899576	354.288320073456
1713	1713	511.976740976091	673.882358002185	128.293822756849	351.278199490434
1714	1714	516.462108280293	667.780758061451	129.236232626443	357.046489516449
1715	1715	534.219921779385	670.267924413849	125.589493638226	327.796309138232
1716	1716	520.847925362301	674.429567128059	131.410487792829	365.715638228328
1717	1717	520.738814174039	671.823705592118	134.215716082581	314.086307916955
1718	1718	493.303693945771	673.45370977809	133.00560870817	345.299601286913
1719	1719	491.616376786412	670.831372402003	126.97430177727	382.412976969749
1720	1720	517.828899460098	674.371492767444	127.498351000192	338.40987968479
1721	1721	501.553974530176	669.841780395534	129.083021946511	336.90060556541
1722	1722	526.722480826487	671.040998479917	130.421189095306	385.046360838818
1723	1723	525.607030883037	675.033044004999	134.785053903385	362.661687999526
1724	1724	491.002924161404	672.688618128863	127.832151902832	337.234864519699
1725	1725	483.722714459914	671.647835305316	130.615849787945	337.478498899966
1726	1726	504.349623999117	669.154546145178	130.817512513201	345.241922480226
1727	1727	515.704753231704	672.278998051871	127.936293971885	355.908351481697
1728	1728	545.301587177006	674.290920863773	131.329213306627	339.264605944676
1729	1729	530.870439223991	667.342079493625	133.73151092559	353.133927511222
1730	1730	522.570053733162	668.608932018749	126.926175537911	330.919078665547
1731	1731	520.214738152682	674.285423675631	125.415677067858	329.466256753173
1732	1732	501.115642539736	665.635574064842	132.687939131744	335.014030801982
1733	1733	503.956544614425	674.373655815275	127.262889332513	346.902241468729
1734	1734	501.227128535168	667.70229912345	130.181013181048	369.590429026235
1735	1735	517.026712401983	677.517868284283	128.67493848606	361.97493076726
1736	1736	517.840712319318	668.328293667189	136.362226610227	363.153807830711
1737	1737	520.315831445669	669.874993271785	129.109820507634	344.140444024446
1738	1738	535.748366101685	671.303801793816	134.588393984892	336.403193704973
1739	1739	523.847530973684	669.903703971209	135.561305971474	349.821691605272
1740	1740	497.6523070371	670.824196065757	136.938633047	339.255104560323
1741	1741	529.600017131033	671.684060488764	129.735136658381	332.622843989318
1742	1742	509.521408054981	669.369241867315	130.4057785516	364.52106870305
1743	1743	528.834001827294	674.05088441961	130.547855167162	331.44148925614
1744	1744	505.1218028173	673.06443797282	130.071578253426	296.519333119113
1745	1745	545.94338993912	672.590676790381	132.864292558071	363.652449268833
1746	1746	527.803951807555	668.122947118352	131.966025000013	366.358251225032
1747	1747	499.046653492812	667.496098247871	133.551022971596	363.115670010672
1748	1748	504.53600049491	672.74595989181	135.689538274137	322.980075789594
1749	1749	548.068374631265	675.577253849366	126.241114821365	340.629048274595
1750	1750	548.711006139718	672.352444127731	133.178716226463	322.911514195984
1751	1751	529.012361365901	673.347575151255	127.467886873301	357.113970280517
1752	1752	533.585640389946	675.161618357195	135.344105242095	328.302696546901
1753	1753	521.165206454788	671.533698189181	130.466300805124	319.839867777794
1754	1754	496.514292696176	671.634056770544	134.79076343911	356.141205074233
1755	1755	495.681142641849	674.153250558165	135.367494895833	340.096952655565
1756	1756	547.025950333748	672.181586790964	131.540165279809	331.262460736981
1757	1757	494.61350579227	669.75751837525	127.86840316539	354.705966493643
1758	1758	503.395896109231	674.549959917311	131.807017295441	346.16864557438
1759	1759	509.459269830387	674.738530962356	133.296777118221	332.287209380853
1760	1760	548.896469772031	672.321718009084	132.557997766767	365.369562590369
1761	1761	513.846256031781	676.801344196319	130.272817588896	365.702321650098
1762	1762	551.580519432098	666.792741520501	132.439266382831	366.090389232431
1763	1763	519.067414530866	669.916866621826	135.05231694105	332.945720018882
1764	1764	506.870349618401	667.889973368183	130.194047046757	337.247677837494
1765	1765	529.280770528139	668.141482769542	127.713105012176	353.478630455402
1766	1766	522.834287490875	668.925500684291	134.861840949047	341.036349678524
1767	1767	523.308588321378	672.74904426269	132.025564741012	306.206986155892
1768	1768	513.534614208571	676.593122494965	136.028599676918	343.567695288419
1769	1769	485.881882392004	670.561378319477	131.85787513015	323.105201247036
1770	1770	523.833716137897	671.853383233897	127.501543737701	369.603418859865
1771	1771	526.074010352518	668.070746655612	131.451040265208	291.537982202531
1772	1772	526.514764092515	668.769061760321	128.502730704528	332.709398591645
1773	1773	537.705547485573	679.210137555459	132.67716738367	325.758833058442
1774	1774	556.662672003706	666.842572927382	129.421576139081	362.665673226415
1775	1775	524.618139248459	670.061860570753	130.211500801759	357.782482568929
1776	1776	534.169556979699	674.38209888091	124.698609402439	344.692352658766
1777	1777	521.434834773772	674.561028855562	127.045270770109	396.959363392575
1778	1778	557.646369585639	672.228446225837	128.286954443216	333.889382886952
1779	1779	542.962202569846	670.938285573315	127.894493725638	341.244461462479
1780	1780	521.078915745306	667.82351687464	128.525037456441	342.004126494217
1781	1781	535.032432435846	670.481252143581	137.549534006874	339.99890727395
1782	1782	508.723718780945	669.346253308746	132.195307444099	331.365395191657
1783	1783	499.099968192392	672.220458103108	133.28872062252	368.06159270963
1784	1784	508.80000447951	670.159272663509	134.843623992026	335.295864803411
1785	1785	524.5093069887	670.30977637871	134.312173612608	351.491969127984
1786	1786	503.957941590298	672.002252396141	136.62876372343	319.085005023157
1787	1787	527.474577352099	671.207858063927	126.696534698487	314.704529131193
1788	1788	531.690395540757	665.388248625035	132.356160890184	336.693375528623
1789	1789	531.481696722383	668.431773778887	126.476714028227	335.693542550006
1790	1790	561.365594563672	673.04423954079	131.999646736241	328.541920281829
1791	1791	534.922739469735	670.231609960437	131.737007550952	323.421666517553
1792	1792	543.17057004956	669.362992221698	130.225978440056	335.144670620336
1793	1793	545.60833414923	669.755583763274	128.721827483322	329.965244255832
1794	1794	539.629314689291	674.464884526254	133.98191788261	334.536328381988
1795	1795	516.425074707247	679.116028950803	126.594153658445	362.689250325077
1796	1796	509.115257336136	675.269195235728	132.137027008898	336.586100491229
1797	1797	519.450171313237	669.050792466567	130.705448252785	334.406674941161
1798	1798	541.603677545073	673.374606657471	131.465424379092	371.348187191133
1799	1799	531.860871025637	670.319012656328	131.714723921162	356.572092878085
1800	1800	516.035920857487	671.259610393974	134.561588180409	342.906998958133
1801	1801	508.819528905917	670.383050097436	133.67850127961	353.646595980882
1802	1802	517.047128024962	675.910629871028	127.586627867727	345.878540061434
1803	1803	524.913576325413	668.957512274643	132.350768806442	342.108966275334
1804	1804	529.249697751105	671.181102848119	136.197850923334	335.839045267116
1805	1805	522.922959849272	671.815428369173	131.186958935459	341.077892151488
1806	1806	504.617100211483	672.195056938498	126.137344086653	352.209872650945
1807	1807	513.104903114108	672.170166390275	125.645873380001	350.910167563327
1808	1808	543.829850083479	675.013104348094	132.376945443674	326.953906659997
1809	1809	507.770366700568	673.473026843591	129.21215158152	316.955795321585
1810	1810	530.222736433038	672.850325730468	128.84593648313	320.579213789675
1811	1811	526.237585517383	673.286858998428	137.968968136851	334.467809326921
1812	1812	541.688906192809	675.850988484268	135.638807008834	335.344042547672
1813	1813	558.774510784788	674.114437373498	130.785622410348	332.439844619631
1814	1814	540.384654040557	679.193191316939	131.042871876008	322.027635566028
1815	1815	475.626640994397	670.672198295867	130.860142207596	361.01103118424
1816	1816	575.449325300069	674.283783827321	134.142379509048	361.991128605566
1817	1817	513.946471175431	670.242824351109	129.728490070062	369.058304042454
1818	1818	510.716779358444	670.275427550223	128.5342685812	350.176897652438
1819	1819	551.508115610137	665.701383287071	130.979813679799	342.333410871296
1820	1820	487.471128275366	673.586971714683	129.705740324511	320.486834225783
1821	1821	551.266717748565	673.151158265323	129.431567721506	322.173868270817
1822	1822	504.121348566427	674.57034596576	130.385628612458	352.205646957374
1823	1823	526.224410584443	669.63155392618	129.371663450527	347.505439091087
1824	1824	517.694487553322	671.132648983009	127.132228658591	384.253377478986
1825	1825	534.112851805013	675.501681591045	134.14412191485	331.045226867541
1826	1826	480.521007834982	668.489488959707	134.340445735956	324.721364620277
1827	1827	498.637634236301	667.389980842155	133.064795919954	335.45475067291
1828	1828	566.128553987354	674.251131573594	134.794203463544	346.375913597124
1829	1829	501.732756440669	676.366614467496	128.82598387888	333.399670113217
1830	1830	508.131812095734	669.944914755861	128.328432907335	338.202394066724
1831	1831	536.26013286906	672.143577198827	130.451135672847	323.602504415539
1832	1832	500.790454930382	674.50550400254	131.460571910713	361.822524833009
1833	1833	508.461412229889	674.753262319244	134.183175168646	326.376425685671
1834	1834	505.762789632448	669.825657240334	133.08660179216	347.5324845337
1835	1835	522.461489674946	670.803271316793	128.667943511485	348.934688235962
1836	1836	516.65740446373	672.710545058304	125.623762376908	359.729367184468
1837	1837	530.967528804944	672.320671320656	133.122453455972	338.711682132882
1838	1838	507.775413592225	669.995766530281	131.278459388281	348.760781379641
1839	1839	500.92047970064	670.275389646246	132.304819390698	341.934355259104
1840	1840	492.099417721024	674.803129402379	125.701269908627	339.650267434149
1841	1841	507.046905807507	671.797223174294	133.447882251052	325.264712109558
1842	1842	527.415828784871	669.527427211962	132.925696454022	324.954160305882
1843	1843	522.854878256689	668.428209636258	129.398390223477	333.146142333204
1844	1844	517.004361776078	671.85945491277	132.059018775825	360.724599939873
1845	1845	525.987008362705	672.780754881506	129.55443077172	330.780683289112
1846	1846	522.527176827483	671.188186031063	134.023004715984	345.49475279881
1847	1847	505.019047626953	674.833211986625	127.66407583545	327.30044457787
1848	1848	521.237346907087	667.14738866291	129.428466278606	340.042245076689
1849	1849	530.291355390256	674.296297043757	127.089725861864	343.045208800631
1850	1850	532.614428106282	668.832034979112	135.863552598248	337.65350099898
1851	1851	571.803979492329	673.570054103843	129.732380192425	383.997539915153
1852	1852	509.336704213146	669.933509850867	130.152381727226	335.785201054314
1853	1853	522.481135322132	669.782645184267	135.297031721975	327.627869420708
1854	1854	493.705876018502	673.634701596723	131.561951169822	348.528330372142
1855	1855	535.922772116356	669.064842926179	130.943194489189	349.127869895123
1856	1856	526.458327010011	672.875749399196	128.385694872309	363.948086710316
1857	1857	535.083249311145	674.609213727316	130.819975030541	318.57506527719
1858	1858	501.536280446486	676.470523224144	134.648859360227	370.352364216326
1859	1859	535.602897742217	674.288452589348	131.720352865821	318.95746749223
1860	1860	526.060940753509	673.139782937116	131.066789780022	345.85372756587
1861	1861	523.680840245184	667.827967297914	132.784239414914	340.495461234208
1862	1862	506.983352544008	671.932625712605	130.065428768728	349.788089171805
1863	1863	511.789388388509	674.497757998339	133.172132937371	341.168510483006
1864	1864	511.911131471088	670.797139308421	125.456833390102	303.413602375663
1865	1865	516.631291673482	670.055009260872	132.44532156595	352.066176697441
1866	1866	517.5133536027	671.635333472949	133.164761997704	349.114120949528
1867	1867	514.514295515976	674.061409676702	133.21916042716	335.557176236611
1868	1868	516.902866228207	670.349433691255	131.317767647897	321.759140760484
1869	1869	523.5785270345	666.539620094853	133.23947558434	340.100838285921
1870	1870	503.435756080078	674.019108663135	125.864986502199	348.826882044164
1871	1871	529.055462213854	668.468710016318	131.086685978736	333.766466716899
1872	1872	516.003040576637	670.998509102461	129.489002782164	324.190244820484
1873	1873	546.404152376366	669.533648596772	128.015891215223	359.426131251968
1874	1874	511.24620525197	674.453516133458	128.650919263338	369.773329850468
1875	1875	497.790016520378	672.435269724003	125.84984136624	335.052086509613
1876	1876	517.05297831377	672.569049770927	130.694570403706	362.907239166091
1877	1877	534.602608048172	669.974618498281	126.493095066047	326.828834636873
1878	1878	504.945879780348	677.108910176026	132.500706837667	350.657941585654
1879	1879	535.501811971997	671.51133136771	128.678398468136	346.206086163384
1880	1880	516.283209869849	676.312412959638	129.311368099704	305.093252698144
1881	1881	519.810178915795	671.94520371013	131.501622843932	353.517438618029
1882	1882	496.758079056624	667.640651256226	132.919584706176	327.997308145687
1883	1883	523.551423469949	676.152589732404	131.863828756339	337.023524918059
1884	1884	539.77413290047	670.503075354237	136.324012664246	373.732160326257
1885	1885	554.457286341399	673.360954693046	132.620682575267	309.255435907539
1886	1886	555.160899518828	667.315522425839	127.158081525221	310.754354397746
1887	1887	513.396799681127	672.289638381767	134.488960078904	368.396754098996
1888	1888	493.175536537057	672.645504923226	133.674426697242	348.961579081043
1889	1889	517.279473302167	674.880228253852	127.240706378423	338.627825465317
1890	1890	525.150459374215	672.407843586775	127.997510299642	325.50413882702
1891	1891	521.855114134448	667.477128035531	129.410368736764	346.227901492018
1892	1892	534.393223462403	672.917358311307	130.337881300172	358.172650172468
1893	1893	511.381893707719	671.785808346672	135.041515513077	313.011311321933
1894	1894	507.640758617296	671.530439598252	134.305819446113	356.019130965983
1895	1895	524.250812759369	670.251423137204	130.685826637307	324.009973532832
1896	1896	514.668991490221	668.19103189704	128.850882193291	367.737384208123
1897	1897	499.315591761548	675.588805123414	129.456361931098	334.628795586855
1898	1898	529.217448108626	665.650639734198	131.779738383883	357.813993512545
1899	1899	521.601467076962	679.621976230861	134.713808226738	331.758278542
1900	1900	523.851435538421	670.13436133219	127.620563710236	344.324018004193
1901	1901	516.336056335313	674.446901581938	131.445733294981	298.005236700305
1902	1902	558.21206891469	671.36726882138	133.342365936451	358.75539035769
1903	1903	526.248360916635	665.837836175707	132.607565429974	355.823962395069
1904	1904	520.255008300831	675.637350834949	131.777928965659	333.469440290962
1905	1905	523.217001857154	679.007087011769	137.030263417286	323.194348784884
1906	1906	537.470002919387	669.519089855441	129.208057661477	350.235540699976
1907	1907	513.730967879278	676.108032704604	129.980057406942	348.399359137498
1908	1908	542.635218741715	670.22825388866	128.569733104881	325.905512539322
1909	1909	525.509814759132	670.479902600214	130.973696607624	361.861364276686
1910	1910	547.291549749224	670.899246931789	133.905094262511	331.352461262131
1911	1911	512.356797971969	666.938756732325	127.31976900329	345.032212168007
1912	1912	501.605653064017	677.303411136049	130.60752982496	350.154991388794
1913	1913	477.608089956223	674.526612417455	129.182729956181	352.079339993746
1914	1914	539.237560531619	670.28407004351	127.136241700057	367.757070475356
1915	1915	511.547564922816	672.908402549007	131.154847903661	343.129635553524
1916	1916	520.721631510172	672.152843767528	132.632235426912	339.286588160905
1917	1917	526.913323961772	671.143037514688	133.37150921653	342.593909577043
1918	1918	525.867334055893	669.986104156474	131.904756266079	322.946107366655
1919	1919	532.462795031207	669.001289959471	130.937969610338	341.444501234709
1920	1920	525.772392497237	672.725979985205	133.120852220608	363.754181330723
1921	1921	505.305028614612	671.529274204648	134.519300320292	365.778729748254
1922	1922	518.930827435672	674.017258886295	127.06510298588	349.562298053608
1923	1923	543.969874213737	673.464159504138	130.612783753279	301.995905492708
1924	1924	516.873300607025	674.659822335831	131.38756220752	336.741692941559
1925	1925	481.048992799291	670.521630134259	131.858211383777	344.086657185631
1926	1926	510.180857635545	675.834431166122	135.410636240869	348.23661491357
1927	1927	487.340821876182	671.362361562696	130.292300487803	348.645507815727
1928	1928	554.027451070647	671.925989916389	132.803943082573	346.921238682401
1929	1929	511.529045671072	675.451495062202	131.021063621574	339.818299064451
1930	1930	560.259322057694	666.229936373685	128.646125227307	335.767608872128
1931	1931	493.230465090575	669.198903043988	128.245747248883	332.943945291178
1932	1932	543.410427045735	666.936954577978	133.845116903276	341.718118827084
1933	1933	545.24952392822	673.170237283491	128.711958218066	357.41852149739
1934	1934	518.405782646081	672.383738396504	131.761529604581	335.006590931111
1935	1935	546.389181780019	672.322352387592	133.254101302458	359.006942467751
1936	1936	519.173305496945	670.872240678264	133.757528066378	334.168362644274
1937	1937	522.251393612557	672.0650201623	126.185507582424	325.103720693444
1938	1938	518.791943604024	672.500036345601	134.384379607335	332.389685297704
1939	1939	503.780141422463	672.025902189248	134.492896778507	338.75117962056
1940	1940	529.10950503901	673.665322740882	129.287560465878	366.905681101509
1941	1941	522.21134818152	672.296685307756	129.313052697023	348.54541044821
1942	1942	509.61604605104	671.632499737516	132.813767848511	339.662983419317
1943	1943	525.269428457823	673.393163650027	129.56518464715	339.362377542007
1944	1944	524.949036149316	670.038165340298	133.265185772428	371.860269660245
1945	1945	517.189908252477	672.65213250389	131.221990389493	359.551443697414
1946	1946	544.30016789816	670.551948257546	129.083833117318	345.513525522265
1947	1947	515.179621762735	673.252549418669	130.170157805082	340.202867979259
1948	1948	525.296876958592	671.282060121916	131.67272656249	328.581910104795
1949	1949	544.859962688203	667.382865639518	129.196502948899	319.080916122961
1950	1950	553.290352962845	676.314814326887	133.48283154476	377.307246543885
1951	1951	537.99142366262	674.174293005714	133.40538952219	343.060668082821
1952	1952	491.806112028217	666.227853868191	132.458275873338	382.720228317431
1953	1953	529.941180287354	673.134051217479	131.147735325962	342.58573358775
1954	1954	521.787938199615	672.558781497769	130.008864396597	359.807674367081
1955	1955	515.680555577794	675.917048122527	133.365483169576	324.915028983174
1956	1956	492.633439579688	673.099308181111	132.726901680867	330.143809142961
1957	1957	520.388640517629	665.580054282712	132.36147727299	345.422045818376
1958	1958	519.843387507006	675.724943568163	136.31145867571	336.26692219816
1959	1959	516.373681564891	671.712509187959	130.014690501663	313.774263511299
1960	1960	531.743817408928	671.843227603254	128.299563193994	328.746067065945
1961	1961	532.803214593662	670.515200297725	128.835130825288	334.83566538449
1962	1962	495.927756867505	670.664732701165	132.096280820847	327.069397088465
1963	1963	531.475060429967	663.153576856801	129.808650647659	323.637805194633
1964	1964	512.551569695491	670.839436793723	131.178969653715	338.103953076186
1965	1965	504.972752512681	675.057337404166	131.973878183359	387.035012121904
1966	1966	542.449502675143	670.938146282056	133.67709063095	334.931915155795
1967	1967	516.717179784859	678.43856524695	131.236550172073	325.002500709546
1968	1968	510.150060883626	675.273586556241	129.887038908425	321.88108688311
1969	1969	527.94094273732	671.13306661574	130.13852122841	352.399882966094
1970	1970	501.21968635854	673.507806060218	133.339383136568	333.237120293893
1971	1971	534.708239317697	672.49114089781	131.375462552819	377.211683030245
1972	1972	543.966193232369	673.876523408055	134.88637228466	344.066057350869
1973	1973	527.504445101913	671.257373497324	130.843976188619	290.003293596156
1974	1974	533.202079693809	668.199825400204	135.831148823509	357.681960807928
1975	1975	522.178737986047	673.117397085813	133.695098386911	353.995389507026
1976	1976	540.021919972136	674.268703767176	128.38328136075	364.086829247516
1977	1977	510.565180915069	670.302045358343	126.921397276335	340.327055603084
1978	1978	507.625429324011	674.763084119812	133.276688079308	346.4579102856
1979	1979	531.18652194933	674.961304862389	127.410000409143	368.450166066396
1980	1980	545.157454342613	672.161875522383	134.819764665464	337.717811517113
1981	1981	543.133716011382	673.069725685602	135.102626238958	355.793497408597
1982	1982	508.660622901254	676.681025240777	129.483462546368	375.482802085279
1983	1983	516.675982853516	668.544926260233	129.02255602692	352.461826034081
1984	1984	507.374144030894	668.822533537318	133.676437142315	368.468583445854
1985	1985	513.826786459525	667.689304645885	133.288741765852	388.480682762497
1986	1986	508.217813913964	672.302564991227	129.124804989875	364.468743017169
1987	1987	506.122886543956	676.188364673264	128.496307223548	331.970969559528
1988	1988	505.169324568525	672.079278192307	132.430326797428	335.359499383534
1989	1989	517.781584672167	670.664937903671	130.397910191617	364.704503913886
1990	1990	509.926563944497	670.526098571108	128.259949923187	363.773894582544
1991	1991	504.332970173462	675.507855454063	130.435915748827	351.997318297725
1992	1992	517.017865530196	672.776241813531	126.072828581958	331.916832845379
1993	1993	496.911943837195	667.343401205158	134.603587684704	337.592245778603
1994	1994	537.891625409832	673.48137989892	129.073412058019	301.177958671631
1995	1995	512.119292153166	675.767049204845	131.135507875055	386.667981132848
1996	1996	492.306306370291	671.320287172273	127.220456876323	329.314931796705
1997	1997	523.620283179467	673.716278836429	134.015092768763	322.576158007057
1998	1998	523.899479842848	672.624524484922	129.677562255269	354.857598318922
1999	1999	500.978098206382	675.308810318329	130.015121478339	365.887584410082
[truncated: 3,001 more rows]
