# Supplementary material for: Hypothetical Outcome Plots Outperform Error Bars and Violin Plots for Inferences about Reliability of Variable Ordering
Source: PLoS One. 2015 Nov 16;10(11):e0142444. doi: 10.1371/journal.pone.0142444 (PMC4646698; doi:10.1371/journal.pone.0142444)
Supplement: S4 File — All experiment interface and visualization stimuli code is available as a zipped file. (ZIP) [file pone.0142444.s004.zip › experiment_code/data/one/52.js]

var results = [[523.541932090622, 538.573227544023, 498.737212191737, 550.719320152284, 511.398535104944, 500.32587414565, 528.327316672235, 523.693751957774, 549.209395197112, 479.842791717391, 497.827548751196, 539.807834160016, 530.366540903943, 513.909295698834, 499.403239702925, 514.000122304886, 511.671782830427, 533.217537223187, 542.15011684835, 536.027353666175, 521.863560121151, 510.101481068522, 506.232038835119, 525.198014105956, 558.592403096415, 523.962560592462, 535.844422170262, 525.485227904504, 522.189577966708, 509.675681056337, 544.721879328396, 524.790622310703, 504.988282529794, 518.176063266222, 528.343489665822, 491.163959057338, 513.705865689727, 545.011478675361, 512.070459040318, 531.759245994398, 533.460491053913, 541.839972542026, 495.818579242249, 484.602715029275, 514.777967141687, 516.676330321956, 504.185731597, 522.020230352332, 537.771645892127, 516.754817427475, 513.139016363316, 519.721688523735, 526.671665534236, 505.555615871859, 538.481728765211, 524.865491348828, 490.706686075284, 552.617036436503, 550.331756079185, 538.196053892025, 535.825405336223, 538.530244479085, 511.980919340627, 542.371843236774, 536.541013769887, 533.067096510518, 539.800269066121, 501.278251180852, 487.628970674836, 511.408078778486, 545.917421466272, 537.231972908439, 514.042270973289, 530.689192212577, 522.769691107482, 494.409347518649, 510.700902343862, 526.162493909124, 539.190265201446, 519.293454200879, 542.552115339559, 542.487139529669, 532.184997037713, 544.625339844332, 552.473316353645, 537.90860260855, 529.106412228899, 510.134370268772, 481.753527303665, 511.516825147553, 532.823232572829, 516.867701344197, 544.296699897389, 540.499216093807, 524.268713811995, 512.100481279918, 526.447579696706, 550.467378486954, 523.888251343254, 502.013109807295, 531.575283855031, 527.826355439125, 519.976764797512, 495.560643520671, 514.438002635963, 516.897396471037, 491.292061237052, 509.789417824576, 541.495312426334, 528.378088706354, 518.417571422267, 535.053942355901, 492.085030989152, 493.893331158045, 546.257885569694, 526.371533456333, 529.441792094589, 536.411272896651, 494.569695088804, 526.896642671383, 530.335603504811, 561.385956984192, 560.334190985713, 511.334510138146, 531.870797099535, 501.040335024908, 520.282152272115, 561.64015686818, 473.506636400513, 526.952852160962, 500.55860103211, 519.36947239173, 512.409570250343, 513.970928316446, 516.552712069764, 516.984556865393, 522.235160972461, 540.154892096633, 491.926365507593, 534.62168677611, 516.986578159614, 517.59891201337, 530.384820882637, 549.213157857038, 516.279207162093, 519.97810161317, 512.273310349782, 505.054113556076, 524.38467714439, 527.25508172824, 530.919412888216, 519.110844596547, 534.533060566739, 511.385555458498, 510.286083245325, 553.526978203695, 522.196639866077, 524.204900976813, 544.326563030864, 519.0209290273, 483.552574128807, 543.413709513702, 518.855267368084, 508.991264231263, 504.947096794284, 514.919401125664, 538.467922393512, 538.415180265162, 519.211594212081, 544.461134397894, 505.795200583365, 545.332528887714, 545.078166387471, 519.603211011056, 532.239477039588, 512.339099560415, 533.590966891449, 544.45105168193, 503.916902257016, 540.820084393334, 517.76953462906, 539.093242830995, 509.612610277328, 519.05626163119, 513.072470571633, 511.65112610913, 522.098746255314, 535.074442493837, 532.262105822472, 516.773221122442, 513.852454084791, 495.346478276329, 512.351374464567, 502.737203988784, 504.243333250207, 511.776770930334, 555.116260599252, 499.402725484872, 496.803120463473, 517.564780668548, 503.490881259132, 516.505531741609, 527.929902593315, 516.826847995493, 502.746624528591, 534.832584235291, 515.424284940095, 552.027890506525, 512.509485096174, 507.255363139901, 517.961605605411, 496.255331638758, 546.357720220194, 521.918889197726, 547.646697338733, 518.631898174917, 522.242172103562, 526.889744197071, 550.493441071778, 527.329871030412, 512.376097779228, 543.919077705638, 544.963699036756, 534.200050515058, 530.730044815424, 484.816085119444, 512.908894934129, 537.212774762561, 540.701207595525, 529.85686427401, 520.287523849262, 521.487626793384, 516.712707870545, 540.480439478157, 517.212387052401, 537.83601840406, 510.049602657868, 504.960379793885, 519.035629053097, 515.60403856705, 510.707708060837, 510.145526094777, 545.734274785954, 506.48036728594, 516.347319983885, 518.635053455573, 544.056783984262, 531.118214252507, 527.583574983316, 505.082024957004, 546.273961658897, 558.868348964257, 524.191697645143, 535.234671000932, 514.232575909709, 517.393790708591, 495.879228744049, 513.59256148869, 511.260575276111, 534.076099708153, 522.816194912085, 497.941785869418, 517.142728765722, 507.741925433424, 522.840643979321, 530.932307122204, 536.312917364094, 523.664561733789, 509.495116815805, 521.029165309666, 583.028367744935, 501.781653460234, 546.853210388564, 535.931774579512, 524.667451667864, 532.6864999174, 529.900614128432, 494.143536690826, 498.514669499367, 525.276233025962, 534.408294776939, 507.618529092793, 536.150242023446, 499.724012298007, 510.222808789466, 535.319461449443, 502.972359802166, 541.503240206246, 500.377203501666, 491.783730501589, 524.922826666836, 524.987640841538, 491.454098913916, 518.759281238454, 523.076841171945, 536.804760177182, 510.847822794625, 530.187393343403, 508.646583503546, 508.9590614301, 507.357098932615, 526.337601569771, 538.997702184241, 513.3344160304, 504.07041394542, 520.476709848344, 491.077063691113, 514.450816553393, 517.598222409878, 516.349475573813, 507.841066697283, 538.277311860015, 528.850171095874, 546.16111948387, 533.698419232508, 513.278955076461, 555.675769407283, 536.644149111035, 526.978641504511, 528.872662629584, 536.484409790822, 533.192145840342, 531.3889466313, 488.615316442326, 539.79788891515, 545.293854336486, 532.103660858052, 524.909787538708, 523.578142632599, 541.200807915829, 499.14087366647, 513.5061843869, 504.35607106806, 507.496112281423, 530.79532441552, 528.772059854149, 517.248422662106, 535.13386876144, 524.087411638644, 522.217866930914, 522.474268441346, 521.592231363918, 517.781660784154, 538.950142979902, 538.959514163021, 531.142099647476, 534.910260740434, 506.199770348224, 502.062069944106, 526.472596656905, 524.721161029712, 519.754733103985, 534.064114045769, 532.653962159816, 509.079801524327, 520.18818633152, 515.556815137432, 524.271527595145, 512.839604843501, 508.827587083528, 505.739540040005, 491.787248427029, 550.285229256635, 541.874925146864, 517.000609408369, 531.406186142531, 553.241490672203, 551.88499874214, 533.285022912234, 495.525420366546, 518.482540073984, 513.001528932629, 502.596953805823, 555.446665311482, 497.273082750985, 546.137453981822, 530.578836137548, 513.277208050617, 518.549437809393, 523.70983156794, 534.176648161743, 490.975537080925, 518.032551290314, 560.903747344754, 532.791470076617, 535.648288665883, 520.321699389882, 514.930118757472, 504.054510378444, 522.365414382458, 516.667942830464, 509.694687951084, 523.264122710692, 506.625387873854, 502.71849060046, 539.34223738569, 517.330970951877, 536.697230736588, 536.47525428085, 512.336078249642, 476.006245801277, 537.316429468996, 536.177416294293, 510.295157490507, 518.353093889473, 554.283850709879, 529.751460356323, 519.734782568133, 544.11230368414, 510.623065313352, 498.161179362977, 492.568693953627, 510.982009824618, 491.097767585936, 522.122987370146, 510.64051808398, 507.394420384745, 518.179320419792, 515.19248516214, 543.485333299751, 529.307075050668, 487.664651423822, 532.70280694555, 516.520838417077, 518.49077617874, 522.249791132743, 516.800014355254, 514.628598645596, 547.872557218813, 531.926166866238, 520.833904082579, 529.351283126413, 498.29907565617, 543.300792765766, 525.002155454551, 512.986600119253, 537.919533917754, 544.813888074195, 530.32175742416, 549.538102416323, 498.912991809929, 560.07579648147, 517.828772724882, 496.155248169594, 542.96622730141, 534.934285179057, 538.376869063293, 506.275488482318, 514.006798655929, 532.310518317413, 508.280162350967, 524.328953541489, 510.921961498429, 550.55928173641, 495.972408781858, 521.031073357203, 508.561135759831, 534.265506434254, 505.814502038213, 510.873071944776, 516.762279617511, 494.693661730732, 504.780610870871, 551.958227745544, 501.72690456491, 531.601094199603, 505.029599807246, 524.773575891767, 503.416358201231, 523.996059186516, 524.730481325771, 536.819637261965, 518.000886514519, 533.130293501487, 528.579117295417, 503.370881565326, 506.220389052211, 551.336092982089, 526.9253210542, 524.789320325703, 517.449057889338, 524.529445969251, 528.026779681337, 538.36299294656, 553.953301180874, 528.11386524347, 516.710371134577, 527.498950096187, 524.225266072645, 530.25889529187, 534.862270340511, 512.260085667202, 527.284289025625, 526.331330627983, 534.611648166212, 511.053552029529, 487.318660281343, 536.674765227503, 534.327511003298, 512.065515708637, 547.363928855895, 546.14214028871, 576.426639945622, 508.653307256512, 516.825896489138, 538.725010373629, 517.341124288219, 546.369022334283, 534.462803875295, 526.488697071965, 501.171780144695, 500.105231922868, 538.58646673058, 514.726680653552, 529.598713339509, 540.826532496651, 555.481166759103, 530.993915090206, 555.5527110813, 526.392365244423, 526.056128970188, 530.878118592766, 533.55999154225, 519.020483631967, 534.837826127368, 514.541553086921, 515.60454540284, 534.26768436047, 511.59596658578, 494.328332904903, 551.55685727821, 531.474657893981, 545.874367057639, 515.974744278595, 550.692903864104, 523.543713236743, 525.644260738627, 533.353666746991, 526.032198099454, 515.317148945918, 504.539301198094, 538.667605661434, 500.186070603792, 506.830069173822, 505.510826470478, 531.695963676922, 537.774210548464, 523.302687779407, 525.105279201804, 546.595791926339, 538.229171267821, 508.467184028966, 541.55838010243, 545.800314985791, 522.910358448314, 535.320383737882, 517.584807627853, 506.067557284224, 543.609302284688, 522.9713921111, 519.524556459522, 519.436262626848, 509.337024271714, 517.735108620594, 528.075163253484, 544.853529160345, 522.996478754641, 556.203208165107, 531.675844149507, 542.58101358685, 519.787556706684, 500.854145121775, 504.33257906366, 543.891229474275, 509.495564809342, 519.636790799144, 523.93328393908, 520.495889627272, 511.878557880365, 561.65419627415, 526.59588420033, 538.935856818065, 490.279589993804, 504.722901129683, 523.995386954379, 516.804379416805, 527.275600593605, 495.274141102451, 528.127704334354, 544.87678558212, 502.650383517064, 516.129958976592, 493.181669581156, 521.337576222322, 536.704742969658, 503.519416746725, 526.236393479975, 519.876206123323, 518.682237733054, 542.911110822299, 537.628264393621, 518.082133295912, 486.722144259725, 526.931345323361, 520.970625104185, 508.50623085005, 519.934069742612, 517.886944859337, 564.251491800229, 490.059209330277, 527.945577974933, 481.245205286161, 548.859717913773, 526.477757679794, 525.275773396059, 514.991419367146, 502.474748154678, 531.291554728711, 543.97898312993, 512.883766113353, 522.516406341383, 515.771736958926, 529.173572158639, 523.814206589173, 527.526274370133, 516.218202115663, 530.229436512955, 517.766849877571, 517.913397589119, 519.709906011432, 527.560079265281, 513.211588724219, 524.135168681835, 557.396215306729, 525.488483592643, 498.636130968631, 509.93405319686, 513.565872473081, 543.538552045908, 523.927833058784, 551.305299257258, 514.188859183183, 548.701072624198, 536.853696337602, 518.683246794299, 540.292652404194, 520.651473454961, 541.484885909727, 495.039689577832, 475.552660830653, 544.426997654597, 539.032989771858, 513.075702882862, 554.437111634699, 543.082835158758, 498.279396985277, 545.201515357197, 543.22652212965, 549.222323845635, 519.353143612763, 528.719320040822, 533.192095954659, 513.866533272094, 492.066920483937, 527.491183577043, 503.678750341803, 528.672250338127, 521.999263948033, 527.829703824412, 515.589836257604, 523.875338240659, 516.782545898937, 537.131573771868, 538.197606608136, 554.593351450595, 523.844776223443, 523.847910085584, 529.889449680388, 528.224022505711, 520.317123331551, 514.822685744148, 514.07998781076, 511.735979098647, 509.328296481898, 498.13338696772, 518.680019528258, 535.181650035952, 517.556161138913, 533.947546116999, 503.337341320685, 552.014821204927, 535.872234781918, 522.774450523723, 518.875406020667, 516.043867992963, 529.470333664062, 528.386156822754, 505.621586968651, 506.79138255173, 536.297405492762, 562.310245773411, 524.168262475699, 499.454375951529, 518.966162420395, 534.703569746866, 518.646468015671, 493.829190661048, 526.895913831676, 528.545913129016, 556.934922969341, 500.421413021993, 535.577204267706, 507.120646117494, 532.80635072311, 538.491082517481, 505.555141606532, 492.201905020554, 528.666573831127, 552.112187939103, 540.204128893321, 520.306523033393, 542.295271794797, 533.067107635761, 507.310359903792, 500.499892577456, 487.355733928428, 527.765656865727, 520.516754904823, 541.743152598174, 538.666806146335, 519.356832426079, 459.261614389195, 538.572953901401, 514.646562566698, 531.00158869038, 516.829403085235, 524.502667179472, 519.097506609166, 529.78154140702, 517.218552344996, 494.000461110232, 517.981721149334, 510.834838386333, 529.46842772478, 528.239553265555, 502.001828487361, 560.906979102992, 503.404017182323, 530.236729251986, 535.125541685058, 551.424579575981, 534.914696281798, 535.765882901908, 522.969232756003, 540.338538327341, 546.272457549751, 529.153179351907, 528.565897158585, 527.074958474565, 506.870909762616, 510.440523503903, 528.820888279975, 533.239479419739, 505.244605737865, 508.53086462387, 522.411352685487, 525.525198571169, 545.686363350131, 537.029586053246, 515.817532666768, 536.0542033497, 534.415813870987, 512.98646095604, 568.323666636775, 498.73889014634, 507.310439689341, 524.07730020714, 519.155469227599, 513.328873192841, 513.902794900254, 535.683011411703, 531.727374437505, 519.824506164955, 526.701071237691, 510.579964171405, 525.990336790737, 532.324223920453, 505.481760086234, 518.219266019595, 532.870420613535, 531.353011214898, 525.789588010408, 546.704681045196, 517.690420246569, 506.678659410217, 504.274323178716, 522.475755856526, 531.517924011996, 478.963287969143, 499.934981533769, 515.503068887804, 503.208793380822, 479.952910043478, 499.989438308319, 524.412053194437, 541.546074144739, 528.486138008018, 494.263738728944, 506.068335001306, 549.003027637408, 535.411046685477, 519.683468570841, 544.648148746157, 526.875645615291, 502.744647866322, 541.050002832151, 513.762881378708, 511.887747117672, 563.491028316541, 531.027709269707, 490.890827580417, 538.205385798704, 494.934347367769, 508.68168638533, 497.90383489615, 506.311680714491, 517.041562033058, 529.870396449369, 486.139133441003, 513.868971749749, 523.559084491824, 531.126975692587, 507.238623613409, 496.127851457667, 548.842515750016, 535.484843431187, 513.318736928511, 540.192386098655, 517.690866216042, 500.44205077834, 523.936178879471, 538.177003090904, 525.940421681884, 528.550187071506, 546.26213820001, 510.431356795562, 534.317000112095, 517.191089842275, 572.697659952344, 546.813126145156, 541.73117701249, 527.434838852235, 529.27531928022, 509.932084122763, 557.760776852146, 541.732105678961, 521.954568841631, 509.611863011446, 513.09920699355, 518.112625389201, 551.807996965381, 522.60159017809, 536.087405853348, 540.291061587082, 490.844455487433, 523.296192021143, 524.496400800181, 501.272027437863, 512.050290418708, 505.495772598392, 540.841907330736, 561.803877270273, 517.725564378799, 543.11649569571, 536.643645474449, 509.195146635905, 504.988436254303, 527.652739872866, 511.398180057334, 515.450059495612, 524.720484759185, 537.403095458375, 496.577739024124, 524.938421505677, 496.043398630825, 557.0319443856, 534.680506351691, 509.492209257686, 503.569106023348, 538.409176652929, 489.313157336858, 525.518267535827, 524.618156111775, 533.665958202412, 505.459581390327, 556.731969009584, 505.603515176514, 524.994650774831, 505.393521987932, 547.915014448253, 519.460971322321, 500.823507797308, 551.735550061166, 524.448168283689, 507.63756461256, 535.466069497345, 544.779063957823, 552.224497844532, 517.690668311853, 517.729595497342, 502.123563823813, 514.940422927847, 516.975268679396, 535.012139872613, 525.329900150801, 546.917528830639, 515.665887288724, 509.033910489953, 530.305142395437, 535.628741732193, 525.847677089674, 484.325472550445, 511.979695391369, 542.635591201915, 538.470099660047, 514.37552987741, 547.346327887692, 494.962987538749, 535.585171554896, 519.214442945007, 531.677157567951, 512.724367142146, 539.664110865346, 520.586401822119, 511.636184614591, 536.217432609287, 522.048486412802, 509.520958526999, 499.546202162604, 537.685385368412, 538.313611454636, 525.330563549381, 483.872317059535, 507.881426998479, 502.838223989404, 545.528052096793, 517.052765717483, 535.370803972834, 500.003007376105, 517.256439001188, 534.758887400176, 525.457974031786, 487.515756666527, 484.651000966375, 514.42863904876, 502.56669084162, 506.297487951652, 521.023769961247, 502.876971410306, 503.753709058464, 509.25710128017, 488.438949923356, 521.557168004976, 533.991768160913, 543.577421922419, 508.751315890053, 524.500312297232, 528.456970831231, 498.595248939001, 507.78838939913, 525.121452514396, 528.488578373187, 539.536227104396, 507.593348529085, 499.260683000915, 517.816709237676, 482.984971002692, 498.933716450741, 479.366975322845, 518.090972950111, 505.810791529521, 495.240058274854, 501.290602472127, 531.01321015632, 514.439782092254, 553.347811892398, 542.301872561909, 533.247842318883, 535.661042694386, 545.388216813272, 514.984574027801, 520.160284891628, 521.931975544133, 518.919124088795, 514.765821945138, 551.944919746629, 521.991041432682, 546.997372396035, 519.920247476481, 531.924199059375, 521.36661579264, 518.100555734568, 532.702093127186, 541.949062852267, 527.539099605759, 539.176410654231, 503.413962259288, 515.562982310678, 496.107022954018, 499.52565792677, 512.792350663861, 531.507900923234, 531.001010607844, 501.052994771619, 530.800592484281, 511.109100123909, 526.783929260551, 530.294309650894, 525.518698558147, 483.305879920289, 512.301285880716, 496.529926117378, 527.886219816715, 506.399010571396, 579.525269217185, 504.335657028631, 475.006978055019, 545.873070300261, 508.320935026946, 535.133740208513, 509.80097431555, 497.923551812863, 489.535940839714, 526.97503662698, 549.210812363737, 522.355768919449, 489.067698499622, 544.668635854898, 525.425968456459, 507.14677039009, 490.85252881166, 547.475204700385, 512.09557423985, 523.010885865918, 538.23449696533, 537.643264964539, 531.161550785344, 507.746411628367, 543.120585395907, 547.654613380709, 503.229916446086, 539.675508893026, 533.684247977815, 536.418014218607, 533.386053256083, 540.100530215806, 536.396525030393, 509.195471443577, 519.421696133048, 543.248689366109, 546.24774647098, 516.806227248545, 517.99028576823, 523.564710463658, 515.192709578638, 477.404844207909, 525.107507694091, 536.814443522995, 519.64716399272, 524.226568358941, 516.5232760639, 530.532248125413, 530.913440844388, 539.37118784674, 486.579823906516, 543.706821266238, 529.765480436392, 510.861337604292, 496.101101829391, 520.39703573387, 489.490779937408, 522.283010953627, 555.683261737891, 519.198111729476, 505.172947811922, 523.292853679768, 522.071215107331, 519.272296801937, 515.743512889566, 520.927429022171, 501.002400421018, 525.879017462247, 507.572023336073, 503.230104723025, 528.538080121745, 514.23429571839, 529.357310301342, 523.070793647021, 501.365340070703, 512.164256503969, 519.647684448394, 563.007804486497, 540.635378418111, 538.036904062523, 495.128510630776, 543.956365303103, 492.38354487644, 535.913153973586, 534.326550157082, 528.113363497953, 515.490574514051, 518.733394158861, 518.356081679943, 499.728923519983, 564.392658784972, 499.582259317757, 521.393766744658, 518.380684395411, 521.02990965056, 542.182687112316, 489.826772939565, 488.235121164216, 536.535360820459, 534.739032632067, 532.972899064705, 541.986439732932, 525.776242664631, 542.162821796699, 512.717633060482, 512.141573479754, 495.493110681331, 541.774507706328, 517.816003089525, 506.190266070185, 513.927578976733, 489.479444084378, 543.383458350582, 488.991065958959, 506.083662546843, 503.735018215176, 545.599731074164, 523.907367157076, 511.24100254433, 531.337834073521, 543.411867354509, 509.51097603096, 542.27791279577, 505.452856082597, 514.811702193113, 513.760146092126, 513.752835589332, 520.276014745237, 502.089971217432, 497.451795575665, 552.38205515369, 529.132347169911, 519.809677513246, 494.508830066288, 546.299848754047, 536.357915193729, 515.332656106472, 521.324570215033, 527.017614458103, 515.963042067143, 535.426062290029, 507.423224215043, 512.658476466992, 534.72401027822, 544.402963655953, 516.274686369287, 499.418636351166, 520.463995016095, 490.773146075452, 475.370466551018, 492.710959786255, 533.515369340082, 537.138941417257, 490.967857474933, 500.309748352897, 564.72369143731, 518.633326124897, 488.373681756656, 530.138601824255, 515.726590388689, 534.13142613299, 514.310984562984, 545.276639234207, 519.992402624843, 487.184120899353, 540.22999520703, 529.518772566061, 484.365343292132, 502.815348724352, 518.414100127607, 521.599487379018, 528.319754511393, 500.027684384587, 543.211819719871, 549.832071927585, 546.650969285734, 512.379337535023, 519.977777995123, 539.166787355056, 518.562793432186, 527.506027226632, 516.367393589417, 525.86184014846, 518.672805818752, 523.213473448982, 525.445828400074, 527.946806063907, 503.331359749509, 527.668028414627, 534.57638540495, 507.455989122964, 531.126086560751, 544.50532011929, 523.265210757142, 530.534099271973, 525.10598779007, 506.170956601476, 526.647605754789, 500.469870303114, 513.535933749361, 555.483119973542, 550.019136743243, 553.505610213277, 528.531351275001, 535.191578264475, 539.511774385535, 534.611169873532, 530.666705358593, 542.030884744674, 487.356733717822, 513.205337858828, 520.261404104191, 534.221708833891, 534.245376228523, 510.076893319892, 522.701885544208, 533.406291469439, 532.408901937193, 518.843634204776, 512.62879209889, 552.557795683244, 500.891762940326, 503.057874105824, 494.532186965847, 503.792786514717, 505.715254731681, 506.840942773802, 516.427542053228, 524.949768179448, 516.774465990545, 491.286625122789, 543.406575532282, 511.862271685741, 532.795479645087, 518.571109764715, 511.686136554239, 505.600510402056, 522.516991003392, 516.166268229246, 513.894961712816, 521.903568214508, 525.851341651824, 557.139299900614, 513.094787156247, 548.766264141992, 523.854724951081, 530.70685282535, 536.113501064074, 521.700031109484, 522.295806405836, 505.836482943582, 548.381236038836, 490.771712270603, 545.014019182613, 517.239682051182, 550.485431079889, 544.489726007779, 526.029472259272, 526.594561792675, 538.408776775222, 507.627265536574, 553.658059664555, 508.186085816157, 526.684518378567, 547.62907502325, 503.696335734598, 536.196231607254, 498.409418318734, 519.173800807176, 491.941182190733, 516.204284901686, 544.973668846208, 517.991641419648, 532.342796995116, 524.708203468906, 536.049685693755, 510.340168053041, 511.552463465596, 532.014443861192, 527.121889402945, 532.884813243238, 544.436029608206, 545.343533013262, 517.473813594383, 541.809597465713, 527.461977928205, 519.561883685554, 523.873118962531, 533.861198930058, 543.60152325004, 513.146374837511, 496.567179058835, 525.307559823864, 513.000575147977, 538.362674901474, 564.824870153832, 513.159031592294, 533.233049835757, 534.498681271543, 507.213908586359, 511.53411050068, 504.937108343168, 536.055300486099, 507.750194855406, 561.356585342659, 500.534214838854, 506.859588288714, 501.744426807115, 511.327581716985, 495.639140499794, 521.074666081359, 530.456992170331, 532.430624971201, 511.444838270831, 500.752280639893, 545.661715255157, 520.421266182491, 495.787254708619, 494.806906664153, 502.206507821994, 536.802451864374, 547.850993929568, 517.661204874295, 532.754120282304, 525.403663239302, 515.856062411107, 494.869226214498, 514.760561200151, 525.481640363018, 531.616965791629, 523.93543468873, 537.802559465318, 516.969053058342, 521.803346459599, 508.19086651597, 535.587840653957, 547.64871786184, 488.420508750786, 503.094940044517, 529.385029839171, 530.418549313478, 492.09269897679, 532.321125116607, 522.929463474975, 531.175284432051, 531.423178443209, 552.192941646944, 534.255813128607, 547.127290561322, 519.599259365715, 519.372390441353, 548.984421837168, 524.779537916704, 520.525215365951, 487.283903928983, 498.876594162423, 493.272973350455, 528.253487699711, 543.511837198356, 527.294571588277, 505.845243454879, 516.6288717225, 517.859784297092, 531.954741894501, 533.709748767511, 496.77479097817, 529.299642473246, 538.21785242317, 536.25674775, 495.992509066435, 534.429096109151, 511.202661408054, 531.504023966925, 510.843577914821, 525.295265390916, 529.85596462944, 473.448157424217, 519.561890402717, 526.842550258799, 513.418322253726, 526.189944741458, 519.340497392152, 493.775307967467, 523.740214530091, 526.32877991751, 518.260411531208, 524.936118377159, 509.2669157908, 536.827204156145, 502.883697059125, 531.447105703604, 532.708235136961, 509.200250952307, 552.58324782349, 518.452724923047, 535.336559166927, 527.472426640958, 514.432502519893, 519.557538129878, 528.334009053735, 543.327072637615, 515.031860797224, 497.912590390169, 534.884280897303, 512.416011900038, 487.340622799558, 500.29676441587, 494.56358594879, 536.9316345758, 516.702115031779, 565.01636963535, 547.936107562714, 542.670894094996, 511.63702376892, 509.565641896171, 528.067096461799, 509.959173776202, 541.268342663583, 509.846371916264, 527.519345655126, 533.952028335325, 496.551610267269, 526.727980444881, 513.250419734801, 508.202096704346, 500.471814420612, 513.982276248769, 507.21676544339, 510.099762391246, 523.492155710166, 527.918583078765, 521.324531896965, 507.452121497085, 530.490934995951, 525.832812758049, 496.763252316285, 567.692766360072, 515.696238014482, 543.789070112774, 552.609593064513, 499.681415994779, 531.138581179771, 511.627104951231, 495.261068472201, 514.603575719505, 513.103539226806, 508.731072176492, 535.901597752983, 500.258837670108, 536.128050357661, 506.809961639202, 520.523385455943, 512.38754389427, 514.547768395107, 509.745434475718, 502.632001880324, 486.193721110913, 523.87038765374, 520.484383089162, 511.235016912682, 521.931679306576, 511.707445679854, 562.125860456547, 523.981797866875, 533.559248493215, 541.21445860097, 527.421171135411, 520.824127575502, 504.813001136954, 544.859681817189, 518.15399833831, 503.931190576216, 523.908436229866, 557.921773089569, 507.191458129819, 526.605378193117, 496.395756486296, 514.190236128437, 492.478294081075, 534.194086169206, 546.572100966826, 510.587366999613, 530.942146346703, 523.183422028992, 560.481593980569, 507.917987492696, 517.849295142213, 525.749895189624, 515.4318101991, 538.167396748327, 526.115955730609, 505.94102772492, 523.457700774169, 542.889651578879, 524.707030593903, 539.386435537834, 539.880671808142, 515.547308853514, 535.529190437955, 499.632635783507, 524.390673762216, 536.811774760893, 511.1663439988, 504.115279944213, 499.047649612114, 504.391097845573, 501.723641287711, 506.813906767027, 535.644619615794, 544.114572881746, 500.855276373951, 538.159526861609, 512.952151606259, 498.521137594781, 536.452678512772, 517.585347117508, 514.125801809738, 533.282832707295, 527.408913503449, 496.344972276112, 536.804687186554, 495.7652057117, 534.2635330705, 509.517310721442, 541.529582171581, 505.831599706676, 486.414100243197, 511.694378215699, 492.949110835506, 515.940478749373, 509.81666429004, 517.085685655305, 539.565486098096, 534.915854954248, 513.476784169666, 498.898957157101, 536.216406423594, 517.926822941154, 512.046663189938, 536.785657938922, 513.662941034396, 550.905457435509, 526.103372487052, 501.003741971004, 524.515563715033, 531.884408081459, 506.333005271952, 509.39895548812, 507.033837678802, 510.584698297654, 543.475053818512, 523.370219727674, 501.640972359952, 524.377803408277, 480.917369836458, 532.040171407594, 500.583096739163, 503.241310235844, 540.131949130962, 535.90413643519, 525.167108038965, 524.490447373674, 523.98619950949, 513.347247960179, 528.620396623576, 543.2905678894, 526.458767132652, 508.296156191696, 529.998064459968, 523.034356725607, 511.351540898699, 534.509676042048, 516.734586233164, 518.029258366416, 497.761153595391, 522.926011665425, 555.369888946537, 527.047003266878, 501.869179617561, 542.348879647169, 544.05856314257, 533.975863011324, 538.273465919885, 538.8219015045, 500.332259821621, 526.305839171513, 532.366829411226, 531.819340310561, 505.643623444152, 535.126438670657, 533.960832534288, 523.097599418728, 509.337812180616, 521.350067913616, 504.859782068925, 520.323149864177, 519.460171301244, 529.254745965646, 512.611261762999, 567.618739196495, 503.421221987878, 539.308607461835, 532.935217339123, 509.488310932987, 501.249716074295, 532.771712183433, 551.270459366161, 503.071438533508, 525.492120760986, 529.166872624001, 525.949328923335, 508.298300169735, 529.17536655956, 509.312293520847, 527.596065454682, 496.028676439186, 524.666306872713, 540.219990560573, 518.136881092603, 543.849279742115, 551.274007905765, 506.409171856163, 536.708727677874, 497.644039778569, 510.013540117798, 543.315232816766, 518.930144210798, 565.705404122519, 527.681983123096, 528.265145627519, 553.232939080501, 505.174223826175, 491.044278247261, 535.412094412812, 542.963994605378, 532.50297988073, 532.578770799054, 514.733125427543, 522.845831218489, 516.572587507472, 511.857825800136, 523.636791015329, 540.077643471274, 508.473601281681, 555.784017658914, 542.282070258002, 519.419279684713, 530.449079130331, 546.24194956051, 533.100383972381, 511.213806651235, 524.551537051231, 516.351925369993, 548.277526019951, 523.421168893722, 518.260857995784, 543.438342448027, 508.200620464005, 542.89178381389, 495.854000814111, 555.902284493659, 514.329164694191, 526.887858842119, 525.297910010628, 534.919527586385, 528.362653242255, 537.672107080037, 544.806343566427, 528.16956884377, 522.043422148667, 544.739007093613, 545.790110377014, 549.267011314077, 523.261489357626, 513.473785365455, 552.27983119141, 512.038097711639, 519.395401758613, 510.356600578853, 522.705320271616, 514.012545675153, 527.289926964671, 560.976395036995, 510.715749102542, 513.571201244635, 526.354873063704, 544.860338361384, 504.43001580826, 511.976740976091, 516.462108280293, 534.219921779385, 520.847925362301, 520.738814174039, 493.303693945771, 491.616376786412, 517.828899460098, 501.553974530176, 526.722480826487, 525.607030883037, 491.002924161404, 483.722714459914, 504.349623999117, 515.704753231704, 545.301587177006, 530.870439223991, 522.570053733162, 520.214738152682, 501.115642539736, 503.956544614425, 501.227128535168, 517.026712401983, 517.840712319318, 520.315831445669, 535.748366101685, 523.847530973684, 497.6523070371, 529.600017131033, 509.521408054981, 528.834001827294, 505.1218028173, 545.94338993912, 527.803951807555, 499.046653492812, 504.53600049491, 548.068374631265, 548.711006139718, 529.012361365901, 533.585640389946, 521.165206454788, 496.514292696176, 495.681142641849, 547.025950333748, 494.61350579227, 503.395896109231, 509.459269830387, 548.896469772031, 513.846256031781, 551.580519432098, 519.067414530866, 506.870349618401, 529.280770528139, 522.834287490875, 523.308588321378, 513.534614208571, 485.881882392004, 523.833716137897, 526.074010352518, 526.514764092515, 537.705547485573, 556.662672003706, 524.618139248459, 534.169556979699, 521.434834773772, 557.646369585639, 542.962202569846, 521.078915745306, 535.032432435846, 508.723718780945, 499.099968192392, 508.80000447951, 524.5093069887, 503.957941590298, 527.474577352099, 531.690395540757, 531.481696722383, 561.365594563672, 534.922739469735, 543.17057004956, 545.60833414923, 539.629314689291, 516.425074707247, 509.115257336136, 519.450171313237, 541.603677545073, 531.860871025637, 516.035920857487, 508.819528905917, 517.047128024962, 524.913576325413, 529.249697751105, 522.922959849272, 504.617100211483, 513.104903114108, 543.829850083479, 507.770366700568, 530.222736433038, 526.237585517383, 541.688906192809, 558.774510784788, 540.384654040557, 475.626640994397, 575.449325300069, 513.946471175431, 510.716779358444, 551.508115610137, 487.471128275366, 551.266717748565, 504.121348566427, 526.224410584443, 517.694487553322, 534.112851805013, 480.521007834982, 498.637634236301, 566.128553987354, 501.732756440669, 508.131812095734, 536.26013286906, 500.790454930382, 508.461412229889, 505.762789632448, 522.461489674946, 516.65740446373, 530.967528804944, 507.775413592225, 500.92047970064, 492.099417721024, 507.046905807507, 527.415828784871, 522.854878256689, 517.004361776078, 525.987008362705, 522.527176827483, 505.019047626953, 521.237346907087, 530.291355390256, 532.614428106282, 571.803979492329, 509.336704213146, 522.481135322132, 493.705876018502, 535.922772116356, 526.458327010011, 535.083249311145, 501.536280446486, 535.602897742217, 526.060940753509, 523.680840245184, 506.983352544008, 511.789388388509, 511.911131471088, 516.631291673482, 517.5133536027, 514.514295515976, 516.902866228207, 523.5785270345, 503.435756080078, 529.055462213854, 516.003040576637, 546.404152376366, 511.24620525197, 497.790016520378, 517.05297831377, 534.602608048172, 504.945879780348, 535.501811971997, 516.283209869849, 519.810178915795, 496.758079056624, 523.551423469949, 539.77413290047, 554.457286341399, 555.160899518828, 513.396799681127, 493.175536537057, 517.279473302167, 525.150459374215, 521.855114134448, 534.393223462403, 511.381893707719, 507.640758617296, 524.250812759369, 514.668991490221, 499.315591761548, 529.217448108626, 521.601467076962, 523.851435538421, 516.336056335313, 558.21206891469, 526.248360916635, 520.255008300831, 523.217001857154, 537.470002919387, 513.730967879278, 542.635218741715, 525.509814759132, 547.291549749224, 512.356797971969, 501.605653064017, 477.608089956223, 539.237560531619, 511.547564922816, 520.721631510172, 526.913323961772, 525.867334055893, 532.462795031207, 525.772392497237, 505.305028614612, 518.930827435672, 543.969874213737, 516.873300607025, 481.048992799291, 510.180857635545, 487.340821876182, 554.027451070647, 511.529045671072, 560.259322057694, 493.230465090575, 543.410427045735, 545.24952392822, 518.405782646081, 546.389181780019, 519.173305496945, 522.251393612557, 518.791943604024, 503.780141422463, 529.10950503901, 522.21134818152, 509.61604605104, 525.269428457823, 524.949036149316, 517.189908252477, 544.30016789816, 515.179621762735, 525.296876958592, 544.859962688203, 553.290352962845, 537.99142366262, 491.806112028217, 529.941180287354, 521.787938199615, 515.680555577794, 492.633439579688, 520.388640517629, 519.843387507006, 516.373681564891, 531.743817408928, 532.803214593662, 495.927756867505, 531.475060429967, 512.551569695491, 504.972752512681, 542.449502675143, 516.717179784859, 510.150060883626, 527.94094273732, 501.21968635854, 534.708239317697, 543.966193232369, 527.504445101913, 533.202079693809, 522.178737986047, 540.021919972136, 510.565180915069, 507.625429324011, 531.18652194933, 545.157454342613, 543.133716011382, 508.660622901254, 516.675982853516, 507.374144030894, 513.826786459525, 508.217813913964, 506.122886543956, 505.169324568525, 517.781584672167, 509.926563944497, 504.332970173462, 517.017865530196, 496.911943837195, 537.891625409832, 512.119292153166, 492.306306370291, 523.620283179467, 523.899479842848, 500.978098206382, 505.770262575724, 554.226281766436, 534.660969940179, 527.113446039367, 516.351800116033, 496.238092632138, 523.674719647824, 510.825065204792, 469.278588133874, 506.57982097889, 549.234575812643, 535.658734997463, 505.923639139459, 549.628615502046, 512.529526679479, 524.8090505159, 540.141264647733, 510.35965585424, 540.053961080432, 535.267544063847, 530.259107447174, 523.557368087785, 528.778010333652, 513.726765120177, 542.693601518438, 547.750692478748, 516.514926127596, 511.622133317308, 530.001066687593, 513.150603520293, 517.494486731763, 519.011641848239, 539.150439199563, 513.332686820436, 514.292577711313, 550.903276432682, 518.487163924949, 520.874666353718, 525.606597385899, 500.58352556628, 527.8119354544, 526.66998826825, 549.146726374349, 517.630083640431, 534.02152815886, 550.888585957994, 512.782689790461, 518.275332974082, 500.601686808592, 547.502781105539, 504.610702581895, 516.245084507661, 531.297153110273, 535.411982302564, 524.888736196024, 511.753387169609, 519.495853599629, 519.569613480165, 532.775238310435, 528.825144332325, 535.217843566513, 525.252853524455, 512.215802000136, 522.4895702401, 516.009283913424, 539.519640895851, 517.728661943553, 520.687074712204, 532.512194680432, 531.977526479126, 518.472021393538, 537.294502699655, 532.437906172844, 552.188418304274, 534.784322308618, 519.891929317377, 532.847552138267, 553.229749168854, 537.890990044793, 532.357317342656, 560.971916597706, 543.338153736473, 546.007327085767, 492.950312432838, 532.900779990874, 499.694130984703, 523.666268936636, 532.399245415609, 512.470262313745, 528.040514265755, 523.260147142692, 520.186709091068, 520.480768467295, 529.465128912411, 523.295646703539, 491.905710630946, 526.112273056433, 553.256745125276, 497.466077796883, 541.490995991367, 534.857888759038, 513.868510233139, 522.340622867336, 494.72640755499, 566.33925298966, 519.298930727441, 538.087596720086, 549.577267077014, 527.901434552258, 525.830639579955, 526.925460664362, 538.648212490059, 506.13941114614, 539.285320083521, 513.632032812023, 503.485305833263, 515.074450452907, 539.975275422005, 514.238252955414, 535.40206641702, 540.786606272716, 520.898590076567, 501.877286691612, 529.862521388919, 530.349117537172, 534.328623202217, 506.285482091579, 558.792144073706, 517.910074493849, 504.746468631248, 510.423318646238, 521.337682413113, 497.314568473926, 512.076108302209, 518.963019181356, 527.898079178937, 542.530813283838, 516.595651447596, 506.498118119113, 541.76926612946, 530.920758065127, 523.185222341474, 533.745942203982, 505.114179067318, 556.295695054373, 502.726979355709, 516.625620742029, 516.922838311053, 539.864452815876, 527.198610648303, 531.126383376284, 525.236068136088, 550.334735650965, 525.130704124844, 496.225492986205, 513.599959970812, 477.364017585147, 504.937877453913, 518.480028381687, 524.628842655761, 505.903505803036, 506.446822311125, 495.250937188979, 489.174982712003, 529.808460799981, 529.986207855712, 489.433070107005, 527.568467350887, 536.157148212664, 498.387387303871, 533.93585499735, 506.863600540483, 546.730829014849, 532.884447997814, 516.132996038888, 507.078351439979, 510.524026673247, 536.17926144856, 527.690686243999, 513.000825762806, 500.396704151707, 515.094783981758, 512.044975022456, 502.397592530002, 531.033165926063, 518.759295694311, 513.570285936423, 519.939954690123, 521.509488690209, 543.122120584056, 524.216308503696, 512.352597661288, 542.716690075632, 526.127530136345, 494.789719760266, 530.299882676399, 551.868219400897, 524.376816947175, 497.251648828958, 522.283447459207, 536.989365300311, 550.67133925994, 521.611043374788, 521.783575065374, 512.291551524361, 535.032390167825, 548.617155126985, 521.986394884052, 522.685645611525, 505.17689644725, 531.696770142352, 529.305464541936, 539.879188651345, 542.025147075577, 521.149941863943, 508.182068582433, 553.133620904241, 540.34480156885, 524.322531821741, 535.438847647397, 536.909056525439, 549.545757613922, 532.593582941386, 502.274182233578, 512.618351812293, 498.203683392828, 535.645458640862, 513.850745631171, 500.391172332683, 531.250518292303, 536.008639774263, 498.71561649843, 518.596879335095, 537.147546137657, 539.502506695637, 515.915470128665, 515.249341263975, 492.200324204589, 526.86422495756, 528.594290116163, 515.532400093927, 513.77964172636, 531.346678366444, 470.053498379549, 511.424498586578, 506.06470857844, 525.830277832509, 519.695529553478, 554.265298598572, 487.025002475008, 516.316486146401, 532.162636509142, 499.821774657992, 543.034909531738, 504.901142007783, 532.720716951308, 544.347288729738, 510.281001585871, 517.480202991505, 514.47511922667, 519.068476054386, 510.154300157993, 526.921018793752, 518.53295687834, 535.98452384064, 518.780266872405, 507.98632525106, 550.536726997782, 539.08680892666, 493.144238537763, 510.161178548176, 493.399054489351, 534.406733292717, 523.337525213925, 529.020161959951, 524.724908402172, 514.996544561481, 505.729661468579, 528.143565881253, 522.886357657472, 532.789447239632, 545.533463409156, 492.967003057399, 547.774655089003, 510.260900780573, 499.673729727058, 507.407851357766, 540.039513080903, 535.076665771313, 511.313601647827, 540.751065739159, 527.354222982598, 513.251920555337, 543.71891685866, 521.73045086082, 559.042313770798, 523.3709942574, 530.104948252518, 496.314583217117, 529.286686702771, 529.099104310871, 560.825438553375, 520.203048463755, 530.673280132031, 516.353904735322, 517.880649852303, 522.673628117251, 482.996882495397, 535.480026854636, 559.977806378446, 516.31132535309, 532.472458434371, 528.707868739083, 539.329180757539, 537.668308697296, 528.68623530798, 502.810399681951, 526.614781937664, 525.185742964269, 529.981311331868, 521.638410169518, 498.199771333413, 531.987520209687, 540.72796917056, 494.063109830912, 508.819221461418, 510.632208461579, 497.663823004868, 522.259115002376, 504.701347722408, 511.910941301067, 553.140036019797, 536.901549719694, 538.455253238408, 509.05433199978, 535.925162652204, 544.420124016569, 533.376879486883, 530.962656779649, 496.054536754094, 548.330730187279, 536.244739708178, 500.406007756853, 516.747986800571, 508.943745515594, 537.769542324128, 503.144265676037, 532.086952900399, 505.697424549409, 517.291439921627, 516.088913190485, 527.851241350992, 530.53059848154, 487.65070245298, 492.140480609758, 510.987872598504, 515.718233922262, 558.518929025857, 519.944643602494, 545.539952156418, 511.473599191576, 537.574271787424, 492.673957754898, 504.074551987481, 510.778809417122, 498.930019755719, 514.848495763954, 544.976868510825, 514.305160045468, 527.099032445133, 511.863700939568, 522.649705199935, 513.458365138986, 553.330857127953, 521.008352339589, 505.548403286992, 523.574431485153, 515.857044908726, 529.335808292667, 539.497623604641, 519.24882001386, 537.97357106782, 526.414512623888, 510.737573026914, 518.721485279459, 501.84076767637, 543.187315799569, 509.932219704892, 544.242775589515, 508.652640448249, 540.285919046328, 506.112695145223, 532.266263233125, 527.158607242403, 540.301265181704, 512.557371008368, 549.585768136447, 518.912130885467, 526.076726400541, 538.460022406391, 532.469240254651, 522.911446123787, 493.602744718346, 522.059127749116, 509.348608445824, 535.586249634291, 511.092010989225, 520.591179756289, 505.856266294597, 525.760388661467, 512.367677138061, 536.936632177756, 516.709399489279, 517.246026549602, 526.225631619996, 544.03088121034, 525.825072580726, 500.827356287413, 518.207044091797, 529.375690759913, 523.639386451981, 510.739910146497, 535.43185603655, 527.475854727056, 526.870349552374, 538.636354840503, 539.328422328921, 555.813825315619, 513.855362164209, 527.102561094001, 522.013955587751, 507.238338615009, 523.406682258866, 504.644132988856, 540.454541016643, 511.186790438514, 495.461820179366, 532.215569805905, 521.611033863602, 537.284416735799, 493.428031865235, 507.423162116326, 553.195286950324, 549.915232592547, 544.010133238677, 502.415731908902, 499.277623654747, 521.035808146968, 526.374078317713, 519.722311913681, 554.185301698544, 517.795783368484, 541.277700678136, 515.283933962984, 522.055371204391, 550.88077143644, 548.651887441908, 550.487978698026, 549.800700547327, 523.36646724221, 551.658897877824, 503.868203137016, 516.488255243808, 531.982064510539, 515.924972383176, 537.382738170824, 506.148402722557, 513.422340733617, 549.576401505916, 521.679397905919, 536.014901936653, 524.458627370171, 498.943251475212, 534.570375279943, 524.042744471505, 547.846676017023, 516.505996209871, 503.973902882913, 539.315939194844, 558.328907613282, 572.704709552419, 522.919430383001, 530.459603393901, 502.491131202301, 536.926401549383, 506.827074185794, 526.911396288463, 509.756482860251, 515.649624361333, 517.993892849029, 547.702176459298, 509.785662822122, 495.83584296125, 516.670176245334, 515.905855955812, 507.105149571804, 503.722148427071, 535.935763778676, 534.121591268616, 494.047027497661, 523.086341438673, 524.20481212145, 496.896521483024, 532.807267061473, 552.151472137154, 518.036298653192, 544.144601706327, 517.682660135292, 495.581125094579, 545.858556174862, 539.408338202929, 507.986917030741, 525.085228166521, 527.410370966027, 524.755478421875, 508.157203126564, 517.64089529278, 511.322657702696, 509.565202534105, 542.851091552741, 527.721862002397, 523.025150407955, 561.157400266509, 505.184624687023, 542.767536916249, 522.457868920383, 514.3048655798, 528.388156467465, 518.514281361797, 510.493564464193, 502.603514511792, 471.856961704703, 529.936575825476, 513.69115021378, 498.963804511107, 526.275711934772, 524.471612824775, 534.477313094233, 531.146132501325, 516.665565886218, 542.923681892754, 528.768157161427, 521.859142693064, 514.240531796656, 516.135637384121, 510.585969279971, 533.385162389919, 508.361830530148, 529.923551542109, 521.893987456297, 508.621661684826, 506.480905659777, 491.514119724492, 519.19557275961, 521.680704245281, 480.271457041638, 534.816813749991, 527.285852512452, 511.846814140109, 528.78669613878, 498.366140273003, 525.567425314215, 506.046516143961, 550.808098248325, 525.08339573253, 513.247991130774, 520.581414060028, 519.432108337509, 520.497880431828, 524.425060725252, 519.254931105995, 522.138714106998, 502.313066819216, 538.932016912867, 527.256718081997, 520.522269999724, 507.493304600066, 475.286463955708, 527.272690402093, 512.920295234244, 481.351062994487, 559.612220175033, 503.678052462304, 558.083604934668, 520.921985278342, 535.536143041331, 528.455472526877, 524.60068504629, 513.855722977975, 503.054673375417, 541.248220190217, 524.63517892096, 535.798216459446, 547.533421155273, 527.475372045232, 528.669732410627, 530.830203876649, 514.094474941317, 510.997125931855, 560.783609224752, 515.417528755309, 519.694640238351, 514.858856830717, 530.400936647574, 570.747125521866, 520.172644013819, 508.441503158238, 519.894958590824, 554.694240357718, 541.58142514814, 537.259648701238, 494.750670151814, 543.403904019415, 512.40156975971, 516.617249131737, 510.564988531374, 534.654540622271, 537.475008416712, 557.006281491825, 540.441258772683, 513.317121834217, 536.146993107366, 506.317396540208, 542.013215190637, 532.016820106409, 493.497506076877, 544.74693954566, 515.308967243094, 556.343649286361, 519.752712903971, 516.725579820234, 539.767541149895, 517.784210943387, 499.725690308678, 531.755371770485, 519.211711348173, 485.39407323107, 517.574017461095, 527.111816557717, 470.089804504659, 505.152462135308, 534.626712852009, 516.774829102171, 513.679125151327, 522.704536397106, 502.931970221391, 523.610405102077, 538.334935364215, 527.867871024758, 507.25118297003, 532.629292234168, 479.509455704066, 541.627382466426, 513.300163495521, 522.372137887517, 518.613107669936, 519.251072799138, 529.74830590349, 527.757314377508, 497.651749014313, 518.042352549713, 542.69984175605, 526.905201144687, 535.426903470751, 540.971091874815, 516.32115138564, 518.600160963864, 493.089391682638, 521.214869936897, 514.955113701805, 514.350889911682, 499.466578360259, 523.542839728482, 500.039146324139, 495.187722584645, 518.124728689176, 521.838703565949, 524.566517070856, 520.972850564093, 500.999537398467, 529.465009386714, 525.982103025422, 532.747261766517, 511.831169813892, 532.206573014343, 536.788438913725, 512.085372626254, 557.411442946702, 490.406963085125, 531.329402484594, 550.587185740383, 523.918355116937, 508.424526400442, 504.120468845802, 531.500482608516, 511.866174258982, 532.820632227338, 492.288821706036, 537.311305301879, 477.893458943418, 536.762337212521, 541.988029184297, 514.435229261744, 525.287062061807, 506.787343779996, 503.928179137595, 513.574879099324, 506.368685844222, 525.659327337903, 523.056892068873, 514.957746922574, 535.120020470877, 520.022472320505, 532.864167451246, 529.475491766415, 521.093609794792, 485.049041510993, 511.169779375108, 518.115962642212, 539.238056525711, 523.660406078142, 509.810050173996, 522.946273069366, 539.384704646772, 493.082762140162, 510.848344295944, 521.416954072042, 543.155352560706, 515.913500273513, 532.147616997681, 536.208684463325, 521.664818054685, 536.435845488485, 524.229679087766, 500.269589828277, 529.994351874156, 543.486617875603, 516.159478718486, 558.257245300709, 527.014635940432, 505.127546854112, 530.393658722817, 503.712942606616, 545.355692172627, 526.945852770064, 554.499378128555, 521.286723764392, 499.349933199295, 518.039488071815, 530.439565240886, 506.802812406485, 506.550111209601, 529.913931164461, 533.220481877282, 512.549822774032, 537.190264353776, 523.281256342633, 500.99558444085, 489.000440327432, 497.875476708799, 505.351828565005, 562.207055019824, 535.209937844726, 512.32835188369, 522.661182971018, 511.569992178596, 510.016122016181, 559.675361389835, 510.770379097746, 488.520999864173, 519.536662921915, 520.100417262594, 544.264472161066, 521.902108087392, 519.712954753573, 519.443944483451, 524.006349361788, 521.27463451702, 521.165306493046, 522.326490750247, 531.29702566312, 536.1406881995, 505.966085683589, 492.26106867454, 531.425425102397, 512.590901335382, 541.862516676951, 529.281845408488, 553.144611573948, 484.89483740274, 545.093956006261, 521.123590962589, 522.350666647694, 504.606858391276, 526.387508128733, 535.45224849133, 524.973597858393, 508.700879709311, 503.748242151575, 512.259694186617, 539.390139044, 514.245746950976, 512.002645263995, 504.599058265645, 522.415111300097, 507.490527061671, 512.146073132941, 533.291310620558, 518.810614310742, 520.682732364637, 492.416826407295, 542.633452371289, 538.887775878812, 521.343234018138, 532.094557273836, 530.294689003502, 516.067994789133, 525.113813303545, 497.387254343416, 503.924089206483, 501.144236732098, 536.849742634457, 530.773672290264, 518.528302998835, 545.614367253565, 548.236627726273, 508.589071908252, 513.339458103866, 539.924097129648, 520.766828984406, 515.062396711271, 512.505394571553, 497.820109243638, 484.422515642167, 509.862873880381, 530.25494388569, 516.297060881267, 536.458307809644, 514.340291711678, 537.427962997575, 550.885078993364, 527.318469940015, 507.668919647771, 565.708184539794, 537.194851414235, 496.414281111045, 507.057348165259, 519.17099412947, 491.741788456679, 512.429775816542, 532.280462191209, 524.860075932109, 514.843245232583, 508.853180059277, 535.126405553081, 539.57791388631, 503.771876162846, 507.648213638346, 520.023834335692, 529.993185786595, 493.891177123992, 530.847973974979, 494.052714017574, 521.580515926632, 534.472083351731, 507.55200188772, 524.98909901317, 545.115371051159, 541.146831558219, 537.12560365697, 522.331809247057, 535.886393869676, 536.148000783973, 524.043070469929, 514.702971279346, 539.066106206377, 535.418136930293, 527.188079741316, 523.545753352556, 516.201651345813, 537.247109866888, 510.350120834159, 524.914722808277, 510.62318187694, 525.657232985264, 554.208591682887, 516.280925151166, 545.682056650753, 519.201808036705, 507.010425655186, 539.980442618743, 528.234787498374, 540.557288301889, 515.004517455691, 551.628770656763, 537.008861334943, 517.870072546354, 517.084832648794, 528.084900740639, 531.831490703722, 531.675410761058, 520.822429286183, 537.176292547988, 530.999369376925, 514.023060941365, 481.388014390385, 498.038007244329, 520.548246657185, 513.767698069652, 528.070308348935, 531.885117955653, 509.422778077831, 527.378681744941, 518.986477451126, 534.451171701029, 516.814946588447, 526.187341345869, 526.931615237462, 497.562451254963, 513.989001251791, 519.905717030192, 524.743643809834, 500.724828300926, 506.634648830302, 517.037338563478, 517.834645574953, 510.548632088666, 535.710975025696, 561.070793535832, 523.696798758416, 524.97826963121, 516.082969058578, 506.079497405815, 533.171330245484, 537.150326700868, 509.008457453338, 530.074700282812, 539.502642138047, 515.351826833209, 511.181552209291, 527.395167956847, 516.508443361782, 485.299409310892, 519.034995881469, 520.862169337097, 536.9779256659, 521.356770211109, 514.854068143548, 539.29240709739, 531.161020035119, 507.166011647398, 530.675921153346, 520.856040158219, 537.954711994743, 509.520736098219, 527.84760607999, 523.046503010521, 530.933006080099, 538.707346885105, 502.777462489648, 524.923904140999, 505.453229068482, 505.671260118007, 537.211180251184, 489.001302393777, 525.320466554096, 519.406898323056, 522.529656984321, 496.871449912755, 523.093895298105, 496.196815753282, 510.407856186266, 548.139194876078, 552.003312648402, 536.014134031041, 537.9442968699, 524.969909947197, 473.997673016062, 522.015342324761, 514.575039426728, 507.562121096197, 517.580055965358, 535.160222477901, 518.349452274899, 539.489272006628, 520.140425513302, 532.806301515587, 511.98755978678, 509.315635647376, 527.763483397573, 521.459964589587, 483.925039400712, 498.07596410067, 520.602216154596, 540.077438140524, 536.972881532123, 508.889674858906, 527.009343845719, 522.664953696358, 531.563681849684, 526.032581176076, 573.547364212591, 502.104045887896, 534.026738849525, 534.471528521199, 533.806033778739, 539.313519115223, 551.762747838386, 510.422756380745, 497.800602337162, 514.254955311223, 535.373297087148, 534.954492626643, 530.279029661894, 506.617439669632, 517.649870387517, 517.600789771419, 540.929205270149, 528.922979406193, 541.099380081973, 528.419060317022, 514.849535254798, 522.317103355672, 499.097284723724, 518.568589469745, 537.694579670649, 520.143662618322, 521.93314272441, 531.662186790743, 517.212565706187, 525.286542902795, 541.404943517957, 529.319617463737, 539.654510503834, 490.090527322275, 537.446816440687, 516.903125288415, 504.232685308569, 522.325260507613, 515.422222256777, 521.391403831015, 509.742404465386, 551.581014026951, 502.057913299456, 531.088697632965, 523.979361860265, 514.306765856971, 493.542455409921, 531.236808865811, 498.958681657037, 496.282794881583, 516.752693727089, 525.507108899837, 522.8559268632, 542.789945736991, 542.838334810516, 524.188422081304, 539.513464310602, 507.752785925064, 502.288588186516, 536.757003326158, 530.059872825659, 521.898926395876, 529.938849812402, 533.714539725337, 504.050694256215, 505.766971327192, 522.975181057771, 540.847587332878, 529.853975962092, 530.529400361382, 561.463480274271, 511.493338008851, 530.760131388419, 558.087508814931, 508.144382320356, 502.006945189416, 544.194759009772, 539.969947734178, 550.389343667329, 514.621151784243, 538.093903149306, 530.39144938872, 511.659613496134, 539.770102631497, 507.984594913285, 525.132158112642, 553.177801851401, 519.723139308275, 535.229223255406, 549.618525439009, 524.040245853737, 489.092258447362, 540.09766874506, 539.665258543645, 508.73072263131, 506.675923846765, 512.96142508824, 551.021590589671, 519.47849515782, 541.542958516196, 501.379977718617, 556.789404999831, 522.285839341466, 512.944508150202, 526.489067910937, 535.517164688956, 533.928216269179, 520.529841609152, 508.163664191418, 508.096145345871, 518.29881433767, 527.356510177873, 539.370411349382, 525.06722261553, 521.76234903545, 528.052961141692, 527.897271858763, 499.098298567825, 510.049015698235, 501.983134328307, 528.219191999511, 512.828764523314, 505.638454092878, 530.278033923149, 518.606115541916, 522.697957023204, 532.145999509981, 522.978360528797, 537.125622789365, 522.110763690908, 504.34661443051, 531.45958764783, 518.114486306673, 526.059431058417, 517.62056386545, 527.27426781725, 521.563967128871, 499.261010771448, 528.471378197327, 532.974719931326, 553.668318654045, 538.067673155444, 524.552838065674, 527.867253188186, 536.24554963073, 528.614710261577, 524.344973137224, 535.888841066859, 494.918416713033, 551.606238980794, 526.889746276953, 502.725982593298, 506.051012321312, 547.252148359091, 517.445518505539, 492.701737887493, 500.00412266007, 502.502531011444, 496.454448624548, 517.065791639137, 552.104526621428, 540.983640023475, 511.206039119067, 530.293608866669, 519.930903973999, 519.149466367155, 520.830822830918, 519.49728576937, 531.175951027076, 540.261892912456, 514.932311127335, 528.577971382302, 529.181665403579, 530.041299026353, 519.622408096024, 511.76637617293, 543.009588694059, 522.431855547418, 511.545244239754, 532.656203587864, 531.688724172119, 504.707883741897, 523.216562149269, 546.169690940533, 515.229070429754, 517.839356910691, 519.463102691101, 505.854255090493, 497.479403960184, 538.59529538236, 527.350634854112, 502.011135515988, 533.570614390231, 530.725949773098, 510.804674016712, 508.127124845802, 540.411295886309, 534.991151160262, 521.790797478863, 520.573289043517, 546.649574062021, 542.074851119581, 522.815110711189, 516.572636792299, 518.915147068158, 513.666269408881, 523.681347839082, 526.314332527955, 528.959100638261, 539.394873588177, 540.38382154789, 499.498277670771, 553.574029768533, 547.016813137743, 531.172728252054, 514.706747246533, 510.07488250321, 522.634819043277, 535.533059210931, 543.146291393986, 524.939777361095, 518.136226834952, 503.621492158818, 521.315346365225, 496.427601936658, 537.983427363336, 536.535739371646, 512.772371410524, 551.61365609738, 532.390894088818, 505.942436359754, 522.611647189448, 530.300009905199, 513.751963830264, 488.794381380713, 536.869272189639, 538.586326981381, 548.302572550973, 537.965029010163, 541.407807710538, 509.269253547122, 511.845344727494, 534.964971033419, 500.484362274088, 501.829867215908, 543.584078851649, 511.711715769366, 538.733971425423, 542.693342104644, 483.774360063888, 545.193308065423, 525.439457339498, 535.06445699826, 512.284118086976, 494.393018045759, 505.33288483486, 535.554375350445, 527.818281267428, 538.761642986363, 525.506173336841, 514.683308743119, 509.368505594835, 526.417047326889, 539.997749068431, 515.121025471784, 533.403436214764, 501.807205903781, 527.749998995734, 512.684477178066, 532.922260801575, 518.603277970821, 540.049712595779, 552.469199222563, 513.793532428178, 535.329113710938, 516.052971161835, 514.39491906436, 507.214959800134, 544.743550653239, 553.91507628359, 552.45756005562, 518.575710606582, 520.948311029012, 524.540936983905, 518.844037738578, 522.839480738385, 511.827589921733, 525.190281483192, 521.652683803386, 540.282563665543, 511.488027853816, 538.371298934859, 529.592214578458, 514.492477264078, 517.774722887087, 538.082912692195, 530.343439297363, 533.9241549658, 533.415692998444, 524.632221494251, 511.111536617347, 513.835559049142, 553.587984614566, 525.433175193131, 539.286427958909, 543.105783402849, 514.352051485209, 499.248391606321, 544.624390983922, 518.656473398856, 514.022826871771, 540.501971945256, 520.437333393134, 527.561380093572, 532.583396562744, 527.843015707787, 526.627856921045, 557.30826948958, 502.232145517487, 512.298978016049, 537.018140450893, 525.365917006763, 517.413200839805, 486.679689927794, 552.767864173291, 517.184425349614, 487.793569212094, 531.005483895806, 526.58396208286, 537.960548002123, 535.40837682406, 546.848571936027, 524.765192691427, 536.295941351598, 510.647726888111, 527.772700414053, 504.393675165513, 550.097881870783, 515.172249901345, 521.902359145547, 552.701062791623, 541.643172733167, 531.966741910858, 515.486966158056, 548.399296955066, 543.396340014759, 487.942553855637, 527.492012287657, 511.182944106246, 532.420266378257, 510.00876621357, 528.673212022153, 521.324132311144, 563.370875277638, 504.608399661916, 494.697526073014, 515.902451530439, 536.133018412741, 489.480124943447, 510.245584433998, 532.420896713118, 526.538041081375, 534.897231528304, 511.145147259049, 524.75313560402, 519.334196714903, 505.778599425534, 518.731304656101, 520.228042311593, 506.59343667918, 512.950745593991, 493.531975403547, 492.693045562044, 520.742139570037, 528.950214652513, 534.109597640754, 510.299941713265, 535.67283225598, 518.818615491765, 544.573903670198, 500.099403001325, 497.605497601568, 528.133787265674, 550.513982974294, 507.809443491998, 563.537767183827, 527.602775573338, 536.55466669664, 480.986954394952, 510.531149313378, 511.025828286845, 519.054111863651, 541.431063064351, 501.384875246383, 544.721415655036, 528.346096560494, 500.32071902445, 526.496912496431, 528.704649155984, 522.954712505737, 535.121832771384, 513.452123178943, 509.291126487511, 529.530509173906, 526.41027707028, 540.724365525903, 537.897620249918, 532.387704212066, 525.657395204265, 563.866277885372, 540.532946517252, 495.527941226608, 513.805056919105, 491.648691962721, 551.804479670007, 536.064657452316, 525.72103532876, 509.940970675938, 513.336278681098, 522.310066605825, 522.966337375805, 573.671643022749, 515.836863831668, 514.383689510071, 524.843605635935, 543.976938913385, 529.198756039315, 498.372602589904, 527.395148113366, 508.800680938012, 541.567232194599, 520.64994317898, 509.668472809762, 522.370739281909, 477.284872289448, 530.016274932276, 497.942195362745, 517.784047223225, 515.880222692387, 506.301744048228, 512.824285992316, 547.132230858733, 504.849703669401, 534.198650897765, 529.485541983683, 513.417008289595, 529.452907769446, 550.166116082259, 502.628066363075, 518.763806924875, 523.133431563825, 512.044350800921, 530.632431812532, 556.915194371701, 514.915859230069, 530.880920725693, 527.830581741648, 545.749646317987, 495.711926950665, 541.816568916884, 519.006504963064, 530.193717062449, 517.9357355391, 521.168312110872, 507.980204404199, 508.349139025793, 525.493323292505, 511.774339511748, 509.141582381567, 525.828438689118, 502.962089058723, 503.252460916799, 520.255867477705, 528.006233872606, 509.111347992641, 527.027626483057, 476.709472324229, 540.673486533024, 527.569856513568, 523.44208241636, 516.552391211601, 516.907909135355, 527.355612066825, 521.484018368966, 539.498367114357, 523.176135658015, 508.958533445398, 544.571339783343, 506.510862407424, 515.264773718432, 514.07221234766, 526.547235758403, 512.442901705338, 540.625809753462, 521.513736750471, 513.897029709766, 530.644225123462, 522.948132793079, 521.595367973288, 505.878566666938, 498.594188646705, 534.123177080529, 505.425642047677, 528.363153636467, 494.482101512378, 529.115921296644, 538.659091803588, 536.091555325781, 534.183473535783, 549.235433874387, 533.394328472556, 518.312803523978, 529.430239464783, 539.424323998821, 527.517060794362, 521.687118860347, 565.844134916388, 523.28633442688, 527.859443367888, 505.962982614152, 489.57637142294, 532.630447751557, 544.577508380688, 470.350969337545, 564.181738776021, 520.384408894634, 525.614573964621, 525.831253297389, 528.344764409559, 482.83677570081, 516.695455130033, 532.64381742721, 530.156720977117, 519.572409386915, 521.678217085794, 549.094626046695, 532.711315315652, 540.296062615073, 509.733535267862, 555.918200934772, 555.090848436132, 512.443228130662, 515.565711063895, 521.847853389037, 519.846227240406, 530.173227448459, 521.9624633802, 507.106555071152, 539.496193386422, 528.85226271853, 507.860837894288, 520.98182239906, 518.14992179497, 545.738107652559, 515.683576873026, 546.364306936446, 535.286415241623, 522.653555255551, 537.344257278275, 539.136826619139, 499.112809491546, 520.22988975812, 512.930955282423, 495.53657603344, 470.819298378262, 537.767330491494, 526.757089072942, 548.042358039931, 529.55793441067, 527.31193680984, 504.882339504108, 538.669986634346, 525.045417023254, 557.423367417116, 489.274733056427, 533.290968249863, 517.312722112586, 567.545678970813, 525.800381875938, 515.781743575386, 514.17630101575, 506.799281099648, 514.852103458064, 509.941001415363, 522.227795388882, 522.216048771992, 555.247342711865, 512.723548491586, 531.230801487813, 537.871015260755, 521.959593366369, 505.082436222219, 550.805123492989, 541.995478257164, 522.617934989619, 531.047850391858, 513.041650995285, 533.899331481097, 524.143885483248, 532.130943067567, 499.255332506862, 516.625621649379, 526.696831229524, 509.330773449844, 527.733273222825, 523.787907566852, 514.783278243357, 522.070810327166, 519.297136882343, 557.133286437901, 552.376785560122, 507.979078603321, 484.321577976679, 556.340900713287, 517.675633623826, 508.409716545733, 525.443130916126, 539.705456909424, 526.827433446268, 552.905939766852, 510.599876169988, 514.311519093601, 539.826955681896, 510.590709112448, 492.25867631443, 517.857966355425, 511.667809264347, 488.494991632042, 547.228901670566, 534.962109371118, 504.070493495955, 517.241860220532, 531.427960022771, 523.451122102185, 546.116791170378, 520.537711088869, 546.543502920333, 515.82621033549, 518.514001189209, 513.856933980664, 506.609264418358, 517.034011396332, 538.638937687463, 538.215015740927, 527.023484602959, 545.772728583245, 505.082069996552, 482.826089053462, 521.291797796942, 520.725753785468, 491.300324719799, 508.93922654725, 507.895697083204, 525.307273203399, 536.989391526142, 508.941940199768, 537.46246809082, 514.097542206847, 518.221489981213, 537.637783431575, 513.62606424153, 530.812794731665, 528.632525983402, 505.169499927063, 537.036020568912, 523.976930187567, 533.885160232296, 517.453982030785, 521.152179782421, 523.67836827305, 505.441171042031, 521.190539123304, 522.869735544892, 539.859044338019, 521.811821644577, 536.853342531394, 525.925327475172, 511.785852374518, 541.40375095453, 500.93621904883, 489.74674921686, 523.92681608274, 541.115213662608, 505.461710427163, 500.989382301263, 539.839111915641, 520.349994956446, 496.524848739896, 520.844353266308, 520.591625196489, 528.858150332166, 532.445399376152, 530.43934479273, 501.25662671144, 478.280086181034, 512.261778449697, 538.357356791678, 523.270602895265, 529.696281448526, 524.697141423543, 523.907763172401, 530.674796198298, 519.716373229855, 518.232247120091, 526.526551051013, 517.30544520443, 505.412320271192, 545.164172944724, 538.643141931413, 495.23627477474, 552.614176924358, 531.68740858268, 526.177242673296, 534.288879029446, 551.392727408356, 555.545939832168, 521.307768244546, 534.105181057525, 544.068669464724, 494.892886337133, 533.569647252624, 524.516915425585, 546.913054819451, 527.704895098566, 508.878797287401, 504.720889680636, 523.372829730839, 538.610656739163, 520.521521565162, 539.052841333933, 520.594384288044, 515.08557974601, 541.415656367053, 507.794816054106, 511.905976839158, 504.328474714063, 505.094635822869, 556.345001107895, 528.740991827392, 569.375501905902, 484.828061529202, 536.978663589077, 518.243644453626, 490.399497721598, 518.140836166392, 493.868122446691, 524.79420610106, 549.907803658588, 509.534915157826, 544.496803788872, 532.018172264071, 531.780398381639, 511.848798049536, 493.235251080926, 541.212923945332, 519.885823048255, 501.431261392656, 535.497494279098, 526.116860193378, 509.243838157911, 524.688370756838, 554.168392555473, 491.579151287602, 513.880809257585, 510.834428979477, 517.369893500262, 504.833850703282, 523.522635285892, 511.091992653784, 523.782232640403, 487.210596439533, 497.372368842601, 538.996239828361, 491.279317902168, 532.498169514242, 515.131955761977, 514.565878695341, 537.965497377041, 553.696689099912, 517.657012340192, 505.266321735222, 517.691301948222, 558.720537049102, 522.307538002262, 528.316300981386, 516.991896041739, 539.352190649676, 517.252381540548, 537.894823175797, 521.893328305764, 530.249039675297, 520.307939115492, 536.879479308574, 491.64785352356, 530.546067084521, 506.696980106756, 564.462337744934, 508.401108467147, 528.032343583164, 548.719395514221, 547.958636334317, 522.455404187724, 537.934092706609, 547.531357846735, 541.721987095542, 553.424766225469, 533.826083953668, 509.621963607768, 495.088038280872, 526.337968662627, 522.359320987111, 506.799609368824, 534.596308748201, 535.407903006437, 491.710012046267, 550.514232923712, 553.063289802583, 535.322605015593, 512.333289285419, 518.679622174081, 508.411821743156, 500.323045146694, 535.2805582117, 546.892762455057, 535.146440255044, 520.279422080242, 523.577247392825, 542.709836187229, 531.205503574176, 537.866711856911, 559.309498510421, 519.61599384066, 534.23932369428, 543.98588213194, 515.056747667608, 564.820282533628, 534.758152359054, 513.629048888053, 542.367061034315, 534.422840713631, 506.684009742904, 511.845983459353, 519.95091283206, 556.403258074468, 511.708921511848, 509.733542508283, 518.676277722804, 517.809362235948, 557.892086634891, 554.245063493544, 517.383373929013, 525.666657825806, 535.98538970049, 552.084485408229, 523.267355209015, 526.290608019066, 507.490564699385, 530.006647314108, 528.207709492351, 505.017406717508, 528.668672717283, 557.519915175271, 523.896237677362, 490.011703840251, 510.372789781941, 533.82921735613, 475.254222589816, 530.522162079859, 482.005242632513, 512.505399941645, 564.436163750404, 524.47212583119, 530.577749845843, 523.50425295224, 526.068662949871, 514.691637161864, 533.66378833951, 507.102111357649, 551.695412691194, 542.782389360709, 518.983215745359, 512.640838373027, 511.369205090375, 517.268551855529, 511.195174977571, 538.215343227182, 516.43471331381, 511.630156544663, 546.883382427736, 529.884666532102, 554.112952356724, 507.27086812267, 512.212444157996, 510.125951206556, 510.909825159084, 534.511398000042, 544.613607042661, 517.600959852736, 487.983267972636, 522.18063266364, 526.60751009759, 511.514648194964, 504.028584346984, 519.069302771664, 530.671164998306, 545.327523764275, 523.250111398325, 515.620173160581, 540.581439665517, 524.130483531444, 503.277079585462, 514.95175577233, 512.534956310862, 555.081279910371, 507.888734655189, 522.242271950303, 514.673383816932, 519.247653409705, 514.820858686035, 578.180865753914, 523.427990051142, 523.359471909307, 493.121165272691, 497.777556836488, 504.124381980983, 515.66886342722, 499.651973716406, 549.343866559833, 509.373973780419, 519.52382639519, 540.178270646902, 498.550225007335, 498.575193464798, 532.486672766721, 529.669304796629, 508.359070818537, 548.030742852665, 533.531798652327, 509.777578622771, 535.637999543084, 538.622188090532, 561.613032462392, 536.89801414478, 522.527699997307, 521.792310703056, 544.538976462212, 512.518015731234, 492.945306175691, 541.09573814727, 521.54473006595, 536.941491394045, 512.075310295709, 527.625810691078, 518.730518236321, 497.591687462751, 548.74282387353, 514.01530095456, 500.724124743471, 535.115647695988, 520.120116565981, 510.405949644631, 529.691817561517, 534.469232908709, 503.861588516132, 526.86414080972, 551.843927529553, 521.284357698379, 508.219154165375, 537.469774737087, 505.864617363278, 550.397799354189, 527.477991693659, 496.166696349121, 509.614834911975, 529.798554978531, 519.364737545623, 481.727663129218, 511.56595329101, 516.156224522399, 539.043056666469, 509.964222354621, 522.689796955032, 504.833873811321, 482.407024077685, 506.783792948572, 539.575888292213, 530.068347308854, 504.109110133318, 504.360265040133, 537.58760668078, 514.075788990014, 517.596846269466, 542.566951922186, 540.007760845953, 546.05258192628, 539.219430621977, 505.42085186232, 556.559299999525, 547.431528281206, 534.350471654212, 529.539462651433, 517.631844522616, 515.758671894631, 491.149682925886, 500.750792701348, 498.323257623997, 530.343326108289, 525.920442363669, 510.914960348001, 506.954853220606, 522.638516813907, 532.496860408967, 512.441647822597, 537.612174263412, 518.977120010728, 495.319365481444, 507.907099504567, 525.845001102459, 522.904557116728, 531.069757443543, 516.220275153755, 504.978966685957, 559.616955449557, 508.832488966009, 545.681119945896, 512.060566901326, 510.193424861116, 550.625644656744, 525.063380705399, 508.936629275366, 527.693934835363, 539.830718216791, 516.869303752654, 527.296066538643, 511.988006870909, 504.265810188497, 553.082604750094, 523.90008295113, 508.617067692674, 486.301983701991, 493.744788342623, 505.577744339428, 500.912922292033, 517.462319528169, 557.444167504022, 504.572101627351, 498.466477002978, 502.379294112717, 533.390401259323, 510.4101495372, 518.859535765835, 511.807720350225, 502.749132433978, 512.956969707771, 543.793076885851, 515.054074352108, 501.426204481558, 513.680181466588, 531.001869734344, 516.138136929904, 500.983414109556, 521.327269159868, 527.356503754657, 536.909399457598, 546.817423854575, 531.626913033387, 505.24653181389, 509.816783698085, 539.401719961503, 541.691068082817, 515.181331527133, 509.13463831123, 541.609528372775, 532.168117716689, 526.339081730049, 527.256499222394, 520.24826267822, 527.560367457289, 535.718449913951, 527.194675944949, 520.328609389208, 558.281980524072, 511.04618573575, 536.220744026246, 530.376960312414, 528.416688908193, 543.541567044791, 536.399083866718, 490.925853223274, 528.154679322511, 500.428050412433, 541.772639983899, 514.01107583203, 526.181967271181, 540.425963935327, 557.283098088413, 569.297889289317, 541.811317771841, 545.584211730412, 531.843791398363, 519.473999570508, 526.243982411189, 561.744707351325, 532.408084895162, 534.026910329329, 522.249153376404, 541.12395753947, 507.659283644049, 519.686889701587, 542.085329561387, 544.205241644435, 552.580241388742, 498.51794852404, 520.745060782836, 506.384811692652, 516.568550730764, 539.614844931211, 526.705281933705, 526.155368156563, 520.466986697426, 533.821513257058, 527.391630401536, 530.09927080576, 514.340114870341, 507.694504840738, 503.802264525605, 513.471440014199, 516.985239313072, 531.390250971669, 562.429626671001, 544.379684043252, 521.416200507704, 515.662012423587, 495.637934194771, 526.812425047728, 500.338498751142, 493.406114519667, 519.850945732194, 550.265189415047, 574.381081173843, 524.306119491608, 554.298155147736, 514.650724122326, 505.619585260461, 535.302045115287, 509.853426597328, 516.736964538489, 542.302956713065, 544.299252341769, 547.152882806907, 544.455812635893, 512.643521086136, 511.71644292327, 527.534086894381, 537.701525268011, 516.554838695709, 512.519610863468, 513.58997481887, 544.593596802024, 535.613344053802, 543.648678857287, 500.4315769355, 524.440829071639, 521.752417811021, 517.75806965533, 551.354262695736, 538.430328903552, 496.515437117917, 477.047122391201, 510.679824911808, 535.710494832082, 527.063373608656, 551.245192828322, 545.410343173293, 513.919724757486, 535.696843415985, 510.341365184913, 564.864576645585, 513.924888217502, 512.512334119191, 565.75211810949, 522.937036516193, 511.876580164012, 516.021709419318, 536.799611166486, 505.432068765902, 518.65967517173, 502.39472809437, 504.574433344604, 550.026020839334, 526.549844132209, 511.414531997022, 534.709886897806, 529.374773165817, 532.930169706116, 523.770913529173, 545.004874436985, 528.406713973078, 532.897618260331, 534.80579939185, 510.163558737363, 516.036270427372, 538.08616949055, 524.592921103288, 539.893895310017, 502.826476295973, 532.81141500426, 516.47967507966, 489.661333911361, 500.801460962125, 541.352330351474, 523.842752230101, 511.632832363541, 515.111532435932, 505.282586462307, 504.410261479698, 526.805274732946, 538.005284352041, 506.473422387267, 511.021806075223, 539.609816505654, 534.073099025058, 521.521536198973, 540.339811658663, 534.287223333903, 525.651056424555, 533.000645934479, 505.681964097906, 532.044028787161, 529.687604761632, 510.581546626845, 523.460031574444, 532.279845165207, 534.307092596597, 516.940189547378, 515.433635486168, 530.689602387003, 562.157309086078, 527.628581335165, 501.809651619492, 493.392257779024, 515.286515071353, 501.834000605511, 542.669067316371, 527.891983170989, 522.071297218994, 527.009285269541, 518.759790693119, 537.594263696229, 524.416581455194, 518.9802715762, 522.138324898791, 516.31072858513, 512.179015454551, 514.910892225281, 489.017288999445, 512.631297828161, 505.220617598139, 507.836033863991, 511.377204201697, 500.124213866935, 504.774420931936, 538.790803546628, 524.62605876733, 527.913532866402, 512.341189238078, 493.629213015197, 520.828972325474, 560.396354155732, 528.1775112817, 507.652741042743, 540.33229245544, 502.716632373356, 522.444208134804, 524.835656384896, 525.593572433635, 521.106314281836, 529.475001724776, 494.756443061697, 515.468629145023, 521.864484651914, 544.113494598584, 545.345038888579, 507.146525983096, 504.749715833709, 542.664865309878, 528.0422922352, 520.518280473566, 513.967554292669, 495.528987507436, 539.638495832267, 522.840927572205, 532.941144881618, 498.133411838571, 504.36967149399, 521.94836049406, 489.694696823605, 530.54434032664, 516.300036606916, 533.238492556801, 528.908470456124, 504.346207913133, 524.123544606984, 511.8425873231, 552.778850319778, 511.842443410264, 521.015403250871, 543.026653320706, 505.909607209459, 500.419834024222, 524.196893349993, 525.088083597054, 511.99346001069, 518.950174873042, 518.258707495381, 517.723087754081, 512.160669997281, 523.206989857688, 519.383260412201, 534.610518605447, 528.27587687269, 497.517671972891, 542.743644278234, 532.273670175832, 513.321572896062, 538.892654023725, 536.704682733736, 482.018086271491, 503.59149463434, 510.413871919998, 517.418487288162, 510.908026085703, 499.199548611186, 515.132790791416, 509.111595911166, 550.537800644327, 516.143483188142, 516.032024610209, 527.424919405515, 558.090237583765, 548.722160059903, 499.136232955689, 523.075049045151, 524.950414977736, 488.853298067031, 507.160907327105, 552.093649917718, 522.164726869144, 548.564281337253, 515.733162607334, 519.955793434503, 533.475894823763, 541.28506250889, 539.893051568092, 527.695448330609, 540.574591007128, 524.771284653157, 524.824964601795, 512.005492502914, 511.136329379014, 538.711767814305, 522.125021874805, 516.674572591917, 515.878302835543, 540.480685283687, 508.681629980232, 506.518291531681, 485.491668111259, 533.199539644903, 524.339531576641, 531.303356998097, 513.57980103685, 535.996716384619, 560.569760370476, 537.184178837076, 496.797396587549, 517.464921598529, 536.853208085568, 553.242377821724, 526.000711986262, 516.463580652605, 532.381521659117, 519.125137348023, 493.59422750171, 527.918226479602, 518.924827604598, 535.151867004488, 540.701868025494, 499.644248847709, 514.424528576242, 536.378631795497, 512.228073664998, 493.295867594447, 527.928609557222, 507.388589818096, 535.245961372578, 511.799515734605, 510.98010667616, 553.335678459621, 497.529562381974, 543.774491176228, 516.978072227648, 540.824295294477, 490.345448144164, 512.579391278613, 526.856741848056, 518.679137846514, 545.543520435242, 502.765105390318, 528.573558935728, 489.324196215863, 481.481914997161, 502.441529547524, 506.74070410807, 533.543185493167, 535.162564326184, 531.233336055408, 530.751084150344, 531.549125147743, 527.10685958898, 525.318083249222, 498.106990305303, 509.072521850272, 548.87768480262, 520.136202015239, 529.7189956531, 500.872842892705, 543.543459080284, 509.543368131352, 530.964293677552, 519.044339373052, 533.448601562532, 523.36594123386, 502.741530080801, 511.87745160821, 502.128291767715, 556.357933205552, 574.564201933057, 508.907131109778, 538.214296296184, 515.54985496035, 512.533299626787, 539.631683200541, 505.944464829276, 535.572905265949, 516.24696748936, 517.944450453481, 517.476292925969, 506.04861677982, 507.378323307024, 537.699772748227, 521.131534768826, 529.90307110621, 513.345638761631, 558.809506805035, 509.343444859746, 503.826981179049, 544.346872999247, 523.161101479079, 519.19112782115, 510.723901938654, 521.54984259412, 523.593746847318, 527.24114932978, 508.122592534637, 515.583915151816, 532.836108689552, 478.702292444733, 502.84950658954, 513.757594663652, 489.670456641811, 550.06789306355, 513.689123860395, 510.111301308276, 527.011143767275, 529.565202861503, 532.773949812948, 531.000191908031, 540.511016684722, 521.408464234905, 510.687144501932, 529.857645486466, 539.434676730323, 517.093227980388, 515.298040922362, 528.807140488192, 544.623864094381, 520.454507042384, 537.396456365159, 497.292074119079, 524.49394351851, 517.807899930631, 549.107960071438, 520.302448656738, 534.31583518761, 531.490482026096, 553.838175776932, 531.565278922863, 514.217787594802, 528.10964120212, 508.10599647423, 511.769508921325, 526.182147094446, 520.509166058559, 510.552370123616, 508.48511725113, 524.205034953852, 537.412785605663, 508.123088570771, 480.865580078812, 536.920060466772, 548.410413460574, 510.569761202787, 493.192975974469, 547.695149803013, 483.296907496675, 520.162202076162, 519.608954955758, 528.547115259591, 509.954375756872, 505.601410169758, 529.959814979485, 553.266807272836, 538.499571837892, 511.622803942987, 535.728742388838, 519.635409226305, 525.532103000387, 515.270736630381, 521.283693010351, 510.165026854377, 519.154203406406, 512.920145836888, 517.865872350594, 549.087963384972, 502.794688286375, 514.21693566555, 516.185537715562, 508.146905604847, 519.567959284786, 537.597780053746, 523.488402653157, 552.750215245704, 503.03141043536, 507.713891258707, 493.731529895211, 529.979042523757, 533.003947404218, 543.017049892994, 541.82562197629, 477.232418595491, 511.988428034813, 506.2634167798, 537.228051901557, 508.940789925378, 511.360932887084, 496.755848463576, 508.266207864087, 531.302481131233, 511.431452388416, 514.911058365267, 518.003844208778, 527.224202575547, 511.475471961866, 521.644387533017, 522.009489563113, 513.421066405378, 518.118669781066, 527.233791085315, 529.886394696243, 513.36934170254, 507.768637973551, 543.372782217296, 509.539776191146, 537.371216641495, 498.480481832881, 500.237728817101, 504.266021311636, 486.652282394637, 529.494730418358, 530.830848843382, 564.006724381089, 544.758303153105, 513.884545885113, 549.892847231136, 534.402391515341, 529.558363214582, 528.307136848268, 516.659473780744, 552.086810293374, 531.540366741995, 535.542654903067, 518.098866318194, 526.079161847243, 520.706235928408, 527.085535369794, 488.272294473133, 523.678827302714, 509.967572618636, 516.135198886588, 511.297948160299, 516.835151228159, 522.175428118654, 503.982420255425, 547.594641187865, 501.818067948949, 525.001947837485, 522.063102406248, 524.291335264691, 506.63394835555, 538.855684163422, 512.334595343584, 531.11667591255, 525.241129050789, 514.165063669028, 516.44980945049, 546.25592159585, 533.606921014408, 493.196112201746, 535.524156187544, 522.169032592455, 511.494807838896, 534.391151731279, 509.191842905802, 499.777896075421, 515.087002648366, 528.280477401908, 527.728889539273, 512.387679078548, 513.18955097691, 516.823209802604, 543.749616849937, 538.394813377674, 509.117041333234, 519.628943957301, 491.415616451334, 543.345785804631, 510.102988329734, 523.385767873251, 537.873324604015, 501.204344783192, 522.493782140064, 530.436427136226, 512.367328499689, 508.5568200425, 523.179487633926, 497.47415937532, 507.985640508756, 510.613239199906, 554.754615506438, 535.31480760197, 566.531845636749, 482.998615567507, 494.909938173247, 531.653289652263, 518.075802982503, 540.485135678049, 519.476524477887, 498.203484878087, 533.405913122182, 547.961024591699, 524.438406449321, 530.174585141042, 519.248551185688, 521.598298586719, 484.416639010503, 531.648643524416, 540.959821034996, 508.991968014471, 530.53431742812, 539.255161688938, 515.844656316597, 552.070466026692, 521.109860340772, 511.494283292142, 514.057558853575, 523.2087052542, 519.214541248433, 533.787838492731, 551.604746278889, 525.082107686114, 532.452093526894, 480.455382263425, 507.869839817812, 513.226081404155, 538.353347324718, 502.916636483657, 543.425804448364, 494.716979931211, 544.052672122405, 496.30096985518, 530.669324772562, 530.522262739345, 511.246864419485, 502.633442995929, 563.607717181017, 519.442332587789, 511.003232013492, 502.873297570332, 513.581120800904, 567.827241499851, 510.897663402144, 519.467696910041, 509.142739358611, 481.489986529013, 495.861607068728, 517.413293943317, 534.276984134379, 531.529813613837, 522.490091388285, 547.601070814745, 502.045142744878, 543.501739287003, 510.58572211685, 539.29461508353, 532.838501881125, 498.954061517383, 532.636696925575, 523.869795029785, 504.930758762781, 483.09935023548, 513.880813486482, 541.389858986657, 534.435434075352, 525.511326072196, 537.419518974571, 499.321923689802, 521.961244348229, 502.110289310587, 538.146213989604, 538.078517760592, 535.873782763466, 548.49462472491, 502.429289751097, 541.363966484813, 497.992399679503, 538.399736386699, 524.046785711085, 540.581150204445, 544.873253073433, 496.15698334396, 508.726576829578, 502.637708112248, 512.760133972975, 511.546947188156, 526.291962198125, 517.527169687229, 522.734214676323, 516.846205078406, 544.099523276892, 523.818848930937, 539.181066560766, 514.107849626172, 508.764728978569, 484.293850045535, 531.289694349236, 509.477679446165, 518.657206943784, 533.185724087869, 542.402413425603, 528.577393387157, 520.182725790279, 523.507658257662, 511.747691837363, 515.321804034205, 503.927574941796, 517.762667839828, 539.28732114095, 533.64858558664, 525.383195538785, 513.931425784316, 504.611762300005, 527.415204028395, 500.623625924015, 520.125104413863, 572.00393114512, 507.198455097888, 506.696813818492, 542.999124749604, 534.024253698387, 522.30351478639, 533.5681249955, 494.708870341274, 556.80211041184, 454.204240554729, 535.128778695571, 524.536227549171, 518.364723285479, 554.0416035133, 530.03942347028, 547.967552599259, 535.231472368778, 556.19355411094, 530.996758787383, 542.959378049164, 516.378529604741, 494.485582302091, 519.199036803162, 514.89130213157, 503.845877785584, 538.397454528669, 532.212319271435, 532.874118013192, 525.353144427868, 526.144726143034, 513.012748583653, 522.592979205181, 520.265432979459, 518.636938731539, 519.222734974776, 523.099963024943, 508.858528589567, 531.368774406468, 562.124780771224, 523.865453148865, 515.592026564508, 530.677476493548, 507.408993379705, 529.802299471229, 494.508814080157, 517.113739114507, 508.216160434125, 511.25468619578, 533.147593025101, 539.746537009023, 529.709779696284, 526.601467458345, 537.841982585872, 542.047297192813, 501.294465663143, 514.295017797338, 523.969694613143, 554.562037972331, 514.429215692177, 509.935030173136, 513.296472894434, 513.036432246591, 504.502037952079, 534.448044764377, 510.974861344906, 505.868642565408, 526.243858154077, 527.271472171535, 537.351514659855, 497.68951940143, 533.157822506467, 518.556180333884, 513.091421406848, 542.767477016115, 519.071553044219, 507.380805417319, 524.161147262597, 503.069655801292, 497.79697024991, 503.75322920784, 538.168815145601, 537.290107954323, 517.404105925409, 514.694252682956, 510.25895118848, 556.251175599083, 548.248112953039, 501.487323626623, 534.817344841528, 535.518367149673, 548.126034220171, 519.537191481915, 552.296767238482, 505.472682975664, 488.728991759047, 518.725067007188, 522.747286961593, 504.222044934596, 543.170382413855, 540.956348158852, 542.86423480088, 489.705922489818, 539.683074085076, 511.65512842438, 501.537259815269, 496.97357556532, 553.793042803951, 548.273469700139, 524.983027679522, 514.341765643512, 513.734712401225, 546.156175924738, 512.483565148011, 516.686830474877, 515.137958851147, 530.583886947574, 533.712236092507, 508.120036373279, 541.516512359688, 533.574699189277, 520.366125012511, 513.497726873114, 546.09102525667, 525.862971175383, 502.307408888402, 512.371534080793, 531.520755721627, 522.418125517646, 500.522673312042, 491.698618123033, 528.519246164501, 529.027356587717, 490.94426611631, 513.39156306012, 523.323165134244, 538.649138369928, 543.744307399545, 519.782637165578, 528.431036751226, 527.9325243456, 508.323739630411, 506.921042591027, 540.341235789283, 503.264732304261, 510.422694468941, 507.2842629722, 551.215305775323, 535.941282372557, 522.372052415274, 520.306402612774, 556.51308558034, 522.481708497043, 508.764141116795, 497.898794790356, 475.663426219348, 502.087152538839, 545.357726773008, 514.223373731371, 531.393979702033, 557.398992040958, 519.768432773552, 522.07604916636, 517.043665457672, 539.988561974163, 520.447091151249, 514.513420545628, 494.861801712425, 524.241062086865, 503.381003006991, 516.892455390703, 541.98881192673, 528.461754160062, 522.207116933425, 517.528757782515, 531.786871098611, 499.575228827574, 523.937736751316, 533.692818853122, 546.670685673384, 501.666113688142, 532.794635398687, 560.260252208593, 562.803696547686, 540.807424916001, 515.107019994261, 534.246287232813, 543.460513216085, 513.634887360253, 507.231470776818, 539.861362462133, 551.528488039712, 554.323608073641, 505.585439389981, 539.273523178271, 568.552996958656, 536.718221222185, 552.993931166249, 524.001697258917, 508.139041153396, 521.954522320833, 502.510381353574, 541.129820359717, 524.17032365221, 540.055978080318, 520.056585372497, 514.68697484548, 532.649244228721, 523.750017990173, 520.991761089394, 523.175661279375, 553.499782575351, 519.48801884981, 522.184140859136, 512.006497633506, 508.762425253433, 521.062128498892, 528.981604133654, 521.997319320496, 523.240941407047, 513.572942094704, 533.519190420305, 508.973170694428, 507.961511576579, 497.337325476149, 511.47028140358],[672.794204498819, 672.248467767329, 672.330882387107, 668.583153094388, 671.245862357498, 669.862643817631, 672.296964016079, 674.755418282661, 672.056210833794, 675.901130988215, 673.469887506835, 667.922453882551, 670.86766080174, 674.574484618867, 669.408104682326, 672.784603798525, 674.779792060976, 670.850370207714, 673.05123586121, 672.255881574016, 670.324120367666, 668.489129694067, 670.962265006923, 669.856920448548, 673.309354021123, 676.948024868089, 669.250099355348, 672.956477474779, 671.937223958604, 668.642242609991, 673.231569062287, 669.551184447694, 669.417939201729, 671.04657554751, 677.335461389955, 669.87930821907, 670.776844569603, 670.779230401831, 673.622872787848, 671.452466089774, 669.924444176357, 673.488738340923, 674.114631179443, 672.117916084759, 676.856934276183, 672.589799838582, 672.715663184436, 670.116354882682, 675.071274663064, 673.234975629076, 672.326662831335, 673.712053973433, 675.36918944155, 674.112127657136, 666.503493676267, 677.227411397692, 671.550421203262, 674.045515083237, 669.711939024515, 672.773755962276, 677.725827469172, 675.346854180369, 672.812774039084, 672.01508091713, 668.641965141095, 672.604679971199, 675.523052916423, 671.376387347938, 671.477300362483, 669.73237147414, 667.993323652825, 670.150433745852, 671.53879695258, 670.833311885813, 668.417735405852, 671.059457224449, 666.706367291297, 672.161196390755, 668.451303800286, 672.810523654704, 669.430073921367, 674.318176982904, 674.733385351094, 674.828357277436, 672.548954444156, 669.544950148496, 669.655393879357, 666.040545068864, 675.422867051251, 675.798451954119, 670.848616691497, 672.293756578875, 673.141972993397, 669.660906470413, 670.107154067227, 673.024283865933, 673.228851010106, 675.268123715113, 672.608266382393, 668.136839524239, 666.808126283396, 667.408662345666, 678.989807499298, 673.636833564214, 675.878976158074, 669.842312828231, 674.016923083195, 670.288638850425, 672.570999690052, 675.4566185171, 669.704162426033, 669.80768391742, 667.548905600847, 673.230213353812, 675.389641805903, 669.652983794957, 674.091865437212, 674.72700138013, 671.165479198389, 665.421863095687, 676.833417093258, 673.169220180119, 668.574788952653, 669.878622401739, 675.973646386344, 672.703274480282, 675.219888393743, 667.013654168538, 676.58759133901, 671.431382087112, 673.458558593644, 672.656572683867, 675.63453228695, 668.441324147159, 669.368088661746, 672.966435381451, 671.442808079386, 670.960611749996, 674.970437542651, 672.005365092223, 673.199751744462, 668.499047220237, 672.545506518085, 679.137490890686, 671.078757353742, 678.021930326901, 670.967301124351, 670.316608843458, 673.874875459125, 670.913843495983, 672.828916929542, 677.728262365772, 672.527861094184, 673.249429700677, 677.29388138724, 666.333305717951, 681.0156103388, 669.235501567258, 677.076041043426, 675.679086126698, 671.860832339564, 671.901688217043, 674.369752044166, 676.228965044361, 668.6433782578, 674.347150729879, 674.365861236727, 672.464092831505, 671.372399658147, 674.337832360665, 671.474490773628, 673.296735201549, 666.908280044806, 676.817946013874, 674.877510732687, 671.47685644833, 672.697725193457, 668.016105528785, 669.653912211547, 673.172578909478, 672.3235451186, 669.572873465157, 675.415166604426, 672.429980315256, 668.300714575236, 672.627280378951, 668.903508993367, 670.521761900227, 671.73706207695, 676.012257816589, 671.581609519081, 671.654811844429, 676.234892032334, 671.699511735784, 669.203654531113, 674.74258425082, 672.913464122867, 671.795301306862, 669.024033244044, 679.748756282149, 674.67173086468, 672.059410693963, 674.040802419463, 672.561077421715, 675.168382508498, 669.315976556794, 668.141874934369, 672.750276760308, 673.055775243306, 670.654955299987, 666.494845390004, 673.029813645235, 674.435795231501, 675.518408942119, 671.343539258047, 673.658538706437, 670.413301866138, 676.274588299415, 673.107225537572, 671.43724992915, 671.379314591855, 670.37413748576, 669.660119441044, 666.96239889812, 670.279572266066, 673.017422239356, 670.455936101526, 666.739671595739, 665.873741260074, 675.22512278989, 668.503275427815, 671.913370366451, 672.958365558884, 671.522976257208, 674.912815144171, 677.727923683411, 669.715398138426, 672.06147606059, 668.656130510266, 671.653285774381, 666.817474689224, 669.085653659665, 668.894805335719, 674.125463248118, 670.551425280009, 673.084502207808, 674.173420215406, 676.659370354195, 667.902386595445, 669.700147459164, 673.38046110267, 670.949184290626, 675.175042869566, 672.476526522434, 672.713041161926, 671.635876799698, 670.451735933844, 672.467254187695, 680.393061501727, 674.610255468699, 669.308751087651, 671.858570053547, 672.109926081521, 673.561687188985, 671.589327287678, 669.37919753633, 671.500473894903, 671.119726859032, 669.146386283197, 668.575825249635, 673.255225668529, 667.990013420709, 671.602392431522, 671.18153335965, 673.674674886158, 674.304894280765, 671.409593488052, 674.336530318098, 669.396185171391, 676.206826617884, 674.190546173058, 672.245547774688, 673.17205880596, 673.549130527959, 671.862053318581, 674.412766041252, 673.762511968132, 673.546561301789, 674.390771538167, 671.963878162701, 674.123153649173, 670.602683339615, 666.624251368707, 670.314843654105, 670.488791391517, 670.198685121209, 669.86680920732, 671.741623333453, 672.400888882737, 671.593465259685, 676.164818358552, 672.714136095179, 671.10629258869, 669.299604116573, 673.339309684538, 673.984789182251, 672.790706103649, 669.733624881256, 664.933013351569, 672.983807309145, 676.958690204547, 672.989273137346, 671.054381389396, 666.416626474255, 670.852809892132, 662.834702710142, 672.877134235514, 676.619115937555, 672.290834681673, 672.796879743561, 673.139197174536, 668.664475158203, 671.384293534309, 668.250832517585, 672.026105706794, 672.370235120604, 672.653429229833, 669.647283899179, 671.545520462367, 670.914746009926, 669.727656173528, 674.205457725851, 675.886374191144, 676.525233068394, 674.231211422656, 675.510149512194, 673.085187185419, 672.019248022416, 672.297829741575, 667.383302750545, 670.671841976756, 670.071344082492, 671.938864826988, 671.077428865411, 667.455077659017, 667.762845298064, 673.612364144973, 674.537981224019, 670.615496583262, 669.740733971024, 670.110747036815, 672.475099589623, 669.922085619238, 671.025070306496, 670.368974703359, 670.293327693309, 675.353327358141, 671.689385717414, 670.34722989467, 670.429808023129, 672.97028205391, 669.895620792857, 665.57814307125, 673.256438549149, 672.851249377544, 664.457440547562, 671.05363610751, 670.730604669858, 666.697641953684, 672.157917648205, 672.971653552448, 670.614478967629, 670.785486674284, 673.919041892916, 667.756859001326, 672.160848599955, 671.552637676323, 672.536940936522, 675.070844129918, 664.21471784133, 667.888453777107, 666.74926739175, 666.675456493305, 672.012203049262, 672.066129543463, 670.161947793935, 671.760167651294, 672.07905060988, 669.605974714422, 671.523680464078, 670.903788590373, 665.724578301596, 672.191151607266, 676.245754839421, 667.21031948912, 669.13723872452, 672.487762200253, 671.645341615655, 677.85434194337, 677.772568047881, 669.999191387528, 673.539686596684, 670.8285270215, 674.809474547479, 673.225240769584, 674.201792365, 671.397538869196, 670.941398972103, 667.731785964003, 668.254466358168, 671.395556270748, 670.719505456302, 670.547133125385, 670.446988859569, 674.471657736866, 670.49234096925, 668.033525980628, 673.73621610102, 672.539577839514, 671.31617155751, 674.657629139967, 670.785967152986, 669.220121732567, 674.930001684706, 671.18375344687, 668.357000127221, 675.897487066209, 671.37229043945, 670.068381108266, 671.501822691785, 676.497405752941, 671.217931880971, 675.075536163878, 674.351357972002, 672.603107766399, 667.942746805899, 669.214841330365, 671.843852258648, 667.97620731671, 670.722131184887, 675.321680802583, 671.759523847788, 672.571025616258, 669.588868358585, 667.400882188017, 675.58443352208, 671.398067699721, 667.725741517103, 673.889384851144, 671.451296346448, 671.708765319825, 675.813123127699, 664.793724298904, 675.174441128237, 667.926645521005, 675.163609260917, 665.223711340211, 677.788783549794, 677.31982198507, 667.237052798422, 673.807788462381, 670.845545670502, 677.82437028797, 673.614910794912, 670.928660020284, 664.998884752713, 672.439939016214, 674.866545072019, 675.077342140056, 673.521927012971, 669.658664709449, 673.493330986353, 677.08353851404, 669.519853054026, 675.776918369152, 669.371245934628, 674.847779353793, 666.693089653038, 670.779200588181, 670.631553608626, 671.317630821481, 669.841636533876, 676.061930841881, 672.159500049722, 667.743862117921, 673.285989645083, 672.007985279095, 676.744257876815, 677.903640328366, 675.072586707141, 669.684131425271, 675.336360949808, 670.759455786364, 668.836197987832, 670.086476650813, 675.086546743012, 672.625698627649, 669.482117852617, 672.362713283904, 666.350775720078, 666.912367748123, 672.820489011107, 670.572761475888, 674.920989622306, 672.20975139505, 668.621541214625, 668.905753685076, 668.926138971269, 674.351895658114, 674.709485248979, 676.169100246161, 664.920181460882, 676.987797487195, 670.861909595972, 671.30731534762, 670.587835579634, 671.018364898318, 673.182436606389, 669.088620300769, 667.895751733899, 674.347303653936, 671.871470645325, 671.959460983553, 671.002433564101, 670.448301876309, 673.701388373737, 672.977700498125, 674.408178747527, 665.3322667994, 671.134628329841, 669.840177717767, 671.290547365341, 672.802254784905, 673.516780961788, 669.25746186597, 676.19004829682, 670.498256561947, 673.164242681378, 669.462534989657, 670.403187449764, 673.315933917641, 673.587285253165, 671.82840821378, 670.20854523408, 673.013471051905, 673.056317384112, 674.530438615947, 672.045347392401, 667.948786468098, 672.471667755413, 674.728630506288, 673.664522768874, 679.649376782707, 668.425991484361, 672.039244848663, 671.549211907671, 669.935088500444, 677.440090253814, 672.755158210595, 672.42460443091, 671.337714371699, 672.545666960303, 668.072332586017, 669.646845921941, 674.403439908699, 670.449991497057, 672.936453152677, 673.570403612147, 672.829441665443, 670.73495976614, 672.292437674756, 670.484954102316, 672.533172335385, 668.766543909839, 675.109663803177, 672.532103596098, 669.607206152756, 669.149488161352, 670.495554521964, 673.691103045586, 670.386284709766, 669.487694622034, 666.723503066564, 666.071224889083, 675.002544818592, 671.683685828503, 667.482710789604, 666.46032050702, 669.983579908799, 673.675971091554, 679.384694535011, 674.495641785385, 669.178353110672, 670.338520702719, 671.738617211754, 669.926457308928, 662.407734855025, 670.359249543984, 674.171554326636, 674.151128958243, 669.413594801246, 674.174858623387, 674.029856691638, 669.798245644121, 672.864673401343, 667.518298100694, 669.287956327388, 672.153124951412, 671.070457836828, 671.326829270157, 668.945286448602, 669.192020946037, 667.899178942551, 670.713979664443, 673.483423682517, 674.379693970242, 675.082843776549, 664.709661013065, 679.579354447943, 670.920614118964, 676.687761438977, 672.639331659208, 669.57777721914, 669.69384872173, 674.697608732561, 678.413008810412, 668.077990239374, 670.162456756041, 671.130071801792, 675.225000736446, 670.408600049532, 670.958568130524, 669.545395533136, 673.190975077403, 673.993855313528, 670.560921905066, 671.658258292392, 671.592987790843, 671.762984255018, 677.715355849796, 669.459127490515, 670.009656530373, 669.972410850195, 666.988803447319, 670.426954070559, 674.637833625383, 670.141156835725, 671.565279126141, 675.002791533062, 671.99004300912, 671.590593543254, 671.143095068521, 672.817484007511, 672.988899689332, 669.830139290855, 676.257314655851, 676.357486360876, 668.234427699233, 667.37915944973, 666.589218629299, 676.165500808033, 674.129629954593, 668.390973144674, 674.019680195042, 668.085662792372, 673.203977443919, 666.492049277409, 670.158661522457, 676.58358970355, 668.677680613773, 671.7271005034, 667.839174201361, 672.265407132789, 668.930391210854, 671.048749146066, 665.404538078109, 673.381264573545, 671.250068197778, 666.502546109722, 669.437765593031, 670.062588514214, 672.976027009385, 672.335046018916, 667.545845969789, 675.361228576626, 674.201512423107, 679.32810188363, 673.159852007714, 669.725642975775, 672.379711768863, 678.026284470889, 675.567544113232, 673.680152577487, 666.559742035438, 674.374713160104, 670.900064025673, 670.394352599208, 672.187368152925, 672.789605332547, 674.073108547019, 676.332079843863, 676.018590798134, 671.950535901341, 669.50833368917, 670.88762820209, 672.813345367226, 673.698297142022, 666.797793014634, 666.490935384872, 672.840006297367, 676.606079173277, 673.040685315648, 670.974738348364, 671.722044873834, 668.482664946497, 669.443658146866, 671.495888790477, 672.622336118132, 672.101328141388, 673.437211967918, 674.206128277653, 676.83251381079, 667.672678944835, 671.80495558835, 669.353641611836, 665.91708567687, 675.766609424427, 675.109876432164, 666.233106907334, 673.568746942188, 672.34250834479, 672.611001573537, 670.065813998987, 673.147663376644, 670.523748012577, 671.352002180732, 664.054949491796, 676.842333571131, 674.55329654335, 676.26082044355, 676.208568832846, 670.022502971471, 673.948833288163, 675.108104862269, 669.180165626782, 665.706756853623, 671.875759763205, 668.645482537303, 671.920633514649, 664.74919857148, 676.465009284295, 666.11446408957, 672.588648902179, 668.883591812989, 671.06426430971, 670.449583573978, 675.376841906091, 676.512276093904, 671.883680195838, 673.557869098931, 673.084419526901, 671.766389679609, 668.36091708222, 670.867170147461, 672.300466720441, 671.267585498981, 673.292744883198, 670.399023983134, 682.701767337527, 674.496877791786, 668.785572249891, 667.985584513971, 670.350178850358, 672.179367412894, 669.397083532711, 679.927018102417, 667.288182381875, 672.288123553742, 676.048970226102, 671.634634732289, 672.771283017971, 669.351007569174, 671.56680102493, 672.237388779179, 674.155547914124, 670.377357831939, 670.132025385773, 675.180457305414, 668.893776162264, 675.701558919084, 672.566564064592, 671.567089827918, 671.064657063529, 677.564203441622, 668.076503241575, 670.281579628005, 673.896838854033, 669.271790107555, 671.903696948982, 673.43998382876, 667.734882377016, 677.353713584849, 674.201345273255, 674.563801394926, 670.072864779404, 673.007941153411, 666.071609323575, 672.812708749005, 672.397409010084, 672.476969440589, 674.280747713132, 671.261649682114, 672.320719779107, 668.528217070796, 673.926666369228, 674.745685244559, 669.083096080322, 669.818008670309, 678.844477537924, 674.220611643335, 671.722709355081, 673.610426980956, 669.9697112191, 670.091659500465, 668.967290985186, 668.017001085923, 671.140354115311, 667.662101615838, 669.894173962855, 673.99368489013, 673.252453762295, 669.882230120008, 670.264883596699, 674.170875034846, 672.352792451515, 667.734526918906, 673.261453776691, 672.009092965125, 672.88378257214, 669.640507747691, 671.192573978312, 673.853357843908, 671.511485857129, 667.963827778551, 671.547772082398, 673.315030740712, 673.666609911969, 674.126950617234, 674.772637501651, 675.454530306999, 672.415461619911, 671.331562116238, 675.238372089418, 674.174068292131, 669.558855660443, 665.535656104119, 673.360069553737, 667.587465157256, 671.509937078502, 672.439378864643, 674.286761564248, 671.398422348015, 670.649106361031, 675.771569876318, 673.341211097182, 675.608005491717, 664.839604120189, 674.035923774361, 669.889405176572, 674.394347451486, 665.782666123628, 670.607030137515, 668.968232875804, 671.169271415349, 669.093348716076, 668.425057270009, 665.808794054307, 671.375911528669, 665.06052497823, 677.307238576128, 673.044967861537, 671.737354671303, 672.028972422381, 671.757830508266, 672.954801024845, 676.464749091165, 670.879736973295, 667.905374952357, 673.294742705747, 671.459576318208, 671.41560518042, 672.357915607345, 672.557312164142, 673.264251349963, 677.600461603849, 672.434087147301, 669.299743199596, 674.140839664499, 670.731130115815, 675.047071602031, 667.783006276497, 672.875392488399, 674.309604996049, 667.462670047552, 668.71430109261, 674.590488855808, 665.801561194386, 670.673151287852, 670.519918419639, 671.9590801544, 670.495687396137, 674.370159538399, 671.182560332787, 674.769906704831, 671.125115916378, 675.557123244415, 673.158951570387, 671.364253213406, 671.932406111371, 675.317915439955, 675.449167636443, 675.042425217116, 664.905778473353, 671.996609782519, 671.705366531781, 674.682346549261, 674.042341398099, 673.727802662264, 672.935354740824, 676.448716208268, 674.673445069111, 669.895145932899, 668.066632561959, 673.204543697425, 668.358963321597, 669.126736316449, 667.140775461866, 672.224796264768, 676.709527345281, 672.316434699362, 673.78998595608, 668.897742582276, 673.028502752828, 673.342067114014, 674.710178209446, 667.996960176564, 673.757317111411, 674.339668424983, 676.16039412068, 670.174996989342, 669.650429051597, 678.68504807405, 671.249509441853, 674.659316732562, 673.521965029877, 669.498552425869, 667.97854139988, 670.345752100097, 667.57894285909, 677.510273271304, 676.618665841261, 670.108714702164, 673.111929034271, 671.042463229444, 675.248456638861, 669.730153646614, 672.959730289405, 675.18939118322, 678.154907159309, 674.088332821878, 673.140469038274, 675.698277916787, 672.740777318618, 670.016774737682, 670.747350938567, 673.551297035211, 678.739677166639, 669.487432203577, 671.161279165794, 669.087451789135, 671.864935058266, 675.592833424972, 666.312064594696, 674.257105497254, 670.184938148651, 668.671511234336, 670.835307850236, 677.060548353457, 672.738561565533, 670.203951879834, 671.381739510272, 666.656464493107, 671.77163790678, 672.044950522688, 673.061545248053, 670.176663752534, 673.483008841011, 670.280935679772, 663.601131016754, 673.045644680567, 672.413259105508, 672.439051460282, 669.811943985321, 673.469180667635, 676.019620744071, 672.542911385826, 670.218585494731, 670.10111602775, 670.807379789545, 671.514671993782, 672.388922955345, 675.61125733291, 669.917273748137, 672.238464428409, 669.915433567709, 672.755087415782, 673.567780781789, 673.990982347497, 665.78731580702, 675.683949163888, 672.05225135764, 671.534237826827, 668.243117211479, 671.860916217153, 673.992359655682, 682.520242842106, 676.743525036269, 669.636802473059, 675.056196696655, 671.770965893708, 675.23679776932, 674.23311916771, 669.498976963986, 672.627108239532, 673.713298902364, 672.73356134826, 666.42570128343, 675.56258184914, 675.842096846866, 672.872671394981, 671.822672222718, 670.960999692101, 672.934465914095, 671.999869488755, 671.586584950003, 668.470856345334, 668.465532610278, 669.996979022029, 670.58742072637, 674.957328755808, 669.429797922721, 667.701831591436, 673.387044084731, 674.797888768536, 673.100507563441, 677.368984147753, 669.365784760911, 675.974383569102, 675.249027555125, 673.497932713062, 669.107585186137, 673.285602740567, 670.047492743125, 667.515322052855, 678.051615079347, 676.294647696028, 675.509834278547, 673.747629010492, 677.029485281416, 668.685038305598, 664.501093098462, 676.591706944422, 675.728490077719, 669.133791551337, 669.278490081349, 675.554625671841, 675.406909786106, 668.960078593383, 676.026683030602, 672.334596634003, 666.53760236232, 673.188726899005, 671.897289952285, 674.135636289853, 670.102894931415, 673.818454839177, 673.889534470969, 667.828987294348, 674.263117152267, 674.755503207275, 674.824266561405, 666.29787247317, 675.292631882705, 668.544536235407, 671.808582392816, 669.340031554081, 676.494555182106, 670.905014533915, 676.352347397711, 675.866679573116, 671.320256316147, 670.033734691284, 674.385804606926, 670.985846720803, 671.614422338095, 670.152701654489, 666.041999752515, 668.747218007056, 672.745529583554, 672.952961690049, 671.572237501435, 675.431072350859, 672.530940319117, 675.226304088494, 670.722022087474, 673.555910551002, 673.470298923818, 676.615008137035, 672.156132463593, 667.653245551675, 671.882452500478, 670.475389514963, 666.711323586765, 669.27699924003, 672.94306262901, 673.912825080319, 666.731193613714, 673.892382678113, 669.360465940486, 670.982439752238, 673.546221839965, 671.450961198913, 671.270591652716, 673.780302700033, 673.943865727381, 668.843930199625, 675.716253485595, 671.300334869177, 676.205949739294, 665.88065065474, 671.793235065837, 677.227299146236, 667.791366907979, 671.097140549753, 671.088395608732, 677.943792577807, 671.396487472872, 672.836534570401, 668.17998017622, 670.948383658279, 672.894712777741, 677.560398220705, 672.063055121664, 676.188916421493, 674.70762704602, 672.278388180436, 676.523178230344, 669.085203667794, 671.006112533292, 676.391946782527, 671.461248912928, 670.65018947237, 672.102793322766, 674.346286533241, 669.526923812192, 676.985838843168, 671.847465268626, 674.964590034455, 673.938686602693, 670.272181537147, 673.793731685098, 671.077218839993, 674.242857380662, 671.148335763569, 669.792460402529, 673.392855120545, 668.632975700779, 666.93044643111, 673.974185543624, 671.000507132559, 670.101925892432, 673.394348793341, 673.644029252847, 669.012764213084, 672.735542211282, 674.951022335751, 671.364281702797, 672.122370180653, 668.783764671451, 670.941965512951, 673.044906285544, 674.422159421448, 667.882126324714, 676.29525055136, 671.67945352033, 673.487126422759, 671.775061685073, 670.824582617331, 678.148583901044, 671.085360246798, 670.153868187467, 674.050565919003, 665.030082999537, 671.815089937821, 674.033094155513, 676.633852353821, 674.108251194365, 671.905460352116, 673.875167772076, 670.722105241011, 672.827857369214, 672.67421044295, 671.508001645233, 672.287063071331, 677.0202017489, 674.724380746014, 676.611403732772, 670.900889129658, 675.029856376193, 675.555908444046, 672.633418400086, 671.570006289656, 673.050428189202, 672.707460756165, 676.836534766579, 671.007792517576, 678.757716391437, 670.012995242768, 675.975989511939, 676.327382282782, 672.985657267416, 677.304595199608, 670.349426991405, 671.936531524572, 676.78673418045, 673.547303441267, 671.166293415316, 668.272542538727, 672.454843585068, 675.044974897887, 674.332159394193, 670.931815871007, 676.455310654074, 673.578909796659, 675.659595696615, 672.197942649417, 671.34566697489, 671.251913038976, 668.865802553692, 674.242285241174, 677.525819424749, 666.221268217956, 669.944044538356, 667.627645544999, 680.905066832404, 672.074045573222, 673.956490491521, 670.433954212232, 673.444986730857, 669.534156717686, 668.709583413899, 674.154412640036, 673.752409605325, 669.185206696609, 673.846255789943, 674.448141727312, 671.784951783658, 675.108475493987, 671.115149774706, 666.056475054654, 676.328970420365, 671.764156187879, 670.360958933012, 673.567020604164, 670.642384262904, 672.011709941265, 673.891128103097, 670.193596498359, 669.796291175322, 672.675995350583, 673.642611637667, 669.792268002552, 676.891715626057, 671.84233206053, 669.634879643756, 677.031797749727, 672.012701818235, 667.443354271081, 674.603284343078, 674.025937750084, 670.988399951915, 676.7900406132, 678.00783122845, 673.544621815818, 671.367917791476, 670.275124680337, 668.922044026211, 676.448189626587, 667.107656740094, 666.485164326748, 676.410751836943, 673.127080904279, 674.472610365988, 672.544162926398, 670.345944323723, 672.804352921353, 669.953351827559, 670.056999351122, 668.9214248268, 664.553388306503, 665.095301680204, 670.440336356759, 674.612552606087, 674.149191995797, 674.206360053442, 667.874210890647, 668.423647906841, 672.206591596089, 673.020143663014, 678.228338408563, 681.437365943357, 667.883162309289, 674.728730446735, 670.821771052969, 669.767982273749, 669.329880935779, 669.394743701501, 671.596734950351, 669.458301146331, 670.403804254296, 665.819916051313, 671.523170140314, 674.681171267118, 669.348723014743, 668.371276690425, 672.245215704802, 673.840552119355, 673.667137670511, 677.555314250541, 673.796671867844, 668.957714893651, 672.618264067171, 671.788619596001, 671.950019756304, 676.707410839484, 669.932038834302, 672.241338362147, 671.47646746526, 671.57388436399, 669.812479357255, 669.46718894461, 678.616990387784, 675.719137528076, 673.081696963995, 669.624298868409, 672.591529688848, 673.022610487318, 676.16408187595, 669.684348058361, 671.099578601044, 666.644954644508, 669.320081614302, 674.017107273838, 666.089354708958, 674.903786215188, 666.710478750276, 665.479467683811, 670.900064554596, 670.066732745815, 672.980190128857, 671.060199931027, 672.196878100074, 667.26205883577, 669.239890106112, 673.833565530437, 669.970269109941, 675.315938547002, 674.008725570319, 669.054547415497, 672.411328414988, 671.493399411005, 676.802097868304, 672.346898166225, 670.855911993261, 671.770396617991, 670.760136863533, 668.295373901096, 670.015852674494, 675.767963365369, 672.829194279655, 670.152150395048, 669.117462523975, 669.652159759151, 669.238584621744, 673.061721703392, 671.838705932159, 664.72683396537, 674.838548909435, 672.047908587008, 674.63714645521, 673.766732976208, 675.483325099442, 674.285902028236, 667.879603364393, 666.260419707343, 674.917558309855, 674.051747238094, 674.312385184416, 675.885259497506, 674.814470483488, 672.346832938282, 681.828152058766, 672.249540592653, 667.034483326674, 662.626043165654, 670.404454023804, 672.657561698622, 674.26996865587, 672.29513135466, 670.812255346726, 669.101614718855, 674.305712028654, 675.117769838474, 673.359365306814, 675.678223891346, 671.361979330144, 676.411980016195, 670.1135315328, 673.949589822364, 673.787383545499, 674.051467087417, 672.938777072089, 674.171963484351, 670.440083689376, 672.5133797534, 668.944379792982, 667.581273666904, 667.938095816044, 671.359723759913, 673.344356812988, 674.723345786337, 672.925902885846, 673.916993714777, 673.798246547265, 665.203593228963, 667.507200481686, 673.213757160969, 677.840551653092, 671.903428005499, 673.570156638956, 672.321600075038, 677.740752818698, 669.950101348094, 672.503293515381, 669.140727112513, 672.047625859413, 672.443312539162, 672.945062088857, 667.78109558606, 670.816621687076, 668.376784221285, 673.523315910936, 670.19978212157, 675.897531710728, 671.060733149931, 675.357621379078, 674.3710757003, 671.659770317646, 677.411243913735, 673.054613039703, 672.815430944325, 666.270418158495, 671.578078324902, 669.406726298875, 674.389527245125, 669.351827683851, 671.947891620419, 677.716604482035, 670.883392647607, 667.531293324994, 672.920663807309, 676.977455793094, 672.697042142299, 677.133610111691, 674.310364383477, 671.758598979293, 669.011466155926, 669.658908394727, 672.745205268178, 676.243572284019, 672.709894585188, 677.070718203842, 669.56703739848, 669.799412113053, 672.752191028182, 675.521055630943, 675.433787882381, 670.713607886272, 669.379329276943, 672.659128453175, 672.280522332383, 669.145233508519, 672.082815266914, 672.117044084304, 671.634196256022, 673.172196326257, 667.082563519238, 673.709836163828, 672.168720100666, 671.838953798767, 674.026967271334, 672.31123415062, 676.582800359255, 669.944371431577, 673.364972129178, 674.9332979203, 674.900360501833, 674.4270857077, 674.428230051176, 671.503874164375, 677.369777422005, 668.455079334686, 670.356805652843, 666.811545883253, 673.807064392389, 672.366145466558, 670.769495228726, 669.546089337973, 676.634385099959, 669.808095279132, 665.307059170826, 672.684142197685, 669.738314899538, 670.827956157356, 676.098872107886, 668.536497307249, 668.715288041157, 677.759407881288, 671.791972905427, 673.501931695069, 672.44493788671, 670.343002866611, 667.559919972059, 671.110383038086, 675.337370907936, 671.715676630462, 678.449344682677, 671.643401912554, 671.414780062337, 674.454667729851, 674.272116399842, 674.567987903586, 672.195147433855, 674.199526754019, 673.81873407384, 672.192038451853, 672.507680905367, 676.739480788882, 673.454874269441, 673.676618100998, 672.758450316391, 671.047165747445, 667.165556279845, 666.722562929526, 671.263324635368, 668.321739839977, 668.224769061779, 670.998161220139, 671.498227396691, 674.38819801098, 672.222368134134, 671.27876276455, 672.394995122057, 669.444923160792, 671.086694637384, 671.06265554234, 673.287554598632, 667.843406894593, 675.228561191474, 668.232518159999, 670.453021136801, 674.114601117214, 669.563260040102, 673.925157003504, 673.457061448778, 672.101179010776, 672.71884697767, 667.467656786447, 670.692637387484, 670.652262247808, 667.745111431666, 671.126744473183, 660.06895935455, 670.120337204584, 672.322775149668, 674.287678384003, 674.333837767973, 668.734965277293, 669.924043804299, 672.550776914776, 677.238831822464, 674.292707319771, 673.818056711197, 671.960121747838, 674.365641224561, 675.174491310926, 670.250476801505, 673.853803386959, 670.533891912811, 669.411476585026, 669.126878978588, 670.767073893831, 670.986614163032, 670.087327825672, 672.549760292757, 672.892416716148, 671.596596185983, 671.388329828147, 675.97752063856, 672.970992593076, 670.673397163871, 671.90280320351, 674.251999028971, 667.733551156098, 674.405854154162, 673.526714008475, 674.045774733848, 675.068874743276, 669.614934914288, 672.778190137563, 671.722559657938, 674.618045429135, 673.005167759069, 668.696011943728, 672.397190124327, 671.646553447421, 667.796313444329, 672.904570779736, 671.171324920368, 674.486541669488, 667.699711522692, 675.067646223129, 674.460435499934, 671.824337741485, 675.102628520401, 674.535241811038, 672.461831319725, 672.657535697692, 671.759240634497, 671.617230013179, 673.778421994869, 670.655229487077, 673.071649236729, 667.176366428565, 670.980212658431, 669.979068460012, 672.515398092537, 672.753827148402, 672.158685335367, 670.651620991645, 668.450464507901, 672.841883630761, 675.798422420899, 672.594995350386, 669.424155576738, 673.529885693073, 668.975678999004, 668.23141984684, 673.698023148754, 669.881153394206, 676.728883295958, 668.902191533766, 675.251585997726, 669.240724560085, 670.243331042824, 671.938455545292, 673.57772601442, 669.408599424008, 671.058228365105, 667.679709809706, 677.870439557928, 674.042539903051, 678.883056176514, 673.493101512441, 667.601542132843, 670.930474437373, 676.603722149137, 675.565264861791, 670.830991909334, 671.011985710708, 673.025146499285, 673.747560059203, 666.275533962939, 670.151060439044, 669.187508607286, 671.638121144787, 670.928046124661, 672.613992382978, 669.444483890707, 671.943105057683, 674.774190139271, 668.186416969973, 672.169528560715, 665.757758185747, 672.661349851772, 672.765169998995, 671.084736540158, 674.928994278932, 667.127878192761, 667.418787534088, 675.067314795514, 666.937407864247, 673.882358002185, 667.780758061451, 670.267924413849, 674.429567128059, 671.823705592118, 673.45370977809, 670.831372402003, 674.371492767444, 669.841780395534, 671.040998479917, 675.033044004999, 672.688618128863, 671.647835305316, 669.154546145178, 672.278998051871, 674.290920863773, 667.342079493625, 668.608932018749, 674.285423675631, 665.635574064842, 674.373655815275, 667.70229912345, 677.517868284283, 668.328293667189, 669.874993271785, 671.303801793816, 669.903703971209, 670.824196065757, 671.684060488764, 669.369241867315, 674.05088441961, 673.06443797282, 672.590676790381, 668.122947118352, 667.496098247871, 672.74595989181, 675.577253849366, 672.352444127731, 673.347575151255, 675.161618357195, 671.533698189181, 671.634056770544, 674.153250558165, 672.181586790964, 669.75751837525, 674.549959917311, 674.738530962356, 672.321718009084, 676.801344196319, 666.792741520501, 669.916866621826, 667.889973368183, 668.141482769542, 668.925500684291, 672.74904426269, 676.593122494965, 670.561378319477, 671.853383233897, 668.070746655612, 668.769061760321, 679.210137555459, 666.842572927382, 670.061860570753, 674.38209888091, 674.561028855562, 672.228446225837, 670.938285573315, 667.82351687464, 670.481252143581, 669.346253308746, 672.220458103108, 670.159272663509, 670.30977637871, 672.002252396141, 671.207858063927, 665.388248625035, 668.431773778887, 673.04423954079, 670.231609960437, 669.362992221698, 669.755583763274, 674.464884526254, 679.116028950803, 675.269195235728, 669.050792466567, 673.374606657471, 670.319012656328, 671.259610393974, 670.383050097436, 675.910629871028, 668.957512274643, 671.181102848119, 671.815428369173, 672.195056938498, 672.170166390275, 675.013104348094, 673.473026843591, 672.850325730468, 673.286858998428, 675.850988484268, 674.114437373498, 679.193191316939, 670.672198295867, 674.283783827321, 670.242824351109, 670.275427550223, 665.701383287071, 673.586971714683, 673.151158265323, 674.57034596576, 669.63155392618, 671.132648983009, 675.501681591045, 668.489488959707, 667.389980842155, 674.251131573594, 676.366614467496, 669.944914755861, 672.143577198827, 674.50550400254, 674.753262319244, 669.825657240334, 670.803271316793, 672.710545058304, 672.320671320656, 669.995766530281, 670.275389646246, 674.803129402379, 671.797223174294, 669.527427211962, 668.428209636258, 671.85945491277, 672.780754881506, 671.188186031063, 674.833211986625, 667.14738866291, 674.296297043757, 668.832034979112, 673.570054103843, 669.933509850867, 669.782645184267, 673.634701596723, 669.064842926179, 672.875749399196, 674.609213727316, 676.470523224144, 674.288452589348, 673.139782937116, 667.827967297914, 671.932625712605, 674.497757998339, 670.797139308421, 670.055009260872, 671.635333472949, 674.061409676702, 670.349433691255, 666.539620094853, 674.019108663135, 668.468710016318, 670.998509102461, 669.533648596772, 674.453516133458, 672.435269724003, 672.569049770927, 669.974618498281, 677.108910176026, 671.51133136771, 676.312412959638, 671.94520371013, 667.640651256226, 676.152589732404, 670.503075354237, 673.360954693046, 667.315522425839, 672.289638381767, 672.645504923226, 674.880228253852, 672.407843586775, 667.477128035531, 672.917358311307, 671.785808346672, 671.530439598252, 670.251423137204, 668.19103189704, 675.588805123414, 665.650639734198, 679.621976230861, 670.13436133219, 674.446901581938, 671.36726882138, 665.837836175707, 675.637350834949, 679.007087011769, 669.519089855441, 676.108032704604, 670.22825388866, 670.479902600214, 670.899246931789, 666.938756732325, 677.303411136049, 674.526612417455, 670.28407004351, 672.908402549007, 672.152843767528, 671.143037514688, 669.986104156474, 669.001289959471, 672.725979985205, 671.529274204648, 674.017258886295, 673.464159504138, 674.659822335831, 670.521630134259, 675.834431166122, 671.362361562696, 671.925989916389, 675.451495062202, 666.229936373685, 669.198903043988, 666.936954577978, 673.170237283491, 672.383738396504, 672.322352387592, 670.872240678264, 672.0650201623, 672.500036345601, 672.025902189248, 673.665322740882, 672.296685307756, 671.632499737516, 673.393163650027, 670.038165340298, 672.65213250389, 670.551948257546, 673.252549418669, 671.282060121916, 667.382865639518, 676.314814326887, 674.174293005714, 666.227853868191, 673.134051217479, 672.558781497769, 675.917048122527, 673.099308181111, 665.580054282712, 675.724943568163, 671.712509187959, 671.843227603254, 670.515200297725, 670.664732701165, 663.153576856801, 670.839436793723, 675.057337404166, 670.938146282056, 678.43856524695, 675.273586556241, 671.13306661574, 673.507806060218, 672.49114089781, 673.876523408055, 671.257373497324, 668.199825400204, 673.117397085813, 674.268703767176, 670.302045358343, 674.763084119812, 674.961304862389, 672.161875522383, 673.069725685602, 676.681025240777, 668.544926260233, 668.822533537318, 667.689304645885, 672.302564991227, 676.188364673264, 672.079278192307, 670.664937903671, 670.526098571108, 675.507855454063, 672.776241813531, 667.343401205158, 673.48137989892, 675.767049204845, 671.320287172273, 673.716278836429, 672.624524484922, 675.308810318329, 667.553835094561, 670.139380320486, 668.355913337392, 674.362545043005, 672.618756288001, 668.567829072651, 672.408069585162, 666.364401154704, 669.783038584065, 674.515421131796, 670.518950875828, 670.308222614907, 672.819297531134, 666.419622592981, 669.444556908965, 675.396367638007, 676.093082532679, 668.338695744295, 672.344288422331, 671.569883342475, 673.137454243438, 673.209933762943, 669.933507489941, 672.885702066104, 669.919861385623, 671.280495251368, 672.617113737472, 671.395859593085, 676.776281927454, 668.543413737606, 668.882929187815, 671.960472013928, 674.278937924409, 672.381683638586, 672.741149913613, 669.296109723022, 672.390665096787, 665.612015522344, 671.149883404495, 674.810883072874, 672.845200549718, 668.428465897774, 675.376336073188, 670.892946588631, 671.383700859249, 675.420491711904, 667.792622543371, 674.057867792611, 668.333713347256, 672.463266448544, 670.6644751767, 674.227012597726, 670.125769601381, 669.701173457068, 671.070452959318, 669.974692870956, 674.133060830978, 668.868292705265, 672.988395354343, 667.242680715708, 673.711398883329, 670.314021569497, 671.755997914728, 668.436312269725, 672.810403235334, 675.904144470904, 676.993556236227, 672.017897210373, 671.475137508881, 675.634841973777, 671.844998617452, 671.380480314691, 673.093242248994, 672.544339537347, 676.256492962424, 676.250816610741, 674.944914551011, 673.331627568616, 667.402205611244, 675.120029461574, 667.540800746392, 673.629951456083, 668.626344432458, 673.185498586658, 668.48619186886, 679.596696688329, 668.492395671259, 668.72484880143, 668.209724323699, 670.917975569265, 673.843617344556, 670.092760714343, 668.732836884554, 672.715097894323, 670.202696720765, 673.079064854653, 670.445080827161, 673.054754477821, 670.046243995711, 668.431609686785, 674.10344840856, 673.019935083602, 668.20711949449, 674.2083015185, 675.961095809306, 671.816441865962, 672.601360775676, 674.365816412948, 672.818410391839, 670.770500721352, 669.380947388151, 676.647790394487, 671.909897236879, 671.079752029118, 674.266422158144, 672.226447055957, 667.495142042521, 672.060730375276, 669.290756138234, 669.554091218186, 671.132784002909, 671.52248023416, 670.802251682848, 668.343918367601, 669.501015688132, 673.056574259285, 676.087134094022, 671.394421974121, 669.326652793967, 671.006417939553, 670.928319234015, 670.924615292779, 673.331710111201, 668.448496971236, 666.386280319896, 673.601214824801, 674.252158424726, 671.215220267497, 671.575874404047, 668.17792239853, 667.73913372308, 667.562841988087, 673.249396309122, 670.907314380097, 675.643252229274, 675.095367894205, 668.706586271663, 673.814334764623, 670.463456026976, 674.226518467144, 671.070002957036, 672.316990307329, 671.725663572904, 674.065808129008, 674.140638622025, 675.584043930573, 668.913498046508, 672.60522123771, 672.728327733081, 676.031858286067, 670.045839188919, 670.600756476767, 671.795492386226, 673.80487176855, 670.191331802708, 671.795033693895, 672.042016378903, 675.312839381746, 671.731876139634, 673.666597345447, 677.436340208634, 668.177189623105, 674.172666201424, 671.965121576159, 673.211262635313, 670.292125474596, 669.065105838557, 670.787881888878, 668.063558374599, 671.406439777528, 667.364411390419, 670.568910634548, 672.192573020181, 671.63963773361, 671.683947882977, 672.875229181922, 673.396959701603, 674.471014521466, 675.936421004832, 674.917171771789, 674.69129704177, 673.855930010687, 677.601643716983, 670.886738550609, 672.276905909713, 671.236542027196, 674.39333778596, 671.103635455778, 670.088833755736, 672.59451721139, 674.065718536298, 671.42818815968, 666.657585096725, 672.035487702306, 674.209936473654, 667.311091537869, 669.366512619065, 673.557507586781, 670.276051103689, 668.127798175321, 671.147555623249, 674.348900845811, 673.424793927561, 666.608065167535, 670.011560242014, 670.037782688388, 672.034043277044, 674.672009088203, 668.075826807991, 672.298817330598, 675.399507704662, 673.495961978676, 674.104209324949, 672.890883829318, 667.033116341456, 675.286152908601, 668.954370642783, 671.792484937656, 666.453572715374, 674.271919366996, 676.312073668447, 669.658707508639, 671.108975595176, 667.242230503836, 678.604226040749, 668.422096095665, 669.776869355987, 673.288556904033, 675.364613652319, 668.911624877527, 670.898702275559, 668.105030083928, 672.330385539254, 674.711211737725, 665.592092995069, 675.884653321859, 670.364303512262, 676.369525500661, 675.371200693496, 675.898718159067, 665.57722961355, 676.398423061248, 668.993565594999, 673.193245653487, 672.989785830904, 671.981839420457, 669.081487559594, 671.382454177038, 673.969685968388, 674.642452315075, 673.648776022759, 669.852747369711, 671.786293654924, 671.222865942229, 670.419658342852, 675.023028611702, 670.830457555019, 673.274374069904, 670.67891963398, 675.783400843016, 670.573370437562, 673.927828008221, 669.230519726195, 670.118311391797, 673.304765537185, 670.339606811001, 675.446065311027, 670.767568933036, 668.5659201702, 673.568598384758, 670.877158065957, 671.627303680896, 669.60639374347, 674.888926416644, 669.412396439892, 678.187116499048, 676.150890550061, 666.2512301604, 675.917215798423, 667.848071521756, 668.498742403459, 674.682029191816, 671.029198994211, 670.259832087054, 670.844254301407, 677.116884647151, 670.256912110601, 672.635311627515, 671.435086965828, 672.546351057658, 672.090764660888, 671.302414418304, 668.790870472682, 675.719614718004, 670.64859616924, 673.4922055215, 675.658307084522, 675.859523806201, 669.896036466608, 674.516179688773, 671.97004906613, 663.786428730394, 665.91407307639, 671.230433367029, 674.877421290253, 673.513259343039, 672.630438244028, 671.659914214895, 671.101869023111, 671.105760013784, 673.864725530406, 671.859489574194, 674.871497966005, 671.719782788964, 669.819402689068, 675.165065032303, 670.317446080376, 676.125324118133, 672.635703466273, 671.496025414574, 674.211624740031, 668.030127504117, 664.596503347847, 670.146566600373, 674.476066109708, 671.672369505068, 676.536951222716, 673.7568409948, 675.388997828905, 667.877957939912, 671.112533594729, 673.129552509282, 674.682609339427, 671.14874748748, 662.382450463865, 672.097990563502, 676.759725639532, 669.685076655876, 672.797788081129, 668.070008873926, 668.058811285192, 670.944325519635, 677.86194262962, 671.657412804131, 674.783361068598, 673.108438733201, 667.842626899697, 671.014262219558, 670.399097101713, 680.756784911252, 677.509070727909, 671.672833333648, 672.845280835291, 667.594005875746, 670.237596332531, 673.903201952553, 670.461895063238, 671.546544912696, 673.580708497636, 669.345295292938, 672.863563951411, 676.049356478551, 671.417255739264, 671.765320147287, 672.20147977875, 666.435850895724, 672.372706277986, 674.663454062337, 674.554799006178, 674.669560160824, 672.664684845705, 667.460313644192, 673.622256135757, 675.099692683152, 666.024154090526, 670.372061499522, 673.141688619896, 669.781327781213, 672.26455933614, 676.913077692522, 670.156078955988, 674.332304545833, 668.192820538962, 673.731808521746, 672.073410478768, 671.447828845117, 673.109778266078, 673.274300038292, 672.216563555083, 679.073219236451, 668.446661280352, 675.881073049924, 668.614779739312, 674.469816370865, 669.322838409032, 675.788427169595, 671.738200211068, 676.82455813454, 672.971160036309, 668.246376212391, 669.74526136997, 676.239829766305, 675.313625399582, 671.925225652392, 671.698185126841, 670.563582934575, 672.287616847487, 667.179443281507, 671.860859098754, 674.353376429219, 666.293929481064, 672.644903948783, 669.13548367383, 672.929122999112, 668.591509276453, 672.260797806698, 669.866921776996, 670.061632232113, 673.191059795131, 670.081575714251, 674.436606661254, 673.620363380588, 675.162100063113, 671.133872959254, 667.101954094762, 675.976816210195, 674.070220891239, 678.409890686111, 670.820773499525, 675.562189991517, 673.17022217144, 671.541665916689, 675.54709441459, 674.109811387895, 673.571923891499, 671.215381934472, 669.321578927204, 672.09456423092, 673.989007440141, 670.318045404198, 668.673025880009, 674.715731201431, 670.180734600545, 669.256090215259, 674.475320259348, 672.890616906232, 664.026959082404, 670.205476383198, 668.971604107703, 668.936896427039, 669.109331477266, 674.971429830364, 672.229324593523, 674.029163752904, 670.69052274209, 669.027459255016, 670.065880911391, 672.871836135268, 673.027258046716, 668.110211732845, 678.12796503827, 675.047450247908, 671.397523941032, 676.878622004994, 672.694110989832, 676.935943648514, 674.016976687659, 671.115669084834, 672.575186024428, 674.9061603667, 675.015463942044, 670.453396548565, 677.67579055755, 668.598185957994, 674.20338240186, 673.744872227887, 673.01949251401, 669.255280984137, 669.254079176105, 668.055311030329, 671.267660223803, 677.06079939853, 673.141913228622, 669.39844688404, 672.516933391078, 670.239125573481, 678.739500166612, 671.496388723512, 669.444034289414, 678.754147532506, 675.381787273154, 668.421733204426, 670.190830595732, 674.575327713292, 676.84686931346, 673.436977511674, 674.626251965219, 670.187773082292, 675.078171476466, 673.484054697649, 668.031363464367, 673.121853917664, 669.942752358281, 668.981709423004, 669.980280935226, 668.182098793713, 672.695796131093, 671.744202966046, 671.846604635796, 667.0065974263, 671.672080124864, 673.78007292596, 671.573618540114, 669.506837578305, 671.982545878891, 673.903219393071, 676.69847247486, 672.793099423898, 676.711174987914, 676.441915147489, 670.992158892292, 674.779757070541, 674.667888457412, 669.230668310453, 678.858552264149, 672.937445529134, 667.817905160716, 674.89842970251, 671.95887805766, 675.005389395207, 667.581344795023, 671.999071297606, 669.809438566093, 673.014558186194, 673.542298765257, 675.410261038554, 673.319178591075, 673.917354116411, 670.981436729733, 673.869698232558, 675.332324366351, 677.485167042666, 673.201455000051, 669.776813667893, 676.04500617703, 668.311351443715, 665.384668896846, 668.670672409149, 677.028427680091, 670.029647554759, 671.909334994513, 675.528388093351, 668.957659856725, 665.468562359803, 675.529557578281, 670.954476564661, 671.563287157184, 670.599128628826, 665.892482305226, 669.94022535921, 668.134061478142, 673.406018148517, 665.741776753596, 663.560170940271, 669.31452070876, 676.88990954959, 673.85376716036, 674.748024406753, 672.240955451276, 670.046099429494, 668.943546367962, 673.606087846687, 670.585248361941, 669.810512078856, 675.719474396539, 670.146200429939, 668.542371307584, 669.10460973342, 665.517541867921, 677.069986645494, 671.783206114761, 672.764587424299, 671.421505026535, 672.688307447538, 666.901177442233, 669.712021417492, 676.594683324465, 669.887671410164, 672.522243502829, 667.973241227683, 672.406641499685, 677.199056709526, 667.849753343468, 672.981524852089, 672.247427923904, 670.095841357861, 667.19341846934, 668.443850070167, 670.890446550296, 666.619392814491, 672.843665249638, 677.717271388049, 668.418323875516, 670.120192560696, 671.842759290705, 666.094384264001, 678.278642754557, 669.49859322655, 673.408750173269, 676.230130479137, 673.1447784858, 671.60928198309, 674.420948178193, 668.26981511366, 671.972992425674, 673.074854618084, 668.223836121104, 672.12919615403, 674.075005425369, 674.00918033288, 672.679164476781, 670.237077992754, 671.500937405421, 673.28010147264, 674.327391147469, 669.746048797117, 674.478764948689, 673.873311997077, 675.958874903451, 677.018362905949, 668.518907787611, 670.348794368575, 676.85395616064, 670.099805456654, 675.13771405681, 674.532278300149, 667.484207245848, 668.70427251852, 671.268164407328, 671.474521362058, 673.503902898891, 668.863898513764, 674.24811564987, 674.119533128291, 672.071345559302, 667.700000276272, 671.539499984084, 672.055001809788, 669.996505219987, 672.627443339225, 668.782906808439, 675.493595308747, 670.765428279632, 670.796674252059, 666.172979598375, 674.77425790918, 671.863281687004, 671.515060411606, 671.760549126487, 669.478057686445, 669.687308209375, 677.158508401015, 670.655738446749, 663.619695460698, 676.799886706182, 673.556382163578, 674.255510901034, 674.607033507026, 667.885748778758, 672.681765178201, 672.206823225252, 672.417294085358, 668.759737444534, 675.678992244329, 678.298248851657, 668.789868262024, 674.732761403147, 667.804861458087, 667.694601829511, 672.40605967327, 670.738844816428, 671.293221111992, 668.252679341669, 674.750845537724, 678.650978457361, 670.638463461052, 669.78457965311, 669.464294682238, 675.725102885539, 673.182395334233, 667.6895736184, 671.175872696368, 669.885328150333, 675.779435872929, 675.524253870851, 669.967015918123, 676.789391994063, 679.57649940186, 673.275783028439, 668.912947987184, 672.924418053126, 673.681274799541, 672.558328133183, 670.735400198793, 672.452997273229, 673.78570147422, 669.992864578296, 673.316201383658, 673.208142875411, 671.163098319125, 673.548777121941, 678.460577850487, 671.055221038557, 673.593131148997, 675.185577394612, 665.80636653764, 676.74790464844, 671.885158560479, 674.94457552322, 677.844042335525, 669.487822599883, 670.698804740056, 676.023441255622, 670.316211141623, 665.751818289242, 669.460708024356, 671.608833584548, 676.070734059738, 676.017467740234, 667.787390205502, 677.35937080165, 671.183215685206, 669.596594134634, 672.785697558711, 674.451211654619, 666.104403279543, 669.090261750174, 667.828725411043, 675.440268923748, 669.396521080728, 672.264414314291, 672.214335631618, 672.666534885391, 669.390647023517, 669.627084668331, 670.507982485819, 669.773021797758, 672.644270460446, 668.86881627341, 670.583856050013, 671.444336187792, 673.120110187045, 675.891102694982, 671.732333533272, 669.24239957062, 672.410242774626, 670.803175451623, 675.213070713035, 671.73311249064, 676.917156746564, 670.870354105265, 674.807079293064, 672.684173062833, 674.57835705281, 671.528078547392, 682.386760380437, 675.717709833321, 675.459689671225, 669.786043714314, 667.799518308266, 672.122510644223, 673.861422195411, 671.329395065369, 671.011609706646, 675.239924002247, 671.014659089113, 671.819611030377, 669.869258800759, 673.105768604601, 670.165120897397, 669.237348919655, 669.336924700197, 670.578848965114, 674.849987975509, 672.447278234292, 671.538608905232, 668.121520373351, 671.629355737931, 668.124634418272, 675.222853533984, 674.444481942041, 674.332946665539, 673.138351194878, 679.19715128726, 674.640884698638, 674.563638037512, 673.803969403664, 670.966023579493, 670.519544232873, 668.903626334112, 670.94668319882, 674.15517422259, 672.132942098931, 676.637623584456, 676.149185904161, 671.868775062683, 668.513711112438, 674.010887227904, 673.324034182476, 673.53678771883, 670.887489462794, 678.393778947843, 672.365539268844, 670.085244917727, 673.447070104661, 668.881268033834, 665.04896763832, 667.237099561165, 669.195851974915, 674.246878034082, 671.206488619174, 675.658233838132, 673.533209705012, 675.074682739281, 671.347337404931, 670.388162876755, 669.17000188555, 672.831970427956, 670.11417449515, 672.985776078738, 673.15502747071, 670.383607631476, 671.554881919016, 670.520310402991, 667.475301406859, 675.999334004963, 673.268906461069, 672.509517472826, 671.07740673944, 672.147135472165, 670.151480528249, 670.808557144737, 672.860798364292, 669.825100910479, 671.326755168264, 672.822516497903, 670.068661830506, 674.72549287087, 671.684452599722, 667.745776638313, 674.894746795361, 670.675245835764, 673.508204445312, 677.153847884855, 675.380550814136, 674.929954648525, 666.656762592648, 677.714514742083, 672.210903484704, 672.287235337646, 667.87828722495, 671.169214329945, 671.123365647463, 676.492784950142, 672.409217464244, 670.714764108735, 675.658023530504, 674.273272306881, 676.232137686838, 671.55701750299, 672.491536255828, 670.660442755684, 668.299946653749, 674.462855299819, 678.83008141834, 672.240712876236, 673.513221595474, 670.954701005099, 675.992835993438, 669.410332568521, 665.241607785753, 671.359757386595, 673.996449188373, 667.816443623875, 671.886832941841, 673.885482540259, 670.961556181022, 670.188961009473, 676.418074747633, 676.796478244244, 670.533647490103, 672.233147223355, 671.088303177167, 671.085882626586, 671.26558668929, 674.676538071085, 672.656380607812, 677.444577586989, 667.235835776401, 671.00002234138, 673.946361681853, 677.647870841196, 673.542440784754, 671.412543860522, 673.928415094356, 673.033287347592, 671.050848051547, 668.010706962105, 671.202799783803, 668.775714111986, 669.571763336743, 673.433785901248, 670.497640533172, 673.414269126651, 674.711250874109, 672.037107437804, 676.113374517631, 667.627526918592, 669.644843346358, 672.099743118685, 673.0633643605, 672.050549542883, 665.931267933832, 676.958278631233, 666.958055778305, 672.251763669582, 670.903422210918, 674.952806424132, 671.138800103361, 671.083938414083, 671.93316431906, 670.88455835079, 665.695918600651, 672.442198259378, 675.196871101744, 670.143065305373, 666.656101214148, 676.75432825383, 673.783969168579, 669.707444681975, 668.930953664662, 670.875014535631, 674.669560451205, 673.710217675558, 669.287830308399, 673.924719999008, 669.05072599148, 674.275332697544, 674.503979180496, 672.661949102241, 670.000030552608, 668.991467042635, 672.941534786092, 674.305550708287, 668.342883978041, 674.488599118519, 671.90904332333, 668.011074388516, 673.811373662143, 675.266473385087, 668.67778636855, 672.185777330055, 674.138423470071, 667.916057237224, 677.62834680813, 672.810022615994, 672.908467905932, 677.047203471117, 674.339356908363, 669.110552238557, 671.507562851109, 665.258806869659, 674.361476854239, 671.383841575388, 671.989308557015, 667.586987409544, 669.796814993131, 674.739701440879, 666.630965194153, 675.342183190234, 670.025252273719, 665.79434629901, 670.766500437791, 674.462188727992, 672.026098666501, 671.39043912332, 666.004576803674, 669.720605485736, 671.743048067894, 672.339061355341, 670.040636021183, 673.900421424967, 674.9449603638, 667.935889949195, 668.002267253939, 669.755230614463, 667.885679904586, 669.982286037104, 675.944586508299, 675.195298974123, 676.720553735215, 671.694124349456, 672.430751900693, 669.010850615777, 673.737995413164, 671.273286381933, 673.973001834399, 671.921583789389, 671.521947976264, 670.372690440747, 675.22345833758, 674.37962337712, 665.681649346482, 668.29286200737, 677.654653882675, 673.096872540174, 673.305687668571, 674.206058164731, 675.618598641377, 669.367393998731, 672.573218034775, 672.506329606167, 677.760561394134, 675.838273316598, 671.839261672405, 676.212138549506, 670.252518009445, 671.760263437527, 669.372042106097, 668.566449865203, 674.593007771439, 672.524451304116, 669.513536473365, 672.780563889771, 671.678406800728, 672.407439846623, 670.026381152747, 673.434955490488, 673.746220603916, 667.298174188056, 672.511546693008, 674.341794123045, 674.498782010654, 669.149150483145, 675.960485849353, 670.363535593521, 673.376878081266, 676.228728237916, 668.460255172219, 678.528714301312, 672.737454946627, 674.490726338618, 673.538124542157, 673.933224924557, 670.067393656933, 675.417589826413, 667.92604005634, 671.475941489421, 674.995774269589, 671.203924557881, 671.509032853803, 674.812272790906, 675.925730929954, 674.664183444237, 671.152183576553, 671.605350703612, 671.90531630903, 669.349024365521, 668.68950573308, 673.454524315162, 673.508303815481, 670.092170518117, 674.336810477521, 664.328248155626, 670.994791202381, 671.099082438367, 675.626423408627, 668.605525162975, 669.158376866061, 669.053480110521, 674.40359919994, 670.719252102332, 671.796371420978, 677.283281439045, 675.154041028174, 665.979031192938, 671.020090654602, 675.029758169402, 670.791153448325, 670.391238995477, 672.215083735235, 673.616797230838, 669.690173617603, 673.228200973448, 671.857849560892, 670.191067625305, 674.616847100786, 674.455012823433, 671.808087329572, 672.190083516091, 667.141047657313, 668.857357018495, 672.537397724901, 667.488611583471, 673.434948447781, 673.242361338469, 668.344587970949, 666.784369057417, 673.934946502105, 675.19850138287, 672.236316582397, 671.352031222493, 678.171915248268, 670.077689792425, 671.511488740907, 669.859023406892, 670.695873977067, 670.526127752215, 673.641303059607, 673.81486829493, 678.919771823779, 672.320175908694, 667.751402824687, 670.965866450592, 674.834872556624, 672.072194523229, 670.792056612095, 672.992729003385, 670.604582187869, 676.404945374571, 668.415064784465, 672.487510613054, 671.919591532794, 678.063847205568, 671.268347742685, 670.900975583763, 678.137604567639, 674.220386254793, 670.599851998376, 671.213674505567, 674.138841671881, 674.001863529892, 668.57004330095, 669.468942843701, 668.302198730275, 674.631118001668, 671.069734190061, 676.418147398258, 667.266767239339, 669.680300792737, 675.243384184414, 667.039840902616, 676.284412921212, 668.72353443641, 675.566980861167, 672.520500849437, 670.964096557155, 670.363367263726, 673.807609282769, 667.851349856418, 669.497689410996, 669.005248198127, 678.374052526522, 670.576452355652, 671.720403503968, 669.026257631184, 673.601340151388, 670.35695697034, 672.048851694927, 679.387094556689, 671.536610078618, 676.967442338118, 665.765052087647, 674.113053685133, 670.016721688669, 665.720223480059, 669.412413828555, 675.327748172861, 665.507113703724, 671.332243426265, 681.138062823681, 675.228649146024, 672.599891301969, 673.150610338227, 676.905099682072, 673.651425166176, 672.368574235494, 671.524143116949, 669.73280743993, 667.399881791739, 673.185379315319, 675.59942799689, 668.61349422092, 676.532397830067, 667.512984632028, 672.676052446467, 672.442529983193, 671.888945200699, 671.076730623614, 672.386849479529, 675.4363757075, 676.214067796964, 675.366565291359, 671.950347946783, 670.777937813265, 672.762759360982, 669.346969352588, 673.99195484015, 667.892035133923, 675.697369241113, 670.487209388713, 672.606359630897, 671.040393116687, 670.271323782274, 676.154055488623, 667.269114733655, 674.927971147624, 674.056828442483, 673.297101730146, 675.799049243451, 672.242824407553, 671.859812762823, 677.870536399643, 677.734548604672, 671.726560828853, 672.906208564148, 670.955569673755, 673.912214580541, 670.924966571397, 674.167187065602, 671.42522922249, 670.988892513562, 675.106089574282, 674.698166953979, 673.074730941397, 673.443451898525, 670.934786819382, 671.608592975807, 672.326629589088, 669.673471633172, 676.505983685818, 674.95066892709, 670.302198116722, 672.763224291409, 666.433434648622, 669.05423845447, 670.885858385203, 673.468025560242, 668.000867616728, 673.258114486134, 673.360407562642, 672.307834304245, 672.823342362919, 678.078485645279, 670.518258766872, 670.552386763014, 675.359433421644, 669.078694741394, 671.232479822175, 669.201750901946, 672.865874050317, 669.876337527104, 671.066768003431, 673.321263057926, 677.50919413171, 668.412314604069, 675.803139381823, 670.034981491655, 669.168736047792, 672.577194990902, 672.879525309433, 672.340532490123, 672.910300518983, 674.290995781348, 674.534829307039, 671.904089232176, 675.210437607829, 674.883366148488, 673.665938877923, 669.038505948893, 669.053607941421, 672.595198005227, 671.841894311606, 671.797803949469, 669.500777836926, 672.602594196743, 671.938177212578, 670.603352627561, 669.412747939132, 666.139910202292, 671.851133626106, 674.04229478972, 674.3648363565, 672.613632874843, 671.208301914955, 671.234395897074, 672.274811607817, 671.147125474712, 675.917624621394, 671.467912157293, 673.368635049478, 669.56473866932, 669.467193783649, 672.501292952249, 678.225123806708, 668.315882184638, 676.030414461257, 677.115659666111, 672.612377860138, 674.996933574428, 667.098779576341, 668.072222560441, 676.739120057234, 676.904465049832, 667.758751540784, 668.507062151345, 674.030764584961, 672.019896774678, 668.690031248319, 670.639044377871, 671.478958501163, 674.145576585397, 673.225697565764, 674.107854969294, 671.49830751903, 669.157036299601, 674.95073364845, 670.149863848329, 677.825686812768, 669.387157006366, 671.370920113032, 667.206470213733, 674.040844342715, 672.589340914005, 669.835392334179, 667.162663466641, 671.304205838492, 670.720813985504, 670.286561546003, 670.419123903292, 672.361603486921, 671.86603932726, 676.500012061039, 675.620599948688, 676.146970990931, 672.995320354877, 668.277810616761, 669.692682965896, 671.983815865537, 669.749983455105, 676.06411416693, 676.42367676526, 674.135415920104, 674.929903640376, 675.216541547586, 671.975873568821, 670.730321436839, 671.056475904954, 672.040663639507, 669.053918313292, 674.847782794172, 673.08767303304, 674.906324345486, 680.181898369872, 676.195549584006, 668.549408766589, 675.528755101646, 678.097355742642, 678.965282287499, 669.35657530113, 669.843239670561, 668.812193530532, 668.6986782359, 671.903677473854, 671.502473799599, 672.078643218602, 671.435175836329, 674.292519932677, 672.715231994392, 670.737255290383, 673.626017586125, 669.974281423781, 677.861817138153, 669.685709278665, 674.432348423285, 677.069769665061, 680.744043439478, 675.779131101048, 667.970390204129, 672.780434349271, 675.445890163904, 672.787367904832, 670.597819902016, 676.704177557101, 674.822943011008, 669.715370376445, 671.164795412994, 672.836001160012, 666.960742193167, 670.558580494761, 668.624823352513, 675.606556739904, 669.187560325169, 669.685224127788, 674.123356446827, 672.919953780602, 671.359045389551, 676.192267529624, 670.710788848738, 671.36188357005, 673.081291127856, 675.84987947918, 672.374644533987, 671.953310083284, 672.132970562369, 672.134781189059, 671.350306763984, 670.598273658921, 672.79365741684, 668.978963971216, 670.416985987924, 674.248252094864, 671.12231486937, 673.625603486465, 674.362978447893, 669.128551187214, 672.427224448163, 674.389694136913, 670.938533049585, 668.676550958555, 672.392723707747, 678.620966224589, 677.788382757617, 680.744959990123, 667.0453746708, 668.676827240069, 671.163036414458, 672.949014572632, 669.89977559025, 670.826997605053, 675.09267077907, 667.823411308131, 669.226039058142, 670.01321728696, 673.919804249173, 671.974798779308, 671.081604142366, 668.741534165858, 668.835099011502, 671.55549969336, 676.600561906693, 675.028147873637, 669.753068861293, 673.618098802867, 672.218052680882, 670.436524348185, 675.18063512816, 676.035213288796, 672.379431126434, 673.665893071117, 672.922761374213, 672.174333568355, 678.631922122014, 667.504205077325, 673.099933154954, 669.30437478848, 669.062742689522, 673.348230834731, 675.036738898978, 672.578554417586, 677.490475021391, 671.836633233543, 674.831351976755, 673.856622216896, 667.625704742874, 675.553496157275, 671.093672566729, 676.215129663531, 669.587635724575, 668.70694816836, 672.045420024636, 668.426478120834, 669.49653646516, 671.610462880121, 667.413785458585, 673.991848733775, 673.669792600967, 673.690279324483, 675.095767123432, 670.49855992151, 673.614654462267, 674.725565796257, 674.877733922621, 677.959544096721, 676.029469081682, 676.342765429669, 664.190040711741, 664.896375805806, 671.1221109748, 670.867198106435, 670.237732686391, 669.203874524997, 667.533292921877, 667.993691599902, 676.6582514304, 668.777948429458, 670.204594520797, 664.588537183974, 672.50857661695, 672.599995549636, 672.34855295458, 673.465226070493, 674.467529987006, 672.002563030994, 675.02818556191, 674.42320721587, 672.832586769191, 675.296534577687, 676.462223538782, 671.427964026459, 670.588125621845, 670.031348921518, 672.468640126968, 674.725820416418, 673.109662757837, 674.813638779753, 670.529847365755, 668.99181003182, 677.829138834485, 666.783036183377, 672.884452395939, 671.24767440912, 672.417046439901, 670.731992122275, 670.056056441871, 675.831836810846, 674.203541409512, 670.81513704279, 669.311345055695, 672.201916337139, 672.21392012051, 670.276453392815, 674.339569120876, 672.656310805263, 676.889770437478, 668.547289445867, 672.5020364274, 677.689938953882, 668.346848463314, 673.668802063592, 673.634768481063, 674.59944434455, 673.051594520564, 670.600137205916, 672.411004747978, 672.170631672933, 675.45791751649, 671.844178565673, 676.57527547474, 668.719859916, 666.342707397481, 673.856879351787, 676.259472310435, 669.956195854802, 673.574159232259, 673.18372409997, 669.218918716888, 671.511371249394, 674.67668967919, 670.558502912301, 675.06030587662, 673.08821262498, 668.285381580274, 672.525561784963, 670.9544938919, 674.490023804599, 672.500735011075, 674.885711211449, 671.242692817812, 670.486474859796, 670.579198962335, 670.522261102546, 671.509576462164, 673.311146936256, 672.067887552687, 674.161402230933, 677.673212017184, 671.993382824539, 664.124180086052, 671.885656918703, 671.087403505718, 672.958223109469, 673.359884976167, 673.2822736933, 672.073556369483, 668.184490162231, 671.49534353535, 671.630984121454, 672.815189195224, 678.878243076955, 667.569317167532, 674.850253127139, 675.357563142895, 674.09657090052, 671.810381224827, 667.867956365118, 673.247266992933, 665.623311739132, 675.369098749564, 670.716120275144, 673.129042090028, 671.273909929335, 675.478439303702, 674.703814603669, 671.249240919058, 672.439049504443, 672.291625904183, 667.121739242472, 672.929821928927, 672.108726478504, 671.804651772352, 673.412261238154, 668.150607305446, 673.822285815078, 670.362186918959, 678.192984737817, 672.343742503637, 676.051781722014, 672.323896167645, 674.313572170429, 674.48179681789, 671.25006450228, 675.185119232474, 669.483903705904, 671.684730912259, 674.719034926169, 671.746913643753, 667.254030233763, 675.084209067587, 673.435239294083, 674.8378212419, 671.435828356587, 670.713599563623, 669.945162827234, 674.544552941687, 669.205316626513, 672.715096771895, 674.977239035588, 672.686488599287, 672.869881970814, 667.778958719511, 676.111280853028, 671.790802258062, 677.19217237262, 668.925546725355, 677.861763073179, 671.328198901711, 672.246849612036, 669.205917202694, 673.768396518515, 670.706409452282, 667.236401198895, 667.323573842688, 672.876281252213, 668.535700321243, 677.183972421343, 671.849242575156, 672.653148875681, 674.451533545693, 672.150470264972, 673.664112684116, 673.079061900864, 670.669369519361, 669.132245777755, 661.178510281115, 670.33758901257, 666.000278089468, 666.445832131953, 669.428640235017, 669.140832418181, 671.188586421194, 666.245024036117, 671.502146625136, 666.145841909522, 670.013245296137, 671.42944257135, 670.946473271274, 676.396531702479, 673.493910655558, 673.449660542377, 671.868493798246, 674.892736410305, 668.825225885127, 674.8065040297, 673.481680070639, 676.696058209849, 674.986429467362, 667.44823731199, 672.706816841645, 671.656590630661, 674.684608611951, 670.68865735968, 676.138076967963, 672.222638255585, 673.742843964488, 668.824565920923, 666.213434126558, 671.558777687558, 669.246199072531, 672.021944050666, 672.267235235789, 676.505111595566, 664.587479684263, 671.224914265707, 672.461330696906, 674.620356709044, 673.1658411399, 670.294658589594, 668.752312615995, 670.360646995147, 674.904669193561, 671.543930827807, 668.941801539249, 669.099028802551, 673.893913986969, 672.096745296674, 673.068704262532, 671.597651284741, 672.146745384324, 674.120880379908, 667.659210051255, 669.872138839514, 669.804416083144, 667.618708173157, 669.093324502823, 670.330728765032, 673.180206576694, 670.917063562972, 667.275937072095, 670.558293574719, 675.016185880628, 672.566567038682, 668.818976674817, 669.812271466268, 667.976050986807, 671.378133376627, 675.319451443245, 678.642807667154, 668.602740342924, 673.246825457526, 672.471482493605, 672.162672620122, 671.757264221978, 673.341064228865, 669.276332305961, 674.072828167234, 668.364338289008, 676.901419727584, 670.587932813165, 669.848159257372, 676.025440016327, 668.694693963451, 673.917608722679, 669.248796477833, 668.60364177058, 673.062673474464, 671.678073087205, 673.132771295664, 672.852246601455, 668.551859125928, 669.941039789619, 669.382994267548, 675.526945218727, 671.962879058805, 671.49735646472, 667.031444933825, 673.045136363244, 668.680611122667, 670.30550822503, 674.984719453924, 674.848034377872, 673.782241523687, 669.943589030744, 671.290731846495, 671.215398319497, 670.227301731112, 675.3486059223, 674.450186715436, 672.846516363121, 674.55047371059, 672.074103225778, 673.654204506724, 672.997427329752, 670.496176225228, 664.083066028574, 670.943930464252, 671.309214641963, 673.427366826736, 667.353011625773, 675.483681599884, 679.628477324861, 669.61742509104, 676.836480759496, 673.926486300148, 675.252870026603, 674.313091227306, 670.943924159803, 673.696476007268, 671.072415235885, 674.494020812176, 669.591308859764, 676.053157762194, 665.781174759453, 675.604825439424, 673.981232054511, 670.785315734949, 664.326300043017, 671.153073596051, 674.497170635997, 669.889980617108, 670.959188352852, 674.421709294284, 668.962735064075, 676.388129696865, 674.122531849469, 674.29779891136, 672.899807572964, 674.432747494163, 673.353303569049, 667.228763142324, 672.793593573179, 666.280018293835, 674.640800942112, 674.862069021604, 671.310324963109, 665.186723547584, 672.142506797173, 668.848379821617, 670.91121108926, 671.605538413597, 675.369369743652, 669.913924181436, 673.521632142886, 667.362457875418, 669.886426190128, 664.546286791699, 673.863432785214, 676.454612700535, 666.543220052545, 671.07408547713, 672.056915888488, 670.267413879547, 672.833785688473, 670.734650780219, 671.774736929147, 668.791182649268, 667.972545009691, 677.760533678734, 670.304002447873, 672.381370036069, 675.891909000352, 664.524129863349, 670.885179313133, 676.399606127314, 668.817020390598, 672.509216388497, 671.142937934532, 671.839601919416, 675.539511912954, 670.251667844438, 670.617038981822, 670.505115964322, 676.258722934826, 670.912759789999, 672.22965682757, 669.320401755853, 670.159605004146, 672.344528087621, 667.033891351666, 669.471578825719, 671.142384009011, 670.510899930617, 672.789920119401, 672.705307152205, 671.771964478337, 668.584930517052, 676.301760403062, 680.960983501323, 667.379343007448, 668.680160853759, 673.79489324867, 672.931356325173, 672.266357851962, 672.198983476448, 674.500431150712, 668.725157221953, 677.084090810834, 668.822466474305, 674.427693611591, 671.183313103997, 673.49945805936, 672.969863414045, 674.53093982964, 667.32161751452, 679.100288115508, 670.927208658312, 669.165909077531, 675.754610401976, 670.445445804193, 675.889090601644, 670.844444697851, 672.056680465204, 672.748688182923, 670.280162448368, 668.790255977345, 670.951215931454, 667.401042884413, 674.744306089267, 674.973559419747, 677.009307890672, 674.571852566209, 672.554650319364, 675.628272025278, 674.520902432625, 671.693660941375, 674.028623822826, 676.660034896858, 671.842400945751, 673.336075452275, 671.871286695114, 671.613696981926, 670.732811429242, 677.151436468198, 669.232223867647, 671.343585132816, 678.0412440884, 673.415720988727, 670.617692392943, 676.576005892527, 673.937910050127, 669.510591272829, 669.174694721192, 674.697782980518, 664.895114905399, 672.826113675144, 673.314501471884, 668.663516672638, 674.483750299948, 671.379283737939, 671.584312989941, 674.211966398519, 669.0245299083, 673.421791348723, 676.03667778124, 667.891610461065, 672.420124402852, 679.014229975461, 668.500938072488, 668.330881281519, 673.457775584327, 673.556603330309, 674.437626475401, 677.512023693299, 669.900464978463, 670.019234033184, 678.987078327661, 673.21043087255, 674.672515181859, 675.157261884982, 673.335657071618, 677.003361938723, 668.718408454417, 669.222731708705, 669.796170010192, 675.689028979746, 670.066580573134, 672.051189585214, 672.299994350886, 672.87668532484, 669.513539002537, 670.641433359386, 668.302148252046, 669.452812599473, 673.245915254174, 672.127379952539, 670.815477808865, 669.413364935535, 679.646795701137, 670.518593333496, 673.476907647132, 672.719758147369, 670.665278595574, 673.693609823337, 672.649683720218, 667.327416418737, 672.408439833893, 674.072797887497, 673.814887746811, 675.812442130316, 670.775089993444, 671.356111067464, 668.941219947777, 674.050703316405, 670.564603592248, 672.411173924357, 669.578657376899, 674.964718945343, 679.034308457356, 668.715884560493, 677.442745934738, 666.913132105272, 677.818906362887, 677.216997410164, 673.914553696282, 679.945960210253, 671.995686152064, 671.71439631888, 677.472310306974, 672.847103903695, 675.054111281386, 669.872383486015, 675.603735021551, 675.346545126442, 676.278359384381, 668.594853575251, 671.544671789745, 669.939467588236, 668.068196013061, 672.008938269866, 671.087992229059, 667.302225244518, 670.593766335115, 667.43331255076, 674.367222493296, 670.542387659941, 676.716093018426, 669.356230771749, 667.947995896016, 671.663549450648, 667.81497704622, 674.253142024737, 671.548173803136, 670.794204386002, 669.739688088023, 673.002881957183, 673.163638068063, 672.229449966605, 672.783890578609, 672.90945533808, 669.808551981607, 674.698707944495, 673.687497345498, 671.68805683614, 675.360965882456, 669.769365893534, 672.042013352322, 673.242662784531, 669.446554340063, 670.119333462216, 669.978541713106, 671.572599830048, 672.38799340368, 670.494023810253, 671.428660245308, 672.305704188616, 668.265869858056, 670.013058398686, 667.726558961563, 675.69503896675, 675.855607598474, 670.033124753716, 673.670882378541, 678.580602649622, 668.601941595439, 671.037651307205, 670.284929780752, 672.729731266598, 672.216888623994, 670.262444447438, 669.183554172743, 671.956820876497, 670.734046815473, 670.117951998993, 672.583411023993, 671.603297397118, 673.372851238563, 676.550892851472, 666.522759530626, 665.137907388913, 669.304843644781, 664.537065385637, 671.155143749617, 671.833100166188, 671.095493855399, 666.333814186347, 671.947601021074, 673.455874900645, 668.675886289627, 667.828342159719, 669.889484231588, 673.551606475963, 671.975903053388, 669.702151694683, 668.863396988965, 679.051024293039, 673.501496888383, 674.621953485725, 669.547788295066, 671.211506150889, 671.116109550226, 668.907542317267, 674.448099065612, 672.652172866605, 676.670020890103, 673.556168074855, 675.461808602046, 670.241029044842, 675.29104198322, 670.138136509176, 670.093751329556, 666.995213185522, 668.314225981941, 673.654593683898, 673.671498066542, 668.217502628368, 671.644265080963, 669.098919079218, 670.722645516362, 668.704222113514, 673.741435742921, 676.103747156806, 674.772183853102, 675.593268668922, 669.439147166584, 674.714064042288, 671.577286417089, 670.85949112527, 674.079384261346, 669.974413756558, 671.05710044064, 672.925871101814, 668.2420797047, 670.031524106282, 674.208624641495, 670.612545372651, 669.267909983172, 676.117456301687, 667.758743324977, 668.138214261276, 668.676561217889, 667.793621096474, 673.213151922036, 670.523694994314, 672.327791287388, 671.209780693616, 669.779027538076, 673.030443064044, 672.816612783489, 670.605525036488, 673.83008245093, 672.26069698117, 676.402714566155, 669.139555837675, 670.2651566561, 671.581893929409, 673.858476098714, 673.794632482857, 668.949080721146, 670.380768103854, 673.539232449486, 675.776449378244, 671.177328732714, 669.630167042368, 672.135755472347, 670.47168398325, 675.101870126191, 675.359296799563, 668.102705761053, 665.910600863987, 670.97003499391, 674.989169233074, 668.446772002108, 672.592012661885, 671.040419193155, 670.018198860387, 669.851963769136, 671.073056748575, 674.199753073531, 671.712706383457, 673.234714922779, 671.06203562146, 670.701997095053, 673.771342969502, 677.603035689676, 673.032307478093, 674.328468641227, 670.75559671079, 673.378689665408, 673.033013487447, 671.828943503553, 667.10061874909, 676.37300133741, 669.559048670726, 669.579168282151, 670.796299731119, 671.851832807356, 674.4188759284, 671.337147441538, 666.380210761604, 669.736643419231, 678.021871810465, 670.659424624231, 672.369134698668, 672.874019639793, 669.802798716804, 670.415018274369, 670.950368331671, 674.21134080155, 669.929207140517, 669.065415862484, 672.364202576372, 668.18302096794, 671.76437108845, 672.435219319026, 672.714656758121, 672.967761455499, 673.546951342897, 674.2065460356, 673.677391877908, 669.689565638387, 669.863264421493, 669.415730680974, 670.695930231331, 667.766498395445, 679.891614408801, 675.573378973559, 672.157613969695, 672.077171019862, 670.236038602236, 673.150942679943, 671.698375993655, 674.584006571804, 669.169915347622, 678.394950868905, 673.18613160478, 667.876518427207, 671.398663109171, 677.200746999522, 673.904226116993, 670.431033746087, 670.356072994643, 671.354018048891, 671.437499799088, 677.435175192191, 666.001995139989, 674.589847207899, 673.332985510201, 667.281252057199, 663.983544936423, 669.542980644521, 676.144413244006, 670.364670033165, 672.61684138904, 668.011330812774, 672.944759795154, 672.961755669701, 672.730040936284, 671.108479384576, 671.847145925424, 677.331486288023, 669.817531615768, 669.661973216412, 674.705292188077, 676.013715245459, 669.49492903701, 663.220790195501, 672.052200008627, 669.863239114262, 673.713610513702, 668.544380740936, 673.087776081803, 674.10787811775, 672.350115928007, 674.433151312376, 675.569795209257, 669.236632674302, 669.700022901055, 670.613895455736, 672.472142815186, 671.064471761747, 669.311328261865, 672.310298694975, 671.839605559864, 671.170843192751, 673.055284443264, 671.720083774718, 673.175596137602, 674.957827204085, 670.448003584814, 676.120126131042, 666.702388115738, 676.145487062329, 670.855156012883, 672.375507882343, 668.730713433357, 669.247587162094, 667.305864026315, 676.175936546771, 676.32754260943, 668.854485679708, 675.585378059352, 673.336247276646, 672.060109622317, 668.733528576778, 675.861277965785, 668.526954276675, 670.2745438677, 669.471364666312, 675.089849967676, 671.016120516621, 669.530028891694, 676.987063960614, 674.641187306192, 669.296336931758, 668.999940487329, 670.043533331273, 670.573856318217, 670.98223518886, 673.188373921519, 672.803081371017, 671.540385440624, 671.590566531983, 670.917749354718, 672.371148655874, 675.494636449895, 668.982738745966, 673.788487446899, 673.941456935523, 675.058232735907, 671.542233564753, 674.041479834441, 675.547900906224, 669.229516910991, 668.012364042391, 668.52338237075, 674.281628753467, 673.913901665898, 670.293805311907, 670.548903789538, 673.521856708266, 672.805628439084, 668.225494278019, 672.151826202876, 671.456919904483, 669.897825925266, 673.037251984684, 680.238996225043, 675.956261627549, 671.034487759721, 671.668358131634, 676.910265065555, 670.31605939223, 671.551064344512, 676.106433283854, 667.87765114046, 672.091011431279, 672.746484360655, 674.430354746161, 673.322604197816, 673.858292891827, 671.346602574525, 669.833479328683, 674.458316373757, 668.779100319902, 670.566720547097, 670.480527951142, 669.285261464742, 672.187936112277, 671.672869195181, 672.279295668229, 676.252355308356, 672.242422123358, 670.733797213537, 670.173821261211, 669.486486042139, 670.845904297399, 674.368710333144, 671.968605686275, 673.229759566388, 673.344919822128, 674.962322922185, 668.102986756623, 671.982742350256, 671.00354561676, 669.468431697683, 671.214948255836, 673.00331887716, 669.690119047649, 674.641393418808, 671.640954120706, 674.301171717796, 672.324871125149, 670.613330540441, 671.77078947393, 664.50934224852, 676.414097769163, 672.632279286479, 675.90681957933, 669.812081386219, 672.228517029485, 671.440107725052, 672.491058167127, 672.673433413534, 672.146413385437, 670.605865570369, 671.695589655858, 669.96954680217, 670.529994526445, 674.033715101596, 674.509640662233, 671.380525793892, 675.851207663212, 670.326467385999, 672.924126338359, 670.27593721278, 669.147508264449, 671.325291222108, 673.770822129434, 674.043891388101, 672.42858606497, 670.131448955011, 674.049714065372, 673.285400849331, 678.59083353934, 668.707729814464, 673.379028701871, 673.006302200962, 676.105694853123, 667.079724063912, 672.662563511536, 673.005245026703, 665.676066798069, 670.728537993824, 672.817223305127, 667.326041273414, 668.894123414253, 675.989465413642, 672.603286103376, 673.04059556515, 671.495536356915, 668.281235878918, 672.710097178795, 670.318518650419, 669.169374001643, 676.842980893256, 668.189084127114, 674.378550584388, 669.38109912026, 671.93958285838, 672.868764294548, 677.707374022785, 669.048553681479, 669.394725600182, 669.317301357697, 677.178803159999, 671.048128234098, 668.867745168937, 670.992086721112, 673.725788754311, 669.794915016068, 678.741754029065, 673.246744604578, 672.746698042176, 672.761795808321, 673.225655149819, 669.314101766273, 664.205477644785, 672.799637018487, 669.075346079414, 672.878306195915, 668.380935603859, 671.196762724112, 674.568231380152, 678.151264770307, 672.995684464843, 670.079630076723, 670.206633968633, 670.924420580615, 670.516552548169, 671.039109761076, 673.377557914643, 674.226400717414, 676.796528678029, 670.827558800359, 675.907436562257, 668.689377887245, 669.507591689473, 680.480752072887, 670.076354242206, 668.965476096059, 670.91073446165, 672.531799616075, 674.107817679518, 670.070274627118, 674.367153798709, 673.915017364951, 670.070525697401, 674.46476239301, 673.851878190447, 672.615269748867, 670.603230282013, 664.759590793756, 674.341374903303, 672.501017265339, 670.944243018673, 675.585838654969, 676.756221424681, 671.638969594661, 672.641338457279, 667.729191828736, 666.791117015285, 673.276211643256, 667.886121203275, 668.343456645611, 668.918678504675, 675.299241813784, 667.642641795967, 674.87508037103, 678.282645921392, 673.697360188071, 670.437359484353, 675.71446401507, 675.639961701057, 671.712561374546, 673.211115381219, 669.127229054002, 674.066546641926, 671.268534440264, 671.20093682265, 678.152519906746, 668.969273113605, 673.801038144249, 676.326876566487, 669.582725462906, 673.385078696715, 669.039399566062, 667.436908383501, 671.582317790403, 675.829137313642, 674.159616118765, 668.84595699111, 670.688679320284, 677.76119452474, 666.907413709691, 671.214572589227, 674.619589013092, 670.483311044373, 668.693048350985, 670.996038831525, 668.849005171455, 674.300269821545, 669.459597897251, 669.105383256312, 666.91271177873, 672.569849057312, 671.606816803092, 672.391108507717, 669.448615701098, 666.208606502947, 668.205088484408, 674.521435856949, 673.428090677354, 669.578184099982, 672.077291968226, 663.105800840126, 670.323040806972, 670.510112223433, 669.840125114973, 665.91727037775, 675.566668653728, 676.210789636533, 671.288552170053, 675.584752344097, 666.153963134805, 672.156324386279, 669.061127506511, 675.47267872359, 673.565134714976, 672.452347758151, 671.36819134407, 674.970393511976, 671.29535442017, 675.787153118377, 670.864360420116, 672.785658818912, 671.583358984777, 674.359647785568, 669.758235272535, 671.218416661573, 676.616884465765, 676.510818760455, 676.332536901418, 672.505440524804, 672.234174900767, 671.572766993148, 673.524144678939, 670.212713206092, 667.51608181022, 669.469041278053, 674.14382499853, 672.810130678453, 670.896627924748, 671.333375943118, 669.336418504718, 670.18668494098, 673.637540091401, 671.768792195658, 669.588879131746, 676.50695735681, 668.804872416199, 666.207358716445, 671.428515344534, 672.302799202106, 665.664421771874, 667.102494113451, 677.445150958851, 673.721073729495, 674.464698023295, 671.141446815951, 671.82315932627, 672.658073543741, 673.250021761279, 672.366503993685, 676.158400702768, 674.337319856034, 673.773927627549, 672.575124872911, 668.571863198541, 677.200375643974, 669.632863337431, 677.468156033875, 674.140091475439, 674.180644377093, 668.283112065901, 672.069803620052, 671.72428965091, 670.104853292703, 676.777902786207, 671.220932256966, 671.823987464617, 667.347257506347, 673.684200644109, 670.962981495037, 673.551701629855, 667.648828683826, 675.607569851392, 672.791890211756, 670.055309080243, 665.873535455876, 669.638366740655, 669.82707010839, 676.103731188329, 673.120399138146, 674.039217333854, 669.14822998946, 672.505217544193, 671.57009976652, 670.246970891776, 673.10820267518, 672.55305733201, 667.506114285213, 671.466585830333, 668.212285257074, 673.397615164566, 662.053614186869, 665.439003788353, 673.996882357202, 667.816201631617, 676.038171135262, 672.294367633055, 672.235279426777, 671.689386351224, 671.743849096375, 677.26354116396, 676.38942862455, 669.405793582476, 674.579760195899, 672.546755682515, 671.272366712271, 673.403821313594, 669.015099285605, 671.437558283672, 672.7311441887, 672.724250461465, 673.893135222675, 667.289081713483, 667.053060303353, 670.099961953561, 671.69712054104, 670.260942729363, 671.860616913488, 672.401389912168, 672.841150189942, 666.809370373276, 670.900163558096, 670.435756917933, 669.887661318051, 676.261850271512, 671.644666772986, 668.360486243186, 670.563393568214, 671.042236028759, 675.989213465369, 671.847585695684, 668.66803178729, 673.098646653197, 671.371365332633, 670.646921676314, 669.527250657519, 672.242444638323, 665.95004261316, 674.571401036747, 672.027835613093, 674.594388944404, 673.202878551138, 670.214947889665, 670.328518929825, 671.192909380226, 672.091205540041, 669.743812077696, 671.408095669767, 669.57437113037, 673.432635110177, 671.888903774921, 674.247749240902, 672.6082998882, 670.959203929093, 669.430568544282, 668.404559235696, 668.499643834351, 673.71899678103, 668.785147851186, 673.770485671018, 667.70075511628, 668.45498108315, 672.120840891087, 679.911364451946, 668.805068955058, 677.092885347239, 667.881772084364, 667.223481926888, 667.195734417971, 674.437515695595, 675.810925836434, 674.270166416092, 673.380507520963, 667.068482055132, 666.909917806721, 671.402287520335, 670.293403227989, 669.319313614696, 670.662421871001, 669.309231933486, 674.08506892373, 673.520117441072, 672.719266101516, 667.02498514058, 672.704006388555, 668.562054432274, 674.674492789068, 674.994175121739, 669.712610800613, 672.562440444489, 670.390299689545, 671.569909789583, 674.76663202036, 672.855859503053, 668.644273906864, 673.156944139934, 670.302986449538, 671.981559557619, 672.146241189064, 673.554847690973, 672.652442202309, 670.786316275342, 672.039864626969, 666.27780989102, 671.850980641996, 669.088025235576, 670.52554337362, 668.73723530745, 673.566842954816, 668.561253766378, 673.152963343839, 669.561585699997, 673.334591047885, 677.713135783816, 674.095192120086, 674.429355438997, 669.985511520777, 669.414397862013, 670.96849399123, 671.543682640803, 675.402369974822, 665.38757837309, 672.959657978027, 675.28018493142, 671.048089455441, 670.941828926445, 668.435477953896, 674.351335643976, 670.33556341465, 673.505166191147, 667.116304600337, 674.476280752193, 667.004484191828, 668.965158016607, 673.131309058852, 669.801703522533, 673.589157662426, 674.072518146912, 675.749183316272, 671.063475093395, 676.328918371201, 674.384400591901, 674.971116055121, 673.942443244599, 669.687816410011, 672.027951138084, 673.119977663812, 670.855759104311, 669.910684491696, 668.641166736273, 667.68851866597, 668.408943675904, 667.403062223416, 671.0665155043, 670.12462404601, 673.102567246881, 673.792691821509, 673.891587585403, 675.995737876539, 667.423293274146, 668.698076266958, 669.654752909258, 672.35820820552, 668.767321597393, 673.535193160803, 670.847197346732, 666.82410344964, 669.827091859514, 668.755635066722, 672.704135750444, 673.41334217554, 678.767079869413, 670.831067417423, 676.95678530131, 670.308490751232, 669.692065065055, 671.137838975616, 675.927642387954, 674.473945802468, 670.33928821987, 673.479445764829, 674.894137987419, 672.140911412551, 671.417046082245, 669.278633160927, 672.72775956675, 671.331189073046, 670.809883034269, 669.044280127098, 671.340325424376, 667.959400983977, 673.878937802801, 672.609836977535, 677.016077096479, 669.437198311314, 672.288143128917, 671.382398447882, 669.666442538191, 671.232686467953, 670.647667043561, 673.601890771841, 671.899375272183, 676.114811732012, 672.49734518181, 663.72545305022, 667.891881008472, 669.383217855828, 672.527657948181, 673.564283650578, 668.308128342644, 668.31303511651, 675.588691454194, 674.71739693313, 670.843996680067, 671.600713269349, 672.561242174833, 670.024351447809, 670.525386303082, 671.422786058737, 675.441762099676, 675.337606234668, 674.228134461401, 668.760377724643, 671.697090873899, 673.1837029399, 671.365845530198, 668.72565368621, 670.107994290006, 670.834653761692, 671.879771061852, 663.012885282405, 665.624719921218, 669.843794486058, 670.151814424899, 669.07607760019, 677.184035719818, 671.102855573099, 672.131354420323, 671.898038270428, 674.131233942137, 671.053358832709, 668.745718158135, 678.430507815934, 671.913386660951, 668.023901065691, 673.946898725937, 668.280365197669, 672.16469653525, 670.099809508827, 667.754499611982, 671.345943034081, 672.246725341803, 672.30369950918, 667.359996503832, 673.585588998074, 672.956401082659, 672.760725713832, 671.730103328867, 673.981886462195, 671.986315182132, 673.664726448684, 673.330523021125, 678.622287787693, 669.037938928607, 677.255969911995, 670.405061873, 671.868291836726, 669.761833847804, 678.479580117785, 675.886678757355, 675.489666454669, 667.548266030043, 668.700937424072, 666.923780831088, 675.658217584785, 676.639400158974, 674.148156190283, 672.518941290151, 675.428624517368, 670.976610668736, 670.627403451214, 674.349709193586, 670.303775499005, 669.107545649189, 677.022838222759, 670.124560887785, 669.927344617119, 670.701689661959, 670.346187172601, 672.040713452762, 673.348022742413, 674.021085089655, 673.739848574489, 668.400754237458, 670.559784333738, 671.620331112817, 673.502306809173, 672.643715342532, 671.149266887148, 670.036767576086, 669.893809863117, 665.471910760623, 671.952081757906, 670.038206503835, 679.890355024522, 669.758498037193, 667.790988527869, 667.64844716661],[123.445797311651, 134.480110710742, 127.855290661208, 134.4656164362, 129.802246158201, 129.94885835768, 126.472047016793, 136.846404923515, 131.563454907459, 131.426316747013, 128.241885687382, 134.829140415796, 130.927375360859, 130.553148393446, 134.777849981456, 129.459814845426, 126.390716558329, 127.651858071195, 137.738141352059, 129.227743255289, 132.080273200821, 131.55521818193, 128.072556727847, 130.660206485155, 131.388293794115, 129.9955852974, 131.792252806528, 129.388340131531, 131.596901344668, 130.334585086266, 128.816217307494, 134.062778927858, 134.097135102397, 132.220779987279, 132.45665774845, 131.793848347561, 133.789644595942, 128.296244855553, 131.41103381182, 129.682268879141, 132.790534217742, 133.960996613813, 127.533844499128, 135.49672221267, 135.843168469482, 129.442867338469, 133.748024372248, 131.168899799966, 132.628420791711, 136.502396296867, 130.260344924315, 132.847580794603, 132.964318236326, 128.683702656939, 139.81495841112, 134.305353290171, 123.91224774594, 130.724388922873, 135.25471328667, 131.289813097372, 134.099558627281, 132.423638380944, 127.167710466848, 131.739315120784, 131.397250207319, 128.633498636017, 133.602769844818, 132.340669971981, 130.521623847535, 131.702593664351, 130.290591855454, 134.453578523583, 130.027824876603, 128.799266132265, 127.058933403795, 135.218604113223, 133.465464929086, 133.354467727374, 138.027755873771, 130.465178957186, 129.70924482315, 131.502713014288, 126.531035279652, 133.603392279013, 130.258309783648, 123.238422636456, 132.643699006902, 129.933627331902, 136.60865943145, 126.819388515959, 125.808860139689, 126.930314981746, 133.985454925005, 132.433513978584, 125.906133011192, 128.161220329657, 128.40377257653, 130.395181081967, 130.814217756442, 126.975247373616, 133.907833951271, 133.101631311812, 130.291682277545, 131.740023127872, 129.380534067495, 124.640098778381, 133.489836484128, 128.123212813851, 129.925844019668, 123.620448568676, 130.555392607273, 130.752831816166, 135.668991531024, 129.990794757401, 131.294974089491, 131.615894073551, 129.354534687868, 131.866433706843, 129.374552930017, 132.963669534466, 130.658935752601, 137.575505895726, 132.750121741905, 129.48918906701, 127.871202220043, 129.672980786747, 127.095321418957, 131.940810336746, 126.575987186601, 128.379011388714, 130.769998627591, 132.4587435356, 133.510228067312, 136.149449449338, 137.112784246818, 128.918618598529, 130.240885238903, 136.388924601392, 125.639863199151, 130.888736199356, 135.620444687793, 128.522073712461, 124.640709694842, 133.175233327146, 128.253211661392, 131.306993036502, 130.968412164485, 127.417175324336, 131.840059916657, 134.10399293629, 132.728732706794, 131.136271676424, 129.143290940909, 129.912344027822, 128.769316452968, 132.386829712521, 130.7541314115, 134.64812259752, 126.335249419799, 130.459220870026, 138.616539311364, 132.306141034726, 126.755640700742, 128.268659437701, 132.958945597432, 129.150156543903, 129.866598343321, 134.233360813925, 128.554754403213, 128.479685562828, 128.316053784538, 132.114303097825, 128.475077581506, 132.424531827637, 131.57510783917, 134.294535262301, 131.148574143936, 136.209914589848, 130.293472708276, 130.757275863862, 129.021724657814, 129.944285830988, 134.405533016426, 130.425616261118, 134.988471696338, 127.990433890002, 136.408591084878, 131.837131697859, 133.15583699049, 132.174447767765, 122.147952072067, 131.400458089175, 128.680005407677, 128.862784812376, 125.538554095227, 133.504130411232, 125.180077517462, 130.75242995544, 130.681542981604, 130.291097065173, 129.025412013681, 127.489750438251, 131.772982554898, 128.254323426728, 132.11253870788, 127.836331439441, 126.284108050871, 133.834090314762, 127.853568411063, 129.690021148974, 131.868337723174, 129.430893633173, 130.604572301876, 127.033114112519, 128.928713656088, 132.260554857512, 132.603452148252, 130.417809964708, 137.052352274214, 133.189630619296, 133.616967779286, 134.823010880793, 128.948149062401, 130.790163536562, 131.800487390902, 132.07702294379, 130.024282443688, 129.544817322766, 133.79047574277, 133.71166522231, 131.388075209815, 129.123375845593, 130.075151749082, 138.347299665125, 131.394465950187, 128.363979920365, 125.683750952953, 130.141487947483, 126.12620614721, 132.82081078905, 128.208888406975, 132.11314820249, 129.994004463795, 130.820984929945, 137.875598568912, 128.96434049902, 128.252659392741, 135.998621405258, 133.0967255917, 128.767162483748, 132.416198194752, 136.308999062063, 127.906141315753, 134.45023034147, 129.54179695532, 126.560064862563, 135.1484095115, 123.972589084053, 134.242476261104, 129.572277680139, 128.194570850006, 130.741819970277, 133.616801600087, 128.604199053832, 130.31896980682, 128.710816792196, 131.289494713847, 123.886392142363, 122.533665249384, 131.713340330018, 130.817203736272, 121.539745064347, 132.132488352685, 132.37783261809, 138.329212231427, 130.450329476285, 134.617223540294, 129.055875781155, 130.465326938047, 131.524145399751, 132.355715956601, 130.485042326129, 129.815370875699, 132.931493732707, 130.497251773131, 130.555087862972, 129.774737448393, 127.764007238824, 131.592551264725, 130.926649523378, 133.230545306401, 127.493120629577, 129.641361214288, 128.72970705831, 130.277557294723, 131.164823987121, 128.446351891698, 130.80861420085, 130.927697316476, 133.970177933634, 131.619377653672, 132.177147978351, 133.207944873821, 134.404159245531, 131.818808321999, 128.371714581814, 126.721755066029, 133.677889966153, 125.597254201344, 130.257245317598, 128.782679585474, 131.433231810197, 137.192937166136, 133.697246443068, 130.139359488151, 127.747077431601, 125.946270594861, 132.114252984603, 127.939819998142, 129.872962853297, 129.507094112024, 128.008875007835, 129.866806624078, 127.895544853913, 129.896980129481, 124.487432911801, 130.864802331749, 129.366371523001, 130.720018578119, 134.503108039778, 132.299831961051, 129.204460433889, 129.775157892172, 129.555396491826, 130.955842019524, 132.530710719581, 125.266349489665, 132.023376125727, 130.696215037282, 131.350048349797, 134.345128214393, 134.268850675088, 129.08090302779, 131.390991264041, 127.706155890156, 131.447918261991, 122.476663840472, 130.242540056057, 127.410731471542, 130.423552605104, 131.972842868849, 130.149690005769, 131.144426809125, 133.49984428325, 135.347613308589, 133.921491511682, 134.333747945513, 128.365020936107, 125.823760266789, 127.65159196668, 132.628835931117, 126.518158506567, 130.006393440046, 135.001048484548, 134.677537258501, 130.119781459519, 126.356612597281, 127.643498097105, 132.284496388826, 131.979432081733, 132.36711881153, 126.60233861312, 133.510552760739, 127.136998462384, 128.359340185494, 131.115350099309, 130.396587558977, 127.068102474852, 127.240202357245, 127.988153320753, 131.401182393515, 135.044376525437, 130.954325256594, 133.37351000171, 130.309014236403, 128.760704607166, 130.703442723638, 129.057836130824, 124.164476413573, 137.292674859442, 129.956803146579, 130.302312804943, 129.319012531247, 128.420446641693, 129.529318055442, 127.036697653497, 125.839286846006, 132.313600174104, 132.923952326627, 136.261116416067, 131.769859787444, 128.798552155506, 130.996688552729, 131.856423740486, 128.364822027333, 131.383473904506, 133.16415312, 129.354430549113, 131.777145156549, 130.021271585909, 132.339544306831, 129.632819217887, 132.5808183472, 135.49081353967, 134.8687261288, 131.943300222121, 135.120396260278, 130.016121538284, 131.248982875303, 131.684084572079, 134.695527306231, 129.239916146362, 132.403445757501, 132.22194014494, 127.655735136633, 137.025518040602, 131.654912442871, 137.60260006362, 127.967522225751, 130.29692184107, 135.372367391337, 131.237143921259, 136.268049191988, 134.868211932569, 126.196918377757, 124.663052423952, 127.958789774253, 131.375014645349, 135.034431621375, 130.37381158241, 135.558456854198, 130.663088927325, 138.991516777238, 130.72361777179, 129.19007487714, 122.029468390734, 133.44501814532, 129.292488099423, 130.532957825648, 125.973296752692, 136.718479248363, 130.728486928659, 130.654388564879, 131.512309181375, 132.51798215715, 131.973624445913, 132.03858340109, 127.255900910409, 137.143692336819, 135.800531909529, 130.85400795289, 132.395488787057, 126.541411827059, 129.457846663768, 131.312938790372, 135.616715335385, 133.963203874685, 122.592143580779, 133.210723565914, 131.146626490932, 129.92181177859, 132.279571984919, 128.111135268984, 130.696273265246, 131.693828731936, 124.61833072787, 131.568479113178, 134.931704344541, 130.531008235915, 129.350961043439, 131.14061510392, 136.965900459502, 130.454798042999, 133.794897521535, 128.639561918588, 131.69268332054, 129.71188441246, 130.159127930391, 129.808823139141, 130.060880366836, 132.120151409536, 130.307222037439, 131.980456708266, 128.951460780395, 128.398477041623, 126.127738092261, 136.918981465005, 127.624689646453, 128.174829802523, 129.944606462422, 131.421527418504, 132.554884840537, 134.119370987736, 125.679961246309, 138.491811847951, 133.476658231713, 131.443274924521, 133.416177177036, 131.840392372528, 129.619055234069, 130.202892093683, 132.27670335294, 130.971801163297, 129.00288084409, 128.314204919621, 131.272904535125, 136.669908753331, 128.666665257228, 130.795476248875, 132.042119124963, 132.240916252411, 130.757045615631, 130.730297231016, 127.569005555637, 129.657272611693, 131.021940660378, 130.378828480872, 132.495527091982, 132.328048005706, 129.088696147084, 139.030742807247, 128.936348740739, 132.359262802672, 130.591681127761, 134.988747757131, 131.201891802702, 133.205318028104, 137.01875158337, 127.240264493709, 131.951631923218, 128.456831842432, 128.15118451866, 128.173385248299, 133.914119960749, 131.80494214225, 131.592609121164, 130.078016458182, 130.188782838503, 135.205023712315, 127.054822905832, 138.300037092005, 131.166793056509, 134.081748505868, 131.318893129487, 132.231425735666, 128.426129549507, 133.149452900266, 134.353023934108, 135.375802806522, 128.991342915108, 126.25235033633, 133.712587445602, 129.620767816185, 131.089971216028, 136.363179605993, 128.855137553129, 126.630794676417, 130.182185465174, 135.178113416276, 125.60009983071, 130.84555486077, 130.323821695281, 130.204706556928, 138.539930921316, 131.270633583822, 133.97155252006, 129.173237796147, 131.227314912568, 135.265247520785, 129.129433905717, 131.242372506749, 126.383323702414, 133.627331398422, 130.284816861483, 127.038843283705, 132.669533704104, 132.319138255851, 133.337128923548, 135.741406279597, 134.196733462109, 125.778894225593, 136.174250912372, 129.378898551411, 127.923666733163, 129.639564045922, 133.519508212682, 135.463524528394, 133.857687584808, 125.974283394222, 134.369390243398, 129.645649331266, 129.961545929232, 131.718802664319, 131.016118493913, 132.359290481464, 133.066338202647, 133.225843436915, 131.442845184173, 125.61527543643, 132.249553482536, 132.02159950668, 129.090910016841, 127.135563374334, 134.293029778866, 135.455217758964, 129.323505318404, 134.680534611919, 127.888733138478, 126.788548940946, 124.724167300959, 127.73191812841, 129.546559825089, 128.785108827979, 129.727699807233, 134.11227404897, 133.342411074888, 137.069479902544, 126.545704297575, 135.208482927929, 128.88453908237, 135.515203229913, 132.642196484402, 127.405837687688, 127.010105586915, 132.656494465046, 132.670224567832, 132.347240523638, 126.164481495099, 131.744148015364, 126.686909621919, 135.589233985402, 133.508543501735, 126.960447314028, 129.580426201207, 128.858100753906, 127.573946632853, 127.052701586425, 135.560709262667, 132.977727993366, 131.927558989853, 128.276591447674, 132.124105376588, 129.770555193975, 132.796874558517, 135.62836118933, 132.4818188019, 134.006612486144, 132.826949200289, 129.608285348242, 136.738506506054, 132.93801550557, 134.250035540819, 128.27795862979, 126.20053799811, 124.296594399351, 131.261231767256, 131.205490325957, 133.604930689602, 138.162362839467, 131.427716656351, 128.573206840593, 131.837642646779, 132.123975021409, 132.883216431924, 126.841422355567, 133.623739348349, 131.52521045396, 129.876382820894, 129.738362023541, 133.607027667171, 129.633764312866, 133.483619548013, 135.389877091453, 130.737097401283, 131.188153285272, 131.88334265889, 133.239694912381, 129.14277089349, 131.891562959343, 128.864544355468, 126.236959532762, 129.907240116316, 127.840892601077, 130.761907520013, 131.829308064094, 129.396221377059, 131.267087983291, 130.027318776484, 136.125921799107, 128.762728960339, 133.199182170724, 129.868545168229, 129.45933682202, 130.770263057301, 129.119279120502, 131.826677991678, 131.060530016414, 130.150036465359, 135.83714785658, 127.775872798393, 128.226050855957, 135.283604575905, 130.86222691552, 125.420550271094, 134.800688154675, 128.611859868105, 127.100798210589, 129.965647712485, 133.19605031563, 131.710905810409, 130.917199909595, 132.591430264504, 135.365150336642, 125.40421527536, 131.284627925255, 132.82553655164, 129.349018633009, 130.979292367174, 127.299150692441, 124.76667603798, 132.608188188636, 132.956026235245, 127.142203154609, 132.088865648957, 126.698436360679, 132.361405405401, 131.745982110903, 124.551060052981, 132.380685577138, 126.609350223329, 127.042875335001, 130.632212570505, 130.075167664223, 131.997715557015, 134.741025353938, 131.645231953983, 128.271056348796, 129.675105473983, 125.181885813177, 126.693255988438, 129.306611600031, 129.755126540431, 134.084824623497, 129.689767668078, 130.869314709343, 130.454466400412, 127.953531211988, 129.863897661631, 131.333676265104, 124.923590481866, 132.581919874881, 133.825156200475, 130.205615636604, 132.880692268348, 129.761726904767, 132.071490771131, 132.940999133989, 126.443417258478, 129.119331721012, 132.678001419538, 130.120001694603, 126.231017012156, 126.59227379322, 130.913934709014, 131.715623367446, 131.07676999825, 130.857177381601, 128.387119207443, 126.552653578021, 125.506087031217, 132.574145300675, 128.391127507844, 133.317837697473, 136.43318156933, 126.143542668138, 130.867209768531, 128.258213948465, 132.341397204795, 133.070091101525, 131.947380245589, 135.597850441729, 129.916281445243, 132.427243378304, 134.303402851508, 127.462998090704, 133.546702591565, 129.896392233377, 130.034866865494, 130.432959206003, 132.627842818654, 129.226033891171, 128.716319327225, 129.146775321128, 132.719226334483, 133.128882759807, 125.884615911618, 137.574568191548, 132.139259994607, 129.793399263242, 131.231006813863, 127.170760256279, 133.789559958741, 131.635474620281, 136.279198406819, 130.50048313892, 127.350841927353, 129.541455605265, 136.004591268454, 132.867817049054, 131.51539626457, 130.12345038657, 128.232616582325, 126.646204207247, 129.322603719411, 128.952373808387, 128.921442447792, 133.668196290296, 132.71967977903, 133.83334303179, 129.33985061176, 135.795056886492, 128.593994998647, 131.404101393, 129.353743230408, 131.018019726266, 134.562364370674, 132.022068935273, 131.191191061396, 130.27648785311, 126.976689742331, 129.45440892543, 125.097748561383, 124.274222615193, 130.292874759341, 127.755305277951, 130.051310622137, 132.666325694502, 132.988297348121, 129.995403898609, 129.716442886618, 128.26295167688, 127.544410912003, 130.220400824199, 126.984302055143, 131.687968644673, 131.352911270874, 130.599028697207, 125.691868186116, 130.500657431068, 130.45750186133, 129.608234863175, 129.560386225953, 130.98569431158, 131.552730244448, 134.062043619725, 130.121779621671, 132.032795195298, 125.162897625923, 129.781884559154, 134.321840092057, 132.874328398245, 129.197594482219, 134.337631102612, 125.930624642317, 133.122481078453, 135.173111588956, 130.555126735853, 131.067319325368, 130.47461375641, 135.137400360808, 128.829450595766, 130.201432026808, 130.909845054274, 132.786419504601, 130.423253718173, 129.351171519641, 131.406541123733, 130.845347614093, 128.850791086032, 132.031310195473, 130.424643576006, 134.113879284777, 133.851092807497, 128.802397391485, 128.299295733125, 125.103627323633, 137.276071282649, 134.453253348163, 129.886878760167, 133.593105506815, 128.812803436453, 127.981887994591, 128.395987525674, 129.315761912311, 125.616483610966, 132.092221276492, 130.214816940422, 133.851053118887, 135.087539445364, 133.307555221808, 131.520044574051, 132.972068016147, 133.922327456317, 127.199625886991, 131.10863542646, 126.24087056455, 130.065297876434, 131.975518475594, 132.204588396775, 129.740434934781, 130.55699745405, 128.679137714594, 131.193211726559, 132.608763345543, 132.527612570544, 124.297859440898, 128.709861625421, 131.165325969781, 128.83952927192, 128.583027159233, 129.52245746707, 139.262320453989, 129.406602458753, 128.280586152443, 129.712008023718, 130.084463949038, 130.374473080386, 134.775753967893, 129.443218477003, 133.096304412021, 129.48702503247, 131.144195737136, 127.094498506911, 136.335400233829, 128.460100767188, 135.621488564281, 133.131766391154, 132.372260220395, 134.498490165782, 132.645988314734, 128.079428053277, 132.985796537758, 132.994829562725, 131.388513369808, 125.783931722339, 135.189457322546, 132.531876524362, 135.068839759647, 126.593439457403, 130.447676608864, 130.062610992305, 128.481598146736, 131.284776134891, 129.509904773391, 126.807358511151, 136.408826815001, 128.073243846895, 129.820654809168, 130.38950222326, 130.592052703217, 130.550566686443, 131.302947352858, 126.428728066098, 132.58190409265, 129.113943300255, 129.842171906724, 133.62904514946, 135.587240483705, 131.011562065644, 127.291753292602, 130.025405512014, 129.798405126341, 134.697838425339, 129.720200713044, 135.94435704879, 132.34325490869, 127.294138530774, 131.063163377266, 131.287135511407, 138.185023471641, 126.474964698008, 133.528271275943, 128.193577283423, 131.167996689995, 127.366824322676, 126.939528455283, 129.02821525901, 132.882460847338, 129.022724479551, 129.080974430627, 128.414843885454, 130.919787840963, 129.848296670663, 133.720641043556, 135.301451963335, 136.93116768056, 131.077148871934, 124.221815523212, 134.018710322407, 129.5292064409, 135.272863642384, 134.424524526757, 129.912028992373, 134.123324005741, 134.003804958915, 131.561592776437, 135.285609785588, 128.141096372458, 128.150260760448, 130.565518749647, 126.352354924961, 132.273083509078, 128.953779748969, 127.192273926316, 130.326295058006, 135.848564196505, 130.170531004854, 131.044381116622, 129.151503802937, 132.498515304813, 135.487205703355, 133.533406387662, 134.873236123227, 127.591079233021, 131.981289834912, 130.414864571492, 130.565804862828, 128.925914416625, 133.964581853868, 133.227725021805, 133.872322317778, 131.550963561804, 133.015407301416, 128.467940357192, 135.163656627135, 130.738123217874, 127.953933148492, 131.187992413887, 131.917858156041, 128.210068308782, 130.909951781637, 134.222280639078, 132.160985788727, 132.239713521688, 136.2003691811, 128.277755088586, 132.811903419205, 128.15365430366, 132.201650069665, 130.712499668136, 128.114110275869, 131.266814416871, 129.012365924937, 136.559656256365, 130.924637919419, 130.511974554669, 129.150709163802, 129.49535556467, 137.156895839474, 133.125066827941, 129.367809147691, 136.387743144224, 125.321778595126, 132.034773425465, 130.577436100978, 132.180465309471, 132.713807050405, 125.826935274914, 134.948368371036, 129.244050096445, 129.122962578722, 133.591407909738, 127.931999088012, 129.71246098452, 130.108465095897, 132.509820582374, 129.409917707739, 132.062007603393, 132.495164710006, 132.076238214998, 136.520656028527, 131.5677916302, 128.198375742818, 131.496872206755, 123.620232941141, 133.225476632564, 134.426462844621, 130.233941081771, 127.669105562533, 131.858736529836, 124.84418862241, 134.368956556263, 128.618068001387, 130.266488287775, 131.320885705207, 135.709901368535, 132.705512673131, 134.743589069227, 126.421405193391, 130.163063466134, 131.649284305225, 135.397968117279, 128.280091078037, 130.370591763831, 129.141792754457, 134.700268817438, 126.508038969661, 131.210556126628, 127.254013865734, 128.996748432645, 129.687263872048, 131.328766037129, 132.830148503365, 131.850702390029, 132.385716317077, 132.819502358525, 135.366874083896, 136.903883027392, 131.584209852751, 130.518399223282, 131.010890063328, 135.581254088678, 136.980761551739, 131.356494047153, 133.18379640847, 130.620285830308, 129.044229200437, 130.782070570648, 131.63696629437, 131.953136336705, 127.987522831059, 127.386072298117, 127.839224236387, 138.594784608903, 127.026119159414, 131.55389514475, 132.720199357115, 129.178760346529, 128.581949774388, 132.823928531344, 131.492726097915, 132.057916439023, 133.251420991984, 129.648118931451, 127.157714963386, 128.47620696534, 131.960518756333, 131.950791350547, 134.623309831403, 129.90385471105, 136.875668982633, 132.276176952966, 132.244672011184, 132.063241397389, 129.153811819922, 132.30163261265, 130.513822839611, 132.253984509891, 131.352008437975, 125.459649439181, 127.518385099233, 128.934714090122, 131.738326229255, 132.260568603947, 127.443447499034, 129.655224170141, 133.340337823023, 130.740508815176, 133.334770593839, 128.597437636652, 126.177850196982, 133.864481380849, 133.584883344677, 130.033780145877, 133.928701363141, 132.783682555373, 126.063817914877, 131.275121417761, 126.039698931814, 134.107362217495, 130.747909862336, 133.70436049411, 128.512338580465, 128.689875098028, 128.980903306956, 131.826695679773, 129.460687848675, 128.534580176036, 128.060440461154, 132.769248494294, 136.317806064767, 131.602197793317, 131.761335768426, 129.268111497863, 130.463034385188, 135.794893011171, 130.346719233565, 132.611668734614, 127.038321768346, 130.18478359102, 127.535998971519, 125.203347343542, 129.305504657428, 130.064235672649, 130.597094484373, 130.876423135627, 130.279247530884, 132.442479861946, 127.397670553242, 135.39234496574, 133.410879024081, 128.793443320827, 134.705625465546, 126.385208687245, 132.721754063949, 135.366526655847, 130.058400421573, 131.219257802395, 130.162160615998, 132.639177712795, 133.949792471728, 138.035114826542, 128.664344029823, 131.329118845686, 135.450756927063, 131.76685989177, 127.715408785797, 126.909425670014, 130.98639063534, 131.352854786258, 129.482117986211, 129.967354780211, 134.020625911842, 129.004382862877, 131.292566054404, 131.947217258314, 130.49299837231, 126.741692593612, 131.786914729562, 133.892923946626, 132.127463395596, 127.111359663682, 131.464907949342, 137.182603227655, 127.831248242729, 130.581928737626, 132.392987953132, 129.304170770338, 134.324225071507, 134.630119932824, 128.639223943414, 127.390992531105, 131.554641220998, 135.512769126283, 129.048567261508, 129.277970982625, 129.309922314401, 126.137151178279, 127.831684044891, 129.085123882438, 131.336552212896, 128.755237257607, 127.32827289164, 132.667795510743, 134.049193594879, 127.001172187285, 133.181677691187, 133.108254825661, 129.266441400177, 129.314415829219, 130.729176461649, 126.965253212679, 131.387000169708, 126.710401333293, 129.105091835624, 132.716518588937, 127.018102244675, 133.03171244616, 128.530428639618, 124.410413728761, 130.827696045937, 134.370656939535, 127.755572118878, 135.438248972171, 126.111669649407, 132.473249881724, 133.520355445949, 130.704753617328, 127.86956795025, 130.26063711436, 128.92458168086, 131.767629115854, 131.585539842978, 129.160131469418, 134.28348342689, 128.670144012462, 135.690226388648, 134.652279291174, 131.004796468094, 131.668367655168, 132.03217144001, 131.903775209549, 134.596970520446, 130.124417676311, 126.602268680557, 129.516859985834, 131.760062572507, 134.50066389328, 131.14678725003, 133.174688164028, 131.276131928715, 130.630691967099, 131.939567143125, 132.765787195746, 128.261959986208, 127.546371855882, 134.188619420042, 129.742386443847, 129.536610863423, 127.819458700909, 132.607240959678, 134.364821146178, 126.368721622103, 131.352879661714, 126.206782623152, 131.090484243715, 125.250982698054, 127.888463632747, 126.202536341373, 125.082148906374, 135.860653807527, 133.6812873089, 127.90298429271, 126.730572204391, 127.492609091449, 133.186843822493, 130.881087610566, 131.936865648138, 131.667162455652, 130.166019845081, 132.636828506857, 124.089800332853, 132.876725190843, 134.283200045769, 129.75534233799, 131.288881494512, 132.895071301355, 133.564893522478, 132.131611597948, 133.91061604498, 127.252067310968, 129.809654413508, 130.760371112021, 129.675173487153, 133.844779075663, 131.321141903492, 131.337706429914, 136.023094356689, 136.628169665637, 127.636652461351, 134.631875613991, 128.3082995493, 128.323844429254, 131.851299020018, 128.640791467452, 128.18077558137, 131.544021177747, 130.2410797198, 126.303025501457, 134.799663256308, 129.671231589956, 135.34677744809, 130.124834578495, 136.700934248512, 133.71749275184, 128.629704267844, 129.856797640124, 130.145626341682, 132.321296996213, 126.963208650222, 130.545997431323, 129.127535748755, 128.706768436536, 129.486125019132, 134.548020321291, 132.402545785197, 130.728804835461, 128.698491778216, 131.863201366806, 128.906465142597, 130.144688029769, 134.076043112303, 129.412614908979, 133.854437136341, 128.375660532488, 132.056177592341, 129.813475061138, 133.208846888991, 127.160776824824, 130.383815281029, 134.154361341824, 132.549905125135, 129.707078267159, 133.290945189408, 130.290821538528, 133.196790103546, 128.323185080757, 133.212555919298, 130.334870783655, 131.49776122806, 132.500170691425, 132.366582153106, 136.755721755534, 132.392463865479, 130.520743345715, 130.383512314574, 132.261908155144, 133.371526623509, 126.998312056364, 131.652307051605, 126.053769494332, 131.176637123575, 130.747230333155, 126.659713978117, 133.380389704208, 125.983483068953, 131.487155041732, 130.899246938057, 132.634165530339, 133.77845532123, 130.82439667977, 134.331746898325, 132.739433713665, 130.153089029541, 130.13748381047, 130.889949201933, 135.120942637884, 131.30424130424, 130.501032536696, 130.992584682862, 127.159081850053, 129.847808537687, 130.709949153243, 129.703053909088, 123.064545201265, 130.784534824013, 137.067533541083, 126.008722637548, 126.915516502941, 131.067465486569, 134.814369341777, 131.48301761091, 133.73543688697, 133.085690910688, 133.775031582125, 130.857141462984, 132.201984368833, 127.883105903694, 134.115029878616, 133.395480061345, 127.967945154888, 136.669789257411, 130.087760723962, 129.129879905165, 133.329424901846, 133.244440036708, 127.428857211925, 128.889968280427, 131.559018448339, 129.376514965879, 134.70548049959, 130.061379597562, 130.493612989885, 133.885659296155, 126.844971128542, 131.047684872096, 135.473481919992, 134.234131761964, 131.722277062401, 131.258414650698, 132.889234595802, 132.215036430755, 127.757545862436, 126.354911580952, 131.484808464421, 129.59449681224, 134.036435975545, 130.556677117219, 129.72170316745, 136.124422620869, 127.420058544529, 130.171081752678, 132.061231138555, 133.337416752152, 129.841176167399, 131.04330743362, 130.093365725118, 132.125574046599, 132.118818371635, 134.401903218516, 134.950742289042, 131.508725660832, 130.401427256908, 124.723932880918, 135.325488991828, 133.424661075156, 135.372632302404, 130.23542727078, 134.708583694185, 128.13775102392, 129.91762904842, 129.981644800204, 132.11123200199, 122.871837317985, 136.854937152874, 129.176649681956, 134.760704529988, 131.074740367272, 131.174616049554, 133.713852216045, 130.301169336616, 130.203149823676, 138.13405417368, 134.0908644613, 134.149914424463, 127.452021552308, 133.476132994497, 133.664698344009, 130.354033137433, 132.512967166435, 132.407652793518, 134.213751617455, 131.793081215178, 131.251397374248, 128.141967779367, 133.534517301321, 129.107631274174, 128.05440869556, 129.024952469429, 131.72090635096, 125.463875298331, 126.053328576126, 127.568844486631, 132.040485166911, 127.264799246421, 134.348016120055, 131.825674590432, 130.620615645131, 126.477149188708, 132.083505119822, 131.369273551598, 128.377279727213, 130.127058404252, 133.619830755798, 130.330637524829, 128.812331497715, 131.659502413407, 133.396551828727, 128.729794104334, 131.472377345295, 132.564676043869, 130.109751885446, 132.563643044178, 131.328423719317, 132.309188885081, 128.386657682312, 128.82242321604, 127.160990720429, 129.334468529403, 134.216024226672, 130.920404482316, 134.181465188844, 129.626360784404, 131.357076928596, 133.267032395353, 126.688828990239, 124.513403920281, 134.331093497204, 130.821965868561, 130.418720004321, 129.931914932647, 131.778059008693, 135.33092147854, 131.451248659906, 133.936999031249, 134.114531203106, 134.987284055367, 129.692981860221, 129.204130583655, 130.560579854438, 128.837276270826, 131.923076686199, 130.811532270961, 132.517003229807, 128.461879152976, 132.546437140246, 131.190378853069, 126.626775297507, 129.848326214212, 126.981357162581, 133.43504427036, 127.809685246551, 129.424651760228, 134.88187481121, 132.779774584366, 129.952105855387, 128.67801179721, 127.957093628756, 133.048113757694, 129.276131304597, 130.469021674992, 131.547327543159, 133.03294020388, 132.63638044134, 131.933722449596, 134.894801907779, 133.848772610732, 130.574809382028, 127.510918022606, 125.421460328038, 128.051516904508, 131.627884149753, 121.687778324659, 124.628210478712, 127.85861139028, 131.255310689782, 130.013133807884, 133.107544515191, 130.38486740753, 131.913965578068, 131.254992782225, 137.46609002955, 131.224541269206, 136.213710496332, 133.086909757621, 130.625279155406, 133.111269047832, 130.766457882259, 131.489554626293, 134.955017830549, 130.831967412392, 131.74639469775, 130.02375110538, 130.458931929222, 125.382253624062, 131.964218543598, 137.434236256356, 137.768436134945, 125.293774336629, 133.182953090929, 138.841608108532, 131.251806499356, 132.02688502876, 133.070494774566, 131.64562570265, 127.03805486383, 133.406447981496, 129.149172508815, 134.011133734147, 133.343596757322, 130.648403798327, 130.829245280725, 132.387573635541, 134.302554492951, 128.452537183945, 134.28011542164, 129.468213538708, 133.085838283437, 128.734908792914, 131.522222761667, 126.406727638408, 131.898999084595, 127.128246525099, 125.538144237399, 132.296489074082, 135.669682999761, 139.471513380957, 126.977068187955, 126.38247071816, 130.516588785607, 127.505311866529, 130.460349529124, 132.515632700217, 132.768860696286, 130.421830611256, 127.922349609934, 134.278587446256, 128.509567546516, 131.294735857341, 127.462465396017, 132.755744411087, 134.357025744408, 135.389893515638, 134.9313081874, 130.398674983184, 130.787215855397, 130.483126764343, 136.866003571307, 125.474442890328, 132.670505503636, 131.476929279085, 130.749829899576, 128.293822756849, 129.236232626443, 125.589493638226, 131.410487792829, 134.215716082581, 133.00560870817, 126.97430177727, 127.498351000192, 129.083021946511, 130.421189095306, 134.785053903385, 127.832151902832, 130.615849787945, 130.817512513201, 127.936293971885, 131.329213306627, 133.73151092559, 126.926175537911, 125.415677067858, 132.687939131744, 127.262889332513, 130.181013181048, 128.67493848606, 136.362226610227, 129.109820507634, 134.588393984892, 135.561305971474, 136.938633047, 129.735136658381, 130.4057785516, 130.547855167162, 130.071578253426, 132.864292558071, 131.966025000013, 133.551022971596, 135.689538274137, 126.241114821365, 133.178716226463, 127.467886873301, 135.344105242095, 130.466300805124, 134.79076343911, 135.367494895833, 131.540165279809, 127.86840316539, 131.807017295441, 133.296777118221, 132.557997766767, 130.272817588896, 132.439266382831, 135.05231694105, 130.194047046757, 127.713105012176, 134.861840949047, 132.025564741012, 136.028599676918, 131.85787513015, 127.501543737701, 131.451040265208, 128.502730704528, 132.67716738367, 129.421576139081, 130.211500801759, 124.698609402439, 127.045270770109, 128.286954443216, 127.894493725638, 128.525037456441, 137.549534006874, 132.195307444099, 133.28872062252, 134.843623992026, 134.312173612608, 136.62876372343, 126.696534698487, 132.356160890184, 126.476714028227, 131.999646736241, 131.737007550952, 130.225978440056, 128.721827483322, 133.98191788261, 126.594153658445, 132.137027008898, 130.705448252785, 131.465424379092, 131.714723921162, 134.561588180409, 133.67850127961, 127.586627867727, 132.350768806442, 136.197850923334, 131.186958935459, 126.137344086653, 125.645873380001, 132.376945443674, 129.21215158152, 128.84593648313, 137.968968136851, 135.638807008834, 130.785622410348, 131.042871876008, 130.860142207596, 134.142379509048, 129.728490070062, 128.5342685812, 130.979813679799, 129.705740324511, 129.431567721506, 130.385628612458, 129.371663450527, 127.132228658591, 134.14412191485, 134.340445735956, 133.064795919954, 134.794203463544, 128.82598387888, 128.328432907335, 130.451135672847, 131.460571910713, 134.183175168646, 133.08660179216, 128.667943511485, 125.623762376908, 133.122453455972, 131.278459388281, 132.304819390698, 125.701269908627, 133.447882251052, 132.925696454022, 129.398390223477, 132.059018775825, 129.55443077172, 134.023004715984, 127.66407583545, 129.428466278606, 127.089725861864, 135.863552598248, 129.732380192425, 130.152381727226, 135.297031721975, 131.561951169822, 130.943194489189, 128.385694872309, 130.819975030541, 134.648859360227, 131.720352865821, 131.066789780022, 132.784239414914, 130.065428768728, 133.172132937371, 125.456833390102, 132.44532156595, 133.164761997704, 133.21916042716, 131.317767647897, 133.23947558434, 125.864986502199, 131.086685978736, 129.489002782164, 128.015891215223, 128.650919263338, 125.84984136624, 130.694570403706, 126.493095066047, 132.500706837667, 128.678398468136, 129.311368099704, 131.501622843932, 132.919584706176, 131.863828756339, 136.324012664246, 132.620682575267, 127.158081525221, 134.488960078904, 133.674426697242, 127.240706378423, 127.997510299642, 129.410368736764, 130.337881300172, 135.041515513077, 134.305819446113, 130.685826637307, 128.850882193291, 129.456361931098, 131.779738383883, 134.713808226738, 127.620563710236, 131.445733294981, 133.342365936451, 132.607565429974, 131.777928965659, 137.030263417286, 129.208057661477, 129.980057406942, 128.569733104881, 130.973696607624, 133.905094262511, 127.31976900329, 130.60752982496, 129.182729956181, 127.136241700057, 131.154847903661, 132.632235426912, 133.37150921653, 131.904756266079, 130.937969610338, 133.120852220608, 134.519300320292, 127.06510298588, 130.612783753279, 131.38756220752, 131.858211383777, 135.410636240869, 130.292300487803, 132.803943082573, 131.021063621574, 128.646125227307, 128.245747248883, 133.845116903276, 128.711958218066, 131.761529604581, 133.254101302458, 133.757528066378, 126.185507582424, 134.384379607335, 134.492896778507, 129.287560465878, 129.313052697023, 132.813767848511, 129.56518464715, 133.265185772428, 131.221990389493, 129.083833117318, 130.170157805082, 131.67272656249, 129.196502948899, 133.48283154476, 133.40538952219, 132.458275873338, 131.147735325962, 130.008864396597, 133.365483169576, 132.726901680867, 132.36147727299, 136.31145867571, 130.014690501663, 128.299563193994, 128.835130825288, 132.096280820847, 129.808650647659, 131.178969653715, 131.973878183359, 133.67709063095, 131.236550172073, 129.887038908425, 130.13852122841, 133.339383136568, 131.375462552819, 134.88637228466, 130.843976188619, 135.831148823509, 133.695098386911, 128.38328136075, 126.921397276335, 133.276688079308, 127.410000409143, 134.819764665464, 135.102626238958, 129.483462546368, 129.02255602692, 133.676437142315, 133.288741765852, 129.124804989875, 128.496307223548, 132.430326797428, 130.397910191617, 128.259949923187, 130.435915748827, 126.072828581958, 134.603587684704, 129.073412058019, 131.135507875055, 127.220456876323, 134.015092768763, 129.677562255269, 130.015121478339, 130.163693633028, 129.819273321871, 128.959454099773, 130.263462015865, 128.950808051742, 127.044595049758, 127.105028387656, 135.296113555804, 130.070031047148, 131.653916462087, 128.902178321074, 135.237102086214, 129.917149930482, 126.515953606403, 132.134786631552, 130.967551528705, 125.711220495545, 130.412443124223, 128.313000803465, 130.295823034916, 128.498479521038, 127.463459855354, 127.741477862874, 125.298367819887, 136.608558753423, 131.87961148091, 132.387401597818, 128.02164533556, 135.101477280639, 129.634369778432, 128.236734623864, 130.593125576382, 127.950611917165, 132.844695429085, 130.652692727315, 129.031551103926, 138.858374617231, 125.802532539767, 132.748624941611, 132.798316374175, 130.073932303089, 130.420676661658, 129.084627400701, 122.878881262849, 138.155008979114, 134.713512851192, 130.827892667184, 134.279206337285, 133.931659062397, 136.385945408182, 134.980044487963, 124.999436125455, 126.552893561076, 136.081440255882, 133.354306104357, 126.740870136885, 133.060435547788, 132.522505769924, 132.051462979299, 134.518623266846, 129.182124989651, 130.430135113705, 131.171101104043, 128.551267773823, 129.573408957874, 132.497292368086, 131.282652425791, 128.425931624778, 129.289100647905, 131.590221899484, 128.284383451176, 124.829023883555, 134.456424440924, 129.804151590902, 133.329109915731, 127.853498765763, 130.088086339459, 128.23441309041, 128.512143652674, 131.742131391546, 133.418905726236, 132.691641790535, 129.786347697372, 132.737533198148, 130.837176817404, 127.714176365027, 133.400158300672, 133.069978919506, 136.754099691331, 132.225620122508, 125.166922897052, 130.294179219556, 126.204538889178, 132.441375698528, 136.606700071143, 131.181371202886, 132.200508407712, 133.412035212779, 134.175277314167, 128.324372240469, 132.043006463, 133.277728159433, 129.488699277311, 131.753781796699, 132.765300591006, 133.777350714684, 134.602170600234, 130.813089607969, 130.421788070713, 131.357476008636, 129.318078676458, 129.123935635674, 133.749106621925, 126.161838750077, 135.488111812788, 132.602753874393, 129.314038634539, 132.58501721323, 136.804532368398, 134.566005774939, 126.561793349766, 129.945442957374, 128.044860328088, 134.006292150964, 130.268852177012, 133.466397689763, 131.559702520692, 129.863149606748, 129.969868806659, 132.010894776957, 132.278719048875, 132.741868818808, 130.923084616512, 124.858975223456, 131.345395356442, 137.131602195845, 131.053907886602, 125.097902151911, 132.728811218849, 132.359389010699, 134.251665115722, 129.663471906447, 131.254945489393, 138.392671268957, 137.765354712743, 129.903127045229, 127.707853773402, 129.484253787632, 130.3645958498, 134.49835254581, 130.94323257253, 130.572263598719, 126.473408505436, 130.723554921038, 129.036888556679, 137.785936585329, 127.940603989975, 132.187794177782, 131.075909414155, 126.388302393877, 133.4303159655, 134.055816302374, 136.092828505227, 133.513424833004, 133.103041506916, 131.744353830734, 134.25461395599, 127.422737326223, 129.552891036825, 127.844652635603, 132.283621513795, 134.81842877426, 126.90421336651, 130.846653900666, 129.853177177491, 133.657695933586, 133.672819308523, 128.596819073532, 129.598085148235, 134.953548630269, 130.110179382028, 131.410386439327, 137.863473057488, 125.336722811761, 130.127940909324, 131.648151137825, 129.233949803205, 133.08072213345, 127.753847189705, 133.749405434172, 129.762683279843, 132.637300435402, 133.801176775597, 130.557613015415, 131.622440446772, 134.505356378132, 130.727994681472, 128.142583053082, 136.862357506178, 126.338082300915, 129.748687127476, 133.490854013675, 132.513695185527, 127.546926233272, 133.249136688646, 130.874739308131, 128.152004051213, 137.00721360771, 133.385449038535, 125.935982743026, 133.61724906305, 133.303100799021, 126.562697895853, 130.55852177351, 131.226811949779, 133.077019338189, 129.063627965003, 129.050835875088, 130.96866817204, 129.45420370424, 129.599791888726, 129.559662812517, 128.166304167693, 132.426546948454, 132.805331651235, 132.516957032991, 133.3186917376, 131.305894121984, 133.163663643434, 129.734996804581, 131.916293820854, 134.069474319717, 132.039901996718, 134.490297165016, 123.72067078332, 128.991207878506, 130.601699045937, 124.176186553978, 139.434061556793, 129.442081461706, 133.375064524751, 130.174848613891, 131.9894654033, 133.728973879178, 133.96849089011, 129.536543776641, 130.529897866401, 129.679263024013, 128.256941691022, 129.404341162016, 133.560680326183, 131.739476215341, 128.36524268643, 129.163567539735, 132.88343094851, 128.09846864232, 131.735294114915, 129.083019928701, 129.139761802834, 128.934938615954, 133.984924765902, 126.735188246528, 132.075583949709, 130.4707630996, 134.807822676135, 130.14296004073, 136.66908553741, 130.922491439595, 131.37959032058, 129.163618332211, 135.882240614016, 132.687951398168, 130.761123400127, 133.761026285911, 128.42575774811, 135.091919578471, 135.891315397956, 129.413108572796, 131.145335551225, 127.808184613781, 135.440330108508, 132.132993975256, 127.129981438114, 130.620266573695, 130.241002139458, 126.45281434597, 139.004459917375, 131.194149992286, 130.840481669596, 129.769317822229, 130.859403619669, 129.513476137466, 134.684963661993, 129.296838263397, 129.570636331828, 133.627909096054, 132.524767920762, 131.92249758588, 134.94648535062, 132.482048387824, 132.073852311124, 127.617300527129, 128.405957447321, 130.732707920752, 130.417480942661, 133.861215857783, 128.24651488103, 132.789482865377, 129.838250965698, 128.655775706628, 129.073696594359, 131.359479086497, 132.765670780177, 127.91661648711, 133.47871327172, 134.767898351967, 133.120564104334, 128.950968807961, 130.660159842914, 132.236507909581, 135.354343217461, 130.790836069812, 130.740056776258, 130.955860088779, 134.238462892319, 124.667642208033, 131.882329930439, 134.397497084587, 132.52529651376, 131.271540745401, 130.380661373073, 134.154433478386, 131.421415288237, 132.945043840049, 129.070132856105, 133.928296528333, 132.022431399927, 127.776796702212, 128.790501593095, 132.037100693872, 132.074579338163, 127.291642334066, 133.816287542349, 131.869710960738, 130.988377013271, 129.243775145268, 125.905190357507, 126.250705696189, 129.799009315931, 125.530124165637, 135.520981124196, 132.835343878573, 127.536705111407, 131.609612624471, 131.664418571589, 130.003291353577, 130.444479832418, 126.104113966442, 135.405922189484, 131.472333365967, 130.760609239938, 132.52417407843, 131.486852709303, 131.110787853955, 132.414963774964, 136.864402455131, 132.901486754615, 132.85705534002, 129.801160755565, 126.780271497215, 136.807971505338, 133.37356215522, 129.027041479728, 132.475127798482, 128.444165908259, 128.388798668858, 130.072131161895, 133.124340281006, 131.51434924429, 131.393401001311, 131.82765487822, 128.468403529709, 133.194783292328, 135.169281881158, 130.690274785723, 136.076200872233, 128.97757525168, 129.394244713594, 129.93085362063, 132.853315948147, 129.921717639943, 132.324916574911, 128.981354431884, 132.701374041072, 130.333518997369, 128.746968219906, 130.030856354789, 133.698195534876, 127.298300321079, 131.045877931785, 125.362092316173, 136.605371457246, 133.407393414945, 131.969558767085, 134.586239795034, 126.095847101663, 131.638714842321, 123.987219337373, 132.816209317346, 125.509793234149, 134.985389999704, 130.382169304165, 129.188495249902, 135.359019339058, 132.234089439988, 130.903512522194, 131.521928195672, 130.527916940269, 127.650288677258, 130.521055226388, 139.061965248004, 125.679945566585, 134.113339480688, 129.111896951986, 127.719728803573, 128.693366188996, 134.629872929316, 127.69463677129, 127.387302186355, 130.317516283813, 130.343316419514, 135.005181420824, 130.255087262531, 128.103261214628, 135.263498029033, 127.187218317551, 132.075366693464, 131.570638893427, 134.363839877755, 131.78299266952, 124.346364786496, 128.840058728326, 132.428195129613, 128.264585643194, 127.276835671468, 132.899164583145, 125.06852459291, 135.057986178177, 132.196168581506, 130.992833969256, 130.972060437449, 130.727321655674, 128.880666718232, 132.496076866513, 131.867387852165, 130.960099599907, 128.483962396086, 131.089525027626, 128.674670630733, 133.243818170444, 126.616409150588, 127.739610971971, 130.324208670583, 131.257385814369, 132.876810245371, 127.664314413642, 127.887309298144, 129.326454370026, 128.876331524714, 130.324010473751, 128.370490039159, 129.337324805057, 133.793074533371, 135.149665460729, 133.040967248024, 129.761722302233, 129.673557671634, 132.485143666919, 132.329887907065, 129.402228923532, 125.71857304328, 132.011631537334, 133.177052839094, 133.483168988367, 130.557348481706, 134.789956578945, 132.666961793214, 130.379841902356, 124.682679209807, 129.760867558871, 131.296879789403, 128.686938609794, 132.190538048298, 127.197698117713, 126.961195299481, 131.21661350325, 131.963387838446, 128.637447443068, 131.934241870982, 131.98138117825, 130.9332690176, 135.276078305062, 135.437826246115, 136.683059368485, 131.930642950747, 132.186935529677, 133.61206056255, 134.634771127031, 127.804874195236, 128.84463809075, 136.787305965833, 130.535809020825, 129.41273788373, 131.901512848735, 133.915611442843, 129.325122121191, 131.858794708889, 130.107526804293, 139.08582963447, 129.359099905951, 127.749637073909, 129.200635009764, 130.805344682196, 131.163884555244, 130.712188273197, 126.767481272738, 131.252636079625, 128.62171880194, 128.685586191088, 130.655983950015, 130.570572595751, 131.467136392149, 134.995700520248, 128.926954985334, 126.967160484658, 130.870387976749, 125.757253266255, 125.600583132041, 127.687881200015, 131.528953014162, 132.168613472154, 134.846149750354, 129.827317265425, 127.328716145249, 129.10597158369, 130.41312981537, 130.28154206408, 127.563482605966, 132.036894008365, 127.678684071364, 127.142649317907, 129.031139211427, 133.192020321168, 130.686676549333, 124.30234049141, 133.9722296189, 128.997542837732, 129.72247504575, 132.46193474809, 131.597719291032, 131.54005856859, 131.87898609011, 130.254221707683, 132.626848450201, 135.484478461498, 130.368743706335, 129.387640564563, 128.155410128416, 135.405481275646, 131.937240219897, 131.028071799792, 129.669227674854, 134.883084890831, 127.370449639359, 128.993636621431, 130.735745390974, 131.771545131562, 132.478324081854, 131.384663800098, 134.77890406551, 133.074498912166, 128.925859247662, 128.944245933207, 132.422309285655, 130.497201942008, 132.339417559452, 134.589994254041, 129.518240958558, 132.931930250922, 132.049114680444, 127.822211813407, 130.160152050234, 133.343752712379, 136.348145756229, 129.964139380637, 128.630584318398, 131.8985229873, 127.907507015158, 130.500791069845, 135.720379250937, 130.589270191984, 135.027064367538, 135.280700531803, 129.951407502707, 128.259347830784, 137.010988509141, 130.888730286943, 133.113025630279, 129.961232275156, 133.438787742186, 127.130848077169, 131.874088469539, 128.413364972493, 132.469105411788, 129.328718400401, 128.242050219975, 129.486900777952, 129.193001840267, 131.815602560976, 133.688852738162, 131.466207654805, 130.591301576575, 124.882438645198, 137.680670441616, 128.205340821155, 134.145449680613, 133.036726363589, 131.518360374528, 132.245729684632, 133.953269204617, 132.269857732407, 125.952794040969, 135.753272775143, 136.471035452663, 133.860386584609, 130.709328931865, 136.222169741991, 136.750959433299, 134.550183176854, 128.077947620501, 131.909572868211, 132.256282951071, 130.507517677582, 131.288549861072, 127.360891814676, 130.467487984657, 130.139465282092, 129.066718455534, 124.750515780785, 130.183002816241, 129.604267155414, 128.478749757076, 129.403123625427, 128.860396390074, 129.523112891767, 132.263036142966, 125.036299070756, 130.058184726153, 135.394534237096, 127.33564357225, 132.69224012599, 128.159148414719, 132.165816644292, 130.160873635726, 136.640637718769, 136.379158510696, 133.428989846727, 130.886936079076, 128.216688892241, 130.168944550502, 125.826349856199, 132.814250229009, 132.072447221807, 133.682540957993, 132.015925224764, 128.738605751003, 128.830233290954, 124.914925813786, 133.394582986325, 134.910150332436, 131.054228802377, 129.573550740332, 133.668597546619, 134.101878543503, 125.91491721704, 129.543479491256, 125.562534452909, 128.977979757242, 129.517046506013, 127.127177593054, 133.342961837999, 132.355553000592, 126.102748340931, 127.482677013404, 133.5580172463, 135.19865513274, 135.368038480749, 130.480942905669, 126.557744663252, 131.685771987218, 130.68145548052, 128.141763616821, 131.196384911736, 130.400821758721, 130.490036290422, 130.56158757601, 127.581287500229, 136.75292877007, 134.430162289907, 135.084210768075, 129.6564935887, 127.724106560657, 136.152773969365, 132.866619698231, 137.24531286452, 126.310430948417, 126.322194885624, 131.42511440218, 134.490968810699, 128.335894775097, 132.03383933044, 132.554881868694, 129.539773624101, 129.376939788648, 132.034547544558, 132.950509187681, 129.080694244529, 127.555103898437, 128.055625955378, 131.375925947038, 133.92964269504, 124.761953048161, 128.087729120761, 130.770438099597, 128.349066190248, 131.803437030106, 131.167029781969, 130.197118911086, 130.912292635811, 132.182238790848, 130.01464255628, 128.382629437139, 133.626661346429, 130.48616108078, 131.125242688084, 132.312579776211, 128.884984824736, 127.312326887297, 136.38551347405, 134.750796443065, 132.526901993063, 130.909474692136, 127.194049162855, 130.542438036645, 130.660043784391, 131.834281786773, 137.020888020139, 128.239005684447, 129.950915264934, 132.618588636364, 129.975086803929, 135.346417221381, 131.594721080403, 130.681951304012, 127.986502427031, 127.787822926031, 128.037191577659, 130.824859491053, 130.141078506839, 132.700786939607, 133.838619743949, 125.688698655691, 132.823751865021, 131.520183215925, 132.676529279234, 129.268315012654, 125.708308517767, 133.602682853264, 132.025941438393, 132.37805691233, 133.58041304556, 133.946591005707, 134.420282075089, 131.33156229616, 132.895964830438, 131.872252819243, 129.157254331279, 130.895753181844, 132.343806673793, 133.765273841275, 130.411022517268, 128.336667863297, 131.539257834724, 134.422336573836, 131.344712662957, 131.800689433912, 125.200569798342, 133.335671138261, 128.421615082283, 130.522200565232, 130.967067791682, 132.126519933017, 132.853666848962, 130.173290531031, 125.211097738963, 126.086164647915, 129.992504459706, 126.567660804569, 128.496715989998, 131.355106672618, 132.064046946384, 133.966874232182, 133.106982533796, 127.197606571682, 133.683867094093, 129.338257120398, 123.720418058829, 134.140356124783, 127.117265757537, 131.887395465846, 130.121493216998, 131.602956140939, 125.495556033429, 130.689741179445, 130.769727989294, 131.2539045032, 132.392407827034, 136.136609070472, 131.633353880815, 133.36945466114, 131.43727179828, 133.530908667313, 130.004803451286, 130.34316315642, 127.379468803768, 134.862469540925, 129.872694890423, 130.92979891611, 132.041766407139, 128.619911346053, 136.182738587164, 129.851947693741, 127.613236594138, 129.15382375958, 131.078463337725, 129.037172229096, 131.109778721491, 136.414063236181, 127.209085783277, 134.312346664047, 126.568579952823, 135.38920267265, 131.033160827703, 125.855100151106, 131.693079450254, 128.395420586379, 130.763065208108, 128.834883382664, 132.264740123174, 127.34405539, 139.398264095732, 134.04298010646, 129.279987532624, 127.512113759875, 128.995971568999, 134.643095915164, 132.80624527827, 127.951893806608, 126.508184501207, 130.39337129887, 133.26445894768, 134.941426535866, 128.724892999064, 131.325143042877, 131.123341653616, 132.594180218872, 128.266438656518, 132.19812080573, 131.776838304803, 127.813896240288, 135.522513486104, 130.846360451106, 126.648062901321, 128.790354729389, 129.651464833424, 136.132036371695, 124.819430457302, 130.995232529468, 131.642784170216, 129.465075248523, 130.331520910352, 132.879558511258, 129.621085963926, 136.183674173727, 131.070512574793, 132.542339452056, 134.030859902838, 127.995616354147, 131.01705444042, 131.576673375413, 130.432488487942, 131.285021877444, 132.009567172812, 126.972322175726, 125.37987688548, 128.114564130397, 126.593248620965, 131.129101937466, 128.523089359935, 129.869686553835, 127.821202108068, 132.893963251554, 130.744156304563, 131.959167148026, 132.982058418684, 129.590562602749, 128.450304620712, 134.160699638823, 133.734217582902, 129.937384834824, 129.583810362662, 136.46781146214, 130.48315534294, 131.448163181543, 129.386959473832, 133.420290032215, 131.676484992326, 129.115923125417, 126.719882366874, 132.385727723121, 129.267054082853, 132.661678942451, 131.465612014648, 132.202687621099, 126.234663911616, 131.846805944423, 134.606193594101, 132.732944843687, 130.249800806477, 131.027003073366, 131.889534862655, 127.08277513323, 132.676719137802, 132.413295419864, 131.701220257993, 132.293282082954, 131.657747267272, 127.865714917431, 128.294202293469, 130.540319052999, 133.071738906477, 130.858270279043, 132.920000776842, 125.486383838677, 133.666491359953, 131.310359958823, 132.000217051765, 130.156283755058, 126.737784950231, 124.832696488412, 136.910679728705, 130.568982029704, 124.809896472042, 130.242030176006, 129.95184386936, 128.998886807687, 128.964328199583, 133.756327125154, 132.168857354688, 133.45895144217, 128.838721402011, 133.637614918214, 133.540635869388, 130.892427743064, 130.083705551501, 129.721092463147, 129.218816413306, 133.891195103927, 129.12494848077, 129.95457126786, 127.349231246584, 126.675286137373, 133.171335665275, 126.799788792587, 134.162233292399, 125.533290898825, 129.74236075561, 126.580553218411, 131.862560753637, 125.679859626091, 138.052760761181, 133.003150236028, 130.129714172168, 127.09663696552, 132.107495351445, 133.964511169816, 129.653273669895, 132.877851763368, 131.336879189506, 127.516287941773, 131.537402010739, 132.528254506237, 131.298179985587, 129.702554565436, 133.762182639628, 129.88767813713, 131.826683098533, 133.273489912101, 135.796539980347, 128.135427474345, 131.05415441762, 132.326347954921, 130.52809054969, 125.476176498595, 130.624251808066, 134.760454640132, 134.929565417417, 129.426542056076, 127.447465397077, 133.659488416252, 129.957203452505, 137.031876597832, 127.895774319719, 135.64120685486, 132.492745729636, 132.238482242848, 134.414405975977, 129.490214693776, 130.941416242483, 132.353239311396, 131.135048873244, 132.427904469556, 136.22459990749, 127.967076445207, 131.289415286204, 133.613287350081, 131.304814086743, 134.62164500837, 131.9121157924, 130.401920536758, 128.837576013896, 128.096684569757, 134.105918333271, 127.879094359316, 131.96936984993, 128.173689624476, 130.348952597339, 129.111201652765, 136.134621515621, 134.467874236966, 134.812874043256, 126.92682453672, 127.422661864068, 130.748168269163, 129.889745460777, 131.51646567059, 133.660284495817, 128.091579068776, 132.180277459108, 128.634181225732, 133.007497438507, 128.637666155054, 131.286025228767, 130.89045025765, 137.542033662127, 127.207015490286, 134.190665356281, 137.512463091798, 129.7286288278, 130.324794933762, 130.653840846368, 137.578590565489, 131.413353661876, 131.645405471156, 126.465192755952, 133.213923721481, 130.123501675776, 132.946820566418, 130.324408102194, 127.530341013574, 126.29281774475, 128.368785070274, 131.16848289723, 129.594380696129, 127.134545461403, 128.154774546358, 132.028081549092, 126.509276606346, 131.664097929584, 132.729518441562, 127.915899774934, 126.990893013284, 128.218152625582, 134.183368368919, 133.616241579565, 131.072288981477, 134.596245297818, 130.293704024008, 137.057038409497, 132.2540036276, 125.792141299458, 128.530949831562, 122.871932275918, 133.660404527209, 132.077676334312, 132.710961616522, 130.198235189512, 130.247690341507, 133.733288659666, 130.176481908575, 127.852219867195, 130.089305829612, 130.82174617943, 132.050062508637, 135.709436412717, 131.67083313688, 128.782800472672, 131.738586396404, 130.214547368953, 129.421379301945, 132.167407259631, 133.282122875698, 135.863545094434, 127.607936869526, 129.713421168147, 129.843811204176, 125.666594811157, 126.776301307141, 129.901706959585, 131.153639786459, 126.895713907439, 131.515336875689, 132.203045046409, 132.43775586237, 130.119252875539, 129.638928860659, 131.978563285677, 132.258259661615, 129.808927263131, 126.490815583167, 133.427414778685, 124.486887588044, 130.803234642864, 129.330157932744, 128.905370447703, 127.312222788862, 130.486770346428, 131.761932308363, 129.455195439046, 128.57040754733, 128.353002465511, 126.161395769519, 131.174013944359, 135.834641854229, 131.811038535834, 130.668597115123, 128.992600192255, 132.663994206658, 133.620409561149, 130.737894222832, 128.222452580828, 135.110604967168, 128.21576622643, 135.065204371059, 126.537745350253, 133.999232833086, 128.346279457037, 131.088708570641, 137.700882756243, 134.258409353176, 131.551877792231, 126.021260315625, 134.279458859841, 128.558543584002, 135.528440483506, 128.355488924044, 130.817602704974, 129.580005257251, 134.07548116591, 126.340154801764, 130.270961362636, 133.099420368895, 134.609287935464, 132.788817486088, 130.467067980821, 128.036697967236, 131.936184969976, 129.547853409475, 134.181549758631, 130.269553760148, 130.483370370481, 127.11352027497, 133.546116192039, 125.344442851807, 126.369258108906, 129.813405913643, 131.103153066604, 131.622484624524, 133.467761871275, 132.826388595246, 129.854471712628, 131.86736610872, 133.62150125988, 128.780085969965, 124.509085847334, 124.111804335352, 132.405725954101, 132.690087078401, 128.301603421901, 127.879370305022, 133.145518412448, 129.927025636342, 130.2709988334, 131.318062230922, 131.465038525218, 131.140119961268, 124.605658907911, 136.779556539136, 131.508033528462, 130.658257972852, 131.635254145709, 127.489676255455, 128.379787744448, 130.238900336723, 131.460801607947, 128.068964419087, 128.745524801385, 124.683821729105, 128.425788992107, 138.542402526004, 126.011493432505, 127.750750693536, 132.44026591888, 130.879544308782, 133.081997510913, 129.036418965528, 133.719392757516, 134.151394887559, 128.813109971517, 131.733358331046, 130.744765367477, 129.387181976206, 133.850220666618, 133.353012566189, 128.185605466903, 128.852556559365, 135.413274471831, 127.364615619288, 136.236961569342, 132.116625936878, 133.724405803488, 129.393139731312, 129.279629164038, 136.260282270003, 126.285936943907, 130.481908726663, 132.408337843523, 128.83755312459, 127.142292827808, 136.329935780988, 126.436961529381, 134.155502586766, 131.61067406205, 132.504039770521, 134.320675375558, 130.465855417598, 126.822572265748, 128.764686744547, 123.058326982547, 138.368431488711, 131.968905743427, 131.169942458609, 130.47908670847, 132.611675743947, 128.651969190833, 132.312947189078, 125.649293212004, 128.555045285789, 133.14102593963, 130.921822854615, 134.656578221851, 133.536181161416, 131.277083312683, 133.803576335171, 125.442778692809, 127.943873203004, 128.872032246523, 132.494870596171, 133.049053258112, 126.686089831909, 132.476678550594, 127.401739302285, 129.921580015851, 130.695844141329, 131.122638787763, 129.693911365798, 130.643743264793, 135.972076980307, 126.958475260678, 131.846943782825, 127.688538341709, 134.177300534779, 136.86629652399, 133.950602593093, 136.773164626479, 126.48402858864, 126.442686896178, 130.002746233037, 126.971987754021, 129.570649657028, 134.287930834061, 130.132082654954, 135.062118582697, 134.917466812288, 136.664307359387, 127.717640031537, 132.631984128928, 130.229532482193, 133.918500970875, 131.983566547983, 130.699391598813, 131.221715052451, 132.752549519936, 130.035378134149, 130.079711010236, 134.248543377814, 129.893045279885, 132.782471549863, 131.929816976918, 131.118775924355, 133.466317856963, 130.548330120953, 129.89942644363, 131.722617481646, 134.099254813456, 125.280918399727, 129.753793886677, 129.336557914548, 131.018331304077, 128.582980532378, 127.704096217828, 130.007472434165, 133.919648661336, 131.124040920412, 128.304432897098, 131.076266509734, 137.540764361619, 136.337148897467, 133.945090120864, 131.922219408833, 132.57799210027, 131.758873445939, 133.730047644934, 130.799414894041, 130.71215721749, 135.604914865882, 130.899958956937, 133.666632092476, 131.657250959163, 130.829535699531, 133.611415410208, 125.910113608608, 133.349113865647, 128.137938298626, 128.695991557078, 127.775880394563, 135.073464958779, 131.063024987212, 132.980977482926, 134.988583491719, 130.618099492907, 127.151966957739, 132.500545104129, 129.536701899697, 132.484472255365, 128.285734894625, 130.700675529433, 130.03549303436, 127.289464687285, 127.479250816919, 130.495537391452, 128.224505293873, 130.114876519516, 130.410983654056, 125.199883515502, 132.472550345541, 132.217654999697, 133.711766656863, 132.183317256275, 127.319755098111, 139.911773943317, 129.380668348559, 130.194500631716, 130.7542507659, 131.353092614783, 123.232867518073, 132.037486446223, 125.402483558395, 132.292698017948, 126.305815348056, 132.645957106658, 129.4470021926, 133.991459302292, 126.377349786636, 124.62525721392, 133.972854083129, 129.168447879443, 135.186916570103, 132.837195066195, 135.853499359413, 129.840978505617, 128.559073450579, 130.073050354503, 129.201106696122, 132.208594195006, 125.315728333857, 133.653384835187, 130.636379463615, 128.48480219621, 127.983646991262, 129.327640002579, 135.758264141269, 130.18663141924, 129.979420573956, 133.938137214152, 132.160988977037, 127.393718951306, 128.068489508268, 130.762000556067, 126.678301878235, 128.879389815743, 132.149725272016, 132.50107764151, 133.500585292004, 127.06840568504, 134.265706114346, 130.917382067638, 132.635377345613, 126.99581478712, 131.905217593382, 130.40307953838, 125.591850371309, 133.261223069134, 136.570282521049, 130.008939781863, 132.437485652583, 130.975688072675, 130.486385097475, 127.941550410937, 131.618426642785, 127.620368277486, 136.497146510728, 134.831057818701, 133.592613710608, 129.827445818161, 131.968998098064, 128.630394862279, 133.029270946603, 131.552119488139, 127.827353361611, 134.820072977102, 129.047187575049, 133.375173910793, 126.88402816796, 128.374620905726, 128.757458346949, 132.149056981723, 131.302093165433, 131.250202288467, 130.642718538324, 135.514800047608, 134.81996438712, 133.919895096669, 132.680849721003, 130.448245292967, 136.603196359104, 127.669533013856, 134.526265514124, 132.148913755655, 133.540684414631, 132.518098289227, 131.343288750493, 126.243024206501, 131.557316463226, 134.712161356729, 129.842233141654, 140.531124778348, 136.203373369293, 128.170263767136, 129.995307807372, 129.561487355896, 126.202628540123, 129.419604634626, 134.396140792756, 133.573593986248, 132.790796767711, 129.762065578403, 134.351215364661, 132.201720723647, 132.009047282586, 135.048213223312, 130.731949228252, 128.33045287732, 129.398746827578, 137.663104577202, 125.827972431307, 128.594368256505, 134.396454472157, 133.040334483227, 128.295895983432, 126.178967677511, 129.726833567342, 126.824748120877, 133.604031811262, 127.853483396742, 125.105842504577, 132.781599468003, 135.115516349907, 128.850608439028, 128.260650297762, 132.59553192672, 133.995239776118, 127.62615287196, 130.192345172242, 130.083165029858, 137.855630551347, 134.904059902078, 129.424960758556, 127.6212112945, 135.789838827084, 130.927172208226, 127.599309658865, 129.980577527664, 125.146079916884, 133.813460355392, 136.961095671728, 127.757074500454, 129.499875332191, 127.691532232524, 127.051221769493, 130.461323442939, 128.929560454468, 132.192585266978, 127.694473478605, 130.382739750082, 130.315880588076, 129.706649451891, 133.069982076877, 130.588962451717, 129.861765521495, 133.953632577798, 136.206438145973, 137.745481995837, 128.687134670702, 136.275976254702, 121.955048591041, 125.946275722115, 131.887480525058, 134.708827096876, 133.996758468711, 132.315533788587, 132.265812704887, 132.094226304239, 130.325215381711, 130.025067036604, 130.110837807243, 132.237554763494, 131.0817484342, 129.622455325311, 131.00924734347, 132.191031169376, 132.825316367708, 130.159318808009, 131.164820380914, 130.770964168117, 131.662915101458, 133.48835104736, 130.474036005552, 126.971793685611, 133.119160633636, 131.562474671553, 132.620152210194, 131.936211148372, 130.730836717021, 129.976900695249, 132.236037532855, 132.964283133768, 129.965821826394, 136.326510193207, 131.432437034215, 135.082306598854, 128.408820374827, 124.785382209592, 133.500828569227, 124.822007018798, 131.988394543593, 129.66693928315, 128.721597955093, 131.474714969808, 128.46240286363, 126.391339383224, 128.601030361712, 129.606124795732, 129.615739422631, 136.170631399411, 132.527124301814, 130.983425077698, 130.970890477624, 132.599958770821, 128.242689550238, 135.182781943548, 125.550769024628, 131.770214579678, 135.510387059645, 132.032900053706, 132.602880041769, 126.773604560599, 131.112419337066, 131.388325334233, 134.302733247799, 126.568016419236, 126.983958655255, 135.091011416338, 131.778709128442, 131.692922369715, 132.764657596954, 130.763975299545, 125.315873559383, 131.179058668145, 128.643898933962, 130.764672683831, 129.261111832241, 134.257474987724, 128.290521795735, 133.212033744753, 133.044706517366, 128.485206935361, 127.029959609958, 132.805607930411, 133.314812622969, 126.005736371558, 131.406956854428, 125.384973267418, 135.430172049419, 125.00727933418, 131.826517861434, 133.320707208421, 128.526483363371, 130.460823949744, 127.212592698414, 131.149405950344, 130.17107610581, 126.574389004233, 137.790148415973, 134.011828095326, 131.598757188216, 133.857375926949, 129.435551997197, 127.327835484211, 129.010286787718, 129.393368974766, 130.02365182305, 127.796150920199, 130.173836858257, 133.239285934354, 129.875938450269, 132.511119691699, 126.114884733086, 131.939677527701, 125.4787549939, 132.715781862082, 130.28857192382, 132.989097599723, 125.985436576117, 131.213780526487, 134.560899901095, 130.002851816388, 131.111586929352, 131.941792983576, 134.188510029028, 130.636213320765, 125.051185348331, 128.548774701033, 129.608971962466, 132.88867997446, 130.744928485308, 131.153448563233, 135.288565004663, 131.778651045208, 127.241132893894, 133.36094144876, 135.911974553784, 128.273590417185, 125.768700075484, 135.105050432348, 136.13566739519, 127.562503437825, 128.194083112863, 135.352630827626, 134.011714629039, 130.17893298172, 128.81432378577, 129.786358142137, 130.08325681128, 134.94178727362, 130.607266266968, 137.297069155115, 131.137585597204, 130.042850374446, 135.245404289533, 132.032410896171, 129.544263146926, 131.817360619176, 128.590721857172, 130.572652156036, 131.723400215978, 131.1855613949, 127.888288734789, 135.456712044934, 128.352817960376, 128.148101112558, 133.66685273935, 130.301634271782, 132.180662599911, 130.847419429703, 130.07750753268, 130.810580617336, 128.89904300931, 128.803292570547, 130.975793456994, 130.155074069162, 128.874454221086, 129.916477038722, 134.134097564844, 132.113398946546, 128.040648620445, 129.790463157818, 125.929890570675, 138.712361920183, 130.362774219685, 137.464862888691, 130.609293810499, 128.183765448148, 134.135486517291, 130.922828771763, 131.459552561844, 128.989756261728, 124.490471671846, 130.655486574776, 128.399488611228, 137.555560245994, 131.360691501306, 132.248646520175, 132.601382715394, 130.303140462098, 133.379466774232, 129.729635744772, 134.172293190071, 123.780528769758, 128.953548037111, 137.905024827197, 132.930573199619, 134.173224612142, 133.009216105075, 132.921526830644, 129.415986311129, 132.596596011557, 132.596792733177, 134.555728095055, 128.24722899295, 129.270474692175, 130.753255979281, 124.881409214471, 128.899052962756, 128.000012071629, 133.835842412394, 132.451888137357, 129.023365527372, 128.846931155005, 129.910167290193, 131.199124468497, 128.275803046875, 130.866339405942, 128.673479649058, 134.152782548625, 132.165420956718, 130.948320809087, 132.514426397633, 126.398069034662, 136.431277866574, 135.240548254528, 131.452402765516, 131.753057157504, 131.729513829684, 125.920213098302, 131.357448117896, 131.463978996345, 128.944771204805, 129.037889145611, 132.149802700605, 130.184740839769, 134.740406489179, 132.26509682017, 135.134153357597, 130.712806215732, 132.934862067032, 130.164715501983, 131.61214450138, 130.676598934723, 128.549893944694, 131.231486070498, 129.215684094049, 132.148807781009, 135.66371679467, 134.002514097315, 134.232470211443, 131.803954687537, 131.068155079547, 133.387935059759, 130.677229470833, 130.528384611619, 127.314442572609, 126.366118455741, 133.741852571457, 134.625281755083, 135.253811371668, 129.651788121211, 131.582462231267, 129.270869867738, 129.441891504635, 126.026656914378, 127.936708027128, 127.148277501289, 130.872793131866, 128.380345421169, 132.302682062277, 134.851802325168, 131.452433876086, 125.150915657877, 130.857152802951, 133.023377568508, 124.596071457418, 133.084830508716, 128.972694325379, 135.759948691592, 137.095993175768, 133.849149530813, 130.821156913613, 124.324169301545, 129.274933588288, 134.400889428248, 125.737270444, 131.40712340989, 134.391053257723, 129.322156744378, 132.496285666651, 130.486366448437, 135.065134668572, 131.665723933981, 133.112192290086, 130.671124833283, 127.027650023161, 128.671116296275, 128.825058581138, 132.153184922434, 132.550045189214, 131.893439360346, 127.030516181945, 127.307380186558, 127.952727699825, 129.836584573805, 124.842336389155, 134.278728670448, 131.28559585404, 130.460166125777, 128.111887354197, 134.268015099291, 129.183388275661, 135.922276432603, 131.671846081815, 129.826413498047, 128.806173234387, 131.67196719222, 129.908804511806, 127.008967655859, 135.56737054634, 132.791341508355, 130.530155971949, 131.043730227454, 141.652948766909, 130.045439273452, 135.683730472822, 132.932863304177, 128.247783454809, 126.109438684956, 129.893225020637, 133.344130982948, 129.806937813237, 132.975355359554, 127.490849446724, 133.225794633802, 131.460754698346, 132.928585550751, 129.210693258756, 130.519010786246, 132.621058046187, 132.628425262646, 127.078087639942, 129.10932763268, 130.907119242609, 127.065497139238, 126.365237145759, 131.176336557911, 134.071991838109, 133.245430313335, 128.355983343468, 128.806291935043, 134.439677812992, 125.322623222117, 126.893616032207, 127.227850509567, 128.237666238592, 133.981143446265, 127.540745748884, 124.499128318103, 125.208124110127, 130.298959163872, 124.237628523426, 135.7087594334, 132.085045444568, 134.635869773041, 130.795006709899, 126.700883620345, 128.306997041675, 124.557349362979, 127.516224394641, 132.753801431372, 132.623338915111, 132.81464932267, 136.892969560213, 132.307556508786, 132.44019578509, 133.728794169345, 131.532133029364, 124.139704738808, 132.819069605478, 131.405455192583, 129.51725929549, 131.738180637393, 131.124994314349, 130.549707818021, 134.044950303588, 135.156887121979, 136.558574429075, 129.583659140748, 131.687090592471, 131.695676612993, 135.477190406272, 133.826691565764, 130.900999358902, 135.497699850343, 123.442768786704, 129.196884139262, 133.410035643027, 132.016191203522, 131.407179120087, 129.629896615447, 130.940662840881, 127.225145330458, 135.742691448734, 130.579719052289, 127.519393727493, 130.367205599969, 122.080639436647, 137.325394895473, 133.428910697922, 126.887980474096, 131.48826873676, 128.613773449577, 133.179703884707, 129.568405925577, 131.851377895981, 131.629229493717, 130.000262632797, 133.916553843459, 133.004544537453, 128.060094811799, 130.962362413816, 130.53510386397, 130.41334513207, 132.179303207259, 128.257757734823, 130.069976665851, 133.721781377063, 128.540810563402, 129.818070151443, 129.454969831589, 127.303143956006, 128.969665114169, 131.541426315921, 133.26905230305, 130.141052954294, 133.558963414738, 128.427663723874, 131.079847590462, 129.265817896138, 132.942786479591, 131.726688415216, 127.98921623423, 131.24299051967, 134.052350122951, 122.467002379279, 130.949490218724, 126.955021137927, 133.748228052267, 130.854780302969, 129.655507166963, 130.646960547501, 130.468418278818, 126.313177758868, 133.767096266778, 128.190642436648, 129.688192447524, 124.096582198358, 127.995704201243, 136.780835702688, 129.704042138055, 128.936201517409, 127.634264451372, 130.225711340732, 128.855895771924, 130.103398430376, 131.872361890586, 128.309354670256, 128.923471463194, 132.960916497411, 129.512666736842, 123.70274304263, 132.815001348267, 133.533000652149, 132.768889593783, 128.584428713079, 128.396193758484, 132.950817197951, 132.424607653793, 133.215013905228, 132.043012458627, 129.214699723622, 129.643581350368, 129.964455259372, 128.198036998653, 128.627928708141, 129.340667551264, 132.357716663938, 132.588270003852, 132.181253312255, 127.777260801234, 133.369055844172, 135.555871557593, 133.304475300755, 136.756395693132, 127.818825286707, 127.129764930927, 127.289449129478, 132.380026897357, 134.518318452919, 136.85006946285, 130.628943533183, 124.650103120458, 131.025200199557, 132.108924914133, 128.747465258109, 136.221293213209, 129.255335809991, 131.249189250682, 133.407654283723, 129.402510097796, 128.169550174911, 131.497973588127, 133.437461424902, 130.594398362572, 130.262088211352, 130.773592455968, 132.942264820724, 132.911424361479, 130.67119648151, 129.879194583897, 132.269000398418, 133.767700685785, 128.689242957512, 129.543874607163, 129.457841497017, 133.226171035979, 133.709456979598, 131.324908582416, 129.664786915115, 128.014490713088, 131.061933953453, 139.709970690179, 131.593506544246, 133.192457074399, 133.799515133783, 129.390218082246, 125.291016938812, 133.849481568166, 132.296573993825, 127.614177337766, 137.217997723403, 131.271547635459, 137.362287778426, 132.379947416555, 131.752409526623, 134.806962276709, 125.750749917071, 126.406186393772, 133.771140710691, 128.801506559017, 125.357766447545, 128.021738586312, 131.537987831367, 132.596768169202, 126.201856850139, 131.932143418327, 130.711586305691, 131.274988955308, 141.290151585445, 127.626471243331, 133.774517864075, 127.119202833185, 126.687822243342, 129.984388857338, 134.970319228188, 132.88221684209, 125.871240248237, 134.960359173479, 134.629619847189, 137.454213791507, 129.139673906159, 125.553402851911, 132.391076774113, 129.289417988184, 130.171281749432, 127.961308463016, 131.027858370928, 131.868789182684, 130.094426488607, 130.765708749214, 132.446653130313, 133.055755614656, 125.985581429698, 134.205711835796, 133.358100583171, 126.883807341996, 131.619628798174, 126.98468306883, 129.725176368769, 133.013919980417, 126.220946206761, 130.314527949743, 132.406559167197, 129.71922560482, 129.847013352655, 122.530895633831, 134.396378912122, 127.207069070411, 132.200816134374, 130.377255895553, 132.492721962835, 130.788213983707, 134.960568342549, 127.014845248583, 128.43592108381, 132.301906096581, 130.7956406068, 134.06580129248, 134.82995544376, 130.086306332634, 132.155616733073, 134.028469784851, 130.085617391806, 132.071552202686, 137.235522906006, 126.620295876174, 129.625562952965, 129.925798159716, 128.035432172303, 134.474587849734, 124.988020816979, 129.775675723954, 127.376995636706, 130.099992688069, 131.519957005008, 131.192358396122, 128.808181954511, 133.854799652757, 132.428853135133, 130.438475981054, 129.258404145827, 134.510625883759, 131.543080619973, 125.756704870035, 129.316472254376, 128.835354669696, 134.430837442227, 129.647604385362, 125.805442744461, 135.082337861774, 132.129474968406, 133.081588114775, 131.639791323854, 134.282235166498, 130.783773128931, 129.778313203908, 132.259394565, 136.485974634752, 131.084223724159, 127.311140249768, 133.578461655886, 131.288723490515, 130.432725362214, 132.809687033764, 129.843336513623, 128.247631005258, 134.272349937009, 136.809788519914, 126.097559929558, 125.95744667992, 127.669889872907, 135.952141752003, 129.880843006293, 130.536498025433, 127.577273036511, 131.872325948773, 129.369796284351, 129.499866481448, 134.966663201172, 133.061160299048, 133.855498784662, 135.831128405176, 131.386737507559, 126.202007417763, 130.184828963622, 132.693635773507, 123.922073790788, 130.259127821642, 132.844526169812, 125.834414319729, 126.368965512363, 125.54854556264, 128.873583745028, 137.364367250757, 130.71512864682, 133.005542550318, 134.026760497835, 133.798345889417, 133.627983359918, 129.021124719148, 131.921608825016, 130.310667383002, 136.080321854651, 135.293360568854, 128.855496411494, 135.453641263264, 131.16965095762, 126.977750657275, 129.674067770782, 130.638441453769, 131.284862060084, 124.942215913082, 130.638308907547, 132.958337580729, 131.30533235299, 128.68254504883, 127.902100639069, 133.77022714416, 133.735804612366, 130.270987483672, 131.670768178483, 129.036831038558, 133.340425717429, 133.256190705914, 133.381794581056, 129.611541250366, 128.232914574743, 133.881536178504, 125.982954264429, 129.211278977014, 135.105680925099, 135.569771290445, 131.974819744791, 135.090552726738, 131.854665857276, 131.812950545031, 132.30847911388, 132.518648159786, 133.839235667068, 131.395617010994, 130.552037709743, 124.406733214327, 133.165608686245, 126.657256681635, 128.260128831403, 130.511900199195, 133.726958189764, 128.763618417835, 128.686626473693, 131.929103415225, 128.082120971963, 127.907745546684, 132.937309370515, 134.024854100279, 134.832599014368, 134.498393695267, 125.691097551808, 129.834645346102, 131.516223431183, 131.896828689405, 128.322535399275, 127.312514864163, 134.441009629762, 132.981741300789, 134.359755277557, 125.743381663379, 126.125054836993, 127.338126255143, 127.312709960498, 130.15314872614, 132.618334873127, 130.071128087728, 128.983595730683, 127.002371246452, 134.677907878619, 125.878255168347, 123.416055257172, 129.910174003363, 132.587977376003, 128.077857899534, 128.720151470465, 131.455340788385, 135.414103395964, 130.714022127387, 133.485625428003, 129.550386017184, 131.003188615946, 130.39733739316, 131.784852388086, 132.195213794841, 128.172519333369, 131.000244590073, 129.035556096795, 128.345854706504, 126.860476332994, 135.223188135061, 128.599182608956, 130.563632204527, 129.254737292375, 129.812271326065, 133.381065852975, 129.876655597469, 128.19387887548, 133.691779649168, 127.603697649545, 125.080759348114, 132.946424423728, 128.235860493518, 130.677996881006, 132.294205716816, 133.296150597133, 131.30394917377, 136.498347545752, 127.602389072664, 130.800591319061, 132.68497880894, 126.983887142264, 134.797995389369, 129.381726226893, 128.989823541804, 125.390237778307, 130.209498290951, 128.451127039992, 130.843637442114, 129.335076741286, 133.240965268464, 131.161402754558, 134.032348184998, 138.315351280126, 131.871146594387, 130.35151250934, 126.373428499691, 137.010707731989, 127.476156204402, 135.418079536895, 133.356676368602, 132.648557462965, 130.535076419618, 131.458271887169, 133.97405650404, 129.821168011954, 137.930594110704, 127.543704724337, 131.454703414721, 132.680817454991, 134.452318165805, 132.084242028636, 129.366354648939, 129.091336463388, 127.369565456673, 133.284285297181, 125.144874293181, 132.218381568925, 133.375139615241, 124.380299177044, 132.044872805613, 134.063410207578, 129.343732844629, 131.799033011112, 130.789462582522, 131.309534154637, 127.491737289296, 129.75508336261, 128.896367660703, 124.89428237709, 129.464664171703, 126.135825882851, 133.279765892144, 134.437091807289, 134.010314558011, 131.304959856255, 133.231921888902, 131.590746752122, 128.261835717871, 124.901142624969, 130.526417758261, 128.534243178225, 127.702041228827, 134.548144825284, 133.882000061978, 134.667383905002, 134.808104376791, 129.81135747444, 133.002244169844, 134.850581761477, 129.082774535331, 126.986761211328, 131.033360604733, 130.396105018418, 132.231210453037, 126.670737438299, 131.132204889759, 131.129006108459, 131.754154942847, 128.957077660741, 136.093057930026, 133.068344017318, 129.618776919019, 127.588921130241, 131.056900480618, 130.342224518167, 127.857718000903, 133.639139494364, 128.743992370364, 128.933555210475, 129.785546358457, 132.773349827985, 125.381671477601, 134.198106341079, 135.940368289339, 132.733596306762, 128.59646026714, 133.31263096102, 132.724672564119, 132.512295031524, 129.332212181619, 129.955728626303, 134.614448533814, 135.577458632493, 129.154525462747, 134.942488678064, 129.130748402733, 129.91467191777, 133.441531165789, 131.164148771765, 129.698689214303, 135.086130591728, 131.990151118756, 128.9031659285, 132.271400239644, 131.929180442179, 125.037830600358, 129.501661882913, 130.497836684889, 130.826259570066, 132.562119795855, 132.063130844432, 130.534226407593, 133.671909900847, 128.092103000606, 135.786243853336, 132.423281024728, 128.218168083281, 132.234238071009, 127.421993926618, 128.80359722805, 129.542763062203, 128.907946104029, 130.815384741934, 136.38884938433, 130.932748881311, 128.87140574191, 131.821027337934, 129.606394439928, 130.290564478258, 125.818880978473, 132.676797428217, 130.222688848822, 128.697996662111, 129.640565323533, 130.898130884987, 128.835538215016, 135.85881844658, 122.860449499513, 129.977945727932, 130.620451748511, 126.852977632736, 126.013657924772, 129.465466696027, 131.16250023317, 137.807732373706, 131.605063500423, 133.069406923813, 129.810325535548, 126.219126773904, 127.444464214224, 130.394311885067, 127.245645916635, 126.859893844782, 132.783052867692, 139.240297564447, 131.22830096841, 132.822911177435, 133.78353159104, 133.868354658247, 132.024997730537, 131.147698527935, 130.984034189761, 131.266378097514, 132.202930184799, 134.747025360493, 131.701109202143, 132.535357209828, 131.96767344549, 138.344774186296, 131.950907898275, 132.853623314785, 127.470706704337, 127.75516765233, 133.601744171649, 130.877708685553, 134.088303274676, 130.036695688365, 130.497621815426, 134.634173832294, 129.897665863391, 130.578474610562, 130.707304613191, 128.170398496104, 127.955488164248, 129.149030310202, 129.328290911857, 130.875095388544, 130.572070956317, 132.366674801881, 127.456756104622, 134.417297594735, 129.335921686948, 134.990143507568, 126.447393291926, 133.266537321226, 127.169310219872, 129.738851837416, 131.939744062034, 132.364830556241, 128.200394713738, 131.810843317349, 129.021376088063, 128.518374693319, 129.027453793316, 127.120663974384, 133.274480318968, 128.941808257572, 133.853519543013, 131.966451472738, 132.308875753065, 132.161555885741, 136.029051946042, 129.557860176773, 131.750645020892, 131.022797183636, 134.172502192251, 137.204188471355, 126.001722908621, 125.92332152253, 126.27406394372, 133.355732568788, 132.659697366329, 130.248595230158, 126.828460804528, 131.981706973247, 137.050596841881, 130.479923445536, 131.407304311189, 131.213216551526, 131.1824759634, 129.214189177356, 132.566083103699, 130.065601675813, 129.875647312404, 125.571803743707, 130.625786127851, 131.533211686508, 131.58095804373, 134.103132097388, 135.062461791241, 132.633511482729, 130.995508123067, 128.34961112484, 129.207010257848, 130.759860391264, 125.457526794603, 130.018120935477, 134.564203377517, 129.278020380052, 134.888948540944, 137.603766839879, 130.578745859535, 129.048219826321, 127.750553395099, 131.623372828063, 132.218958429808, 136.314400758533, 131.847463888612, 131.295935441857, 130.365343770224, 133.271666581068, 132.184495432444, 132.687877652169, 133.033751759873, 132.103514936923, 127.283006584166, 130.978946962865, 127.211413379111, 126.993638659011, 133.706607591176, 131.928231185348, 130.193178332565, 126.79980062725, 135.212894333154, 129.203449524964, 135.673711725683, 135.314236390506, 132.884173858088, 135.489487117034, 130.388632189636, 132.381517370032, 129.635106479432, 130.06360784212, 130.770207058962, 129.761696218543, 134.485333610363, 129.907920482526, 128.15891689005, 124.840479570935, 129.137046575263, 135.051113140093, 132.92128791223, 132.830431827642, 126.641504851661, 132.022597798631, 126.534231766277, 130.128072037634, 131.305624067553, 129.906109366125, 131.593989858495, 130.173391661735, 126.082292172388, 136.350703093661, 134.419467130584, 129.663443248661, 126.133259484895, 130.521044036914, 131.725227244111, 135.22747548925, 132.480026547844, 135.008187556251, 129.147384184354, 131.391635526274, 131.36452115095, 134.443612329888, 125.4007285117, 131.160881859071, 131.968490144525, 136.823443987023, 128.858134371826, 133.35494062115, 131.550826195567, 132.675518703448, 129.294318997196, 131.177670612599, 125.780956648188, 127.053245832709, 126.955550371546, 135.215758605342, 131.32720870125, 131.600832974018, 133.244968642983, 129.494569762499, 129.107176154319, 131.881067744595, 131.183873961084, 134.103429018499, 123.722947896686, 126.590717679825, 133.698425744919, 132.591646462942, 129.720956267449, 132.94412120582, 131.327476976457, 134.598671737846, 131.799133404906, 126.646042038289, 131.284095895981, 136.281858638591, 128.609663780098, 134.17388944115, 131.004049699141, 129.122521649133, 131.191073020879, 128.177953551446, 124.817711874092, 132.976130992785, 133.840093068196, 135.701870080288, 131.809651246933, 127.273035697017, 125.867402296943, 129.734356711858, 134.228229182299, 132.190653036111, 134.781600180407, 131.282932197981, 124.826922190056, 134.525997767991, 124.694160216797, 129.163525668559, 128.781214151953, 126.44849174814, 128.855823664262, 127.128538644059, 132.091191822686, 130.26850755492, 128.789778011357, 130.314314339537, 130.766838285234, 132.955769056458, 132.189369741862, 132.304119394555, 126.296079723066, 136.715852217237, 132.035014172878, 132.034458924815, 130.704883535025, 133.444274889174, 129.578469093731, 133.218179768218, 130.155733871338, 130.347101783431, 131.780927593293, 124.383623304176, 126.487752726454, 130.085064376796, 127.472088595109, 132.827218302634, 130.204855982053, 127.371155334509, 132.163550913616, 130.245989916144, 129.362465593707, 127.549770697498, 129.032108640805, 130.950649066592, 137.64372153483, 131.73578210865, 136.464368769287, 130.136281345179, 124.565762682779, 130.235468020756, 136.315991112667, 136.067046374307, 128.687794948427, 134.458612499405, 128.243971462745, 131.545928898619, 131.344217777548, 127.357053195507, 133.93868971287, 129.481236888246, 127.707993016945, 130.996085741567, 132.062612969184, 128.621343539764, 133.776870336527, 127.920608722429, 130.123806613474, 128.624287224162, 136.326401654423, 137.918157815028, 126.053998954178, 131.249849462038, 131.410965496959, 130.543603938663, 131.949484475958, 132.441856026127, 131.126814075157, 129.967014458154, 131.576645568044, 134.050820192776, 127.367762194479, 133.387098830839, 129.838916502572, 129.65089642782, 132.104103508133, 129.67682463754, 132.689856581968, 132.039209042285, 132.877927658422, 124.243819187304, 131.426014649223, 133.322948201146, 129.985412918719, 128.639991815081, 133.171608693511, 129.846151287722, 126.810604957649, 125.137981814505, 129.263310913542, 128.039028417861, 131.783330082346, 129.448005658409, 131.6826732124, 129.363286325575, 126.504944368375, 136.91112445055, 135.202709364892, 126.853377318878, 131.866769258449, 129.749006483631, 133.732657161163, 133.625327929978, 128.418079729909, 128.447545977075, 130.624681308236, 131.705436199929, 131.620201999777, 135.918184894653, 130.333485916832, 133.580730523263, 129.55646274366, 129.07586358678, 127.53988111755, 133.896639375693, 127.676572680983, 131.362707048837, 129.808236829521, 128.788889769455, 128.54696889436, 132.82257964848, 127.797488425302, 129.496105548701, 125.731432237349, 132.241140522795, 129.976914012581, 133.982791092916, 129.80544954688, 128.18536523509, 126.116649961963, 132.999146479152, 135.875181058107, 130.107668865709, 134.491575026324, 127.937303602807, 131.109111754739, 129.982985172733, 131.438942379762, 134.167462756774, 129.819639073045, 127.660850633281, 128.905615197859, 132.334696055156, 134.668458925501, 131.236654723808, 131.528846191189, 127.347173965271, 131.152914459258, 130.261179769507, 136.452015861683, 127.057874194238, 134.238058792861, 130.432712828587, 127.26710693263, 124.043783830763, 134.071877252668, 135.368982604591, 127.468210620672, 129.932333308392, 129.861011386826, 126.475324634573, 130.900371878833, 126.981130592912, 134.267446842868, 130.757888489047, 130.171705984487, 134.15092248361, 135.295612822554, 131.989413628027, 129.129186026591, 134.833882006049, 134.054873396595, 130.84238917417, 134.241403050922, 129.790329899691, 128.146405794375, 129.366915994301, 126.560560614939, 131.918572922181, 137.813996423289, 130.565036215831, 128.582376351161, 131.906725014585, 135.435267470601, 125.424115994296, 134.172870514158, 133.581804348101, 134.398830320517, 130.570479854813, 127.24401139544, 127.09660013435, 136.884880209679, 127.876559396402, 126.748338326203, 127.53374035396, 133.794895432018, 126.893589760349, 122.61700109097, 127.817030061393, 128.789606509259, 133.665939414701, 126.647417576565, 132.477590424707, 133.989904001687, 137.460642555515, 134.383780349415, 133.367033622621, 127.027117629366, 125.054509434732, 131.691734276043, 128.06465690468, 133.865749127465, 131.730430828769, 131.655783056313, 131.849113825329, 135.042334163082, 131.563265522786, 129.559557168871, 133.022689006232, 133.482537872217, 131.016217330395, 133.809946500184, 128.338065518046, 130.106503848844, 129.376765789645, 129.535428428382, 133.342373902943, 130.650165199457, 135.244799147705, 133.561155859958, 131.27969247032, 138.706011072855, 131.206393585018, 130.34187594452, 128.63487972388, 132.817997239515, 134.864424960069, 132.472220969289, 136.916069640867, 135.477580259944, 131.268751061681, 132.119949744166, 136.530954914442, 130.698916037441, 130.579660000004, 131.121756448016],[319.938308516256, 359.505448137701, 345.750438342074, 324.06914343273, 370.897213219267, 386.024054938878, 336.219085635093, 344.560472076311, 336.834718546737, 343.691457632569, 327.168830542998, 325.016918372441, 351.622019826797, 348.983591173458, 344.900683200334, 332.171912474696, 335.728789401208, 359.138667637049, 320.377095364597, 330.020166603336, 356.625615399308, 357.768164222975, 353.035029326761, 362.421092013009, 319.139210715486, 329.130101499353, 372.111501683473, 341.140107866498, 363.418263422542, 343.797490937481, 357.609080130906, 312.014353032725, 314.121725375125, 372.510353840568, 351.234001260433, 335.424907168836, 334.355377428262, 375.043909443193, 358.198854091458, 363.200538174678, 317.700632030456, 364.497591735744, 334.04515361578, 328.657696715493, 343.915195843591, 336.064968624624, 332.218794988642, 345.205086951196, 353.283265834925, 300.035679430249, 345.348523877108, 338.371334736984, 337.963543739735, 347.570295839449, 347.817889797557, 367.92054285985, 361.895076278047, 350.771444627274, 340.705953935221, 354.377967432361, 339.097367732248, 371.820441349837, 320.167019315815, 360.91022370739, 347.273773583274, 356.52428729956, 352.146464356143, 326.348356157822, 333.72863518739, 341.08220743185, 338.350228540145, 338.454112394713, 332.881235057154, 350.776129808503, 309.672849849157, 338.36684120491, 353.504141042402, 342.823936010725, 348.805982145578, 312.780308247394, 327.553919301005, 335.084534179299, 342.152546935155, 357.560114249534, 341.138130393327, 342.157002466965, 352.250745116602, 365.467496659463, 348.930476914567, 334.355097859856, 335.826898712838, 342.611390903663, 329.649444455997, 355.706744251178, 310.215261058517, 339.687133417917, 334.156112378498, 337.553222255118, 357.786871296398, 338.871717338663, 324.261933903241, 326.260199311451, 361.174096168568, 358.02211212193, 357.276928209446, 327.255156883059, 340.56550541375, 349.404559920995, 359.621854687669, 329.131400151229, 326.191170816556, 322.667345612268, 350.718250900064, 344.751180863039, 331.896670596751, 375.551956267461, 316.308173531114, 370.409028813896, 314.788217046113, 348.622836688693, 347.752567662224, 351.990312379848, 350.545542770743, 332.820224476995, 355.532919682977, 325.639766235057, 345.220386806538, 333.089604377822, 355.146461569307, 317.479500901741, 367.678405887813, 331.255461020938, 352.405492279932, 338.534130987628, 323.089244840432, 367.200695455593, 312.583787223686, 337.721795761213, 329.014850041787, 335.681748282234, 339.609629786603, 350.534185505225, 387.309104398549, 362.062717306649, 327.127822792932, 369.616929931118, 348.011067122885, 342.597994194502, 354.170525844988, 358.433644978615, 306.624300538202, 352.685161555477, 339.596665090289, 338.418285608599, 366.870402910003, 353.833692085026, 336.342081728246, 354.392239779213, 353.790822627404, 330.151975413645, 338.474048943408, 345.702682877129, 314.05036708312, 337.617113270643, 351.773842009386, 343.392232627287, 337.776648326548, 321.234587861503, 352.008469328525, 330.396401549853, 338.826554653254, 332.834993521386, 370.616899248277, 325.615793768532, 320.368360021848, 342.266877225249, 369.745951262225, 376.057698517667, 352.317558633078, 343.062918312837, 328.075502002519, 332.557499861812, 364.946176820188, 353.294916622176, 329.506448263974, 370.397152146546, 367.310199878597, 316.794736491162, 333.890667104119, 370.963820760141, 370.549546053382, 334.14585428601, 348.077965365702, 307.95051986321, 331.541606877458, 349.355311979297, 356.024326538184, 377.728429109948, 349.037795533245, 328.086903988653, 358.097091950878, 327.167221792358, 352.44817066474, 354.923818130472, 335.579658116507, 339.805518204467, 334.194662499694, 359.566384130554, 327.845251770808, 358.130800948368, 340.783701968947, 332.571285760229, 335.283449411872, 342.391060349467, 322.619355894761, 347.715763680455, 336.412598246624, 345.760819958993, 339.331389049126, 332.629943040146, 325.297347315567, 342.935666993401, 363.898745557181, 362.762669731711, 360.730098523419, 343.423262974365, 354.192597824874, 341.329673501724, 355.034389986314, 360.419748614203, 345.397672133943, 341.794286141678, 374.242463797734, 327.551365592019, 324.839943263673, 352.947978302149, 367.646971410038, 320.385142485784, 355.996323592149, 331.661939189113, 345.847165513195, 350.796080231602, 354.60478400602, 335.201978720819, 350.213287601582, 356.241198318097, 361.644682053463, 369.386334118107, 351.059919084667, 339.54779193268, 358.022715728693, 371.455758718788, 345.812389218867, 347.101052566158, 353.045888871401, 355.080104955158, 383.619914351759, 310.58622713689, 310.734452516074, 357.331534423735, 370.117117864179, 347.041178633934, 374.392781100403, 363.171694942752, 317.555319744008, 327.760515815319, 337.27318118692, 329.849463219228, 331.533072349874, 335.45092355614, 347.615305627061, 355.833703538485, 325.621155481596, 323.269294044171, 339.835740657548, 338.997313133088, 363.730392653908, 347.462784287467, 322.529663045825, 368.55678104844, 323.662365222128, 323.947142568526, 378.455576062258, 341.068233487819, 342.183216731829, 354.859478523082, 343.136076955278, 326.31640336654, 340.959962239378, 341.010639083131, 336.452202852304, 342.61022845597, 325.835374787604, 351.318924673442, 347.56944222851, 329.044287652639, 332.342123386406, 334.564670018002, 346.008250277381, 318.987975819659, 361.398458601305, 341.072372173568, 316.204190420722, 361.414073534666, 339.455315322279, 341.532508923372, 335.544172653426, 337.055525531578, 337.325983360738, 338.356309221078, 388.4833383645, 347.291438117013, 350.166431190745, 340.950761174863, 314.904978653984, 353.761346655988, 342.735580152822, 371.815266859427, 382.476985881114, 340.514212329231, 329.051978489929, 350.940557781309, 340.365618863605, 337.181669176393, 335.119499446865, 313.228561295552, 332.286561042708, 352.102915398694, 354.977173658412, 364.811505470957, 337.782750569859, 363.814582930192, 330.45604223742, 341.1713134028, 330.738438777763, 355.519688897816, 352.419956459011, 349.475600464862, 349.504999125713, 331.798858494767, 354.993716830829, 369.155378393217, 333.157183318578, 360.935773512038, 344.766308002113, 354.933141262366, 337.546066428607, 348.34940283596, 380.270105400442, 323.558047239214, 294.040319017302, 330.737573374969, 308.731719991319, 341.111357194632, 377.869115222759, 360.979090293589, 356.438520711497, 332.043531745238, 338.481179874488, 338.371189649522, 337.292034338249, 351.024590879738, 329.476715486326, 373.238005536285, 350.309135819574, 317.555350797624, 369.660050419733, 341.794642551423, 338.354606722604, 354.224930544804, 341.545126328791, 335.357497588259, 297.174288970016, 366.138989686902, 346.820765276998, 345.865676888172, 315.51659483444, 355.779286297635, 356.26392875122, 362.002274991709, 359.685982724588, 330.465055747796, 367.112945625243, 346.986187725147, 373.226058403423, 322.015051819322, 326.117007165745, 330.754803392744, 345.890542337325, 361.098096323334, 320.629474429279, 344.344743388262, 330.422228366404, 354.277454281677, 353.740570716029, 358.868392031996, 357.044174769447, 330.866716547197, 342.637294988487, 331.413049903783, 354.015589620189, 347.626384907311, 338.412096825981, 355.010791551726, 361.651276462988, 332.137620766457, 327.075725246216, 319.615817771028, 352.079670422947, 351.977653519305, 339.348712492244, 338.951857205112, 338.724252241975, 344.876176711021, 340.341132756998, 292.516707177033, 340.825533883204, 341.258544486356, 374.495172652776, 366.498456312013, 357.300867047855, 371.065388102302, 327.759497590335, 359.944773875097, 332.793708250903, 362.045898976553, 341.397181464017, 346.278480832445, 324.403872745866, 357.362312320392, 332.158236103817, 351.630790507573, 342.088681694129, 292.515666784792, 344.465351306538, 365.132535596119, 354.492102892894, 334.944865456667, 353.101824712978, 340.51690596821, 382.905078976992, 368.528124497136, 363.060950342488, 363.406423603227, 339.935726817234, 350.129734787261, 355.88363606188, 347.010638976762, 343.312942156588, 341.918511565938, 340.554408490898, 333.518976208156, 332.182224829981, 337.172358061032, 327.746301099987, 356.030390776092, 389.052822040092, 336.217346283009, 332.232035595933, 367.785760756033, 357.547012754685, 361.538443874948, 359.633128115595, 357.060324365735, 363.00675145788, 312.025381690063, 339.402845211325, 312.600220957829, 356.377281617471, 331.30308561943, 330.533732317218, 337.734024351097, 346.376294425946, 349.43760389346, 376.387024655352, 351.290157789049, 371.325735086505, 348.525867357543, 307.051726537334, 337.27041592841, 338.731079273185, 360.641398548189, 353.386827586964, 292.471891417903, 330.803300541772, 333.864594176187, 303.965046363528, 330.574467962544, 388.392916098465, 347.865013288678, 331.911156837763, 342.681084175657, 342.712025503334, 358.885587428613, 334.798656642159, 341.693205032566, 335.229349404061, 366.38514268136, 336.093664625602, 342.130281610212, 321.285464877133, 320.52213539289, 357.540297397649, 332.849490462682, 354.316185352962, 342.986725270501, 321.561551977669, 343.206341118438, 342.413358982174, 341.622216911476, 337.83953890806, 335.42199003767, 320.71550889341, 337.164627737794, 346.478149828588, 356.411117154025, 343.690491864305, 316.975541132837, 360.960787745445, 341.226729208926, 367.489603731582, 354.538309483366, 330.661068238647, 354.310804279438, 332.778293971191, 327.865435453522, 348.611625560532, 341.020121277556, 373.775967806035, 308.825636347657, 374.060704106652, 330.818660917906, 370.417257884507, 325.893115364179, 360.136626793885, 339.553884668417, 356.928415607004, 359.45977729244, 350.06945175569, 311.427520837955, 343.323245708375, 358.088393445117, 325.153266455817, 371.805659223745, 344.547555831523, 357.495945379682, 339.907749813697, 333.174522725447, 324.23515369447, 333.754348198737, 322.361634506651, 334.034284555156, 324.561482168522, 325.835836892466, 359.223198310523, 337.709481180053, 329.2579435726, 383.780876888403, 363.211035624226, 356.392002509396, 366.824905954485, 351.870801769996, 367.426650924617, 334.454859346961, 319.001574016993, 370.482144989701, 344.843267111869, 339.327911404577, 337.216387990638, 334.866570835441, 307.200749239287, 328.179469971871, 320.096690631114, 355.906481601774, 338.251339956759, 325.833862491945, 363.253688607934, 332.217950302039, 336.516597737976, 335.452142596853, 341.093138875443, 355.084986816677, 378.067108638962, 328.810620143876, 325.179437591924, 348.466587868799, 349.677802891062, 318.549113670549, 338.408510578315, 314.198100077468, 356.489184597551, 337.985283366347, 334.550235846798, 320.037729849851, 325.157536591988, 358.566230673602, 332.271278061056, 318.892861279903, 334.705343574639, 348.235104173085, 340.879949274703, 308.55804642035, 370.985800663434, 348.207117667281, 298.293344603444, 320.906492079695, 348.183356095507, 310.114593622655, 366.713362796834, 338.051323470678, 364.015930747528, 346.986313664686, 371.802032683347, 337.987382667328, 365.174583571194, 326.718492776742, 333.989937298974, 348.352429623546, 352.909977286641, 339.624973768649, 342.375733332263, 337.941698651489, 327.917107132945, 341.56721544221, 324.683544402671, 332.708291636548, 322.103997905385, 359.002282682895, 341.643386576048, 340.275854481856, 352.804098322301, 344.926187967738, 322.232728072889, 341.04379398057, 331.559387478259, 373.501485969056, 358.001271519945, 353.096302276359, 337.585873772655, 344.230398931318, 364.577979234862, 339.46252939886, 360.07244160503, 333.067760799852, 332.524994714008, 336.083015193909, 331.514920275665, 330.245209026098, 342.08587267047, 338.993547619053, 361.959433656798, 350.259656460725, 308.858716907467, 335.214634230497, 325.214247303173, 359.139857287305, 347.638890958204, 341.52676728624, 359.660726858618, 378.040563915885, 381.277087741076, 323.089588551413, 355.945729467344, 332.981477892915, 329.896586687013, 340.728646942137, 326.505363405329, 337.493114837602, 313.795790367874, 320.594767014269, 337.411820000891, 360.173424521414, 360.106315174953, 364.812052760382, 326.214388500325, 350.802828982054, 336.113014992123, 321.729192740064, 341.782008735908, 317.561377014693, 365.688895831373, 319.455502034773, 347.299568091019, 336.903917824668, 336.113401270794, 371.521400547504, 340.65308309449, 356.396917159082, 342.606367014335, 351.155070289253, 352.795567730842, 344.41517000939, 358.935387340764, 358.219127367559, 327.006294735684, 310.399287498996, 352.458907359707, 371.114606162846, 332.155787779583, 371.881514998815, 353.438871188352, 324.311587288699, 371.710090897367, 368.162133166459, 332.422172755048, 324.086293764766, 311.992080711015, 346.307169414619, 358.34351088259, 327.139755240399, 340.783852241114, 354.748352402802, 343.138749393239, 320.536936134707, 312.553474722333, 350.096272369682, 334.294691205929, 326.57195974788, 355.291056561965, 340.907788061319, 378.044820946554, 323.798123007687, 347.896724475651, 338.341898564182, 373.219435546096, 340.110767904185, 323.343856073988, 354.277546709761, 320.338165018867, 341.580438825615, 346.166940854063, 304.001077972181, 345.148264561975, 356.829670608241, 335.333338059748, 326.567899074969, 322.588418973842, 331.679467096384, 348.381071653215, 363.21485616593, 338.823500970198, 326.385692180972, 345.365395558957, 354.425665800928, 355.587904523026, 361.723840727751, 337.107342738616, 338.614743014869, 305.134969897964, 335.637796956457, 347.932368925346, 342.739803146854, 341.394423059104, 352.105429160378, 352.847731824359, 331.587895779729, 366.858806309448, 302.663679058677, 345.673426456984, 306.200966078696, 334.451824713196, 340.823469398751, 366.05622158329, 349.916427753838, 349.475385246066, 343.595831271136, 359.599364041322, 340.966607872695, 343.232118476322, 368.042113669509, 356.006472648224, 340.798478143229, 344.698591608359, 345.113863871885, 329.775138153566, 360.145714203933, 337.42029886052, 338.262179807895, 325.177789286271, 324.861910654043, 341.552554223934, 347.437231465212, 349.819186352633, 315.238509916973, 350.164891433034, 363.988409241876, 328.645338839453, 347.972691670397, 359.710056055813, 370.811504516948, 382.604610349516, 363.194971797599, 321.008937990951, 342.468360640012, 356.272611096733, 370.159954161943, 356.845831798115, 343.803216137475, 362.338513156471, 346.356593927187, 334.060578199597, 342.577200971289, 347.303962101476, 323.20879391931, 328.698396139676, 340.113012149366, 324.480902320339, 339.166035301667, 347.739639727406, 349.453983718026, 330.497049824743, 361.208912337106, 354.691855521073, 354.35556000985, 380.424050093497, 382.568700777403, 335.929335385633, 347.434616550742, 337.495955725217, 351.436426196071, 321.285670763385, 345.727469902853, 348.584608260142, 347.725811903218, 333.278765435425, 332.713989199229, 346.891151575953, 336.30600459691, 355.713170297339, 353.819972596472, 344.139828975183, 344.676744209267, 359.700463359166, 337.18305582868, 327.664865196524, 355.585380109272, 345.464247050166, 341.412531607749, 348.232394852028, 331.770045682498, 350.554037601039, 352.671149357627, 330.224428169993, 359.918293932899, 331.062323851664, 358.190522637423, 310.400487462702, 330.234414840358, 332.990481252527, 325.577203413419, 329.759772750194, 327.063652841851, 353.66500641467, 341.863726359832, 355.465029764305, 348.768454591153, 338.535348006686, 326.996546674098, 342.329124430981, 352.809667884546, 318.27496494542, 370.747296749524, 321.755025907822, 329.050367272741, 360.820309511796, 371.330354475839, 336.981832454083, 338.277562908149, 353.383937891278, 352.926071601535, 334.876389225439, 343.341792158401, 358.829149979679, 337.05272164085, 323.417007672503, 332.029423006451, 323.099781634831, 367.060723605944, 374.978802973961, 355.5773308311, 366.21123912429, 362.399529578038, 347.153589414782, 356.812628405684, 336.954620393046, 360.291590870464, 345.915183376252, 353.562099102727, 357.31562173258, 337.540848926057, 339.959460229297, 340.368273306952, 376.881446150768, 353.763650264703, 361.043118910326, 341.686940419652, 354.366870433438, 339.92638424137, 353.903310135492, 347.76935301349, 328.935961531837, 363.830310542318, 359.932956037572, 314.037103146589, 332.494547891508, 338.2284763665, 333.020398815995, 335.371146379201, 330.083799951524, 367.426414400779, 374.918017659968, 359.287907517333, 346.004931316965, 349.2704158725, 338.808058305886, 379.082524794742, 345.736728319575, 350.114216850501, 337.444351353317, 363.266246968421, 335.387585745441, 352.269985210279, 325.322891622206, 334.057670633169, 346.400557060026, 355.741160850604, 343.752624910545, 341.575881425268, 365.539659468749, 345.394892195389, 336.238798783451, 332.314280078814, 364.368145220503, 327.621106512539, 347.16809975132, 339.683784786123, 325.580904889913, 344.115594030196, 322.711963982317, 364.932474233625, 312.744824022729, 330.374772201265, 365.058868380333, 367.676212551042, 335.692646212583, 341.855469184373, 350.975111668576, 349.909670163951, 332.116850793474, 347.014903976979, 336.738912881627, 338.349195299368, 323.332084269193, 370.494841761762, 348.219800825066, 347.525864255994, 325.105150571586, 353.646125713773, 362.685822129179, 348.9007978367, 362.378211904387, 340.736341797416, 330.307815980647, 351.023086869008, 349.604561744331, 350.047760390971, 329.788679084515, 331.050949856705, 325.266988788809, 364.736717793616, 345.730603252219, 350.552073203455, 305.764224621911, 321.891945418248, 336.446419500677, 339.469723937673, 347.981585972577, 328.10371297299, 315.856705797297, 365.091649801402, 318.65781996765, 352.868549554006, 343.877770888537, 356.155582490746, 351.112154540145, 332.977491297308, 333.338181732403, 341.537140503582, 350.073436338552, 327.692746276405, 336.802972917325, 346.734223825736, 329.250855173273, 321.044029098639, 344.072345972284, 343.97919353813, 358.364156223991, 361.517590550611, 328.421802297783, 355.913765843057, 373.284593662883, 318.579707828774, 321.615041086841, 333.704564608332, 339.281213761725, 341.252395467956, 349.292959632539, 330.960089867915, 329.91878763664, 350.559633279714, 336.952072180513, 327.045530356729, 345.986709193863, 361.959629524172, 347.224789791344, 342.858770093277, 369.493122145569, 334.972857990058, 344.336154952829, 338.489567450415, 350.744936099511, 349.160594911818, 343.462033318393, 346.657001481616, 362.61535935319, 359.973675883582, 319.881844899018, 367.4693793145, 356.379222417387, 329.61589855561, 324.394055963612, 344.160114584836, 360.523111229008, 335.520117679783, 309.92272139512, 329.991003701774, 307.579427838345, 368.714358467789, 302.808344018362, 375.963387809914, 332.629222706131, 327.497549077627, 316.845863416793, 350.033902103667, 332.426721866939, 372.88167460136, 363.673880057648, 345.014448252978, 338.719314058813, 336.673884474148, 323.592764750989, 330.761996549734, 365.351258201736, 359.292164020216, 334.459947163831, 339.033775562952, 311.139704187395, 374.541627348578, 325.940952814413, 332.058418854198, 359.371860821104, 332.034333182003, 348.439590414471, 372.577479520295, 364.93709412032, 360.160204275867, 376.07549656171, 338.821460748054, 329.792485832784, 344.157313154329, 374.346512035378, 358.80568915062, 349.085354876191, 345.036986735313, 320.088165015405, 350.080146952593, 304.0266897234, 320.253127392871, 375.107570655464, 350.905771729275, 340.139408296536, 310.142683758873, 335.959174717241, 344.005649274684, 319.507528069424, 352.894238941395, 343.616511453871, 351.746842725762, 344.288779049275, 342.040554913543, 330.496411558423, 364.469909424062, 323.349500324092, 362.511098711309, 333.275323326082, 351.264907118489, 343.862937585084, 342.433979602249, 370.054169603336, 351.938660242148, 318.211018451056, 335.181369753906, 329.795648778051, 329.254961540045, 358.442277231632, 323.556530027441, 366.359429162549, 344.767156241921, 329.252370820617, 334.212498011666, 324.837685253719, 359.553102532811, 328.208697871855, 341.163461262869, 346.242077973231, 372.032543581847, 380.338455845529, 352.490877396938, 337.240121674912, 334.762004401238, 322.019684897403, 336.533280451986, 318.47958187076, 321.033427915586, 372.937615317298, 325.518441680149, 331.224664445204, 348.371579695009, 333.988673165991, 323.314319443515, 355.591748948969, 325.334005648932, 350.183879950465, 354.852228146022, 340.799335593189, 325.035635642813, 342.629318112133, 342.86625576751, 346.153425052544, 331.045302018263, 326.725802680134, 376.488484794668, 350.483181016066, 353.831687274043, 352.428548372806, 352.448544848115, 365.304543257517, 347.302014082287, 331.041890903387, 313.525186385876, 322.524503961513, 341.841043914287, 320.034503331495, 363.76178328212, 329.717006846727, 350.088375460513, 324.469939449738, 365.665822747077, 379.122879317463, 328.050286989884, 359.142395418805, 347.583475158746, 349.625699876447, 361.748795827491, 352.239620218532, 356.228142765751, 364.474533359266, 372.428245667268, 356.390833668528, 342.01288090001, 356.528940827022, 313.309415156966, 314.869225730828, 327.621440220514, 350.479359131269, 359.340348812986, 354.445629310946, 364.098874057318, 359.580228907412, 386.197860013849, 344.515779006404, 328.382850214506, 357.440466246681, 335.613849137335, 319.783893851895, 352.817554097768, 318.251229245429, 353.044288517273, 339.754965590283, 333.116934792313, 322.767561731856, 363.625861795466, 330.04524221374, 370.48672035758, 322.187648828883, 347.985419599128, 372.69236410803, 368.185947707001, 312.945719262772, 334.322355580297, 336.779805605745, 342.855865898659, 346.730081576465, 365.780182482807, 324.394234067427, 328.887617330708, 344.867385831218, 352.635932270396, 358.967560785249, 380.590389180165, 359.424888404505, 353.105825345156, 368.561297700363, 340.539872381878, 313.101992582577, 336.145581530049, 330.206165856218, 364.459333547326, 339.294768534337, 315.498007292853, 348.523411886642, 304.403134190764, 372.068829717033, 357.063426707432, 350.463790981618, 373.035743214943, 340.335916815007, 361.260956231332, 348.821739880923, 309.905869281438, 330.539000489741, 316.490953973626, 327.60327017511, 355.658612908896, 345.826674579512, 329.81113454749, 364.032742391145, 359.36388271306, 335.978829047656, 340.439180422301, 373.621882446867, 347.323039025236, 348.497222256199, 322.987434258719, 327.692740299239, 373.159245427813, 348.400148346296, 353.89413097634, 318.755788326905, 353.016098422063, 322.710301856798, 351.025414223976, 350.999390767815, 337.140297881702, 360.365193843334, 360.557944771506, 330.016625196604, 387.480771193487, 354.208730639888, 364.759034629164, 329.423260310249, 348.761599618441, 334.908493590221, 355.654417681102, 314.522962336108, 351.23460479321, 364.241980498248, 330.660852828005, 356.875168931428, 336.865170628255, 359.136204267098, 357.114059135362, 315.63817751551, 336.404894803799, 338.071573856215, 360.53858849014, 359.266730683672, 342.87546272185, 356.52195600171, 356.775039467215, 330.000209221724, 340.381559014635, 328.154830332744, 344.544697293947, 313.039206890847, 338.658379563864, 341.107953530516, 361.783567016587, 339.0870853739, 357.373394534537, 330.325059421891, 342.428684903018, 359.165995171699, 350.405035390913, 343.150327242562, 355.23874465674, 344.691451366749, 321.466955264618, 342.53946339029, 335.088324103107, 348.141005618857, 353.180930869861, 370.058241717823, 358.899092626025, 377.0662590675, 333.257406328381, 367.483574772928, 319.833950177402, 324.660749442138, 339.967437651698, 315.829371314699, 367.569471007302, 357.90723532895, 368.01571243272, 335.950380972981, 351.644249234719, 326.56458437056, 370.207896707067, 329.721917585537, 360.412970456836, 340.72929296333, 332.797557677307, 338.351815907284, 334.61128980078, 354.142612773995, 338.020078058654, 341.671674403331, 328.303538938362, 326.368905998931, 367.975879622161, 350.616791432543, 340.022167968704, 361.220161079284, 318.376542488389, 349.490886892094, 362.654588128107, 336.863779477226, 332.580801965737, 346.574041140355, 357.258849997953, 321.688258503993, 333.187682094023, 322.378774307063, 342.206283748205, 317.005410682186, 329.821063411061, 349.661826210204, 369.957673916923, 337.594040964752, 341.716130929676, 355.578508423392, 318.478207207911, 357.148422120115, 334.357933710927, 340.307761847674, 334.344525484069, 353.880472768588, 347.68931896313, 371.936302288862, 358.942435958997, 344.480743129816, 363.476903380056, 371.184406254708, 345.718070820258, 348.294170582943, 343.593969636481, 340.655410196362, 314.073918357088, 345.063897383247, 333.565729505531, 330.628468410208, 331.65365715573, 319.056198953361, 362.854965846655, 377.774564038743, 367.615072008183, 334.820359436534, 312.877294624395, 347.570212039158, 350.165095426523, 341.755071749894, 337.032800414704, 325.205926262065, 330.161041623488, 346.699841400605, 360.843124589519, 360.240743539457, 358.589786595256, 327.059597624395, 361.957502674208, 375.470132327446, 326.657130108485, 340.306144130768, 343.824094574297, 357.239552173111, 334.306141594284, 341.758845627828, 317.261053019302, 347.975275299362, 364.529661269199, 330.308002267733, 361.91900548283, 348.143251756372, 334.111189687681, 338.44620108778, 350.681118441403, 361.932567111265, 329.949956701508, 343.904559500363, 348.355128396001, 362.309675988198, 347.018371288642, 348.416362811352, 325.081711277408, 344.216330607856, 356.872113676422, 338.230342727503, 375.742088714295, 337.245268759221, 332.491304766356, 381.957435836411, 358.15025441688, 351.361874599924, 373.483678435119, 336.228708247882, 301.138165379318, 321.315026409067, 343.091879234274, 346.057247987892, 343.387365446317, 356.685161738557, 335.359734213776, 378.770806311245, 322.765320424088, 338.166530032893, 336.649481968154, 380.47239545039, 359.544066440068, 337.784079715379, 332.084382945536, 357.088980747831, 355.462415520864, 357.846785754013, 349.5939276816, 320.219437301144, 347.727355103051, 376.759662219078, 356.644398654438, 341.330601251061, 343.406315617582, 358.531033080241, 374.703984477115, 366.108086620675, 346.792264333291, 351.976120366216, 343.660795652308, 361.484682913801, 337.014742349159, 340.123337745754, 339.019283855074, 314.538465252762, 339.154093366289, 324.850849309871, 339.350856968665, 336.97131554802, 319.767713702182, 318.610994155041, 306.577831011845, 339.271771243863, 344.796639029846, 353.903941556312, 366.432135279414, 335.305930757139, 337.559914093364, 336.217881064688, 383.884479386395, 327.607204640315, 328.723527644787, 316.429541693595, 357.827202677743, 311.718288460026, 349.849249539654, 341.222347658173, 369.638115345825, 349.415572839168, 338.289208470219, 332.616279764309, 337.858152508135, 349.85306226084, 350.186013993118, 335.562221191937, 346.939491485012, 366.435037308716, 352.102421844611, 355.140715452184, 355.025811820211, 338.687154653477, 343.068601750486, 343.556579934299, 332.213938886846, 375.727494057164, 373.902786669079, 339.647063298625, 340.728952828651, 326.99721572332, 351.615626058393, 314.375724333983, 352.768297816485, 356.665370352655, 307.452506882702, 338.965201195201, 338.547493547437, 336.166994197616, 332.278668579198, 369.465635515847, 342.965567496168, 345.346437678556, 322.154188791101, 342.12986941309, 358.736652391797, 372.266259095017, 338.592891546088, 336.767108875948, 352.017193294443, 367.954868970915, 350.321821266935, 322.992552157881, 344.815317730795, 365.070860359054, 356.328650008567, 363.630990245152, 372.923484238065, 342.622669792927, 329.490501948257, 335.174076221327, 341.241398776551, 390.246158416784, 346.779409459182, 351.144783401661, 348.139126649935, 337.73954160966, 342.866991288071, 347.32524072755, 326.240882410684, 384.335824282831, 351.372929711232, 324.086326634498, 336.488490166971, 335.838734565145, 366.373071291045, 342.072209857192, 354.688783628851, 315.17244247022, 347.801778387799, 326.455553059413, 367.797916697926, 391.057820969156, 344.607938236384, 338.146794537803, 340.921937875649, 364.951875110406, 327.527202979594, 351.618300682692, 360.826207561968, 355.272421207753, 321.914359957678, 337.712234023719, 329.258135653518, 355.825156305498, 329.830972980055, 305.579516151134, 322.155301282897, 332.599967453926, 331.707175493632, 349.892150012096, 346.61840867537, 322.803874376518, 382.686046495679, 327.434707109731, 368.351389546788, 345.348565303076, 341.436124293721, 326.421149424057, 349.499349488827, 362.118759004121, 327.411002811678, 334.041077560574, 341.180639689131, 333.717471256232, 353.318804648217, 353.886226147896, 324.435658427475, 354.086983009203, 361.247327526531, 334.060146260352, 357.41567114039, 354.793637630937, 335.01157160048, 341.384702786297, 357.262422975858, 334.294505608123, 318.778725622558, 340.85260284343, 371.271271361584, 343.963671008425, 342.119810601755, 363.660430775707, 332.492770598798, 343.685055135708, 347.395195221563, 345.537522076668, 335.182401739566, 358.910357630638, 348.43089852513, 347.867110336636, 323.068714316824, 327.746443093151, 325.425525116902, 350.725018437992, 381.668258112119, 339.654735270418, 353.45940782882, 360.928848673667, 345.174956025966, 320.196249621916, 351.446268433123, 347.379976774177, 332.96074374291, 349.639344969467, 296.793232674918, 359.411921343965, 372.809403063949, 320.480391744197, 382.993476274712, 370.195699875754, 373.935035958633, 351.337892868007, 359.652498963855, 338.544445077208, 322.336117454008, 350.487782503588, 364.438818328884, 336.900643491269, 359.445783155622, 341.816838511996, 354.499121393414, 359.137616439663, 360.864431038581, 352.660738652944, 371.136698564364, 366.506878062304, 339.84431937381, 328.691703299306, 359.872225752669, 323.999902118743, 313.612279696719, 330.496295983591, 346.46693250508, 344.84908462821, 332.120771847251, 350.028957598752, 380.028547778496, 340.54527609718, 361.663398122018, 339.307456320827, 350.327323439509, 352.798719515847, 364.335066984261, 343.252132490942, 347.51961812905, 357.125874013405, 347.226688690207, 347.327531507316, 341.914428837242, 317.881413634364, 346.771985401571, 331.058752100819, 332.495801332513, 343.314675902992, 327.654558302542, 316.28585985703, 358.399494907386, 340.799537907539, 340.671154560919, 349.165468768303, 337.680093355852, 333.628809462534, 352.45753023897, 345.726198133609, 318.099241067466, 341.423610673405, 326.630187432587, 344.265487930843, 326.69444299221, 344.155054790702, 317.160281940514, 349.754085415388, 335.27533633471, 384.437191401909, 332.533078513746, 345.007948936943, 356.671212638578, 359.792521663155, 358.876939602171, 376.897570089012, 325.746987944983, 337.833526950115, 348.873451421368, 348.23823698585, 369.468015616029, 321.626147309897, 354.288320073456, 351.278199490434, 357.046489516449, 327.796309138232, 365.715638228328, 314.086307916955, 345.299601286913, 382.412976969749, 338.40987968479, 336.90060556541, 385.046360838818, 362.661687999526, 337.234864519699, 337.478498899966, 345.241922480226, 355.908351481697, 339.264605944676, 353.133927511222, 330.919078665547, 329.466256753173, 335.014030801982, 346.902241468729, 369.590429026235, 361.97493076726, 363.153807830711, 344.140444024446, 336.403193704973, 349.821691605272, 339.255104560323, 332.622843989318, 364.52106870305, 331.44148925614, 296.519333119113, 363.652449268833, 366.358251225032, 363.115670010672, 322.980075789594, 340.629048274595, 322.911514195984, 357.113970280517, 328.302696546901, 319.839867777794, 356.141205074233, 340.096952655565, 331.262460736981, 354.705966493643, 346.16864557438, 332.287209380853, 365.369562590369, 365.702321650098, 366.090389232431, 332.945720018882, 337.247677837494, 353.478630455402, 341.036349678524, 306.206986155892, 343.567695288419, 323.105201247036, 369.603418859865, 291.537982202531, 332.709398591645, 325.758833058442, 362.665673226415, 357.782482568929, 344.692352658766, 396.959363392575, 333.889382886952, 341.244461462479, 342.004126494217, 339.99890727395, 331.365395191657, 368.06159270963, 335.295864803411, 351.491969127984, 319.085005023157, 314.704529131193, 336.693375528623, 335.693542550006, 328.541920281829, 323.421666517553, 335.144670620336, 329.965244255832, 334.536328381988, 362.689250325077, 336.586100491229, 334.406674941161, 371.348187191133, 356.572092878085, 342.906998958133, 353.646595980882, 345.878540061434, 342.108966275334, 335.839045267116, 341.077892151488, 352.209872650945, 350.910167563327, 326.953906659997, 316.955795321585, 320.579213789675, 334.467809326921, 335.344042547672, 332.439844619631, 322.027635566028, 361.01103118424, 361.991128605566, 369.058304042454, 350.176897652438, 342.333410871296, 320.486834225783, 322.173868270817, 352.205646957374, 347.505439091087, 384.253377478986, 331.045226867541, 324.721364620277, 335.45475067291, 346.375913597124, 333.399670113217, 338.202394066724, 323.602504415539, 361.822524833009, 326.376425685671, 347.5324845337, 348.934688235962, 359.729367184468, 338.711682132882, 348.760781379641, 341.934355259104, 339.650267434149, 325.264712109558, 324.954160305882, 333.146142333204, 360.724599939873, 330.780683289112, 345.49475279881, 327.30044457787, 340.042245076689, 343.045208800631, 337.65350099898, 383.997539915153, 335.785201054314, 327.627869420708, 348.528330372142, 349.127869895123, 363.948086710316, 318.57506527719, 370.352364216326, 318.95746749223, 345.85372756587, 340.495461234208, 349.788089171805, 341.168510483006, 303.413602375663, 352.066176697441, 349.114120949528, 335.557176236611, 321.759140760484, 340.100838285921, 348.826882044164, 333.766466716899, 324.190244820484, 359.426131251968, 369.773329850468, 335.052086509613, 362.907239166091, 326.828834636873, 350.657941585654, 346.206086163384, 305.093252698144, 353.517438618029, 327.997308145687, 337.023524918059, 373.732160326257, 309.255435907539, 310.754354397746, 368.396754098996, 348.961579081043, 338.627825465317, 325.50413882702, 346.227901492018, 358.172650172468, 313.011311321933, 356.019130965983, 324.009973532832, 367.737384208123, 334.628795586855, 357.813993512545, 331.758278542, 344.324018004193, 298.005236700305, 358.75539035769, 355.823962395069, 333.469440290962, 323.194348784884, 350.235540699976, 348.399359137498, 325.905512539322, 361.861364276686, 331.352461262131, 345.032212168007, 350.154991388794, 352.079339993746, 367.757070475356, 343.129635553524, 339.286588160905, 342.593909577043, 322.946107366655, 341.444501234709, 363.754181330723, 365.778729748254, 349.562298053608, 301.995905492708, 336.741692941559, 344.086657185631, 348.23661491357, 348.645507815727, 346.921238682401, 339.818299064451, 335.767608872128, 332.943945291178, 341.718118827084, 357.41852149739, 335.006590931111, 359.006942467751, 334.168362644274, 325.103720693444, 332.389685297704, 338.75117962056, 366.905681101509, 348.54541044821, 339.662983419317, 339.362377542007, 371.860269660245, 359.551443697414, 345.513525522265, 340.202867979259, 328.581910104795, 319.080916122961, 377.307246543885, 343.060668082821, 382.720228317431, 342.58573358775, 359.807674367081, 324.915028983174, 330.143809142961, 345.422045818376, 336.26692219816, 313.774263511299, 328.746067065945, 334.83566538449, 327.069397088465, 323.637805194633, 338.103953076186, 387.035012121904, 334.931915155795, 325.002500709546, 321.88108688311, 352.399882966094, 333.237120293893, 377.211683030245, 344.066057350869, 290.003293596156, 357.681960807928, 353.995389507026, 364.086829247516, 340.327055603084, 346.4579102856, 368.450166066396, 337.717811517113, 355.793497408597, 375.482802085279, 352.461826034081, 368.468583445854, 388.480682762497, 364.468743017169, 331.970969559528, 335.359499383534, 364.704503913886, 363.773894582544, 351.997318297725, 331.916832845379, 337.592245778603, 301.177958671631, 386.667981132848, 329.314931796705, 322.576158007057, 354.857598318922, 365.887584410082, 332.021990717614, 345.983346066244, 331.229154618066, 353.720336252568, 361.803622617854, 335.685793148135, 327.602917602989, 343.356785639921, 339.850813129231, 335.250753067423, 340.202783456994, 336.005992380084, 331.608561311871, 314.947437758776, 356.038903292076, 327.377773271546, 330.703020712474, 343.299584084298, 357.622640137229, 351.607706642832, 312.266500220875, 337.513762831667, 364.70304296567, 343.560042241442, 357.678236748994, 386.943146141315, 339.090382173067, 338.978614501301, 345.225005850749, 361.841367996206, 356.243393745606, 352.179228022605, 342.678179793709, 337.855085171481, 350.634954238005, 343.186649064283, 330.27432452913, 371.796737238898, 373.29453078996, 339.010160946401, 316.81046438626, 326.938517677509, 317.642094694043, 346.021661234971, 346.86951304464, 327.199845178639, 337.194610838124, 333.993851562133, 335.787587020187, 331.079751635799, 328.544091934668, 357.192353842325, 352.336982645644, 317.82669869914, 347.038856506512, 333.059872508607, 343.540893065975, 326.09494575201, 341.772048206823, 372.711047499379, 369.947258636145, 308.294070186103, 366.313316899502, 368.328761048591, 343.731420671315, 359.736645057955, 370.628506894304, 310.322887760087, 353.355539147876, 361.291397370437, 340.181128589984, 361.348140765804, 306.884969012112, 368.944263126376, 325.73180556996, 329.620876716647, 351.280859184705, 348.608187898231, 345.882462970608, 341.340038950881, 336.71192709626, 346.736615659661, 327.588006372049, 342.541983111022, 391.034501214912, 324.449777239289, 342.695076022554, 343.943702525922, 344.675342232133, 366.52748724196, 341.832453402182, 299.770838917289, 316.811923434227, 341.825067482201, 330.158052458886, 317.776508738982, 358.155849471517, 343.999259563501, 327.673796622008, 372.234390572999, 349.480673480613, 337.960631305034, 321.98800293116, 322.73309104156, 318.864490029424, 339.303109183931, 316.090045803526, 366.116921242193, 348.44465222243, 346.747643280593, 346.960167587439, 347.559517100923, 370.928873844438, 354.088329973543, 355.594166655438, 353.183184255926, 365.615522081382, 344.677730362379, 342.267269050592, 359.203098870182, 345.102075547058, 346.95502041219, 369.790520568506, 333.212623173249, 338.074461741545, 326.512587951658, 345.856753544486, 370.860336495709, 316.85340673404, 333.112135847543, 338.239004849381, 337.532261380743, 328.018125075409, 347.591448501413, 370.710356251774, 376.226098445668, 349.363106977776, 354.317802042358, 346.765920938351, 382.129463487402, 339.793544373763, 358.652099770694, 334.63395268127, 349.06509524367, 368.403961533057, 336.309079384182, 326.684404822492, 363.41975472306, 327.187839779197, 328.32126424878, 329.640444083217, 367.218539000296, 374.101075716833, 339.954786939162, 349.207096375298, 313.935744475222, 342.200443125874, 375.639068524408, 345.987687225678, 338.658458280173, 336.354425057361, 365.037390385737, 316.572563835562, 344.027202378839, 322.239977515491, 347.855827948825, 300.555785422667, 358.248337284741, 342.622190703276, 339.626226847889, 342.350392381711, 325.795777936605, 329.853158796571, 329.180046689125, 370.004736819824, 366.267169118904, 332.89778918962, 329.501907529431, 326.047740063228, 355.560324086808, 335.751178867645, 368.850071070433, 366.627265725775, 369.600760852225, 372.950229168062, 347.253521585135, 330.963062483428, 365.951301265156, 366.815939848859, 349.925439623489, 346.99462837531, 335.595172547605, 331.928134795068, 335.082046830922, 350.798453191505, 357.680297265625, 372.225016117939, 351.429643161628, 359.281328539219, 383.578628478806, 358.129932293557, 373.535575675048, 322.127829780739, 359.070369132971, 327.034002089781, 355.035884065065, 353.486547729968, 364.816795365764, 342.212775536468, 317.010978871272, 351.882318260402, 367.649929924414, 331.784450206587, 358.977642331462, 340.184182369401, 347.014354791485, 336.888671726201, 335.255742534045, 344.501516804221, 339.478761851314, 339.285173850902, 358.346238430537, 349.452940187438, 365.615155393809, 356.848295344944, 346.799842005404, 344.26702953022, 360.220626908714, 343.601682486142, 334.412433887214, 332.4163820557, 320.975527260975, 328.291495310636, 349.36761895275, 387.946443396005, 362.778740988814, 353.035953028204, 356.31474126027, 351.32118256453, 323.617721694482, 339.635494001196, 342.608114937776, 344.466963206654, 359.778933732387, 342.085791993293, 347.961882728049, 367.010460060692, 376.628423766612, 332.748106179455, 366.723730527166, 334.080998030716, 340.709674314963, 314.860436850849, 367.644949938705, 338.536304901393, 334.322236088803, 322.491721353844, 351.850046724753, 365.887240335963, 321.087754364352, 339.920957392318, 366.332954198232, 361.044323716923, 330.143346189104, 333.18756213816, 344.145099181637, 336.006467654048, 329.24611295178, 356.464834763438, 346.444207737042, 351.7169771641, 362.760622457954, 341.012654028864, 328.502264824864, 342.900954908025, 328.48339958306, 345.384680626714, 367.582246159834, 334.327614820445, 353.044869155789, 358.151653502068, 390.658294139449, 368.493275305719, 328.421509400732, 308.507002511753, 344.595233745692, 348.933269741558, 331.872773369988, 351.491396438528, 362.071630518861, 333.852772265052, 368.677778885644, 356.790943332149, 332.520531797646, 343.129295261741, 379.162429269863, 323.152106457482, 330.88736260391, 330.91967405828, 304.53654933248, 371.69800123792, 333.706107508428, 313.459358824058, 356.971049988075, 322.732444487563, 363.792355487729, 343.017596941932, 351.759513244974, 337.970463138147, 346.59189941698, 346.017850846615, 341.857416593207, 345.346640740356, 358.184991199941, 360.736025803894, 336.677692247583, 349.631058452932, 341.953367783947, 321.872441234704, 339.206222748313, 373.606570750982, 325.619947298051, 304.158321582401, 342.108389333657, 336.804225320205, 324.895910085842, 350.336121960982, 368.533670759512, 359.632219742664, 369.336153879015, 323.598922029972, 353.853100064925, 356.38126859834, 327.665544855695, 325.660471341928, 330.376880188334, 372.720905243259, 323.972074016222, 334.219156243974, 318.872288691307, 315.749153726192, 348.53369845082, 371.844117689417, 331.282863936713, 337.812949168339, 355.629947606107, 338.099814327466, 345.418845612045, 357.826171742692, 363.395112722866, 322.989053182081, 328.460387692577, 367.532077781116, 337.333529760217, 340.910723160396, 335.278431311502, 340.216638244707, 315.642904570849, 335.030192440619, 341.987544778611, 385.837619983899, 339.454314576933, 361.786236603713, 329.961141958229, 350.070930571189, 344.078465634039, 340.411816834689, 377.705763944517, 340.247156420052, 364.327685442909, 351.260269398422, 381.100658809405, 346.665754312047, 339.902417389209, 364.263815229665, 343.602752084589, 359.557911407359, 370.020584983527, 330.251383444931, 343.625132276157, 343.675897648306, 340.741368398593, 333.404189240967, 388.424525394306, 328.246710169117, 359.785598751882, 332.048590245159, 351.028764290235, 326.12781747755, 330.905178884049, 354.106498935693, 366.173287810955, 347.858767272868, 303.769657614035, 348.725370474341, 341.00982357706, 364.334293707285, 339.915137923518, 334.371094404279, 358.985199915092, 345.972077608807, 327.992868429834, 335.829026837208, 317.235771529501, 342.289251313277, 380.568908398054, 307.271997791921, 336.58967659589, 339.052305314506, 359.111413921524, 337.987588385126, 337.363195289286, 360.600880035167, 368.828507903169, 369.056549266681, 326.837369119355, 341.166806376981, 363.217837035123, 341.419161061383, 315.961563215603, 341.657556333076, 345.945737500389, 327.699668429776, 339.890387398579, 333.257856875132, 375.850840757507, 368.707421427395, 359.386842597563, 324.460172953688, 320.720647377852, 324.903453215593, 335.199136821934, 344.160419699181, 349.638328275227, 334.206083801255, 349.41296595137, 324.27062061184, 366.08767993112, 381.961796664847, 328.566487967748, 312.696276366616, 313.941559797907, 337.860570905791, 329.991440681701, 360.175961036001, 313.449363266496, 355.280347315173, 326.536607323006, 365.954957557099, 339.137729928136, 339.665030411915, 354.338167857675, 365.300304986664, 334.165718259042, 349.475351471514, 394.434499999719, 347.774299345111, 335.238507314569, 365.580042277324, 349.091040542341, 321.659591242226, 344.515306076036, 363.068249434474, 329.051302356423, 326.69267975803, 334.778757938045, 383.138408736783, 337.708491619126, 352.804639999317, 375.027245118908, 342.471734059442, 351.783027296474, 356.542242712438, 335.14384857778, 355.752242283327, 368.428000340859, 325.652644007849, 341.816462409617, 341.62558673244, 372.903149467682, 343.887604875518, 334.234793896635, 353.074352711376, 345.002417948782, 311.387178317599, 364.684032413161, 364.480283917127, 355.063306842792, 329.853482121058, 376.781724031619, 344.683789586742, 368.142014893073, 336.828204655755, 336.839832600772, 328.864709050129, 325.5829018137, 333.427064648856, 338.321649839689, 365.148770242629, 314.258928971194, 311.553617833546, 356.271918330901, 381.824827927337, 362.09761378558, 359.538858292454, 348.994766674486, 330.350402835106, 354.919632782716, 341.156370046102, 343.477667920338, 361.82621104933, 359.022887286977, 356.539755432657, 325.926352348659, 334.499331692582, 303.046338569142, 345.982537506804, 336.794345218677, 355.790012213577, 351.646580333575, 363.010743404168, 359.853288771032, 336.760085122323, 329.16335903531, 327.422067507954, 333.19264693025, 300.96982161821, 320.938132491892, 339.768613636705, 344.83676903616, 341.264079415592, 342.575647774665, 340.593289868389, 345.204924453655, 346.94408585182, 346.085344451105, 329.166247052593, 356.170673716474, 328.967159137439, 364.036703325674, 344.085456509596, 304.680427851546, 359.008068375693, 340.3240539815, 339.784186625792, 347.474120397746, 347.87277176336, 325.196268252831, 350.858225650355, 364.340621687906, 307.652330083926, 352.281261365728, 329.435459745869, 356.934088426223, 316.251445068666, 341.259100504637, 341.859817869977, 345.787247747618, 374.205379013064, 349.422731004973, 350.002949348725, 353.599017254312, 329.395209181882, 364.222823486616, 341.38790054956, 322.565979752526, 304.094282648201, 336.083175824682, 337.369434971603, 326.4930557108, 358.769133799544, 348.094830554284, 364.562473205128, 319.494998381993, 359.588433315613, 358.034358083773, 362.319379790157, 359.617983961687, 334.131624785411, 321.442868905674, 343.684385553118, 329.755944529844, 354.030970191533, 325.415503209246, 342.935080665438, 357.242281390849, 366.763670795214, 326.531768656685, 363.437249829587, 332.515303242709, 357.670930649364, 334.964235405255, 351.880614539945, 370.425204185964, 333.58711441725, 328.24201092599, 335.481602174098, 333.919049121544, 327.968021948165, 330.224394538304, 343.598784626924, 389.838284181249, 330.506540518633, 336.394900825676, 334.304969874385, 332.667510574286, 337.974073911506, 335.354594130205, 370.664591854172, 316.704178201568, 352.610617084715, 340.453466137787, 326.081868328985, 319.667406049135, 351.651684618104, 338.237757068234, 343.041656965609, 321.788988115905, 349.652456887919, 301.305506841919, 336.605258503781, 357.616593908342, 321.916606030625, 344.420901781247, 360.049812281875, 348.0775925181, 332.841744220161, 349.994996653478, 321.68734531054, 349.757195482712, 350.690445415319, 323.07476306191, 342.761247311693, 363.69884866881, 334.14990415365, 327.196453949417, 347.47201597068, 335.854688650345, 327.151415764288, 344.909822371925, 349.797840208684, 351.048868779811, 356.567351849041, 318.673233412134, 331.32497808785, 344.517924113053, 353.417575533667, 332.113722144292, 338.8295337515, 373.825477290985, 340.702145033913, 348.432502188148, 350.91758739448, 360.744190234984, 321.4127513904, 352.518453619821, 354.470661378003, 364.386881460162, 340.237019323091, 317.989932471994, 356.640002194657, 346.461866909762, 336.500828721143, 353.829095201663, 343.194143213629, 360.237612796839, 325.208853427928, 369.318904908845, 385.919834054917, 334.238727144692, 342.05065911655, 320.680226257293, 339.35222070469, 330.998940410394, 335.384668015134, 352.52295072308, 356.213006204832, 336.454348423475, 337.144090782172, 343.615542934225, 325.397468508189, 338.531850437315, 335.079140370457, 322.296420195079, 350.798966340527, 356.617316187858, 337.201841390756, 328.881352968868, 371.911050145008, 341.573475927143, 334.656488269745, 382.323325776417, 354.21639631951, 354.843533337013, 344.413226787653, 322.840098056493, 352.288812192349, 358.382513436468, 352.18530306366, 362.775800506962, 309.82408153829, 311.007463243528, 336.104465189554, 359.156696961594, 349.724925742344, 346.573123424666, 342.480900361562, 331.669013532641, 366.962413067708, 350.27010717083, 337.998649640803, 342.087994762553, 330.670237183849, 343.819409496298, 368.755677704933, 345.847346130138, 363.374811696164, 317.915036317562, 335.161740113209, 344.353997491804, 354.354684579429, 338.200326377092, 334.699844302611, 351.532848295317, 337.64257415876, 331.763627726846, 344.075755851452, 337.660094575256, 331.361597840236, 324.132477551817, 337.400269101385, 351.390487062558, 348.310936744828, 354.510409598255, 351.471013978726, 348.874847638876, 337.746439789961, 327.402372766957, 374.048100770563, 353.231103172716, 361.214840004558, 345.958864539497, 367.149252805108, 365.257075631124, 333.172831018384, 349.134458076024, 337.530106150336, 376.326944857221, 339.304130300072, 324.221417415069, 349.702634078174, 324.012333254853, 322.747052244377, 337.662949706097, 331.322162979815, 353.271912912672, 353.658416212235, 320.259637403138, 342.481613355119, 369.316251769777, 349.579367065442, 359.861255292339, 344.768258000971, 321.798929683023, 348.205020306441, 340.425003192125, 328.461925501193, 379.08746601681, 335.473210464339, 328.103845404715, 357.678109149067, 348.644172828756, 371.019125073286, 342.070119327081, 345.18189356511, 357.977382980684, 324.493873310955, 348.289161724572, 338.270244114429, 314.865808613367, 359.398685054454, 340.488250317876, 370.133345043672, 346.399341528661, 324.559598812348, 329.337820121959, 319.614436027578, 349.959562697586, 337.347631787198, 385.951129506013, 356.985466901429, 353.962037871349, 318.26634347598, 340.695068477126, 350.753819066316, 328.723112642538, 321.216782374026, 345.465846755866, 347.258222211014, 323.386078657915, 294.821278419518, 336.680354393019, 348.36109853956, 358.515364543151, 348.333020669922, 357.207091561806, 359.621960857264, 368.354147604135, 363.866656610698, 339.295629202109, 354.514308458545, 355.339491608237, 333.896665011773, 337.614727001492, 324.112062299367, 348.632023037375, 358.131644608111, 345.967284363021, 355.164721053505, 345.841154987148, 353.594048813762, 368.363348297437, 334.016234570087, 373.440774883964, 361.249214276571, 351.243526210799, 319.351852958342, 352.49280206069, 380.290461244667, 322.200586530995, 365.397733270567, 335.310818680591, 348.160699640693, 327.706941375539, 333.553689203818, 365.944569223006, 345.170212348348, 327.828408237677, 312.664245608949, 323.199603874332, 354.901092612108, 355.994959602425, 354.711841253093, 316.094483229172, 339.237595854855, 344.924349186823, 360.642923815431, 351.241985002989, 329.315658067845, 361.078811419674, 309.826013507314, 324.694542673829, 321.573002692682, 354.897916641215, 336.991112718333, 336.521773467683, 335.500416475291, 344.888680124376, 335.28161751078, 339.185117887722, 337.953254518749, 333.136454683682, 338.919798607168, 354.188899837621, 331.227889944692, 327.722188593345, 340.33973895661, 328.201531368722, 333.371953210785, 330.074646932348, 361.150226696525, 344.424290639308, 360.102844384343, 335.350185537168, 335.3994320188, 350.146049754423, 325.167248950111, 324.747175959117, 342.500938445648, 343.990168828298, 320.774683762095, 347.872652517074, 329.909180330506, 323.336047227109, 361.641100093184, 373.389817404297, 359.964906433091, 334.886912107228, 361.644659133182, 329.007381817081, 358.268492143721, 326.149254541763, 365.878192553221, 334.019772701666, 322.320224685152, 360.49666328688, 349.771808647177, 346.955768400072, 344.492535494966, 347.609747251272, 348.545238693695, 317.316899345498, 320.335088124678, 338.932797225732, 342.886288688102, 334.38066028399, 343.154442073861, 333.39125943367, 355.735065055981, 329.602918837349, 321.34316027704, 355.559636750918, 349.691142612064, 372.161369227689, 349.460401068548, 366.825824721715, 339.50032514656, 352.465424315001, 327.568365541532, 334.780394009305, 323.878483760934, 341.903581424047, 327.354533540876, 320.187426376156, 343.583449458035, 317.216726646591, 350.692854465729, 361.07315447621, 346.933499956136, 344.397440245754, 338.773943778926, 351.26018928627, 347.918955058681, 335.430482550544, 337.031003168855, 344.257346652579, 342.925059888778, 321.889509564489, 356.238317113691, 356.862379665862, 336.92411035578, 337.640562644139, 336.307005556707, 360.529879150198, 364.857938661049, 336.806812944111, 346.36683453988, 348.717613307043, 327.388295856139, 331.572325320545, 352.196906249809, 354.69688209444, 379.273613868981, 326.684427320591, 359.044210988833, 356.442769498736, 327.136479053882, 354.29254077123, 343.396084652973, 355.103401355334, 335.881433852386, 351.792578245495, 336.268409587621, 334.748122522228, 347.294295276009, 333.274413540083, 359.394004222057, 294.385918706085, 332.47619671747, 344.509155982106, 338.661485949306, 331.054295260991, 301.956510232305, 349.870654573765, 318.844046247779, 332.93959643376, 347.184487923205, 308.717208857687, 349.982065565701, 318.334064175851, 358.185669845161, 326.061378366059, 340.184443068318, 337.454538929154, 312.496601616112, 321.456361699848, 335.739757152617, 325.75039107357, 332.887752108309, 330.125971550411, 345.321521376193, 339.612371267414, 320.309055012857, 354.183419968782, 354.410764491627, 353.748369760833, 353.611948104774, 372.652232200698, 339.174163282057, 307.619206317121, 358.627404471601, 338.593161255894, 347.911743882009, 336.106471434107, 366.580705275288, 344.275676635562, 299.927969694453, 355.14045392874, 348.853607496955, 338.492011322283, 323.882490307866, 340.792891537729, 356.003921320387, 366.191295584298, 354.58180329369, 354.648826930236, 352.198827731715, 345.770547009817, 327.144561120215, 320.757273228462, 355.784112087977, 329.476502018673, 349.087809494159, 327.558901456055, 359.501610621593, 334.305092811668, 349.779189536426, 360.39673796569, 331.572560202328, 327.222917253686, 360.540731850365, 337.629956168705, 298.53750924981, 336.347719159581, 327.075318815492, 335.035285302755, 313.930028722726, 347.345200074507, 328.4386976973, 319.074520021576, 353.208746209504, 354.30101309616, 331.85982520529, 316.127617146445, 370.612597560412, 331.647183545661, 363.691321344614, 349.787084963182, 335.343196164896, 334.963673894288, 349.142503845266, 353.120530751224, 337.536917888145, 320.205431915231, 351.499105720409, 376.057641228728, 354.246314051559, 346.534262592235, 354.708531051208, 384.682664159009, 346.111329345841, 357.763700197359, 365.968231624503, 330.208921883948, 367.06652873012, 354.191744684163, 349.110653893492, 312.330670726213, 320.254285600846, 340.777604783642, 346.056095853961, 366.243012117468, 352.704043282063, 368.618066937175, 350.203104874403, 366.014109082354, 335.948759039455, 349.077390735914, 352.701136492218, 357.256950136795, 342.17097984166, 308.369005167245, 331.225455990626, 358.085140494828, 327.486300498313, 338.869751037623, 378.058316223299, 295.136823220626, 350.781216407821, 337.278733643217, 354.010146071258, 369.731074619788, 335.187765250679, 334.058484324572, 379.983820326403, 322.828211537281, 360.28447411981, 347.249958922741, 313.387338189248, 348.924901861524, 364.47025577794, 346.344596820511, 304.832445242179, 345.07291400954, 337.746515275993, 353.330339260342, 328.960745746658, 369.231843904641, 310.802221811524, 361.610050327958, 359.130534651604, 331.513793967264, 378.004997753806, 373.927695741915, 361.974066189774, 334.63933274936, 356.714534355275, 366.891853929734, 314.512450465517, 381.670811448507, 351.774749935824, 348.011551928719, 360.139505267432, 380.999462405119, 356.62156055609, 321.051339766914, 351.258078958892, 339.418584581049, 350.313398174382, 343.575093334355, 328.900037177701, 347.326104023293, 349.328005613595, 337.480987700982, 366.073548940912, 351.48672042398, 342.746322357031, 340.925927350549, 321.523326644393, 323.34329211447, 345.601932230084, 307.324839352353, 336.48144228209, 327.054122254873, 311.421714950947, 347.39797145583, 344.41042058372, 325.197491437284, 321.684258242368, 350.976404833611, 347.206766182915, 379.701224458659, 341.979817127643, 389.152804847284, 359.027473003973, 330.368118587452, 355.275850733528, 342.541511899314, 342.896305479176, 314.421898857202, 350.918016934353, 372.971320494603, 336.635992419952, 306.151981533903, 337.086216766577, 349.319906587964, 360.199643167306, 319.408620344457, 368.523954317057, 340.609187342188, 324.131293451121, 331.454095181589, 341.866523526947, 328.94704152273, 352.74690231189, 382.478597277996, 335.420975793326, 343.73223780358, 337.381943762847, 373.228087609434, 333.995170173361, 371.484324894102, 344.149110828859, 323.670686874766, 350.850200149528, 355.596218774729, 347.524002261862, 355.828136518162, 375.023307978497, 368.185183905932, 315.924414540598, 304.67443330545, 302.525079651828, 302.601656878958, 318.095779994801, 342.717257253522, 346.607964490351, 358.10258757509, 330.479379360145, 338.385749426816, 351.113937978932, 326.56723151977, 317.461292877489, 357.265410055487, 350.880970646688, 356.786895671624, 356.746253176302, 324.735034834556, 318.651103969027, 298.83460703654, 344.396644336104, 350.455755671018, 348.67826150382, 360.043721041377, 340.90647878851, 328.690359884875, 349.337375570578, 318.129592756349, 370.029027661806, 377.744633362776, 344.378509336058, 327.482652306986, 353.901345672541, 359.162819489562, 353.267729563299, 314.172965862197, 346.421602025189, 338.146952603586, 337.227420203224, 329.565971135122, 326.820677026388, 341.393524415815, 334.266151195057, 367.927434625306, 345.171178580272, 353.751193218928, 360.911326628089, 331.431348840421, 327.128380241694, 328.429645953077, 348.897616861925, 345.91880164846, 328.234285855858, 337.576757154547, 343.430455523233, 335.157223332535, 357.545944348066, 348.050354274041, 359.873872025205, 353.387531411271, 318.651204918074, 377.75275841694, 311.524260294739, 344.468661887933, 355.767497061678, 320.097824048803, 349.044271874113, 328.610654772115, 347.151826046739, 334.908281680506, 325.690376999434, 337.607075695066, 335.15135821518, 363.582986762738, 313.000536637824, 355.810899524648, 351.151098720298, 354.336465102382, 362.775634256923, 344.783593177667, 360.311398876976, 333.53413966699, 346.62131270374, 346.99030707991, 326.149080454068, 296.489426102504, 345.019650086399, 358.301769548835, 324.836748070925, 327.516014516874, 324.743756909226, 323.440310504164, 340.506562720601, 349.679362427484, 359.2044990138, 351.441839231489, 335.389626068751, 304.067958564884, 321.819389123645, 393.199506301949, 367.039881262029, 336.038876307452, 352.87866264259, 348.211979233683, 344.492623509393, 337.881998541634, 376.266561523892, 339.826158106841, 359.746115170225, 342.795103033699, 348.866194655786, 320.447090742004, 350.578436221638, 341.104004701944, 345.731569705212, 335.991067813552, 360.955031777046, 365.723909503811, 341.955057015331, 361.168815505534, 354.542766421154, 326.955429652385, 357.579812545747, 366.161924155645, 312.923682575374, 347.430271069142, 334.950987655254, 347.441445359156, 333.541958633299, 337.02229085633, 344.587764299443, 370.407547589544, 347.964884531739, 352.732951905671, 315.833534752693, 323.190141835082, 366.518896057388, 361.009278828994, 312.061774236937, 336.272928411511, 332.957896151102, 346.439119419617, 324.524927595616, 345.321388368027, 330.046292314409, 337.617788420267, 333.143146176409, 338.825487378344, 375.246876666831, 375.643623243179, 344.641283045243, 352.570704228661, 338.721034938548, 390.443857351734, 338.651416907107, 371.239389607591, 332.962000651509, 355.416352747001, 334.822954504089, 341.048029061797, 367.641586096808, 331.06498106701, 345.666234453089, 344.146441759111, 349.852060121426, 337.568390281734, 328.871802026485, 372.180220392142, 351.159937242158, 338.871657115681, 360.594630147659, 342.902090190779, 326.67643428297, 325.797281279154, 370.752851869879, 334.222735196365, 358.073044270207, 343.64598055328, 309.197477454774, 351.585322939057, 339.993676021466, 354.635924422262, 338.556446349565, 357.363985861703, 335.281104366837, 325.758882808442, 331.170229602989, 333.700676183247, 328.2825058776, 349.336997351479, 333.408015096198, 364.068517125251, 341.603582005578, 322.695298883419, 362.220331973027, 336.041672414141, 346.096584446004, 317.687869764458, 333.484157568803, 324.854883696565, 381.749934573324, 344.248830308302, 348.098231172518, 348.115652368762, 350.314915214956, 338.28838442641, 352.92836522274, 312.281424661328, 340.174773817941, 333.162828681892, 347.195595056453, 312.060453471292, 375.026902830015, 321.162704765446, 323.426313136669, 360.649550797228, 334.99537438708, 339.453598193555, 328.531965771857, 315.997783889115, 308.781028579176, 377.887250378584, 342.0018419793, 340.219367910295, 328.600556636652, 365.843122093883, 329.766398485427, 338.288665385488, 369.960447677416, 370.354016906348, 335.95312506133, 320.379105516076, 319.893532718405, 336.758490272255, 347.065660165155, 347.686533941927, 324.82247924145, 322.973078775756, 348.155897815313, 334.00067047324, 341.192371924565, 333.217018945436, 333.426153527644, 359.013790486305, 359.474495981675, 351.702146908608, 336.2082793633, 318.640775011842, 342.711742844333, 358.061448047195, 353.340409229519, 357.640543962475, 324.885707343588, 377.136808582922, 310.882277788184, 359.164359944665, 340.638016723437, 352.304474359619, 310.554286282938, 373.257846146003, 359.091167398337, 357.491205641234, 333.024157680954, 345.310089995035, 360.223466271199, 348.130749786615, 350.31365684126, 331.686624813247, 353.919569075083, 353.782302779943, 372.819823463496, 386.605342934048, 342.634495208706, 334.046830964812, 329.537274512691, 347.494779162913, 347.900121833199, 337.867864516186, 331.329563424176, 361.415438479071, 366.274927813644, 328.103267886636, 314.095339722361, 330.187575902118, 349.093068715766, 329.507640303595, 328.545013934839, 341.963390971767, 352.158622851309, 362.999249224605, 334.571106929249, 301.704034862877, 351.55694351448, 336.25107393618, 313.027793271381, 331.67348323531, 338.960811100347, 339.210751056161, 345.182033410404, 337.962277444262, 326.624535565791, 350.817957057174, 344.829556227292, 341.896787172805, 339.611436432034, 361.785139590903, 379.63340784136, 347.004669239706, 327.117998213184, 330.884953798375, 384.916900784997, 358.914969703397, 339.06133793461, 328.484322495101, 370.819314204257, 325.920416098869, 354.167610692505, 346.549120334779, 362.621751040404, 305.398519838372, 305.956442827966, 364.814941405381, 340.804196950559, 330.309871565762, 327.48925628301, 342.225132214229, 344.865515669403, 338.197474456029, 342.71117333999, 343.569860390268, 338.018429062412, 363.59417622427, 327.423926954671, 357.958342095324, 365.088241561995, 371.539060852936, 352.113169107559, 330.018387588183, 348.701693577299, 333.022997907494, 320.437744858774, 325.929354444141, 396.563264276227, 334.935449356057, 339.969822256249, 350.172898094706, 344.195699932037, 349.081688681426, 348.660215945573, 352.568454187164, 354.145183129642, 353.909723475956, 369.128943781849, 355.440015255639, 348.574706606709, 352.444018032251, 338.52208637281, 352.461946399641, 353.593437891752, 365.88616546145, 373.001102830729, 326.698754235316, 343.919054545715, 331.078408963877, 345.651897761363, 318.617721579295, 346.014294464475, 336.504328920808, 363.33960720196, 334.431196321205, 361.258989302934, 339.792112465184, 333.823174274805, 376.939396308962, 343.330229510258, 320.674437640324, 346.68556738111, 347.615652082305, 336.074528947963, 321.248406623758, 314.522561478452, 325.376666451154, 321.48135872211, 309.301270885962, 341.836005102698, 344.567618201857, 354.32438695079, 371.078478262258, 340.61725493482, 345.821620645181, 356.583249091409, 355.402741541504, 325.647418811524, 312.736378744958, 345.904554671857, 372.043775677799, 330.322904034758, 351.466878056201, 329.878863792471, 365.077115053707, 330.967433598963, 357.39611221446, 351.696474723843, 341.477162213104, 317.394734016627, 338.644145259503, 349.07523980543, 344.010803961534, 348.072864145092, 335.837839812158, 345.274206390554, 365.527755330655, 349.460843739744, 343.794679115505, 374.465793429391, 365.210268583279, 363.255393804019, 366.945478422052, 330.907559664714, 336.529248200236, 361.235704648018, 380.300048467212, 361.987083451885, 357.645064649933, 329.152769923594, 369.403265286315, 310.478113136618, 359.961297985025, 334.226554992451, 338.723956702348, 371.824688258431, 372.439547202611, 359.616798406056, 356.975559860364, 319.900139287476, 350.995338471646, 341.32668934237, 333.836622209451, 319.053919587559, 341.12553787206, 337.454482044688, 338.20151480075, 333.431225134727, 353.312034414021, 342.688006012869, 339.396724498985, 354.350977562918, 352.723717423796, 343.466075463315, 338.124499386044, 362.241693354743, 358.850279632663, 360.078313135484, 365.68403756246, 332.247158949644, 341.031669502256, 300.445723557027, 326.095807083882, 343.796051991487, 354.067385193979, 337.644188141699, 345.173561367727, 345.457216997553, 328.267475993156, 351.805319090004, 334.461347650757, 360.677475604134, 336.430161197383, 347.45123706234, 330.600271261432, 340.773981623902, 365.320373399681, 338.489576827929, 341.117964921419, 343.546586453189, 355.328981185733, 331.504289859488, 347.534496889365, 355.00163196071, 345.100912500547, 333.948872053692, 359.694653554532, 341.676850348187, 331.902090116328, 327.114668213634, 373.298770430299, 341.778644520571, 309.23802939257, 347.339709324358, 358.059940576484, 355.087948366316, 372.845651484896, 351.756735243585, 368.184154797036, 342.224459167554, 330.518702198799, 326.64290845107, 341.686471677358, 324.587408008536, 363.537093389941, 341.618054653229, 362.194132597119, 334.462443849816, 350.022736060518, 351.384963750171, 319.86094766776, 348.260713755142, 347.243183956496, 346.395692262026, 341.804049815167, 342.495589498962, 368.776806099281, 328.698346411527, 331.518650860366, 351.21578348092, 318.1129925608, 334.136902085239, 330.820341648685, 335.005958528497, 340.293720868755, 332.004450579609, 347.616142932802, 337.715975663181, 315.108981556018, 330.215588406381, 352.015167937092, 348.976787015056, 365.401280544115, 334.081504970458, 323.450755457271, 360.671288548816, 331.453203260153, 358.277343802168, 332.769550195381, 348.721624453014, 355.611018831537, 320.353794988767, 357.366908711834, 350.472345201211, 339.800983567222, 305.806742029755, 313.895876915058, 328.930881426215, 346.218040386953, 351.405889861531, 358.079781907878, 365.606535450002, 344.328295368032, 311.575887777059, 362.036549966263, 322.39480946601, 337.639485990566, 323.7661356832, 341.83880967875, 364.938475698725, 337.458249316953, 354.111581422473, 339.186171672914, 334.721051769942, 383.050044796418, 323.67016184058, 377.674964211343, 337.700949987072, 368.942229483404, 323.619747147585, 373.166475409044, 314.470667616365, 340.57731369385, 321.671307494505, 361.858994768514, 337.586684687516, 322.371197532625, 320.778394719884, 394.137839806649, 318.716124515719, 368.23328364162, 299.449676194549, 354.14761979807, 365.191064326851, 339.46366383143, 377.953581559254, 320.161325117686, 361.405958845552, 324.200942577016, 335.207007899777, 346.974718136606, 347.150038344111, 324.831612424065, 339.190090948901, 339.950836675446, 335.924442504541, 362.234788247765, 331.167725260283, 389.454572307336, 368.458394271937, 352.691411187362, 321.665828053671, 341.353927803433, 321.955922888125, 341.262964372389, 362.673924506015, 330.601707548239, 331.275377105495, 381.319087211664, 345.982484968355, 333.126747676621, 323.052504834254, 341.968040263132, 328.287741924108, 371.498344168844, 331.849972692414, 314.498614526213, 372.470579372951, 344.177476094828, 368.461168347106, 353.064091466369, 305.3399459285, 350.065048885561, 343.830524859089, 343.040595873154, 324.585362362812, 334.057354803522, 317.198763267996, 332.21425708626, 343.663328411345, 348.901779606008, 327.717110438719, 343.746946595792, 321.291119794256, 342.168783822018, 342.679815337767, 376.890492779675, 356.396786647825, 352.457686367234, 329.478449638846, 342.229188293093, 351.725592995179, 339.407073777372, 348.362494359541, 356.352155136224, 352.978595833379, 332.570452839895, 355.988687088286, 340.61587512866, 361.966402571729, 330.546590693696, 341.237730576798, 332.335415580189, 343.36950445905, 352.519619674719, 365.237405775783, 336.777857282325, 343.253215044828, 355.010341349443, 327.855916539202, 351.455142146474, 351.442131674656, 331.187530637161, 360.103595840691, 330.467521642805, 352.336183343809, 338.593937643887, 326.60917615404, 346.345297598907, 326.836180774226, 360.319114294265, 342.959667417708, 344.949293606241, 341.035151989379, 351.094531035531, 326.326818093292, 337.85112045223, 323.015226918788, 358.415499382386, 366.304602860405, 358.7940378799, 365.26174376382, 362.865636651813, 337.886810770956, 358.925095489952, 368.215507358552, 336.108075713331, 363.062789137313, 348.835193541589, 364.085230387513, 324.704364677065, 318.513569464062, 350.850376611354, 354.864716420077, 326.799593749195, 339.95333105706, 340.95636614981, 361.986596583662, 328.624535425769, 357.713776037365, 325.251513943825, 358.700727641759, 371.939244888719, 348.823595263224, 349.921391335142, 351.724409093345, 350.71869524416, 350.350438495668, 328.617494847102, 345.094653090865, 345.693937610925, 347.135302548237, 316.243029457509, 297.858578630558, 327.311273543986, 358.390892594066, 406.759402585085, 319.720551712349, 373.591131579448, 369.829198330821, 345.604597069369, 335.490302346188, 332.066251290206, 337.282201867111, 365.763597704085, 307.161348700519, 343.126954493283, 346.486905694061, 311.90710133314, 343.621548701303, 343.728950916459, 360.601770987817, 353.135442926092, 350.645622150685, 330.885780763298, 324.225247739115, 386.499222876151, 340.969939789089, 332.427618404466, 329.278497059479, 341.506275531941, 334.903529586826, 354.124324867513, 345.826963303842, 366.273164472991, 365.207767110471, 325.261059921563, 329.546337608438, 342.697392893312, 343.502765143041, 340.953584493681, 339.330205938299, 343.681406292361, 370.878251361674, 386.829876405069, 348.989391205239, 338.117412730987, 343.589893787674, 380.533481775782, 351.51905110946, 333.667323642872, 343.035333636764, 333.759796725196, 329.530425811688, 357.42038400987, 364.348137345542, 339.27056129069, 333.655925942048, 343.573455029467, 367.313077750628, 344.334106477592, 355.410479033605, 343.069749158762, 393.580366932384, 356.455898833125, 334.27437428831, 315.0311339794, 352.40269995045, 350.897453243873, 335.142632893642, 339.76354879888, 324.848076688171, 340.69582495903, 346.588481490944, 343.812249162137, 368.53205940615, 338.172474333666, 334.09316265274, 338.019035783282, 343.078912577146, 326.432877846915, 360.491271094879, 387.924533426511, 340.717472813697, 348.586968872308, 343.435079176091, 334.684520491247, 323.294104332588, 350.540098016752, 369.843086817243, 339.838753590067, 313.328706595536, 345.081780092733, 349.047195998879, 360.94305656087, 354.154088778771, 319.858336880663, 358.863473757209, 336.530230527997, 347.823203362692, 318.667357379362, 298.637129272716, 349.761952197804, 338.332141817913, 378.308773321685, 372.74648274683, 347.497030557115, 334.010802557134, 369.06358979001, 336.762168795789, 310.678263337542, 350.681157325681, 361.350478998421, 343.04227193737, 336.889897413064, 335.676921796012, 325.103788061679, 324.298652323254, 374.394426552172, 349.060488352632, 351.684984506943, 376.453497096631, 336.344740629242, 353.160491716967, 318.60189835248, 339.426164003748, 349.885543975778, 364.255610224163, 342.449579689109, 357.165803303055, 325.493296921197, 326.118645006642, 360.649067253103, 348.011819910516, 369.054590530876, 343.583511260326, 345.929218814641, 338.104213039332, 358.806230169319, 351.003435630103, 355.877625781177, 348.989048834834, 340.091234383027, 356.447308742475, 360.125324836702, 346.454424321035, 331.066366216167, 342.869018348705, 350.232885356919, 340.876049589501, 345.648089863599, 326.622697891624, 356.082097281785, 367.812782124241, 316.849975622008, 365.658117860791, 327.128007813637, 345.636943246648, 355.595281172899, 352.397951484883, 326.213540510472, 333.737711666628, 350.301683627632, 383.492643123272, 359.16544596981, 336.752980129812, 337.738950994449, 342.807051426246, 333.85631898988, 330.630109785437, 339.48738284141, 327.864878123576, 340.42689839868, 327.326675364745, 341.600871573085, 335.421303800121, 342.609413262105, 328.921569345536, 339.197217505381, 340.557650518728, 358.235878834654, 358.318802349746, 319.614182048054, 342.826161748173, 328.959749490498, 355.19550930055, 345.367749240578, 340.200919258484, 363.509643104844, 323.179540618882, 378.375693450718, 349.917875742913, 338.053714569624, 336.372016278107, 364.806456661311, 342.45175334961, 334.265394384399, 370.594875168749, 355.662063194571, 355.837852271598, 349.118669014661, 341.448189656293, 360.631620291417, 358.023238288877, 348.860189830087, 336.666186193564, 321.412250628956, 317.594253457892, 329.687685897174, 368.041482677369, 325.412016756291, 351.973395778142, 351.721837842526, 343.140523758215, 337.089257205145, 346.854375851044, 323.329580876383, 348.554068204521, 344.997789432669, 317.032380664756, 342.340716209483, 381.488098254086, 330.893455259141, 334.820621221475, 369.6381821245, 352.151828233546, 323.204681616456, 330.407431021788, 349.086854585742, 328.160482405323, 338.134116640958, 309.101281637883, 328.149409485948, 328.330903103221, 336.530594481319, 330.519848838449, 325.368133998871, 364.854391067374, 341.015549785984, 341.603868547813, 327.20010233248, 350.260660530724, 359.456552580438, 345.930801888471, 355.112134857931, 375.778976387749, 354.429270969412, 330.481027979004, 326.518586612432, 351.587458916551, 330.191102941851, 337.885906164321, 361.600531670505, 332.242442441871, 358.945115665729, 367.229329315719, 355.320470933678, 333.577442244991, 353.729049873089, 359.361293759353, 368.83134936447, 328.656388466326, 332.187143049886, 353.049929458426, 339.210946758404, 341.143693384617, 355.74833678762, 352.452569477771, 350.653791581083, 333.798265456264, 357.71565062352, 364.667888795972, 360.308366309708, 358.237743104115, 325.815281755613, 328.489450597331, 340.71757723581, 329.810292052661, 352.562896592255, 347.786854090645, 384.106340565789, 328.77576203229, 351.424957644245, 351.614432305513, 350.406839608779, 332.128932769075, 322.221541813537, 334.060003789903, 306.057154236032, 368.485347766824, 363.012827904758, 363.043566224223, 393.216428039471, 317.793585221282, 327.149047709678, 359.395595811234, 339.10770318042, 345.195455078675, 331.838759669088, 327.594994652276, 333.389220564841, 348.366400142261, 314.6760125667, 315.203086581456, 349.562206070924, 324.853173099216, 333.604552337452, 352.942532706966, 306.966696210726, 338.36648305869, 343.681432450042, 339.67640205102, 337.173372719438, 352.151458622493, 362.78517647584, 365.878780121401, 340.541063442349, 308.580658211123, 334.053878318838, 348.076666579897, 331.02371028307, 349.629328619094, 319.658077600005, 324.943132127031, 359.660050399633, 379.174906016146, 342.866192591269, 321.504996426812, 331.553228883525, 335.23671293263, 361.216560750567, 343.703706284235, 338.185992308037, 329.924997846793, 354.582627647325, 314.789638965179, 331.822642709946, 352.716885427022, 327.568461204503, 353.805248995124, 348.777000132094, 343.190652737171, 354.158186724407, 359.176612621221, 323.667004922572, 351.174071314143, 349.748568840705, 372.613000832987, 349.856788157906, 320.711580612352, 349.738327061408, 378.544575092253, 343.521552121533, 352.919152701894, 356.111751951192, 328.357981668727, 342.073860635445, 340.366653056196, 318.164012086114, 350.671800684549, 350.370581563249, 325.658508326405, 362.070469987098, 343.086434453578, 380.956529338678, 331.434010379584, 337.177689681954, 347.77428815657, 349.635488595678, 324.648580253356, 386.136015581094, 357.311552239678, 316.08828570583, 331.562315668253, 361.265409160432, 365.891774332005, 348.401811033884, 365.147347585298, 332.623558935119, 341.064476549422, 329.084097203482, 349.85618592175, 334.045172246661, 358.200038097406, 362.490391438502, 346.916964492506, 317.156573805396, 350.170781239092, 370.340215511145, 313.480822051238, 351.531457720707, 382.251171706384, 354.58976662589, 339.493928175913, 328.895463377336, 332.35876293992, 335.95047909486, 343.940393883477, 354.581102593331, 329.14384456094, 350.5857111279, 386.412883020062, 354.936135350201, 334.485039121826, 350.767291606807, 344.50257214002, 339.718915209363, 370.30743524223, 351.781875453908, 352.56431948773, 329.212788948696, 342.406024884224, 371.905571900771, 351.754707465369, 352.216306094826, 368.159534025015, 346.729094592221, 349.839320401432, 337.586785169635, 345.643694538681, 321.411621633398, 332.723594110533, 329.444414801601, 355.873154733949, 350.754303936118, 345.555965836061, 324.31969770823, 336.184582960238, 340.56302418998, 321.955730656888, 359.201549680543, 357.335333810986, 373.639477792739, 341.112496894579, 343.379517829388, 372.658229992357, 341.068061210069, 326.027903197545, 351.00033515874, 335.700801596598, 356.92751476975, 337.752712916802, 350.875292634433, 348.646344455527, 321.027645751516, 341.625373810864, 326.713534194633, 332.10421647677, 329.999484028881, 338.572430057437, 344.892400608979, 323.017737617032, 361.177298567567, 357.097164164929, 347.394704551337, 350.038581301055, 336.563546591828, 341.952719610433, 349.706628695314, 325.762447477977, 357.275014810561, 351.904938624327, 340.631148833324, 301.016512843077, 352.391331612025, 334.329281248809, 343.16699064177, 341.108934377834, 344.567588695928, 347.359699166886, 361.443667385648, 343.727505169418, 315.760592518431, 372.291991058787, 350.442459785407, 322.317594085947, 347.183573275901, 372.338598080901, 330.769050483432, 357.390883581814, 327.922674284098, 347.473879647148, 331.394105408822, 357.328897669618, 339.662355425597, 324.673194769304, 356.237140664238, 364.627712192292, 348.413602341591, 323.688386353857, 319.450443912014, 313.944712627409, 349.721029564674, 370.31461790931, 338.899128784202, 346.954941437014, 337.451844202913, 334.564922219197, 314.85917400197, 320.866302315045, 341.102153240706, 318.416207068112, 347.497137329638, 336.6842874657, 349.603741652703, 340.681234577545, 347.24643979252, 334.420022836621, 339.945697813354, 306.814597827067, 312.672760320323, 348.437085551639, 371.510013283181, 356.419463050957, 331.916903003477, 338.523305673522, 357.905788884572, 293.73216264813, 381.863350345477, 313.531197802751, 354.922336604745, 367.540773867335, 317.636906019659, 331.323935530671, 349.39403050819, 346.660453288619, 322.042453323091, 351.273536618218, 371.971576564598, 340.093324568828, 350.397658878766, 359.171628307126, 331.145538056497, 337.5406840095, 310.437592466935, 322.514412488154, 339.883388493589, 355.482640626916, 360.954481152882, 338.335801014746, 334.119190837732, 357.390605618104, 329.702738025654, 335.183263483664, 366.295833698815, 360.065054614748, 349.627799002011, 330.221197356098, 332.391176185074, 349.623384343021, 350.006010516797, 344.060459409037, 342.92703220969, 322.129202245797, 372.141337104083, 350.486413237371, 331.097479196731, 331.954600203778, 359.484849514931, 363.312248787209, 339.50455016116, 377.36154710759, 354.157705459256, 341.751847141049, 331.582146676732, 335.86731144786, 341.925967139474, 316.86287803449, 358.401639624268, 340.790756394792, 335.339791409596, 333.158618668062, 349.561324470401, 347.940106706698, 363.71626008103, 352.350540229915, 328.807607802294, 338.141516346641, 354.026266402183, 326.810842865098, 356.220036660177, 359.945598941446, 342.280219169951, 381.368653945771, 340.355164377488, 353.810714569093, 347.571033035709, 344.492664427321, 359.643625103023, 323.05247344669, 356.667891579563, 355.467226084809, 367.184336158003, 353.90872083063, 342.610998420383, 343.384785333282, 356.215551552027, 368.952307942155, 353.298428664962, 341.117799034513, 344.402792467563, 362.423639623025, 360.545607305897, 348.454747275236, 324.265500898807, 334.33591669048, 368.890935784042, 380.063517042441, 340.495690055371, 369.26961645305, 327.827649264104, 343.860339650475, 333.252852689728, 357.817760165296, 341.477677669376, 360.396863846994, 327.60989278049, 365.9824152095, 327.775101600485, 338.282756698187, 345.410027024589, 339.479349949331, 354.17721981717, 361.833596741937, 382.022224325177, 366.33134996069, 324.93402048863, 323.510129862508, 350.004009068663, 330.521898154684, 315.205825218178, 375.094926544003, 350.694464050511, 326.990776893905, 379.975322063844, 339.262849159577, 329.672116075911, 328.245063542869, 324.045574119607, 356.402143743781, 366.15832782655, 323.142222693958, 356.075034208256, 335.491500141588, 345.535714163557, 365.62822553885, 353.380169012803, 346.301358525675, 362.752640336929, 314.258357582349, 344.537345997304, 382.002709400545, 321.90095596676, 353.159950559991, 364.093376398699, 355.111922074416, 364.50013378131, 337.140932057247, 355.453229277756, 346.140254574468, 341.61710670883, 349.527747496307, 357.043003589074, 373.920345643273, 350.847340271271, 368.135700182534, 381.311450061551, 337.064423019886, 364.547549263825, 349.686626032523, 328.868752011536, 333.538577229619, 347.32408460769, 343.967313646934, 344.263679899425, 357.253782240352, 359.82467039316, 312.950493881237, 334.492905912853, 368.487443440617, 367.3159057854, 348.851119536286, 333.621067404586, 369.244857290108, 343.53543159639, 342.92353331951, 348.987484339075, 330.241285129695, 338.959686013965, 348.903188120688, 387.35984252918, 332.361386051945, 358.686211890634, 339.977737773301, 348.838084854406, 361.280208334812, 342.395709860738, 340.315109229495, 355.728142484707, 343.775316474413, 344.843148551064, 361.045630435939, 349.386677997315, 361.878216100119, 344.987236809945, 323.940158279953, 353.620318620784, 352.114200975075, 358.652021869427, 349.437897495268, 302.171838875479, 343.726069679123, 363.736069320447, 365.519635808948, 358.066343119497, 346.916533413564, 358.374416968334, 350.638065593894, 324.629023575188, 348.29834151348, 365.940459285605, 320.149721117376, 337.718020653533, 342.99275831477, 325.122739555705, 330.941617579579, 360.58753650857, 358.791559941396, 324.199202866478, 334.936450494169, 345.137338829407, 333.937979845298, 351.976994238639, 356.517416927186, 356.804001386797, 317.236759007335, 348.817064905232, 351.958594902649, 360.105576690052, 332.907400426688, 364.718636865505, 323.011236898974, 351.00015573552, 347.219718650199, 325.521014094692, 347.896918607831, 379.847863003884, 359.039359348476, 340.358464162262, 363.96059774592, 344.468613761115, 353.375589437693, 333.143354620321, 364.557614282091, 334.631838951125, 344.824447068637, 364.22285934352, 369.971422811184, 348.019202630955, 334.289512681455, 367.853662801596, 348.657656984008, 337.007978504589, 345.408803260255, 331.531117203132, 355.438062536429, 357.215133352967, 346.634402727143, 361.686564607217, 354.96902524576, 313.359270102159, 349.816186833051, 345.67267308201, 349.071162313613, 392.862275614627, 348.695431044521, 334.546691349001, 355.213236103683, 352.832051998014, 362.427967055461, 363.086371208213, 338.278611659106, 331.611397461044, 334.25637798405, 328.419992516571, 366.753841144657, 343.7745791857, 318.458354827306, 388.210044452109, 388.515343216836, 364.888686627666, 355.961745768761, 344.030623745036, 327.470562347063, 332.478915073027, 327.610234843481, 341.250155600368, 372.159583635517, 347.820166962013, 355.764466774497, 327.831513637385, 340.538405701528, 368.267744655769, 361.67912348963, 346.125212025495, 363.280331436943, 355.990390855943, 371.506828048687, 340.246065743217, 335.194167698823, 349.813615978272, 332.096656360705, 336.947912653575, 328.771671411394, 361.730034022686, 371.198261417816, 337.789852491195, 338.20522547521, 354.324069434618, 380.005516564964, 351.738778260348, 343.388026527665, 357.684980452844, 370.859977846633, 326.414083089561, 318.434596381865, 293.20505848682, 338.13331481487, 332.132261082708, 347.011015202361, 351.811132580414, 322.422649916867, 332.719837318803, 354.266241525159, 334.339923698173, 338.216622014091, 313.022984703283, 366.600305873315, 361.493028309999, 349.900333685925, 315.74708463636, 358.027953708443, 361.441635397175, 353.16745227194, 347.622362703711, 334.883673289679, 355.939322882299, 328.46536671103, 340.699284631635, 345.855904041979, 335.503650284957, 342.158662278428, 324.160934829309, 351.35607803254, 342.825498817761, 333.264853069104, 356.33588876016, 354.223857110898, 319.123486032466, 355.171249310499, 360.42195987107, 341.052468597467, 339.379294922987, 348.244408936128, 349.474303829258, 329.399184573948, 369.527676435256, 353.775962552484, 375.586578579034, 311.837811367057, 342.618714112957, 366.863459628436, 344.655239165288, 321.454528235954, 350.35686632354, 332.025330884919, 330.327944476394, 344.637007565607, 359.401844107284, 360.663657425437, 329.332585965605, 351.916374234925, 338.907581799661, 340.602164418211, 348.405067817275, 345.949874036791, 372.549040741257, 346.72490595431, 370.761131409153, 326.704572425223, 337.471672197479, 325.732303231394, 360.868674116864, 292.74437405202, 377.756559372566, 332.819036777351, 303.664119544969, 343.583339072449, 338.220543741447, 349.923572889719, 311.976557527709, 360.762604341802, 336.230318130093, 343.57384130499, 311.092326783513, 343.818936757742, 356.061170251564, 354.2957042493, 314.220723019439, 327.813858925372, 333.19264150056, 326.243687386131, 327.831530243005, 354.293429155167, 339.778898066342, 364.931884154879, 362.901409010962, 334.647901779373, 352.87349877355, 320.566292321114, 342.478225433121, 312.392872887226, 339.265207119165, 345.644079039504, 362.861749885874, 371.753740983779, 344.351818680861, 320.779602975295, 363.661435751265, 337.871348391024, 371.145076048583, 331.101032176777, 342.445677747042, 349.462438273933, 322.799333283937, 352.098718566275, 357.902619522988, 365.844759760822, 360.88492421601, 317.539788503326, 331.663957242154, 335.368923444915, 326.729345749338, 339.944061913622, 349.268322891759, 340.190635379338, 328.813436137373, 346.478985980077, 365.129950191176, 332.578067592271, 325.619270481263, 331.369875894313, 371.593568131405, 365.446476351634, 321.849815178536, 323.608667361192, 371.473045334162, 337.763211458236, 354.40988394347, 369.814718352115, 343.251625963493, 353.606241275402, 323.905159161281, 366.305265172235, 344.971395501407, 351.158317444466, 356.02357522302, 323.05291265824, 339.651776999226, 349.487168252863, 357.127339837849, 360.50051306713, 360.188311269844, 312.221180957568, 343.877236927052, 336.528251517342, 365.088470827966, 355.320834785098, 336.84983045266, 353.196733137518, 332.581456247934, 374.49189473817, 348.720499840389, 374.759154176032, 365.873669802927, 354.744871989823, 330.157925286631, 315.347169911743, 320.457353213349, 364.395293580805, 336.939163777061, 353.124298576123, 327.222668809282, 367.49299418044, 344.643455516077, 360.405310683043, 353.921087955815, 343.772259732052, 338.771155844446, 379.699392328426, 323.219370345747, 334.388533937148, 351.325776729946, 360.031859718894, 330.317388088142, 304.340232290266, 375.451711488408, 344.744294193718, 347.154066557745, 352.376317078486, 351.948103934765, 345.867866652535, 336.231002928505, 317.149915812216, 365.355249316189, 336.648523144027, 345.03132631136, 340.896061417224, 338.053771656794, 336.782328785887, 348.811940413003, 373.657379192722, 337.176081591103, 365.462174424226, 325.667984069118, 328.492112737661, 352.207991004898, 368.07151070446, 363.812518453612, 323.629817517229, 310.847903353478, 368.643236290534, 345.956974759667, 398.643699923173, 279.690093939593, 344.383871571559, 337.184713880264, 357.682995517041, 350.904532653332, 324.784991139763, 349.756955691276, 339.223773245486, 371.047153895781, 339.95826493521, 315.971057076626, 367.966625025208, 328.330695641931, 345.621544581324, 354.089293340494, 362.776299406649, 357.793359072658, 341.530429963669, 364.943545464834, 346.403666104736, 319.785915521026, 348.255746938017, 339.737639440296, 356.203179783464, 336.182401673439, 331.958691568687, 334.45505860921, 356.772970924294, 314.290932067299, 372.979151475668, 317.47949975145, 343.141732239054, 356.748371164667, 326.092132298406, 327.476919893951, 336.840202600056, 351.738513243487, 346.501588175132, 343.496074760508, 325.673511018861, 350.739323525232, 337.389944555181, 329.037746666609, 357.655017931636, 353.09839618879, 349.160071173108, 342.269351144919, 350.156308342585, 318.819598846428, 362.474977756973, 315.50373705518, 320.687587195771, 331.102033360532, 354.89494614696, 332.490251173549, 342.194360015544, 337.480342562408, 345.801584087964, 375.698828316819, 353.387418197778, 342.640483263428, 332.207307080575, 311.402125151667, 328.88729496653, 342.121538170844, 331.34919784338, 354.828965740719, 347.739101465269, 302.635024394257, 381.312492410472, 314.84254124143, 316.792705595772]];
