# Supplementary material for: Hypothetical Outcome Plots Outperform Error Bars and Violin Plots for Inferences about Reliability of Variable Ordering
Source: PLoS One. 2015 Nov 16;10(11):e0142444. doi: 10.1371/journal.pone.0142444 (PMC4646698; doi:10.1371/journal.pone.0142444)
Supplement: S4 File — All experiment interface and visualization stimuli code is available as a zipped file. (ZIP) [file pone.0142444.s004.zip › experiment_code/data/one/53.csv]

	sample_num	task1	task2	task3	task4
1	1	513.241469485183	670.946370456245	131.95538204511	345.602708544643
2	2	492.394160672556	670.479985040753	146.867988801199	344.858028844032
3	3	518.201744340511	672.787551282279	142.051969086507	347.867866670501
4	4	546.238951492203	673.13869493697	107.857811589082	346.398549303703
5	5	546.128198584089	676.270741363536	128.324529317792	344.29862210984
6	6	507.173717552694	672.48724486859	149.689731574483	342.690025862201
7	7	516.779321442789	668.739831139446	126.033638957049	347.318163298481
8	8	536.836161884235	668.48767206674	116.492896954565	341.937414104757
9	9	522.936997001337	669.084388859735	129.84650913317	343.099950561485
10	10	516.355982442857	672.661170855635	98.9160011393821	345.504591052518
11	11	519.889073357801	677.222878338485	133.601026737251	339.783074716413
12	12	493.904374904055	667.45026155643	100.238513846972	342.214526534265
13	13	533.379296101665	668.992515858214	150.690641948709	340.094606775313
14	14	499.847736357812	670.174607478793	106.192206073621	347.385513779206
15	15	534.912781931116	675.484319543333	134.760530717044	340.118050477414
16	16	522.829390104595	671.256110881774	137.765352844447	344.859953327874
17	17	529.293397670961	670.103805360681	157.868099622206	348.394798790271
18	18	528.588784711719	669.74159656472	156.388802876494	338.662514356456
19	19	538.156339802822	669.665754195545	141.229817214948	345.239559975057
20	20	499.337749710659	671.098470951171	115.152573063423	346.776974499255
21	21	504.394371274384	672.286625807759	121.510200960754	344.922471830645
22	22	549.54591008434	673.422015641689	155.091687811989	343.515319845439
23	23	524.907753998521	667.350135554632	145.577257352891	341.186183949884
24	24	532.409876253238	668.730995808873	121.586074845417	339.947378788825
25	25	546.852462934656	668.452730886542	138.522826095687	348.652147730337
26	26	524.572221253465	671.137415222298	135.455406800264	342.323817922262
27	27	528.935275526164	662.107561353807	130.202094278363	345.355720825737
28	28	541.935063445413	667.817160580356	125.546891310884	348.364473308157
29	29	529.501054610274	673.984990044776	139.752351488083	335.655820885895
30	30	535.307443659081	670.323619575164	115.800576197488	341.408758477366
31	31	513.10024802519	673.659818432051	141.070107539078	341.721864565435
32	32	551.773611847561	669.003686762903	144.197859820923	345.090154446393
33	33	526.670544304686	672.727548708713	117.624722422437	343.564606950358
34	34	525.29314396035	677.286163052662	123.213189278567	340.021429932606
35	35	539.225952945611	672.389275250827	122.547554904791	341.839343906313
36	36	522.006753792478	676.599757476454	135.204340876804	339.494667223899
37	37	505.500310017053	668.93268876123	132.092477441717	342.866308872084
38	38	515.690232112867	667.767999253373	115.043865288358	344.795148359612
39	39	503.619711767292	667.866600830895	139.249223928852	346.576245087872
40	40	558.468269124864	673.214397721745	163.954195859938	344.121672326508
41	41	513.767858812425	672.288397427993	139.00190373552	345.463790443115
42	42	492.787380116195	673.983584022576	129.96463627503	342.619176764323
43	43	523.758017672965	669.239970063577	115.155597185425	341.654622113222
44	44	521.273519012813	674.85657085377	137.925836909943	341.259104845643
45	45	494.091780339593	671.189665260624	113.915591042043	340.828219831444
46	46	514.764973904222	674.158539177347	137.415902244004	344.913218230964
47	47	518.691771410206	666.181361431484	137.448987782364	340.422385435618
48	48	531.530615913427	674.980274272969	163.125384652776	339.990455293885
49	49	528.665009273911	669.300938310443	137.21522691209	343.508982128904
50	50	500.0936848897	667.948969596077	148.30384554305	342.839609833733
51	51	535.705651093718	678.580984991843	100.114716487527	345.550891313731
52	52	514.475502195993	673.986185570256	134.556068304611	342.900037006804
53	53	487.458431931027	670.100579291054	137.160953680301	348.780883766688
54	54	530.642229289782	673.940534234817	125.242236250581	337.961692189586
55	55	515.484544108199	677.493601930842	123.951961917248	340.074513446046
56	56	528.651105590288	671.845582953921	145.334864338472	343.693562727813
57	57	506.19768396504	670.205406161441	115.006341931666	336.619312439898
58	58	541.535149227211	677.807534532261	121.422628861584	343.603945455767
59	59	539.73305509399	668.646527592439	117.68238246603	345.589594684109
60	60	529.122822492404	669.955233466416	125.328363514482	337.960490972774
61	61	541.298472494882	672.218016438923	146.282017727905	341.624983651942
62	62	537.616654611453	672.388163099017	155.913482620535	350.170542298128
63	63	519.739605933433	672.812937642563	100.06208725167	344.484421736444
64	64	533.551603571869	675.470466344985	155.640830798512	343.872512104412
65	65	532.366780433141	670.171272287288	157.504579615201	342.45988786038
66	66	516.922025497888	664.01277509333	72.5384932801271	340.793098794861
67	67	512.361930643929	677.896973330856	107.915204849022	340.551518080305
68	68	519.592352761451	668.071666273564	146.844406705119	349.20285386392
69	69	550.696254681075	669.366850625198	117.066276425125	340.362370404635
70	70	504.346870592869	672.633168666937	94.6145011814593	345.298728430179
71	71	523.7464480989	669.491385532513	110.724111153047	350.18739754716
72	72	520.616650055667	675.832320663202	148.927815036665	345.542775919487
73	73	541.689372379226	673.100589333987	128.072064446402	349.564391934734
74	74	525.891895467066	676.331942006465	141.820830523736	347.36983230985
75	75	502.179384675517	668.930029704572	117.408891163513	341.699431520733
76	76	530.75512371764	670.945698091921	124.916399442351	344.563039579783
77	77	520.133932746757	668.737428230427	142.765989251773	342.652314806131
78	78	521.198217275824	669.931657350522	104.625924389785	339.142168227853
79	79	488.062475241614	668.134971780212	113.964446278731	348.67248104248
80	80	537.691957862931	671.046075098659	154.662380993828	342.591798273271
81	81	522.577147730272	668.182741170872	128.680511329128	340.253377692512
82	82	532.529362043254	674.576200768973	121.838566354921	343.140702564644
83	83	531.36260841367	671.869465297245	119.257895932158	339.848936133456
84	84	494.947190712824	672.402210921538	177.607881704157	345.532314227192
85	85	520.884985615189	669.628084166073	117.963978640662	341.480275833662
86	86	491.304971940148	672.332580362708	128.07498636904	348.934834904689
87	87	515.961718758198	669.788982438244	144.422235780856	346.066545786325
88	88	496.623698011662	666.114612763437	111.844346348009	340.544020354984
89	89	490.540271521547	675.444027011831	115.515527978551	340.663184026327
90	90	493.086008812832	672.772895137942	162.860724969945	342.76057915957
91	91	530.223442396328	671.909424457413	120.123924019763	345.323660548649
92	92	555.804610159522	667.369332339285	144.655668585182	336.085248437652
93	93	531.060107659037	674.154544135745	136.105244225119	344.99965995605
94	94	512.358581870824	668.199148350871	102.618451571784	346.583067832708
95	95	556.488501151282	675.991955507248	108.507217569604	344.724491504161
96	96	504.578589464164	673.003442124452	91.5845698165659	343.498934573764
97	97	505.686408447588	673.226694049152	152.663146028873	347.605652767187
98	98	526.400856640295	668.919128084406	106.866040806884	343.420688249852
99	99	515.79507203332	670.047786055998	99.9347575526127	347.986690198413
100	100	525.980517244823	674.160592840452	128.77360251367	348.002386692197
101	101	508.615178664725	673.257670412754	147.809776963061	341.830985205769
102	102	506.866327708689	669.3414938721	127.926005847987	339.661042966686
103	103	518.78712148241	667.869437881116	112.219631628847	348.982828148955
104	104	544.185370586469	672.21923077466	118.932176624215	344.095386298389
105	105	521.534096203512	671.924940460067	129.496459018166	346.918219288709
106	106	544.594838679534	671.377822465652	111.19579674864	339.213567895476
107	107	512.744185663427	672.626473839626	121.690680469264	342.585376322237
108	108	503.889460345565	672.660271351098	149.15152412928	341.823616497144
109	109	528.432734287838	675.367198807668	137.61512190733	339.138409532271
110	110	516.477519924834	671.391004291907	111.84027953594	344.451159787628
111	111	524.585430375519	671.533045072838	118.181877909154	340.320410056726
112	112	510.98002480717	669.710638291085	130.625232016146	344.763948690205
113	113	513.157927252646	678.460591434042	116.389001971543	342.449710689497
114	114	504.674873720568	670.270145684116	134.607647129061	347.433522998206
115	115	540.006810024397	670.970939499346	130.990329385404	341.102372269476
116	116	522.432998701799	672.981131691334	128.430849426096	345.685242537662
117	117	530.573451236795	676.5056228995	123.006091830933	338.666198978369
118	118	500.956969488455	673.845261653282	110.001336429266	345.167608113537
119	119	515.658480989363	666.714856429492	140.870705253293	347.22102976478
120	120	528.715317290425	676.980566116912	125.66100220984	345.331597858577
121	121	506.118378493557	668.667909196629	121.363195997043	342.739869550416
122	122	549.444884691045	668.446370041705	138.427697773898	345.016957627712
123	123	504.040786405756	674.755078519376	157.721293881565	342.766079346205
124	124	526.119245729034	668.990288729477	121.162850570536	348.055836258384
125	125	510.687365295609	671.464535314647	121.134342896295	344.621707405391
126	126	507.402254348908	677.639276397777	117.168307161047	340.634710146997
127	127	539.615851405881	671.889583626524	141.830016662459	342.871599051123
128	128	508.495442003332	670.881415812414	120.120290986813	339.527377340353
129	129	489.363381353197	670.100055594441	130.281786354962	345.201208468738
130	130	493.748480428873	673.254153644345	107.792900361301	347.773724529256
131	131	556.564053569728	671.307393632753	117.068041244073	336.133390969861
132	132	529.701366197604	674.168803517506	155.765841395328	341.765687735423
133	133	499.421916937677	673.160872101008	124.062164876927	346.19822268871
134	134	512.729944176027	669.057754476347	131.555538071808	345.942399893631
135	135	520.01665962931	674.632724341999	133.649719986058	348.90889283025
136	136	526.504914261383	667.916638333738	149.020154728062	346.118999008101
137	137	530.239741234865	671.589036175861	105.841404069654	342.335463852115
138	138	513.526175867563	671.454965449702	135.127188473572	347.885855694841
139	139	519.014567824067	677.426292356424	159.168076572198	341.779949798361
140	140	573.60057930131	669.454303021637	121.774670354684	344.661900056118
141	141	533.165202025226	671.255495914329	131.782274053687	342.747118089511
142	142	522.103451580696	670.798497525142	139.00699960178	348.108333919544
143	143	507.543993390083	669.762276017584	126.478770145018	342.507431881743
144	144	515.312966244087	672.923751761631	123.001453137142	339.645254962685
145	145	538.24662409307	672.371558541735	133.339444328812	345.483561268127
146	146	561.791327740289	667.607999534393	140.01957142124	347.744340507242
147	147	526.584825798904	673.336377667267	121.597082306844	339.884256605378
148	148	512.98301215802	670.519734629993	124.463093349849	337.154822738077
149	149	535.593797063492	669.711588627901	133.767121106889	343.27850273686
150	150	518.942893955761	679.224120899797	134.14059788527	341.271437842688
151	151	533.108248988642	668.148544819141	147.344348882937	345.67475760822
152	152	545.192640740754	675.257384649807	146.56213638451	346.001203439064
153	153	523.275313180206	667.712156403815	116.998719361309	344.902736394369
154	154	528.224683912078	672.012794161925	122.218056079628	337.564575233116
155	155	544.122377940417	672.434026026705	138.311178870568	350.262034733821
156	156	560.47032580078	668.225531996401	125.147562739389	343.962488628327
157	157	488.322925107391	673.602937142572	138.340971104343	348.541273054037
158	158	558.993106758303	675.343203204122	118.478359289643	345.085683813068
159	159	534.961041207409	671.917859450479	130.557048789962	347.144113698661
160	160	528.152847209918	671.160053811358	157.311565967457	346.752102806464
161	161	517.264267427001	674.080420766918	139.36120132946	341.140425854644
162	162	522.92978759782	670.950002704953	111.804575678828	343.765739450763
163	163	549.698701815772	670.78359107725	155.359900019693	342.4986883906
164	164	506.330786943635	668.660805591915	126.488769432652	345.46669469656
165	165	522.979347117586	676.553970414454	124.374808762459	346.043894418511
166	166	497.775813040139	672.556064926358	166.671567375526	346.523503558039
167	167	517.229634809334	671.82720614192	143.067164671152	345.144014985369
168	168	542.049628745305	670.117956988288	117.700906690395	342.097473762978
169	169	497.801733096738	671.861749733753	119.142115885587	344.840490301074
170	170	536.453471974168	668.227809993667	165.733316723924	344.054703200939
171	171	523.962084556203	672.057902744988	143.790736073798	344.230847035217
172	172	495.280551809764	673.033677964876	137.110922190176	341.887381236929
173	173	524.255488332739	668.889309590504	106.305029479962	341.61140783412
174	174	512.560513716848	675.449079193349	153.82724007803	342.975517458441
175	175	547.757085115881	671.890115547662	132.646744975218	346.031457926821
176	176	499.452842032697	673.957249860923	142.339021339754	345.046276108546
177	177	518.943237361134	669.097221600244	129.116344926236	350.172149641811
178	178	519.972116813511	673.769633270382	132.940278165329	337.581442332165
179	179	515.712384756389	669.129299818216	127.336978803199	344.677735162052
180	180	525.054540689398	670.524856067959	117.746319744877	342.905501150018
181	181	530.605723743312	671.142532439037	138.590501398811	338.393666203248
182	182	508.861557282614	676.435840797274	105.271093149736	344.757280199728
183	183	517.73904545851	676.44728845373	125.86960288443	344.827553673367
184	184	548.866760284796	669.033239040101	154.049760715699	341.69490298433
185	185	498.300126836088	675.222394592255	102.842317052379	344.779541283432
186	186	521.754005313671	673.753495847471	122.191239639503	341.243170551717
187	187	537.602365896122	670.182817061333	139.278267851939	340.95048761111
188	188	552.037231226652	672.264307378897	112.291883331789	343.927477365622
189	189	510.428769527589	677.847773343961	111.095198791134	343.634287415821
190	190	556.09089741747	673.045270595799	86.0988501707448	345.163933794424
191	191	525.801374795052	679.05262702868	138.570579736886	348.684456093906
192	192	519.378397266366	674.844183652661	147.58251873456	342.357550369359
193	193	533.60687104513	671.702629615676	127.585383696643	345.787599810625
194	194	522.512311612914	677.3221566659	130.423903659192	340.946538714047
195	195	515.334625141755	671.090678619676	77.3706407702468	344.504987251386
196	196	523.553017230082	667.701871701652	143.867970009237	342.29561544364
197	197	551.860856978889	671.204860919793	121.595572956257	340.237188563804
198	198	524.133899411611	672.737232478934	156.714273179864	340.574785398976
199	199	502.407039769037	671.851992970267	134.663646754505	345.217363428239
200	200	531.713361697611	666.327066386306	146.814217349857	337.994110892096
201	201	540.905306498601	669.457447956435	136.929584763186	344.621354583288
202	202	514.444859185116	674.945808627827	144.784871534074	341.66406237428
203	203	524.413640173733	672.289527092903	134.859809481008	343.600281760433
204	204	558.904730671383	674.291453190384	146.767219042015	341.812789171037
205	205	505.762268513263	671.373948191653	132.511510792871	343.529853723895
206	206	523.409779633868	673.89737864344	143.00918875436	347.552900907822
207	207	514.28297316838	674.83030874228	143.427189255894	343.250057113288
208	208	521.559763792894	670.346356177235	144.260362183916	345.892645473457
209	209	545.094635532919	670.945335854066	143.478171425876	343.676462108179
210	210	537.388846332577	671.255728887873	137.684799815148	344.377869180147
211	211	527.250856188804	672.394577653798	131.331109642557	346.940387042145
212	212	492.05406448456	672.713764637991	118.619036237427	341.974823221616
213	213	519.247492107278	671.207118956209	109.147243345388	343.13146074473
214	214	544.649572989595	667.482336282205	115.951982520729	344.420942091646
215	215	510.958055174532	672.700463358283	149.87285031511	345.931432242639
216	216	508.51760386557	672.469829339986	136.047029362508	348.173543085461
217	217	535.206577520877	675.422762850411	124.911047647534	341.539142919772
218	218	533.388580268058	672.389646731367	172.396116626702	343.595472604292
219	219	516.39981241211	675.197780964554	146.942459619141	345.823431946188
220	220	543.113838707241	674.149422419457	126.03036947603	344.368324662525
221	221	530.151106990878	666.537309148886	143.306685491499	341.275226395973
222	222	504.668361166159	674.239435251746	145.466218324669	342.547745904764
223	223	525.782930109912	672.98873785594	131.060505318017	345.723147977523
224	224	540.160559598154	667.766894013399	142.559477395741	349.507520948167
225	225	529.503673283867	671.699416448061	125.292189065829	341.85855329564
226	226	517.50604964003	675.488322010759	130.041997721773	347.024892412665
227	227	506.374543016828	671.582619548319	127.712146359614	347.605359522926
228	228	507.793374933192	673.453005723088	95.6156705521996	340.697657369996
229	229	531.103904554617	669.293706192595	161.009633700937	347.814273836369
230	230	547.107238532824	674.86752335293	130.515193896686	341.451840114987
231	231	524.390692731949	668.445572312113	125.804558098711	345.098803369609
232	232	525.193432458653	670.120445507171	148.400496088571	350.31344601718
233	233	525.490483048162	674.090190445231	124.063592660498	341.930064981596
234	234	526.483487866708	672.552507810365	105.363885538067	345.426147136146
235	235	509.207041026006	670.507129035786	135.356289888413	344.473348571432
236	236	526.988713411622	672.051002852145	174.742972557934	341.119556890907
237	237	505.809693175437	674.480773392015	149.642860608162	346.318009523776
238	238	512.004928921699	672.50513834863	136.794554907461	344.211414512505
239	239	516.163069808426	670.801986893371	131.070252772157	348.085507579527
240	240	517.985974790806	668.074615607195	127.094261833384	346.134497846595
241	241	509.042509961289	676.475250567914	134.733886182399	336.433828259312
242	242	503.385692182008	673.615217909781	147.711980374631	344.631000850526
243	243	511.336725587099	675.378562840954	137.824500730311	345.775020188189
244	244	550.730506365486	670.254335387511	143.221520004337	346.253157249297
245	245	514.807239561214	678.980600454499	130.377761733245	344.093081275486
246	246	524.213547514733	672.820898770026	140.876619823211	345.0815315512
247	247	528.92084574458	675.124754470733	110.742841551319	344.434386402469
248	248	510.949498122125	673.349619682063	108.519641934327	342.421638587308
249	249	516.925916479983	672.697838919247	110.168742316466	340.418135841269
250	250	511.240833448449	676.133066781657	87.7662841876846	346.837739919186
251	251	477.310140577856	666.04226569603	184.77576331348	339.746189229148
252	252	518.841245449333	672.445627018637	164.705425441411	344.338196937582
253	253	538.447788203801	672.696317809251	136.727331185105	347.248464384566
254	254	503.382143200197	669.975622080995	140.16394269231	340.49471869135
255	255	521.378569568461	675.105435086944	125.185037617762	344.797004428452
256	256	484.122000134598	670.963481636834	145.25924722414	347.356096304075
257	257	535.175304797806	669.209682399432	138.927756832125	342.968361768117
258	258	532.657816273448	671.563713259781	111.105805397643	344.1181107778
259	259	496.47500058994	669.845866146648	139.057663194412	345.401567071085
260	260	532.325411971225	672.254579027059	131.31405190748	346.086276911769
261	261	494.3297900265	670.910981793837	133.637550592095	343.72372074057
262	262	519.515911668704	676.047404892905	136.054656649005	347.066867482262
263	263	550.264617163454	669.144495946108	132.017870115309	342.683696656855
264	264	537.46371914082	667.803521346144	102.076198597183	341.431797160352
265	265	529.43553507449	665.911607336638	136.282853747968	344.715678497629
266	266	525.962872944129	672.197884358536	131.494622923304	341.153695394035
267	267	509.69686064519	672.503767260513	158.361047117004	343.35626320058
268	268	534.345651193195	672.962883596584	142.201393247016	341.11683394911
269	269	527.801847203115	667.782956060685	125.345341903465	346.576168534667
270	270	523.775884927824	675.118342091952	111.662401596091	344.974219293813
271	271	532.501565865381	676.17577989682	162.20879254202	347.740628331629
272	272	478.307777942553	671.976909973844	119.972150472146	347.140981488555
273	273	508.317501709956	672.615284615578	129.578626212136	341.221848555172
274	274	517.055211731283	678.697864176952	118.71302601223	347.114331022911
275	275	511.784880788124	674.655248794131	126.831387404539	344.612847906854
276	276	563.56557181094	672.043219755706	131.483452311684	347.410871404766
277	277	516.180873541679	672.0991315995	155.112851964252	345.767760854899
278	278	512.345467563345	670.05446404101	110.963098607293	344.955363906225
279	279	519.621065503597	669.267981878192	108.522676712577	342.255844247393
280	280	496.410535322217	671.082258041809	140.89616758643	340.940391344896
281	281	528.050397003591	674.300803936225	128.37359794167	343.517152043813
282	282	526.068444773977	674.310630548545	148.29960582139	344.233148745501
283	283	540.299724887733	674.794387353598	119.426769882432	351.054217752256
284	284	502.978197054723	672.725364499381	138.38816498005	339.649980666513
285	285	515.777441125138	670.225388465465	154.852329241675	343.916107493796
286	286	507.573468738044	671.659193084661	125.101310832975	341.816845629132
287	287	518.901305481017	669.936760539739	110.834233176815	344.878215161364
288	288	485.475869242565	672.754138801141	133.805740859066	346.336720258544
289	289	488.560189839857	672.653342303842	106.190509098882	345.368718503005
290	290	535.938531611284	665.590195560775	109.208961181862	348.660241651245
291	291	511.632894589077	671.010205391907	127.991167745967	344.542462838388
292	292	526.280372884353	669.023500307091	166.037274601403	346.432457585007
293	293	513.488431591993	672.357484637237	139.828942240431	346.431757333642
294	294	529.872607756033	672.689875285749	141.168114347323	342.651639407585
295	295	524.876262275898	669.769224445589	171.583570783964	344.336741634688
296	296	536.781918240973	673.038397594689	128.715448400823	340.974416174776
297	297	518.195100581389	667.82645239883	142.497425406193	342.64054888387
298	298	515.775771804788	673.193649383919	157.341103416706	346.741681005184
299	299	497.622648114245	669.931341938657	139.876250174807	343.383190314963
300	300	523.411181289919	668.138689340494	119.14482660739	347.249557396317
301	301	505.993987355992	675.997871568598	148.794477943736	343.047616911696
302	302	543.684004007772	669.124156503442	131.727736447989	343.972110873587
303	303	520.109141408078	671.359894303926	132.559409102468	344.129861848665
304	304	525.301973495288	674.519513925146	142.948715126486	346.36876414606
305	305	527.966866341876	676.958302614803	128.657066412174	341.377967384048
306	306	519.157623791321	675.803492388204	116.224455936549	342.459788780893
307	307	515.736305703956	674.319433875659	144.375171109028	349.552036558997
308	308	530.001334985824	671.253668110619	111.541522109099	342.48804239747
309	309	503.458457847096	670.797542535039	110.402277511875	343.382231463911
310	310	522.450576980702	672.219070702609	119.902608413299	339.220410961844
311	311	516.889001979881	672.055358203576	146.720944887765	339.242085619138
312	312	543.089874087144	670.724370754585	107.684814016446	344.853913974
313	313	562.868616213232	674.795023343045	130.828029003288	346.297917493492
314	314	512.499886473761	678.595285780371	81.6782723348803	342.870877210055
315	315	512.303288035445	672.525307530292	143.733505227598	340.903545225893
316	316	508.065809087112	675.400828497209	124.358142729665	340.36603265788
317	317	500.79394308672	675.344534439985	118.093150886599	344.010522549721
318	318	546.125061936394	674.956349573463	108.883040616069	344.786376905738
319	319	534.351439334915	668.853647986564	131.551831876469	344.18231732762
320	320	531.720918361196	668.993080698174	146.551399329636	343.837118408603
321	321	521.831529469371	672.95478273019	103.211858549529	344.338685683133
322	322	506.507666654532	668.983516192398	135.520681500015	341.516488081468
323	323	519.372118961602	673.177414601714	137.488432875171	344.578040029307
324	324	521.857429945696	670.773736936178	126.701072165501	344.927642546228
325	325	501.101614820336	668.791659784809	154.00179627512	348.672814769426
326	326	532.464020283284	672.052717804403	114.112493970846	347.721936745738
327	327	526.114117179024	674.020444231075	120.209783966229	340.744339052824
328	328	555.652245200625	674.025370069582	133.785988029001	351.41523564776
329	329	506.188692667225	671.080779197189	140.249456041455	345.141804529196
330	330	528.003345952058	672.516651763136	151.136826832067	343.997504066
331	331	498.892487867899	671.813223132299	113.290872536777	341.477411867607
332	332	524.928662323424	668.915618036818	153.190145381425	342.980440933861
333	333	540.01821267785	677.086559592011	143.593471602783	342.590034416971
334	334	534.706175895921	677.659047784669	131.238776490041	348.253153928244
335	335	543.216209451679	671.051900184611	100.494371294508	342.22098383651
336	336	522.374280348738	673.40708681745	145.307510625667	336.856649859899
337	337	507.065916620064	670.765442451316	121.145489345723	341.41987622495
338	338	520.475652130501	674.769978918834	123.341648684537	347.600254685094
339	339	531.768518678816	673.514982105131	112.812414226769	343.263869900874
340	340	508.45674875267	668.225692249948	123.727200113535	345.281384557203
341	341	511.341803426704	673.878024588468	133.728784342909	348.329886660005
342	342	524.13608897565	677.112766959854	143.450952764305	336.534353019177
343	343	521.722598085356	672.780369140903	102.997334628966	348.860024763258
344	344	515.605311349088	671.4100396921	145.172605205927	345.212338701341
345	345	499.214692175321	676.278952368611	120.26719230336	347.868116267097
346	346	532.698068435257	671.775954511612	95.2787777660542	339.310744693662
347	347	515.720187980725	677.249816483032	131.367601202515	345.15186170605
348	348	517.133377596446	670.167362272539	163.512228716498	344.724235374512
349	349	528.643418557152	667.080970468427	136.264241871318	342.630526231359
350	350	533.289380916898	674.507380059372	149.567843799777	347.566005863979
351	351	530.31621817538	672.183358750847	133.528650285825	346.347283500042
352	352	528.737552535799	670.948490660755	109.646896642886	346.129615516523
353	353	493.913397884175	668.904159181926	108.846075337758	340.265107135217
354	354	508.363445531559	668.752167951001	144.928392632212	341.944497890291
355	355	522.436148681509	673.88391557879	115.396603785222	341.664487465339
356	356	519.753859848768	671.829269635797	155.447645358046	350.685935093771
357	357	531.956925258142	676.403630147722	139.737020841622	342.88030215869
358	358	471.527086908001	670.201232832194	134.52160262293	343.70679628278
359	359	518.730665564049	672.538048461248	129.576390045033	343.420475152008
360	360	554.966886006482	669.336625791008	148.288589858369	349.154573494862
361	361	529.504360136948	672.934808730033	118.383584944493	346.60735159029
362	362	515.817252551427	668.779400600433	133.373033922679	343.249159473787
363	363	511.878448283322	669.275245886682	112.655175216916	347.44285321054
364	364	489.699696012196	670.145315625996	138.827888554001	346.310077280278
365	365	549.956721089421	673.989996692648	146.587668259404	343.823128014873
366	366	536.174911038003	679.365121329834	136.30765159893	340.881752262114
367	367	494.763767546922	671.435861325594	121.133424454775	348.668111184667
368	368	524.00407857363	671.110541926064	145.634023185639	345.839424548537
369	369	513.12371408047	672.595378491068	122.378669620248	345.589836612175
370	370	503.57574568574	672.682837276453	141.623471253311	344.291616207195
371	371	537.76133854164	674.104871868804	104.224170571556	344.515661946387
372	372	519.101334939589	671.209600702987	113.780452611145	347.11678622898
373	373	545.845230427341	672.078613121253	137.824618757755	347.365718400327
374	374	539.765382325322	667.107706989888	108.775664497643	344.823536106946
375	375	532.350483917753	668.584636676937	112.953007647819	338.721652934715
376	376	536.584763363763	671.422538022833	127.207642481983	340.27958557536
377	377	525.228144144948	677.72372833856	115.606592794604	344.531019120899
378	378	511.796188908554	668.710491844313	141.411584569886	345.130150561608
379	379	527.863040583939	666.315634499437	95.1306574554081	345.846732700987
380	380	539.350766733119	675.493785534912	99.5845057148628	345.598850432807
381	381	541.521274130347	669.043358965144	111.814267429006	347.830694993322
382	382	521.272169344241	676.768219400745	131.779020386447	341.584029407779
383	383	507.806662478952	666.700029705234	149.796005383396	345.392786696915
384	384	519.976677457267	668.215261713569	128.123243493323	339.598187923223
385	385	520.167308471779	673.620328787306	154.674130815299	340.267308424287
386	386	540.982673669964	674.873946801921	118.670406084739	341.767628465688
387	387	536.184256365021	666.190834240564	135.644311329294	340.50577043944
388	388	505.166207902136	674.442659311323	159.433564107732	345.088405946533
389	389	511.815519583741	668.15592752209	145.125219668877	345.417371691182
390	390	526.687642077336	672.854578745097	139.263278825958	345.382738522119
391	391	514.971256902408	677.564694869759	145.922717899316	342.146215909167
392	392	515.027449399584	673.644041498103	138.390506525202	339.47515997261
393	393	525.965108278649	670.294397856061	143.115508862022	339.999111430549
394	394	513.380601945864	673.765827143249	149.206893087277	345.739078988347
395	395	500.539685648982	672.448346363974	133.277749149257	338.34803642349
396	396	547.297579731285	678.305022731738	122.473750032355	344.333549131741
397	397	524.577809623599	668.654648197917	132.108129176579	344.298874873712
398	398	501.61736005739	671.079015863411	156.220505606006	343.282664321378
399	399	530.404945487166	677.666868256206	131.96479086938	342.529608679317
400	400	518.684675139672	675.602799426817	123.807525885369	348.761136646125
401	401	496.533024817243	669.614041850354	139.986005044524	343.512323138
402	402	509.835508987155	672.904257710254	143.313138956888	341.793347502785
403	403	545.102152387526	677.294239617247	114.431354476716	342.391916775737
404	404	513.685668508597	673.099769160276	126.902021660788	346.726324578486
405	405	531.921010301688	670.711232065962	115.050939504343	342.159072860566
406	406	514.67468026743	671.80783790675	124.487273513435	343.283948170423
407	407	537.482079340749	673.897695318143	120.900036046961	336.496456448346
408	408	525.864675935797	671.20872130334	127.557740246539	341.823230621754
409	409	521.901468447592	675.471424799751	142.598673234411	340.181994338942
410	410	518.84171862247	674.514368028994	106.853609819611	344.551854241742
411	411	479.88183464993	670.161266761943	135.515202865535	346.918464092748
412	412	474.235754703685	670.770743491424	129.011062047638	345.382443155106
413	413	540.567538342883	675.876645680576	133.517118136701	342.023707534579
414	414	529.121049015495	665.284308115216	166.00385104627	345.052448511321
415	415	502.827979760776	673.623952717544	123.915540095951	341.447414541071
416	416	517.940053504628	672.719802453606	118.903052528147	342.673123802112
417	417	522.972405930559	670.21121432058	120.914096875534	339.68376724347
418	418	528.151235478814	672.229823968663	130.354077547495	338.42060968192
419	419	510.438826254398	675.547490509207	113.60756238964	342.18956707541
420	420	483.083025337242	671.368798770035	110.252644546767	348.090920802948
421	421	534.798127485418	677.261672974631	128.102386915496	346.18738631629
422	422	537.928483356406	671.053353999639	111.16500970271	345.532475219918
423	423	513.509651668151	673.507671816226	140.097255377587	345.759065144155
424	424	470.375228192121	674.252297842124	121.832918309859	345.295082955841
425	425	507.237529670955	671.589499207104	133.815528497837	343.626697379353
426	426	528.713523946041	676.120613923028	125.305858707476	341.996261121657
427	427	516.8401850955	672.96761530679	124.946167988602	344.528056275069
428	428	540.655406315136	676.441112715948	162.807511882003	347.001237045978
429	429	501.463006367254	671.657123123802	123.774726378744	341.744950554284
430	430	550.816549902182	672.802654462254	121.032235228499	343.016574739613
431	431	515.484449464563	675.248624375571	111.406601547801	342.525736938321
432	432	521.538922525721	672.585659039871	131.845125869503	341.471374080155
433	433	535.184825324816	670.695461077644	89.7722588152075	341.494085415759
434	434	514.615047479857	672.684912593911	128.926773063409	346.6064473267
435	435	523.099758610648	671.914641074998	136.734372520148	344.869738642269
436	436	510.155505558364	673.230753993162	104.365032369628	341.065618490657
437	437	537.958598746925	672.315574998566	130.623790137989	343.881417427988
438	438	516.363816728792	675.792529515523	130.866968762064	345.88070572061
439	439	521.983138740906	669.262026921268	133.867847667775	345.901497639845
440	440	503.185185928846	671.096257385642	124.438050456432	344.057984890165
441	441	509.552760359782	675.477778130547	127.074267015138	341.970138153412
442	442	515.106657100566	677.14555713023	126.735784892423	346.436637263975
443	443	511.031155569583	671.966692392379	129.063978960922	344.665892915665
444	444	519.164482516929	674.271526597888	129.191208965012	349.346532335229
445	445	515.755483185855	670.117106185926	142.906598794596	342.943201022483
446	446	494.76615513227	667.607980653262	138.749396857747	349.411305585973
447	447	518.729228201982	674.652072082568	134.339509163441	344.69833822453
448	448	501.367390034237	670.931623194189	150.042316724784	343.005076398208
449	449	496.940835615491	679.737639962584	156.964753962848	340.214167517051
450	450	527.750324650304	674.860343897691	100.32944469182	345.313260890342
451	451	534.12826588859	673.404773539246	131.813819330481	345.245675633724
452	452	558.075241772586	677.130531564856	112.275253460939	348.041418349496
453	453	502.21003281347	676.727037779909	156.732105626025	347.825452528572
454	454	520.112913868297	676.265947408633	133.594341755505	343.537605901402
455	455	538.133226938774	674.605364386162	139.163632760141	344.096326111286
456	456	516.949193523969	672.701243603697	143.495329479775	335.87098854263
457	457	540.89282735628	672.309295120668	106.686397349163	345.527547159759
458	458	506.115624353298	666.912665848548	132.681462289595	342.830975361613
459	459	510.449437012333	673.16365751792	127.640825592809	341.411570780859
460	460	524.536643529157	677.343223474596	142.492435698684	347.481864785273
461	461	532.275246052328	674.979351220093	144.868437285646	344.766633054961
462	462	498.904627208924	673.139413509889	121.397550618787	347.597946783607
463	463	513.222311396339	668.361566564117	120.748411275211	342.268864827709
464	464	518.709279515694	668.813661776859	130.471899731205	338.757538035056
465	465	522.103203886556	671.571678137022	141.080621182753	342.825230534437
466	466	534.097584791204	670.735749160544	159.219150445109	342.507006341159
467	467	510.941879220746	666.73225896715	178.27919687915	338.47586636684
468	468	530.448258824896	670.954202343793	148.482000873955	342.490212959993
469	469	527.991206365543	676.060442570294	122.39040077864	343.35942688212
470	470	522.583345902622	670.808722120036	106.406538238035	343.81088407674
471	471	479.783669620186	675.900535692479	141.071326236744	342.624323801517
472	472	539.556176337339	675.22711893889	155.68360849332	343.698263976891
473	473	538.367442449614	674.474185472674	146.368651457869	346.020505890236
474	474	515.984898667793	674.401583270304	134.212127995768	335.709269627126
475	475	498.610630824991	671.510871430121	133.393285077375	341.577311335613
476	476	515.44035142974	667.962313189524	137.108750562075	345.626381365381
477	477	537.599939328692	671.351740950329	143.166143446376	341.405762277413
478	478	533.252535345719	673.331467119131	116.908395991202	348.579206217265
479	479	533.370421941216	665.537203755564	116.238256155701	345.546093376005
480	480	531.053854801067	673.979816067899	133.586675182572	346.192965968578
481	481	549.738350686774	670.06472618485	161.690958919875	340.571065639342
482	482	523.606586777985	674.757872515711	134.024406666766	344.404094722766
483	483	503.429096344933	669.229443115796	148.800440156592	345.932117813114
484	484	521.658706033585	671.354135066355	137.272401423119	344.899072247256
485	485	537.827342252584	670.337770256292	159.052506125469	342.489541770186
486	486	541.550961970048	679.321703612172	140.503886747809	346.839043140935
487	487	510.408810262778	677.697144703546	127.392129474758	347.022576515386
488	488	542.897403869031	670.118807586729	136.414938663738	347.318088916318
489	489	478.724259018013	672.232749890403	139.587596464265	341.263566198103
490	490	505.220948746313	672.207100805234	126.322429370287	346.212306155433
491	491	527.286390985542	671.656941123813	113.481744524691	343.371427739676
492	492	535.935994670363	672.30674951425	132.994939177266	338.942472896128
493	493	549.146820681253	673.293934920144	85.9870637148531	344.206203775018
494	494	506.873138629597	670.711359722042	130.000789292026	342.556839022131
495	495	526.169105235558	668.830238788633	126.472915551082	341.203918469271
496	496	509.063683130621	669.841404278147	154.336664618227	345.766101712583
497	497	539.160418869548	678.101894313659	125.227209287427	349.314817253908
498	498	533.494022131731	676.205453714809	125.912530401324	344.47174085952
499	499	499.788038461996	674.431937827463	109.889140054884	342.139752569399
500	500	515.985930956707	671.289014651483	116.932344510038	346.878919174534
501	501	534.438237246477	663.883380369767	153.271285187691	346.214529948759
502	502	507.157918857748	668.340954198166	100.69007573438	348.419287550692
503	503	536.382111582698	672.220047896457	142.145480439023	347.93223342632
504	504	507.170120048911	673.848726125244	155.1385743691	345.534574509448
505	505	554.692902625083	677.519455825404	127.09687277073	345.557448370169
506	506	510.787015064705	674.371999608992	153.432783975795	346.923055386685
507	507	528.433464718582	669.039445349093	152.887986615128	346.36480080928
508	508	559.086230530629	674.271369788059	103.914549678708	342.759185556149
509	509	532.656706586323	674.137194887677	134.609402665475	341.20213915088
510	510	518.270472047176	672.224105202971	125.684393978834	345.642435806939
511	511	532.839439045809	676.645736266443	142.206054525469	347.831154045143
512	512	532.0221296448	673.827080493412	123.670939476033	338.241336399256
513	513	505.426413977136	669.874621542223	126.793726006481	343.283973617621
514	514	522.934551746962	673.364064671621	147.914507135029	347.009667192409
515	515	487.01004441291	677.500674037136	108.000515671035	347.18232006221
516	516	526.807788466621	670.740211856176	132.964477818311	344.046637385207
517	517	562.287478017566	671.017019042575	138.462144242961	346.748333901725
518	518	503.167474653616	669.194926122208	150.984561599658	343.06090783604
519	519	495.95840111768	671.954280622135	151.769157076881	341.376363482822
520	520	520.284718474829	672.873634287864	140.187687250811	342.138676142819
521	521	539.862993539937	675.278070015522	104.517706534662	342.639159919096
522	522	533.276293508553	673.204031896163	153.356528373364	340.912159618968
523	523	506.516922368363	674.009738847691	130.867068835896	346.50613886352
524	524	546.138835708236	677.24711495064	127.345231844243	346.038326253478
525	525	513.408003445412	674.064255880546	168.53211548397	343.696759035478
526	526	548.765395363957	667.060936601771	131.765868506956	343.054727759662
527	527	522.916657014093	667.398117118906	123.317146261017	346.8437911629
528	528	529.069879804826	670.6201041128	129.855502292258	345.362869236431
529	529	519.148910963649	675.893660181231	148.168078057193	339.173143914731
530	530	529.55337972763	676.207960349344	144.620564614433	345.360138207723
531	531	536.235509811782	671.999556362005	124.994166149956	344.632098569698
532	532	515.283296344337	673.140787551576	117.401521958688	347.282025773321
533	533	531.257813359779	675.524494178408	119.505363069535	344.951196569229
534	534	524.07183328246	669.043245729339	142.62313171372	344.849208334324
535	535	523.778573556545	675.446737864406	130.378561246437	344.43548916234
536	536	531.758451527158	669.438829850368	100.720202131725	341.463544234267
537	537	468.098678017156	675.192132284968	135.10624700856	344.298258025835
538	538	525.230243176164	673.928258090171	137.260509773411	350.73449972244
539	539	543.425299779179	672.585808617242	131.15559167827	341.532636528373
540	540	500.916872940141	672.322607935715	131.954996138898	339.567920283448
541	541	514.329087092029	672.645791792644	117.332006927914	344.360649366475
542	542	532.913831756402	667.216219625327	137.737209486604	343.24226517953
543	543	537.684281089931	668.299978109688	140.381732764685	338.634134930059
544	544	524.720773250351	667.752929622913	127.990234199434	347.021886893326
545	545	512.306246857577	667.594458565121	122.753034311455	340.73505284597
546	546	526.154333493154	677.633733597356	160.892337332131	343.86008853482
547	547	539.899022142944	671.504007331518	129.602909956496	346.998772152892
548	548	565.723935677139	672.574067206125	129.68491632237	344.455415600823
549	549	518.771471654266	675.108405311661	134.782385680149	348.676898545938
550	550	531.790795292113	673.079175002283	147.119963160468	343.173507502775
551	551	533.405827468482	669.366549536701	121.111382829897	341.105040928191
552	552	517.010932975767	671.108209874809	166.142798098432	343.943660512393
553	553	522.781811645552	669.514834286982	128.80538750361	343.090763607178
554	554	523.868966051566	675.876395716783	135.466265064259	342.941132679817
555	555	542.378607501668	673.500386538873	135.202330688274	343.742083021563
556	556	514.595703829981	665.326150708655	149.573917492674	341.759322376811
557	557	490.895547374127	671.689319043925	133.829408122936	343.41202764054
558	558	507.561806120424	663.783361902678	124.419140757497	346.823640837316
559	559	507.028502286321	668.729325778694	141.739697394708	344.177203185867
560	560	532.702702934607	675.474329932703	116.627621451481	343.811744223504
561	561	498.07333130098	674.382670356714	152.750334811088	341.405185477648
562	562	526.652400018125	672.428234191956	138.776847546795	344.009910690242
563	563	539.554392409911	676.482341812071	152.768926635721	342.995658354625
564	564	518.994532403003	673.13634304204	141.47030392867	345.408807634186
565	565	534.627887286845	673.797942362537	121.98479077492	344.511789168306
566	566	498.701934425541	669.862737494754	131.266071541986	340.87946375237
567	567	490.710605180484	669.611147393709	108.091105755162	344.561998379152
568	568	507.884246072197	668.579958160433	137.345443124789	349.195895076473
569	569	484.790115647657	668.555251449605	148.329037511429	345.368410923657
570	570	521.284578250782	668.565222082281	148.44406890961	344.498367633959
571	571	580.703501948823	674.884690714091	119.458909287086	344.374957707738
572	572	509.253649352255	670.208367472813	155.0780248813	342.066078664078
573	573	559.783117884695	674.122362378798	142.361824525004	347.148044096525
574	574	513.640015467608	672.470218152042	151.558689905244	344.362780600064
575	575	546.542052778945	674.634314288527	116.244274704465	338.1676646553
576	576	539.770695761566	674.993369983069	136.904267113053	346.517622113719
577	577	533.594363570977	672.414765005279	129.788658382072	345.910627078389
578	578	516.186284633742	675.943564118252	151.189552555727	343.512933670389
579	579	511.149478317188	673.404331262554	133.286061796325	345.523211821462
580	580	529.316552871138	668.740516963388	152.002453936013	341.825493897538
581	581	507.544207167295	676.06766767202	145.778477903777	343.217290165809
582	582	485.994263813063	672.864693207196	138.266046042413	344.867313568715
583	583	544.576158683855	666.733730327571	112.293434772544	347.409940714894
584	584	523.318240894967	671.033831261738	146.712848549241	336.901435361096
585	585	518.284416934692	672.607007578195	139.411970692768	345.99689551583
586	586	553.254745354921	673.537507893327	130.781972816328	345.172586278291
587	587	547.673982601079	672.555272961409	143.490424948912	349.299044449844
588	588	537.637048337675	673.704008839736	126.581351145372	344.692760642441
589	589	539.285223211096	670.909409068297	113.488621867724	342.051582234376
590	590	516.900080697877	666.394588135704	110.419293554743	345.192824659321
591	591	529.075268592523	672.162408010021	154.915752853607	339.522211535372
592	592	510.804169522904	671.031142417417	141.836156523151	343.799663791571
593	593	527.091023843892	671.91383684636	110.08284195501	342.184808686548
594	594	547.987124107112	672.450948088844	132.96088791362	346.036556015019
595	595	536.452245105782	671.311086616599	119.748734503488	350.890821364244
596	596	512.50943010256	672.470973093035	93.2736066343634	342.77169297411
597	597	533.09148161305	672.536195572802	58.5352539318706	344.735798069101
598	598	529.158921410908	671.81543231018	133.344468306811	346.850595407615
599	599	508.560928189832	673.086026268214	143.568031753404	346.290379692744
600	600	525.91610921916	669.547777226669	140.994109827278	339.211507390911
601	601	516.026367873645	670.290644322591	104.325920983291	342.466607590567
602	602	549.756712506556	675.800671506286	139.822060861948	337.689584611714
603	603	493.312179458555	671.549736868561	105.144800221265	343.240024637299
604	604	491.332023291686	671.560148277464	109.923178657411	339.479711670898
605	605	490.794589909126	670.089592870635	140.955361402531	346.855754244842
606	606	469.900874314175	674.204459043583	104.244339931263	344.316619120006
607	607	533.185932469492	669.317166010208	138.24162072525	340.553041494974
608	608	531.099700650311	677.872242976091	121.741119893741	342.266222361949
609	609	524.99459430457	675.1523575602	145.721539654581	345.977781784163
610	610	527.910427983479	665.337745869708	118.062087758454	342.71283055751
611	611	525.185962118091	677.979698545489	118.13069392491	337.309736622522
612	612	535.989201352085	670.52153156837	117.322268357551	346.273759869746
613	613	555.157283036882	674.09967689735	137.598896410693	345.234880182852
614	614	534.741413724038	675.634558828374	118.841871447205	343.83202664344
615	615	498.828440747083	664.688598245206	131.740804285324	343.0076734124
616	616	523.95938620927	670.817015898474	108.955416323064	342.095137578555
617	617	512.890148276941	670.703790021936	102.320470230255	348.126380116287
618	618	511.087514853226	667.877295500214	114.896858230103	344.622284741845
619	619	566.244658367707	671.560128963132	149.367209135148	347.751799298823
620	620	526.347335926145	673.179311643982	137.900040749716	341.145706076843
621	621	510.205783972882	671.859777615532	116.37093115607	342.370790041303
622	622	505.213489262745	673.159330351942	103.015304239095	341.184933469053
623	623	524.054621062675	669.662227341885	128.328501600727	347.125115007162
624	624	536.611037942716	672.463324378169	134.783534086192	346.637717712959
625	625	538.931017922647	676.742306211524	120.488974317833	340.323457608513
626	626	501.655300258154	670.198643724635	117.143327017858	344.840471297732
627	627	528.663670720223	677.607180036561	128.920664082451	345.189504711837
628	628	499.137653616553	673.908831536717	158.384230271878	338.952117845826
629	629	546.97138310433	671.915152584413	121.862710560402	347.974045693896
630	630	521.755654235029	667.084402191991	107.110252748877	344.819544557072
631	631	509.215755419382	670.169763542268	125.420720579856	343.822571357557
632	632	514.838814049261	673.466995376983	118.000465095875	343.315543258258
633	633	522.943435758335	675.754268131791	120.846861974547	346.531774595856
634	634	519.223254183032	676.984725880756	117.858563826532	342.810905602951
635	635	516.515664166609	670.345239288194	151.025121110194	349.593964939663
636	636	549.427845819158	671.43041586597	126.052526051456	344.119923527945
637	637	522.576782709866	672.427727127066	101.528156058209	343.580528906627
638	638	499.727834403332	671.61043180259	112.604835942011	348.944997691892
639	639	531.123562183674	673.973268921524	147.358061459623	347.108135806017
640	640	534.812143813092	670.381852167716	143.441683094693	346.708726500888
641	641	500.241915648025	670.969529826513	136.889792144345	337.7429552455
642	642	504.486428412481	675.42721004213	124.544388694212	342.003615189658
643	643	506.090894396901	671.677665607519	105.791034470486	347.429548744547
644	644	515.053759393922	672.26028749844	130.24328874272	347.609848212746
645	645	558.50316518868	668.87262048864	132.266249943341	347.482177717817
646	646	491.948214737591	671.136648510159	122.508363213227	345.705195321351
647	647	525.255024788892	668.743079071695	151.877109563169	338.341643207962
648	648	515.550981052392	668.390662742027	133.603276650592	339.270172860859
649	649	524.986185540271	673.869759997887	143.94586654675	343.45905191233
650	650	506.576228671421	665.944309970781	132.381330662573	342.84493967059
651	651	536.968093848069	670.300914297524	128.473358157618	344.274273506137
652	652	536.037146552009	674.622678961782	149.12526883965	341.950032036423
653	653	522.031099592945	676.176284709553	125.507426913143	344.769501855916
654	654	553.444241026104	676.298890048046	138.058823051673	344.321174254791
655	655	535.092861477331	668.34973499734	141.393771343269	346.709546522879
656	656	514.938038786875	673.413583526691	118.628907681443	350.24094446788
657	657	533.453537997744	674.008156183283	121.368297652058	337.612053353943
658	658	513.318500796648	671.307860643929	129.429565939049	344.862498924808
659	659	539.430580730135	670.248821993009	146.141448151843	340.707179189867
660	660	491.301837129012	670.346827755326	122.605295876074	344.147774924488
661	661	495.548043439637	671.974358305477	145.863764082843	348.362980306537
662	662	506.506747188707	676.929667416765	125.595640292537	347.786104825601
663	663	519.443290206733	672.752597466471	129.226084027509	344.733783476653
664	664	529.16154505742	676.35605928433	132.403916122726	349.655556954353
665	665	528.795803742168	665.467276387543	126.424562407638	342.926313331566
666	666	536.600515841624	671.955869025717	138.875061301252	342.130651379702
667	667	539.584096321468	668.177381751743	157.812184548611	346.531943052818
668	668	510.160176158891	672.074722781758	124.254130195291	347.991921213753
669	669	507.482909873737	669.794512755994	128.14290828792	345.137836076745
670	670	496.584997779564	673.384057149563	145.693285498277	345.107587019689
671	671	502.303208026734	672.107320574231	141.203337882849	343.628309771456
672	672	527.879978285877	674.300401941806	107.569554208255	344.062899463989
673	673	513.048392695789	669.60463161432	122.357156360478	340.626673938717
674	674	550.974011745081	671.822107208298	157.591423548751	350.812751743752
675	675	513.908535469706	669.976923019331	112.706883946392	340.119990449887
676	676	536.042345064641	669.463960522838	128.713792858575	347.681302195326
677	677	502.307048158012	666.836599255715	126.49654441914	346.964921253458
678	678	497.644153419394	673.237576896377	104.931063454175	344.011051417199
679	679	529.983616903192	673.845868106421	103.749859484541	350.583413162288
680	680	548.45106395841	678.031751043477	126.277786619363	341.092099813972
681	681	506.29681075803	673.52971768476	126.614419906245	340.993300038551
682	682	515.834330226339	671.672527984914	100.874252616895	343.517622581988
683	683	533.784994971577	674.669700265036	143.393584792888	342.110987200791
684	684	496.748237243681	674.872613364661	113.129998195075	343.298040638163
685	685	552.838807446162	669.904466908152	114.210770670612	340.211479657156
686	686	531.735683186495	672.144914233789	128.239819095576	345.67494944964
687	687	546.559406602767	675.519551832884	132.491709211926	343.89078520806
688	688	479.118972959896	671.021009779912	104.704859404435	341.642389603158
689	689	505.382863136998	671.937421112983	142.557464447431	350.402413631786
690	690	516.242005003837	672.302235736764	113.507743937901	346.818842166754
691	691	535.04997350401	674.1310666538	152.132354173381	342.042875262447
692	692	503.476176546595	674.877185505278	155.583926311429	344.508777833106
693	693	525.320001752217	672.035661453322	141.679658692557	342.924943224296
694	694	557.677475048027	672.442160297973	119.434876256417	343.44231395407
695	695	550.051924086048	668.447760614676	131.342554939757	343.097391583279
696	696	506.017468690201	670.190761459631	124.309568052249	347.768577161049
697	697	521.682866789023	667.925999699977	127.623475178619	351.847554969823
698	698	511.261372453653	674.394262532733	131.051470232641	347.010094849232
699	699	495.856273085084	671.738762509288	167.304725066498	341.681864466296
700	700	544.298607860447	672.264930571322	128.027541681557	346.76045847782
701	701	526.646441354866	671.970162351312	135.867633044928	340.982813279733
702	702	496.935652840192	673.047765437049	142.320585140238	338.077979720369
703	703	505.210818015462	667.706913988613	144.833038444205	340.138933778376
704	704	501.89862415872	676.66645156141	168.138795565002	336.537527112543
705	705	511.028364879173	673.825260014498	148.023188451415	344.01946996134
706	706	538.527992935727	674.252994000039	127.908172181167	341.239037868646
707	707	492.020699970241	672.279813742045	126.663849646971	351.133435252144
708	708	503.87280853444	680.481041251291	135.635655075518	340.751139904742
709	709	505.564518545106	667.433382116877	153.531224118966	352.73083934027
710	710	520.199162752252	666.605894784417	148.149269945289	346.847771036022
711	711	537.543953946677	674.540152870763	105.725830352597	343.335337075152
712	712	487.417034360258	664.907984696235	136.059417549211	343.940765353348
713	713	529.050037983281	673.516985510411	127.973973159157	343.941692986846
714	714	532.476363624464	671.992309110818	133.127388780058	341.881828324866
715	715	511.085965010931	670.153871040044	149.353280730502	341.948092354876
716	716	495.51355444663	668.890923754538	110.362974779911	347.772502659749
717	717	523.102763044913	666.098708220431	128.381534014932	339.568961454417
718	718	523.827920449718	676.084718136396	136.237383043606	344.84103160171
719	719	510.161094797096	670.027901351625	113.726353771256	336.951054257861
720	720	547.364653883036	671.890329010566	156.55558233928	340.907452856826
721	721	564.129823684709	668.050687437424	134.066086975245	344.242044121629
722	722	494.246532421051	671.875882051329	135.385844312713	341.25139577451
723	723	513.252671619039	674.890693607619	133.584629545868	344.909797897997
724	724	521.892455971383	671.191066766144	130.083935450369	341.781524801371
725	725	495.138604432678	673.93552737991	110.02501686809	343.335721556994
726	726	527.17079237442	674.692294045995	115.246985964749	344.261029977737
727	727	489.898026970073	672.974054396012	109.114001820814	344.30911956643
728	728	520.913246424717	674.888216881529	92.8812768789051	345.158502482417
729	729	550.96967967492	669.223270733631	115.081468067058	342.317624450769
730	730	506.078000934818	670.791594817049	153.799011670172	339.383526168798
731	731	502.735118614931	674.80366278868	142.464676218634	342.174670799669
732	732	505.930929602713	668.589996340839	146.267958645508	344.59331762722
733	733	523.612009474511	674.272952644297	154.658852400048	344.698296990011
734	734	521.094294412947	673.47193074764	117.305696079431	344.665207741398
735	735	536.561374898987	674.914564127097	130.363728587541	343.313463698658
736	736	506.000851153199	670.98788443976	145.483997858015	345.489799976334
737	737	532.703091332983	674.997792905488	109.975775639599	341.126977348725
738	738	532.955048284154	670.838183539097	122.313922609107	340.564894591759
739	739	500.956239371303	674.104852335767	127.445228573056	346.00207976083
740	740	505.716466147679	674.458751384591	142.855870252803	347.611493071658
741	741	524.847550530698	671.529189513885	96.8306413703056	344.359267889023
742	742	511.164588951656	673.274812196818	110.624708472822	341.884726906744
743	743	527.836408839061	673.43325013753	111.222000845532	345.412291036053
744	744	512.550485441649	668.102211369263	110.586494257811	345.502164621277
745	745	569.551879200072	676.082093822678	128.409836829519	344.962991901317
746	746	528.971861720411	673.379759775601	139.878386871262	346.436133672026
747	747	522.320124698469	674.903664287506	153.830903239159	347.615675811071
748	748	506.683521355746	668.032888286369	127.61448194949	341.533748351135
749	749	507.722090306564	673.843864728967	132.897117231958	344.836277880759
750	750	509.831390567355	676.81910979423	131.283205411664	340.171743215687
751	751	539.661586153154	671.963618142246	117.178213585251	347.530571775034
752	752	532.397409649679	669.62897033906	130.246091415137	346.951671736967
753	753	508.213421043059	673.412509866237	119.518398848674	346.644826769014
754	754	545.834595059776	672.665418675379	147.424970161208	346.879739847541
755	755	532.826369589752	669.626129669971	139.185107292287	342.121069722661
756	756	514.154267037453	677.33480004785	120.396738974138	342.767934725474
757	757	513.880527077589	671.767450498232	133.738039432436	345.346420062605
758	758	530.12532734014	673.345568665182	146.35565736325	345.373941748957
759	759	569.406793844149	667.127976579574	124.025860712766	344.542676531362
760	760	510.003692257486	668.500907037842	143.754733548832	348.665059547668
761	761	542.194113481529	670.037701821504	125.219400559995	345.210211299131
762	762	486.489393639824	674.823964245443	162.353457897039	345.623103294318
763	763	537.333537307316	666.568731886842	144.060356174664	346.047956616444
764	764	515.518568191755	671.363871379627	155.99705820851	341.744979439035
765	765	527.440607248485	670.736376116896	100.140371402496	342.63431680067
766	766	508.68931642444	678.78166384701	178.145983851138	347.47713697565
767	767	518.950800444309	672.626483340713	118.41842216386	341.479867176035
768	768	521.187187124356	669.994452490659	139.130719393057	342.057783503183
769	769	505.403534982711	670.509800694977	148.303880459216	345.432811950349
770	770	523.686928723271	670.719304540544	99.6358344343059	345.165644422312
771	771	544.647564303163	667.822707033824	109.319206321771	347.596493579702
772	772	542.97228955998	668.673303960141	142.59692519394	345.074888206603
773	773	536.414765581165	674.3424458569	128.626770418378	339.366145700143
774	774	526.129185777831	668.452092619478	122.895355580431	345.190878738551
775	775	507.170025616795	669.25471622611	103.221715733086	345.389591879025
776	776	520.572442370019	671.201227466277	139.823371838469	342.588165218548
777	777	519.646584667198	664.242674533714	101.729649796023	344.597144091251
778	778	524.838832494054	673.461726374424	126.854973006742	345.862463664685
779	779	523.816556423794	673.657938599386	119.059922686314	340.312516412548
780	780	536.17140703085	664.590262395733	111.27402579008	344.997726660304
781	781	510.96721346266	678.865022757678	162.745154873318	342.129969696824
782	782	547.619390727054	670.408444637204	114.723298091233	340.747022332033
783	783	514.376619629171	669.876455951101	140.575492211805	340.561098574817
784	784	546.817461449838	676.101798844524	115.517155904421	344.557003246691
785	785	518.442946115198	669.478813070455	124.264769686381	341.634138685819
786	786	538.53523591524	669.383382693173	158.978720611714	352.784151816392
787	787	523.824294618225	669.527271966042	140.355342925491	340.932446302747
788	788	535.712337665202	668.894057047005	100.014866165199	343.1176602179
789	789	520.065599963458	673.624099944272	132.406375973102	346.528956350424
790	790	526.235894963741	672.406485909339	118.907460485349	348.768180221377
791	791	517.799905416553	676.014149345037	132.145386271232	338.750904140736
792	792	521.950892042603	670.764864338117	135.414428748545	345.349461287057
793	793	520.844750053499	677.377428842361	143.482803881617	342.046196802825
794	794	527.407055259313	672.782310184537	172.421562120049	344.253076435813
795	795	540.378197446724	672.97445742302	151.421695673263	340.030980729834
796	796	511.08042473761	678.043835022154	102.663684269074	341.848279912106
797	797	558.258543847878	670.368692196951	154.613380980523	343.540614016515
798	798	527.645567352166	670.763298724175	154.564519151472	345.820382464742
799	799	533.933788908166	670.970150918631	159.643927382902	340.307972875464
800	800	523.353721223635	669.655198421934	142.860074133022	348.349014207846
801	801	540.751313112223	672.43566867465	134.549385534152	340.49814871227
802	802	513.114079046924	674.255045088226	94.2357740477049	344.19612556201
803	803	541.423881291519	670.307026202672	118.314811218986	342.834062862105
804	804	538.628057899096	670.052556518427	120.546179978927	344.461026703125
805	805	507.024258541766	674.127326194523	101.225539020991	348.261212871052
806	806	529.801623092771	671.615380491455	120.168208284663	342.345278063374
807	807	499.898524589339	678.872891376334	141.700304380119	344.269539208117
808	808	520.579360288011	667.912596228779	124.300986140068	346.470399114949
809	809	510.191300536563	675.231693988461	155.254026561333	346.748096843421
810	810	518.701619932465	670.622983770062	118.624729659441	344.842791352701
811	811	512.856357351806	668.937493973338	149.11261100106	347.672122925257
812	812	531.466496251906	676.001277682202	128.648618370194	342.637094467492
813	813	527.084343488457	677.965819410474	146.809408069724	342.735832094887
814	814	555.9056227518	673.866715740914	130.715537490529	341.157248830021
815	815	530.305251964051	669.722784212712	142.502856929106	343.75478780823
816	816	515.320649913564	670.941478355477	143.639041799183	341.903007147951
817	817	523.341388095353	672.691314698138	118.888920734526	342.433619451355
818	818	492.564665264197	673.62465672745	116.94968990931	344.279527068053
819	819	522.792678878631	672.924123659399	120.745356269745	339.734126958379
820	820	530.385117963445	674.618498681165	136.923936035781	342.242207931775
821	821	532.509006741275	673.898049988759	128.879526758402	342.795947952595
822	822	543.261022269491	671.962743905117	140.486177185016	344.299367176998
823	823	518.853464672856	672.681740582486	134.12274603907	343.517257045987
824	824	497.955614415735	676.225207617248	102.457303252789	344.355121488698
825	825	519.506090490522	676.704232932221	119.584206149858	343.404349769216
826	826	516.71487261724	669.652102360742	113.670496638412	342.04902667138
827	827	518.576204875899	668.535725013357	124.951130095821	337.845333895721
828	828	567.809293916632	669.472027186021	150.863528476559	340.543977448319
829	829	548.017128974638	665.474805729125	139.379094730941	345.689409574269
830	830	525.887160197234	673.207870111935	127.771521057155	345.005596207913
831	831	541.879774049734	676.167277602303	124.139001109581	340.583704840409
832	832	508.557395923785	674.120454452573	115.578963227154	343.860222988152
833	833	529.717610002139	673.527969337535	126.0491512543	340.311979531048
834	834	547.556455873062	665.134154533776	127.582427423749	351.402382223172
835	835	515.653721433774	672.258301321765	133.559257141462	343.94190577089
836	836	538.793240056962	670.940071113317	151.038194418174	347.269849181053
837	837	511.713201416414	675.34481989299	113.282967527946	346.111681123983
838	838	529.632560086648	667.490931150586	132.069336575891	345.983510454672
839	839	534.799934330097	673.920905190228	131.396902877788	339.718415913422
840	840	508.303564192875	669.340049562178	125.614484295303	338.466228928765
841	841	519.416577682928	667.980093589689	134.961365920918	344.048382437997
842	842	523.390064447128	671.966163474184	134.425080881536	344.933334228468
843	843	498.409919434763	665.502314208689	130.770042123411	342.641592306343
844	844	515.541761081497	671.567321796437	125.155153462729	340.698877486252
845	845	551.76535533452	677.174153502631	169.460044232616	350.785916603612
846	846	554.480790768211	672.237378578128	145.658883858754	345.484709496246
847	847	546.715215152209	676.943710252057	145.233948496825	340.231592250602
848	848	520.913635304368	673.834003837505	132.218518404629	345.301133864575
849	849	513.748536385823	671.52597772654	143.297537369614	347.955312962617
850	850	506.960839633065	670.410196093173	184.158506383845	344.866074809886
851	851	526.638413328151	670.635151625576	145.678010308268	345.368597459512
852	852	528.419118979761	671.847210407875	123.175793429671	341.973141902526
853	853	531.389512945248	671.617578450514	123.623067748632	345.001604469693
854	854	518.691494496648	669.00614189509	152.349832125088	338.919537097833
855	855	508.852639593627	674.911496182379	160.578073359835	340.812678164847
856	856	529.524747121462	673.989872892713	161.441131115613	342.118381308374
857	857	529.657107184683	669.075454272842	153.722122042865	347.854824643127
858	858	518.770996023861	672.59412342534	137.056758183365	345.233879199534
859	859	536.899901849491	677.623184068458	145.261177241371	340.088998275724
860	860	512.518676955852	670.411942711051	128.040498087904	346.899837858257
861	861	545.894565790879	669.626350493608	122.26044857969	343.678819769669
862	862	523.649945533169	666.819638815852	98.3864581339935	349.291334056234
863	863	504.49454507909	672.490536897186	147.306236483388	343.131950600954
864	864	527.207244692071	675.122771854033	113.594639085739	344.025737385667
865	865	505.658083110185	671.398811187449	138.761617597177	342.670788542326
866	866	540.82508870831	679.667299533773	132.281687683459	348.908985822465
867	867	503.411870684136	675.637555287979	143.526680243671	344.742554546762
868	868	520.937411682964	671.382652220511	122.167389898922	340.404773424051
869	869	554.192670500351	672.78731089025	138.374278272452	338.655245280707
870	870	507.426606563423	674.797438176292	81.2141845758823	345.497289386049
871	871	510.427243338052	670.810035723468	113.896659618263	342.165077461014
872	872	528.979811442399	674.72434233074	129.261047712425	342.887263626239
873	873	524.831359538103	672.373174308159	130.363831771484	340.271826724498
874	874	522.653065982532	675.272033433934	127.553744505476	347.65004301659
875	875	530.594402374468	671.307467694242	152.57047969929	345.466022665903
876	876	534.907934274688	672.153547090689	151.352108234536	345.510243320196
877	877	546.127607386558	670.312720761045	109.852153500557	343.57228774495
878	878	523.406609375493	668.820695645057	122.614250779643	342.352586473258
879	879	522.516862497279	670.215289451569	150.509671521435	340.876212780787
880	880	512.014149707553	669.441884948164	135.001133507869	344.703874886817
881	881	538.394068411519	670.608588599185	149.534784572454	344.405846793484
882	882	548.320970241548	672.927651294882	109.488080924306	344.256472581252
883	883	503.702474034242	669.573012493124	122.912078053206	337.061457364069
884	884	541.2583141783	673.375822042952	123.139288671987	349.797544640438
885	885	524.694715621613	673.471565880764	155.047421268624	347.906013307466
886	886	516.235700010014	669.767474158359	131.47641853706	342.483840875715
887	887	549.422790382486	672.423572190356	144.774898021169	346.401718593932
888	888	509.711683269974	672.651006438469	145.352645659405	339.958605594896
889	889	525.229359993696	667.123439811169	103.961458396774	345.883170408755
890	890	533.64237234118	670.973355213396	146.331689757106	346.001102203328
891	891	501.21080702174	673.441998407617	122.06828502259	339.892544894587
892	892	532.044746908198	675.939668192559	84.9333008522376	344.351944634524
893	893	531.220728563591	674.643456276114	107.625825217244	343.784025541343
894	894	502.597520242852	672.278818791674	153.559223823155	346.629782065868
895	895	561.726819989026	667.339230239967	119.008032306322	340.30461240194
896	896	521.522911526001	675.33973305437	104.761110998145	347.466307158736
897	897	557.419350950138	679.495782206288	149.079170737455	345.169957127867
898	898	548.918705166972	670.398990598264	120.2088445445	346.960050785383
899	899	542.473727166551	675.206228979296	125.586567750477	340.259099779446
900	900	519.143903021464	672.478839820342	138.162667033404	343.256510721357
901	901	510.604256420342	665.518590329817	143.616467715618	345.646889653264
902	902	520.96482602565	670.427183077879	112.975379225512	343.614063599953
903	903	550.951326280985	673.425337825557	134.0023994669	345.427227307915
904	904	556.474846325768	673.671857023467	145.006170319701	342.284705883552
905	905	544.794648365397	668.414589405809	129.298660357882	351.171560064337
906	906	553.960345749147	667.285336258246	125.168942778627	342.5321006199
907	907	550.106833053254	667.930095338275	135.150621899245	338.252763160564
908	908	507.988442699543	671.710392726584	146.305194639714	343.596947296695
909	909	487.198540457598	669.508988972166	127.649541686613	348.103444967655
910	910	535.742349277033	673.84256155817	139.51992122742	342.21012330934
911	911	539.920833769598	670.285614098846	148.372218188038	347.63922756702
912	912	533.645782642661	672.665536060711	154.076135014117	348.129482015464
913	913	532.294270578705	674.779520395996	150.31188645884	341.118181168283
914	914	505.686128243295	672.139115051145	113.296161132311	337.678760592333
915	915	510.945666941008	672.144771191949	148.059945167948	341.703499926416
916	916	542.111958524017	673.672967597066	120.09851904896	344.338674419285
917	917	543.001978551066	674.334761462141	158.53297143966	346.491426312073
918	918	557.57030252412	668.772046829081	154.885160228844	343.643893601964
919	919	509.916805351157	669.155040131409	115.437975299422	343.907744437262
920	920	503.35710764733	673.126385794406	169.631838659184	345.193523291156
921	921	489.840366961819	672.71112602401	135.111073286622	344.663543170697
922	922	509.898512833854	673.378625142523	133.841138267915	341.752868021458
923	923	513.751377429334	669.547457740735	112.85017969666	341.183759380434
924	924	521.9461376246	671.110272886584	159.278021297805	344.75396528641
925	925	556.354933145236	670.931799923698	149.766370235745	344.355515720713
926	926	485.200071559903	674.829401618044	125.406248694851	341.375194895255
927	927	526.576850707909	667.992157931627	146.881389557289	339.899867175232
928	928	533.102822676922	668.506910842656	135.127993119455	338.877791479839
929	929	529.493588325533	674.107350262016	134.354513928967	342.955626217672
930	930	489.281352158293	665.662512119951	154.619179599881	340.479665811425
931	931	545.91207067213	668.045638286337	110.695213356581	343.577759892388
932	932	513.597582219856	671.197344523371	157.674561150551	346.771583003772
933	933	550.440673274562	674.785810434003	88.1409016227144	345.687095267126
934	934	528.735703361742	672.703622919451	137.432782371868	345.429632530777
935	935	526.803740626993	675.369100963969	136.337392044584	344.093788397557
936	936	514.798262295744	669.834774105282	110.634174184332	346.703145543536
937	937	543.23069450327	673.705168330416	132.995573914027	347.98787292568
938	938	493.176613097216	670.857834294309	132.321050996022	345.643778459524
939	939	505.285981974031	669.23032180396	117.354329130481	348.132707358909
940	940	528.053733269743	675.449311407224	147.303971225189	341.951046143779
941	941	512.63370840947	670.950540788726	128.666742128217	346.912559985883
942	942	506.662420973947	672.305421303013	99.8629280117561	343.354994362183
943	943	539.591761181438	671.712626098237	148.124480907098	344.120208549307
944	944	526.89265560407	667.903261974264	113.249697492777	342.747043228387
945	945	520.026865525051	673.671425705994	122.097162663992	341.977106647429
946	946	508.780843835537	672.368123151277	116.6962284877	338.140509606772
947	947	513.405376909297	671.222585082586	150.259005013613	343.354009023099
948	948	538.729109253863	671.683143328057	130.06313708728	346.268148863915
949	949	524.222716840937	671.994386757192	109.057740313927	353.19085816514
950	950	532.489131980109	676.573883280245	154.097589877509	341.283654130648
951	951	498.640706603917	674.023474775673	114.032241958443	347.616492924266
952	952	549.463980101266	678.255648896803	104.356793847856	341.623904607883
953	953	553.616916693404	677.705071648641	128.778909234397	344.187939824061
954	954	543.211130187325	668.547435460385	133.071271400845	344.256011502323
955	955	518.320369078138	670.549772640719	120.734275386101	345.875928759672
956	956	517.23870147549	673.030667527324	107.960075494461	339.680105604151
957	957	538.577898453163	672.767194136997	134.230055281183	338.341492182643
958	958	541.032094315048	672.279107976591	127.818342699237	347.672654848233
959	959	521.919096355164	666.502979794171	108.567059973357	347.18118394665
960	960	527.123189723803	674.665760506942	138.876255166717	344.896091580006
961	961	519.302442608083	677.624860738537	115.585883156042	345.972276634728
962	962	523.618059677276	675.843891223933	126.567170661867	341.584123725167
963	963	520.284836771188	670.089964180071	127.743047173721	346.352964500776
964	964	534.447564470186	676.518892322314	145.060421727493	344.506653956038
965	965	539.782218374222	675.868410897913	141.498801636681	346.292109054458
966	966	514.740939663857	669.709391477901	141.926065444697	342.824875540428
967	967	514.511235671428	672.856613005942	109.570802619597	348.105865498749
968	968	533.191557030831	672.175669861645	115.262733754274	344.66988341426
969	969	535.65850478944	675.114653063554	106.242217940771	342.151274470061
970	970	528.94445756633	673.658659016517	137.080341825698	344.493362030651
971	971	531.438499435288	671.925364749267	107.890606402152	346.329249480362
972	972	542.520343315842	673.878759611911	135.360611771905	344.657073509843
973	973	515.284136695062	674.823768501643	148.969213786676	348.03954411609
974	974	505.283088287618	669.53375364361	110.531924118995	344.077314382442
975	975	506.804013548869	673.331584155496	149.039487779871	343.481324582615
976	976	515.397114527826	671.471668138125	167.330116243016	345.265010818076
977	977	526.676479286011	669.322871328298	126.23061805708	347.892131649074
978	978	511.599401903613	670.12189567545	110.841637468015	346.746880886449
979	979	514.912409835562	667.178093250623	137.652948360879	343.097740372846
980	980	508.146948116671	669.847219166248	136.929347160617	341.18168115653
981	981	521.885929544262	673.710692356957	132.537810531383	342.751196648561
982	982	529.070494711963	669.118808359715	116.190445027127	343.873974721611
983	983	512.71055371018	671.89255078137	134.024463117644	346.418722103506
984	984	549.254467088811	673.545538121356	126.377422101312	345.588842182631
985	985	506.398500286028	669.230210091077	118.36299236887	343.511287049524
986	986	509.634488490962	671.594861737545	140.411121960508	345.683447496619
987	987	523.371837895788	673.25088378497	122.575536593898	342.851234958469
988	988	554.795780727425	670.951555633781	115.209172506866	340.528336032201
989	989	530.507254510691	675.425988504829	137.442125642163	339.290652128912
990	990	533.695355271493	673.220153254964	133.500664458872	343.203191746879
991	991	520.827132139925	667.347836666099	77.6595868331936	341.772391470565
992	992	481.840937033453	672.836912683095	111.218230057868	349.73849280613
993	993	512.52792526341	675.480509873308	120.615745663926	342.893707587668
994	994	521.907174520976	666.265265514627	114.743027563166	338.820544413607
995	995	524.878173131911	673.058000541784	113.123831551521	345.247386300003
996	996	510.539783027379	672.062211516036	121.557719774615	341.748868347415
997	997	525.265147045539	672.04998403688	115.085720209491	344.047694447268
998	998	516.416071392758	669.694021830815	151.395241391609	343.409290479772
999	999	484.816712265884	674.348534865324	117.644310372687	344.299275749514
1000	1000	515.097702224925	679.678410425945	116.869636838302	344.634892526763
1001	1001	522.377441555068	675.790738953487	101.009849435946	345.774135556176
1002	1002	523.781827834483	672.555395571835	137.507181666483	345.972414460694
1003	1003	549.766198835486	672.321510794216	126.377412014651	340.666324292781
1004	1004	507.028105932022	667.933572707235	96.7731527756306	346.612307729956
1005	1005	549.240123531165	669.416762609529	139.845937027954	343.411805694258
1006	1006	498.941205548929	674.390191491508	128.617265325746	348.990382955147
1007	1007	528.745434577853	680.520093630135	124.351298882948	344.530624712113
1008	1008	545.387821364603	674.397736767696	143.396102658223	341.465586426932
1009	1009	541.653411089184	673.511415515155	173.686019733604	347.753061994918
1010	1010	536.554338698639	675.58281343609	113.536427299097	340.442169378306
1011	1011	521.87986121809	671.875847520926	116.111158685842	343.094885030201
1012	1012	557.412765324559	675.913695210812	150.265691511893	340.46874720853
1013	1013	491.831290508892	674.122385718874	119.771187084677	346.124404675714
1014	1014	492.670711520478	674.046683467779	136.229543705459	341.12563007027
1015	1015	506.294701955519	670.406169416093	119.737293765625	347.324749362889
1016	1016	548.801280845653	672.986148975834	143.347724383799	343.357777327838
1017	1017	527.484730705362	675.041315511471	162.538626271255	346.153181205342
1018	1018	534.316267353924	669.44660808742	123.551044533747	344.010770265819
1019	1019	510.001762802551	674.683656422045	148.200660247852	344.69852395599
1020	1020	538.233412020302	671.956373135693	152.700245251645	343.393190560878
1021	1021	493.098816683059	670.205819514488	139.422010334124	340.397956887927
1022	1022	521.243923662636	676.528480627084	156.196856508254	345.651950599965
1023	1023	551.54358476286	674.441060015314	137.770842135935	351.029842243577
1024	1024	534.903173873049	670.226510737595	129.566343686898	347.334852771807
1025	1025	533.800351230423	672.817756174939	131.579617221491	347.925623990832
1026	1026	542.309617739569	674.307706454674	172.860697188881	341.689475648024
1027	1027	516.504896429753	673.18441542061	140.576430609434	339.744858094346
1028	1028	534.655466300787	673.353020552452	141.569888641501	342.198169537395
1029	1029	555.149211495725	673.685739173945	128.728280368342	346.675302677606
1030	1030	549.642061129137	673.14829933343	138.386861810397	346.068409488997
1031	1031	529.662163412664	670.942227392082	115.311095038197	343.430796228451
1032	1032	503.171507432364	666.754915612763	129.591369935915	345.859405695084
1033	1033	469.574549385196	673.339813269484	121.384622157891	343.44640219647
1034	1034	520.330702669869	670.583272829419	121.400121795477	346.158625370743
1035	1035	522.07476970228	670.571897404518	115.567436170621	341.359314622499
1036	1036	534.728664651876	671.162142602238	153.638694534594	338.502709173217
1037	1037	518.931019033714	673.709356304223	174.588962898077	345.549640945126
1038	1038	516.048411828537	667.560763837717	124.707348066764	345.172101796077
1039	1039	502.768507572542	671.469630179548	117.591017236431	345.407948073569
1040	1040	545.642242238165	676.855774240052	133.764940224038	345.524083651236
1041	1041	524.624826881795	672.120060483297	143.97970038318	345.724629169555
1042	1042	518.679921424332	672.23475281456	153.988092577247	347.48756517956
1043	1043	522.749122682627	672.212215070986	139.802088921891	341.592526003559
1044	1044	524.211021802918	673.254215602183	143.775762636246	342.116679268883
1045	1045	541.172422801283	670.498835211849	136.840015827761	343.059584783546
1046	1046	513.401496110398	674.035804154642	135.810482466687	339.570698210445
1047	1047	522.926495538208	673.129758811843	150.070574387785	348.07141048923
1048	1048	520.824379984724	671.504525425427	167.16845910427	344.442922688848
1049	1049	543.675080044736	670.264106003455	105.150956560864	346.000825490856
1050	1050	522.569614775567	672.172075652117	136.512462810987	343.176493205083
1051	1051	539.771490829388	673.685824175076	138.236936873235	349.700169126462
1052	1052	524.384533263697	670.703881912922	96.6996819129214	347.693970310816
1053	1053	509.019190178438	670.458139882414	156.942658891179	346.593951584119
1054	1054	507.240239373511	673.012679717201	149.543253531961	347.09097936665
1055	1055	489.072856071332	670.135329095302	113.295115013115	347.480756372331
1056	1056	523.494284070591	674.585410049136	142.689971775516	337.626572510854
1057	1057	528.08537232478	673.312956114942	128.534524912881	341.257402891138
1058	1058	548.233903931942	668.243033087302	134.118064945652	339.545218130897
1059	1059	535.286243629485	677.667118130813	128.635909755564	350.044241225255
1060	1060	513.526370933895	669.502790626973	99.3894459375427	342.949449693451
1061	1061	534.915562633738	673.281419047404	145.065808049288	341.728277100949
1062	1062	497.460974354429	671.09047317229	137.598712949013	341.387998352471
1063	1063	521.17603800444	667.457867824009	137.232437318106	344.502504584906
1064	1064	524.742452085372	668.099833550004	104.793441112069	345.058235267038
1065	1065	533.902731423425	670.213043783542	139.246850892775	343.303550911411
1066	1066	532.460782451473	670.069261777842	139.239415461989	347.578093937504
1067	1067	520.837689123307	667.403114682877	119.941440515119	344.837670578054
1068	1068	521.41055876924	676.295574738656	132.948606054006	340.42170921745
1069	1069	522.736805576894	674.368310838022	121.316868739928	344.40136679281
1070	1070	548.932089909932	670.934262879845	140.214288232826	339.828822014603
1071	1071	517.727374045523	669.455573608408	136.71210453904	345.594571846526
1072	1072	520.303927450532	675.500262821691	117.592701154982	344.828734043632
1073	1073	518.985521214615	671.937006494282	140.810192387194	350.471300107357
1074	1074	509.995970714225	670.238814253235	135.113492276662	345.270300903126
1075	1075	544.058932341999	668.444912290526	130.2081419085	341.429319131419
1076	1076	529.267321248232	672.528408797668	121.55606833521	340.315381321584
1077	1077	542.524551096217	669.928199954528	111.751968565966	352.774494124691
1078	1078	520.925265579921	671.074216057395	152.311185261665	345.92021787204
1079	1079	547.209553110571	667.021198671103	121.189503436705	343.09795257167
1080	1080	532.266822564339	667.975017938131	126.114622561053	347.920870950936
1081	1081	512.877909144389	668.170927903318	184.537724145397	341.948552706413
1082	1082	525.051564304475	671.847177415927	142.8867623483	347.911166712796
1083	1083	492.806934414571	672.492537916822	160.375502289105	342.349244912036
1084	1084	508.504789158082	674.494473810625	139.422517332017	347.244890812946
1085	1085	528.604140202407	669.577078346256	143.706387716815	347.469942509229
1086	1086	528.123361733632	671.306004627644	160.298264469611	348.918994272461
1087	1087	528.736659980906	672.131582522527	168.414902624256	340.406846220728
1088	1088	529.997001039039	673.323471589923	150.210617710611	345.739190839042
1089	1089	509.77121819332	673.816684820193	144.656056993262	341.882076585857
1090	1090	555.895331012714	672.505637045031	133.112509603289	341.687202613726
1091	1091	533.912773224891	671.596541413831	107.674831574756	342.786368895814
1092	1092	529.690670315596	671.74302128895	150.904133569623	339.120647140753
1093	1093	504.289500752036	671.960632676255	112.592074853597	350.569920560761
1094	1094	527.277167966139	672.353797109392	147.471795576022	342.98611780547
1095	1095	549.047110007529	673.290907974313	126.856800633195	346.398478149333
1096	1096	534.927751007341	676.243310074377	124.451173089534	346.239254113841
1097	1097	507.104005070771	669.923865167484	144.41648365189	345.70429267573
1098	1098	474.193047377029	675.427071778387	118.683153091121	341.071893707407
1099	1099	497.750767643904	670.851709368504	109.765975483235	344.720215017114
1100	1100	525.847270597829	667.867766913542	117.336061367894	344.524455341821
1101	1101	485.799336053261	670.578119468512	144.711392467019	347.705610754048
1102	1102	538.837426178731	675.552347089245	124.356711356529	342.025692745789
1103	1103	500.71961810985	670.163039837411	104.360174996752	344.58750211769
1104	1104	538.424925457889	670.520858616316	140.76501149847	346.147001807163
1105	1105	505.121220710614	668.840272937587	115.564549443301	340.277587122212
1106	1106	537.432468070649	672.531122688007	127.852634417123	344.947885327391
1107	1107	539.110848477267	673.667159818423	123.230746230025	342.668409854108
1108	1108	545.358787611548	675.10749392276	153.156436431874	343.181793244635
1109	1109	532.500635268175	668.914251993779	119.301724761381	342.198136337645
1110	1110	530.388097159616	672.03378919035	131.203490496419	342.339260534036
1111	1111	535.322917979586	676.162079462175	144.992501934778	346.274991950373
1112	1112	503.011581684986	679.8278190117	136.776008463067	342.102129116865
1113	1113	517.555256467343	676.530848333521	141.814232619845	347.168366172109
1114	1114	517.99551993797	668.082492917802	147.836002780854	343.243636885106
1115	1115	523.451364512538	669.993431449794	160.140884880419	348.847632939455
1116	1116	544.479994947601	670.168925550264	117.317071860337	343.488980202294
1117	1117	525.301305788569	673.113568473581	114.450156410688	339.254385924007
1118	1118	517.181754868041	667.284792091434	123.771391840058	344.083359130621
1119	1119	498.543269449649	673.606682714269	143.811972563528	342.103304943121
1120	1120	517.769076732659	669.779280350722	132.684805150374	345.886813483407
1121	1121	488.090636218469	668.46334425682	127.922976686852	343.143986337271
1122	1122	521.977758132051	671.394824874171	135.601685518357	346.086928851384
1123	1123	548.717471136043	673.445534531981	124.733133056984	345.67302163961
1124	1124	521.97591551783	676.967454089773	148.740059446052	349.082890453645
1125	1125	517.057950879976	670.925898342441	102.82135216783	342.476323359033
1126	1126	530.981023588182	670.941636016533	126.405531009212	344.612985293735
1127	1127	520.210320017177	672.056777899466	114.760549374319	342.254628458573
1128	1128	508.113314661719	675.936538423447	136.245904355877	341.685581824561
1129	1129	508.935545048451	677.517046158353	123.324389290268	344.425765711552
1130	1130	518.298175320134	670.137058656084	128.747556520121	338.172762385843
1131	1131	529.977054699567	674.083564946139	116.148515422873	343.861804316533
1132	1132	522.839768993581	672.152090292432	143.507114557221	341.818322471959
1133	1133	515.986436005199	672.377409049268	137.579434073034	341.730567168907
1134	1134	542.001432601054	676.409618367551	145.359630079671	341.728092732629
1135	1135	523.968304696895	675.388973378761	125.783599293277	348.080482951424
1136	1136	515.977746038211	670.179326409378	129.14996261878	338.381851402359
1137	1137	532.292747212678	670.798199397951	136.893279320997	343.730952400289
1138	1138	531.2463186775	671.255010276709	106.0747643733	337.202353367264
1139	1139	487.376218264441	671.801789613948	163.80097826012	346.143150507773
1140	1140	506.616832336213	676.263127974472	179.364948509828	338.892565053237
1141	1141	511.834269967472	670.078985298713	151.347959617673	348.048881287387
1142	1142	525.185459631467	670.893420109346	110.593294007059	349.538659885483
1143	1143	501.557207105327	668.275810488457	125.445618952562	344.731703265085
1144	1144	550.51705493783	670.687609016522	143.957154667139	349.623978384908
1145	1145	518.89895549702	671.692134551107	132.316790731614	347.703352886976
1146	1146	527.849193680496	668.615349178266	120.202701661334	346.666976731208
1147	1147	564.525916105125	674.295748151438	117.242628921994	344.101133643244
1148	1148	520.623231700601	667.97304796327	118.614084873433	344.702198201858
1149	1149	548.109198075819	672.207283047013	132.114989903948	338.615647954967
1150	1150	544.242912944304	672.965802487781	102.354375769706	339.782345417249
1151	1151	505.955257211718	670.0098921596	136.897914019761	342.013956793801
1152	1152	503.400880835373	671.310881935034	173.823196997015	347.041165774448
1153	1153	550.069416564936	671.45888637203	145.91549820238	342.640460428744
1154	1154	547.94970136058	670.519568920668	134.253870345848	349.147499527511
1155	1155	489.739604647165	671.504035179091	123.098461619823	344.741260233223
1156	1156	511.057729209925	671.238261709389	112.641736386213	342.043287172775
1157	1157	528.325874408742	675.493355710157	72.144677964303	344.501423413689
1158	1158	516.417817660393	667.618941324622	103.817323701932	343.117390578154
1159	1159	531.403333906421	671.644542392033	121.501153550141	345.867776156978
1160	1160	520.051817841651	673.379215208403	115.291514534086	343.611299671573
1161	1161	561.644670810941	671.793659392854	138.421145931978	342.984700885833
1162	1162	514.479756474408	670.479813340578	130.9270131131	339.678956229172
1163	1163	538.924905026282	675.212551342341	116.582122335478	341.084806715301
1164	1164	526.11856154885	668.949243291057	123.17448036083	344.352203397539
1165	1165	517.355080627329	673.284333704703	153.565646246931	344.450662503044
1166	1166	522.316087565042	672.825471001652	154.938182990759	345.294540117812
1167	1167	509.312058343151	675.668458239051	123.929421685236	344.159918861759
1168	1168	509.176501041539	671.012754313829	142.228035366088	342.86637925314
1169	1169	531.911742966464	669.683128839008	139.514471057535	340.849641591843
1170	1170	528.933596026837	671.526210250503	128.433179183723	346.050233921475
1171	1171	499.981175051027	675.967859233934	121.632937874713	350.271765558533
1172	1172	531.867336046846	670.025585053941	147.940742524475	342.272528771104
1173	1173	557.061310585433	671.396749727296	151.626431384528	347.798500160976
1174	1174	513.561168674103	674.484621496088	122.430776931567	341.53087795745
1175	1175	529.512443835367	671.305852095433	125.320102066346	340.040753362425
1176	1176	527.495015480541	671.263215024083	105.825415984914	350.26807119459
1177	1177	542.762660173931	671.530488765276	156.919791003155	343.005319112001
1178	1178	514.463358529838	672.735764317836	109.670226851199	339.283699952717
1179	1179	497.424303811274	672.39033558933	154.094988902381	342.597414808356
1180	1180	498.58733033342	671.540921937968	105.502010330478	344.331774717609
1181	1181	512.989058376518	671.540463169883	135.511071058914	346.226751290043
1182	1182	516.246478596975	676.417022854536	137.74718320561	346.903440876469
1183	1183	522.373348382565	665.557548277158	110.087218269283	345.119055364046
1184	1184	480.004954413535	673.483626294585	147.750368568382	341.948469284065
1185	1185	503.380621191451	668.570876315156	116.303857773968	343.898626961941
1186	1186	502.869634752397	673.11870195785	138.002569584285	348.283975284994
1187	1187	509.41014587499	674.536147552753	111.960920729519	344.718284899397
1188	1188	509.612571880879	672.717041697757	103.965784298935	348.587958741921
1189	1189	507.358361658037	673.522762710396	156.28527512162	349.923609396269
1190	1190	521.920905812717	673.258406259047	156.313584021745	345.775780026151
1191	1191	505.209591183672	672.731824568229	142.280166991017	348.403233706002
1192	1192	525.026284902325	675.162149870673	137.138891168586	337.633529248407
1193	1193	490.920362463406	676.091359945369	137.426211489453	347.970302705653
1194	1194	500.62950008797	671.12400756832	122.45306161608	342.867798567189
1195	1195	543.711882093722	673.816316038465	172.023931513061	344.273852331227
1196	1196	514.431130538367	670.803981812234	133.758859793917	346.826571618913
1197	1197	519.847647664266	669.795019650184	115.901326872789	340.697806373093
1198	1198	538.035524698211	667.46828189496	119.120809009835	343.46279102044
1199	1199	506.176668574328	670.045098792459	130.493203320194	346.608433726448
1200	1200	535.568636423741	674.159280740562	128.124661721518	347.02142563185
1201	1201	529.065687241789	674.363261186117	116.08486994831	348.709397519129
1202	1202	540.384080500519	673.128235429862	126.788811217761	340.392105470649
1203	1203	524.927469874301	680.312201594914	141.445692829477	347.950490997022
1204	1204	547.770162197777	670.245915325188	148.421547132308	344.02284233526
1205	1205	535.687185575648	674.357670004446	147.971942579448	350.662903029951
1206	1206	527.418887792613	674.348079785484	117.6082654976	342.842205535032
1207	1207	516.584412927061	672.842041140297	145.676382599739	348.114522250089
1208	1208	539.012592887951	672.391695922228	144.262858450204	345.03578015765
1209	1209	529.821111847255	671.59476841651	138.726355324846	339.342005956481
1210	1210	539.854268033388	673.471379506798	95.1180959898789	344.739363104794
1211	1211	505.817632402831	677.087618217498	126.870239049117	344.330791118435
1212	1212	541.154442235669	678.171625678272	104.949528251632	345.236068762718
1213	1213	514.636893561792	674.211493277135	122.789643679848	345.542540500302
1214	1214	528.153013188764	667.325960421529	153.174342793815	350.24131290853
1215	1215	526.868672505641	680.318675259468	145.170896541528	355.034533705084
1216	1216	493.929784503697	672.702082730052	155.615790155839	336.910568615399
1217	1217	518.458782683163	668.659895198387	127.452491944181	347.124646043116
1218	1218	514.056641181659	675.957939520834	119.88570300217	346.991999555215
1219	1219	506.582992326754	674.059102708962	158.734652440757	348.40909742651
1220	1220	513.760866794797	673.002745209005	109.939146665063	347.334259221781
1221	1221	539.152891680162	674.050145823363	135.230877377671	340.083036652281
1222	1222	530.474018905135	675.294958625685	157.57873836498	341.014618803781
1223	1223	511.569740023975	673.681835817771	104.219579483854	342.014947040292
1224	1224	550.636383191695	676.178123379457	126.784325414192	341.066598605619
1225	1225	543.656943890985	677.862051097272	134.032892861039	346.486525278248
1226	1226	543.485948028944	669.994095749256	105.198842744737	347.715331039746
1227	1227	537.611893185797	670.435718135815	101.724898769887	343.413602768443
1228	1228	531.913850984087	677.526756725495	133.218775621506	346.462851079624
1229	1229	502.010629864248	670.617571483549	113.728578228338	345.842120234383
1230	1230	501.85756702905	672.063135006561	120.816851743114	344.483587141664
1231	1231	530.022523613698	672.087594662579	137.615671644969	348.847843910261
1232	1232	515.206578040898	670.11112808958	130.673554500769	346.230423260027
1233	1233	528.625480155815	671.146049311011	84.2342600427964	342.408093933411
1234	1234	503.046267517972	671.441567292034	156.481634754456	341.750373046719
1235	1235	518.470027049847	670.790874573155	131.127459227313	346.675337094712
1236	1236	518.210139833505	675.105987466716	120.123713590542	347.624420797248
1237	1237	538.180572910598	676.533919214469	179.512611882408	344.955407717363
1238	1238	521.264849966057	670.712315213521	137.928155619522	343.309329726645
1239	1239	534.542568933303	671.880791302668	149.60446807999	341.187122248478
1240	1240	529.677968578605	674.439884001639	126.112320337507	343.118658878626
1241	1241	515.02398027679	669.405794344127	120.417637017657	344.650005789955
1242	1242	488.832872212592	673.582573044331	156.691007862084	343.511165012877
1243	1243	529.216691995334	666.694229361331	122.672927097376	345.74977830413
1244	1244	522.72908136286	678.473159580226	165.221140471382	347.759608824193
1245	1245	524.617942453782	671.641330763046	152.404663186319	345.580763625636
1246	1246	519.504171041717	673.157390772594	143.494094037135	345.992626702193
1247	1247	547.870434383318	672.040200443417	145.793793668535	344.779215241463
1248	1248	535.068666582701	666.268133554576	135.226473908021	341.931403348432
1249	1249	529.022679508625	672.939788315073	116.166690440258	345.147996361278
1250	1250	507.438826631531	669.467395955131	122.466740276409	347.804578114242
1251	1251	512.577635681249	671.038858714935	128.03483894249	346.645501430072
1252	1252	506.168391243457	669.523248317558	127.679468111674	341.463675745512
1253	1253	492.666328641115	671.571502225378	111.849423856281	346.342490847839
1254	1254	508.175688535269	674.819911412318	119.692436156973	341.458813513235
1255	1255	528.953650512287	671.344616581554	122.525121406908	342.896977581074
1256	1256	524.33758720503	672.549658949751	102.414444255206	345.267627595151
1257	1257	570.932769692281	670.510787781409	143.40084226482	347.824140782724
1258	1258	527.28396070319	675.147806273214	118.611062375971	341.120217318352
1259	1259	514.193828599292	670.714938787848	147.545922886608	344.919483891564
1260	1260	516.123701469675	670.936133304088	114.786766267449	350.308767127744
1261	1261	522.740038217915	675.354132251429	108.772870109923	346.525587375742
1262	1262	520.701668754384	671.127105300576	147.533739505343	341.1277668108
1263	1263	541.787586626205	673.675330767742	132.280172305966	344.985109612654
1264	1264	505.017764386217	674.561835184909	112.384331872282	339.240053173731
1265	1265	521.354704337849	669.545700503411	151.812917525015	347.072241870583
1266	1266	530.18594023478	668.138729282454	139.294587186332	343.320578556174
1267	1267	524.368579541116	673.933190016398	141.924236626725	346.150820366424
1268	1268	547.106584138983	672.969193401107	135.418368627927	343.657049122863
1269	1269	515.632647817813	669.811460169391	132.248651212104	346.572448908331
1270	1270	538.781853868221	674.188655670613	129.684467113995	347.386754796275
1271	1271	521.458552417482	672.93935820817	110.918893394754	336.856877795217
1272	1272	534.319527831307	672.876039917899	158.611067986255	345.777031884422
1273	1273	505.89112988954	672.726883187565	107.482750561375	347.622312654337
1274	1274	552.647768633767	673.905354611022	143.123719097947	345.557971531922
1275	1275	521.580766324744	669.340449249199	130.95293633023	341.238535139721
1276	1276	547.903606850102	669.276898891941	133.767677817984	344.7622411079
1277	1277	512.111154110097	674.882383915692	106.299924871088	343.253896522382
1278	1278	513.897239831648	670.34237785315	129.451881588125	345.363949824566
1279	1279	487.472978883685	670.109973361105	105.414990162455	345.014488235401
1280	1280	532.007427363159	668.650733932702	140.413761008029	343.908296417533
1281	1281	539.092461828839	668.848083244599	146.363948013211	339.539979545747
1282	1282	557.0371747587	673.648161688629	120.747571835399	341.455421276729
1283	1283	521.578578303916	671.8918471555	103.577051403504	346.936266637374
1284	1284	521.021430081481	672.322717802585	127.139072114479	339.468692635712
1285	1285	512.530474325412	666.188052017892	117.226608826119	345.90960260181
1286	1286	522.514495515162	673.077577218915	130.311312217879	343.68963599299
1287	1287	514.539463432735	670.637868639787	122.245019108726	349.633584386022
1288	1288	533.681376023951	674.812222685976	141.262736232976	338.213493540221
1289	1289	544.937381405035	669.722338161056	154.670251408807	341.749064973735
1290	1290	540.993700512966	675.451379984857	115.130996200372	346.73306538029
1291	1291	516.116233167968	667.092206552591	115.772241403289	346.758728008823
1292	1292	508.237829356737	670.131978490955	137.758936037233	343.811437028184
1293	1293	512.233499600398	670.152111107135	154.613382128683	341.814306942713
1294	1294	493.960034138971	671.643037017941	136.107537494043	342.474137439364
1295	1295	526.643508287179	672.123497720184	117.073838222602	341.758871700189
1296	1296	520.507430821542	671.556136944369	139.001833771593	344.272198287077
1297	1297	510.822040731044	670.223323679895	122.924068773678	338.852143443184
1298	1298	514.321193367986	674.11910587179	159.284570712639	348.544680937532
1299	1299	529.458486003084	673.94469066823	141.712880907528	345.625403335866
1300	1300	514.016078704017	671.866781463575	110.173582873739	344.84142039621
1301	1301	523.107516422219	675.225617869598	121.537720274683	341.756905680901
1302	1302	521.594905574143	671.546337017003	118.677293758997	341.966464879146
1303	1303	498.747707816076	676.034755706089	129.825640075969	341.697731977813
1304	1304	557.70842445879	671.963422403681	170.941798776425	346.744802893087
1305	1305	517.392657388754	671.515479916201	112.561633958594	350.497852525435
1306	1306	521.489854504641	675.347392620634	112.63755400615	341.496152408551
1307	1307	502.464501547086	677.043592325886	115.73528969851	344.82266289672
1308	1308	549.084396287538	676.308834001672	146.755994578281	336.899104712115
1309	1309	509.993946330915	673.137526491022	78.6834085861484	347.360615399475
1310	1310	537.338489312675	678.036279727696	105.989523693686	347.000288200269
1311	1311	528.148719057103	669.971234974644	118.683989689664	343.081175429194
1312	1312	533.511950663476	676.966753964377	120.942296885188	352.074471808489
1313	1313	507.666783903729	671.677626871856	133.302727052621	344.897313191875
1314	1314	482.942668598188	673.920336158131	121.122669070906	339.257266568496
1315	1315	514.910443633884	670.639789953878	79.3534649108105	347.206936185129
1316	1316	548.00054982433	670.861742527953	96.9840237377595	341.531114369566
1317	1317	525.090348888447	672.118756894184	112.238184238696	341.383673835464
1318	1318	522.753871884421	669.005704623406	145.029554517533	342.47312091328
1319	1319	517.174033082777	671.228733827745	125.326464427783	341.688761262132
1320	1320	518.504049986916	673.727973557191	109.489104048533	343.476146477742
1321	1321	535.140938719558	672.985465288473	114.900324330614	344.409995908182
1322	1322	539.530117439169	672.983585311155	146.280748320485	342.966697281307
1323	1323	517.115290649134	671.635982632694	118.980932941989	344.442505428067
1324	1324	530.45490543263	674.471916165237	120.368121804924	352.475242390299
1325	1325	524.788729289819	673.032249187043	139.558648674999	342.919539333251
1326	1326	505.457436871989	672.503294311573	125.334840815017	345.732996598319
1327	1327	531.886014637445	671.21986159995	138.107290949343	345.399177791468
1328	1328	509.732415758879	676.60083347831	120.257825938228	346.184940276726
1329	1329	536.706245592094	672.38727312947	115.010248650099	338.522653872776
1330	1330	512.158811033001	674.89475057195	122.535907677757	342.157407134328
1331	1331	533.906141760203	670.744643865226	152.156550265505	346.059838152124
1332	1332	523.754581638981	676.960976486661	136.612857072065	340.175235172548
1333	1333	525.155917684839	670.021768919741	122.935017436936	346.046678492243
1334	1334	545.655500541312	671.805777948302	153.448303053572	346.402477834716
1335	1335	538.968225512642	670.839425435814	146.41120252182	346.610741563028
1336	1336	544.333174083405	675.723150351667	112.162746033795	342.940012773345
1337	1337	536.302667575253	669.125511976025	120.549628789634	348.00954825672
1338	1338	496.745032055875	676.230849801403	149.961749121331	344.221328384502
1339	1339	541.213460865193	673.384987325518	108.402560469933	340.196406867114
1340	1340	533.819422917355	669.203607303545	134.066436045369	343.930885439828
1341	1341	513.189093158074	667.617027730377	117.204936028892	339.515232214919
1342	1342	504.722159032269	670.252337279805	129.672054904078	347.219051097746
1343	1343	505.770390945427	671.633214443126	107.843762296108	347.911215004582
1344	1344	534.43592700063	670.457566266037	113.431408257715	341.681311968827
1345	1345	509.404569207036	676.165328738056	107.216026559625	344.881926144509
1346	1346	511.916611374552	669.676775716249	136.998508730939	340.591297428313
1347	1347	536.480999609838	672.728684357169	133.921950274564	341.554437728666
1348	1348	556.515198911255	674.486202518466	140.782726471635	343.160951689774
1349	1349	524.558216358964	676.286802378984	113.420023977642	340.458144636195
1350	1350	506.370687487034	670.927992964317	115.010290410251	348.6674181879
1351	1351	551.290741211864	669.05110275657	119.059489353356	341.550346348337
1352	1352	544.747844436303	673.442222072741	95.6557577616117	340.942805093631
1353	1353	517.545020144339	672.355671666796	147.226415236865	345.765613720338
1354	1354	516.736698039986	676.88510073138	131.246362095527	343.277282446962
1355	1355	490.065878298447	673.567428162429	137.580702044985	341.703234348931
1356	1356	486.586385411983	672.193207471801	134.114968123158	339.401947813789
1357	1357	526.465684208052	674.26444574072	148.604304044435	343.019578059873
1358	1358	537.488963541697	670.916701023655	109.866418354326	348.540930120374
1359	1359	508.017097513688	666.986243490361	122.424675509166	343.486997983754
1360	1360	511.81733554943	672.535632257594	133.651926685474	338.491360883104
1361	1361	538.80101453271	672.478754705064	120.449384681285	343.390147266308
1362	1362	511.384675831512	671.424782819662	115.291629809016	346.071520111133
1363	1363	536.88107486401	667.764074160769	139.253562295047	345.792476302499
1364	1364	536.154513550419	672.66652569054	138.544169802676	345.410482625536
1365	1365	536.554093344562	671.018080458009	136.684002978879	347.594415147588
1366	1366	494.631375407219	669.699842142289	132.81680739273	344.990755323039
1367	1367	532.277503723291	671.807796871435	151.294749381807	347.529043751552
1368	1368	528.704401558086	673.26780891912	119.968973393837	340.876469103135
1369	1369	508.787202065156	671.381166711257	123.676485705117	346.597333143871
1370	1370	498.38315194046	670.858850502876	133.77415456894	343.859829267042
1371	1371	529.752783539042	672.959470455208	114.322019366818	347.898653547953
1372	1372	505.050610905027	668.542704088533	125.426394289523	343.081699986334
1373	1373	513.533651376931	668.296457244512	144.437594985383	341.918713612245
1374	1374	491.48271435993	673.2606764569	138.870719972865	346.219141582643
1375	1375	525.233996990446	676.472931682881	143.703326326868	344.769389156332
1376	1376	503.365454344832	675.814346669593	136.176482145237	344.594803724352
1377	1377	499.44264882939	670.522574366381	121.578626779588	340.168725403541
1378	1378	495.783758466021	673.1788548973	117.288549072726	346.655765682218
1379	1379	535.083449813359	674.411526812381	124.761741891274	344.685886535172
1380	1380	510.212593807636	670.673254881477	144.333563870073	341.207702078741
1381	1381	516.204327749623	670.173225525306	153.308496367871	341.918766990423
1382	1382	530.463641939221	673.305535362151	135.515667120193	339.320646064602
1383	1383	512.701793586806	670.983124378778	131.392835356338	343.410727300947
1384	1384	557.862958080183	673.911569086191	90.9605416207528	345.366847103773
1385	1385	531.731431365816	672.47799531452	148.720481700512	340.746701319271
1386	1386	508.388838238988	671.555456634102	147.781125072524	336.705046971964
1387	1387	514.028287713989	675.353593428106	151.300881702528	337.739901058086
1388	1388	524.60599863025	667.591732372287	142.017338662463	343.939848154486
1389	1389	554.005321484767	668.845344303919	160.978984720812	345.714242777606
1390	1390	543.307697081628	673.952710066672	98.645234035495	342.715125772809
1391	1391	516.569656244192	670.079342480306	152.978166706837	343.652209836294
1392	1392	540.960705424961	672.548991542704	117.953850663299	343.673041080059
1393	1393	532.737804317695	666.517675485002	118.750722868534	346.000952308803
1394	1394	541.019519149688	672.655772806497	141.69618173515	343.144009681993
1395	1395	535.448033707799	669.125340158479	141.990092408087	342.308998606369
1396	1396	517.467153101796	669.843601650445	131.547530080923	342.733162089381
1397	1397	506.399723833076	673.010884301735	163.636704270706	345.508820080958
1398	1398	533.034883315838	665.888815655352	134.296815370442	344.695094047874
1399	1399	558.034015784188	670.241994776666	132.201567455661	344.190951996301
1400	1400	523.073596703529	676.526778939024	116.927798396633	343.639060333036
1401	1401	528.55481034776	674.087685121075	141.503795368108	343.520847392574
1402	1402	507.641816736444	674.304426592843	126.931436045845	347.938898373285
1403	1403	527.910948407014	670.653413985202	135.124009423942	343.640356964941
1404	1404	495.657357140617	670.693160753427	115.737005286619	340.252104338472
1405	1405	495.458737061743	673.915573756092	142.723035506107	341.715735418172
1406	1406	520.659514753032	670.993485961734	138.189313920943	348.698133250053
1407	1407	503.148278703304	672.777297241184	134.968946018864	347.334614101782
1408	1408	525.63898255714	678.325346332204	169.587012518377	344.365597298587
1409	1409	544.658372702891	670.530327346097	129.972827951523	338.569990279758
1410	1410	528.800866372996	672.307612483942	153.719267872166	338.424969614596
1411	1411	539.554875674103	670.870163041052	151.99468817554	340.630811826283
1412	1412	534.734029837847	676.226907423096	140.550675448564	340.829160628954
1413	1413	496.796595255742	675.29378256464	143.437141813232	345.529941560762
1414	1414	499.81377972271	669.312895884775	136.946096218911	344.603676684224
1415	1415	522.73506906183	674.832819693548	131.263856340997	341.39709165947
1416	1416	514.903773922594	672.744743698936	147.973939539257	342.871813118369
1417	1417	559.452428547045	671.566754816121	96.1161772797373	346.256911072778
1418	1418	494.418442515953	669.914270229053	150.831437928223	345.349434938943
1419	1419	549.435886823909	672.437217126512	113.032850085421	344.238293186737
1420	1420	540.686752670088	666.387569879357	118.833467470444	338.000014590367
1421	1421	495.993065598519	674.257998802405	137.114987909069	344.917772112468
1422	1422	506.960258047784	670.813245265147	106.999867891957	347.402733938777
1423	1423	529.354152310047	668.419689655426	137.853847166448	341.362220195644
1424	1424	531.557935253113	669.295719322477	142.260078535987	346.221196534852
1425	1425	527.09161008571	677.627295369176	138.485547802593	342.06279120982
1426	1426	534.912280305217	668.073299085376	134.429869796076	343.615788670601
1427	1427	504.798768956111	671.585098212668	133.089299683145	343.2725793812
1428	1428	543.714845546116	670.229533537022	121.877084319902	338.14550589724
1429	1429	536.992942600329	672.112839652546	128.078474893166	342.840546272256
1430	1430	504.483046531858	673.604482586273	64.2693965510867	342.080946098106
1431	1431	522.371416243266	668.676698627529	135.184416325706	338.510341155927
1432	1432	531.572693591912	676.30079290954	139.036617646518	342.664479870705
1433	1433	542.03174075002	669.976396337052	150.199795158273	345.866501022905
1434	1434	514.685378256622	672.466677522437	139.811040424835	345.599545164669
1435	1435	510.25772440675	669.878381688657	129.845236436738	344.384400689702
1436	1436	513.729339629558	673.530013053221	135.522419235364	345.357402347473
1437	1437	530.374967455272	664.518260922016	152.182558397959	347.827490234528
1438	1438	519.39037042292	675.998120796363	124.380214976068	345.259575946024
1439	1439	522.740119946631	669.236182290422	127.860849637841	344.709402269056
1440	1440	510.915420350019	676.413381757058	125.232949783979	342.206106953879
1441	1441	503.19208473817	674.600512888133	124.752309770721	346.418322129003
1442	1442	516.796138556173	670.93558343435	130.016320300936	342.389529739813
1443	1443	508.978471054639	670.823682847584	108.428491444238	345.65367952635
1444	1444	518.509651345772	671.171317523433	141.930249007167	339.814661524324
1445	1445	536.994882497519	670.973246899269	107.735977972851	347.594959853315
1446	1446	540.687945437936	672.201570915476	125.776927237761	344.243934230392
1447	1447	531.438309589385	667.91689450657	107.798573046444	340.799120270933
1448	1448	533.358761061228	672.448085553387	105.419579405133	344.980323185643
1449	1449	523.48343545654	673.899869730127	130.236437648507	346.110600669716
1450	1450	502.020724813802	674.320974851296	133.762050516095	336.384213155334
1451	1451	538.793810885747	671.610028128481	151.033715901614	341.126149240496
1452	1452	522.958560639056	672.314232404438	139.808943578728	348.320758214787
1453	1453	542.719953085213	667.518860581472	133.443000759015	344.716603329459
1454	1454	486.261800753369	674.176272582249	132.335222742067	342.922202592456
1455	1455	566.685843591695	670.908019366161	142.432722130352	342.803819185872
1456	1456	544.148120408381	672.408957409212	147.289277752765	342.382300298474
1457	1457	534.509421555687	672.08153059749	109.523219259591	346.289158078138
1458	1458	532.619832293602	669.471703090847	135.439552673522	344.328288713702
1459	1459	508.952944595048	673.889020405546	111.35685482982	341.492671903242
1460	1460	545.001304394525	672.230893529407	166.47438652344	345.199823729956
1461	1461	476.595257974283	671.7466649829	104.695130392293	346.783819501599
1462	1462	524.731065957129	672.087302137011	136.705519558842	338.897019599251
1463	1463	488.797963004274	673.10529288205	118.048248573799	345.502727327204
1464	1464	530.572041505072	673.565612460572	137.659287131186	341.631070131595
1465	1465	527.923047372791	674.212622509314	168.995099835417	345.081715153511
1466	1466	525.200843482308	673.6962667156	108.842817125361	343.156309487183
1467	1467	503.907486257593	670.340892255965	121.245283514715	342.811120151866
1468	1468	547.989247377927	673.165864447384	121.2320076547	349.252742660659
1469	1469	551.334555171989	667.544070017715	146.390089779197	341.431701069913
1470	1470	498.002836231384	667.241031706665	158.887936382266	348.863423054141
1471	1471	517.704098374298	676.603950924136	151.780589940462	349.090658706631
1472	1472	503.649982182597	669.637284287404	160.032106943459	340.900977626847
1473	1473	505.897749208785	674.529613200156	125.578532247727	342.614638354536
1474	1474	517.282464427387	670.229958629185	155.270340495771	344.836983273514
1475	1475	529.92678223877	673.997844449659	131.184801359922	343.588250484434
1476	1476	509.826307211109	673.900762835958	130.394519732342	345.914485889226
1477	1477	532.372604926198	669.765055804468	109.986321494459	349.449717298237
1478	1478	535.432340289344	674.573406683825	130.809107288875	340.813412630186
1479	1479	525.235331384589	671.30284780017	147.398038575929	348.860213679018
1480	1480	524.972874474991	670.754182717628	124.478912030195	347.632859497466
1481	1481	526.733158969772	669.141871981663	127.117810834935	347.963010933087
1482	1482	527.46033850568	671.780607611289	92.7998472724482	347.55065925792
1483	1483	538.703806622369	672.035594106735	128.430755335467	343.390955567983
1484	1484	506.697913204287	666.998327528277	137.877123495989	347.001201694924
1485	1485	521.564644412222	669.243207836208	127.337273179737	341.304359970849
1486	1486	520.528568430658	673.894835371976	159.37559590235	342.845599620016
1487	1487	517.185539694726	672.848817445027	121.779690088936	346.691504595541
1488	1488	503.544640772352	674.978067930099	142.44803345973	341.436625247235
1489	1489	533.629389377708	670.725768994601	117.643901108166	344.988687204251
1490	1490	529.49176932121	668.15542807561	114.23786403977	345.582630730089
1491	1491	494.855786892467	666.984589316878	131.921250583128	345.181727535345
1492	1492	480.006208118188	672.827433889303	127.490286550622	340.138555772168
1493	1493	518.653131477751	668.57973519097	151.160431472939	336.731568272985
1494	1494	514.079561280758	675.765146396054	99.8542340451588	343.724561433872
1495	1495	525.016676875106	669.781536758578	121.029779486975	343.802110849155
1496	1496	534.375012275106	673.176133894768	112.504830330974	343.037445378418
1497	1497	545.608380779748	676.240188613663	131.954757556363	344.661561376315
1498	1498	528.351580036654	670.590717040559	117.612915637071	344.483597457003
1499	1499	533.552634832604	672.464991296862	129.834918462229	346.251477636941
1500	1500	527.549927087527	676.711759704962	122.620602425081	340.327653112199
1501	1501	534.490292580069	670.215670313751	139.468766859034	344.742411485153
1502	1502	512.264880772819	672.012455934639	116.439625916074	343.619830810782
1503	1503	528.371980544665	667.419231464857	163.004373172352	341.196065531797
1504	1504	495.997609290422	669.981997184697	120.852661227462	342.897546184958
1505	1505	508.428950632936	674.918326091274	146.797449236786	342.252261922256
1506	1506	521.791533567298	672.919119528251	111.610444165922	343.121728669021
1507	1507	532.00207902205	671.82273923728	137.459142379599	342.882681832462
1508	1508	533.675086203568	668.699876642507	88.4545777052583	343.029546707048
1509	1509	537.021826172027	668.160177024133	119.086923335735	346.355335022975
1510	1510	499.244278292414	666.171156262375	132.67687575204	344.638090379207
1511	1511	510.876346130794	669.425200187042	142.188817787797	341.083801930671
1512	1512	543.412482174907	676.093232811433	143.643241949588	336.344396643215
1513	1513	533.982471385602	672.509268095966	111.93312535729	345.022136597479
1514	1514	526.253229407663	669.096796099323	154.085622019238	344.952984901998
1515	1515	516.668061128854	673.377956724788	147.365197448804	344.459872769084
1516	1516	508.607339443899	675.93564092619	149.557306929031	340.471943534076
1517	1517	504.81657386792	671.244799044569	124.907425299621	344.492099537228
1518	1518	518.646473090173	670.756519566214	136.130147320445	342.493088163275
1519	1519	536.863609918946	672.924088387726	173.839166647001	347.839732484747
1520	1520	503.756202608121	672.892917259065	158.031732938149	346.638039261801
1521	1521	538.13015465081	671.588749515107	144.958466917071	344.367734488605
1522	1522	542.288529627907	673.947992725851	134.824140092515	341.157810201549
1523	1523	514.495476857156	672.101297245978	146.323164141124	344.07380588059
1524	1524	532.116849131216	664.006750775702	104.179283219066	345.179658902442
1525	1525	507.181773851387	678.292250025928	108.625288294539	334.22310245067
1526	1526	517.594691640128	671.915999719471	112.949629952829	343.893271388347
1527	1527	517.499465792016	668.465588949566	165.542554454177	343.635022085254
1528	1528	537.880089001005	670.308714103567	152.110079492537	340.918278248625
1529	1529	521.483517858893	667.104777624418	153.736190825516	342.215008565692
1530	1530	521.347842789677	673.036481417109	128.810322270244	344.164943768191
1531	1531	521.752883047889	671.78309710889	139.098238610509	344.90704974781
1532	1532	517.085794317539	672.235963771824	163.505761982355	345.786928773391
1533	1533	528.272238518225	672.030333663972	117.011003623566	343.319424981097
1534	1534	508.194202138975	665.695070562067	139.273887834237	341.105650194466
1535	1535	507.892238438844	674.657897527844	155.648415340588	351.016264462937
1536	1536	520.381726668732	671.607884515136	162.448441162509	344.828032090391
1537	1537	520.255561801371	666.219023279314	119.243816286609	342.995964737958
1538	1538	505.757691078943	672.281783332191	126.051823889255	344.194787250189
1539	1539	531.361817877802	673.378964276325	156.858673629488	343.445431828433
1540	1540	516.254001643535	672.630517979629	136.889528067047	347.110220240332
1541	1541	510.950293699328	672.77915307835	122.189344640419	346.933447374162
1542	1542	524.772144438751	672.577918944976	145.098306567335	346.347741277616
1543	1543	525.301696723521	673.367562703612	115.365920673484	341.619131687289
1544	1544	549.599184161959	670.448527141611	134.569171097959	347.026364908221
1545	1545	517.183064530579	674.608965087688	126.220483381913	344.36058104454
1546	1546	509.787188138834	672.978022488842	130.226447996826	348.267992084245
1547	1547	523.947776800981	666.725920250148	127.310220689946	340.506779567176
1548	1548	528.286313057497	676.319284494662	140.119688471774	337.974159394624
1549	1549	520.957990363759	674.28127022229	124.202266404848	341.924737822366
1550	1550	522.094546512694	668.317989055998	120.851347432596	341.48621038597
1551	1551	524.065952144495	671.741034307805	141.088084316426	345.979692733442
1552	1552	512.902421574357	665.895739173618	110.500183163398	347.862787591142
1553	1553	520.476218270721	667.055093269961	134.138333554469	349.871138669704
1554	1554	510.961118719165	675.016900473345	114.57178775453	342.955124913068
1555	1555	537.749879326961	667.119686166698	109.651086888748	346.667448706528
1556	1556	542.284889460435	671.042146484638	122.46692227923	340.047412279111
1557	1557	520.38172162688	674.413737712397	157.957399127087	339.21085601042
1558	1558	487.665657611374	671.442617411205	163.065438932086	346.593196058999
1559	1559	516.475460226727	669.206905784281	101.909323810067	342.924175022985
1560	1560	520.768336465963	671.788937362046	121.706667689429	344.53431468758
1561	1561	516.382317687943	674.086278926821	114.023863803234	344.578954465803
1562	1562	526.264443954014	674.588018470347	113.853542929658	340.95037211188
1563	1563	547.597396582316	672.407923294739	112.991094682389	346.761527114019
1564	1564	513.440642928055	670.939619830191	116.953164993836	345.324445653535
1565	1565	506.305961376967	671.533476485814	123.114062805593	349.680920777286
1566	1566	523.140627017915	672.74754870771	136.97238192676	343.106891237394
1567	1567	536.591459159666	667.808162393349	115.597180812035	341.109245122884
1568	1568	506.666012257176	672.443624441845	140.828758029234	344.580960410349
1569	1569	521.945341218979	673.19011207148	136.731237100069	345.221096364053
1570	1570	541.087097482779	672.83473875163	112.730436213974	346.699391547731
1571	1571	515.235762867386	669.458912398507	145.794047526337	340.366411640233
1572	1572	526.5927398226	675.243050753289	107.653797286765	342.400310777885
1573	1573	515.14395813107	668.377721684074	128.222203595496	342.803734892256
1574	1574	510.706891831694	672.591625451855	170.084136313977	343.071644412695
1575	1575	551.758268071903	669.195648321178	129.914399435346	340.671821084379
1576	1576	526.133216601009	673.046416096352	118.140914864739	336.000115928522
1577	1577	499.318567548039	670.700667284527	119.733649210475	343.558225391474
1578	1578	533.660991675266	673.463714516298	117.733308223658	341.044810512161
1579	1579	525.717975324847	671.186371689424	149.408472891056	341.07843424409
1580	1580	499.861494757749	676.540650794229	125.4209435915	345.992922161609
1581	1581	565.356568847098	667.911129015043	126.279458595401	347.765909956039
1582	1582	507.41584454777	673.787718262329	135.187248019173	345.686494532773
1583	1583	518.530548644326	673.393885197724	114.198103513656	340.958377696779
1584	1584	495.592620339955	667.336222235972	115.726756451592	349.719818333343
1585	1585	516.239416131087	674.090752483198	130.046238246306	342.029348783286
1586	1586	532.375399406039	672.685998054256	84.7350949736766	340.704052062482
1587	1587	530.557135291699	671.564525117953	112.041469532609	347.919824348534
1588	1588	500.274909805616	672.611402010728	140.12702470217	346.61919822249
1589	1589	502.701576612397	669.815145340478	149.379544987555	347.148016057565
1590	1590	510.535596853893	675.01769184142	143.574635941271	345.150483494288
1591	1591	501.827621399806	670.170919927917	131.384947421709	342.760569560418
1592	1592	535.032954288414	673.786397813142	107.017045670608	341.654633013769
1593	1593	569.825770365825	668.250918828816	115.508644144082	341.250065101645
1594	1594	522.081084491241	673.536531728708	119.921661514312	336.432303057698
1595	1595	522.07834570634	671.321233171529	140.543278549901	341.916666739633
1596	1596	512.038248752018	675.359859757398	165.787224246387	346.315116512379
1597	1597	509.084172619282	670.280076581495	127.74381133535	347.210042371391
1598	1598	526.283248166539	673.045819399251	131.468375003515	342.411225845898
1599	1599	521.525471644284	673.199263486134	129.839382316187	343.302803710284
1600	1600	501.246614993089	674.300537134549	116.645362574869	344.50766147716
1601	1601	518.319268458836	673.751270259788	143.832368244051	346.506379870789
1602	1602	523.240895015268	669.157777165305	139.079647004066	345.841835285023
1603	1603	548.096095763847	669.738421148728	131.790355215442	344.192039942582
1604	1604	508.860932467777	674.051834411299	123.704409435095	347.550750087667
1605	1605	517.269191648545	670.278990647691	162.062867471629	345.451297943152
1606	1606	475.64983203157	667.968971402703	140.608622161389	344.678492993064
1607	1607	544.40321914578	667.881680556281	150.050138853109	346.745961245397
1608	1608	530.923446192615	669.457007803924	117.976775303048	338.338711802259
1609	1609	526.857775095949	673.071221702596	134.407738544021	345.215540237575
1610	1610	512.527355577424	672.569570917689	135.419692579319	350.422311261464
1611	1611	552.710158453059	671.530883918278	133.8932781302	341.164880664788
1612	1612	508.891472278661	673.974736816198	119.064596629418	343.567868797184
1613	1613	514.178892626174	675.266930848166	121.649347274955	344.235152209708
1614	1614	537.058819236763	675.055204334733	109.574812681238	344.274293203626
1615	1615	511.143648652286	671.305912830844	109.501855910507	344.516316425761
1616	1616	534.862272769177	671.464965574172	132.805492728253	343.297406248869
1617	1617	545.14076773278	674.454801316835	128.464917373378	343.751089779635
1618	1618	525.361088654942	670.301034940697	128.038142863991	349.409497969255
1619	1619	543.185655821981	672.420065346324	149.63009778209	344.883695358788
1620	1620	534.056662877055	671.311809738868	106.637545488593	344.227145787622
1621	1621	499.897788121524	674.220220697001	121.326046498526	339.716069482205
1622	1622	537.665909518384	664.982841677821	123.883626297799	345.534562095152
1623	1623	500.349402799529	666.179497189056	126.683981250395	341.506482793992
1624	1624	520.428763221683	666.821065304572	110.951943842464	340.744649596569
1625	1625	506.773789253866	669.696933471278	130.794641043684	345.914070180246
1626	1626	533.492668941162	674.83656022185	101.389614795795	342.556067171511
1627	1627	510.267346384722	673.031003592403	124.29963839534	345.122467855737
1628	1628	533.977769442507	669.304918080359	102.567502860041	346.569505201326
1629	1629	512.779034632937	675.856487718948	114.151866936507	342.358459793283
1630	1630	528.669656985565	673.818277729567	116.52453567565	341.93375607243
1631	1631	547.791531837939	668.987109049668	125.842288536064	340.85712544928
1632	1632	527.51880929842	673.801130508627	110.20446217942	343.163864492982
1633	1633	561.942630819961	666.278014243377	130.013356760575	342.905132985077
1634	1634	555.688780213716	671.086728590949	124.619200575489	341.830285607711
1635	1635	527.286645326277	670.835001823483	160.637302658637	340.436073803247
1636	1636	514.444251002244	674.523039449694	109.856497983793	341.761653198165
1637	1637	526.802778841894	677.491656977602	178.16909640482	348.368604073705
1638	1638	527.155112398551	670.696168031834	131.471744640688	340.234933978488
1639	1639	531.130859298611	671.899415668007	144.461461727079	342.126833785652
1640	1640	521.512239979417	669.122052619642	97.3575592457918	348.132101448895
1641	1641	555.88829186492	669.608177388852	151.533742299793	343.91141037027
1642	1642	514.186616430965	676.444675218901	119.767681545957	347.043379217239
1643	1643	503.190604043014	672.208899634863	164.372309348328	339.223830299758
1644	1644	498.935844139328	672.600635513025	139.611554644468	344.015245515337
1645	1645	538.518095162531	673.711217269511	146.340082814335	341.411199224182
1646	1646	499.156762748416	676.153827471928	140.168296175086	345.009634361998
1647	1647	542.310493200481	673.029470195116	129.709531286967	344.386628249575
1648	1648	516.79372525752	673.18576781288	133.880445074334	348.078043794711
1649	1649	512.054537341971	673.194503409942	111.897145942909	340.278524842167
1650	1650	524.981038305954	673.112927537343	141.050613168032	345.369926921681
1651	1651	521.2652779469	674.275834357098	145.974998460176	345.150024374336
1652	1652	507.050656004886	669.121077058308	123.668583971341	346.294621907276
1653	1653	551.346374250134	669.864011365547	150.563027466814	343.158237776882
1654	1654	508.127743933508	668.539243071576	108.197532613954	345.518055407394
1655	1655	543.582313790801	673.615008268729	136.582117910318	344.514806227802
1656	1656	523.732952875182	676.717990156571	140.931451425138	344.965978977372
1657	1657	499.74493176568	670.767091993263	136.885783672502	344.420082816016
1658	1658	535.441668412018	671.452829876571	85.048485893054	343.667364183781
1659	1659	518.480248614857	674.764322077316	126.933531463503	340.044739444731
1660	1660	528.868117885443	669.423997180605	121.090064383974	339.371665963023
1661	1661	529.283774611063	670.750684266565	82.3570983366622	342.023249383763
1662	1662	513.208497935448	670.864828253568	116.577923835031	344.060499881572
1663	1663	522.676533881277	667.945368219473	126.910564684678	343.976892605259
1664	1664	494.90051531992	678.580011838311	158.625607164496	342.514411013578
1665	1665	514.778910702076	672.288831842583	117.978024508524	345.640226675271
1666	1666	520.509950356908	671.341231152254	144.518068304023	344.841619802383
1667	1667	540.042413052485	675.033240483336	111.798560004877	341.882097214509
1668	1668	545.997085766603	670.077172917253	140.198277633663	340.59781397882
1669	1669	506.588087400673	667.650781773514	137.879836654722	351.849826057209
1670	1670	514.08048219067	675.295119532855	145.102844759009	338.378421506655
1671	1671	513.559741113917	669.836702074355	150.297054856192	338.104267081205
1672	1672	508.034285013578	674.051369897704	117.937811883304	345.322847326466
1673	1673	539.484652147877	668.084335622906	129.890915958894	342.082274629572
1674	1674	502.951519993109	672.008056686557	137.844835763561	341.377641278338
1675	1675	541.124704574798	669.372898743521	97.6506246860834	347.274282730877
1676	1676	521.076759168149	672.71840855525	142.500334250225	342.182235674226
1677	1677	523.384572391715	672.010305245411	125.58828751053	342.333947936388
1678	1678	536.409446135647	672.987344418093	165.075645324644	346.42355889486
1679	1679	535.089310877414	678.424940104331	137.860051604104	343.494181648561
1680	1680	503.502491243098	671.801776175525	161.456815769007	343.609752991044
1681	1681	515.932137035515	672.028889799816	149.746264170977	342.741325474782
1682	1682	521.954468171227	673.382110090918	127.360943850656	348.490308247249
1683	1683	510.23753732736	675.039678176235	139.124681659888	341.384030449338
1684	1684	523.08012848276	668.666334460875	153.468176836312	339.920792327924
1685	1685	532.715645390256	670.327296625085	93.7167997583985	343.403211056206
1686	1686	543.415427849419	669.48654888092	130.878773039624	343.401399269717
1687	1687	499.549919566614	669.659614667341	129.308445650946	345.211351420328
1688	1688	523.927934194487	674.928424832621	134.340541595519	344.635664945435
1689	1689	515.968658333669	664.793943157209	140.492243523345	343.270419571491
1690	1690	515.155020554214	673.711777808454	152.790773591526	343.942470053171
1691	1691	525.14604150051	674.188752280935	121.398383053912	347.264003839986
1692	1692	486.458118701016	675.224750948467	141.306791895607	349.556145669133
1693	1693	510.621004042924	671.156119993752	137.326066468924	347.987943415767
1694	1694	544.324890542355	668.28393604168	138.485670373185	343.395597156376
1695	1695	519.086315274707	672.249735455275	114.57449964312	340.227651996584
1696	1696	526.132530133273	669.20497064323	119.881081355669	345.680493007007
1697	1697	506.098389417964	675.519758692318	165.761794808614	341.036788457738
1698	1698	550.303251788622	671.981002485267	147.34885681205	342.675257533293
1699	1699	540.783971972582	671.024026960129	116.944634252397	344.185709454841
1700	1700	544.364114673731	672.285608531788	135.054402979982	339.788898221765
1701	1701	508.359092153527	672.140815223934	147.849214677067	347.747250526362
1702	1702	523.495291653874	669.874502896192	161.621221184443	346.809961576897
1703	1703	523.457462352081	671.763388933859	146.887401177223	346.733275919019
1704	1704	500.661673196017	668.024000691154	90.9288465255117	340.625300538849
1705	1705	526.973002865037	672.193051476624	147.524118179312	347.974762620041
1706	1706	519.88832636236	673.136308779665	114.283179496332	346.043426559151
1707	1707	525.96850707706	669.135777358065	144.825638110338	336.412036947923
1708	1708	508.471840134437	672.127698164484	116.986961653506	340.953327495721
1709	1709	515.871575888868	679.541988533551	104.031074160935	343.844043701397
1710	1710	496.544575557122	674.364987346519	137.220805670515	347.984625043777
1711	1711	525.882537426279	671.219419862846	153.019013892219	345.474254042647
1712	1712	520.934796207495	674.24033322649	150.863556217728	345.655372869804
1713	1713	508.712244372466	671.511460130427	116.029450851858	344.086247960014
1714	1714	532.228387770365	672.543477166492	140.534006135083	341.451132092696
1715	1715	546.540117716054	666.650812031446	119.077617193069	338.586022259657
1716	1716	538.935638419074	674.549110498564	117.224252658514	343.557329969414
1717	1717	512.502400968427	670.546673715774	130.761762174236	340.583240842207
1718	1718	546.689168332106	670.502497860811	135.876914392203	351.077029997567
1719	1719	517.905819174495	672.024527384742	135.476989482411	341.642526857436
1720	1720	537.133355464588	671.13944820936	138.960682846052	349.362638733949
1721	1721	535.831043356745	674.111169019464	127.169011867021	344.623392254902
1722	1722	539.10765769038	673.416114639748	146.025123024658	346.571873997352
1723	1723	546.190818595601	668.667810668229	154.090934756424	337.980080694282
1724	1724	540.992989225968	671.156435174352	120.951462006877	344.202729750369
1725	1725	503.789816829514	676.061271077026	125.916325371087	345.423706888468
1726	1726	533.421565596968	668.617403588895	131.453388445723	346.52589793555
1727	1727	518.748097527145	671.409344914635	129.229811124359	342.484767386173
1728	1728	510.375965795661	671.904776019556	136.641809053003	344.549324841094
1729	1729	502.734138363282	673.801018547518	125.79089092766	344.123135353322
1730	1730	507.852322219421	675.377492840322	130.283450947723	342.160597228282
1731	1731	539.65539333069	670.980200120676	119.980321885139	345.784470683005
1732	1732	538.842615665274	673.121842909071	120.592046945862	345.454155176344
1733	1733	514.939693186373	668.90583306869	125.118052001908	343.079402014813
1734	1734	513.04361378981	676.204713888435	108.633829943573	347.29068212171
1735	1735	469.533339143541	667.222024136313	113.799441629734	344.388241432409
1736	1736	530.357710711482	674.363083826696	140.576433731289	341.953921144854
1737	1737	517.498585397671	675.45165517905	130.799745841877	342.450360761995
1738	1738	544.635453931311	669.796114995707	120.132892294949	345.790024957204
1739	1739	535.654399461052	671.641959391342	132.151422601565	340.964181949273
1740	1740	539.317952782253	673.701192589915	115.243405191521	343.735911018701
1741	1741	536.584109064904	665.706545707367	110.244143065063	339.596787141501
1742	1742	514.241166543784	672.924084753053	150.224853152853	347.546329352808
1743	1743	552.704970491484	673.990821175672	107.439540224983	346.178769417442
1744	1744	520.931877608304	676.818235329687	115.154034884962	347.106765593553
1745	1745	562.765400405698	668.300260031587	119.621949191298	345.782994847254
1746	1746	519.533730157581	666.698521223503	101.705015649657	344.878533955793
1747	1747	486.9995197535	668.84479844894	121.698757876138	342.192597825714
1748	1748	516.308000363788	672.147573298027	128.107118650678	343.736675783513
1749	1749	523.834112709874	670.970639811641	144.379325232287	343.720621829252
1750	1750	522.507618763984	666.087245255185	128.258490104729	348.666354123084
1751	1751	493.827699507026	672.998716834117	132.400966816256	344.529990821543
1752	1752	532.926246927308	672.663844942684	141.306392911341	346.869724244206
1753	1753	562.036085845842	670.088198364484	118.611412978461	345.34169927054
1754	1754	536.90798386473	669.552397528372	126.901896629882	348.143831133294
1755	1755	558.722512138914	673.180245184071	127.501284731643	341.970424269523
1756	1756	532.361013394659	673.182850147886	129.054370799567	345.88336690412
1757	1757	522.960940617955	666.04356385973	127.729012434742	341.192898776828
1758	1758	523.595107261883	671.966911513575	142.587312498286	339.192793806615
1759	1759	501.697359544994	670.959640210557	130.396671972639	343.278977347136
1760	1760	539.500081396082	664.255513948792	149.554034445031	343.497940273238
1761	1761	474.873731537875	666.369384672785	148.454593057312	343.209968189862
1762	1762	498.600991585789	670.135729153486	162.744178960922	344.365635818518
1763	1763	504.497609626862	669.829829128377	157.20989824162	344.007994302662
1764	1764	515.229596321899	676.742896720655	133.491576078455	345.372502430355
1765	1765	512.220929870881	670.538757913417	125.084102238166	346.565730536833
1766	1766	527.322453162341	674.160596700294	152.750301142624	337.71948150705
1767	1767	531.531962135007	670.260123765103	116.441413810375	341.433311725806
1768	1768	520.871589069793	672.113274225026	132.050463731573	339.26958753639
1769	1769	495.558757151361	667.963494046801	119.220255748373	348.161178194648
1770	1770	536.994278235947	669.612559665178	123.135601978415	340.845014517557
1771	1771	518.366654925558	671.396397514585	144.028564036753	341.266262971165
1772	1772	555.040769913526	668.824678086338	105.212402873643	345.537121973519
1773	1773	538.774570415996	673.334955471057	176.100505411022	346.095659348313
1774	1774	482.281460711694	671.337348062016	127.072467861173	344.949340325691
1775	1775	510.953695160582	671.430943943789	116.337296829304	346.51783543568
1776	1776	506.39046861582	669.618636950794	143.138211085903	345.827660079016
1777	1777	504.821430445058	669.22784576715	163.294734663367	348.726521862747
1778	1778	513.369876224347	670.068706277862	144.04159814961	348.711817709114
1779	1779	526.338883095466	676.793861888071	145.944903068915	343.148602737788
1780	1780	511.046449749982	672.784322455173	135.465809024163	341.219297655082
1781	1781	530.140404084477	676.74827309287	127.413156719559	340.370570655072
1782	1782	517.445856238913	676.605670174364	103.573375647471	339.342374225231
1783	1783	522.2858804938	672.163268241161	158.47581513531	347.102226068328
1784	1784	536.641686989562	674.186373921357	133.241639473153	344.542134807779
1785	1785	526.215360490948	677.662285917379	142.151630541826	346.149595605119
1786	1786	544.827365303775	669.864732985962	107.726354122379	343.351650185424
1787	1787	548.100648829238	668.110535012427	114.158863826253	341.418676853143
1788	1788	542.150806167773	675.562538568059	143.143733988945	344.294938218026
1789	1789	513.806517351113	669.573810098605	127.821350536532	345.175596058172
1790	1790	500.221488213603	671.477618409899	126.590145955268	342.579332033572
1791	1791	527.060196264673	668.610435508816	151.587485631162	350.132090774615
1792	1792	510.691107392566	675.322150329174	136.267612977225	344.241452059218
1793	1793	537.617940846978	670.430007948354	111.170376985091	342.283148817811
1794	1794	512.341222568712	670.897253637291	133.332794507856	348.4705612127
1795	1795	518.730905107875	675.112269541519	119.597106637294	343.844496156068
1796	1796	508.593955019499	670.539339497086	139.294930867038	340.553170194286
1797	1797	513.224821435264	673.878880321485	141.280051589133	337.695440115524
1798	1798	571.266863539544	671.782736508016	124.035678968463	347.611419951754
1799	1799	525.563803897999	672.796145747064	152.632800844843	340.540097683425
1800	1800	534.34529899551	672.051268073781	137.348670394711	341.320680039461
1801	1801	520.917216282324	672.580714380864	150.940360218948	343.009046575906
1802	1802	545.209906237337	674.804393357843	116.394946458002	342.924100290684
1803	1803	531.68026841937	673.532642660745	130.361915914372	340.830283715436
1804	1804	501.654944541446	669.771667598615	126.127349847659	343.01180461952
1805	1805	524.951895081143	667.414376589882	92.8657075910235	342.791287597994
1806	1806	533.644330258713	675.818982362477	114.041493653203	344.195583278607
1807	1807	558.110779913702	669.013303656282	125.716851142052	346.749759820383
1808	1808	549.449128488497	671.704800187991	133.386487077284	340.640511933095
1809	1809	500.637726559064	673.68374125796	125.092704449398	339.074767882945
1810	1810	507.310681065061	675.719531739301	117.102534263675	347.047357442355
1811	1811	513.226943641874	673.609188691117	116.921845018517	342.812065700002
1812	1812	515.692564273787	671.582788008987	144.299697248349	344.288834853256
1813	1813	548.992724156829	674.216724142901	134.457979520624	347.009989730532
1814	1814	538.476937094237	668.034045621162	112.785884330661	343.865509563327
1815	1815	494.453256082181	674.042110636507	151.292694207989	337.91605821635
1816	1816	515.400537954849	672.65054444525	156.307400440171	345.621062826392
1817	1817	532.603715441745	677.358864541044	98.5000083869553	344.837783682273
1818	1818	546.363022931711	669.502373696268	94.943866929533	340.523510771304
1819	1819	530.489353703111	675.974494617698	123.694475403482	344.929405537317
1820	1820	539.549472538759	673.890444874403	111.084740444923	342.89746321757
1821	1821	544.37430620645	674.258942822803	122.831548401655	339.958775396266
1822	1822	538.733295839816	674.35741764522	149.009651666021	345.275171258908
1823	1823	530.825595048129	671.918562179065	111.571366376925	343.500355785773
1824	1824	560.420861651887	673.16111307189	153.113109497913	352.944111636146
1825	1825	523.267923147575	673.736982287569	132.579129159226	338.829925898419
1826	1826	532.86349547242	672.857245961335	157.505022701831	341.471249085583
1827	1827	541.607843053394	670.270860529872	129.151431511066	345.451552254465
1828	1828	500.899436118138	668.100059584474	101.292889102058	348.787241549951
1829	1829	540.320450388609	670.023576907577	130.976898356632	340.57027438072
1830	1830	510.482140260025	673.270395370345	122.644756380857	343.557009116548
1831	1831	520.56293674447	675.745566230515	91.85646400029	346.267288699207
1832	1832	524.381713432377	673.526757943627	131.149776509582	343.963859268208
1833	1833	532.147635471665	673.345371154491	127.367561376031	347.705634378264
1834	1834	506.201871393813	677.800328114734	117.827581864184	345.845933158448
1835	1835	546.355950231098	671.817051409233	139.262368633416	348.117023394141
1836	1836	524.688528360848	668.058011875717	136.094474406336	343.318284973096
1837	1837	521.665150756891	673.045603547154	165.516824193341	340.727774398212
1838	1838	504.857528517359	676.143391168483	129.895861738823	345.138040806304
1839	1839	512.079259079858	672.361901738951	133.674723031682	344.523461152573
1840	1840	525.167933521173	671.673186323719	133.764788793003	350.909294871828
1841	1841	501.913533257974	673.089233367538	114.158121354381	334.265976301697
1842	1842	524.025514871689	672.664392791307	120.85511337586	341.117588715441
1843	1843	521.129852567463	671.790470090523	134.909598072285	349.127836539597
1844	1844	549.560045601188	670.299668264258	110.107766021936	352.056320671892
1845	1845	522.267015829433	671.122471238088	135.331150776435	345.030263861891
1846	1846	529.600841120752	671.914016804722	153.577368031538	344.425143600328
1847	1847	496.89864569894	669.409460784373	118.004490508646	342.055695818874
1848	1848	543.452134855263	671.86596773768	135.586843720366	348.045896867664
1849	1849	542.737454238895	667.390140857418	105.617862593379	344.749962549682
1850	1850	510.724602005463	677.385520437627	122.624691374963	343.648473308946
1851	1851	530.563495919633	673.724498280652	123.370177350453	343.461986507598
1852	1852	490.635011049015	672.962839385389	103.906683506077	339.377644371803
1853	1853	542.29236524245	666.603513995988	118.672268898663	346.570020584577
1854	1854	520.655741672381	674.745561285732	130.539898483048	346.159472406877
1855	1855	544.12635633535	670.229546236198	141.75365626358	340.221880156892
1856	1856	484.598329190846	673.652217584074	145.039139725176	341.502935378411
1857	1857	529.828285464886	677.32584441065	131.604271641581	344.377295243294
1858	1858	541.85908041272	671.807819207635	137.121715333858	343.531181590682
1859	1859	496.961467602534	674.506780433842	116.498015087201	342.196948676546
1860	1860	529.379226716639	669.816115308025	106.876989659124	339.682042530051
1861	1861	537.590345647358	670.081827316376	107.849216566809	339.98304086465
1862	1862	537.110645981536	674.834060452015	140.420013605796	338.778232459074
1863	1863	531.964199241124	671.920430384192	128.971500958604	346.698876418831
1864	1864	508.477119735555	667.935228071525	130.967295002759	342.769050529191
1865	1865	514.190757498953	671.709678531652	142.097321322786	339.244158998013
1866	1866	546.653536175792	676.792951647527	163.591158296623	342.075705016627
1867	1867	511.372175146746	673.230416594762	123.396330291658	345.001232661499
1868	1868	546.319068114075	669.644680877606	126.532209868402	342.472543019151
1869	1869	528.869545388216	670.754180025694	113.745280818485	347.786268636674
1870	1870	494.118686563482	671.431994913528	141.019491001682	343.488142796253
1871	1871	509.590511892192	674.175139978666	120.225351899897	347.672170386447
1872	1872	512.48571867518	671.013996087006	147.08234375233	343.200332804696
1873	1873	544.411299066253	669.696393187019	126.000444817343	340.656545449419
1874	1874	496.642873685194	672.650932764088	134.670606578854	343.212129449244
1875	1875	539.872059720074	669.024138174531	122.491230324244	347.274687685947
1876	1876	517.49014892057	667.43491213708	125.990749957656	343.358315793753
1877	1877	484.972837169185	674.669580958321	128.574153654566	345.169499268831
1878	1878	499.020888986775	671.572135879989	147.359244357707	343.37191206642
1879	1879	525.70804119393	678.082837926315	96.6104544579678	348.791455135824
1880	1880	531.984729417195	670.207801015022	153.26948815353	349.32133331781
1881	1881	529.223776282946	668.173614118111	155.825180544643	340.772027284302
1882	1882	540.924727743281	670.282212760154	112.478545991203	348.444366183756
1883	1883	545.220716515647	666.604486728942	160.233599522077	347.420570400263
1884	1884	530.821270470988	671.750814482501	139.546125824767	348.467062608173
1885	1885	545.123666619905	675.471848491917	149.726843708732	345.031055815169
1886	1886	540.794662632808	675.804869213997	81.9816075772513	346.87052672901
1887	1887	519.497396099659	675.799129089222	145.450340554643	344.159029538745
1888	1888	525.177554573367	665.48887571586	149.067444811156	346.971602801358
1889	1889	529.881316332976	666.740438756473	119.419293956186	341.740643057905
1890	1890	507.164923002421	675.365498475259	87.5812140264617	348.628013662589
1891	1891	513.334097447245	667.255767768354	126.373068718617	343.225471774551
1892	1892	521.965004852663	670.345838896492	148.671232325676	344.689257863452
1893	1893	502.592718414499	675.711606033441	106.393042935931	348.011365391948
1894	1894	519.247498601182	675.599458864484	133.175820562936	345.576616089008
1895	1895	509.31508406531	672.161770332437	111.756785159041	337.936056759297
1896	1896	513.641282568486	673.884690646	104.943004771928	341.42769853941
1897	1897	535.056711663656	666.314822840461	146.886103888893	343.390554807016
1898	1898	515.85798464306	674.440048306056	111.82298480318	350.739163331162
1899	1899	504.83076041994	671.716574804324	147.067079991895	341.895375318175
1900	1900	530.051360589567	679.187407951602	122.264657747005	344.962570438595
1901	1901	500.260347718357	671.278016754516	139.38481857004	340.320788906889
1902	1902	543.437116904161	670.348159464032	103.3454538184	342.41893360098
1903	1903	534.276463194237	673.556235935827	99.1901566911337	341.388852923087
1904	1904	500.204931715788	672.596288850298	124.940821218651	340.796661632204
1905	1905	533.489385511295	673.672607778526	119.545926061424	344.474124368142
1906	1906	530.283195496604	671.555899643894	140.60368882294	341.95601602738
1907	1907	517.060633270228	673.235495353086	147.01852240096	344.909429485352
1908	1908	486.277849899694	671.349058791944	169.168761841627	344.45759154591
1909	1909	500.588799130899	669.521881181078	143.108758151308	341.293786984687
1910	1910	521.564530842937	673.159931217285	148.053245745231	340.893537984655
1911	1911	548.801043607739	670.764257816615	191.538201975573	343.344718549545
1912	1912	561.752880010962	669.614259476914	148.898640524016	340.366076126923
1913	1913	536.288013826065	676.917197247284	133.503820306287	345.865300256091
1914	1914	528.352192872236	674.039948582433	104.829219648572	339.962163449745
1915	1915	525.538398917735	671.072020895316	159.32673897269	342.571783342072
1916	1916	557.244940588795	668.123513895102	144.326991440883	345.485565837338
1917	1917	510.963079172634	670.888515648095	154.329533560851	339.899493453696
1918	1918	533.065568883245	673.596254077677	128.590420554682	347.832971194864
1919	1919	549.401832691036	669.252585833898	137.69943423549	351.70923224156
1920	1920	529.450571776997	677.235579582078	147.259312521402	341.694973144623
1921	1921	522.596898499659	671.415489002911	134.231837037843	343.648853300775
1922	1922	505.842428783277	670.900803328378	119.91436815894	340.888932623745
1923	1923	532.42898451089	673.194533279677	136.769173416989	347.187825848993
1924	1924	559.73665348097	673.352094630235	137.585163754617	344.136456459163
1925	1925	561.884215350358	675.927672307247	123.442174198562	348.353944943564
1926	1926	535.43946673813	676.571536511696	125.689597462484	345.744840411116
1927	1927	519.273259441446	671.568619545484	121.387918434868	349.673302199298
1928	1928	544.874459272378	671.94607071521	138.625504694335	343.203678807405
1929	1929	516.225718467229	671.315787543861	143.453089920387	336.036981047474
1930	1930	519.524763392872	669.498152129335	151.485354767933	340.322770642713
1931	1931	524.05132409893	673.913018939178	123.081204051788	341.671457173704
1932	1932	526.159261753247	676.031021387856	109.904619751076	348.204484305796
1933	1933	538.378845847825	677.160589942226	131.93370556531	341.704585843238
1934	1934	537.131580596287	668.13596475738	118.503324687097	342.592232652194
1935	1935	494.17567139392	674.242269328182	127.333998262948	336.302393400933
1936	1936	538.757520751791	674.153028705981	125.300571263675	346.321139844236
1937	1937	530.833473546685	671.965424394286	134.93216326768	345.251208711634
1938	1938	514.91416505452	672.59810326485	116.685182843616	346.954874478103
1939	1939	504.725413751621	672.526968097862	132.528544125683	338.969210173054
1940	1940	506.022305989428	675.186895764465	154.795374022924	345.086644991863
1941	1941	554.234482570543	674.086266127083	134.332750084722	344.992053356166
1942	1942	515.157037307192	671.998230556689	119.111770447212	340.918168499506
1943	1943	511.29975828026	668.736416045237	133.381984838844	340.760971691102
1944	1944	504.267195387001	667.20156894018	136.964545403685	342.940695425419
1945	1945	503.763418448865	671.125550530944	128.5915668353	347.641463697966
1946	1946	562.152852234512	670.758164292545	88.4330149590435	347.296353714055
1947	1947	536.710013137794	674.669800898347	132.751414935438	343.894116584827
1948	1948	501.275011588061	673.326386906995	165.033531209906	347.009839035326
1949	1949	519.127172382396	673.999147910828	105.923945488325	348.483917735269
1950	1950	531.0514685723	667.715824564553	99.4197860476075	340.986360789774
1951	1951	550.151763020333	672.890803861881	147.744259226621	344.885601886824
1952	1952	513.410741384691	671.267391517018	133.985053502438	345.734140569996
1953	1953	519.697367011425	669.359377470937	138.962277659868	338.82918494685
1954	1954	524.216096230691	674.692362895937	144.983328010751	344.339985327248
1955	1955	533.208725370058	667.295265610559	142.038428173655	345.607820347921
1956	1956	522.831094529036	673.192067206214	134.515541178946	344.416969612625
1957	1957	503.244558210232	671.188386535009	143.630084754272	349.296858670584
1958	1958	524.222012804463	669.214133163053	134.891208553466	342.879111910835
1959	1959	539.018044239517	675.40142924357	125.838095065532	340.836774444958
1960	1960	482.488635485222	671.044324095982	138.971226599842	340.226158048914
1961	1961	498.969830986168	675.135334394154	109.723151304759	346.728655818451
1962	1962	497.820063523691	672.138632094239	142.045314072017	342.151751187399
1963	1963	533.268139706922	670.021921809061	111.156610907548	341.500087899158
1964	1964	515.196038579111	672.053066619286	121.874464664958	345.365018815648
1965	1965	516.073390530727	673.3995970182	148.1681170848	348.037143786898
1966	1966	526.026365124734	667.165192294387	136.776965424327	345.405614567308
1967	1967	523.050434423081	673.220615565647	133.482843504435	342.134621471715
1968	1968	532.153430805635	672.040637754272	129.450053853591	343.616274818422
1969	1969	515.891514923296	675.768453840651	159.38775502719	342.049680054283
1970	1970	512.666361089215	670.242898265611	140.735521169472	344.776173787823
1971	1971	516.80726764203	675.516978296048	121.452056232301	338.637842645997
1972	1972	507.364635608616	674.083270411742	142.449021153185	341.682673447185
1973	1973	547.816849016936	671.97491360305	155.764387252604	345.235210200842
1974	1974	522.152594022513	667.948836279639	127.837728895501	345.237811363819
1975	1975	522.500305430332	672.01695592283	147.967681055649	343.248713372737
1976	1976	523.458460233455	675.286405508301	134.109271756443	339.300513410552
1977	1977	532.055973950995	675.592107369248	135.202504880292	342.979046995682
1978	1978	524.820436045268	668.893147990761	132.047581103768	341.500376834507
1979	1979	512.116493270804	675.245166113053	149.68217590648	343.700030890651
1980	1980	524.237895734641	674.986346971008	119.438110930897	346.567960868284
1981	1981	514.525075847905	669.584028709242	137.67791886754	348.880088558653
1982	1982	524.405254411446	668.750326493176	123.90289240178	342.120803665229
1983	1983	538.838187177074	672.276648994823	144.456555868847	343.375459981319
1984	1984	533.595077707586	670.644815063997	122.90279602689	345.748123278868
1985	1985	514.35831175166	674.566658751511	160.047124852651	343.11898004197
1986	1986	511.757752128796	670.557875996438	130.894054831014	347.40033167985
1987	1987	510.654387779622	666.561603293019	136.592383209772	339.263488988772
1988	1988	514.253491631001	669.993898128823	139.649066568342	343.130918407944
1989	1989	528.31676571626	676.294632928952	113.806945038474	347.495325660618
1990	1990	506.654503422734	673.017890621503	147.294200843854	341.374408211037
1991	1991	519.162041917073	673.672443293028	137.719119311217	340.627110536984
1992	1992	550.873292000243	668.753553512293	157.142035201841	342.016141938083
1993	1993	531.0279891424	673.647442792401	171.227710704046	345.856997567514
1994	1994	504.074559734026	670.725124347833	115.207561781905	342.21553113596
1995	1995	510.426840662398	667.77470202265	115.725502919916	343.158262996549
1996	1996	502.109316903228	671.683520633574	120.302691390831	342.605729106377
1997	1997	530.725252453807	669.804195024966	152.707893586135	348.273562968909
1998	1998	517.610525841725	671.472298524362	118.991258139934	339.400321220176
1999	1999	528.133996794885	673.931683560576	150.474125631092	343.718581961966
[truncated: 3,001 more rows]
