# Supplementary material for: Hypothetical Outcome Plots Outperform Error Bars and Violin Plots for Inferences about Reliability of Variable Ordering
Source: PLoS One. 2015 Nov 16;10(11):e0142444. doi: 10.1371/journal.pone.0142444 (PMC4646698; doi:10.1371/journal.pone.0142444)
Supplement: S4 File — All experiment interface and visualization stimuli code is available as a zipped file. (ZIP) [file pone.0142444.s004.zip › experiment_code/data/one/53.js]

var results = [[513.241469485183, 492.394160672556, 518.201744340511, 546.238951492203, 546.128198584089, 507.173717552694, 516.779321442789, 536.836161884235, 522.936997001337, 516.355982442857, 519.889073357801, 493.904374904055, 533.379296101665, 499.847736357812, 534.912781931116, 522.829390104595, 529.293397670961, 528.588784711719, 538.156339802822, 499.337749710659, 504.394371274384, 549.54591008434, 524.907753998521, 532.409876253238, 546.852462934656, 524.572221253465, 528.935275526164, 541.935063445413, 529.501054610274, 535.307443659081, 513.10024802519, 551.773611847561, 526.670544304686, 525.29314396035, 539.225952945611, 522.006753792478, 505.500310017053, 515.690232112867, 503.619711767292, 558.468269124864, 513.767858812425, 492.787380116195, 523.758017672965, 521.273519012813, 494.091780339593, 514.764973904222, 518.691771410206, 531.530615913427, 528.665009273911, 500.0936848897, 535.705651093718, 514.475502195993, 487.458431931027, 530.642229289782, 515.484544108199, 528.651105590288, 506.19768396504, 541.535149227211, 539.73305509399, 529.122822492404, 541.298472494882, 537.616654611453, 519.739605933433, 533.551603571869, 532.366780433141, 516.922025497888, 512.361930643929, 519.592352761451, 550.696254681075, 504.346870592869, 523.7464480989, 520.616650055667, 541.689372379226, 525.891895467066, 502.179384675517, 530.75512371764, 520.133932746757, 521.198217275824, 488.062475241614, 537.691957862931, 522.577147730272, 532.529362043254, 531.36260841367, 494.947190712824, 520.884985615189, 491.304971940148, 515.961718758198, 496.623698011662, 490.540271521547, 493.086008812832, 530.223442396328, 555.804610159522, 531.060107659037, 512.358581870824, 556.488501151282, 504.578589464164, 505.686408447588, 526.400856640295, 515.79507203332, 525.980517244823, 508.615178664725, 506.866327708689, 518.78712148241, 544.185370586469, 521.534096203512, 544.594838679534, 512.744185663427, 503.889460345565, 528.432734287838, 516.477519924834, 524.585430375519, 510.98002480717, 513.157927252646, 504.674873720568, 540.006810024397, 522.432998701799, 530.573451236795, 500.956969488455, 515.658480989363, 528.715317290425, 506.118378493557, 549.444884691045, 504.040786405756, 526.119245729034, 510.687365295609, 507.402254348908, 539.615851405881, 508.495442003332, 489.363381353197, 493.748480428873, 556.564053569728, 529.701366197604, 499.421916937677, 512.729944176027, 520.01665962931, 526.504914261383, 530.239741234865, 513.526175867563, 519.014567824067, 573.60057930131, 533.165202025226, 522.103451580696, 507.543993390083, 515.312966244087, 538.24662409307, 561.791327740289, 526.584825798904, 512.98301215802, 535.593797063492, 518.942893955761, 533.108248988642, 545.192640740754, 523.275313180206, 528.224683912078, 544.122377940417, 560.47032580078, 488.322925107391, 558.993106758303, 534.961041207409, 528.152847209918, 517.264267427001, 522.92978759782, 549.698701815772, 506.330786943635, 522.979347117586, 497.775813040139, 517.229634809334, 542.049628745305, 497.801733096738, 536.453471974168, 523.962084556203, 495.280551809764, 524.255488332739, 512.560513716848, 547.757085115881, 499.452842032697, 518.943237361134, 519.972116813511, 515.712384756389, 525.054540689398, 530.605723743312, 508.861557282614, 517.73904545851, 548.866760284796, 498.300126836088, 521.754005313671, 537.602365896122, 552.037231226652, 510.428769527589, 556.09089741747, 525.801374795052, 519.378397266366, 533.60687104513, 522.512311612914, 515.334625141755, 523.553017230082, 551.860856978889, 524.133899411611, 502.407039769037, 531.713361697611, 540.905306498601, 514.444859185116, 524.413640173733, 558.904730671383, 505.762268513263, 523.409779633868, 514.28297316838, 521.559763792894, 545.094635532919, 537.388846332577, 527.250856188804, 492.05406448456, 519.247492107278, 544.649572989595, 510.958055174532, 508.51760386557, 535.206577520877, 533.388580268058, 516.39981241211, 543.113838707241, 530.151106990878, 504.668361166159, 525.782930109912, 540.160559598154, 529.503673283867, 517.50604964003, 506.374543016828, 507.793374933192, 531.103904554617, 547.107238532824, 524.390692731949, 525.193432458653, 525.490483048162, 526.483487866708, 509.207041026006, 526.988713411622, 505.809693175437, 512.004928921699, 516.163069808426, 517.985974790806, 509.042509961289, 503.385692182008, 511.336725587099, 550.730506365486, 514.807239561214, 524.213547514733, 528.92084574458, 510.949498122125, 516.925916479983, 511.240833448449, 477.310140577856, 518.841245449333, 538.447788203801, 503.382143200197, 521.378569568461, 484.122000134598, 535.175304797806, 532.657816273448, 496.47500058994, 532.325411971225, 494.3297900265, 519.515911668704, 550.264617163454, 537.46371914082, 529.43553507449, 525.962872944129, 509.69686064519, 534.345651193195, 527.801847203115, 523.775884927824, 532.501565865381, 478.307777942553, 508.317501709956, 517.055211731283, 511.784880788124, 563.56557181094, 516.180873541679, 512.345467563345, 519.621065503597, 496.410535322217, 528.050397003591, 526.068444773977, 540.299724887733, 502.978197054723, 515.777441125138, 507.573468738044, 518.901305481017, 485.475869242565, 488.560189839857, 535.938531611284, 511.632894589077, 526.280372884353, 513.488431591993, 529.872607756033, 524.876262275898, 536.781918240973, 518.195100581389, 515.775771804788, 497.622648114245, 523.411181289919, 505.993987355992, 543.684004007772, 520.109141408078, 525.301973495288, 527.966866341876, 519.157623791321, 515.736305703956, 530.001334985824, 503.458457847096, 522.450576980702, 516.889001979881, 543.089874087144, 562.868616213232, 512.499886473761, 512.303288035445, 508.065809087112, 500.79394308672, 546.125061936394, 534.351439334915, 531.720918361196, 521.831529469371, 506.507666654532, 519.372118961602, 521.857429945696, 501.101614820336, 532.464020283284, 526.114117179024, 555.652245200625, 506.188692667225, 528.003345952058, 498.892487867899, 524.928662323424, 540.01821267785, 534.706175895921, 543.216209451679, 522.374280348738, 507.065916620064, 520.475652130501, 531.768518678816, 508.45674875267, 511.341803426704, 524.13608897565, 521.722598085356, 515.605311349088, 499.214692175321, 532.698068435257, 515.720187980725, 517.133377596446, 528.643418557152, 533.289380916898, 530.31621817538, 528.737552535799, 493.913397884175, 508.363445531559, 522.436148681509, 519.753859848768, 531.956925258142, 471.527086908001, 518.730665564049, 554.966886006482, 529.504360136948, 515.817252551427, 511.878448283322, 489.699696012196, 549.956721089421, 536.174911038003, 494.763767546922, 524.00407857363, 513.12371408047, 503.57574568574, 537.76133854164, 519.101334939589, 545.845230427341, 539.765382325322, 532.350483917753, 536.584763363763, 525.228144144948, 511.796188908554, 527.863040583939, 539.350766733119, 541.521274130347, 521.272169344241, 507.806662478952, 519.976677457267, 520.167308471779, 540.982673669964, 536.184256365021, 505.166207902136, 511.815519583741, 526.687642077336, 514.971256902408, 515.027449399584, 525.965108278649, 513.380601945864, 500.539685648982, 547.297579731285, 524.577809623599, 501.61736005739, 530.404945487166, 518.684675139672, 496.533024817243, 509.835508987155, 545.102152387526, 513.685668508597, 531.921010301688, 514.67468026743, 537.482079340749, 525.864675935797, 521.901468447592, 518.84171862247, 479.88183464993, 474.235754703685, 540.567538342883, 529.121049015495, 502.827979760776, 517.940053504628, 522.972405930559, 528.151235478814, 510.438826254398, 483.083025337242, 534.798127485418, 537.928483356406, 513.509651668151, 470.375228192121, 507.237529670955, 528.713523946041, 516.8401850955, 540.655406315136, 501.463006367254, 550.816549902182, 515.484449464563, 521.538922525721, 535.184825324816, 514.615047479857, 523.099758610648, 510.155505558364, 537.958598746925, 516.363816728792, 521.983138740906, 503.185185928846, 509.552760359782, 515.106657100566, 511.031155569583, 519.164482516929, 515.755483185855, 494.76615513227, 518.729228201982, 501.367390034237, 496.940835615491, 527.750324650304, 534.12826588859, 558.075241772586, 502.21003281347, 520.112913868297, 538.133226938774, 516.949193523969, 540.89282735628, 506.115624353298, 510.449437012333, 524.536643529157, 532.275246052328, 498.904627208924, 513.222311396339, 518.709279515694, 522.103203886556, 534.097584791204, 510.941879220746, 530.448258824896, 527.991206365543, 522.583345902622, 479.783669620186, 539.556176337339, 538.367442449614, 515.984898667793, 498.610630824991, 515.44035142974, 537.599939328692, 533.252535345719, 533.370421941216, 531.053854801067, 549.738350686774, 523.606586777985, 503.429096344933, 521.658706033585, 537.827342252584, 541.550961970048, 510.408810262778, 542.897403869031, 478.724259018013, 505.220948746313, 527.286390985542, 535.935994670363, 549.146820681253, 506.873138629597, 526.169105235558, 509.063683130621, 539.160418869548, 533.494022131731, 499.788038461996, 515.985930956707, 534.438237246477, 507.157918857748, 536.382111582698, 507.170120048911, 554.692902625083, 510.787015064705, 528.433464718582, 559.086230530629, 532.656706586323, 518.270472047176, 532.839439045809, 532.0221296448, 505.426413977136, 522.934551746962, 487.01004441291, 526.807788466621, 562.287478017566, 503.167474653616, 495.95840111768, 520.284718474829, 539.862993539937, 533.276293508553, 506.516922368363, 546.138835708236, 513.408003445412, 548.765395363957, 522.916657014093, 529.069879804826, 519.148910963649, 529.55337972763, 536.235509811782, 515.283296344337, 531.257813359779, 524.07183328246, 523.778573556545, 531.758451527158, 468.098678017156, 525.230243176164, 543.425299779179, 500.916872940141, 514.329087092029, 532.913831756402, 537.684281089931, 524.720773250351, 512.306246857577, 526.154333493154, 539.899022142944, 565.723935677139, 518.771471654266, 531.790795292113, 533.405827468482, 517.010932975767, 522.781811645552, 523.868966051566, 542.378607501668, 514.595703829981, 490.895547374127, 507.561806120424, 507.028502286321, 532.702702934607, 498.07333130098, 526.652400018125, 539.554392409911, 518.994532403003, 534.627887286845, 498.701934425541, 490.710605180484, 507.884246072197, 484.790115647657, 521.284578250782, 580.703501948823, 509.253649352255, 559.783117884695, 513.640015467608, 546.542052778945, 539.770695761566, 533.594363570977, 516.186284633742, 511.149478317188, 529.316552871138, 507.544207167295, 485.994263813063, 544.576158683855, 523.318240894967, 518.284416934692, 553.254745354921, 547.673982601079, 537.637048337675, 539.285223211096, 516.900080697877, 529.075268592523, 510.804169522904, 527.091023843892, 547.987124107112, 536.452245105782, 512.50943010256, 533.09148161305, 529.158921410908, 508.560928189832, 525.91610921916, 516.026367873645, 549.756712506556, 493.312179458555, 491.332023291686, 490.794589909126, 469.900874314175, 533.185932469492, 531.099700650311, 524.99459430457, 527.910427983479, 525.185962118091, 535.989201352085, 555.157283036882, 534.741413724038, 498.828440747083, 523.95938620927, 512.890148276941, 511.087514853226, 566.244658367707, 526.347335926145, 510.205783972882, 505.213489262745, 524.054621062675, 536.611037942716, 538.931017922647, 501.655300258154, 528.663670720223, 499.137653616553, 546.97138310433, 521.755654235029, 509.215755419382, 514.838814049261, 522.943435758335, 519.223254183032, 516.515664166609, 549.427845819158, 522.576782709866, 499.727834403332, 531.123562183674, 534.812143813092, 500.241915648025, 504.486428412481, 506.090894396901, 515.053759393922, 558.50316518868, 491.948214737591, 525.255024788892, 515.550981052392, 524.986185540271, 506.576228671421, 536.968093848069, 536.037146552009, 522.031099592945, 553.444241026104, 535.092861477331, 514.938038786875, 533.453537997744, 513.318500796648, 539.430580730135, 491.301837129012, 495.548043439637, 506.506747188707, 519.443290206733, 529.16154505742, 528.795803742168, 536.600515841624, 539.584096321468, 510.160176158891, 507.482909873737, 496.584997779564, 502.303208026734, 527.879978285877, 513.048392695789, 550.974011745081, 513.908535469706, 536.042345064641, 502.307048158012, 497.644153419394, 529.983616903192, 548.45106395841, 506.29681075803, 515.834330226339, 533.784994971577, 496.748237243681, 552.838807446162, 531.735683186495, 546.559406602767, 479.118972959896, 505.382863136998, 516.242005003837, 535.04997350401, 503.476176546595, 525.320001752217, 557.677475048027, 550.051924086048, 506.017468690201, 521.682866789023, 511.261372453653, 495.856273085084, 544.298607860447, 526.646441354866, 496.935652840192, 505.210818015462, 501.89862415872, 511.028364879173, 538.527992935727, 492.020699970241, 503.87280853444, 505.564518545106, 520.199162752252, 537.543953946677, 487.417034360258, 529.050037983281, 532.476363624464, 511.085965010931, 495.51355444663, 523.102763044913, 523.827920449718, 510.161094797096, 547.364653883036, 564.129823684709, 494.246532421051, 513.252671619039, 521.892455971383, 495.138604432678, 527.17079237442, 489.898026970073, 520.913246424717, 550.96967967492, 506.078000934818, 502.735118614931, 505.930929602713, 523.612009474511, 521.094294412947, 536.561374898987, 506.000851153199, 532.703091332983, 532.955048284154, 500.956239371303, 505.716466147679, 524.847550530698, 511.164588951656, 527.836408839061, 512.550485441649, 569.551879200072, 528.971861720411, 522.320124698469, 506.683521355746, 507.722090306564, 509.831390567355, 539.661586153154, 532.397409649679, 508.213421043059, 545.834595059776, 532.826369589752, 514.154267037453, 513.880527077589, 530.12532734014, 569.406793844149, 510.003692257486, 542.194113481529, 486.489393639824, 537.333537307316, 515.518568191755, 527.440607248485, 508.68931642444, 518.950800444309, 521.187187124356, 505.403534982711, 523.686928723271, 544.647564303163, 542.97228955998, 536.414765581165, 526.129185777831, 507.170025616795, 520.572442370019, 519.646584667198, 524.838832494054, 523.816556423794, 536.17140703085, 510.96721346266, 547.619390727054, 514.376619629171, 546.817461449838, 518.442946115198, 538.53523591524, 523.824294618225, 535.712337665202, 520.065599963458, 526.235894963741, 517.799905416553, 521.950892042603, 520.844750053499, 527.407055259313, 540.378197446724, 511.08042473761, 558.258543847878, 527.645567352166, 533.933788908166, 523.353721223635, 540.751313112223, 513.114079046924, 541.423881291519, 538.628057899096, 507.024258541766, 529.801623092771, 499.898524589339, 520.579360288011, 510.191300536563, 518.701619932465, 512.856357351806, 531.466496251906, 527.084343488457, 555.9056227518, 530.305251964051, 515.320649913564, 523.341388095353, 492.564665264197, 522.792678878631, 530.385117963445, 532.509006741275, 543.261022269491, 518.853464672856, 497.955614415735, 519.506090490522, 516.71487261724, 518.576204875899, 567.809293916632, 548.017128974638, 525.887160197234, 541.879774049734, 508.557395923785, 529.717610002139, 547.556455873062, 515.653721433774, 538.793240056962, 511.713201416414, 529.632560086648, 534.799934330097, 508.303564192875, 519.416577682928, 523.390064447128, 498.409919434763, 515.541761081497, 551.76535533452, 554.480790768211, 546.715215152209, 520.913635304368, 513.748536385823, 506.960839633065, 526.638413328151, 528.419118979761, 531.389512945248, 518.691494496648, 508.852639593627, 529.524747121462, 529.657107184683, 518.770996023861, 536.899901849491, 512.518676955852, 545.894565790879, 523.649945533169, 504.49454507909, 527.207244692071, 505.658083110185, 540.82508870831, 503.411870684136, 520.937411682964, 554.192670500351, 507.426606563423, 510.427243338052, 528.979811442399, 524.831359538103, 522.653065982532, 530.594402374468, 534.907934274688, 546.127607386558, 523.406609375493, 522.516862497279, 512.014149707553, 538.394068411519, 548.320970241548, 503.702474034242, 541.2583141783, 524.694715621613, 516.235700010014, 549.422790382486, 509.711683269974, 525.229359993696, 533.64237234118, 501.21080702174, 532.044746908198, 531.220728563591, 502.597520242852, 561.726819989026, 521.522911526001, 557.419350950138, 548.918705166972, 542.473727166551, 519.143903021464, 510.604256420342, 520.96482602565, 550.951326280985, 556.474846325768, 544.794648365397, 553.960345749147, 550.106833053254, 507.988442699543, 487.198540457598, 535.742349277033, 539.920833769598, 533.645782642661, 532.294270578705, 505.686128243295, 510.945666941008, 542.111958524017, 543.001978551066, 557.57030252412, 509.916805351157, 503.35710764733, 489.840366961819, 509.898512833854, 513.751377429334, 521.9461376246, 556.354933145236, 485.200071559903, 526.576850707909, 533.102822676922, 529.493588325533, 489.281352158293, 545.91207067213, 513.597582219856, 550.440673274562, 528.735703361742, 526.803740626993, 514.798262295744, 543.23069450327, 493.176613097216, 505.285981974031, 528.053733269743, 512.63370840947, 506.662420973947, 539.591761181438, 526.89265560407, 520.026865525051, 508.780843835537, 513.405376909297, 538.729109253863, 524.222716840937, 532.489131980109, 498.640706603917, 549.463980101266, 553.616916693404, 543.211130187325, 518.320369078138, 517.23870147549, 538.577898453163, 541.032094315048, 521.919096355164, 527.123189723803, 519.302442608083, 523.618059677276, 520.284836771188, 534.447564470186, 539.782218374222, 514.740939663857, 514.511235671428, 533.191557030831, 535.65850478944, 528.94445756633, 531.438499435288, 542.520343315842, 515.284136695062, 505.283088287618, 506.804013548869, 515.397114527826, 526.676479286011, 511.599401903613, 514.912409835562, 508.146948116671, 521.885929544262, 529.070494711963, 512.71055371018, 549.254467088811, 506.398500286028, 509.634488490962, 523.371837895788, 554.795780727425, 530.507254510691, 533.695355271493, 520.827132139925, 481.840937033453, 512.52792526341, 521.907174520976, 524.878173131911, 510.539783027379, 525.265147045539, 516.416071392758, 484.816712265884, 515.097702224925, 522.377441555068, 523.781827834483, 549.766198835486, 507.028105932022, 549.240123531165, 498.941205548929, 528.745434577853, 545.387821364603, 541.653411089184, 536.554338698639, 521.87986121809, 557.412765324559, 491.831290508892, 492.670711520478, 506.294701955519, 548.801280845653, 527.484730705362, 534.316267353924, 510.001762802551, 538.233412020302, 493.098816683059, 521.243923662636, 551.54358476286, 534.903173873049, 533.800351230423, 542.309617739569, 516.504896429753, 534.655466300787, 555.149211495725, 549.642061129137, 529.662163412664, 503.171507432364, 469.574549385196, 520.330702669869, 522.07476970228, 534.728664651876, 518.931019033714, 516.048411828537, 502.768507572542, 545.642242238165, 524.624826881795, 518.679921424332, 522.749122682627, 524.211021802918, 541.172422801283, 513.401496110398, 522.926495538208, 520.824379984724, 543.675080044736, 522.569614775567, 539.771490829388, 524.384533263697, 509.019190178438, 507.240239373511, 489.072856071332, 523.494284070591, 528.08537232478, 548.233903931942, 535.286243629485, 513.526370933895, 534.915562633738, 497.460974354429, 521.17603800444, 524.742452085372, 533.902731423425, 532.460782451473, 520.837689123307, 521.41055876924, 522.736805576894, 548.932089909932, 517.727374045523, 520.303927450532, 518.985521214615, 509.995970714225, 544.058932341999, 529.267321248232, 542.524551096217, 520.925265579921, 547.209553110571, 532.266822564339, 512.877909144389, 525.051564304475, 492.806934414571, 508.504789158082, 528.604140202407, 528.123361733632, 528.736659980906, 529.997001039039, 509.77121819332, 555.895331012714, 533.912773224891, 529.690670315596, 504.289500752036, 527.277167966139, 549.047110007529, 534.927751007341, 507.104005070771, 474.193047377029, 497.750767643904, 525.847270597829, 485.799336053261, 538.837426178731, 500.71961810985, 538.424925457889, 505.121220710614, 537.432468070649, 539.110848477267, 545.358787611548, 532.500635268175, 530.388097159616, 535.322917979586, 503.011581684986, 517.555256467343, 517.99551993797, 523.451364512538, 544.479994947601, 525.301305788569, 517.181754868041, 498.543269449649, 517.769076732659, 488.090636218469, 521.977758132051, 548.717471136043, 521.97591551783, 517.057950879976, 530.981023588182, 520.210320017177, 508.113314661719, 508.935545048451, 518.298175320134, 529.977054699567, 522.839768993581, 515.986436005199, 542.001432601054, 523.968304696895, 515.977746038211, 532.292747212678, 531.2463186775, 487.376218264441, 506.616832336213, 511.834269967472, 525.185459631467, 501.557207105327, 550.51705493783, 518.89895549702, 527.849193680496, 564.525916105125, 520.623231700601, 548.109198075819, 544.242912944304, 505.955257211718, 503.400880835373, 550.069416564936, 547.94970136058, 489.739604647165, 511.057729209925, 528.325874408742, 516.417817660393, 531.403333906421, 520.051817841651, 561.644670810941, 514.479756474408, 538.924905026282, 526.11856154885, 517.355080627329, 522.316087565042, 509.312058343151, 509.176501041539, 531.911742966464, 528.933596026837, 499.981175051027, 531.867336046846, 557.061310585433, 513.561168674103, 529.512443835367, 527.495015480541, 542.762660173931, 514.463358529838, 497.424303811274, 498.58733033342, 512.989058376518, 516.246478596975, 522.373348382565, 480.004954413535, 503.380621191451, 502.869634752397, 509.41014587499, 509.612571880879, 507.358361658037, 521.920905812717, 505.209591183672, 525.026284902325, 490.920362463406, 500.62950008797, 543.711882093722, 514.431130538367, 519.847647664266, 538.035524698211, 506.176668574328, 535.568636423741, 529.065687241789, 540.384080500519, 524.927469874301, 547.770162197777, 535.687185575648, 527.418887792613, 516.584412927061, 539.012592887951, 529.821111847255, 539.854268033388, 505.817632402831, 541.154442235669, 514.636893561792, 528.153013188764, 526.868672505641, 493.929784503697, 518.458782683163, 514.056641181659, 506.582992326754, 513.760866794797, 539.152891680162, 530.474018905135, 511.569740023975, 550.636383191695, 543.656943890985, 543.485948028944, 537.611893185797, 531.913850984087, 502.010629864248, 501.85756702905, 530.022523613698, 515.206578040898, 528.625480155815, 503.046267517972, 518.470027049847, 518.210139833505, 538.180572910598, 521.264849966057, 534.542568933303, 529.677968578605, 515.02398027679, 488.832872212592, 529.216691995334, 522.72908136286, 524.617942453782, 519.504171041717, 547.870434383318, 535.068666582701, 529.022679508625, 507.438826631531, 512.577635681249, 506.168391243457, 492.666328641115, 508.175688535269, 528.953650512287, 524.33758720503, 570.932769692281, 527.28396070319, 514.193828599292, 516.123701469675, 522.740038217915, 520.701668754384, 541.787586626205, 505.017764386217, 521.354704337849, 530.18594023478, 524.368579541116, 547.106584138983, 515.632647817813, 538.781853868221, 521.458552417482, 534.319527831307, 505.89112988954, 552.647768633767, 521.580766324744, 547.903606850102, 512.111154110097, 513.897239831648, 487.472978883685, 532.007427363159, 539.092461828839, 557.0371747587, 521.578578303916, 521.021430081481, 512.530474325412, 522.514495515162, 514.539463432735, 533.681376023951, 544.937381405035, 540.993700512966, 516.116233167968, 508.237829356737, 512.233499600398, 493.960034138971, 526.643508287179, 520.507430821542, 510.822040731044, 514.321193367986, 529.458486003084, 514.016078704017, 523.107516422219, 521.594905574143, 498.747707816076, 557.70842445879, 517.392657388754, 521.489854504641, 502.464501547086, 549.084396287538, 509.993946330915, 537.338489312675, 528.148719057103, 533.511950663476, 507.666783903729, 482.942668598188, 514.910443633884, 548.00054982433, 525.090348888447, 522.753871884421, 517.174033082777, 518.504049986916, 535.140938719558, 539.530117439169, 517.115290649134, 530.45490543263, 524.788729289819, 505.457436871989, 531.886014637445, 509.732415758879, 536.706245592094, 512.158811033001, 533.906141760203, 523.754581638981, 525.155917684839, 545.655500541312, 538.968225512642, 544.333174083405, 536.302667575253, 496.745032055875, 541.213460865193, 533.819422917355, 513.189093158074, 504.722159032269, 505.770390945427, 534.43592700063, 509.404569207036, 511.916611374552, 536.480999609838, 556.515198911255, 524.558216358964, 506.370687487034, 551.290741211864, 544.747844436303, 517.545020144339, 516.736698039986, 490.065878298447, 486.586385411983, 526.465684208052, 537.488963541697, 508.017097513688, 511.81733554943, 538.80101453271, 511.384675831512, 536.88107486401, 536.154513550419, 536.554093344562, 494.631375407219, 532.277503723291, 528.704401558086, 508.787202065156, 498.38315194046, 529.752783539042, 505.050610905027, 513.533651376931, 491.48271435993, 525.233996990446, 503.365454344832, 499.44264882939, 495.783758466021, 535.083449813359, 510.212593807636, 516.204327749623, 530.463641939221, 512.701793586806, 557.862958080183, 531.731431365816, 508.388838238988, 514.028287713989, 524.60599863025, 554.005321484767, 543.307697081628, 516.569656244192, 540.960705424961, 532.737804317695, 541.019519149688, 535.448033707799, 517.467153101796, 506.399723833076, 533.034883315838, 558.034015784188, 523.073596703529, 528.55481034776, 507.641816736444, 527.910948407014, 495.657357140617, 495.458737061743, 520.659514753032, 503.148278703304, 525.63898255714, 544.658372702891, 528.800866372996, 539.554875674103, 534.734029837847, 496.796595255742, 499.81377972271, 522.73506906183, 514.903773922594, 559.452428547045, 494.418442515953, 549.435886823909, 540.686752670088, 495.993065598519, 506.960258047784, 529.354152310047, 531.557935253113, 527.09161008571, 534.912280305217, 504.798768956111, 543.714845546116, 536.992942600329, 504.483046531858, 522.371416243266, 531.572693591912, 542.03174075002, 514.685378256622, 510.25772440675, 513.729339629558, 530.374967455272, 519.39037042292, 522.740119946631, 510.915420350019, 503.19208473817, 516.796138556173, 508.978471054639, 518.509651345772, 536.994882497519, 540.687945437936, 531.438309589385, 533.358761061228, 523.48343545654, 502.020724813802, 538.793810885747, 522.958560639056, 542.719953085213, 486.261800753369, 566.685843591695, 544.148120408381, 534.509421555687, 532.619832293602, 508.952944595048, 545.001304394525, 476.595257974283, 524.731065957129, 488.797963004274, 530.572041505072, 527.923047372791, 525.200843482308, 503.907486257593, 547.989247377927, 551.334555171989, 498.002836231384, 517.704098374298, 503.649982182597, 505.897749208785, 517.282464427387, 529.92678223877, 509.826307211109, 532.372604926198, 535.432340289344, 525.235331384589, 524.972874474991, 526.733158969772, 527.46033850568, 538.703806622369, 506.697913204287, 521.564644412222, 520.528568430658, 517.185539694726, 503.544640772352, 533.629389377708, 529.49176932121, 494.855786892467, 480.006208118188, 518.653131477751, 514.079561280758, 525.016676875106, 534.375012275106, 545.608380779748, 528.351580036654, 533.552634832604, 527.549927087527, 534.490292580069, 512.264880772819, 528.371980544665, 495.997609290422, 508.428950632936, 521.791533567298, 532.00207902205, 533.675086203568, 537.021826172027, 499.244278292414, 510.876346130794, 543.412482174907, 533.982471385602, 526.253229407663, 516.668061128854, 508.607339443899, 504.81657386792, 518.646473090173, 536.863609918946, 503.756202608121, 538.13015465081, 542.288529627907, 514.495476857156, 532.116849131216, 507.181773851387, 517.594691640128, 517.499465792016, 537.880089001005, 521.483517858893, 521.347842789677, 521.752883047889, 517.085794317539, 528.272238518225, 508.194202138975, 507.892238438844, 520.381726668732, 520.255561801371, 505.757691078943, 531.361817877802, 516.254001643535, 510.950293699328, 524.772144438751, 525.301696723521, 549.599184161959, 517.183064530579, 509.787188138834, 523.947776800981, 528.286313057497, 520.957990363759, 522.094546512694, 524.065952144495, 512.902421574357, 520.476218270721, 510.961118719165, 537.749879326961, 542.284889460435, 520.38172162688, 487.665657611374, 516.475460226727, 520.768336465963, 516.382317687943, 526.264443954014, 547.597396582316, 513.440642928055, 506.305961376967, 523.140627017915, 536.591459159666, 506.666012257176, 521.945341218979, 541.087097482779, 515.235762867386, 526.5927398226, 515.14395813107, 510.706891831694, 551.758268071903, 526.133216601009, 499.318567548039, 533.660991675266, 525.717975324847, 499.861494757749, 565.356568847098, 507.41584454777, 518.530548644326, 495.592620339955, 516.239416131087, 532.375399406039, 530.557135291699, 500.274909805616, 502.701576612397, 510.535596853893, 501.827621399806, 535.032954288414, 569.825770365825, 522.081084491241, 522.07834570634, 512.038248752018, 509.084172619282, 526.283248166539, 521.525471644284, 501.246614993089, 518.319268458836, 523.240895015268, 548.096095763847, 508.860932467777, 517.269191648545, 475.64983203157, 544.40321914578, 530.923446192615, 526.857775095949, 512.527355577424, 552.710158453059, 508.891472278661, 514.178892626174, 537.058819236763, 511.143648652286, 534.862272769177, 545.14076773278, 525.361088654942, 543.185655821981, 534.056662877055, 499.897788121524, 537.665909518384, 500.349402799529, 520.428763221683, 506.773789253866, 533.492668941162, 510.267346384722, 533.977769442507, 512.779034632937, 528.669656985565, 547.791531837939, 527.51880929842, 561.942630819961, 555.688780213716, 527.286645326277, 514.444251002244, 526.802778841894, 527.155112398551, 531.130859298611, 521.512239979417, 555.88829186492, 514.186616430965, 503.190604043014, 498.935844139328, 538.518095162531, 499.156762748416, 542.310493200481, 516.79372525752, 512.054537341971, 524.981038305954, 521.2652779469, 507.050656004886, 551.346374250134, 508.127743933508, 543.582313790801, 523.732952875182, 499.74493176568, 535.441668412018, 518.480248614857, 528.868117885443, 529.283774611063, 513.208497935448, 522.676533881277, 494.90051531992, 514.778910702076, 520.509950356908, 540.042413052485, 545.997085766603, 506.588087400673, 514.08048219067, 513.559741113917, 508.034285013578, 539.484652147877, 502.951519993109, 541.124704574798, 521.076759168149, 523.384572391715, 536.409446135647, 535.089310877414, 503.502491243098, 515.932137035515, 521.954468171227, 510.23753732736, 523.08012848276, 532.715645390256, 543.415427849419, 499.549919566614, 523.927934194487, 515.968658333669, 515.155020554214, 525.14604150051, 486.458118701016, 510.621004042924, 544.324890542355, 519.086315274707, 526.132530133273, 506.098389417964, 550.303251788622, 540.783971972582, 544.364114673731, 508.359092153527, 523.495291653874, 523.457462352081, 500.661673196017, 526.973002865037, 519.88832636236, 525.96850707706, 508.471840134437, 515.871575888868, 496.544575557122, 525.882537426279, 520.934796207495, 508.712244372466, 532.228387770365, 546.540117716054, 538.935638419074, 512.502400968427, 546.689168332106, 517.905819174495, 537.133355464588, 535.831043356745, 539.10765769038, 546.190818595601, 540.992989225968, 503.789816829514, 533.421565596968, 518.748097527145, 510.375965795661, 502.734138363282, 507.852322219421, 539.65539333069, 538.842615665274, 514.939693186373, 513.04361378981, 469.533339143541, 530.357710711482, 517.498585397671, 544.635453931311, 535.654399461052, 539.317952782253, 536.584109064904, 514.241166543784, 552.704970491484, 520.931877608304, 562.765400405698, 519.533730157581, 486.9995197535, 516.308000363788, 523.834112709874, 522.507618763984, 493.827699507026, 532.926246927308, 562.036085845842, 536.90798386473, 558.722512138914, 532.361013394659, 522.960940617955, 523.595107261883, 501.697359544994, 539.500081396082, 474.873731537875, 498.600991585789, 504.497609626862, 515.229596321899, 512.220929870881, 527.322453162341, 531.531962135007, 520.871589069793, 495.558757151361, 536.994278235947, 518.366654925558, 555.040769913526, 538.774570415996, 482.281460711694, 510.953695160582, 506.39046861582, 504.821430445058, 513.369876224347, 526.338883095466, 511.046449749982, 530.140404084477, 517.445856238913, 522.2858804938, 536.641686989562, 526.215360490948, 544.827365303775, 548.100648829238, 542.150806167773, 513.806517351113, 500.221488213603, 527.060196264673, 510.691107392566, 537.617940846978, 512.341222568712, 518.730905107875, 508.593955019499, 513.224821435264, 571.266863539544, 525.563803897999, 534.34529899551, 520.917216282324, 545.209906237337, 531.68026841937, 501.654944541446, 524.951895081143, 533.644330258713, 558.110779913702, 549.449128488497, 500.637726559064, 507.310681065061, 513.226943641874, 515.692564273787, 548.992724156829, 538.476937094237, 494.453256082181, 515.400537954849, 532.603715441745, 546.363022931711, 530.489353703111, 539.549472538759, 544.37430620645, 538.733295839816, 530.825595048129, 560.420861651887, 523.267923147575, 532.86349547242, 541.607843053394, 500.899436118138, 540.320450388609, 510.482140260025, 520.56293674447, 524.381713432377, 532.147635471665, 506.201871393813, 546.355950231098, 524.688528360848, 521.665150756891, 504.857528517359, 512.079259079858, 525.167933521173, 501.913533257974, 524.025514871689, 521.129852567463, 549.560045601188, 522.267015829433, 529.600841120752, 496.89864569894, 543.452134855263, 542.737454238895, 510.724602005463, 530.563495919633, 490.635011049015, 542.29236524245, 520.655741672381, 544.12635633535, 484.598329190846, 529.828285464886, 541.85908041272, 496.961467602534, 529.379226716639, 537.590345647358, 537.110645981536, 531.964199241124, 508.477119735555, 514.190757498953, 546.653536175792, 511.372175146746, 546.319068114075, 528.869545388216, 494.118686563482, 509.590511892192, 512.48571867518, 544.411299066253, 496.642873685194, 539.872059720074, 517.49014892057, 484.972837169185, 499.020888986775, 525.70804119393, 531.984729417195, 529.223776282946, 540.924727743281, 545.220716515647, 530.821270470988, 545.123666619905, 540.794662632808, 519.497396099659, 525.177554573367, 529.881316332976, 507.164923002421, 513.334097447245, 521.965004852663, 502.592718414499, 519.247498601182, 509.31508406531, 513.641282568486, 535.056711663656, 515.85798464306, 504.83076041994, 530.051360589567, 500.260347718357, 543.437116904161, 534.276463194237, 500.204931715788, 533.489385511295, 530.283195496604, 517.060633270228, 486.277849899694, 500.588799130899, 521.564530842937, 548.801043607739, 561.752880010962, 536.288013826065, 528.352192872236, 525.538398917735, 557.244940588795, 510.963079172634, 533.065568883245, 549.401832691036, 529.450571776997, 522.596898499659, 505.842428783277, 532.42898451089, 559.73665348097, 561.884215350358, 535.43946673813, 519.273259441446, 544.874459272378, 516.225718467229, 519.524763392872, 524.05132409893, 526.159261753247, 538.378845847825, 537.131580596287, 494.17567139392, 538.757520751791, 530.833473546685, 514.91416505452, 504.725413751621, 506.022305989428, 554.234482570543, 515.157037307192, 511.29975828026, 504.267195387001, 503.763418448865, 562.152852234512, 536.710013137794, 501.275011588061, 519.127172382396, 531.0514685723, 550.151763020333, 513.410741384691, 519.697367011425, 524.216096230691, 533.208725370058, 522.831094529036, 503.244558210232, 524.222012804463, 539.018044239517, 482.488635485222, 498.969830986168, 497.820063523691, 533.268139706922, 515.196038579111, 516.073390530727, 526.026365124734, 523.050434423081, 532.153430805635, 515.891514923296, 512.666361089215, 516.80726764203, 507.364635608616, 547.816849016936, 522.152594022513, 522.500305430332, 523.458460233455, 532.055973950995, 524.820436045268, 512.116493270804, 524.237895734641, 514.525075847905, 524.405254411446, 538.838187177074, 533.595077707586, 514.35831175166, 511.757752128796, 510.654387779622, 514.253491631001, 528.31676571626, 506.654503422734, 519.162041917073, 550.873292000243, 531.0279891424, 504.074559734026, 510.426840662398, 502.109316903228, 530.725252453807, 517.610525841725, 528.133996794885, 532.095261742053, 526.543943084229, 531.509981795991, 508.177162831094, 561.548166392436, 498.639404021863, 530.034710230961, 534.488101537166, 538.624554292378, 499.278737171544, 500.969109938226, 531.284853911474, 499.40960380089, 525.32348062307, 508.113592599245, 522.891032949466, 508.122157105732, 506.277400369785, 518.994523679685, 531.439037134893, 516.280024125987, 525.555830352056, 541.649433514918, 522.040720136895, 558.442018287375, 532.438691853621, 530.015642826297, 494.179838740405, 518.410368449806, 535.78063396186, 493.26997571803, 537.654802099242, 528.206928384629, 542.272640140851, 529.343492911751, 499.733888121274, 523.292548650572, 512.207980790734, 541.859711379322, 509.693945103403, 545.049915246206, 540.739450822025, 528.262014234755, 536.798508660773, 505.0210803049, 535.525061577483, 539.312382534272, 509.328308633133, 507.147613078131, 517.798840756581, 540.111283457923, 508.907386736833, 511.921974283107, 515.54654684284, 538.058211571527, 522.103813909338, 500.442092345013, 527.345356661628, 513.96272653506, 509.075806964166, 514.703143214065, 518.765841974044, 502.091996164784, 531.5771206505, 531.442619990982, 535.28783670027, 532.618849555821, 542.915118339905, 553.808253994134, 518.239430848055, 491.818737094438, 511.536466395799, 514.306931619047, 515.306780673508, 533.939975065253, 520.046370519983, 537.814597941357, 514.117310127374, 521.675329995954, 521.731782243698, 534.675382314202, 536.93646278393, 521.259486323282, 527.639749147761, 482.815724779087, 488.882789293667, 506.243270693162, 553.187837828301, 542.259000198554, 552.590558313084, 524.682236051149, 511.272080581095, 498.170064853827, 500.681826690601, 549.213194654903, 542.752293641207, 521.25909238111, 491.734219614169, 533.862285401384, 528.586347608493, 540.639300548256, 514.525370900378, 516.517023827095, 512.993908928112, 482.552573366623, 531.69272737536, 491.709803925687, 543.74937883574, 523.688724417492, 536.852396570666, 549.780282207633, 518.28878792698, 511.46193978628, 532.129221761745, 526.925625579211, 510.613275479001, 513.125800029317, 545.393410091918, 542.738655700147, 534.153724115279, 508.975045958658, 547.183190319548, 536.966276526318, 507.386098760015, 521.765041406793, 530.900315812893, 521.356562314795, 522.587426096451, 532.764882030753, 520.407148565331, 514.419466483568, 514.155870399686, 516.806002494607, 531.621038393344, 548.235203907705, 534.090502771028, 536.255055577882, 534.298659287075, 506.598906076216, 547.531273288257, 489.130840996481, 518.736112241564, 519.899235110968, 525.326583203731, 506.874856146453, 477.28362240166, 525.467119738295, 522.10072419968, 505.440217498312, 525.725699202274, 551.651681921324, 500.925497466207, 531.069474722962, 524.908006756988, 515.420579105205, 516.051234538361, 508.35730365451, 515.206954470374, 520.428255292488, 527.153694810213, 509.354434962116, 541.645690055717, 558.029125922758, 519.164584810487, 497.867178365904, 537.478292778233, 527.43371858769, 498.115341977039, 494.130216452166, 522.043909557358, 496.253986777263, 537.996125806003, 490.173628562626, 506.838225891426, 563.330620183762, 514.647088312964, 506.200292416686, 500.841577953984, 543.140798196188, 557.305494371858, 555.473730108179, 514.092457723198, 540.949581832484, 495.188042991635, 497.878861536375, 518.786650054009, 516.806414077953, 542.582413958862, 516.988952020305, 537.003532701328, 505.512714807415, 509.174747947773, 518.81463119692, 506.853532875515, 533.795401808953, 508.520807257827, 513.948133844488, 529.074182320584, 542.176167411497, 538.80206722096, 564.22577859067, 537.887375706016, 515.098588587051, 513.907733088067, 536.115417330562, 521.446445849514, 522.032301003142, 505.561631482729, 525.908836724471, 517.423345097384, 511.254680080042, 516.132223473893, 518.822996439791, 529.173384233426, 544.276473886457, 526.157834019361, 523.465842482862, 532.805521203373, 511.348412947855, 561.500722155531, 522.377345234511, 522.820224736664, 481.429956358746, 530.134277180863, 527.192418611099, 512.132577755286, 540.977688658448, 524.881552117984, 530.61081186975, 540.89239838867, 532.66397103189, 502.992532022543, 519.713751249579, 516.378033540709, 541.914901718109, 544.522340806709, 517.285142984138, 524.370142088423, 535.089972511254, 522.539000481038, 502.11533984536, 541.308741334196, 546.034442225085, 522.829258723937, 527.381913876247, 514.028301380073, 502.411145076666, 529.730685839593, 531.045332454826, 515.700903593191, 549.189232975958, 510.068829211947, 509.55744044511, 500.33316794542, 532.89192973813, 518.481371948901, 526.440164185978, 522.602493896269, 539.988620031008, 487.492267434025, 574.525829383284, 528.67588469032, 521.078477658617, 522.817396777501, 516.039227735954, 533.672435505789, 505.731656072726, 534.027944014648, 519.632503539768, 547.60399145429, 525.856849537736, 535.166635563536, 520.144255994452, 516.552972636726, 519.695737525046, 531.58854358193, 514.063847999849, 536.291445479828, 487.00041418029, 511.913247010306, 527.662324017218, 517.884086717504, 503.90669987284, 564.400642401071, 540.186482896596, 556.832006332572, 527.285196814604, 521.013559021518, 520.931672104712, 501.703077169091, 512.059544670902, 534.655245228735, 522.497660500952, 522.482579456045, 529.313941927629, 523.513344964833, 512.712215063286, 519.759975742154, 532.985278343835, 516.945441811289, 534.651774143148, 530.264730790957, 511.345241866323, 524.046512626478, 542.03823257599, 517.112082226839, 495.388410284335, 515.124249275084, 543.97842737941, 530.873821818888, 510.606528051947, 496.860257566165, 538.105263204135, 537.624566518462, 509.070271594451, 544.408257293825, 500.70962989658, 516.163847464852, 518.672203630088, 526.985998313038, 520.204850120428, 539.465934971564, 516.046149223647, 516.949923995979, 508.412838621194, 516.333592163398, 536.16148521623, 536.052436819052, 529.483989215147, 519.254471539639, 527.178576339468, 500.623052983596, 513.461505250928, 537.968856306747, 525.251337574533, 532.277491041103, 532.224639228012, 527.707685734075, 494.269777203808, 530.166401363268, 540.12437046921, 517.056850852624, 515.479524120783, 524.566066106044, 515.793365882474, 524.858464071663, 527.14280684088, 526.56682888578, 531.646250308575, 526.113874223492, 530.919350018042, 543.078003830483, 525.214687618112, 521.711809297357, 549.418667830494, 527.944512108684, 527.078549872156, 520.884597724416, 521.560295856043, 526.646378615534, 523.188947623177, 496.533556830531, 542.571509837675, 516.251651384319, 538.364689895036, 512.333303634321, 529.020614704731, 531.470253945751, 531.417013456657, 534.66652641353, 517.19588866348, 537.154891076845, 530.383146149768, 536.525715421955, 515.616966366761, 523.023655860493, 515.494132624682, 531.638847074105, 521.59873668909, 511.382632723946, 541.6692767784, 547.150696719877, 501.266668603842, 507.592936526897, 550.478419702739, 544.302034784962, 519.312573688196, 508.925095070816, 542.888581692146, 537.318446239942, 526.417309268708, 514.858789983046, 521.474133647331, 505.02247677984, 545.532753056488, 544.427877340122, 535.549908383247, 546.563661337771, 518.584739359432, 502.896495182276, 503.507692594671, 528.575712808596, 530.599348769433, 522.444377877457, 504.906882291714, 497.518941006491, 509.849230252728, 521.911574555303, 541.609512329462, 516.509545952735, 531.626673539279, 538.736192912519, 534.828362769175, 510.512854124097, 526.243564321639, 513.017290026543, 527.811328183115, 551.449515346056, 540.46472834203, 520.008423489217, 550.124188397948, 512.873201660729, 508.247795707599, 548.568045656299, 532.892647062052, 540.59052600669, 544.837867491386, 533.278033191082, 493.240681357729, 492.888177528427, 537.788617435728, 540.572623715855, 521.252732594875, 529.633372696299, 492.407482031455, 550.937490251613, 526.240024515781, 545.970781125569, 513.383786422626, 513.067827886334, 512.772374670951, 544.678956041769, 525.783851002919, 531.407066581256, 526.579278513151, 526.61277110076, 540.855721678609, 509.752632690921, 533.599152549749, 533.391155620569, 512.343883711685, 534.000459572974, 538.581911651148, 522.94734775724, 524.958158558346, 525.460574616153, 498.519925857422, 541.309186968229, 539.408631451361, 515.339263769361, 518.722567664037, 516.997290870498, 513.962509931896, 547.531385940582, 527.25919783133, 547.183591122006, 495.820131161057, 504.78146839388, 499.700493698378, 558.006612336636, 528.905307263378, 547.970066780255, 544.695055975715, 554.361363606222, 519.529059855067, 540.439664869834, 511.221973319946, 502.516552849142, 495.092477705347, 522.975296218504, 528.144462332248, 518.91080960235, 519.829730531735, 495.956145687197, 514.926391021666, 508.308919405541, 539.639148010446, 548.192028030393, 520.799176512515, 530.855566544874, 498.164427059937, 514.699932565581, 537.403387438693, 535.373597398045, 540.442149519558, 555.205231492912, 520.573630262307, 526.965781815045, 526.098766648467, 520.656910610241, 510.614073667912, 542.402085712433, 519.945855785852, 498.666236376349, 553.047322134062, 564.880317736866, 517.462754295621, 533.867760968415, 512.028298890281, 536.166712811735, 509.276239873021, 508.404403448269, 539.274529574201, 521.695494267519, 497.363580767157, 543.025474200268, 526.342728913439, 501.150009268026, 563.154202031292, 520.171494655476, 499.644285648734, 496.650487548174, 519.733697119943, 532.759888944437, 508.54740609538, 528.92267137462, 545.803322492319, 539.39105071968, 498.429024954873, 513.676495351918, 526.120855902778, 509.175747705651, 506.229319768399, 537.818902138064, 501.393994820005, 515.890976455666, 566.612429381912, 491.478881332066, 532.594665979905, 542.774240784111, 526.374283418306, 520.103211189558, 513.991457457229, 508.287641893478, 544.00154623179, 546.71826725358, 497.70799016456, 528.26263345172, 501.755047933155, 530.991053665349, 525.671644646575, 514.898613872235, 532.049787600933, 548.172385976111, 542.124401740646, 499.689442548949, 499.440743306507, 537.772256958136, 499.688916974847, 529.109495818988, 532.631330804771, 512.989969018889, 530.926621344706, 513.562582485941, 523.854318734603, 514.484334962601, 516.852684795652, 550.081512834533, 507.158938854707, 523.226939148959, 523.493340404655, 543.681522312481, 544.741107213648, 537.88424479311, 531.029011986993, 511.498677492579, 553.662113199823, 520.950853545465, 548.658231829851, 535.89486329207, 538.253272309314, 531.245297327182, 536.296034307521, 518.269552461294, 515.196960521537, 522.260908592778, 539.909020810631, 515.021118982949, 499.917669166843, 526.416499157271, 525.123529424246, 539.488304017072, 491.246968717421, 525.542841452887, 508.959129619196, 536.476582591339, 527.929652082854, 538.810661445268, 516.361663095484, 557.207865124656, 532.0420439228, 504.570695630443, 509.901065656198, 526.940615203091, 524.983871944224, 523.351494163183, 527.924690382227, 505.854034484834, 522.124342495739, 521.589031721276, 537.183581566094, 497.962074298369, 542.525491844698, 520.609513829548, 531.060439588943, 519.206789834709, 523.493235674217, 525.512065607058, 553.762752602099, 510.528579251258, 529.404616673361, 485.636456798386, 496.860486660941, 522.914180015555, 490.281045749568, 517.211884519075, 520.054095005934, 526.212258744323, 549.665537142194, 516.7373831001, 522.230710023091, 518.604734216343, 488.163330786321, 521.443528669389, 552.715579716569, 513.109803194989, 518.275623894067, 503.677162395023, 528.124805130774, 542.024704771853, 511.869037390617, 530.355079461493, 525.192850307487, 533.316601966798, 511.039078868057, 528.156624122265, 511.512685862076, 545.643643490361, 513.63822432377, 543.866393500406, 511.169687063126, 511.142381303528, 525.723332141433, 495.210540573848, 552.560999228849, 528.394557384622, 502.572949280295, 533.284053350589, 545.390472795704, 494.04426892922, 536.132290203529, 560.039823827505, 530.211365478756, 527.020294993993, 516.041932790529, 514.057356252761, 518.259852272048, 529.756837984543, 515.201362111231, 505.415055134184, 513.546639077297, 514.377774414135, 509.15934271302, 523.85310309545, 535.881774203771, 545.92401388122, 496.286145250869, 523.914389412741, 513.133757570131, 522.538255711217, 531.156795642854, 533.041433951243, 542.878236658023, 527.935849445223, 543.674655115119, 542.042888337865, 509.745927802582, 546.918356909371, 505.398071985524, 525.601773638829, 502.64986836716, 495.890690746293, 510.922556770342, 515.147966110335, 514.205754757954, 542.625888092012, 525.523447269938, 547.64653531668, 559.479637114577, 520.893819415904, 531.275082322526, 516.376249085358, 535.417519464377, 530.12047621674, 551.16695947448, 523.085769372893, 522.621107069088, 531.09453558038, 517.445467990515, 532.742456964965, 518.453907012499, 519.851278150389, 518.799648991909, 535.075032379926, 492.201470431432, 516.799696553516, 523.839459974612, 495.407701790095, 515.909327431, 539.155905140465, 529.488357456968, 541.371803116053, 500.145991247, 492.596777461621, 533.543377996464, 529.193477409479, 486.983161005036, 522.647242235438, 513.536091412633, 523.811092015267, 500.973133068068, 537.166134502409, 504.65846086342, 534.062413128864, 504.675749196666, 520.291328904593, 537.892794168895, 533.202988139801, 502.046704673319, 531.738685818276, 503.849637771306, 537.142226375195, 561.061850128605, 539.228031987603, 525.35433978784, 530.296507012614, 537.040228414434, 525.395349576573, 530.15247248297, 513.644412007223, 540.950127112952, 550.9421514033, 521.782598287869, 522.284964486044, 541.123774674928, 513.863748160478, 546.488936236214, 547.629234088281, 516.462115954577, 526.734376320015, 523.318963124661, 532.305552372897, 490.039630692131, 518.750344553105, 517.487271875951, 525.415595931075, 542.499233017498, 523.786192823122, 535.832721110722, 527.384871189743, 515.584786270828, 522.548139609928, 516.194001890859, 485.389557613379, 532.88410500932, 527.647244954951, 528.720862618229, 498.863769863546, 518.405427194792, 518.849888963485, 520.943234998086, 542.027316825107, 499.578201931203, 538.940211626415, 493.412751660035, 527.731471127349, 484.675657341961, 527.887544370819, 541.960751124274, 510.263099758493, 493.713395618512, 517.420953512241, 495.155744466475, 486.042718167887, 539.696989047788, 532.772318399686, 510.273742562038, 499.571590720094, 511.601842137765, 518.468323027306, 502.782442004936, 501.819312056269, 546.617926014091, 532.690122432344, 528.181030115046, 536.790975739386, 516.29443932064, 539.32359229822, 503.320353521413, 501.513264121834, 506.574726434771, 520.451188941613, 544.342541312613, 521.880680395463, 480.009824206368, 516.937225725112, 495.869657470163, 528.185950455337, 514.767914199456, 550.545980565405, 539.382462672879, 520.513554152674, 502.525120483098, 542.6755297436, 530.152345236211, 515.296956380396, 529.992714837437, 511.99415521943, 525.005986808162, 546.626694078131, 533.560510076342, 492.891970936243, 522.859552269463, 542.153618008166, 520.747471538108, 538.202432262596, 541.771321538021, 497.133801538906, 513.08316383806, 526.024620249194, 521.372583513348, 524.519254674143, 518.543344196523, 532.89258527518, 520.393939670746, 541.255637462119, 519.12865996413, 541.328475832692, 514.226583139764, 506.841159705032, 493.039251883446, 535.156958206563, 522.355518111022, 503.233161784152, 549.49337616238, 539.67498739027, 512.051896320646, 526.108693931088, 492.79066581498, 526.521875784435, 508.04768889532, 526.214983322956, 537.045089071201, 514.583593033842, 513.598867627938, 525.633163452874, 488.219058708913, 520.509454342382, 504.870910066094, 512.870725167077, 512.665951601769, 537.256017653648, 531.101008411339, 543.314720970526, 503.589273932788, 531.353726435753, 561.680617236298, 534.679697295821, 543.304638696335, 504.584584897168, 517.526575807206, 536.030205712984, 517.721966014567, 535.383729475046, 497.17293179969, 552.670923866023, 508.511641511143, 531.398563189168, 544.706786179156, 544.9821322864, 517.567380366517, 533.405890154728, 503.153693385761, 558.232908614983, 503.570457087982, 494.153158684229, 525.62688171994, 498.5698620043, 542.494238706733, 562.757036080554, 489.159390723121, 523.955623428951, 527.026359168447, 498.905376943473, 521.507731220256, 502.623086622807, 519.715855935924, 540.213000157918, 533.929162166789, 522.731795132682, 523.388297063886, 540.406259001506, 567.605874996018, 534.381580086343, 529.345932302826, 514.717449279231, 510.497573694208, 560.158922362759, 517.747976201184, 507.163387132556, 510.887496974922, 547.616463945187, 533.442763824033, 510.07953989804, 561.430667763116, 523.420988628389, 548.356525870226, 502.120393019742, 509.993465400386, 539.623320127219, 526.582142838192, 515.639242188986, 562.212488524001, 512.175043313049, 510.131426856991, 514.589128373667, 516.215425340908, 529.344441565856, 511.456659676269, 528.746613713657, 543.141743948021, 537.188173513413, 510.612117671489, 480.626034216055, 506.750997006083, 525.297798868247, 520.696580370638, 489.734145372916, 522.316502561295, 536.500055001994, 505.975626978919, 502.386519698587, 539.854502548445, 540.960090338646, 505.477406680081, 519.152107809191, 535.882275361126, 499.409196601846, 523.849255824764, 545.507242632593, 539.845745844453, 502.054989161167, 521.040761618401, 519.452125517579, 500.431876339604, 525.395761400271, 500.195281645787, 526.892154119929, 528.620171040173, 510.478053281369, 537.313882051981, 515.470892678888, 534.441234403105, 539.539174418998, 514.034557576501, 539.308029902485, 530.701323920433, 522.544152910911, 528.154815517713, 559.78177591354, 531.937242014503, 511.964054175877, 537.454197148068, 486.01605123493, 527.320070778134, 560.050120897049, 528.77279640459, 533.860464722207, 536.895613104504, 502.607917431878, 478.590114049219, 509.226831181678, 509.031450291181, 537.702374447004, 535.504866687256, 512.10739830407, 546.28527860211, 509.392316280185, 533.619820299093, 535.020024487546, 517.46805703078, 512.770964654645, 508.544545178906, 495.356576264101, 512.673274783264, 507.486972134788, 528.284037289447, 534.533349186477, 530.052968588023, 522.463145616216, 503.409538714562, 500.747833923731, 509.540580899774, 500.475518516971, 527.819349470703, 511.378376888882, 534.449350783806, 516.746814926916, 534.216006774184, 532.943177760926, 548.627836481756, 514.802597910032, 495.322553379295, 509.111547492433, 530.991189899369, 515.594902201459, 535.754683891364, 514.196182211131, 519.157053867095, 531.530243055023, 555.516775326285, 521.219821851848, 524.6629484327, 500.801793803833, 532.259836934655, 536.217265602972, 514.857331729862, 541.869945907411, 534.391924896764, 495.559331079005, 500.037579920015, 514.705961855672, 488.856557232416, 519.51959843187, 520.954188984146, 536.266995969533, 553.623885717527, 520.96358588532, 509.625139450584, 510.910495384971, 517.575314557683, 522.015921598963, 516.102381351944, 550.369570417143, 498.713218754886, 514.974236778349, 541.532288997294, 543.400798407404, 519.788396029849, 522.129610922782, 523.144532606705, 533.164672696627, 544.3848161537, 526.902533678336, 514.896863378427, 528.621571979892, 488.005670474056, 515.499885886953, 531.092129566464, 534.660998241336, 500.287890549936, 559.459751210255, 499.022174078826, 529.221913124425, 498.619478876241, 507.297076500963, 533.694002334926, 539.104354636782, 472.987046154633, 538.795332217951, 509.491834107633, 508.527709187561, 507.232748505235, 490.937129442843, 518.836900772794, 501.469973604979, 537.396095427495, 527.09091295316, 509.091930206589, 497.300909828454, 519.681320559307, 518.096331105654, 545.075925127982, 512.282909277114, 553.893021288339, 506.591774357375, 532.093075111304, 534.444091283313, 508.496885934171, 541.769507454121, 534.504105173401, 527.030963027685, 530.519264215484, 529.284762791398, 503.282089276294, 523.011522986677, 517.918557530346, 515.430666455984, 503.730380699575, 517.60823708752, 520.908886796886, 529.086889162708, 505.001544401716, 489.623350660533, 513.455564701378, 513.479315002726, 537.316344339872, 510.602339106686, 532.549087573332, 541.709109433957, 532.807738413942, 542.150523836704, 520.447337055984, 493.638419596754, 534.36061400047, 529.064234710763, 496.520296067425, 516.853492237451, 541.946319023212, 535.127864458361, 551.551425189134, 513.953098652333, 532.594474557234, 509.244973847265, 537.923061634426, 521.943400166861, 527.521931601507, 553.85669493933, 508.849030875927, 544.246664067971, 516.849002855088, 534.746171286392, 511.437406808347, 513.163824277602, 521.819605385301, 524.350551537702, 519.865569941408, 520.993090342943, 482.972084104733, 553.591268180248, 522.955202148805, 534.410177327762, 509.49526239791, 522.640875532833, 524.544679137443, 547.221563548984, 503.323647734004, 524.240539747366, 518.490954293762, 518.116092861178, 510.145261798966, 552.642346523524, 494.509995213775, 519.657823587446, 517.784877630695, 531.772249619161, 545.512383779467, 525.006903604497, 503.228769231666, 500.66318483492, 518.808633958582, 506.37596661105, 492.110566959589, 548.557965285422, 531.590082826716, 511.931680219032, 549.674317548175, 523.179063854777, 512.839871626857, 503.745640757658, 513.654387028069, 522.585706894144, 526.11035832763, 514.767349895417, 539.660153905737, 494.667918857105, 520.63523733717, 529.230120138189, 517.966943386537, 479.082765752776, 555.037779228, 542.024587691743, 532.512771846406, 531.972248131378, 496.801069489132, 521.967519881605, 538.197219773171, 552.710676217666, 527.263178730261, 507.789965318581, 504.378222907779, 496.148356841278, 519.240002956546, 547.364443897972, 543.962512746162, 536.727953035411, 533.445244461578, 518.117071016356, 517.097402050519, 537.250587672378, 491.523392130094, 520.342022138088, 490.354714686181, 527.237387585559, 546.860747125908, 486.915976577073, 505.741136711482, 524.527067655894, 542.826873097019, 517.074118280686, 546.432052177417, 496.959137972776, 543.163483507627, 526.630665316568, 517.895792347553, 520.091895937626, 548.554226618365, 500.625777057337, 521.772666713176, 504.330888023122, 537.146301103905, 507.128001223811, 514.119852033636, 520.260562646584, 484.989892561034, 524.88147514998, 558.037585316814, 538.374860704313, 547.145738903594, 513.430771258601, 531.916269728474, 531.919564176794, 533.533191445187, 537.166736303511, 542.832960479783, 508.78770672999, 530.166488358397, 546.082740069531, 517.73547522172, 508.456945601328, 502.055136992267, 521.127097234335, 511.89887463189, 515.446115593275, 510.343179706532, 534.279083321855, 546.71114036036, 507.892966442601, 530.293871655117, 507.743887585816, 511.645121180182, 508.604881445915, 526.146016671105, 541.189991474827, 517.257814443709, 495.744913344475, 519.493274008366, 541.551478409295, 465.029217233294, 518.029915322827, 525.715066464684, 551.146602848014, 546.267818684387, 507.127162351093, 487.723897627883, 510.501642346657, 512.626359725033, 526.619597503895, 507.093245420399, 534.200412315286, 542.278903586413, 546.003085181627, 524.826565459772, 490.622477700458, 536.516537995053, 519.187992785419, 538.023948886892, 498.983544013152, 543.646297426491, 506.999580778406, 512.107339550463, 500.799805368006, 519.629157475901, 520.325207598656, 518.380721611327, 525.4429046579, 520.495679568515, 505.97756847581, 503.536461888196, 523.731693025378, 500.733087847896, 532.461007143605, 535.57273821281, 540.882703049428, 546.606145630851, 520.121987644179, 526.176780744227, 522.334925981954, 530.902670293856, 542.417637831969, 550.84030460256, 500.563561013335, 533.649556036147, 532.97828515894, 543.048628077742, 519.931729865021, 502.420341681613, 501.067319825136, 531.342955858437, 532.362480222794, 534.58984438787, 519.18956072493, 533.667974537291, 517.059780717752, 525.963180646375, 546.47494847195, 527.028942672929, 524.483116410576, 494.691016942526, 564.112931291444, 531.513597567234, 520.341002977048, 519.79240717074, 521.241407495887, 528.127368901303, 518.031862583532, 491.220583495162, 522.635786597527, 516.120329616114, 538.052861642286, 535.559387913327, 526.022524380438, 544.664098073736, 546.944124370376, 512.454012406769, 510.225892695418, 486.110623416832, 530.636241093388, 511.06714652965, 484.466535273826, 538.846106855097, 514.683924543372, 530.039016412244, 507.705475836247, 510.753591305137, 493.268499575745, 513.514213275385, 529.353882221068, 513.45577494911, 507.52044702231, 524.988883401174, 547.503059322141, 526.018300010136, 517.433395857997, 537.481716367693, 525.122122349939, 529.931721584846, 522.663388994173, 541.645240043666, 561.359350511093, 538.56966183079, 531.095989238279, 517.630174806399, 544.155355069792, 536.934865885198, 528.682150545716, 551.472870719073, 546.265056264456, 534.941612396767, 521.774020326188, 499.451895663278, 513.484154233634, 513.327883274052, 503.122372110938, 535.51613030441, 532.201718334141, 544.338986148758, 529.785392252467, 537.336802396337, 514.668580451474, 536.256205499609, 529.731031891889, 501.415129659873, 534.585101672507, 488.330491440098, 512.943739355972, 512.422931975489, 510.403433333242, 522.772234461479, 534.48271403665, 531.00915557705, 526.844083695861, 519.996304784937, 540.471028061521, 544.019959573255, 527.649510022496, 522.796264648791, 538.321456011285, 533.773281373056, 515.201756210462, 515.850449335946, 527.203304500494, 524.647536701473, 507.195597171442, 537.179658142596, 549.47511159877, 565.781522984586, 515.67582422228, 522.583857250839, 502.995826028226, 525.148554212702, 532.25359044816, 520.565962647137, 496.733105563673, 522.777998728719, 505.034323178496, 544.302972536519, 500.131547562038, 533.333235600602, 515.413991685781, 512.469442106824, 533.683320789624, 493.435434262881, 549.579172742055, 544.553712368721, 540.430526478522, 549.793617187964, 545.442647389954, 514.268452403696, 517.658735770021, 534.475297714049, 546.253666316296, 552.896492729539, 521.723426321469, 489.577933068178, 483.573705944374, 514.366420359425, 514.058798480162, 522.317969061181, 513.709068247669, 537.501675406821, 524.231309132049, 525.835001672536, 523.500170102767, 500.09122978377, 544.412669542754, 524.966457174269, 517.393348486779, 520.795277051866, 536.474947751452, 521.063577543135, 530.093603668804, 526.89546526234, 538.959930328777, 555.144352974891, 540.925842130015, 536.5258664312, 520.368157693148, 517.153468513399, 519.21169551241, 534.382455590896, 548.133892522806, 522.333797256456, 535.60711811027, 511.887533548467, 511.847641532005, 531.826241486393, 528.925635235098, 541.449166784996, 522.373050636421, 514.1766127144, 518.720671572348, 531.255357791968, 507.600128434511, 512.347457255938, 502.010712299621, 506.006415748454, 544.499641459165, 520.142447348788, 504.617000560486, 506.610379275425, 522.323713153357, 518.790641939204, 531.860876542077, 525.856459957429, 502.988488335585, 518.290401154014, 502.386678154906, 535.103634012101, 508.434342801606, 501.395102332862, 524.875763066519, 516.006653052326, 525.260286138368, 542.481330599676, 511.520130433742, 524.771010795869, 510.928933209336, 514.461018660452, 514.105167570745, 524.84120990747, 514.742466292156, 537.798898075852, 534.538094189556, 515.685601310396, 522.458471894367, 536.948184311377, 520.929362078926, 509.226866060776, 501.327015356013, 509.904510916158, 531.294086968236, 511.504810909336, 538.970109673215, 534.802149649674, 537.02674387096, 556.040375063725, 532.620116922894, 515.183673986822, 511.554564350179, 533.12865348808, 521.908296799014, 531.091029991481, 518.14149561557, 540.675523267436, 544.951882196952, 542.485167310458, 555.072064653769, 533.920757620048, 507.633303864592, 517.910948291776, 516.821739848345, 521.045746294095, 545.804040862681, 550.049447205468, 484.128818299649, 517.304482894738, 525.391276692893, 519.526388808217, 528.761437450876, 512.676783634106, 551.350207295869, 544.141861419606, 520.187604190479, 538.053562208129, 520.091328878401, 536.462255355621, 520.521671797512, 510.533778915815, 554.760524768617, 523.549947133145, 498.69897294291, 514.686233503379, 516.819469430319, 491.336777354208, 497.54580928199, 524.163649863959, 494.224540274442, 509.287355028179, 546.532753141046, 488.395464193864, 520.93957968536, 522.944537935506, 517.154992783073, 491.048154854761, 529.382032424241, 528.717074544966, 534.540282545594, 526.412135777743, 505.276455879422, 521.491105237278, 520.258847077658, 524.830477969053, 519.682571915157, 516.248691029078, 531.830492758115, 509.260097432269, 566.595001430362, 529.662174851296, 510.993472718148, 508.634945849427, 499.67769887634, 528.678547774556, 547.286205585283, 528.154431419851, 555.540974280964, 510.692921937616, 525.09194666606, 540.411756116699, 505.048940751902, 541.79469589622, 516.848677670186, 499.287871939697, 517.936851893744, 519.919218569328, 514.018329252903, 507.589255642397, 552.825092715641, 517.745785599491, 518.132202891777, 524.192640295692, 511.42836057951, 530.047284935537, 544.719314753192, 504.351654264882, 541.75966697935, 516.545021507979, 543.005314889687, 520.644170789813, 564.054769525762, 553.385045096815, 553.732208691422, 521.104749290266, 540.953649731771, 539.431346787735, 523.878218298259, 533.328619057988, 506.874056487284, 533.153218974961, 500.277797528605, 518.106493801199, 510.012111366159, 515.455417092361, 501.380614221069, 542.246095258039, 527.440101260721, 524.547918621262, 543.60276936344, 500.034889909188, 524.996362999923, 517.1733149895, 522.823793407286, 524.451504926845, 520.716483745896, 531.327373016959, 521.966251565742, 558.426443632623, 529.011219355353, 517.409483622764, 518.560292377982, 524.144575776556, 548.091885972798, 510.702332445019, 536.363346063534, 527.718841717501, 534.733091958767, 505.162387683814, 514.709494318245, 545.268570144243, 524.934193450093, 522.595748682318, 528.245359486459, 543.129499603226, 523.148889818193, 525.82795817115, 540.708240236334, 523.909690183137, 524.447798884175, 514.36095121006, 502.449693290836, 510.384805313049, 505.18217041945, 549.29636309012, 518.426417633678, 514.609169090042, 499.760300439537, 536.518826717499, 512.590341244056, 562.322497609813, 527.49067289097, 504.591898644462, 541.438157368305, 549.185082452134, 538.674018226955, 507.194117248309, 512.874513641363, 510.514462738968, 496.767668630558, 507.905265259145, 539.181334752688, 512.24226311843, 512.553558915895, 530.808169929449, 533.033099022074, 537.155226575183, 512.445372340641, 535.383401314643, 509.264385046182, 540.04454582882, 530.141557029318, 528.312793768703, 525.550265143568, 507.057691049229, 532.806573017546, 556.251662739848, 517.687973963513, 518.782380145864, 546.851193214916, 535.543683059072, 517.442197437763, 506.021446102228, 536.592632583344, 501.833118912946, 532.828056886126, 503.70648095661, 538.180032470161, 512.784789252911, 502.259549875737, 522.857218327718, 509.956311590501, 520.364939012725, 519.031433511634, 530.371977916794, 503.98774623349, 539.16534868919, 504.789943099135, 525.162261957666, 528.82328466575, 520.542344265466, 498.983055492246, 545.560780597192, 507.160758513977, 548.805432074777, 545.246787513614, 545.635275356403, 534.333814801963, 520.116099317523, 531.99567543559, 534.528157312772, 512.960707257153, 544.610754833102, 488.402072970022, 519.132382235657, 535.893211031132, 525.360085153109, 524.742916417499, 521.861713245313, 534.479610592821, 537.821920563765, 569.68590106527, 535.562252779649, 522.592624173912, 543.018957861362, 517.342107843814, 525.77835641828, 513.724738809493, 535.766471444737, 515.149993085137, 504.252456442947, 508.952474509687, 532.96074384585, 530.307330785591, 541.637176718374, 497.695413046028, 507.581091264602, 496.798248927188, 536.387481311481, 508.868401942501, 536.693777109027, 520.717195633149, 516.793437631903, 516.504316661994, 527.280952909189, 520.322539422903, 508.7862102792, 502.466634498822, 454.928979271403, 521.010042955958, 515.742925428066, 525.644578243468, 497.632969124749, 525.953034845181, 512.829510641489, 509.184140958401, 545.351566878417, 531.063502695336, 550.366494048983, 503.869938877925, 559.201814986039, 501.701996153873, 542.278896779635, 546.736731049451, 502.874301358833, 540.906598636071, 517.48265892176, 539.509196921019, 550.578579389667, 540.804186802102, 536.45185403773, 513.134315821151, 505.920304337834, 544.848810934515, 543.95248899171, 553.615685987624, 504.992595173885, 531.08401554399, 539.524762756569, 542.245259213291, 522.830232021483, 551.320331672266, 494.596039409316, 538.171094314782, 510.507015300337, 505.646752524691, 509.97511166477, 493.154071318869, 544.765596274491, 480.038848707767, 514.874906175606, 531.326520498341, 535.348362808927, 520.454725854858, 531.55166135714, 532.909277452734, 524.839498448098, 535.446042308614, 513.901408379327, 513.457922347476, 542.342222304821, 496.887448550791, 515.567576709855, 516.914815225638, 526.635011097882, 495.196645946101, 525.329988942731, 533.213411696392, 503.101969494371, 550.34705658836, 544.553049759814, 535.35494236771, 515.079022831928, 524.081796250363, 509.720301458539, 495.22961961207, 503.30183172746, 493.563930831488, 525.669334007033, 517.86246278153, 490.130002896337, 535.614285273363, 493.166067858288, 508.792707030306, 506.879603897012, 501.969773560815, 490.602956685249, 506.107589392389, 501.257914958195, 515.25979078983, 498.681871156933, 502.97315478049, 516.370001826413, 514.306091580024, 495.21406173831, 543.570063972079, 502.579382672769, 540.839795087829, 496.638814529301, 526.798782847305, 533.194693085247, 544.388678645312, 535.845811675211, 547.037049359072, 514.023055042951, 521.501398561549, 472.816484268391, 513.021954060158, 537.951855070918, 525.39535630683, 523.157164822042, 500.278607828206, 537.85054575327, 513.742913196968, 505.815646910235, 506.760573078027, 534.68201069982, 517.383333534422, 548.036880717007, 566.28818715939, 514.229180342319, 519.536438058424, 520.963683504987, 523.675121678719, 533.91590503337, 517.108732878962, 504.584486527075, 501.130873309573, 495.46171044186, 528.878379324444, 532.434867199973, 535.727475077211, 514.179336788132, 521.057271531664, 522.162674612442, 521.840881477722, 557.974673508348, 529.965304713961, 526.860558620803, 529.612802785413, 526.208552537704, 529.266945370274, 511.702909910798, 542.79893693461, 523.837147494745, 522.386965006912, 546.100524961707, 518.427550702939, 511.021636673023, 531.314095031557, 496.661289430154, 520.318789525457, 537.161621824594, 538.016468628946, 544.584601209598, 537.866719111655, 543.581121410253, 521.216595707644, 529.31233586546, 518.176788573035, 530.486828535984, 522.784577097439, 522.156528343254, 518.175006926497, 513.649736420587, 528.459672442471, 564.489477734093, 534.181563602321, 494.71841233482, 521.577081990388, 521.409051585251, 506.002780657322, 536.681489886401, 515.876489679377, 483.249290325941, 521.509157000876, 521.616262968817, 509.612167964439, 518.80110319469, 536.543522059443, 533.824565668375, 550.090503310459, 557.430045151061, 513.662524984279, 498.102808926302, 506.50953194249, 509.980925610962, 513.505926483256, 515.227012131868, 532.060118001398, 500.745771147986, 525.643879557546, 553.683014427515, 532.585575177903, 528.775647031496, 518.232800621542, 515.560468939423, 518.205609650466, 524.398268855655, 539.070551274057, 528.946287501548, 551.166643426933, 545.151455485186, 520.859258226328, 504.457773104361, 535.77777889838, 533.148926128628, 524.878607549394, 511.485960373281, 515.947412815886, 536.187201715411, 512.056459291609, 499.734292514486, 518.666562131531, 548.146500187537, 521.52329364494, 544.650976987552, 501.132685262635, 520.670586201122, 532.2648319815, 512.054586012209, 548.879406887611, 518.32664892624, 506.48192721506, 503.741682371599, 509.985002213354, 498.791952270532, 516.447578410571, 504.205877341739, 536.208444755642, 529.61924553019, 537.33157680113, 525.757876926572, 493.570851508011, 511.439446484913, 510.570777413219, 528.655000985337, 488.538747463471, 542.897276779825, 518.664888262112, 531.169786981258, 538.208362090549, 534.907832381526, 510.8851465918, 504.903013520799, 513.098984294511, 515.43674829292, 545.366806418773, 522.025474862919, 550.128357785145, 511.663502319697, 530.732789497325, 521.07570382547, 512.816570213296, 535.495524532113, 524.597221592967, 534.97714730408, 510.498807277252, 542.554599671899, 546.786054157299, 509.73133474068, 536.751781667917, 515.446070018589, 512.144644294299, 536.495576695668, 514.001028056294, 533.023244766938, 504.317298465006, 483.691962286619, 533.900096113682, 561.512821985492, 519.231191038847, 515.315950853623, 532.031762332593, 553.530613760866, 504.419528737636, 503.968966278992, 515.458294928695, 532.719340192632, 532.56694335621, 506.680753950569, 536.349507708159, 513.417989029748, 529.815945589002, 535.772458883396, 556.061056076586, 529.479282611217, 515.344718681316, 510.580768972355, 518.474851051868, 504.658482789001, 536.401484744994, 506.767393102653, 502.554335942234, 526.176147739014, 499.745303187616, 511.586232196935, 512.125992773039, 545.471902922891, 549.260038952852, 514.805168697305, 539.107195703077, 523.091234204943, 517.116327345378, 533.730177619942, 514.51693688724, 536.771011961368, 554.566685541114, 526.640884490555, 528.521142240261, 567.397413020621, 522.189496315092, 508.761258589212, 539.950433798113, 522.509442309077, 526.392434224719, 526.150946908681, 538.684887501651, 526.824072843903, 535.627260155492, 528.385310600934, 508.77451889349, 518.533770642416, 536.428407558109, 517.240655437365, 530.755781027218, 550.287551315959, 528.040068596755, 540.734836000196, 544.323241636631, 531.379686073818, 514.388161230924, 497.160346460913, 526.609457184045, 516.787309571142, 556.010382296016, 495.879370440988, 523.791259327608, 537.614197823211, 536.352870918871, 492.34128885795, 496.273008856172, 529.892238748616, 518.678453755238, 503.746012620817, 530.503147798285, 511.455749802177, 536.115103751405, 529.476763514504, 517.803257554434, 504.949198177663, 548.769097684022, 530.158140198842, 491.553352377918, 514.721420134226, 508.569321434355, 520.778066908865, 500.971774740635, 514.610547307511, 513.74806114186, 544.835871119267, 504.875826552656, 512.20792312563, 544.581566055594, 536.640122236418, 522.089991644051, 531.4198063369, 528.924583742486, 516.526661157844, 515.016821482365, 499.729303828804, 525.143688997394, 523.389248050074, 524.550081934831, 560.602775797859, 537.21791509447, 495.091399818758, 512.240343257123, 507.873738786016, 519.399121463222, 503.265889890402, 513.558213437494, 518.101663945821, 529.9392174742, 513.29897364838, 515.733847629559, 526.985171720372, 503.29145896117, 546.952120056998, 506.789194325789, 502.542140654782, 531.125118048082, 548.520913209037, 526.940326944648, 509.874607908588, 512.364719378695, 504.852613181044, 519.449195959457, 523.232579952977, 527.229561193712, 549.595838764654, 505.047725929595, 536.675510469043, 519.688283441514, 579.511551181381, 508.11132114288, 533.435191399404, 536.00542409305, 498.648312577634, 559.426062489767, 543.075302981702, 496.777009380522, 502.309809734913, 531.017655680229, 528.275468659698, 527.116923915145, 519.032736038119, 511.085618224852, 486.029102155904, 512.843192710036, 548.160380497186, 522.518454608991, 529.054031894212, 518.867331985071, 514.257777805122, 515.817957387419, 546.017745346417, 522.627359190831, 531.21328926689, 517.644371251203, 501.935104534731, 510.223794652902, 523.198952696489, 526.23760246721, 520.154035106457, 536.118376163998, 534.38725186227, 532.10925789321, 514.416639140807, 525.062703461192, 522.535347879829, 489.49409392776, 530.393387923714, 527.527371126475, 543.152304175753, 512.657175304433, 566.249495084792, 517.477016578309, 517.790207022202, 559.978216026047, 531.593537163201, 516.932744813435, 526.546677195343, 518.603028831155, 510.852009471309, 530.658010490475, 507.174630442111, 524.006980145202, 514.791142286854, 500.246969395266, 523.823474032015, 517.045392106959, 534.960386111767, 541.676927684323, 544.83764750766, 524.448809269843, 515.709620845235, 497.721763348183, 510.696742136172, 500.346490158729, 484.081084087269, 535.066730619783, 527.735934973514, 541.74594656109, 504.775969862961, 505.019959010516, 501.15497893945, 529.131943718391, 492.662126188002, 533.244917031618, 538.208188255176, 527.587378936833, 554.317226365211, 529.83927206169, 524.139517657005, 514.275533821401, 532.655035924891, 556.406292823479, 511.576161715986, 514.361609306107, 560.514854224274, 504.136994026276, 559.101921119308, 485.916671605578, 507.468785283929, 483.67102517349, 523.298822268225, 524.004532470967, 503.773478690171, 532.731837844923, 528.460597807349, 504.324328460241, 543.927032197496, 531.428587498691, 527.839438533808, 520.550445329168, 495.059052937047, 513.367495642431, 515.311870223152, 488.968082099602, 531.690922345747, 536.069219541438, 554.599926544668, 537.06142292218, 519.902349367088, 542.972445474897, 524.928884265693, 519.969787353646, 509.305684300026, 485.012370101457, 537.223102655171, 521.899433863522, 542.97366374035, 532.679148535195, 548.819242203224, 483.926810754978, 541.769105778623, 544.195361148385, 517.148297814156, 540.841575408284, 545.268609590864, 552.631099314552, 519.646872140828, 521.896291679096, 551.935986263502, 518.980156117847, 539.221281394138, 545.479265016781, 508.611414847116, 516.09524486998, 547.869508093757, 513.241467222723, 511.283546263688, 508.1651718898, 521.809145282322, 541.765854758256, 511.446436937588, 510.58347937697, 505.979266382999, 518.901902199936, 503.11937858441, 532.154055184363, 518.713565794666, 523.807950306024, 540.32391087471, 513.653506173422, 536.128485246804, 531.015633063335, 538.050069347947, 522.51551578285, 524.857388671958, 522.793874551294, 509.64982595445, 499.26943516821, 513.091489366977, 524.260790385023, 559.026009043272, 521.796757648452, 528.988800268148, 518.416452009544, 531.173581824235, 539.125387583762, 495.118407657991, 515.118597417991, 539.742724353264, 543.611507618213, 501.233152401728, 525.48489737063, 513.56976563143, 534.112124377957, 535.991332040552, 521.564967790179, 524.01750730245, 521.996738986863, 527.222176977597, 522.218503745137, 549.6642218567, 531.063156492907, 547.932418706561, 542.325838241751, 517.319777764979, 534.285335538175, 541.237140852653, 515.315427450131, 517.942386509191, 499.567274812653, 509.084917123133, 505.949452818702, 525.397937463377, 538.442236047433, 496.255280017641, 510.09583202591, 520.076666820321, 545.356088362774, 566.443773684657, 498.328426928804, 510.017980344715, 515.518215202707, 510.315423083505, 514.533348826934, 500.664728992164, 544.286854940134, 522.741086800718, 508.412226390393, 519.733463691589, 504.269931556998, 557.673190359333, 539.356769801503, 505.642605272773, 528.142417549852, 535.835684510679, 522.61684465692, 496.718626120465, 539.153007724918, 536.725275711549, 512.059543779863, 550.202848880541, 538.680251709873, 517.868951885082, 525.578831496172, 533.558213488858, 529.432630750814, 516.860073263293, 509.061296674469, 524.866245250565, 537.663051499383, 508.727640194104, 535.556757454524, 519.07910415851, 502.922072013388, 552.900396074052, 524.801913296352, 534.208866407442, 532.316273260013, 533.628173690066, 534.120865369917, 529.960896165642, 509.611924409479, 513.081775133101, 566.066229609947, 536.906497872497, 555.195343965364, 533.171991473633, 486.525313976229, 513.484992851733, 489.459707092732, 522.63921676357, 522.017662599181, 516.934132208395, 502.768251492092, 533.230053899131, 516.005673231035, 539.597852085094, 505.43319977626, 519.471070119608, 504.638460272097, 504.903859502094, 521.903243381169, 550.783349377376, 508.921990675195, 520.51379441688, 513.571893720495, 521.181527552131, 530.83197839212, 534.547341689603, 523.942749292977, 525.811513614879, 552.254150432031, 516.426897357747, 530.78568105603, 508.176390321607, 534.239740257335, 558.386897683624, 507.464479989746, 505.103063775462, 528.301049011209, 535.732388701344, 487.832547440272, 540.39773411898, 509.620998197443, 528.743503024408, 534.951541950581, 537.840608140888, 511.228358036149, 526.125330727088, 558.503117336044, 512.611854234541, 503.739374984026, 532.540047864354, 540.685073386089, 502.234991489616, 490.412815455279, 517.944712436894, 514.694909849228, 543.022894532438, 522.339510596236, 519.237219761591, 536.840658564577, 518.30603898081, 493.999603373873, 540.013806313001, 528.69522532723, 502.621870753519, 480.655798657221, 523.493788813355, 516.525255248916, 527.161359025206, 507.324997272298, 512.140170518728, 539.476523096894, 519.503477474901, 513.389770352115, 526.423848293098, 496.460882911764, 513.864868803088, 499.315960881635, 532.834450833258, 501.231800479782, 508.185500621632, 536.14849452337, 559.606295188831, 502.462541409572, 530.94739609239, 497.963740045816, 527.287734155268, 498.191599887773, 525.084053146106, 528.74106838207, 490.595264004111, 529.898891662572, 540.953462857896, 512.49755514433, 535.068030580741, 569.705875778921, 503.066541152124, 547.785850201778, 543.699515296242, 524.651355633924, 542.758070802347, 537.960554716434, 524.582484753938, 534.442515894897, 549.462318545942, 528.315589444911, 545.435508849025, 546.144235731488, 537.724863150307, 534.053284478863, 517.138251382183, 523.1805075134, 513.229077014014, 525.823192126283, 540.094200272214, 524.988569909133, 535.983399636423, 523.4084216444, 525.174123405875, 499.378934928872, 520.631172653334, 502.763179849655, 539.987139506657, 532.930721633698, 480.554244043993, 528.216719330086, 534.863392162553, 525.947565879104, 524.396603550772, 521.15451867466, 530.869028678207, 534.560905145148, 541.236452538346, 547.861242548753, 535.216946826367, 530.453439457559, 535.460759334891, 548.120555591496, 565.43144220977, 521.796326229433, 544.892480077401, 531.855692339468, 523.14718697362, 519.704640610525, 521.418495920542, 504.916267555162, 516.624225110767, 489.050119833004, 501.631940725413, 528.287216962075, 540.968555060015, 511.536778350992, 542.277624793762, 510.565629291087, 514.637976481586, 532.943665777467, 518.525663275601, 521.499628886565, 523.993982694138, 506.90962298459, 530.589936707374, 540.469810466064, 544.705918913096, 510.70115238336, 521.545568357656, 512.940307456722, 528.852731013874, 475.531839903187, 537.310557979044, 547.454355367702, 527.418164358013, 552.975701286861, 517.852615923682, 530.717071290489, 505.129069679566, 500.444246308357, 540.546552685547, 514.247236514132, 527.780941886474, 493.61315123018, 551.676626798076, 506.801946302107, 563.76942119682, 539.932925820738, 520.19866386293, 522.241987565559, 518.444616150486, 532.002323858376, 543.568732688941, 501.63953114103, 551.648176179364, 512.140915654994, 522.949273927192, 542.622180863161, 514.802463839173, 534.948583143463, 509.907913410084, 487.93949931559, 508.557976565728, 509.579590453921, 517.645586887523, 550.184147979679, 542.9967881988, 512.910344915241, 539.628712588123, 513.007872987406, 534.040292848315, 508.17231221991, 520.470943504978, 515.404170438484, 518.97847855927, 529.16996315334, 513.272370065442, 491.906497758131, 545.531321716292, 508.597936177986, 520.450304366102, 534.312760168521, 529.153304480761, 522.661178972153, 519.91086324625, 516.885866473419, 513.306782556196, 531.284820442002, 518.744003676208, 536.684217275156, 481.840730173012, 509.279543364234, 561.080259396081, 526.318740506681, 526.390307520389, 536.973073412729, 537.86422649172, 506.615336084752, 543.645159444347, 520.528050026478, 549.35783785803, 523.839982116664, 519.172571157703, 522.056519381866, 519.092872761243, 520.781203533818, 495.833847818758, 491.669990744978, 520.399096912671, 530.247546559009, 540.726070916208, 529.779033427215, 542.211911829473, 530.674568223494, 537.885948114253, 496.989617617858, 536.968393966333, 496.868850577414, 523.494222833264, 510.179591672674, 510.602496922554, 511.880844905933, 535.636356013406, 527.43010234433, 523.648809636931, 513.574192834407, 535.918543738068, 530.044408575194, 535.995896444914, 529.385859856615, 534.285484153087, 506.477569491158, 530.073528802853, 527.856855244791, 534.735501563821, 525.821510411412, 504.065598940291, 549.483303506709, 506.73874047599, 480.841440665796, 534.147713810822, 521.927204316383, 544.786752779778, 514.566167392326, 517.255618182429, 527.635427653324, 545.573947848783, 537.503312395466, 520.858686943622, 547.87302029812, 538.851528999789, 521.814403037541, 531.989925191397, 523.373114970345, 539.857080681037, 506.121234056417, 535.601821264047, 515.838684508693, 521.983194734442, 507.369310874899, 490.267837714524, 530.143186097082, 531.728511084962, 519.24928212332, 484.170872176543, 543.461694100922, 535.470196552932, 539.881301781943, 526.604431191802, 530.808779243125, 496.957944780586, 546.623797794352, 500.780537999882, 536.481505010841, 518.762217189151, 541.825479972824, 502.76916094776, 521.039925406071, 534.447450027085, 529.439197712797, 514.842945599779, 528.152018811441, 533.395493655895, 540.730936506329, 522.264872880008, 536.217023917728, 486.006764459028, 546.125911184931, 525.61200389821, 512.429360893199, 508.977957955486, 529.467426162745, 538.924676154919, 523.029857026985, 559.528445782846, 537.792315391309, 497.811374872441, 525.647502315845, 553.722800899642, 540.647851584811, 515.441426521338, 522.832262825554, 530.147998601666, 524.944528283664, 531.53418074436, 515.666851846959, 521.088472351903, 516.824893903813, 537.659505163639, 528.112080769699, 509.516050815375, 509.620216614745, 513.856411763315, 528.042822595314, 514.062174172755, 548.384129792276, 546.163850456932, 523.850188297568, 512.081976481797, 501.734305010466, 538.596442751431, 550.841191875588, 526.778162780819, 530.764845356286, 524.025809464734, 539.138556672413, 507.591514187293, 509.105909760401, 520.390255027452, 501.738744989826, 540.068499886928, 512.973330311941, 519.174292083384, 538.794984560771, 535.482549299143, 539.986846746106, 514.130141017458, 519.108858158313, 539.350621719042, 523.642431896119, 506.001486536915, 529.242627415179, 517.102845991412, 532.831924504071, 544.660195328134, 521.472169657329, 520.91689457553, 523.191145685149, 514.118256541843, 520.498776418419, 545.159220956771, 542.595317703154, 527.529019236073, 537.352590640776, 507.843184594709, 529.958491322309, 533.095933811516, 514.062701180935, 535.107271955864, 506.648458019895, 532.077779949655, 520.757010072381, 525.216662769098, 486.626780798031, 551.668868002034, 499.429800398465, 509.772607119826, 521.939036507905, 544.883469284574, 547.033139775504, 503.835321275829, 520.1129704394, 515.158902583575, 513.827646040101, 508.591596575058, 515.317771408989, 531.817601002512, 520.869400102589, 496.698452614146, 523.616868771204, 503.061549640515, 537.01810161143, 514.389995636612, 532.993363829675, 520.697583132337, 534.83736893388, 536.73157056449, 512.249511167599, 531.874969909106, 524.504437169857, 500.299902784843, 477.471944894212, 540.377822158459, 514.978704327846, 520.245796617077, 539.418554020136, 545.282385469324, 518.153612897178, 501.501582171679, 512.901653410537, 506.745315243357, 532.122304532504, 523.312242855488, 545.710225028871, 548.912317189232, 515.848398386282, 495.221654617452, 531.160254462616, 526.010022336316, 545.451429214886, 512.909079682509, 560.070136400828, 499.006336867558, 501.725045419133, 521.775384395845, 529.647136770092, 539.369372194064, 522.671471371021, 530.510313216499, 526.327491149771, 512.439940832735, 514.213752770477, 516.096080393477, 512.392228569377, 529.893167070364, 509.738077952627, 519.372855627897, 541.087388126121, 527.84447453729, 537.129962241664, 531.351161162775, 507.423961032223, 524.118000433276, 514.080593954366, 539.031617380701, 499.528134584578, 522.136028474212, 507.807193794381, 511.14871734668, 524.004937986402, 542.121037366054, 526.086245473836, 532.185436867635, 527.519770987992, 541.226555195005, 509.08260166066, 538.810626365852, 520.820510280427, 532.805146868181, 518.519444806721, 535.162846874014, 486.496087128725, 538.479578443814, 535.048519421585, 498.338231911799, 554.516559857839, 549.369376157728, 536.219778762896, 537.633124813717, 532.788070169949, 511.933296182279, 526.111027707861, 508.145116329121, 552.994235824405, 536.514356800565, 537.792113957877, 512.4552102738, 544.833017008349, 535.315243844589, 518.362811457883, 520.785451701291, 518.345062345779, 525.358247771331, 491.779543475012, 509.646537017214, 500.037498274063, 540.224575567998, 542.37033831314, 526.469016020632, 517.508265742528, 499.230770712204, 541.267513617243, 533.080617590252, 530.709902288734, 502.239882444557, 531.530725541672, 506.63370514501, 508.549126437612, 535.948128935153, 499.818966623508, 531.413067060377, 530.152237035924, 520.38118788733, 525.990451482008, 523.22777616884, 545.005528909645, 534.564973940665, 529.268408727718, 506.771761860774, 557.863245663176, 515.179423691873, 511.661736150386, 553.43242596237, 525.624433409116, 557.039908984468, 505.066136538513, 511.330927810931, 516.141861702894, 520.30765026623, 517.297633400993, 518.460521180723, 542.612420485559, 496.188934686465, 536.680992436451, 523.130353502171, 530.165342576236, 497.502418009676, 536.763123135609, 475.110075884163, 514.390323749151, 558.63603623131, 524.430936147028, 536.742159019857, 515.859017289293, 501.973628584203, 518.586129511996, 515.842833899723, 531.866464962759, 532.918027483937, 491.990256698012, 532.868768218401, 505.83114781776, 541.1268834191, 524.815663902337, 534.65998491827, 532.26193729485, 522.929282148443, 517.550273574837, 503.46533293796, 503.645814178497, 540.930843646526, 502.652030080917, 520.811233005659, 529.46781582685, 520.225459001608, 509.191709340209, 525.112611417124, 539.379236144499, 497.217918448975],[670.946370456245, 670.479985040753, 672.787551282279, 673.13869493697, 676.270741363536, 672.48724486859, 668.739831139446, 668.48767206674, 669.084388859735, 672.661170855635, 677.222878338485, 667.45026155643, 668.992515858214, 670.174607478793, 675.484319543333, 671.256110881774, 670.103805360681, 669.74159656472, 669.665754195545, 671.098470951171, 672.286625807759, 673.422015641689, 667.350135554632, 668.730995808873, 668.452730886542, 671.137415222298, 662.107561353807, 667.817160580356, 673.984990044776, 670.323619575164, 673.659818432051, 669.003686762903, 672.727548708713, 677.286163052662, 672.389275250827, 676.599757476454, 668.93268876123, 667.767999253373, 667.866600830895, 673.214397721745, 672.288397427993, 673.983584022576, 669.239970063577, 674.85657085377, 671.189665260624, 674.158539177347, 666.181361431484, 674.980274272969, 669.300938310443, 667.948969596077, 678.580984991843, 673.986185570256, 670.100579291054, 673.940534234817, 677.493601930842, 671.845582953921, 670.205406161441, 677.807534532261, 668.646527592439, 669.955233466416, 672.218016438923, 672.388163099017, 672.812937642563, 675.470466344985, 670.171272287288, 664.01277509333, 677.896973330856, 668.071666273564, 669.366850625198, 672.633168666937, 669.491385532513, 675.832320663202, 673.100589333987, 676.331942006465, 668.930029704572, 670.945698091921, 668.737428230427, 669.931657350522, 668.134971780212, 671.046075098659, 668.182741170872, 674.576200768973, 671.869465297245, 672.402210921538, 669.628084166073, 672.332580362708, 669.788982438244, 666.114612763437, 675.444027011831, 672.772895137942, 671.909424457413, 667.369332339285, 674.154544135745, 668.199148350871, 675.991955507248, 673.003442124452, 673.226694049152, 668.919128084406, 670.047786055998, 674.160592840452, 673.257670412754, 669.3414938721, 667.869437881116, 672.21923077466, 671.924940460067, 671.377822465652, 672.626473839626, 672.660271351098, 675.367198807668, 671.391004291907, 671.533045072838, 669.710638291085, 678.460591434042, 670.270145684116, 670.970939499346, 672.981131691334, 676.5056228995, 673.845261653282, 666.714856429492, 676.980566116912, 668.667909196629, 668.446370041705, 674.755078519376, 668.990288729477, 671.464535314647, 677.639276397777, 671.889583626524, 670.881415812414, 670.100055594441, 673.254153644345, 671.307393632753, 674.168803517506, 673.160872101008, 669.057754476347, 674.632724341999, 667.916638333738, 671.589036175861, 671.454965449702, 677.426292356424, 669.454303021637, 671.255495914329, 670.798497525142, 669.762276017584, 672.923751761631, 672.371558541735, 667.607999534393, 673.336377667267, 670.519734629993, 669.711588627901, 679.224120899797, 668.148544819141, 675.257384649807, 667.712156403815, 672.012794161925, 672.434026026705, 668.225531996401, 673.602937142572, 675.343203204122, 671.917859450479, 671.160053811358, 674.080420766918, 670.950002704953, 670.78359107725, 668.660805591915, 676.553970414454, 672.556064926358, 671.82720614192, 670.117956988288, 671.861749733753, 668.227809993667, 672.057902744988, 673.033677964876, 668.889309590504, 675.449079193349, 671.890115547662, 673.957249860923, 669.097221600244, 673.769633270382, 669.129299818216, 670.524856067959, 671.142532439037, 676.435840797274, 676.44728845373, 669.033239040101, 675.222394592255, 673.753495847471, 670.182817061333, 672.264307378897, 677.847773343961, 673.045270595799, 679.05262702868, 674.844183652661, 671.702629615676, 677.3221566659, 671.090678619676, 667.701871701652, 671.204860919793, 672.737232478934, 671.851992970267, 666.327066386306, 669.457447956435, 674.945808627827, 672.289527092903, 674.291453190384, 671.373948191653, 673.89737864344, 674.83030874228, 670.346356177235, 670.945335854066, 671.255728887873, 672.394577653798, 672.713764637991, 671.207118956209, 667.482336282205, 672.700463358283, 672.469829339986, 675.422762850411, 672.389646731367, 675.197780964554, 674.149422419457, 666.537309148886, 674.239435251746, 672.98873785594, 667.766894013399, 671.699416448061, 675.488322010759, 671.582619548319, 673.453005723088, 669.293706192595, 674.86752335293, 668.445572312113, 670.120445507171, 674.090190445231, 672.552507810365, 670.507129035786, 672.051002852145, 674.480773392015, 672.50513834863, 670.801986893371, 668.074615607195, 676.475250567914, 673.615217909781, 675.378562840954, 670.254335387511, 678.980600454499, 672.820898770026, 675.124754470733, 673.349619682063, 672.697838919247, 676.133066781657, 666.04226569603, 672.445627018637, 672.696317809251, 669.975622080995, 675.105435086944, 670.963481636834, 669.209682399432, 671.563713259781, 669.845866146648, 672.254579027059, 670.910981793837, 676.047404892905, 669.144495946108, 667.803521346144, 665.911607336638, 672.197884358536, 672.503767260513, 672.962883596584, 667.782956060685, 675.118342091952, 676.17577989682, 671.976909973844, 672.615284615578, 678.697864176952, 674.655248794131, 672.043219755706, 672.0991315995, 670.05446404101, 669.267981878192, 671.082258041809, 674.300803936225, 674.310630548545, 674.794387353598, 672.725364499381, 670.225388465465, 671.659193084661, 669.936760539739, 672.754138801141, 672.653342303842, 665.590195560775, 671.010205391907, 669.023500307091, 672.357484637237, 672.689875285749, 669.769224445589, 673.038397594689, 667.82645239883, 673.193649383919, 669.931341938657, 668.138689340494, 675.997871568598, 669.124156503442, 671.359894303926, 674.519513925146, 676.958302614803, 675.803492388204, 674.319433875659, 671.253668110619, 670.797542535039, 672.219070702609, 672.055358203576, 670.724370754585, 674.795023343045, 678.595285780371, 672.525307530292, 675.400828497209, 675.344534439985, 674.956349573463, 668.853647986564, 668.993080698174, 672.95478273019, 668.983516192398, 673.177414601714, 670.773736936178, 668.791659784809, 672.052717804403, 674.020444231075, 674.025370069582, 671.080779197189, 672.516651763136, 671.813223132299, 668.915618036818, 677.086559592011, 677.659047784669, 671.051900184611, 673.40708681745, 670.765442451316, 674.769978918834, 673.514982105131, 668.225692249948, 673.878024588468, 677.112766959854, 672.780369140903, 671.4100396921, 676.278952368611, 671.775954511612, 677.249816483032, 670.167362272539, 667.080970468427, 674.507380059372, 672.183358750847, 670.948490660755, 668.904159181926, 668.752167951001, 673.88391557879, 671.829269635797, 676.403630147722, 670.201232832194, 672.538048461248, 669.336625791008, 672.934808730033, 668.779400600433, 669.275245886682, 670.145315625996, 673.989996692648, 679.365121329834, 671.435861325594, 671.110541926064, 672.595378491068, 672.682837276453, 674.104871868804, 671.209600702987, 672.078613121253, 667.107706989888, 668.584636676937, 671.422538022833, 677.72372833856, 668.710491844313, 666.315634499437, 675.493785534912, 669.043358965144, 676.768219400745, 666.700029705234, 668.215261713569, 673.620328787306, 674.873946801921, 666.190834240564, 674.442659311323, 668.15592752209, 672.854578745097, 677.564694869759, 673.644041498103, 670.294397856061, 673.765827143249, 672.448346363974, 678.305022731738, 668.654648197917, 671.079015863411, 677.666868256206, 675.602799426817, 669.614041850354, 672.904257710254, 677.294239617247, 673.099769160276, 670.711232065962, 671.80783790675, 673.897695318143, 671.20872130334, 675.471424799751, 674.514368028994, 670.161266761943, 670.770743491424, 675.876645680576, 665.284308115216, 673.623952717544, 672.719802453606, 670.21121432058, 672.229823968663, 675.547490509207, 671.368798770035, 677.261672974631, 671.053353999639, 673.507671816226, 674.252297842124, 671.589499207104, 676.120613923028, 672.96761530679, 676.441112715948, 671.657123123802, 672.802654462254, 675.248624375571, 672.585659039871, 670.695461077644, 672.684912593911, 671.914641074998, 673.230753993162, 672.315574998566, 675.792529515523, 669.262026921268, 671.096257385642, 675.477778130547, 677.14555713023, 671.966692392379, 674.271526597888, 670.117106185926, 667.607980653262, 674.652072082568, 670.931623194189, 679.737639962584, 674.860343897691, 673.404773539246, 677.130531564856, 676.727037779909, 676.265947408633, 674.605364386162, 672.701243603697, 672.309295120668, 666.912665848548, 673.16365751792, 677.343223474596, 674.979351220093, 673.139413509889, 668.361566564117, 668.813661776859, 671.571678137022, 670.735749160544, 666.73225896715, 670.954202343793, 676.060442570294, 670.808722120036, 675.900535692479, 675.22711893889, 674.474185472674, 674.401583270304, 671.510871430121, 667.962313189524, 671.351740950329, 673.331467119131, 665.537203755564, 673.979816067899, 670.06472618485, 674.757872515711, 669.229443115796, 671.354135066355, 670.337770256292, 679.321703612172, 677.697144703546, 670.118807586729, 672.232749890403, 672.207100805234, 671.656941123813, 672.30674951425, 673.293934920144, 670.711359722042, 668.830238788633, 669.841404278147, 678.101894313659, 676.205453714809, 674.431937827463, 671.289014651483, 663.883380369767, 668.340954198166, 672.220047896457, 673.848726125244, 677.519455825404, 674.371999608992, 669.039445349093, 674.271369788059, 674.137194887677, 672.224105202971, 676.645736266443, 673.827080493412, 669.874621542223, 673.364064671621, 677.500674037136, 670.740211856176, 671.017019042575, 669.194926122208, 671.954280622135, 672.873634287864, 675.278070015522, 673.204031896163, 674.009738847691, 677.24711495064, 674.064255880546, 667.060936601771, 667.398117118906, 670.6201041128, 675.893660181231, 676.207960349344, 671.999556362005, 673.140787551576, 675.524494178408, 669.043245729339, 675.446737864406, 669.438829850368, 675.192132284968, 673.928258090171, 672.585808617242, 672.322607935715, 672.645791792644, 667.216219625327, 668.299978109688, 667.752929622913, 667.594458565121, 677.633733597356, 671.504007331518, 672.574067206125, 675.108405311661, 673.079175002283, 669.366549536701, 671.108209874809, 669.514834286982, 675.876395716783, 673.500386538873, 665.326150708655, 671.689319043925, 663.783361902678, 668.729325778694, 675.474329932703, 674.382670356714, 672.428234191956, 676.482341812071, 673.13634304204, 673.797942362537, 669.862737494754, 669.611147393709, 668.579958160433, 668.555251449605, 668.565222082281, 674.884690714091, 670.208367472813, 674.122362378798, 672.470218152042, 674.634314288527, 674.993369983069, 672.414765005279, 675.943564118252, 673.404331262554, 668.740516963388, 676.06766767202, 672.864693207196, 666.733730327571, 671.033831261738, 672.607007578195, 673.537507893327, 672.555272961409, 673.704008839736, 670.909409068297, 666.394588135704, 672.162408010021, 671.031142417417, 671.91383684636, 672.450948088844, 671.311086616599, 672.470973093035, 672.536195572802, 671.81543231018, 673.086026268214, 669.547777226669, 670.290644322591, 675.800671506286, 671.549736868561, 671.560148277464, 670.089592870635, 674.204459043583, 669.317166010208, 677.872242976091, 675.1523575602, 665.337745869708, 677.979698545489, 670.52153156837, 674.09967689735, 675.634558828374, 664.688598245206, 670.817015898474, 670.703790021936, 667.877295500214, 671.560128963132, 673.179311643982, 671.859777615532, 673.159330351942, 669.662227341885, 672.463324378169, 676.742306211524, 670.198643724635, 677.607180036561, 673.908831536717, 671.915152584413, 667.084402191991, 670.169763542268, 673.466995376983, 675.754268131791, 676.984725880756, 670.345239288194, 671.43041586597, 672.427727127066, 671.61043180259, 673.973268921524, 670.381852167716, 670.969529826513, 675.42721004213, 671.677665607519, 672.26028749844, 668.87262048864, 671.136648510159, 668.743079071695, 668.390662742027, 673.869759997887, 665.944309970781, 670.300914297524, 674.622678961782, 676.176284709553, 676.298890048046, 668.34973499734, 673.413583526691, 674.008156183283, 671.307860643929, 670.248821993009, 670.346827755326, 671.974358305477, 676.929667416765, 672.752597466471, 676.35605928433, 665.467276387543, 671.955869025717, 668.177381751743, 672.074722781758, 669.794512755994, 673.384057149563, 672.107320574231, 674.300401941806, 669.60463161432, 671.822107208298, 669.976923019331, 669.463960522838, 666.836599255715, 673.237576896377, 673.845868106421, 678.031751043477, 673.52971768476, 671.672527984914, 674.669700265036, 674.872613364661, 669.904466908152, 672.144914233789, 675.519551832884, 671.021009779912, 671.937421112983, 672.302235736764, 674.1310666538, 674.877185505278, 672.035661453322, 672.442160297973, 668.447760614676, 670.190761459631, 667.925999699977, 674.394262532733, 671.738762509288, 672.264930571322, 671.970162351312, 673.047765437049, 667.706913988613, 676.66645156141, 673.825260014498, 674.252994000039, 672.279813742045, 680.481041251291, 667.433382116877, 666.605894784417, 674.540152870763, 664.907984696235, 673.516985510411, 671.992309110818, 670.153871040044, 668.890923754538, 666.098708220431, 676.084718136396, 670.027901351625, 671.890329010566, 668.050687437424, 671.875882051329, 674.890693607619, 671.191066766144, 673.93552737991, 674.692294045995, 672.974054396012, 674.888216881529, 669.223270733631, 670.791594817049, 674.80366278868, 668.589996340839, 674.272952644297, 673.47193074764, 674.914564127097, 670.98788443976, 674.997792905488, 670.838183539097, 674.104852335767, 674.458751384591, 671.529189513885, 673.274812196818, 673.43325013753, 668.102211369263, 676.082093822678, 673.379759775601, 674.903664287506, 668.032888286369, 673.843864728967, 676.81910979423, 671.963618142246, 669.62897033906, 673.412509866237, 672.665418675379, 669.626129669971, 677.33480004785, 671.767450498232, 673.345568665182, 667.127976579574, 668.500907037842, 670.037701821504, 674.823964245443, 666.568731886842, 671.363871379627, 670.736376116896, 678.78166384701, 672.626483340713, 669.994452490659, 670.509800694977, 670.719304540544, 667.822707033824, 668.673303960141, 674.3424458569, 668.452092619478, 669.25471622611, 671.201227466277, 664.242674533714, 673.461726374424, 673.657938599386, 664.590262395733, 678.865022757678, 670.408444637204, 669.876455951101, 676.101798844524, 669.478813070455, 669.383382693173, 669.527271966042, 668.894057047005, 673.624099944272, 672.406485909339, 676.014149345037, 670.764864338117, 677.377428842361, 672.782310184537, 672.97445742302, 678.043835022154, 670.368692196951, 670.763298724175, 670.970150918631, 669.655198421934, 672.43566867465, 674.255045088226, 670.307026202672, 670.052556518427, 674.127326194523, 671.615380491455, 678.872891376334, 667.912596228779, 675.231693988461, 670.622983770062, 668.937493973338, 676.001277682202, 677.965819410474, 673.866715740914, 669.722784212712, 670.941478355477, 672.691314698138, 673.62465672745, 672.924123659399, 674.618498681165, 673.898049988759, 671.962743905117, 672.681740582486, 676.225207617248, 676.704232932221, 669.652102360742, 668.535725013357, 669.472027186021, 665.474805729125, 673.207870111935, 676.167277602303, 674.120454452573, 673.527969337535, 665.134154533776, 672.258301321765, 670.940071113317, 675.34481989299, 667.490931150586, 673.920905190228, 669.340049562178, 667.980093589689, 671.966163474184, 665.502314208689, 671.567321796437, 677.174153502631, 672.237378578128, 676.943710252057, 673.834003837505, 671.52597772654, 670.410196093173, 670.635151625576, 671.847210407875, 671.617578450514, 669.00614189509, 674.911496182379, 673.989872892713, 669.075454272842, 672.59412342534, 677.623184068458, 670.411942711051, 669.626350493608, 666.819638815852, 672.490536897186, 675.122771854033, 671.398811187449, 679.667299533773, 675.637555287979, 671.382652220511, 672.78731089025, 674.797438176292, 670.810035723468, 674.72434233074, 672.373174308159, 675.272033433934, 671.307467694242, 672.153547090689, 670.312720761045, 668.820695645057, 670.215289451569, 669.441884948164, 670.608588599185, 672.927651294882, 669.573012493124, 673.375822042952, 673.471565880764, 669.767474158359, 672.423572190356, 672.651006438469, 667.123439811169, 670.973355213396, 673.441998407617, 675.939668192559, 674.643456276114, 672.278818791674, 667.339230239967, 675.33973305437, 679.495782206288, 670.398990598264, 675.206228979296, 672.478839820342, 665.518590329817, 670.427183077879, 673.425337825557, 673.671857023467, 668.414589405809, 667.285336258246, 667.930095338275, 671.710392726584, 669.508988972166, 673.84256155817, 670.285614098846, 672.665536060711, 674.779520395996, 672.139115051145, 672.144771191949, 673.672967597066, 674.334761462141, 668.772046829081, 669.155040131409, 673.126385794406, 672.71112602401, 673.378625142523, 669.547457740735, 671.110272886584, 670.931799923698, 674.829401618044, 667.992157931627, 668.506910842656, 674.107350262016, 665.662512119951, 668.045638286337, 671.197344523371, 674.785810434003, 672.703622919451, 675.369100963969, 669.834774105282, 673.705168330416, 670.857834294309, 669.23032180396, 675.449311407224, 670.950540788726, 672.305421303013, 671.712626098237, 667.903261974264, 673.671425705994, 672.368123151277, 671.222585082586, 671.683143328057, 671.994386757192, 676.573883280245, 674.023474775673, 678.255648896803, 677.705071648641, 668.547435460385, 670.549772640719, 673.030667527324, 672.767194136997, 672.279107976591, 666.502979794171, 674.665760506942, 677.624860738537, 675.843891223933, 670.089964180071, 676.518892322314, 675.868410897913, 669.709391477901, 672.856613005942, 672.175669861645, 675.114653063554, 673.658659016517, 671.925364749267, 673.878759611911, 674.823768501643, 669.53375364361, 673.331584155496, 671.471668138125, 669.322871328298, 670.12189567545, 667.178093250623, 669.847219166248, 673.710692356957, 669.118808359715, 671.89255078137, 673.545538121356, 669.230210091077, 671.594861737545, 673.25088378497, 670.951555633781, 675.425988504829, 673.220153254964, 667.347836666099, 672.836912683095, 675.480509873308, 666.265265514627, 673.058000541784, 672.062211516036, 672.04998403688, 669.694021830815, 674.348534865324, 679.678410425945, 675.790738953487, 672.555395571835, 672.321510794216, 667.933572707235, 669.416762609529, 674.390191491508, 680.520093630135, 674.397736767696, 673.511415515155, 675.58281343609, 671.875847520926, 675.913695210812, 674.122385718874, 674.046683467779, 670.406169416093, 672.986148975834, 675.041315511471, 669.44660808742, 674.683656422045, 671.956373135693, 670.205819514488, 676.528480627084, 674.441060015314, 670.226510737595, 672.817756174939, 674.307706454674, 673.18441542061, 673.353020552452, 673.685739173945, 673.14829933343, 670.942227392082, 666.754915612763, 673.339813269484, 670.583272829419, 670.571897404518, 671.162142602238, 673.709356304223, 667.560763837717, 671.469630179548, 676.855774240052, 672.120060483297, 672.23475281456, 672.212215070986, 673.254215602183, 670.498835211849, 674.035804154642, 673.129758811843, 671.504525425427, 670.264106003455, 672.172075652117, 673.685824175076, 670.703881912922, 670.458139882414, 673.012679717201, 670.135329095302, 674.585410049136, 673.312956114942, 668.243033087302, 677.667118130813, 669.502790626973, 673.281419047404, 671.09047317229, 667.457867824009, 668.099833550004, 670.213043783542, 670.069261777842, 667.403114682877, 676.295574738656, 674.368310838022, 670.934262879845, 669.455573608408, 675.500262821691, 671.937006494282, 670.238814253235, 668.444912290526, 672.528408797668, 669.928199954528, 671.074216057395, 667.021198671103, 667.975017938131, 668.170927903318, 671.847177415927, 672.492537916822, 674.494473810625, 669.577078346256, 671.306004627644, 672.131582522527, 673.323471589923, 673.816684820193, 672.505637045031, 671.596541413831, 671.74302128895, 671.960632676255, 672.353797109392, 673.290907974313, 676.243310074377, 669.923865167484, 675.427071778387, 670.851709368504, 667.867766913542, 670.578119468512, 675.552347089245, 670.163039837411, 670.520858616316, 668.840272937587, 672.531122688007, 673.667159818423, 675.10749392276, 668.914251993779, 672.03378919035, 676.162079462175, 679.8278190117, 676.530848333521, 668.082492917802, 669.993431449794, 670.168925550264, 673.113568473581, 667.284792091434, 673.606682714269, 669.779280350722, 668.46334425682, 671.394824874171, 673.445534531981, 676.967454089773, 670.925898342441, 670.941636016533, 672.056777899466, 675.936538423447, 677.517046158353, 670.137058656084, 674.083564946139, 672.152090292432, 672.377409049268, 676.409618367551, 675.388973378761, 670.179326409378, 670.798199397951, 671.255010276709, 671.801789613948, 676.263127974472, 670.078985298713, 670.893420109346, 668.275810488457, 670.687609016522, 671.692134551107, 668.615349178266, 674.295748151438, 667.97304796327, 672.207283047013, 672.965802487781, 670.0098921596, 671.310881935034, 671.45888637203, 670.519568920668, 671.504035179091, 671.238261709389, 675.493355710157, 667.618941324622, 671.644542392033, 673.379215208403, 671.793659392854, 670.479813340578, 675.212551342341, 668.949243291057, 673.284333704703, 672.825471001652, 675.668458239051, 671.012754313829, 669.683128839008, 671.526210250503, 675.967859233934, 670.025585053941, 671.396749727296, 674.484621496088, 671.305852095433, 671.263215024083, 671.530488765276, 672.735764317836, 672.39033558933, 671.540921937968, 671.540463169883, 676.417022854536, 665.557548277158, 673.483626294585, 668.570876315156, 673.11870195785, 674.536147552753, 672.717041697757, 673.522762710396, 673.258406259047, 672.731824568229, 675.162149870673, 676.091359945369, 671.12400756832, 673.816316038465, 670.803981812234, 669.795019650184, 667.46828189496, 670.045098792459, 674.159280740562, 674.363261186117, 673.128235429862, 680.312201594914, 670.245915325188, 674.357670004446, 674.348079785484, 672.842041140297, 672.391695922228, 671.59476841651, 673.471379506798, 677.087618217498, 678.171625678272, 674.211493277135, 667.325960421529, 680.318675259468, 672.702082730052, 668.659895198387, 675.957939520834, 674.059102708962, 673.002745209005, 674.050145823363, 675.294958625685, 673.681835817771, 676.178123379457, 677.862051097272, 669.994095749256, 670.435718135815, 677.526756725495, 670.617571483549, 672.063135006561, 672.087594662579, 670.11112808958, 671.146049311011, 671.441567292034, 670.790874573155, 675.105987466716, 676.533919214469, 670.712315213521, 671.880791302668, 674.439884001639, 669.405794344127, 673.582573044331, 666.694229361331, 678.473159580226, 671.641330763046, 673.157390772594, 672.040200443417, 666.268133554576, 672.939788315073, 669.467395955131, 671.038858714935, 669.523248317558, 671.571502225378, 674.819911412318, 671.344616581554, 672.549658949751, 670.510787781409, 675.147806273214, 670.714938787848, 670.936133304088, 675.354132251429, 671.127105300576, 673.675330767742, 674.561835184909, 669.545700503411, 668.138729282454, 673.933190016398, 672.969193401107, 669.811460169391, 674.188655670613, 672.93935820817, 672.876039917899, 672.726883187565, 673.905354611022, 669.340449249199, 669.276898891941, 674.882383915692, 670.34237785315, 670.109973361105, 668.650733932702, 668.848083244599, 673.648161688629, 671.8918471555, 672.322717802585, 666.188052017892, 673.077577218915, 670.637868639787, 674.812222685976, 669.722338161056, 675.451379984857, 667.092206552591, 670.131978490955, 670.152111107135, 671.643037017941, 672.123497720184, 671.556136944369, 670.223323679895, 674.11910587179, 673.94469066823, 671.866781463575, 675.225617869598, 671.546337017003, 676.034755706089, 671.963422403681, 671.515479916201, 675.347392620634, 677.043592325886, 676.308834001672, 673.137526491022, 678.036279727696, 669.971234974644, 676.966753964377, 671.677626871856, 673.920336158131, 670.639789953878, 670.861742527953, 672.118756894184, 669.005704623406, 671.228733827745, 673.727973557191, 672.985465288473, 672.983585311155, 671.635982632694, 674.471916165237, 673.032249187043, 672.503294311573, 671.21986159995, 676.60083347831, 672.38727312947, 674.89475057195, 670.744643865226, 676.960976486661, 670.021768919741, 671.805777948302, 670.839425435814, 675.723150351667, 669.125511976025, 676.230849801403, 673.384987325518, 669.203607303545, 667.617027730377, 670.252337279805, 671.633214443126, 670.457566266037, 676.165328738056, 669.676775716249, 672.728684357169, 674.486202518466, 676.286802378984, 670.927992964317, 669.05110275657, 673.442222072741, 672.355671666796, 676.88510073138, 673.567428162429, 672.193207471801, 674.26444574072, 670.916701023655, 666.986243490361, 672.535632257594, 672.478754705064, 671.424782819662, 667.764074160769, 672.66652569054, 671.018080458009, 669.699842142289, 671.807796871435, 673.26780891912, 671.381166711257, 670.858850502876, 672.959470455208, 668.542704088533, 668.296457244512, 673.2606764569, 676.472931682881, 675.814346669593, 670.522574366381, 673.1788548973, 674.411526812381, 670.673254881477, 670.173225525306, 673.305535362151, 670.983124378778, 673.911569086191, 672.47799531452, 671.555456634102, 675.353593428106, 667.591732372287, 668.845344303919, 673.952710066672, 670.079342480306, 672.548991542704, 666.517675485002, 672.655772806497, 669.125340158479, 669.843601650445, 673.010884301735, 665.888815655352, 670.241994776666, 676.526778939024, 674.087685121075, 674.304426592843, 670.653413985202, 670.693160753427, 673.915573756092, 670.993485961734, 672.777297241184, 678.325346332204, 670.530327346097, 672.307612483942, 670.870163041052, 676.226907423096, 675.29378256464, 669.312895884775, 674.832819693548, 672.744743698936, 671.566754816121, 669.914270229053, 672.437217126512, 666.387569879357, 674.257998802405, 670.813245265147, 668.419689655426, 669.295719322477, 677.627295369176, 668.073299085376, 671.585098212668, 670.229533537022, 672.112839652546, 673.604482586273, 668.676698627529, 676.30079290954, 669.976396337052, 672.466677522437, 669.878381688657, 673.530013053221, 664.518260922016, 675.998120796363, 669.236182290422, 676.413381757058, 674.600512888133, 670.93558343435, 670.823682847584, 671.171317523433, 670.973246899269, 672.201570915476, 667.91689450657, 672.448085553387, 673.899869730127, 674.320974851296, 671.610028128481, 672.314232404438, 667.518860581472, 674.176272582249, 670.908019366161, 672.408957409212, 672.08153059749, 669.471703090847, 673.889020405546, 672.230893529407, 671.7466649829, 672.087302137011, 673.10529288205, 673.565612460572, 674.212622509314, 673.6962667156, 670.340892255965, 673.165864447384, 667.544070017715, 667.241031706665, 676.603950924136, 669.637284287404, 674.529613200156, 670.229958629185, 673.997844449659, 673.900762835958, 669.765055804468, 674.573406683825, 671.30284780017, 670.754182717628, 669.141871981663, 671.780607611289, 672.035594106735, 666.998327528277, 669.243207836208, 673.894835371976, 672.848817445027, 674.978067930099, 670.725768994601, 668.15542807561, 666.984589316878, 672.827433889303, 668.57973519097, 675.765146396054, 669.781536758578, 673.176133894768, 676.240188613663, 670.590717040559, 672.464991296862, 676.711759704962, 670.215670313751, 672.012455934639, 667.419231464857, 669.981997184697, 674.918326091274, 672.919119528251, 671.82273923728, 668.699876642507, 668.160177024133, 666.171156262375, 669.425200187042, 676.093232811433, 672.509268095966, 669.096796099323, 673.377956724788, 675.93564092619, 671.244799044569, 670.756519566214, 672.924088387726, 672.892917259065, 671.588749515107, 673.947992725851, 672.101297245978, 664.006750775702, 678.292250025928, 671.915999719471, 668.465588949566, 670.308714103567, 667.104777624418, 673.036481417109, 671.78309710889, 672.235963771824, 672.030333663972, 665.695070562067, 674.657897527844, 671.607884515136, 666.219023279314, 672.281783332191, 673.378964276325, 672.630517979629, 672.77915307835, 672.577918944976, 673.367562703612, 670.448527141611, 674.608965087688, 672.978022488842, 666.725920250148, 676.319284494662, 674.28127022229, 668.317989055998, 671.741034307805, 665.895739173618, 667.055093269961, 675.016900473345, 667.119686166698, 671.042146484638, 674.413737712397, 671.442617411205, 669.206905784281, 671.788937362046, 674.086278926821, 674.588018470347, 672.407923294739, 670.939619830191, 671.533476485814, 672.74754870771, 667.808162393349, 672.443624441845, 673.19011207148, 672.83473875163, 669.458912398507, 675.243050753289, 668.377721684074, 672.591625451855, 669.195648321178, 673.046416096352, 670.700667284527, 673.463714516298, 671.186371689424, 676.540650794229, 667.911129015043, 673.787718262329, 673.393885197724, 667.336222235972, 674.090752483198, 672.685998054256, 671.564525117953, 672.611402010728, 669.815145340478, 675.01769184142, 670.170919927917, 673.786397813142, 668.250918828816, 673.536531728708, 671.321233171529, 675.359859757398, 670.280076581495, 673.045819399251, 673.199263486134, 674.300537134549, 673.751270259788, 669.157777165305, 669.738421148728, 674.051834411299, 670.278990647691, 667.968971402703, 667.881680556281, 669.457007803924, 673.071221702596, 672.569570917689, 671.530883918278, 673.974736816198, 675.266930848166, 675.055204334733, 671.305912830844, 671.464965574172, 674.454801316835, 670.301034940697, 672.420065346324, 671.311809738868, 674.220220697001, 664.982841677821, 666.179497189056, 666.821065304572, 669.696933471278, 674.83656022185, 673.031003592403, 669.304918080359, 675.856487718948, 673.818277729567, 668.987109049668, 673.801130508627, 666.278014243377, 671.086728590949, 670.835001823483, 674.523039449694, 677.491656977602, 670.696168031834, 671.899415668007, 669.122052619642, 669.608177388852, 676.444675218901, 672.208899634863, 672.600635513025, 673.711217269511, 676.153827471928, 673.029470195116, 673.18576781288, 673.194503409942, 673.112927537343, 674.275834357098, 669.121077058308, 669.864011365547, 668.539243071576, 673.615008268729, 676.717990156571, 670.767091993263, 671.452829876571, 674.764322077316, 669.423997180605, 670.750684266565, 670.864828253568, 667.945368219473, 678.580011838311, 672.288831842583, 671.341231152254, 675.033240483336, 670.077172917253, 667.650781773514, 675.295119532855, 669.836702074355, 674.051369897704, 668.084335622906, 672.008056686557, 669.372898743521, 672.71840855525, 672.010305245411, 672.987344418093, 678.424940104331, 671.801776175525, 672.028889799816, 673.382110090918, 675.039678176235, 668.666334460875, 670.327296625085, 669.48654888092, 669.659614667341, 674.928424832621, 664.793943157209, 673.711777808454, 674.188752280935, 675.224750948467, 671.156119993752, 668.28393604168, 672.249735455275, 669.20497064323, 675.519758692318, 671.981002485267, 671.024026960129, 672.285608531788, 672.140815223934, 669.874502896192, 671.763388933859, 668.024000691154, 672.193051476624, 673.136308779665, 669.135777358065, 672.127698164484, 679.541988533551, 674.364987346519, 671.219419862846, 674.24033322649, 671.511460130427, 672.543477166492, 666.650812031446, 674.549110498564, 670.546673715774, 670.502497860811, 672.024527384742, 671.13944820936, 674.111169019464, 673.416114639748, 668.667810668229, 671.156435174352, 676.061271077026, 668.617403588895, 671.409344914635, 671.904776019556, 673.801018547518, 675.377492840322, 670.980200120676, 673.121842909071, 668.90583306869, 676.204713888435, 667.222024136313, 674.363083826696, 675.45165517905, 669.796114995707, 671.641959391342, 673.701192589915, 665.706545707367, 672.924084753053, 673.990821175672, 676.818235329687, 668.300260031587, 666.698521223503, 668.84479844894, 672.147573298027, 670.970639811641, 666.087245255185, 672.998716834117, 672.663844942684, 670.088198364484, 669.552397528372, 673.180245184071, 673.182850147886, 666.04356385973, 671.966911513575, 670.959640210557, 664.255513948792, 666.369384672785, 670.135729153486, 669.829829128377, 676.742896720655, 670.538757913417, 674.160596700294, 670.260123765103, 672.113274225026, 667.963494046801, 669.612559665178, 671.396397514585, 668.824678086338, 673.334955471057, 671.337348062016, 671.430943943789, 669.618636950794, 669.22784576715, 670.068706277862, 676.793861888071, 672.784322455173, 676.74827309287, 676.605670174364, 672.163268241161, 674.186373921357, 677.662285917379, 669.864732985962, 668.110535012427, 675.562538568059, 669.573810098605, 671.477618409899, 668.610435508816, 675.322150329174, 670.430007948354, 670.897253637291, 675.112269541519, 670.539339497086, 673.878880321485, 671.782736508016, 672.796145747064, 672.051268073781, 672.580714380864, 674.804393357843, 673.532642660745, 669.771667598615, 667.414376589882, 675.818982362477, 669.013303656282, 671.704800187991, 673.68374125796, 675.719531739301, 673.609188691117, 671.582788008987, 674.216724142901, 668.034045621162, 674.042110636507, 672.65054444525, 677.358864541044, 669.502373696268, 675.974494617698, 673.890444874403, 674.258942822803, 674.35741764522, 671.918562179065, 673.16111307189, 673.736982287569, 672.857245961335, 670.270860529872, 668.100059584474, 670.023576907577, 673.270395370345, 675.745566230515, 673.526757943627, 673.345371154491, 677.800328114734, 671.817051409233, 668.058011875717, 673.045603547154, 676.143391168483, 672.361901738951, 671.673186323719, 673.089233367538, 672.664392791307, 671.790470090523, 670.299668264258, 671.122471238088, 671.914016804722, 669.409460784373, 671.86596773768, 667.390140857418, 677.385520437627, 673.724498280652, 672.962839385389, 666.603513995988, 674.745561285732, 670.229546236198, 673.652217584074, 677.32584441065, 671.807819207635, 674.506780433842, 669.816115308025, 670.081827316376, 674.834060452015, 671.920430384192, 667.935228071525, 671.709678531652, 676.792951647527, 673.230416594762, 669.644680877606, 670.754180025694, 671.431994913528, 674.175139978666, 671.013996087006, 669.696393187019, 672.650932764088, 669.024138174531, 667.43491213708, 674.669580958321, 671.572135879989, 678.082837926315, 670.207801015022, 668.173614118111, 670.282212760154, 666.604486728942, 671.750814482501, 675.471848491917, 675.804869213997, 675.799129089222, 665.48887571586, 666.740438756473, 675.365498475259, 667.255767768354, 670.345838896492, 675.711606033441, 675.599458864484, 672.161770332437, 673.884690646, 666.314822840461, 674.440048306056, 671.716574804324, 679.187407951602, 671.278016754516, 670.348159464032, 673.556235935827, 672.596288850298, 673.672607778526, 671.555899643894, 673.235495353086, 671.349058791944, 669.521881181078, 673.159931217285, 670.764257816615, 669.614259476914, 676.917197247284, 674.039948582433, 671.072020895316, 668.123513895102, 670.888515648095, 673.596254077677, 669.252585833898, 677.235579582078, 671.415489002911, 670.900803328378, 673.194533279677, 673.352094630235, 675.927672307247, 676.571536511696, 671.568619545484, 671.94607071521, 671.315787543861, 669.498152129335, 673.913018939178, 676.031021387856, 677.160589942226, 668.13596475738, 674.242269328182, 674.153028705981, 671.965424394286, 672.59810326485, 672.526968097862, 675.186895764465, 674.086266127083, 671.998230556689, 668.736416045237, 667.20156894018, 671.125550530944, 670.758164292545, 674.669800898347, 673.326386906995, 673.999147910828, 667.715824564553, 672.890803861881, 671.267391517018, 669.359377470937, 674.692362895937, 667.295265610559, 673.192067206214, 671.188386535009, 669.214133163053, 675.40142924357, 671.044324095982, 675.135334394154, 672.138632094239, 670.021921809061, 672.053066619286, 673.3995970182, 667.165192294387, 673.220615565647, 672.040637754272, 675.768453840651, 670.242898265611, 675.516978296048, 674.083270411742, 671.97491360305, 667.948836279639, 672.01695592283, 675.286405508301, 675.592107369248, 668.893147990761, 675.245166113053, 674.986346971008, 669.584028709242, 668.750326493176, 672.276648994823, 670.644815063997, 674.566658751511, 670.557875996438, 666.561603293019, 669.993898128823, 676.294632928952, 673.017890621503, 673.672443293028, 668.753553512293, 673.647442792401, 670.725124347833, 667.77470202265, 671.683520633574, 669.804195024966, 671.472298524362, 673.931683560576, 673.070217732634, 671.180309578618, 668.579375005981, 672.009191453679, 670.550764428974, 668.894159725938, 673.998997393048, 670.000893682041, 674.191934493643, 671.715571693038, 673.596637577633, 672.478728635222, 676.344447158635, 671.837778849479, 670.578483306174, 671.718002158577, 673.052467627154, 672.922580194966, 671.58784175838, 674.650442358914, 669.608075617614, 667.443285681091, 675.957109243204, 669.916518053286, 673.385913293334, 672.445758364278, 669.021055914349, 671.3945893308, 681.323919393976, 672.36197601916, 669.406107311531, 675.624569462547, 670.215533442938, 670.313386761118, 669.650376298415, 668.999088882393, 669.031346276121, 675.519132213592, 674.532533568699, 668.725181583589, 673.064820775708, 671.657912691562, 674.397864455594, 675.181639848472, 669.498783701936, 670.262985345003, 677.369532280472, 670.73300373613, 668.854344219308, 670.11807893708, 664.865572151031, 676.569363398267, 670.708189679466, 671.954624857834, 673.564748616288, 667.333126075512, 670.214460167985, 670.742228670047, 675.93494719099, 673.748393707347, 672.262162133291, 673.405040358035, 671.740194331387, 668.724248926027, 671.055886458718, 678.694480503577, 673.044424697584, 675.060886861876, 666.979648039189, 673.41516277697, 671.761220844954, 670.690691184738, 674.517876189267, 672.374517050005, 672.97749004095, 675.715468182582, 670.320663780574, 672.485724403008, 673.661358651031, 663.469069113369, 665.054383915152, 673.131469650279, 671.828086151262, 672.359715922366, 668.705320136646, 675.244477962109, 670.120071021063, 671.898878034027, 667.873243906047, 676.601456914178, 671.593531268282, 675.264173225451, 671.72120553042, 672.441156992306, 666.235795201547, 672.492294601661, 671.85125219069, 669.009411566017, 674.587894624488, 672.029427016253, 668.577968793256, 669.864619914318, 675.261142865006, 672.271377213186, 668.784161254672, 678.316047293507, 671.120643063772, 670.073526049906, 672.681380383803, 674.100377625651, 671.602636256592, 673.089164809387, 670.630679609467, 673.229631695895, 672.997274892413, 669.614406173877, 671.384505048571, 673.829987214973, 673.239750204311, 670.800165894722, 669.254594014936, 671.626088253074, 666.092132690939, 673.776038984575, 667.686639187539, 667.808979735772, 673.126799209302, 670.518500173472, 674.825576129796, 680.235991825074, 672.778463326937, 671.360813925276, 672.236192726108, 671.558723000244, 672.641244229819, 672.479649111401, 670.892559507769, 671.30358770928, 670.444188752706, 674.490264407291, 673.60369402095, 672.358776308651, 670.846945728598, 675.423852928172, 669.508524557305, 665.333584771816, 672.974580987061, 670.429090346006, 671.466266869064, 672.408503868618, 672.934423911089, 664.854200857763, 667.786104746117, 670.100534851818, 669.259991174083, 675.814971849912, 674.240497976103, 671.840312718076, 665.545586505229, 670.349897926697, 672.8191276934, 670.177713673582, 674.502925431129, 671.21074283117, 669.157472375458, 668.844944849435, 671.880940124926, 672.119322357816, 665.896460981286, 672.909771885038, 672.34872936073, 673.062096123596, 674.572915315987, 669.74754363249, 675.860163050078, 669.737989362228, 674.585760921901, 669.413462196119, 669.828559054069, 670.158289349396, 673.826591938725, 672.543051902713, 673.118480397766, 672.936898718399, 671.994398955175, 675.122491240651, 675.658765475392, 673.707898884677, 667.714001015951, 668.636911395883, 671.561457522672, 678.897899935836, 669.044546458152, 678.180071768045, 673.436340859946, 672.074529540663, 669.85560636819, 673.80645676938, 673.162166024737, 673.935897610242, 669.196697013036, 671.589699461111, 670.56679870238, 672.34499576733, 673.664832316636, 670.709981487258, 671.195725390019, 672.137879846038, 667.32526669799, 676.60223576127, 670.300920494922, 668.702577608426, 672.022165269578, 669.021125123162, 681.690136865517, 673.98551101425, 672.425187937594, 672.641281689387, 676.520689506336, 676.823989786375, 675.879584222332, 667.92961954472, 666.098788956344, 670.146553965028, 673.265367447474, 671.354352798913, 674.77540869822, 670.616890750681, 675.431778024949, 668.584912228064, 677.194041939254, 666.208169418657, 673.257455623952, 668.559171466549, 668.063571325631, 674.929979233947, 669.268501187071, 669.473126379191, 667.540533838977, 670.076662724986, 678.448106188348, 665.564470455084, 671.543545652923, 670.436143333338, 671.387204777085, 670.542168517215, 670.27009075584, 673.467320769795, 671.559189196861, 669.537026526708, 676.429429456288, 665.171047820509, 673.016857221102, 671.535628462873, 671.753942690871, 667.920162982691, 670.25386486589, 670.588509937963, 674.985948391558, 670.596462175899, 670.475501978527, 672.053851994462, 673.768298360172, 675.940326327595, 669.507243670164, 673.106928709152, 671.568588418908, 665.779144105437, 670.658849823908, 672.097479560941, 674.231544226322, 669.946146759893, 669.662638207437, 669.762266410299, 674.602196269932, 667.175257320142, 669.424491534496, 670.877968429369, 674.277340506874, 669.90064359495, 672.180910099976, 671.121241085993, 673.50843951084, 672.161678390329, 671.470551090459, 672.724649787422, 676.462518524738, 669.587175404831, 669.832211090983, 666.683083307161, 670.729990192218, 671.527149401863, 673.245213598619, 671.589778965661, 672.707864981779, 674.67347574478, 677.016234283914, 670.650338746861, 670.739914727838, 670.61128726807, 670.199182047074, 677.274889799844, 672.83757826052, 670.197559782759, 668.914421388924, 675.043629539316, 665.328291265461, 672.617383755738, 676.879172279924, 667.255914940323, 665.916149708726, 672.376896428225, 666.397217694202, 670.192949625039, 674.926561852697, 677.064253409019, 671.82763963385, 674.425884307713, 672.253444002408, 672.840822264961, 673.262733799518, 671.744163463002, 675.07022368799, 672.892509261248, 673.485711831801, 672.924099922653, 670.164095922333, 670.778643536993, 674.425713231458, 671.13738617244, 670.447950185237, 673.198691254607, 672.776029763432, 673.143012590882, 673.689532405653, 677.294264095759, 675.851788997178, 673.678377371611, 672.034775521588, 676.785248848332, 671.680250344535, 669.855092688906, 673.552892298479, 673.345189327097, 670.22709525634, 667.686449040344, 668.693735328472, 673.77293524957, 671.634403801826, 673.722431843422, 666.086944784616, 673.106031108609, 672.425051483341, 668.125827612212, 670.97591595078, 672.922317683626, 669.185010229197, 672.212634894353, 674.69780642455, 669.740785510396, 672.320662024471, 670.430683878597, 669.614330694443, 672.529120488869, 671.964235861447, 673.282142535885, 669.618457626463, 671.000125721177, 667.878082265647, 672.221769885867, 669.876645935806, 673.456266909465, 669.92293643231, 669.230183881373, 676.243751430389, 673.838330942647, 675.482933825369, 672.228965034875, 672.565447774057, 677.04611697262, 671.818757511687, 672.164848057077, 672.712315309002, 674.452445746567, 662.76017973143, 676.24844426859, 672.705411384723, 674.564568074065, 672.386686328363, 672.559990916847, 673.577674909023, 676.049381398509, 672.328119590976, 670.893530252174, 672.71020734089, 668.363281061234, 673.331079622362, 672.7773001696, 668.39730037496, 667.919121468924, 667.473804891664, 668.298928437845, 671.871720573218, 670.144986287877, 670.283884516027, 668.981313888062, 671.396105071042, 673.93893384738, 673.689576627364, 671.617282840543, 670.007284949734, 669.117884710426, 676.759414422608, 675.71158711663, 672.130665721911, 666.670215678306, 674.471225467035, 673.714504781704, 662.338211015823, 670.618877780219, 673.063459531675, 669.832938216051, 675.128854246207, 677.630394589748, 673.962053552641, 662.962155909794, 673.143304027977, 673.310667862131, 669.705364803671, 674.783069787245, 673.963952463247, 669.302979393175, 670.257539156427, 675.270864715618, 673.555404136113, 673.046107360864, 674.151154769621, 673.100307189017, 669.086984423224, 669.321687169401, 675.516476607964, 665.667170229675, 671.788351547483, 672.433609050758, 676.384117212296, 669.168653035574, 673.691153982595, 680.178534559201, 668.611849234054, 672.370839368226, 673.97499455742, 673.600541524065, 670.564187652035, 673.234079889844, 680.446085848724, 671.194606934979, 666.079870384943, 671.474612640505, 670.279362967438, 674.381814779796, 674.355484998884, 673.081648355343, 672.673981939058, 669.244145695971, 673.110670251051, 667.518197853831, 666.907613463878, 672.932089870448, 676.675301966011, 672.526880261669, 671.046772484528, 674.289917410424, 670.435955468633, 669.773782335073, 665.94430921284, 671.151248920298, 678.67776281605, 667.591861693347, 671.654965797813, 665.303543539015, 676.266477229434, 669.121115994812, 673.797426908267, 671.08363414513, 672.871295184776, 675.476205720744, 677.580304183618, 667.652327340761, 675.584759412473, 676.901105105096, 677.423080962522, 674.300288892613, 665.827590420427, 674.453638375695, 670.402859039073, 679.215891552151, 671.966461064147, 675.39879950626, 674.706435158572, 667.747397066521, 670.966003899582, 671.794162503682, 675.269063977443, 666.055712310948, 671.585868351036, 661.338212764248, 670.840780663226, 673.151012319447, 673.659079302778, 671.579992616621, 673.519494469705, 672.943953023566, 672.911221338193, 669.752305079209, 671.350840702201, 672.247863064552, 670.482975847683, 673.308301007584, 674.463451628228, 675.347299719924, 670.363042241759, 670.576804554739, 674.473274580002, 669.964227790322, 670.25353030898, 674.897187171903, 668.872163175, 670.224676485941, 673.331286025432, 667.648356632076, 666.480622547566, 668.275757641655, 672.565227643315, 671.274653452639, 669.578604299123, 670.713918769014, 668.312294199249, 672.201285082733, 672.471344849894, 668.819990362453, 672.950238049348, 670.387044622688, 677.164273274166, 674.202327108378, 674.491417803628, 677.360179576584, 674.007591262304, 669.086997719336, 669.188317282319, 677.751053041837, 674.635319385359, 674.453331462868, 674.991365688301, 673.144858334496, 674.467865214245, 669.626053691735, 676.708738062311, 670.809706967103, 676.610315914754, 667.26810555019, 669.581680892105, 672.468754697906, 677.426023174959, 668.703295202935, 672.018579913918, 673.2242983296, 674.069859615305, 672.984521436093, 674.63844980153, 671.115335207034, 672.020425060857, 671.415939415062, 668.140793071605, 672.235341710143, 669.720752498145, 671.528989419639, 667.460849450113, 676.159519347132, 667.632302458839, 665.260780152224, 672.889185700671, 677.687642999459, 678.296470002796, 670.77027640648, 665.700594764475, 674.884711437289, 672.765628682341, 672.475168277199, 672.049052944845, 667.117998613305, 674.421708599717, 676.246179080232, 670.183692261309, 671.912264897069, 669.908061462882, 670.173635609433, 670.932531336012, 672.505491604332, 671.904320897062, 674.550015904671, 673.909439737253, 670.095070776761, 671.806474863531, 674.074948633626, 670.177354466153, 665.919129297689, 668.262321355247, 667.038426150179, 672.903851407772, 670.947156957476, 676.064060973783, 672.52487590173, 675.307026467054, 668.685143033061, 675.050880048415, 672.334129066753, 672.290197956676, 671.726525449031, 670.347322109656, 672.969064115962, 668.840321054814, 672.166216289163, 673.451794336295, 672.672562007613, 668.78309856872, 666.925269560528, 667.27828297857, 676.063663996934, 670.442648910078, 670.136315910432, 675.244507629876, 669.955877780298, 667.078494791445, 666.436631300707, 674.020367938174, 671.856290620027, 669.15049252882, 669.954552352184, 671.219234207808, 666.845349972719, 673.68775368336, 673.423575771379, 670.156955183102, 672.139964814727, 676.27605166958, 668.961652916068, 674.222133645173, 670.461116148956, 674.710551083137, 674.799214093828, 674.093614876272, 669.82688483823, 672.501039261132, 673.011238107734, 674.998310907957, 676.894764650345, 676.010768701971, 670.840588879215, 676.588782918954, 673.25435176039, 673.594679271921, 673.107969085503, 675.2750511594, 670.877481198785, 671.909294859111, 669.929651818712, 670.067978953604, 671.965025238737, 673.189794023893, 669.592626353476, 675.026339427613, 672.338576377677, 670.625912674927, 674.865593454259, 671.258889512278, 668.670968029658, 669.496201231265, 671.26218317957, 668.227182401381, 671.889440201141, 669.862877466684, 672.729345771357, 671.014827690339, 666.575526245043, 669.019657559198, 667.075277182297, 672.380802990211, 672.022126871853, 670.209868547646, 671.825102629769, 673.854045234815, 674.260318041983, 673.083749878192, 673.256264965015, 677.879055230966, 673.921384421871, 668.983088329985, 671.688984091129, 670.260553055602, 668.801317026575, 677.764404111183, 669.900296751977, 670.447834856917, 675.286621950242, 676.32940050543, 671.403069948472, 669.169714274475, 674.236426125215, 674.577269701809, 666.041987116338, 671.279622676312, 671.083779759766, 669.315282787597, 668.564171661971, 674.225951075227, 674.88377419352, 678.531352491183, 674.026703051372, 665.879896755007, 675.538310888389, 666.577937021481, 667.272495495251, 670.848887150827, 670.597795766893, 671.323326521625, 673.171801773262, 673.726519111057, 673.718153821246, 676.072674046099, 672.894732836835, 673.548237068071, 670.025802547308, 670.613166063078, 666.081111588518, 671.574198195117, 675.167711397836, 672.828991248066, 674.427698893121, 673.875895010002, 670.197501347677, 671.638449041301, 672.777807361425, 677.112068473445, 668.837571755714, 673.168401441679, 669.675160309944, 668.292437253266, 670.443957200324, 675.722381385916, 672.019017479878, 670.783766082589, 672.388257183357, 674.521982444384, 673.399108265704, 678.715647483779, 675.936433324933, 672.868115299305, 670.776817704767, 671.378153026893, 671.340602045405, 672.961923156679, 670.249453254465, 673.253013371847, 668.041104446692, 670.226419676964, 675.113749197012, 667.333557796259, 675.082000971469, 671.950467078375, 672.820591574646, 675.120206540914, 674.513376934408, 674.37290778925, 673.391807230189, 669.2373805843, 669.985138158248, 677.15996292907, 676.261103167268, 672.126893668676, 669.212394228686, 673.368285022439, 672.833366181764, 673.801787099988, 675.857780160972, 677.098579582851, 671.522253169809, 669.398469585164, 669.376016307103, 670.397991376421, 669.62643999982, 675.351790678635, 670.308863160967, 675.234609325067, 666.311405998363, 672.861620933685, 667.195015273066, 670.046312228341, 671.411085199998, 672.568498086387, 670.199894467433, 671.646982948304, 675.684384824684, 668.749908849539, 675.144950399068, 670.857920149813, 670.650433287363, 674.324498744751, 675.483618274916, 670.001519487021, 668.653947619709, 668.419375599355, 670.151155368909, 675.276173467044, 675.524748550984, 672.690053062488, 675.492121360141, 670.009350950052, 671.171342645484, 667.509359849746, 670.51598373464, 669.355544015563, 673.322063681839, 672.30822386948, 667.77033459609, 670.963898688193, 674.099766983608, 664.969754630455, 668.777546399715, 673.467906675082, 668.806826184389, 672.874390403504, 668.425387166481, 668.40939494959, 673.741472988151, 673.150702047496, 673.228131637035, 671.563000334128, 671.22539343071, 672.872390363712, 666.480940767455, 666.719514315316, 676.104054574012, 669.391933931494, 673.051848299175, 663.521715386336, 674.38894012582, 665.062983653798, 669.6452204684, 674.529649021949, 668.352385874782, 670.40980971572, 672.767283212637, 675.79071547508, 674.16928861569, 668.876488107208, 673.696064258216, 669.205505694009, 668.84724553206, 672.809686477027, 671.614781731343, 675.001958268062, 672.769747344712, 673.547474288447, 670.474984232222, 673.090782359212, 673.132805562793, 670.914793200702, 671.940560857059, 672.143957714268, 676.091138086379, 672.461268793723, 667.11278741828, 672.270465750576, 672.489152242628, 662.33566015157, 671.804347588882, 670.867093062073, 664.490621151713, 669.497306789374, 670.944340946633, 670.44097774098, 671.138345768137, 673.982189258336, 673.24339724672, 668.85836665155, 669.381025086863, 670.849875555301, 668.186538529977, 673.714340416229, 674.812112857155, 675.340829782345, 674.263912907886, 669.244214744519, 668.729676775853, 668.378431772818, 673.293101581961, 670.72112092887, 678.695602703643, 677.21452034742, 675.81735538585, 671.583829824875, 674.562335263892, 672.573851457664, 668.818070069078, 672.119678304505, 671.420364939189, 673.089150806365, 666.822441620467, 671.179095136634, 671.640551759059, 671.060017400059, 669.61757026441, 667.379298416769, 670.870367887064, 663.696757217712, 666.355764898983, 673.466820484846, 670.364798353923, 668.740272904075, 666.907723363183, 669.784342175721, 672.411573776005, 675.468677724571, 673.157373164562, 674.743689184617, 672.246510126437, 667.124824146662, 672.107801838022, 671.374276102226, 672.405779772689, 676.95388607134, 674.024343495423, 675.37502262697, 670.98457258509, 675.605548633884, 670.417728119987, 671.243984049667, 672.050271757934, 673.659738958447, 668.943058739277, 670.342990427472, 676.062109308026, 676.963655319175, 673.849044206133, 673.480753541716, 673.881009259884, 675.722817269695, 672.984777890454, 672.437766230527, 674.545504769875, 669.273610516705, 671.455156172526, 670.174479194392, 669.756912667454, 671.937242507051, 674.487211410795, 673.330126938989, 667.395291499875, 671.133209026604, 677.102132437615, 670.859905098346, 669.134996896956, 671.761236061317, 668.843417422637, 671.716260115934, 670.781984876171, 670.87354009238, 672.707186545783, 670.116040331097, 669.483060486058, 670.334575506587, 667.7549752731, 675.13839064538, 673.246669615275, 672.520352446295, 671.388636061582, 665.969646655301, 668.777336209509, 668.38743924139, 671.575397907603, 660.947057789004, 672.875979218438, 677.898998375794, 676.785000933613, 676.028249415224, 671.854127215368, 669.473702426081, 672.798332218782, 672.071144913085, 672.287315719202, 668.780664993499, 673.852411125911, 671.611185258324, 673.064371335715, 668.53419146214, 677.794787128599, 669.855598769096, 675.003683967124, 666.893120088008, 672.017552877032, 674.30184125902, 672.104627751273, 666.01453055695, 668.819817715875, 667.977483434702, 668.448508813105, 674.341024317093, 674.502791344787, 678.456876227774, 672.496028767302, 667.227686457271, 673.351943671644, 673.189609648521, 675.915500140524, 667.790707752444, 663.922686146161, 673.609626211069, 669.605909406996, 670.414605368879, 674.256946070655, 669.702895686718, 675.734397246902, 673.407734197834, 672.794610673453, 672.959983563683, 674.569762784595, 671.353839414866, 673.783358311536, 677.132938164278, 673.028823449045, 672.363131709885, 672.84749405873, 673.553575596301, 674.017351797956, 665.756295701033, 672.062225966307, 669.08435643901, 668.996662532696, 672.350574194652, 671.939770728153, 674.077526083567, 676.404760801495, 670.723303484445, 668.151038345366, 673.396413789918, 672.368716219483, 670.463504685133, 676.699310883962, 675.764771073838, 679.030661847137, 674.40001912305, 669.814577184757, 673.074304182597, 674.663286886308, 671.221612218138, 667.083076460032, 672.472037099354, 669.994143134731, 673.551135957863, 673.686145290736, 669.894773110791, 668.102876697227, 675.066747074866, 676.064231101693, 670.369025186634, 675.311975767458, 673.507468814386, 669.297805158461, 669.223111757106, 669.925237171556, 672.968537374713, 675.77155707105, 668.260911966322, 669.832279251367, 664.827061452289, 667.415987086107, 673.948122949895, 673.460519732433, 675.658038098425, 673.181048533745, 667.714353321756, 672.772709713709, 673.8547264101, 674.565869764163, 679.680281191115, 671.984792259776, 670.739923070489, 673.052705249457, 671.265085320216, 668.09779427103, 666.483416201664, 670.250747011856, 669.139496682144, 669.917385317694, 675.961203805896, 669.918586782082, 673.141323564731, 673.620870305569, 672.553818086741, 674.064934153794, 666.799805167838, 667.783710159755, 672.948151307337, 673.545027841132, 665.59146929978, 670.237994242668, 668.640968964537, 674.017157371703, 675.351428496038, 671.522523258377, 673.666600452612, 671.641841815488, 667.968277190584, 667.88453957875, 667.941709378364, 672.823095147495, 669.387809948952, 675.09327955789, 669.059577558678, 671.429046084713, 672.48460144678, 675.818625270422, 675.994673317288, 671.379598682489, 671.065348881862, 669.930709769131, 673.20492024306, 670.896372325837, 672.479751813517, 671.471402400575, 671.380780716847, 670.925968350823, 672.626252013678, 674.933058193226, 673.830865174557, 666.312622985511, 671.147710366783, 675.892433397218, 673.457450274828, 668.367687056916, 669.739217956039, 668.823290771943, 667.086950667881, 676.048018382239, 670.113543346183, 670.447293895074, 673.173462772803, 668.924754483829, 669.63265611311, 671.214996816429, 669.893205646688, 676.079196450971, 673.77803235175, 672.909663131358, 673.453515627203, 672.378285830991, 671.583917350044, 675.034294055946, 670.949595682337, 668.59049949316, 671.537272469705, 675.986240523982, 668.808742648469, 666.369680920532, 670.806714982583, 674.178536370519, 673.896522750819, 673.930454908687, 671.090641422616, 668.701442203382, 673.195543204468, 672.589683803993, 670.570097630424, 674.033659516938, 673.894814527146, 667.029772858815, 674.9062346139, 671.357288298689, 673.081577071337, 668.587116326482, 673.792614436681, 674.185940073161, 673.666270113293, 670.00194238878, 673.85861263851, 674.461753010401, 671.023861609007, 675.159347353615, 669.352718563672, 676.55451815236, 670.848069630608, 675.639439042699, 671.480329570936, 671.850149215815, 668.162634128949, 668.777949454594, 679.945721196186, 672.368654909262, 676.598238073374, 672.005619400698, 677.59554149858, 674.790217514741, 670.508238908854, 671.82201563433, 669.582050614913, 670.072765553525, 672.095125489429, 680.266341670787, 667.062374649971, 670.860520381317, 666.733665752606, 671.502470315327, 672.168839145216, 675.967811909017, 670.178617817957, 672.76791169011, 673.613937503958, 671.794619457822, 668.752645142474, 673.265926476366, 666.911845145911, 674.097100561758, 669.156037137802, 672.793952943685, 669.165632535997, 676.186436487131, 671.018528931484, 676.104286833908, 672.585618012987, 668.921843668456, 673.614163668575, 673.286695736975, 667.567643398764, 670.321351963178, 669.217778860889, 670.198852859677, 673.92892805023, 667.171124499979, 670.610113576993, 666.534803154035, 667.866824160822, 670.868415061286, 677.11445309486, 672.196838198991, 672.422274819955, 674.07322224887, 671.122429349096, 668.351837528826, 668.862734387412, 667.515751729121, 674.462032897916, 673.67472940214, 670.351269537729, 674.091192909131, 669.547286189529, 672.719622988436, 672.71329464441, 671.406485027583, 669.17151883806, 673.898508866717, 671.5537552626, 672.075478816731, 668.784091572377, 671.706794825805, 676.904321655426, 676.950457160678, 668.669177335134, 674.489887923258, 671.04751233891, 669.150901553703, 675.367488847714, 668.861452534984, 671.836325597584, 671.579133856841, 668.649419159547, 671.681220446004, 671.855839816615, 670.54421025062, 674.216455822519, 671.974987270671, 674.347561459709, 668.961543615808, 670.391791742214, 678.900460630614, 671.863999949862, 670.950268658261, 671.171035749257, 673.635116700218, 673.612351130982, 667.836882539552, 668.077819027329, 669.764643123428, 672.174850772188, 673.174466656811, 678.309551269763, 670.582183059594, 667.193907025398, 669.95082475167, 671.997074959667, 672.833922057322, 669.400429367275, 670.600260647033, 676.641581531783, 670.471801232052, 672.916737541806, 677.367659701877, 673.275429097208, 668.69005476933, 674.44540672438, 667.493328371023, 674.293300683151, 672.190748092246, 674.592227367585, 672.033065392919, 675.136678768591, 674.643140858906, 670.623663626695, 669.328319891875, 674.657335737059, 670.846236113328, 669.719853535042, 667.749497736613, 674.395288858136, 673.776934435529, 673.900571798022, 671.379660885308, 672.097339149748, 676.352865938969, 665.479424512271, 671.432648326161, 668.297252673009, 673.096913341666, 671.187077562024, 671.386621270736, 671.476293822101, 673.384131173709, 673.843192050099, 670.142737682461, 676.30535944974, 671.741317158276, 674.744362588907, 672.536130371687, 675.10382742594, 678.319395511236, 673.35711713395, 674.353603346639, 669.613881429221, 673.250687604558, 672.065076292296, 673.68121459707, 669.872871057059, 675.605202640298, 669.343003374184, 669.356611542257, 669.769300532739, 668.012987540993, 673.391590795514, 667.663375160108, 670.749686773391, 669.661091747787, 663.05494527091, 672.655983504729, 675.127268992677, 674.189856197002, 672.412790906502, 668.522741010825, 663.192720894619, 681.033483483096, 674.256557652584, 669.613144307112, 669.508697260739, 676.65709150006, 672.895370262964, 670.276838008704, 671.429183882588, 670.875867959744, 674.535928548967, 673.579249669851, 669.003097335292, 672.299702696009, 675.350947069281, 672.537986234283, 675.485354537287, 666.871612346719, 671.110999321381, 672.861201486662, 670.384016134361, 675.00729759318, 673.363504732347, 672.005033689843, 665.217601069921, 671.907420166969, 671.351035630157, 677.390648419696, 674.237988252261, 671.606644151797, 669.173083739785, 675.080847045269, 673.017850320438, 668.383811849834, 675.355853857101, 671.767907874604, 671.462219216353, 674.307974422356, 671.575150702781, 675.314829286471, 668.381036656654, 671.113099108354, 670.689075619564, 669.430827690706, 676.321834986032, 675.077697415852, 670.444408136035, 671.303392720238, 671.528466997675, 667.732595058506, 670.77482026023, 674.080524403351, 669.172993648829, 664.718468769861, 671.490040663811, 671.182767556198, 669.290237273466, 670.213746717523, 664.541479559911, 670.239133369524, 671.428243105274, 674.078602499933, 669.685063265694, 668.864476966428, 674.503917729482, 671.742705456865, 664.744730752595, 668.848792905022, 674.795591001492, 667.453575298031, 672.458785285924, 675.395661288262, 672.117722253314, 668.328782467691, 670.49776171158, 669.649905567522, 673.48041418943, 671.781081718744, 676.372321159216, 674.277618921411, 670.730130570743, 673.150241010088, 674.933500598643, 671.6115761018, 672.803267821336, 673.733357628019, 671.882441135544, 671.671460312646, 675.204780183293, 674.988066276935, 675.954331672798, 671.290216556203, 664.124546043583, 668.128111452498, 672.405296401949, 665.56994626457, 672.87412261239, 667.597934357466, 674.489452018534, 673.13719835534, 674.784575071042, 669.361426997276, 677.448794703319, 671.890636680001, 670.499246083763, 672.587857749082, 673.468418649741, 672.202525864862, 672.590279192095, 673.806634194424, 671.01685569155, 672.626049858217, 676.421152973001, 674.172405215887, 671.665495402136, 680.1803971939, 670.745511116936, 673.64487594604, 674.987451618764, 670.984027716616, 669.7470043987, 675.330538213635, 670.058986930783, 674.593311936782, 674.386021832703, 671.526289567029, 668.980126429959, 673.330960707777, 672.067617159003, 665.643192498077, 671.752253971457, 670.044187129634, 667.594816653033, 670.025742194613, 672.703419043757, 669.973409989589, 675.804065445348, 668.011705994011, 677.016652791831, 668.662412250339, 672.952036464648, 672.174658916796, 670.25936356845, 670.066365505329, 673.339543954772, 676.246315402122, 674.854112147501, 673.534093944167, 667.807954882467, 673.602057243057, 672.563744976872, 670.255455236614, 673.564208954341, 672.233420077511, 673.400408693945, 678.95567563912, 673.441104837019, 668.956716341172, 671.80665583699, 673.945901312928, 673.100860930501, 677.873171244569, 675.3407266275, 667.147344188103, 676.165264787098, 671.809676816393, 670.091650827852, 666.584920042403, 673.497544761188, 670.276824897845, 672.850560063815, 672.072459833617, 664.394039654158, 668.309375048798, 677.392600493418, 673.018353229953, 671.548042786082, 668.62036628403, 674.390745128438, 670.766847907535, 667.08511202291, 677.457296496593, 668.592413543964, 665.896488160646, 674.468043955791, 675.255381116408, 672.060742029054, 669.772546901067, 671.637103744866, 671.998777114302, 677.579164557273, 674.07545085237, 673.187884155869, 673.133872431777, 672.409822457425, 674.373031335826, 670.386777655021, 672.15395512733, 673.890115397565, 675.371200770036, 672.570314619826, 671.564188462994, 672.182780787187, 672.083704847035, 673.778248503298, 668.462925880754, 675.977342427572, 672.697922604625, 667.688284567831, 668.638094417943, 675.74504326902, 670.931541609801, 673.475466396568, 672.573148034036, 673.579553966658, 671.045466056007, 666.849257047855, 670.046588923287, 670.820680965732, 674.873909815113, 675.138018779647, 668.386444334663, 675.357468461921, 676.76604352169, 675.262821925618, 665.495258166432, 680.194751966214, 673.4800736168, 670.147870400544, 672.618594689353, 669.856595114125, 669.685006578884, 670.580037486329, 668.643922061785, 673.092358016083, 667.724125192953, 672.978574251182, 671.035456543139, 668.891106617341, 674.951661298163, 673.038598579144, 671.431288865069, 667.760090857522, 674.808442142403, 668.624693454263, 670.188427872821, 671.272742374077, 677.064215891933, 669.37385191688, 666.739448921128, 672.508167943444, 671.149714144513, 670.106945304502, 669.291124668355, 667.954804834117, 672.752027228575, 674.042952265673, 676.29508507962, 669.589683815107, 675.717253151735, 672.743517280053, 673.340933735334, 672.766874318706, 671.799164282152, 669.595429478351, 673.95308873938, 671.772469123653, 669.285548602544, 671.739585158536, 676.500554421712, 671.461449982722, 676.416247479395, 669.868237812322, 674.602905953619, 676.410379497422, 670.318644602203, 672.865443966158, 674.456706945375, 669.615565809349, 671.103456852954, 665.048615808002, 677.741734096506, 670.7704547812, 675.422608084575, 673.183867994438, 675.719867844298, 672.159245963648, 673.761248638808, 674.463119483703, 672.548778769244, 671.35288097479, 672.474940626249, 670.458694516249, 674.851909132664, 669.197165202615, 674.527242861338, 675.968440112487, 673.035697425462, 669.331966303703, 660.579301931523, 671.361200072725, 675.854453832153, 665.483407769581, 674.223164479529, 675.387214015544, 674.747779831862, 671.46381883747, 673.073454751368, 673.18749412174, 673.837137827769, 674.466726856629, 670.984189956908, 665.517467290875, 673.977519800816, 667.831809681674, 671.596910888808, 674.045703406293, 673.399034399461, 674.884283832314, 670.952433314737, 673.532168436791, 671.665056888547, 676.018416693455, 677.596879233649, 671.350747107829, 670.320116510713, 673.429530316013, 674.019704895105, 668.12713989322, 671.474193246575, 672.183953345349, 676.189261099077, 674.444874389426, 672.625327571755, 675.624068819392, 670.175065579733, 669.554693385014, 670.843648868601, 671.052146638279, 675.75454941442, 669.302433198399, 675.233037845004, 668.795416706527, 670.608470740776, 670.326584786068, 675.58432106714, 671.790425227807, 670.832358569477, 673.990494749125, 673.947877595967, 672.984355067334, 670.423601382278, 676.491922616179, 672.468500116089, 670.048531427932, 668.802611137138, 677.069015710626, 674.942742244746, 671.788112211784, 669.733478460161, 672.263142938604, 675.157793408955, 670.320343099832, 668.486840617294, 669.438390107145, 667.318917121905, 671.364736604583, 673.360866087616, 677.028994686143, 672.940284928251, 674.08821523459, 677.208804485399, 673.746857522398, 673.459492278771, 672.192369313749, 670.346600529175, 670.489521682236, 676.645770290315, 667.631514189707, 669.974212691875, 671.584510988523, 673.862127291594, 673.230024895449, 671.978370001754, 669.289554724429, 666.784101086433, 669.39365995678, 675.100464866239, 675.060589720088, 670.392814696708, 668.720543149392, 671.613795521508, 674.350191838958, 667.199088368219, 666.080287567013, 670.53870384186, 669.745153338458, 673.586720707789, 673.400347279992, 671.180766334258, 675.391071167299, 672.23197076694, 673.771705590041, 671.679562681384, 674.120745611401, 668.338721674971, 664.117554356163, 668.257317096356, 675.247709808779, 670.048130839362, 675.308690386947, 667.12386396766, 676.650564973209, 672.915749615453, 666.369635977474, 667.382513710194, 675.9163153218, 673.156813262446, 675.010305591926, 674.059858103452, 675.125605984186, 667.802895408867, 675.332581887927, 672.497545725365, 671.662277709161, 673.327658695209, 669.206193680206, 672.497039350632, 669.039293967169, 671.066198220036, 678.912356434153, 667.894806874969, 669.988734811636, 678.530708846542, 667.262875885599, 674.949575249918, 671.285071451982, 672.043023915618, 674.026440839437, 673.848498676639, 673.588697506998, 676.367765397934, 672.69301709564, 667.649918940809, 675.26301413411, 678.398341126409, 672.525330265707, 671.119599911149, 672.086626202252, 676.621513682015, 674.147821326779, 675.122315880749, 673.26942964546, 672.39929684169, 677.014832435071, 668.655632900436, 670.642263888106, 676.430689498809, 673.566876059627, 676.211760152575, 673.851086158969, 669.528257611732, 673.955068751107, 672.837126883886, 675.616739672811, 670.385473794052, 677.091004788526, 670.28825748418, 670.377446874939, 672.382782592828, 668.745269454131, 670.040044888003, 666.875965992927, 674.601389723034, 675.817937160796, 675.309373935487, 675.064224033513, 674.087389913708, 667.514401820407, 666.398420087301, 669.501498594966, 678.786393122557, 678.962511044276, 668.244486803034, 667.192123046227, 670.273331799204, 670.946015553073, 674.080352887206, 667.921643435547, 676.576293438964, 675.278902991367, 672.426057070401, 676.912205183812, 672.622729005923, 675.566138253754, 672.882678904834, 679.024364812381, 671.134871395934, 673.192554338226, 670.311276852913, 670.161447430995, 670.43981880395, 673.949261589562, 663.416097964439, 671.357684731197, 671.110364730816, 677.757324393686, 667.523437824726, 675.570595605365, 671.677689061596, 669.966391681327, 672.128282176336, 672.877032826679, 669.915769384093, 674.479502260579, 673.855654781082, 674.413805811802, 671.736363226146, 671.679190178791, 670.52982150205, 676.236432229461, 672.888442033682, 675.758223683086, 669.894105567144, 677.301919640454, 677.355774108834, 670.264712779548, 676.669101817131, 677.299681889725, 673.120886246226, 674.134650204554, 672.03265304297, 665.907146210993, 675.784564126197, 674.983402558228, 670.166958471021, 674.158422521447, 675.703399619079, 673.755737138896, 672.386312553593, 674.324287847112, 668.16394221187, 668.822859512514, 671.595283982315, 677.718228553422, 671.940374964644, 667.84085025679, 667.004732448409, 675.519435997521, 676.548649419592, 674.927862590974, 674.336198965788, 671.645082669246, 667.733436664581, 672.301022380626, 671.347585325648, 671.911422455243, 671.683584420591, 670.718660944184, 676.126860117917, 672.578047058355, 669.96779819069, 667.606800331242, 668.443698467463, 672.719598643737, 666.119420097363, 670.774926730633, 672.829972084793, 671.077417051693, 672.655085724243, 671.845676050745, 674.575224745723, 674.422496328221, 674.589785155422, 667.317804280571, 677.064320482954, 670.858372307897, 669.341476224388, 673.505109607014, 677.589889033133, 668.571266920026, 676.599823441451, 676.255260632549, 667.674329658379, 672.210521661012, 668.100839152144, 674.962238371064, 676.494291465329, 671.848247802945, 670.815332265946, 671.099543757521, 674.36869469171, 669.780735201943, 665.431200138108, 670.582584652617, 679.681910159461, 673.518466426098, 666.008038195939, 669.090094611798, 670.261501575476, 676.05077103578, 669.290113057076, 674.624454194688, 666.507648288146, 666.199664260141, 670.591057984763, 673.921793961336, 669.068755999769, 678.351260930138, 675.65030291557, 674.029996113202, 673.37495970303, 670.751451157867, 673.385467764686, 676.234006956823, 668.730609161683, 668.503890809485, 669.445603832085, 670.637268506516, 675.618077457001, 674.304358852175, 668.684234299264, 668.259622249925, 669.183632930654, 671.808424325888, 672.836653817582, 668.139749264333, 672.278618680982, 675.54321841179, 674.332905072031, 671.410249209352, 670.730703829181, 672.315110920444, 670.199917323969, 673.061370254057, 670.528045447297, 668.822756075304, 667.176282362866, 674.767850903836, 673.687360667735, 669.582804599926, 672.594237440684, 671.900059663873, 671.712845246444, 677.509129878403, 675.224156513022, 674.66572082226, 666.854677772206, 677.303564592739, 672.117281036189, 670.356065774527, 672.877495215362, 674.372920842806, 668.130366259742, 668.622987272017, 672.900278929056, 672.734463026627, 674.39083231491, 676.547853491382, 673.81557290414, 665.248858335795, 667.321397478849, 673.360553108909, 671.2240549761, 668.309171929107, 671.578957584023, 675.053123744505, 673.564397770777, 673.950373953061, 666.831089326223, 673.894851676677, 672.504784511748, 672.258844398026, 672.812925117382, 670.936452984023, 673.56666193902, 671.802120741516, 672.407973029435, 674.5663191837, 669.217889622076, 675.048526864199, 668.204972732582, 668.475392574748, 671.468959249032, 671.882225693695, 667.362036027475, 671.776595903269, 670.390789767814, 673.435865664049, 673.830919171249, 669.905765283405, 666.631722201376, 672.262954648808, 676.900471455927, 679.296460070201, 673.412230761294, 673.152945920917, 670.93919229088, 673.440516796361, 671.78773722747, 672.500934801679, 673.881967244799, 672.4411363485, 672.092474425743, 672.956434347199, 669.781730869915, 668.40355442841, 670.151608166988, 675.390105509814, 671.822201084506, 671.764894983212, 672.283041831105, 672.728174869975, 670.913155096307, 675.404601174476, 669.947636621302, 673.152856127212, 667.588105060784, 668.807526890821, 666.725414662251, 671.618751469413, 670.724722510312, 668.250596022448, 676.349912386252, 673.505449892193, 669.783863738904, 671.076050486303, 672.578915554217, 671.780897907332, 670.603517149448, 673.53914394428, 668.098528201162, 672.295653468271, 665.205034654752, 668.67845219157, 672.320748984567, 668.916695453842, 667.076083117321, 670.40665147176, 670.606540967948, 668.963006037333, 671.815722377007, 669.437481049345, 672.057484128944, 674.241167790295, 670.744707200044, 669.512509775384, 669.085826032352, 668.230793948809, 668.84569644203, 674.448081489003, 668.996269184174, 668.065184921957, 674.996079425429, 667.199329014712, 676.121566405984, 672.785504333555, 676.721004297614, 669.66637514255, 667.695393483336, 674.493674439938, 669.944663420677, 675.362735298016, 665.641788200008, 671.648659472292, 678.63741286891, 679.925395169876, 676.561305004445, 669.61481467289, 672.75793715792, 671.982506806174, 670.366202772139, 671.077566849529, 665.640261471915, 671.435307222672, 667.87315317165, 674.401508480613, 668.753448403253, 669.083104266896, 675.048007746801, 673.801802164977, 671.350146424793, 668.680623420442, 672.76591306546, 666.239458226644, 667.247173235954, 669.885583086864, 671.216415413573, 672.192419242317, 671.994304121451, 672.064133219845, 675.629950696766, 670.188340994507, 675.541496325105, 668.263215274784, 680.345664177147, 669.076252905343, 667.556438281741, 671.108802278732, 668.30378433607, 671.230600202063, 675.980966894043, 667.807680987929, 672.899411955643, 670.295534624647, 666.716091156842, 666.649099940939, 672.484693910914, 674.423608281556, 669.014380879334, 667.458350740667, 673.970339027702, 674.117049622831, 669.83397605295, 675.054277430336, 666.991169595777, 670.456351725124, 674.917689477814, 676.387664079345, 667.354363999931, 671.544111271306, 669.976123512684, 668.266040897621, 673.853444950208, 673.298217842859, 672.006457747109, 671.041936380106, 672.482888660922, 671.480558822474, 679.468055064441, 674.541500983577, 670.686374362552, 670.649289460042, 668.255927666932, 673.216166841239, 671.905983342286, 667.214374638628, 668.028168448605, 675.397339103969, 669.775052902741, 671.398712624892, 665.22967183053, 672.585641944914, 674.98985425342, 674.416499522041, 674.818303501588, 673.273003253547, 670.150996923054, 666.297435080261, 668.561399873979, 671.928845683693, 672.026048853136, 673.386421649304, 674.381666278321, 675.80597857536, 672.130424058019, 675.348095780736, 671.163357463285, 670.301473977499, 673.040159949739, 673.009042532742, 677.316663807355, 675.576189799908, 675.122954166745, 677.621247847484, 671.584001567947, 671.186610904604, 671.28817580241, 666.715002803189, 672.732317372943, 675.554989534819, 670.038400957088, 673.342846461846, 668.084065733383, 669.906113407518, 670.596097229192, 666.044072457194, 666.091050782436, 671.445970112146, 670.996457043135, 669.755646324777, 673.428100320072, 668.425762866127, 674.641343163776, 670.210617639481, 673.82979748767, 669.200261222439, 672.583313126558, 668.29830166635, 674.84312593876, 676.084511364241, 670.367518289857, 673.049558848074, 669.818566588877, 674.432637519246, 674.237815906465, 674.887280416833, 672.91081401847, 675.832016577646, 671.816459896149, 672.909172833557, 677.488660269732, 673.000976753812, 669.725883503049, 668.862851753569, 673.316038652251, 672.818475728772, 677.028121055, 667.653394934019, 679.120665775292, 673.089417435263, 672.539623604767, 673.114285131235, 670.718686159104, 669.495252874746, 672.111892689912, 672.254140941712, 669.98494966342, 675.049287071705, 670.517186790335, 669.86102327614, 673.675202683503, 672.143302346715, 672.586623394347, 670.046365557611, 678.148137251902, 672.309718845548, 669.691552188429, 671.76285206082, 673.891792635625, 669.092706063952, 671.513705504986, 671.92758768158, 668.989559893796, 672.486522490734, 666.943451194451, 672.053741379405, 671.715372184999, 668.575793768869, 672.296000091377, 672.77174386512, 672.627860630862, 670.512543388106, 675.649160491518, 671.703341135212, 673.514280358313, 671.162396434523, 674.225990938101, 671.704002785525, 670.649054070612, 672.72534743448, 671.374108722194, 672.092210151169, 669.041552486863, 672.410994821859, 671.894407440264, 676.469821972945, 671.865440000264, 671.720005291428, 669.105391540389, 675.27648830437, 667.038663037885, 671.011996901482, 673.735243532037, 675.749998251279, 668.247413600164, 673.765367315156, 667.22427020748, 670.565636981813, 673.106222406246, 674.968968484713, 675.491500735317, 672.847336522664, 672.196385507806, 667.431744297141, 673.76789497229, 667.844706532498, 676.859894844257, 672.466930381314, 670.575460086416, 672.27515013643, 667.697698007792, 673.135723567278, 671.274536978116, 669.927049591828, 672.067432973643, 673.61598187087, 673.735056478639, 671.02155921013, 671.855835929426, 668.687614270406, 672.599591221373, 674.000870042561, 672.198599294584, 675.003544440273, 674.959258016232, 673.534601873534, 675.093608618521, 675.315620985079, 670.496626939341, 675.818466463887, 678.503988155986, 673.22889938799, 666.451110453686, 671.273741892079, 673.185226232249, 674.211353245558, 671.030482533451, 673.004941064612, 668.181744908507, 674.677691549262, 670.576515793639, 671.851805957709, 674.594254479831, 676.486025457115, 673.049884239449, 672.796635908239, 674.552389374375, 667.323302056938, 673.965229156597, 673.679203257511, 674.407128652431, 671.076777446851, 671.922196142255, 669.990231785257, 671.72886130114, 673.851037860012, 676.110501902934, 670.311741294996, 668.763012059818, 668.382792398176, 669.571759901573, 674.549862080773, 672.138384122994, 674.1504716817, 673.57793468959, 671.798634981653, 670.482661893216, 669.428108205632, 671.806737801993, 674.366607203706, 672.696608976625, 673.137621791513, 669.649709990223, 671.102583690373, 671.954731447458, 667.882081683165, 675.246927510968, 676.149581062488, 664.358039568036, 670.660148576222, 672.852727518207, 666.238401420315, 673.627632217943, 671.876755787424, 671.272827581514, 669.856058303164, 671.54101439575, 673.890050248133, 669.608815310701, 676.491309778126, 670.147166411921, 668.03760396563, 671.060994444279, 672.72498128447, 673.675266008634, 669.037891880249, 673.78124060195, 677.599244581819, 671.951942067588, 675.59407663784, 667.936702432243, 667.277780329891, 665.61830774086, 674.708793297069, 670.266497154587, 680.283609965481, 674.327870610042, 673.681135122988, 673.593566995562, 670.081808203028, 671.422855531157, 674.35251318139, 675.71425650966, 672.676795449715, 671.394644696378, 670.362455329165, 669.376915974653, 675.633138927319, 673.478390304295, 670.733907947389, 671.677499385908, 666.531222624502, 672.6009586656, 668.612105414279, 666.362249529124, 670.975479816896, 667.692571378326, 668.150906900549, 669.052560427235, 674.31701224442, 670.597197641079, 668.113020178468, 669.740789992789, 672.98123943632, 671.230904472673, 671.224661643389, 674.409599714021, 674.2606487692, 671.476037071241, 673.612405277936, 672.130001147368, 668.827633370046, 672.139090146391, 667.821050026155, 673.167052189489, 667.138343968327, 668.826794547727, 669.648944474575, 673.799341109034, 673.50839363783, 672.814997021777, 675.637811777125, 678.875899174839, 668.182029803028, 674.996275048097, 676.348549818998, 669.397827924395, 672.973807115231, 669.86388447767, 674.44066704047, 675.387514247832, 668.0968637082, 673.282126731042, 670.903858219812, 674.833421943781, 669.999341734226, 676.08612047017, 672.594967478614, 670.784001644115, 667.377505663955, 671.934304293893, 670.862728426443, 676.75703609342, 669.628692453979, 676.769205026806, 671.307193806994, 671.540637873097, 666.744247299105, 672.198659774406, 678.609361168788, 670.106530510505, 667.990963829188, 671.590565769131, 672.142463881023, 675.530643312719, 675.985295018713, 667.556515046166, 670.626123881795, 671.239041948069, 671.954536047749, 671.148161607034, 670.703344984697, 668.223921236291, 670.002897403932, 670.517088628524, 670.705937469442, 667.916190751476, 667.716947225565, 670.815692296603, 666.498320600869, 674.754055874991, 673.278046204744, 669.629193396086, 672.940567585958, 674.228498839021, 674.922600079149, 669.452329235422, 676.34015731089, 674.405275453833, 677.970171724042, 670.608721786137, 668.923708627297, 673.189665075968, 670.709851425063, 673.796208038427, 671.141859100227, 676.941005044502, 669.298707996888, 671.314398804323, 671.869213695653, 678.842458886027, 669.312444657537, 672.479825805587, 666.433910017422, 673.331657436814, 668.670796741651, 677.774145776742, 674.92944481608, 672.312377849029, 670.243897569499, 671.140848159468, 673.57504001549, 667.405374678652, 671.084733262156, 674.764609147207, 669.3668072757, 674.29514435807, 668.814179206216, 672.547813319339, 669.374901152256, 669.198969379838, 670.245238902579, 668.954159595016, 674.542598806251, 673.605034835684, 670.449687321951, 668.585557215463, 673.803393858021, 673.614064422977, 679.108902684223, 670.797196305049, 673.124701579542, 673.016823237964, 667.829415842571, 671.485260961631, 673.879851595637, 672.307809718013, 670.767484518219, 674.240373219575, 674.687863707649, 674.288520824126, 670.923350381648, 670.972325902187, 670.287293720974, 673.44575690887, 674.435944105706, 673.375147495671, 672.989614866385, 671.665466811349, 672.43635784245, 669.247641406385, 671.664282368095, 671.030338429006, 677.102964357038, 672.683076833401, 664.881730435813, 667.4110873635, 676.888621110428, 674.637156030891, 671.41070899882, 667.435375520026, 673.301592882165, 671.533999232134, 676.414285193542, 675.07346401885, 675.413263213891, 671.740607955186, 676.095128366344, 676.926240686142, 674.528050919071, 671.900603433255, 669.264848407004, 670.368205637946, 667.456573444069, 673.717597249454, 673.419731299626, 669.292793136354, 678.31528111794, 676.878210391704, 670.102495473008, 676.295503468431, 671.369553514838, 673.126871517991, 667.982292288623, 669.464238812519, 673.975805171378, 670.686271073798, 667.197076513749, 672.645192392084, 672.029502155529, 666.808062533836, 670.23372369905, 674.66489575304, 671.661959714809, 665.701482332051, 671.936460614927, 672.132168948937, 673.273759496207, 671.688779466491, 675.106750243298, 672.395694948926, 673.625665954312, 669.951671556442, 676.166500245839, 668.127657670816, 670.83104159548, 672.37718943936, 672.066850152955, 674.663094553717, 673.379351605817, 669.799399222897, 666.945319510426, 672.246307132921, 670.889882325029, 670.088323741486, 665.947581846871, 673.426880170231, 672.121966579659, 669.936865531353, 672.625868010573, 671.500832086127, 670.730191975987, 669.838411288781, 670.960859102504, 667.162190175626, 671.21342766756, 669.009088106982, 674.209857119716, 673.397191946714, 672.582291692053, 668.444178573798, 666.243450443329, 672.695647484626, 676.181703344924, 675.498684044278, 674.424310523111, 669.689855267669, 671.510080362511, 671.57379734515, 670.067456451869, 670.468493338682, 675.608465962632, 671.02565071565, 675.462985568179, 667.758209524185, 670.676136349097, 672.687758231386, 670.700427734988, 672.494116942707, 666.434605062657, 673.382293352299, 672.533118598665, 666.790475653086, 670.709519566532, 664.741872720778, 673.681711047974, 673.208244332959, 670.690131075899, 670.615448544962, 673.944595352129, 675.494898138057, 673.342419581263, 673.894438817148, 678.96846153568, 671.115516451061, 674.292203623596, 673.487992624, 670.114469351327, 674.105152722352, 677.549200822608, 667.414487594847, 670.618748455749, 677.004595294521, 674.17729274893, 672.143785388519, 672.009400544436, 671.330228809161, 667.022900448444, 670.635882923809, 674.415405076256, 670.25623129535, 673.526639980773, 672.755888486895, 670.856756195359, 676.589071487019, 673.613929409099, 671.262032951508, 671.833465787243, 674.068492934709, 669.833626507153, 669.299474216808, 671.569086471992, 670.29687339096, 668.585673572356, 668.963492989169, 675.891704698076, 668.911814609556, 672.183664650364, 673.985421943384, 676.835685264068, 673.792840175542, 674.151038432962, 674.88069725825, 673.474000806714, 672.16483015539, 670.816989432574, 674.9171028944, 669.401799211824, 670.224830039606, 675.936748850918, 670.607760812251, 671.6735445375, 670.651551125825, 672.624954442386, 672.154446047532, 671.173668380661, 673.718960154565, 668.452126610891, 675.12317045184, 674.768001391843, 671.317430191182, 670.80854662614, 674.898781476499, 679.082342957803, 670.946704431341, 674.011431503443, 669.99488974065, 669.290562796491, 669.876978668543, 670.028036124275, 672.81329109196, 673.363943918361, 671.310861922296, 674.044143631017, 675.30430799872, 671.500513911603, 670.721130767116, 670.254802431055, 669.871877365562, 670.987097154519, 674.758092987548, 667.493748426708, 670.852010244279, 675.388739227388, 673.5548506766, 670.102315693707, 668.398275056051, 668.723753737332, 673.282773894593, 671.441945091702, 673.790880015963, 670.27789763209, 673.165911588288, 666.973124511104, 669.593650666063, 673.914384096831, 673.804931590345, 665.064188333816, 673.953697831202, 670.173243661178, 670.034052197657, 667.469491663413, 672.738092781718, 673.276881585862, 673.0451089889, 671.66333474893, 665.55231637333, 669.244339113844, 667.445167893991, 669.90791644213, 671.382191308527, 668.755369424301, 674.042640633771, 668.301507396589, 676.559514082042, 674.835376436512, 670.26755189664, 672.460447022209, 670.890239406741, 666.959583843437, 674.82653465627, 672.593634587842, 673.486025666723, 675.669548545941, 672.728228308293, 668.112056996828, 668.575243826807, 671.932561948209, 675.359683547204, 670.782672071685, 671.989269528393, 671.071588997134, 679.507493808365, 673.012702047066, 671.38381973338, 668.627590957469, 665.474985785129, 675.447051250675, 668.413435742359, 668.657877678795, 667.069502341125, 674.022645191796, 671.166863470515, 670.423785963258, 673.029327750354, 673.389524412699, 671.699379729459, 674.777149424511, 671.900322018751, 674.9562564952, 674.77260689662, 671.727027206031, 674.063593770073, 668.893210822823, 670.462940170993, 675.962333588458, 672.078264337025, 675.194012152843, 672.216656702691, 674.732451584342, 672.363320985548, 669.390406967593, 672.115979359909, 670.849585011969, 669.706234414264, 674.214811431341, 671.813646701628, 668.60450555752, 670.768289270187, 674.332526282943, 673.542533428964, 669.212222107962, 670.588892159987, 668.189689415166, 670.893510607345, 674.828538829367, 670.901017867125, 669.357026315848, 671.468612014959, 668.586242622718, 670.387722256502, 666.472622781222, 673.994852011289, 669.245867445227, 674.503130388584, 672.764910433152, 666.688511456796, 666.691689591724, 677.510711304754, 672.371603199893, 674.669093711597, 673.145350058325, 667.406927618479, 673.797006349998, 663.977460428115, 673.625262293975, 673.70937091019, 669.207058843756, 668.466911317468, 674.713261690956, 671.642911987153, 672.266948327321, 669.613549334238, 672.754366868884, 670.028312329849, 673.332230675786, 671.722721955635, 669.300540009108, 672.588658751665, 664.382825032138, 675.569552356036, 680.578275051507, 671.165779697825, 672.320767852234, 677.1599729203, 674.910413714932, 673.949927185732, 667.462442494187, 674.593628266557, 673.755260649648, 667.609349793167, 667.871227747267, 668.547693779623, 668.495217073178, 667.450281470696, 669.781938810157, 668.465906410993, 669.968098805768, 680.328793476922, 671.856881563567, 674.970416268151, 671.3294398926, 674.107716293626, 668.505896785203, 676.052054635956, 671.814508925852, 671.52454201532, 675.10308508705, 675.668820275118, 669.146512098843, 677.99191103756, 672.932995785812, 673.905370329507, 668.622604570397, 668.458187656986, 670.41858768571, 668.631154398761, 673.318422104798, 672.238962796231, 672.89525752844, 671.131562370406, 669.215482831576, 670.215290503949, 671.232346105059, 673.332060561259, 676.114019173349, 670.408406145214, 669.421544377482, 672.501223022342, 676.140067081405, 671.366400670525, 669.753430348919, 671.796318103458, 680.691541670529, 668.992671035792, 668.736074983937, 672.352418715167, 673.294472593071, 677.104177451934, 671.32310503458, 675.63532435039, 673.319161038922, 668.625617272268, 667.419378235942, 671.415337301008, 673.472522359485, 674.477247529313, 673.356882319533, 670.697769475238, 672.493994938312, 669.595822327309, 675.339156351742, 672.919101727463, 672.903225999996],[131.95538204511, 146.867988801199, 142.051969086507, 107.857811589082, 128.324529317792, 149.689731574483, 126.033638957049, 116.492896954565, 129.84650913317, 98.9160011393821, 133.601026737251, 100.238513846972, 150.690641948709, 106.192206073621, 134.760530717044, 137.765352844447, 157.868099622206, 156.388802876494, 141.229817214948, 115.152573063423, 121.510200960754, 155.091687811989, 145.577257352891, 121.586074845417, 138.522826095687, 135.455406800264, 130.202094278363, 125.546891310884, 139.752351488083, 115.800576197488, 141.070107539078, 144.197859820923, 117.624722422437, 123.213189278567, 122.547554904791, 135.204340876804, 132.092477441717, 115.043865288358, 139.249223928852, 163.954195859938, 139.00190373552, 129.96463627503, 115.155597185425, 137.925836909943, 113.915591042043, 137.415902244004, 137.448987782364, 163.125384652776, 137.21522691209, 148.30384554305, 100.114716487527, 134.556068304611, 137.160953680301, 125.242236250581, 123.951961917248, 145.334864338472, 115.006341931666, 121.422628861584, 117.68238246603, 125.328363514482, 146.282017727905, 155.913482620535, 100.06208725167, 155.640830798512, 157.504579615201, 72.5384932801271, 107.915204849022, 146.844406705119, 117.066276425125, 94.6145011814593, 110.724111153047, 148.927815036665, 128.072064446402, 141.820830523736, 117.408891163513, 124.916399442351, 142.765989251773, 104.625924389785, 113.964446278731, 154.662380993828, 128.680511329128, 121.838566354921, 119.257895932158, 177.607881704157, 117.963978640662, 128.07498636904, 144.422235780856, 111.844346348009, 115.515527978551, 162.860724969945, 120.123924019763, 144.655668585182, 136.105244225119, 102.618451571784, 108.507217569604, 91.5845698165659, 152.663146028873, 106.866040806884, 99.9347575526127, 128.77360251367, 147.809776963061, 127.926005847987, 112.219631628847, 118.932176624215, 129.496459018166, 111.19579674864, 121.690680469264, 149.15152412928, 137.61512190733, 111.84027953594, 118.181877909154, 130.625232016146, 116.389001971543, 134.607647129061, 130.990329385404, 128.430849426096, 123.006091830933, 110.001336429266, 140.870705253293, 125.66100220984, 121.363195997043, 138.427697773898, 157.721293881565, 121.162850570536, 121.134342896295, 117.168307161047, 141.830016662459, 120.120290986813, 130.281786354962, 107.792900361301, 117.068041244073, 155.765841395328, 124.062164876927, 131.555538071808, 133.649719986058, 149.020154728062, 105.841404069654, 135.127188473572, 159.168076572198, 121.774670354684, 131.782274053687, 139.00699960178, 126.478770145018, 123.001453137142, 133.339444328812, 140.01957142124, 121.597082306844, 124.463093349849, 133.767121106889, 134.14059788527, 147.344348882937, 146.56213638451, 116.998719361309, 122.218056079628, 138.311178870568, 125.147562739389, 138.340971104343, 118.478359289643, 130.557048789962, 157.311565967457, 139.36120132946, 111.804575678828, 155.359900019693, 126.488769432652, 124.374808762459, 166.671567375526, 143.067164671152, 117.700906690395, 119.142115885587, 165.733316723924, 143.790736073798, 137.110922190176, 106.305029479962, 153.82724007803, 132.646744975218, 142.339021339754, 129.116344926236, 132.940278165329, 127.336978803199, 117.746319744877, 138.590501398811, 105.271093149736, 125.86960288443, 154.049760715699, 102.842317052379, 122.191239639503, 139.278267851939, 112.291883331789, 111.095198791134, 86.0988501707448, 138.570579736886, 147.58251873456, 127.585383696643, 130.423903659192, 77.3706407702468, 143.867970009237, 121.595572956257, 156.714273179864, 134.663646754505, 146.814217349857, 136.929584763186, 144.784871534074, 134.859809481008, 146.767219042015, 132.511510792871, 143.00918875436, 143.427189255894, 144.260362183916, 143.478171425876, 137.684799815148, 131.331109642557, 118.619036237427, 109.147243345388, 115.951982520729, 149.87285031511, 136.047029362508, 124.911047647534, 172.396116626702, 146.942459619141, 126.03036947603, 143.306685491499, 145.466218324669, 131.060505318017, 142.559477395741, 125.292189065829, 130.041997721773, 127.712146359614, 95.6156705521996, 161.009633700937, 130.515193896686, 125.804558098711, 148.400496088571, 124.063592660498, 105.363885538067, 135.356289888413, 174.742972557934, 149.642860608162, 136.794554907461, 131.070252772157, 127.094261833384, 134.733886182399, 147.711980374631, 137.824500730311, 143.221520004337, 130.377761733245, 140.876619823211, 110.742841551319, 108.519641934327, 110.168742316466, 87.7662841876846, 184.77576331348, 164.705425441411, 136.727331185105, 140.16394269231, 125.185037617762, 145.25924722414, 138.927756832125, 111.105805397643, 139.057663194412, 131.31405190748, 133.637550592095, 136.054656649005, 132.017870115309, 102.076198597183, 136.282853747968, 131.494622923304, 158.361047117004, 142.201393247016, 125.345341903465, 111.662401596091, 162.20879254202, 119.972150472146, 129.578626212136, 118.71302601223, 126.831387404539, 131.483452311684, 155.112851964252, 110.963098607293, 108.522676712577, 140.89616758643, 128.37359794167, 148.29960582139, 119.426769882432, 138.38816498005, 154.852329241675, 125.101310832975, 110.834233176815, 133.805740859066, 106.190509098882, 109.208961181862, 127.991167745967, 166.037274601403, 139.828942240431, 141.168114347323, 171.583570783964, 128.715448400823, 142.497425406193, 157.341103416706, 139.876250174807, 119.14482660739, 148.794477943736, 131.727736447989, 132.559409102468, 142.948715126486, 128.657066412174, 116.224455936549, 144.375171109028, 111.541522109099, 110.402277511875, 119.902608413299, 146.720944887765, 107.684814016446, 130.828029003288, 81.6782723348803, 143.733505227598, 124.358142729665, 118.093150886599, 108.883040616069, 131.551831876469, 146.551399329636, 103.211858549529, 135.520681500015, 137.488432875171, 126.701072165501, 154.00179627512, 114.112493970846, 120.209783966229, 133.785988029001, 140.249456041455, 151.136826832067, 113.290872536777, 153.190145381425, 143.593471602783, 131.238776490041, 100.494371294508, 145.307510625667, 121.145489345723, 123.341648684537, 112.812414226769, 123.727200113535, 133.728784342909, 143.450952764305, 102.997334628966, 145.172605205927, 120.26719230336, 95.2787777660542, 131.367601202515, 163.512228716498, 136.264241871318, 149.567843799777, 133.528650285825, 109.646896642886, 108.846075337758, 144.928392632212, 115.396603785222, 155.447645358046, 139.737020841622, 134.52160262293, 129.576390045033, 148.288589858369, 118.383584944493, 133.373033922679, 112.655175216916, 138.827888554001, 146.587668259404, 136.30765159893, 121.133424454775, 145.634023185639, 122.378669620248, 141.623471253311, 104.224170571556, 113.780452611145, 137.824618757755, 108.775664497643, 112.953007647819, 127.207642481983, 115.606592794604, 141.411584569886, 95.1306574554081, 99.5845057148628, 111.814267429006, 131.779020386447, 149.796005383396, 128.123243493323, 154.674130815299, 118.670406084739, 135.644311329294, 159.433564107732, 145.125219668877, 139.263278825958, 145.922717899316, 138.390506525202, 143.115508862022, 149.206893087277, 133.277749149257, 122.473750032355, 132.108129176579, 156.220505606006, 131.96479086938, 123.807525885369, 139.986005044524, 143.313138956888, 114.431354476716, 126.902021660788, 115.050939504343, 124.487273513435, 120.900036046961, 127.557740246539, 142.598673234411, 106.853609819611, 135.515202865535, 129.011062047638, 133.517118136701, 166.00385104627, 123.915540095951, 118.903052528147, 120.914096875534, 130.354077547495, 113.60756238964, 110.252644546767, 128.102386915496, 111.16500970271, 140.097255377587, 121.832918309859, 133.815528497837, 125.305858707476, 124.946167988602, 162.807511882003, 123.774726378744, 121.032235228499, 111.406601547801, 131.845125869503, 89.7722588152075, 128.926773063409, 136.734372520148, 104.365032369628, 130.623790137989, 130.866968762064, 133.867847667775, 124.438050456432, 127.074267015138, 126.735784892423, 129.063978960922, 129.191208965012, 142.906598794596, 138.749396857747, 134.339509163441, 150.042316724784, 156.964753962848, 100.32944469182, 131.813819330481, 112.275253460939, 156.732105626025, 133.594341755505, 139.163632760141, 143.495329479775, 106.686397349163, 132.681462289595, 127.640825592809, 142.492435698684, 144.868437285646, 121.397550618787, 120.748411275211, 130.471899731205, 141.080621182753, 159.219150445109, 178.27919687915, 148.482000873955, 122.39040077864, 106.406538238035, 141.071326236744, 155.68360849332, 146.368651457869, 134.212127995768, 133.393285077375, 137.108750562075, 143.166143446376, 116.908395991202, 116.238256155701, 133.586675182572, 161.690958919875, 134.024406666766, 148.800440156592, 137.272401423119, 159.052506125469, 140.503886747809, 127.392129474758, 136.414938663738, 139.587596464265, 126.322429370287, 113.481744524691, 132.994939177266, 85.9870637148531, 130.000789292026, 126.472915551082, 154.336664618227, 125.227209287427, 125.912530401324, 109.889140054884, 116.932344510038, 153.271285187691, 100.69007573438, 142.145480439023, 155.1385743691, 127.09687277073, 153.432783975795, 152.887986615128, 103.914549678708, 134.609402665475, 125.684393978834, 142.206054525469, 123.670939476033, 126.793726006481, 147.914507135029, 108.000515671035, 132.964477818311, 138.462144242961, 150.984561599658, 151.769157076881, 140.187687250811, 104.517706534662, 153.356528373364, 130.867068835896, 127.345231844243, 168.53211548397, 131.765868506956, 123.317146261017, 129.855502292258, 148.168078057193, 144.620564614433, 124.994166149956, 117.401521958688, 119.505363069535, 142.62313171372, 130.378561246437, 100.720202131725, 135.10624700856, 137.260509773411, 131.15559167827, 131.954996138898, 117.332006927914, 137.737209486604, 140.381732764685, 127.990234199434, 122.753034311455, 160.892337332131, 129.602909956496, 129.68491632237, 134.782385680149, 147.119963160468, 121.111382829897, 166.142798098432, 128.80538750361, 135.466265064259, 135.202330688274, 149.573917492674, 133.829408122936, 124.419140757497, 141.739697394708, 116.627621451481, 152.750334811088, 138.776847546795, 152.768926635721, 141.47030392867, 121.98479077492, 131.266071541986, 108.091105755162, 137.345443124789, 148.329037511429, 148.44406890961, 119.458909287086, 155.0780248813, 142.361824525004, 151.558689905244, 116.244274704465, 136.904267113053, 129.788658382072, 151.189552555727, 133.286061796325, 152.002453936013, 145.778477903777, 138.266046042413, 112.293434772544, 146.712848549241, 139.411970692768, 130.781972816328, 143.490424948912, 126.581351145372, 113.488621867724, 110.419293554743, 154.915752853607, 141.836156523151, 110.08284195501, 132.96088791362, 119.748734503488, 93.2736066343634, 58.5352539318706, 133.344468306811, 143.568031753404, 140.994109827278, 104.325920983291, 139.822060861948, 105.144800221265, 109.923178657411, 140.955361402531, 104.244339931263, 138.24162072525, 121.741119893741, 145.721539654581, 118.062087758454, 118.13069392491, 117.322268357551, 137.598896410693, 118.841871447205, 131.740804285324, 108.955416323064, 102.320470230255, 114.896858230103, 149.367209135148, 137.900040749716, 116.37093115607, 103.015304239095, 128.328501600727, 134.783534086192, 120.488974317833, 117.143327017858, 128.920664082451, 158.384230271878, 121.862710560402, 107.110252748877, 125.420720579856, 118.000465095875, 120.846861974547, 117.858563826532, 151.025121110194, 126.052526051456, 101.528156058209, 112.604835942011, 147.358061459623, 143.441683094693, 136.889792144345, 124.544388694212, 105.791034470486, 130.24328874272, 132.266249943341, 122.508363213227, 151.877109563169, 133.603276650592, 143.94586654675, 132.381330662573, 128.473358157618, 149.12526883965, 125.507426913143, 138.058823051673, 141.393771343269, 118.628907681443, 121.368297652058, 129.429565939049, 146.141448151843, 122.605295876074, 145.863764082843, 125.595640292537, 129.226084027509, 132.403916122726, 126.424562407638, 138.875061301252, 157.812184548611, 124.254130195291, 128.14290828792, 145.693285498277, 141.203337882849, 107.569554208255, 122.357156360478, 157.591423548751, 112.706883946392, 128.713792858575, 126.49654441914, 104.931063454175, 103.749859484541, 126.277786619363, 126.614419906245, 100.874252616895, 143.393584792888, 113.129998195075, 114.210770670612, 128.239819095576, 132.491709211926, 104.704859404435, 142.557464447431, 113.507743937901, 152.132354173381, 155.583926311429, 141.679658692557, 119.434876256417, 131.342554939757, 124.309568052249, 127.623475178619, 131.051470232641, 167.304725066498, 128.027541681557, 135.867633044928, 142.320585140238, 144.833038444205, 168.138795565002, 148.023188451415, 127.908172181167, 126.663849646971, 135.635655075518, 153.531224118966, 148.149269945289, 105.725830352597, 136.059417549211, 127.973973159157, 133.127388780058, 149.353280730502, 110.362974779911, 128.381534014932, 136.237383043606, 113.726353771256, 156.55558233928, 134.066086975245, 135.385844312713, 133.584629545868, 130.083935450369, 110.02501686809, 115.246985964749, 109.114001820814, 92.8812768789051, 115.081468067058, 153.799011670172, 142.464676218634, 146.267958645508, 154.658852400048, 117.305696079431, 130.363728587541, 145.483997858015, 109.975775639599, 122.313922609107, 127.445228573056, 142.855870252803, 96.8306413703056, 110.624708472822, 111.222000845532, 110.586494257811, 128.409836829519, 139.878386871262, 153.830903239159, 127.61448194949, 132.897117231958, 131.283205411664, 117.178213585251, 130.246091415137, 119.518398848674, 147.424970161208, 139.185107292287, 120.396738974138, 133.738039432436, 146.35565736325, 124.025860712766, 143.754733548832, 125.219400559995, 162.353457897039, 144.060356174664, 155.99705820851, 100.140371402496, 178.145983851138, 118.41842216386, 139.130719393057, 148.303880459216, 99.6358344343059, 109.319206321771, 142.59692519394, 128.626770418378, 122.895355580431, 103.221715733086, 139.823371838469, 101.729649796023, 126.854973006742, 119.059922686314, 111.27402579008, 162.745154873318, 114.723298091233, 140.575492211805, 115.517155904421, 124.264769686381, 158.978720611714, 140.355342925491, 100.014866165199, 132.406375973102, 118.907460485349, 132.145386271232, 135.414428748545, 143.482803881617, 172.421562120049, 151.421695673263, 102.663684269074, 154.613380980523, 154.564519151472, 159.643927382902, 142.860074133022, 134.549385534152, 94.2357740477049, 118.314811218986, 120.546179978927, 101.225539020991, 120.168208284663, 141.700304380119, 124.300986140068, 155.254026561333, 118.624729659441, 149.11261100106, 128.648618370194, 146.809408069724, 130.715537490529, 142.502856929106, 143.639041799183, 118.888920734526, 116.94968990931, 120.745356269745, 136.923936035781, 128.879526758402, 140.486177185016, 134.12274603907, 102.457303252789, 119.584206149858, 113.670496638412, 124.951130095821, 150.863528476559, 139.379094730941, 127.771521057155, 124.139001109581, 115.578963227154, 126.0491512543, 127.582427423749, 133.559257141462, 151.038194418174, 113.282967527946, 132.069336575891, 131.396902877788, 125.614484295303, 134.961365920918, 134.425080881536, 130.770042123411, 125.155153462729, 169.460044232616, 145.658883858754, 145.233948496825, 132.218518404629, 143.297537369614, 184.158506383845, 145.678010308268, 123.175793429671, 123.623067748632, 152.349832125088, 160.578073359835, 161.441131115613, 153.722122042865, 137.056758183365, 145.261177241371, 128.040498087904, 122.26044857969, 98.3864581339935, 147.306236483388, 113.594639085739, 138.761617597177, 132.281687683459, 143.526680243671, 122.167389898922, 138.374278272452, 81.2141845758823, 113.896659618263, 129.261047712425, 130.363831771484, 127.553744505476, 152.57047969929, 151.352108234536, 109.852153500557, 122.614250779643, 150.509671521435, 135.001133507869, 149.534784572454, 109.488080924306, 122.912078053206, 123.139288671987, 155.047421268624, 131.47641853706, 144.774898021169, 145.352645659405, 103.961458396774, 146.331689757106, 122.06828502259, 84.9333008522376, 107.625825217244, 153.559223823155, 119.008032306322, 104.761110998145, 149.079170737455, 120.2088445445, 125.586567750477, 138.162667033404, 143.616467715618, 112.975379225512, 134.0023994669, 145.006170319701, 129.298660357882, 125.168942778627, 135.150621899245, 146.305194639714, 127.649541686613, 139.51992122742, 148.372218188038, 154.076135014117, 150.31188645884, 113.296161132311, 148.059945167948, 120.09851904896, 158.53297143966, 154.885160228844, 115.437975299422, 169.631838659184, 135.111073286622, 133.841138267915, 112.85017969666, 159.278021297805, 149.766370235745, 125.406248694851, 146.881389557289, 135.127993119455, 134.354513928967, 154.619179599881, 110.695213356581, 157.674561150551, 88.1409016227144, 137.432782371868, 136.337392044584, 110.634174184332, 132.995573914027, 132.321050996022, 117.354329130481, 147.303971225189, 128.666742128217, 99.8629280117561, 148.124480907098, 113.249697492777, 122.097162663992, 116.6962284877, 150.259005013613, 130.06313708728, 109.057740313927, 154.097589877509, 114.032241958443, 104.356793847856, 128.778909234397, 133.071271400845, 120.734275386101, 107.960075494461, 134.230055281183, 127.818342699237, 108.567059973357, 138.876255166717, 115.585883156042, 126.567170661867, 127.743047173721, 145.060421727493, 141.498801636681, 141.926065444697, 109.570802619597, 115.262733754274, 106.242217940771, 137.080341825698, 107.890606402152, 135.360611771905, 148.969213786676, 110.531924118995, 149.039487779871, 167.330116243016, 126.23061805708, 110.841637468015, 137.652948360879, 136.929347160617, 132.537810531383, 116.190445027127, 134.024463117644, 126.377422101312, 118.36299236887, 140.411121960508, 122.575536593898, 115.209172506866, 137.442125642163, 133.500664458872, 77.6595868331936, 111.218230057868, 120.615745663926, 114.743027563166, 113.123831551521, 121.557719774615, 115.085720209491, 151.395241391609, 117.644310372687, 116.869636838302, 101.009849435946, 137.507181666483, 126.377412014651, 96.7731527756306, 139.845937027954, 128.617265325746, 124.351298882948, 143.396102658223, 173.686019733604, 113.536427299097, 116.111158685842, 150.265691511893, 119.771187084677, 136.229543705459, 119.737293765625, 143.347724383799, 162.538626271255, 123.551044533747, 148.200660247852, 152.700245251645, 139.422010334124, 156.196856508254, 137.770842135935, 129.566343686898, 131.579617221491, 172.860697188881, 140.576430609434, 141.569888641501, 128.728280368342, 138.386861810397, 115.311095038197, 129.591369935915, 121.384622157891, 121.400121795477, 115.567436170621, 153.638694534594, 174.588962898077, 124.707348066764, 117.591017236431, 133.764940224038, 143.97970038318, 153.988092577247, 139.802088921891, 143.775762636246, 136.840015827761, 135.810482466687, 150.070574387785, 167.16845910427, 105.150956560864, 136.512462810987, 138.236936873235, 96.6996819129214, 156.942658891179, 149.543253531961, 113.295115013115, 142.689971775516, 128.534524912881, 134.118064945652, 128.635909755564, 99.3894459375427, 145.065808049288, 137.598712949013, 137.232437318106, 104.793441112069, 139.246850892775, 139.239415461989, 119.941440515119, 132.948606054006, 121.316868739928, 140.214288232826, 136.71210453904, 117.592701154982, 140.810192387194, 135.113492276662, 130.2081419085, 121.55606833521, 111.751968565966, 152.311185261665, 121.189503436705, 126.114622561053, 184.537724145397, 142.8867623483, 160.375502289105, 139.422517332017, 143.706387716815, 160.298264469611, 168.414902624256, 150.210617710611, 144.656056993262, 133.112509603289, 107.674831574756, 150.904133569623, 112.592074853597, 147.471795576022, 126.856800633195, 124.451173089534, 144.41648365189, 118.683153091121, 109.765975483235, 117.336061367894, 144.711392467019, 124.356711356529, 104.360174996752, 140.76501149847, 115.564549443301, 127.852634417123, 123.230746230025, 153.156436431874, 119.301724761381, 131.203490496419, 144.992501934778, 136.776008463067, 141.814232619845, 147.836002780854, 160.140884880419, 117.317071860337, 114.450156410688, 123.771391840058, 143.811972563528, 132.684805150374, 127.922976686852, 135.601685518357, 124.733133056984, 148.740059446052, 102.82135216783, 126.405531009212, 114.760549374319, 136.245904355877, 123.324389290268, 128.747556520121, 116.148515422873, 143.507114557221, 137.579434073034, 145.359630079671, 125.783599293277, 129.14996261878, 136.893279320997, 106.0747643733, 163.80097826012, 179.364948509828, 151.347959617673, 110.593294007059, 125.445618952562, 143.957154667139, 132.316790731614, 120.202701661334, 117.242628921994, 118.614084873433, 132.114989903948, 102.354375769706, 136.897914019761, 173.823196997015, 145.91549820238, 134.253870345848, 123.098461619823, 112.641736386213, 72.144677964303, 103.817323701932, 121.501153550141, 115.291514534086, 138.421145931978, 130.9270131131, 116.582122335478, 123.17448036083, 153.565646246931, 154.938182990759, 123.929421685236, 142.228035366088, 139.514471057535, 128.433179183723, 121.632937874713, 147.940742524475, 151.626431384528, 122.430776931567, 125.320102066346, 105.825415984914, 156.919791003155, 109.670226851199, 154.094988902381, 105.502010330478, 135.511071058914, 137.74718320561, 110.087218269283, 147.750368568382, 116.303857773968, 138.002569584285, 111.960920729519, 103.965784298935, 156.28527512162, 156.313584021745, 142.280166991017, 137.138891168586, 137.426211489453, 122.45306161608, 172.023931513061, 133.758859793917, 115.901326872789, 119.120809009835, 130.493203320194, 128.124661721518, 116.08486994831, 126.788811217761, 141.445692829477, 148.421547132308, 147.971942579448, 117.6082654976, 145.676382599739, 144.262858450204, 138.726355324846, 95.1180959898789, 126.870239049117, 104.949528251632, 122.789643679848, 153.174342793815, 145.170896541528, 155.615790155839, 127.452491944181, 119.88570300217, 158.734652440757, 109.939146665063, 135.230877377671, 157.57873836498, 104.219579483854, 126.784325414192, 134.032892861039, 105.198842744737, 101.724898769887, 133.218775621506, 113.728578228338, 120.816851743114, 137.615671644969, 130.673554500769, 84.2342600427964, 156.481634754456, 131.127459227313, 120.123713590542, 179.512611882408, 137.928155619522, 149.60446807999, 126.112320337507, 120.417637017657, 156.691007862084, 122.672927097376, 165.221140471382, 152.404663186319, 143.494094037135, 145.793793668535, 135.226473908021, 116.166690440258, 122.466740276409, 128.03483894249, 127.679468111674, 111.849423856281, 119.692436156973, 122.525121406908, 102.414444255206, 143.40084226482, 118.611062375971, 147.545922886608, 114.786766267449, 108.772870109923, 147.533739505343, 132.280172305966, 112.384331872282, 151.812917525015, 139.294587186332, 141.924236626725, 135.418368627927, 132.248651212104, 129.684467113995, 110.918893394754, 158.611067986255, 107.482750561375, 143.123719097947, 130.95293633023, 133.767677817984, 106.299924871088, 129.451881588125, 105.414990162455, 140.413761008029, 146.363948013211, 120.747571835399, 103.577051403504, 127.139072114479, 117.226608826119, 130.311312217879, 122.245019108726, 141.262736232976, 154.670251408807, 115.130996200372, 115.772241403289, 137.758936037233, 154.613382128683, 136.107537494043, 117.073838222602, 139.001833771593, 122.924068773678, 159.284570712639, 141.712880907528, 110.173582873739, 121.537720274683, 118.677293758997, 129.825640075969, 170.941798776425, 112.561633958594, 112.63755400615, 115.73528969851, 146.755994578281, 78.6834085861484, 105.989523693686, 118.683989689664, 120.942296885188, 133.302727052621, 121.122669070906, 79.3534649108105, 96.9840237377595, 112.238184238696, 145.029554517533, 125.326464427783, 109.489104048533, 114.900324330614, 146.280748320485, 118.980932941989, 120.368121804924, 139.558648674999, 125.334840815017, 138.107290949343, 120.257825938228, 115.010248650099, 122.535907677757, 152.156550265505, 136.612857072065, 122.935017436936, 153.448303053572, 146.41120252182, 112.162746033795, 120.549628789634, 149.961749121331, 108.402560469933, 134.066436045369, 117.204936028892, 129.672054904078, 107.843762296108, 113.431408257715, 107.216026559625, 136.998508730939, 133.921950274564, 140.782726471635, 113.420023977642, 115.010290410251, 119.059489353356, 95.6557577616117, 147.226415236865, 131.246362095527, 137.580702044985, 134.114968123158, 148.604304044435, 109.866418354326, 122.424675509166, 133.651926685474, 120.449384681285, 115.291629809016, 139.253562295047, 138.544169802676, 136.684002978879, 132.81680739273, 151.294749381807, 119.968973393837, 123.676485705117, 133.77415456894, 114.322019366818, 125.426394289523, 144.437594985383, 138.870719972865, 143.703326326868, 136.176482145237, 121.578626779588, 117.288549072726, 124.761741891274, 144.333563870073, 153.308496367871, 135.515667120193, 131.392835356338, 90.9605416207528, 148.720481700512, 147.781125072524, 151.300881702528, 142.017338662463, 160.978984720812, 98.645234035495, 152.978166706837, 117.953850663299, 118.750722868534, 141.69618173515, 141.990092408087, 131.547530080923, 163.636704270706, 134.296815370442, 132.201567455661, 116.927798396633, 141.503795368108, 126.931436045845, 135.124009423942, 115.737005286619, 142.723035506107, 138.189313920943, 134.968946018864, 169.587012518377, 129.972827951523, 153.719267872166, 151.99468817554, 140.550675448564, 143.437141813232, 136.946096218911, 131.263856340997, 147.973939539257, 96.1161772797373, 150.831437928223, 113.032850085421, 118.833467470444, 137.114987909069, 106.999867891957, 137.853847166448, 142.260078535987, 138.485547802593, 134.429869796076, 133.089299683145, 121.877084319902, 128.078474893166, 64.2693965510867, 135.184416325706, 139.036617646518, 150.199795158273, 139.811040424835, 129.845236436738, 135.522419235364, 152.182558397959, 124.380214976068, 127.860849637841, 125.232949783979, 124.752309770721, 130.016320300936, 108.428491444238, 141.930249007167, 107.735977972851, 125.776927237761, 107.798573046444, 105.419579405133, 130.236437648507, 133.762050516095, 151.033715901614, 139.808943578728, 133.443000759015, 132.335222742067, 142.432722130352, 147.289277752765, 109.523219259591, 135.439552673522, 111.35685482982, 166.47438652344, 104.695130392293, 136.705519558842, 118.048248573799, 137.659287131186, 168.995099835417, 108.842817125361, 121.245283514715, 121.2320076547, 146.390089779197, 158.887936382266, 151.780589940462, 160.032106943459, 125.578532247727, 155.270340495771, 131.184801359922, 130.394519732342, 109.986321494459, 130.809107288875, 147.398038575929, 124.478912030195, 127.117810834935, 92.7998472724482, 128.430755335467, 137.877123495989, 127.337273179737, 159.37559590235, 121.779690088936, 142.44803345973, 117.643901108166, 114.23786403977, 131.921250583128, 127.490286550622, 151.160431472939, 99.8542340451588, 121.029779486975, 112.504830330974, 131.954757556363, 117.612915637071, 129.834918462229, 122.620602425081, 139.468766859034, 116.439625916074, 163.004373172352, 120.852661227462, 146.797449236786, 111.610444165922, 137.459142379599, 88.4545777052583, 119.086923335735, 132.67687575204, 142.188817787797, 143.643241949588, 111.93312535729, 154.085622019238, 147.365197448804, 149.557306929031, 124.907425299621, 136.130147320445, 173.839166647001, 158.031732938149, 144.958466917071, 134.824140092515, 146.323164141124, 104.179283219066, 108.625288294539, 112.949629952829, 165.542554454177, 152.110079492537, 153.736190825516, 128.810322270244, 139.098238610509, 163.505761982355, 117.011003623566, 139.273887834237, 155.648415340588, 162.448441162509, 119.243816286609, 126.051823889255, 156.858673629488, 136.889528067047, 122.189344640419, 145.098306567335, 115.365920673484, 134.569171097959, 126.220483381913, 130.226447996826, 127.310220689946, 140.119688471774, 124.202266404848, 120.851347432596, 141.088084316426, 110.500183163398, 134.138333554469, 114.57178775453, 109.651086888748, 122.46692227923, 157.957399127087, 163.065438932086, 101.909323810067, 121.706667689429, 114.023863803234, 113.853542929658, 112.991094682389, 116.953164993836, 123.114062805593, 136.97238192676, 115.597180812035, 140.828758029234, 136.731237100069, 112.730436213974, 145.794047526337, 107.653797286765, 128.222203595496, 170.084136313977, 129.914399435346, 118.140914864739, 119.733649210475, 117.733308223658, 149.408472891056, 125.4209435915, 126.279458595401, 135.187248019173, 114.198103513656, 115.726756451592, 130.046238246306, 84.7350949736766, 112.041469532609, 140.12702470217, 149.379544987555, 143.574635941271, 131.384947421709, 107.017045670608, 115.508644144082, 119.921661514312, 140.543278549901, 165.787224246387, 127.74381133535, 131.468375003515, 129.839382316187, 116.645362574869, 143.832368244051, 139.079647004066, 131.790355215442, 123.704409435095, 162.062867471629, 140.608622161389, 150.050138853109, 117.976775303048, 134.407738544021, 135.419692579319, 133.8932781302, 119.064596629418, 121.649347274955, 109.574812681238, 109.501855910507, 132.805492728253, 128.464917373378, 128.038142863991, 149.63009778209, 106.637545488593, 121.326046498526, 123.883626297799, 126.683981250395, 110.951943842464, 130.794641043684, 101.389614795795, 124.29963839534, 102.567502860041, 114.151866936507, 116.52453567565, 125.842288536064, 110.20446217942, 130.013356760575, 124.619200575489, 160.637302658637, 109.856497983793, 178.16909640482, 131.471744640688, 144.461461727079, 97.3575592457918, 151.533742299793, 119.767681545957, 164.372309348328, 139.611554644468, 146.340082814335, 140.168296175086, 129.709531286967, 133.880445074334, 111.897145942909, 141.050613168032, 145.974998460176, 123.668583971341, 150.563027466814, 108.197532613954, 136.582117910318, 140.931451425138, 136.885783672502, 85.048485893054, 126.933531463503, 121.090064383974, 82.3570983366622, 116.577923835031, 126.910564684678, 158.625607164496, 117.978024508524, 144.518068304023, 111.798560004877, 140.198277633663, 137.879836654722, 145.102844759009, 150.297054856192, 117.937811883304, 129.890915958894, 137.844835763561, 97.6506246860834, 142.500334250225, 125.58828751053, 165.075645324644, 137.860051604104, 161.456815769007, 149.746264170977, 127.360943850656, 139.124681659888, 153.468176836312, 93.7167997583985, 130.878773039624, 129.308445650946, 134.340541595519, 140.492243523345, 152.790773591526, 121.398383053912, 141.306791895607, 137.326066468924, 138.485670373185, 114.57449964312, 119.881081355669, 165.761794808614, 147.34885681205, 116.944634252397, 135.054402979982, 147.849214677067, 161.621221184443, 146.887401177223, 90.9288465255117, 147.524118179312, 114.283179496332, 144.825638110338, 116.986961653506, 104.031074160935, 137.220805670515, 153.019013892219, 150.863556217728, 116.029450851858, 140.534006135083, 119.077617193069, 117.224252658514, 130.761762174236, 135.876914392203, 135.476989482411, 138.960682846052, 127.169011867021, 146.025123024658, 154.090934756424, 120.951462006877, 125.916325371087, 131.453388445723, 129.229811124359, 136.641809053003, 125.79089092766, 130.283450947723, 119.980321885139, 120.592046945862, 125.118052001908, 108.633829943573, 113.799441629734, 140.576433731289, 130.799745841877, 120.132892294949, 132.151422601565, 115.243405191521, 110.244143065063, 150.224853152853, 107.439540224983, 115.154034884962, 119.621949191298, 101.705015649657, 121.698757876138, 128.107118650678, 144.379325232287, 128.258490104729, 132.400966816256, 141.306392911341, 118.611412978461, 126.901896629882, 127.501284731643, 129.054370799567, 127.729012434742, 142.587312498286, 130.396671972639, 149.554034445031, 148.454593057312, 162.744178960922, 157.20989824162, 133.491576078455, 125.084102238166, 152.750301142624, 116.441413810375, 132.050463731573, 119.220255748373, 123.135601978415, 144.028564036753, 105.212402873643, 176.100505411022, 127.072467861173, 116.337296829304, 143.138211085903, 163.294734663367, 144.04159814961, 145.944903068915, 135.465809024163, 127.413156719559, 103.573375647471, 158.47581513531, 133.241639473153, 142.151630541826, 107.726354122379, 114.158863826253, 143.143733988945, 127.821350536532, 126.590145955268, 151.587485631162, 136.267612977225, 111.170376985091, 133.332794507856, 119.597106637294, 139.294930867038, 141.280051589133, 124.035678968463, 152.632800844843, 137.348670394711, 150.940360218948, 116.394946458002, 130.361915914372, 126.127349847659, 92.8657075910235, 114.041493653203, 125.716851142052, 133.386487077284, 125.092704449398, 117.102534263675, 116.921845018517, 144.299697248349, 134.457979520624, 112.785884330661, 151.292694207989, 156.307400440171, 98.5000083869553, 94.943866929533, 123.694475403482, 111.084740444923, 122.831548401655, 149.009651666021, 111.571366376925, 153.113109497913, 132.579129159226, 157.505022701831, 129.151431511066, 101.292889102058, 130.976898356632, 122.644756380857, 91.85646400029, 131.149776509582, 127.367561376031, 117.827581864184, 139.262368633416, 136.094474406336, 165.516824193341, 129.895861738823, 133.674723031682, 133.764788793003, 114.158121354381, 120.85511337586, 134.909598072285, 110.107766021936, 135.331150776435, 153.577368031538, 118.004490508646, 135.586843720366, 105.617862593379, 122.624691374963, 123.370177350453, 103.906683506077, 118.672268898663, 130.539898483048, 141.75365626358, 145.039139725176, 131.604271641581, 137.121715333858, 116.498015087201, 106.876989659124, 107.849216566809, 140.420013605796, 128.971500958604, 130.967295002759, 142.097321322786, 163.591158296623, 123.396330291658, 126.532209868402, 113.745280818485, 141.019491001682, 120.225351899897, 147.08234375233, 126.000444817343, 134.670606578854, 122.491230324244, 125.990749957656, 128.574153654566, 147.359244357707, 96.6104544579678, 153.26948815353, 155.825180544643, 112.478545991203, 160.233599522077, 139.546125824767, 149.726843708732, 81.9816075772513, 145.450340554643, 149.067444811156, 119.419293956186, 87.5812140264617, 126.373068718617, 148.671232325676, 106.393042935931, 133.175820562936, 111.756785159041, 104.943004771928, 146.886103888893, 111.82298480318, 147.067079991895, 122.264657747005, 139.38481857004, 103.3454538184, 99.1901566911337, 124.940821218651, 119.545926061424, 140.60368882294, 147.01852240096, 169.168761841627, 143.108758151308, 148.053245745231, 191.538201975573, 148.898640524016, 133.503820306287, 104.829219648572, 159.32673897269, 144.326991440883, 154.329533560851, 128.590420554682, 137.69943423549, 147.259312521402, 134.231837037843, 119.91436815894, 136.769173416989, 137.585163754617, 123.442174198562, 125.689597462484, 121.387918434868, 138.625504694335, 143.453089920387, 151.485354767933, 123.081204051788, 109.904619751076, 131.93370556531, 118.503324687097, 127.333998262948, 125.300571263675, 134.93216326768, 116.685182843616, 132.528544125683, 154.795374022924, 134.332750084722, 119.111770447212, 133.381984838844, 136.964545403685, 128.5915668353, 88.4330149590435, 132.751414935438, 165.033531209906, 105.923945488325, 99.4197860476075, 147.744259226621, 133.985053502438, 138.962277659868, 144.983328010751, 142.038428173655, 134.515541178946, 143.630084754272, 134.891208553466, 125.838095065532, 138.971226599842, 109.723151304759, 142.045314072017, 111.156610907548, 121.874464664958, 148.1681170848, 136.776965424327, 133.482843504435, 129.450053853591, 159.38775502719, 140.735521169472, 121.452056232301, 142.449021153185, 155.764387252604, 127.837728895501, 147.967681055649, 134.109271756443, 135.202504880292, 132.047581103768, 149.68217590648, 119.438110930897, 137.67791886754, 123.90289240178, 144.456555868847, 122.90279602689, 160.047124852651, 130.894054831014, 136.592383209772, 139.649066568342, 113.806945038474, 147.294200843854, 137.719119311217, 157.142035201841, 171.227710704046, 115.207561781905, 115.725502919916, 120.302691390831, 152.707893586135, 118.991258139934, 150.474125631092, 103.767914520236, 114.207850747125, 79.7610696200057, 108.196358326222, 138.400829209227, 140.485082149893, 125.010263757359, 113.972440935989, 129.322217589723, 128.186137414349, 144.467399719649, 137.75041254054, 99.7038417490098, 119.499359390776, 132.670163429175, 121.559773315, 123.021799050467, 115.163596934761, 141.566221925194, 166.692193029132, 130.824102712306, 106.68583928075, 100.116593424824, 171.205477236805, 132.613388069947, 126.936641495257, 128.926785936955, 134.789776636936, 173.637409217595, 132.722564001839, 138.093960779744, 118.097846248482, 136.159937742066, 141.360918474538, 155.406440760171, 120.933852220664, 156.99393306772, 170.606138282926, 127.517624362912, 130.827978808578, 111.064127842778, 137.898906608181, 130.541245166143, 150.336082999301, 133.450482748352, 141.72540975069, 149.321276540232, 119.267430109169, 112.702969083076, 133.291622892273, 156.746113716561, 130.32436382822, 110.959766253027, 139.884516658253, 131.48686774102, 149.348021099389, 135.567123609399, 153.540008924785, 115.219572403799, 133.801620318279, 160.179356418863, 166.9891410727, 111.494260154494, 144.134868962017, 140.194142749432, 122.053782174823, 130.699612188941, 128.696942371654, 131.218206850002, 105.712097308329, 126.925060364063, 131.801516916146, 135.575236173716, 116.958795208694, 132.74985936452, 123.145274733785, 124.218055570179, 145.389411623105, 146.289605467351, 146.368140336087, 126.570476026506, 109.856443385482, 132.144111557871, 101.429597071345, 143.78635175428, 133.123224758893, 99.6856721398241, 143.382920272246, 166.643926956322, 133.638977227046, 108.483387219708, 108.4402881225, 137.48010093606, 142.762109855076, 140.765690531671, 106.748026839973, 153.142239626894, 124.670688160395, 147.343559427028, 140.457742143781, 127.498798643363, 121.959970592358, 135.367784896033, 149.287917858345, 133.60406123277, 138.008113995514, 137.517049880479, 120.923893435343, 120.614203639392, 110.335114429726, 162.606955026363, 125.321965595982, 139.374555255978, 117.711548313008, 128.638615615803, 155.669753363431, 120.195726515161, 136.270367268399, 110.509355623362, 130.368085263998, 125.876888627645, 141.640275721077, 107.7955695281, 140.286491729529, 111.733148931882, 127.730164012692, 142.566746759356, 158.531884074136, 114.26241255618, 118.48663732743, 154.534258222647, 113.694900595999, 107.610428102667, 165.7319026479, 131.024794001874, 112.988668266307, 131.621303928371, 91.0942979384474, 136.17653214029, 163.213767091408, 130.769503926581, 140.821024665981, 153.345029065542, 126.792414555545, 149.080512715555, 134.704408711237, 166.679524606663, 139.382856760427, 124.892847910189, 127.533459030991, 108.477294819035, 125.631020634178, 116.995398234657, 127.347393402782, 137.121010100808, 123.359222049878, 105.568973561957, 123.749510178196, 142.375627159217, 125.778989688584, 146.457354221777, 124.094335795674, 115.405404901742, 128.169566050977, 120.241550508328, 95.5651448962476, 153.952417361371, 151.48875925313, 122.50768942889, 171.477205197079, 129.74681422185, 103.598080085758, 136.939015185117, 161.753403016055, 158.766675962599, 134.269993746035, 133.010998500152, 128.867183027709, 152.574756541177, 120.679621322894, 120.181684363167, 144.366809775258, 124.589379060529, 123.355239926041, 128.979364368863, 105.701117390259, 168.891500755736, 124.530917649241, 130.018414911375, 108.069389253703, 90.4741251292939, 136.22027988237, 120.968892303507, 160.342923244713, 148.004770532329, 144.60434795071, 126.777736746826, 155.089399956493, 145.827173004584, 150.769167738466, 136.613719301886, 114.811088633329, 140.290316753795, 125.643050191635, 129.219420818488, 129.932700289942, 137.890804578788, 121.51525086284, 135.91047714593, 143.020515051229, 160.782518038352, 114.808270233866, 150.07316465661, 111.426122986224, 156.657017910536, 127.59948551973, 105.237771040445, 102.03875432989, 101.139239512163, 111.462634233725, 122.24871925967, 124.160182022133, 130.688509173942, 122.143521401731, 140.648597662175, 129.444487763919, 142.603787453807, 115.633051468762, 153.83514992293, 118.733832653504, 125.808937023811, 132.310616570595, 116.135252607525, 149.239074189723, 145.90245271384, 130.522273367701, 123.032561191402, 108.370492362823, 119.44213170375, 114.777986879153, 113.153998323696, 129.500594873159, 122.017435621837, 153.211128434817, 111.946123414403, 149.411313866566, 137.191519200173, 120.840934603621, 137.744307485209, 96.6321006211296, 99.3956860639369, 140.592792544948, 137.924409360603, 133.610924497472, 108.257066904976, 110.174389907508, 127.168325115439, 135.125843894259, 126.21369980442, 107.280740553244, 169.6113989318, 144.382710821986, 110.472178756257, 127.920563543708, 151.817171748075, 131.229932563581, 148.218944787196, 149.213375508931, 140.726771709678, 118.795947827474, 121.571734350566, 107.32445019249, 138.677503747572, 117.410818813336, 118.262739186182, 136.631635960548, 117.953870438873, 106.502313885724, 154.7711695598, 144.877734965089, 139.326995940639, 139.883490499124, 149.746944981457, 126.462421843169, 127.431490963404, 143.393889125195, 116.543003124529, 99.0113453035589, 117.158594316989, 104.696579506449, 148.541892047116, 146.662536435394, 120.759924338043, 113.139198269761, 148.242895602253, 142.876644430346, 154.25046078538, 131.200802991325, 131.079015679664, 131.888827471525, 86.0716174226687, 132.158984796828, 145.078611200428, 134.823449944374, 130.822262764657, 128.99827810872, 114.213427840419, 97.1941720291653, 133.952565077025, 131.008776043426, 127.975700778768, 157.247628339453, 136.63376579311, 148.540218985457, 123.490398655174, 113.302208659732, 106.859909963316, 100.931540732762, 162.730423345141, 139.002047780145, 147.021953258471, 96.8319271862521, 122.10134473576, 138.666040355256, 126.068698601139, 147.070171860828, 126.648209385855, 113.10406369306, 135.378486576825, 122.677371740296, 107.767486698183, 173.475260737596, 134.828858145086, 141.689867282085, 126.005742795407, 142.10546269088, 101.264091959681, 100.867003383156, 80.6852964525364, 167.342686288718, 120.136325226928, 150.713653657332, 130.534877228066, 120.410426386245, 125.588108809424, 164.745089892979, 151.631552582529, 148.796289388721, 147.41057374714, 114.961277747098, 119.068117266189, 102.51091841073, 166.685023729156, 136.324289999968, 111.503135102119, 137.300661108232, 137.751337183723, 76.3696835456306, 103.583977268224, 146.080993106641, 133.218620871501, 133.909291250899, 154.685237843871, 128.153641295753, 97.2424414902242, 164.927995960621, 116.499952982662, 136.766781620423, 137.801035902878, 135.225598250048, 121.792910220049, 93.1913074959648, 147.645931538231, 133.077196617039, 134.801992317321, 125.879613712973, 162.652241524926, 148.442189254867, 102.769133185084, 119.102427378345, 117.252486383685, 144.628351248327, 150.270401095738, 159.38906339724, 105.745228772138, 122.36177852949, 151.354161336692, 146.594499680545, 134.995366228525, 100.379069860992, 109.553505772958, 117.724011955926, 118.137699061478, 130.927837521876, 154.05347586306, 142.854579071096, 139.578717574273, 114.718010743624, 140.759573637753, 120.270176417222, 92.581648094135, 117.817676829786, 134.587387370088, 111.372148369561, 149.609800794317, 128.869827214256, 113.898715398258, 121.489918411681, 163.8193537105, 149.556343582314, 113.240412345365, 107.526312563464, 137.690149753495, 136.453437219115, 127.385186093801, 131.424289913162, 124.525653945823, 153.456262123079, 121.232767501777, 130.857266692284, 151.565172432719, 125.889870544574, 85.235995213668, 151.503941156368, 139.420034528185, 138.207055960692, 183.655830332412, 145.251727052476, 121.693702631383, 129.71634031313, 116.61802771338, 116.342271604119, 86.7618721117442, 131.340022949842, 122.219641252307, 152.285721264136, 135.661343554099, 119.914285858734, 128.977358261758, 138.180702349394, 110.56217203025, 123.166141990345, 141.740376024249, 132.968839903217, 132.192974385011, 131.758637928018, 150.919272468063, 179.58663546462, 114.109445944799, 105.660191163345, 155.94645693705, 107.556312397176, 118.08795368054, 120.286835799845, 125.251026151221, 129.191788683589, 129.520228904778, 144.60904859437, 148.69136867014, 122.309798783325, 112.250124218592, 158.852086292595, 138.253553149863, 124.161342581238, 122.570992451766, 148.79843000664, 134.218433551441, 151.72687119549, 138.42701395759, 150.493446795574, 122.580881427966, 145.099165106673, 142.8656560832, 154.68520676435, 135.431997763648, 114.355177686276, 142.154907492429, 110.44453635563, 120.312016265557, 118.16172848422, 116.563333784521, 134.706622393678, 145.663436836772, 135.400823439118, 112.886513770537, 135.496890736196, 139.385632394763, 115.699042304522, 104.423178113024, 131.456260358389, 141.338863055966, 108.143389165575, 140.015517856339, 86.613564593928, 127.207822376343, 92.0524467066239, 89.5469826663405, 137.245378173034, 119.228932963161, 110.273456842557, 126.491113358811, 107.479396592115, 108.327217261917, 144.419815980408, 118.556602869413, 123.166110632594, 112.631162826924, 112.28109556079, 153.691572817626, 137.267539191372, 127.46893861467, 149.155192034097, 118.971200360144, 151.492751508911, 111.041505318956, 116.482983569948, 147.46392011172, 122.497701355634, 181.511904620441, 144.116156331808, 124.788724389595, 150.540467173031, 143.249222000071, 131.614927979337, 142.969823182728, 145.158447420273, 137.961475684728, 157.588654067309, 93.685445332886, 130.442892533634, 148.694037262607, 132.560389854971, 130.096395286835, 81.3668923208607, 117.185854124392, 124.938661979736, 109.720604736115, 112.892832644845, 117.534394283653, 141.600360287342, 167.835497340897, 150.201515060036, 133.902545686793, 123.647927023574, 104.939352440507, 91.3258642920464, 123.383810958665, 131.404293239455, 132.327268980206, 133.126640475032, 117.973739641945, 126.557425226007, 112.157993453128, 144.484842805797, 120.618682279288, 121.409529796162, 124.069283229865, 158.620576903074, 123.351764602029, 150.222862701519, 150.59844983207, 115.734182207553, 115.456411094221, 124.963140182389, 158.91353119923, 113.570820067212, 122.949603057526, 133.380069175026, 147.492295430583, 114.133361976875, 126.653574400574, 110.055303938788, 147.698740575155, 107.213380727343, 108.787836018413, 121.57753306079, 138.753838656827, 139.32918360642, 118.814682154601, 132.982721006825, 133.893920172664, 84.2879227552401, 134.426472512529, 174.378359679721, 143.326028778667, 118.100144786118, 129.068133232365, 147.217815892118, 118.808168440534, 129.813619756815, 153.859750603678, 128.882838256215, 114.514311918902, 126.165103152026, 173.926430763513, 123.196154973635, 139.622149911813, 138.670893213274, 127.145539269065, 148.674563043371, 158.916376073173, 117.05756249905, 117.656292655842, 120.566978865285, 119.552919989613, 119.381458026821, 145.531955787758, 97.2131620560041, 144.531727335005, 135.003783923024, 123.075196839814, 116.140301178192, 134.397788331174, 74.9633085304147, 123.010787221318, 133.074514642348, 103.238773973584, 153.132317828246, 128.950373896123, 122.800660763765, 115.012884776523, 132.44014751599, 92.678864498002, 119.375533495744, 136.261137283781, 164.651445169004, 119.636790524594, 135.486220850055, 129.432591956552, 123.464353544144, 132.472680400665, 125.971385782653, 139.502270864531, 130.765197340344, 124.191188154379, 130.490121844592, 141.060482058715, 152.697416795127, 134.843908015871, 152.423320258993, 119.210805036184, 148.520171704785, 129.197241206191, 111.843227308533, 131.996124725831, 120.996631680652, 148.683922810934, 127.346872231646, 153.880485109688, 137.952626521536, 112.96698894837, 98.859423754069, 133.689703439346, 144.481513996077, 153.398285781301, 131.998824053658, 139.252048184304, 126.592153935983, 134.770590579538, 122.155121278952, 137.092228433405, 106.150555998978, 149.249373648935, 125.800868806886, 85.8041377879023, 114.150055335066, 114.320452345871, 155.677084857013, 113.372436979824, 120.79335987574, 104.933419832909, 137.785088197545, 113.049857905176, 141.231314654087, 132.364216609367, 123.843410815086, 130.925335429083, 111.595238169345, 138.04429719624, 89.3392630768573, 134.537729015758, 110.324929520952, 125.510287060701, 158.325202381313, 113.344058451765, 143.972580603154, 167.79077449851, 121.373528936925, 123.440572110003, 88.1569899085465, 146.656739145241, 111.308154950814, 159.361139541422, 108.83245888766, 132.857949182491, 119.104108526141, 112.800651301465, 140.064435753062, 102.525888627236, 141.561507371746, 141.585897375486, 128.582966673053, 122.370145844476, 160.40132352194, 148.121813948947, 127.496093169937, 126.629262345148, 97.5758202859163, 147.993200242692, 125.061639534536, 154.391464704063, 115.986816911888, 133.701912593109, 139.382841159825, 125.203421827697, 125.992266600702, 123.862243370849, 151.073404459529, 130.117530477248, 129.061164095632, 139.186096689401, 112.068586761306, 101.28731188966, 143.145407060733, 124.285437947395, 139.39815938647, 109.244853862558, 128.82009173657, 133.715241401858, 136.705705653117, 117.69974449495, 126.637738573051, 138.03086202308, 98.2320698067796, 135.580888322863, 124.437692943966, 129.848862063209, 122.481575074399, 126.463205552451, 152.987579714816, 120.723066749342, 160.356624777515, 134.589622211244, 120.874784714105, 100.573577381114, 127.557781805394, 113.333202988157, 156.95781058449, 139.377520420356, 117.534025100278, 122.191610581346, 147.342145956419, 175.974981010066, 92.5537896253818, 129.864289721427, 114.741297987046, 136.994248478509, 118.51781692928, 86.3430835104145, 112.474560189827, 100.359313730617, 127.429832737352, 136.078381928128, 147.25316994389, 127.72780492778, 100.947225539561, 140.118349681964, 152.040855658916, 151.504569184448, 140.805055988899, 153.407398956519, 135.583504943067, 129.302297480462, 131.199604385743, 122.364523481162, 107.401412399212, 111.980029571395, 124.537450233093, 120.353079713541, 128.85886611081, 124.928766113843, 137.02749189921, 160.794805785129, 133.030250766191, 153.084975113619, 136.009412478418, 96.0404798601319, 153.840422321841, 145.942818884193, 134.248789908995, 147.819663151849, 109.372797158153, 131.89862295713, 143.919651231071, 106.928924619591, 151.172198142097, 117.459046015779, 138.710866957675, 131.055389888468, 123.302557840673, 129.444905750988, 109.827604481369, 139.373412652122, 145.208126914201, 145.841721296779, 117.09208948364, 102.92514300999, 137.841366429956, 122.207456013105, 124.296088274789, 146.666307092258, 118.989028434712, 149.462707565949, 153.692154475052, 113.758679078999, 107.070633874495, 94.8151068338335, 96.477916266975, 148.491266809648, 127.75408393062, 118.887192020454, 130.961869292976, 122.693995395725, 115.578947424219, 109.046810772737, 149.654440468477, 129.93649095307, 137.334460262784, 137.405154881705, 94.8596882135515, 115.51106279788, 135.141026510579, 130.230386516273, 155.16752989155, 115.43913067954, 161.087634244485, 141.730266350776, 128.054979526522, 112.967358566509, 167.126406332035, 141.414269659729, 101.825148620196, 115.055064729146, 104.552634491977, 134.360798494406, 117.496808772158, 146.705194901781, 152.001380867477, 109.352062274823, 114.775350595889, 135.364782504074, 117.189034327609, 124.519589764502, 129.228995889598, 157.119563255706, 146.814925378503, 129.380298026499, 138.863447878653, 120.036475038666, 160.397199276906, 140.175359137253, 123.940542373586, 142.199971228999, 118.68624988865, 149.850740571038, 130.369689540952, 140.813907617896, 86.2814172191373, 140.453515541557, 123.757960939817, 146.079300630703, 153.745635017294, 139.56095874023, 148.144094956585, 129.752242950192, 141.809242071611, 112.674732056567, 119.944775222394, 127.62507634263, 141.231951760433, 132.725877120383, 138.911680098838, 132.754014637768, 130.212956000055, 158.048472532681, 132.261105718401, 152.424028221995, 120.742010514799, 136.931365100559, 154.333034941981, 136.314300085868, 126.596302921749, 123.823618066949, 114.714390111318, 133.868831486443, 101.206477532247, 113.408235552389, 136.501651261162, 134.372807985844, 103.32790826467, 108.517134008509, 156.679125094269, 127.185939287659, 127.627527523951, 142.899567408813, 127.591108659317, 114.592877449295, 131.482983105569, 126.918238666912, 119.784598965104, 121.829608920732, 151.03821449907, 112.754666755332, 106.971188212956, 133.421289235649, 109.404324285628, 135.317646324646, 104.848152802107, 132.560739751192, 125.30009000871, 142.247271990945, 95.3348459475369, 121.829638844397, 139.792448570693, 124.590134672245, 132.885564692824, 127.537386963982, 145.511662135634, 164.131871628747, 131.209964521615, 153.270037103464, 145.039730290099, 150.377708526578, 107.931641106384, 144.109825532197, 138.814105036566, 102.459564722795, 125.364911485237, 135.342380952486, 120.087389400812, 118.489327266849, 138.006956535251, 124.987385976689, 133.069793590233, 90.2387812819704, 127.627690032222, 149.809786369918, 136.765797950193, 155.652330546146, 138.696460025997, 138.697330776653, 109.052771351565, 137.408751946365, 105.635282590838, 113.672740546199, 125.619571191136, 144.141977978627, 122.875759295358, 139.602585769279, 103.374421444371, 115.029956896457, 105.845682753898, 133.992511908741, 129.708506561438, 113.024488402455, 121.247445131525, 142.454450598832, 122.381008779146, 104.054595657212, 122.293312558279, 139.292443233748, 146.0018662899, 107.64219813321, 105.977872600915, 135.29326781579, 118.461560277362, 110.846291766635, 150.662964551177, 126.888783652263, 117.517513014279, 104.762879786729, 139.756832098687, 153.050455132791, 132.512645412426, 115.728021126983, 118.91687477902, 147.347156250089, 100.176788716953, 143.586128357733, 126.982318125008, 119.401223727537, 106.761485523312, 132.658768919234, 155.31993240553, 159.303488936583, 129.309784343067, 147.370061027611, 143.9103479716, 122.008401681406, 120.834489014155, 108.020518145665, 142.139655543631, 129.943515911147, 114.922241352173, 104.294370840239, 123.402071668793, 144.636716165388, 143.935745182305, 118.691453905494, 144.319326215748, 136.295453704139, 134.076845553918, 126.169220520024, 141.542806899669, 122.203305147673, 132.450309332103, 121.579522237112, 133.932062946708, 104.658674102434, 130.52224644969, 97.380340102724, 118.91431434808, 146.376957618573, 161.326012912965, 161.888647775915, 161.139971443123, 101.132600720589, 128.274350676675, 108.108799084978, 154.807844453059, 127.269561500465, 140.704921153407, 141.061041405875, 145.461492894009, 134.495629133401, 117.483866534795, 123.380798982989, 120.408599622831, 132.218887354735, 129.909343081223, 114.718009441091, 115.585692660645, 95.493034563015, 140.061698468006, 134.514164402489, 103.732600878707, 110.068154880274, 110.413992719207, 121.616841079314, 148.995088835904, 114.915990353656, 147.946446853465, 132.34238156705, 151.373935805161, 120.292950379024, 165.594465814539, 117.06605441087, 140.118496742874, 113.235011802723, 139.49174513402, 161.320828161421, 140.49140931513, 162.837300715743, 119.968190025014, 155.867782191425, 116.683455815519, 83.254383894031, 125.916381768897, 148.890347069771, 150.019194790135, 126.592669024287, 115.945851960905, 127.809724459133, 116.685075909142, 127.767819127522, 162.510381640386, 141.960672490267, 123.838940668937, 126.453188365839, 120.67258618738, 142.976543928063, 145.942659541646, 145.736041918812, 103.335294392787, 117.649523423556, 113.829728295633, 98.6308170167254, 159.610815544892, 141.816354876833, 127.193816463731, 134.847329591369, 114.67243062724, 118.435825402969, 132.161652790266, 133.44461666993, 128.656695309782, 174.084275092002, 129.971698329749, 130.592151471116, 126.180809647837, 121.243467756399, 135.311200032125, 134.877491108039, 103.161420289976, 129.943726386724, 142.357662062715, 130.61757071719, 118.247085509958, 130.394043800638, 136.194019373418, 107.796409933655, 139.751320685563, 109.959084990644, 155.82475514302, 194.543470367208, 109.872239462792, 152.999471651605, 124.203285218719, 144.370432782753, 144.96703444026, 107.080864418658, 180.633178214348, 137.903187794972, 118.318746612985, 147.489958092386, 119.750963021393, 122.37066630789, 156.632320605139, 129.763252047814, 154.2637784284, 115.338659314121, 124.862925541058, 124.271184420557, 134.11015914243, 126.54766422498, 117.126931731507, 139.114303989509, 113.063332086887, 135.907863919672, 136.562820305812, 143.655547283491, 141.393262713938, 130.145612454927, 149.034111104303, 183.601850522805, 129.296695051153, 152.571508936818, 138.354771718623, 125.66651525291, 115.547373655203, 110.147889892765, 110.882185674997, 147.128086460256, 114.239006247183, 131.927304563385, 117.850153237437, 134.715495266678, 140.207612395268, 110.704574570767, 101.406556666622, 94.6764410439879, 124.785589322562, 144.943468522434, 117.670933119276, 139.219635608867, 170.835906759164, 119.904076432571, 158.395283639052, 140.669400796562, 98.6294254373501, 139.606340568879, 136.355253516538, 144.50701187716, 106.277401078821, 167.615656419073, 126.646184055983, 136.040690075505, 108.642169283468, 127.888206066992, 98.8021721585127, 120.000815298778, 100.219402090284, 112.412608779329, 147.628076216, 115.147592102539, 116.778955245401, 123.043437268808, 114.279553339837, 132.841719971424, 115.191139526164, 118.127034126931, 145.22707383411, 81.6475417397716, 143.061194240165, 126.980503232968, 95.0830331082579, 129.219327198158, 135.03589006035, 139.057730092715, 150.236015617472, 131.366812364079, 127.216961639349, 98.7384306569137, 140.843914196484, 114.651128538542, 136.324718210347, 135.804621186008, 114.230902602389, 118.321378761865, 117.153667458743, 107.345292016331, 125.798703716282, 107.596782956397, 113.451445456413, 137.015632002469, 133.435344775229, 123.950458638066, 149.737234216078, 123.449696388066, 123.175409268995, 129.798349927718, 136.550844188192, 100.873876434462, 136.935577217607, 157.445732561923, 119.949544501422, 137.194887616881, 144.774217445399, 148.414162208851, 114.787635710124, 137.479414175993, 140.748353257878, 140.154732018067, 143.468808305175, 101.297905257419, 153.186207709901, 125.386763378044, 128.122961562856, 153.793423871431, 122.728818207537, 102.899536235534, 144.298133536802, 140.829131498614, 126.840045960128, 129.585710122791, 123.856096121828, 147.866740523056, 161.47193363231, 131.158317807016, 158.911900910685, 117.368334289027, 132.820637564264, 172.166791251708, 173.30122153501, 117.567343827234, 146.033756846308, 138.895938706128, 123.954473329028, 115.393117663926, 148.952677027089, 150.878341358664, 107.008718520036, 145.147385686481, 133.672553884438, 138.469011118085, 130.641338368662, 147.584630961288, 131.930254199819, 119.114569254202, 128.016345551478, 142.941701060652, 170.30602607453, 151.738863473477, 155.561956510357, 143.9997470833, 149.205280750127, 142.484283555491, 157.568688176146, 134.942572387891, 85.0279194564039, 152.268363816434, 80.7457923254484, 138.690608798129, 142.773882213299, 115.310969663578, 145.230236822245, 107.41705517792, 128.207145735904, 101.677679641658, 120.764054504394, 126.562275068779, 129.740191251673, 122.377516838049, 119.003677400026, 146.44311308078, 165.234274736755, 117.662869518316, 124.50254513418, 156.132094959233, 141.07336111301, 137.076307701381, 142.236041220934, 124.003453688855, 135.786839558206, 120.953942121684, 111.923081317967, 123.50422474469, 133.403293659398, 140.971298708516, 124.611451188875, 131.310963461294, 121.264045946933, 126.445664739125, 156.46031411947, 95.2434414347255, 154.386293695952, 158.701608872874, 109.174399298391, 117.831858472064, 114.186022355978, 134.439689598858, 144.319781482433, 135.95320225413, 126.415641031148, 147.618777557583, 157.190806163172, 152.763618159956, 87.3008396906426, 129.151359376849, 145.317258826483, 129.405250067566, 125.517638527206, 128.565142736197, 107.752685686982, 145.797492072531, 114.700131455443, 119.632252435508, 139.319558292723, 130.890247344818, 112.791792316409, 115.697297737055, 156.434533443492, 116.382229266003, 129.195341772871, 121.528711452718, 119.84507335572, 116.942487664683, 155.039252986216, 119.934404454862, 131.945083881183, 101.575203827708, 108.609427816783, 159.806853545279, 117.270315247843, 127.983912586804, 101.62400374324, 115.912455096985, 124.00141368257, 121.125491368063, 143.062728855317, 103.324119377832, 101.255778305606, 143.526290448705, 136.492645843504, 121.410199850874, 126.217216390327, 128.72286322123, 148.105526541406, 124.33115506993, 115.644905687991, 159.083535754484, 116.402003399418, 97.7342506423886, 133.752783315311, 126.523590171489, 123.021754379596, 136.74285197766, 151.881531977485, 121.216435348934, 120.900109216787, 119.811736358167, 155.004165800295, 125.063321261257, 111.451250576654, 108.729498084087, 136.826577964354, 124.780739464284, 164.512964343886, 166.737600360582, 117.689515045484, 128.072962989621, 111.391823980617, 86.737940619729, 157.13148750267, 142.522753743606, 120.940977687377, 131.855705622044, 130.694107913537, 104.877572747082, 132.018065418473, 132.766904709614, 132.517377630767, 160.519363358387, 123.163165146786, 124.886186254092, 141.818325755414, 116.131917299892, 116.149877226108, 115.468954250105, 133.790899115199, 151.461181637993, 129.503458406274, 131.368816085559, 127.771818561248, 114.649082795994, 102.008214156505, 130.208958879766, 148.337023676423, 116.210342049785, 135.516649699232, 136.262749471719, 137.21577945336, 118.994595509532, 139.475347595464, 122.294969204496, 122.686810916554, 129.294990045171, 129.55646256478, 140.66652699625, 126.711418056771, 144.612047673637, 124.298350363206, 129.466329643482, 146.276173486456, 94.1059319940796, 123.051417817254, 121.361404031339, 135.146152714497, 136.244242856321, 126.894413659793, 124.314184436355, 160.207676188849, 144.694353416933, 169.771226443073, 144.56246381331, 126.448829915526, 142.273965089375, 122.807805198277, 115.182349787855, 118.380449121822, 120.55888523402, 129.051785356314, 121.685187087295, 121.260199813118, 143.559665131962, 147.124098186357, 130.082292972093, 130.402947135944, 104.749718893615, 139.433690895887, 130.70814279343, 150.92189976755, 141.513635997088, 142.703691715579, 150.830642099061, 151.903063983267, 128.292377286168, 123.185244602461, 111.589936173164, 139.783212619526, 121.98739370448, 131.905303042168, 113.773816792813, 138.144421007225, 123.954372157131, 137.270815949106, 146.529868986017, 128.897019156922, 119.405631093457, 137.197671338003, 129.407019321845, 126.187009305048, 136.082123890735, 141.921680214073, 141.829683197019, 143.105545631386, 120.283783278862, 157.629696128388, 142.54660872069, 132.698533808385, 104.766531317388, 148.177227301789, 137.778256431274, 138.226776725388, 132.258762213442, 125.068439848011, 121.934866343193, 132.608077179753, 149.674975424002, 164.555396226399, 136.280803506729, 144.384320423336, 137.812838563916, 130.587522645299, 152.801456467401, 147.860210466928, 81.2470706287752, 124.411280856271, 152.276281726329, 143.075252637551, 128.782032039911, 143.580831861445, 135.55456719537, 120.915037171438, 158.152514357021, 127.663169013854, 130.563168744908, 114.870297675802, 137.734431138482, 119.710561757137, 133.450243467992, 131.598292316359, 143.980109149454, 123.374358894587, 144.906528870146, 124.808459464026, 134.100156274456, 124.664618284042, 124.870672007304, 120.027991976773, 180.342380865439, 76.2159758625407, 153.80088325995, 126.28667921713, 138.267553972171, 133.285448760002, 133.919617684231, 143.28034369462, 121.072005505743, 153.257521208461, 127.945291140209, 134.756045493386, 128.867405467376, 148.160509117371, 130.770896165528, 87.4998268520042, 129.333713806689, 137.903940928912, 130.13278538139, 120.549397542757, 145.143270744239, 117.697370301299, 133.485910005245, 111.440591859996, 117.240104676111, 127.260811740361, 128.809243591392, 152.517418170312, 154.862116663335, 139.256817703331, 145.073327768015, 140.581633131029, 122.001173296824, 133.69663572893, 111.286242727252, 160.788759886027, 125.345932241617, 125.289518741093, 146.343703541781, 124.402573926989, 102.16763894029, 124.271339113853, 112.159046841503, 123.474335973604, 179.537737003794, 127.317164510928, 101.103774374907, 127.178808152982, 124.760793163637, 144.204960466178, 111.620744052731, 145.328552601401, 135.817936929153, 117.513400965832, 163.406378190326, 134.814060734633, 135.479525664027, 141.897222803212, 130.522688807838, 96.756463015665, 144.152849352659, 151.195968435247, 130.039781164409, 141.666036230961, 117.931169546249, 175.270262777469, 127.659323222051, 144.913653513192, 117.238304250421, 133.243216814775, 127.810268660562, 132.861367448052, 133.756668945638, 95.7131583945262, 149.707198662326, 147.521653692545, 114.016550521017, 105.409654544657, 131.83967964446, 130.903836115587, 148.033906603504, 131.043753525873, 150.73799930925, 138.163457325959, 122.457894126941, 142.334442317767, 124.594870438775, 128.516745004714, 122.753389779132, 149.604387963205, 110.051763402044, 116.855666340362, 112.00046740934, 120.964405580465, 141.668916903323, 129.652417470709, 138.314639805136, 141.864853317768, 102.587879699248, 147.623416453417, 123.687516494238, 113.348951814339, 87.1792158454608, 125.322476127088, 129.138332795235, 131.124187416915, 132.212586330276, 117.048443953896, 151.448796559384, 140.840240662407, 160.797981232273, 128.336259342922, 150.187499822687, 140.72483727624, 135.959656727226, 117.459796998746, 93.6961839586593, 122.433902769092, 148.31782601586, 156.612711640341, 110.959392362537, 170.461448328665, 130.8791163984, 142.010198643134, 159.861662467531, 170.052297563806, 129.7409242364, 147.864106214341, 119.444163706641, 112.737160601658, 133.74188222205, 120.401998002347, 95.1063138054924, 115.658290990644, 133.373058133227, 150.288083575167, 159.492134673788, 112.428182219562, 171.974182325319, 119.764839964007, 130.893170661959, 117.637386664506, 105.246303653731, 141.751016289262, 152.917025713004, 114.133139666869, 118.792272510758, 137.553338695667, 114.59272774223, 141.849558478574, 117.616317625289, 123.574458078987, 133.627569519663, 162.391191847929, 85.0739348191038, 105.266425451841, 120.957881287515, 153.199968458569, 147.978645628175, 157.103702726019, 125.860133914126, 154.897353163766, 105.49595417518, 149.601266372008, 112.531158020109, 136.122577644429, 131.531925149125, 135.691328039055, 139.376658109309, 130.419934915494, 131.738587648399, 102.914391069749, 141.827428705556, 115.920526105161, 139.163150207204, 112.849539674784, 157.226213645384, 141.936378392099, 135.177237426578, 144.999037973141, 148.487187994858, 131.986405099036, 130.063262113522, 111.526094692602, 119.952928371915, 134.618647038535, 120.023298603809, 119.188356631521, 135.692189082679, 125.565701498221, 146.715561787843, 147.575421574793, 120.140961156522, 135.644490664675, 140.491107663771, 117.162632345677, 152.85438247954, 131.661720585246, 135.421212490225, 130.66621294035, 155.962016344401, 160.568868985721, 133.095758389014, 109.837759729056, 125.895586933387, 135.715204299129, 119.783813162571, 139.483369503398, 138.231512419944, 174.139466431403, 136.486911514018, 124.80762726401, 114.464804096401, 173.977708458374, 123.291613837632, 128.849337178093, 107.460495870068, 131.559013322461, 113.474832106753, 120.868191781848, 146.834914686662, 104.30486790913, 125.369198980256, 136.6946570887, 153.302279378561, 134.482070587929, 111.73859402444, 142.810455556487, 152.249153217574, 127.331081572841, 150.134347171191, 142.499876533102, 139.327177298619, 142.489431130386, 142.713267899155, 121.754386534513, 134.515191690482, 127.696656429379, 132.078364261401, 124.053134262646, 112.117680765468, 144.926956356324, 152.65186707482, 136.975185487317, 98.6567062009206, 138.596791425034, 133.726327957885, 108.21497328647, 109.318413218674, 107.107438131332, 160.449481791046, 137.922830871326, 134.781824251026, 164.167160531959, 148.932675143844, 129.724819938804, 115.515663472736, 136.211281287438, 113.939052750822, 132.792514229915, 132.880802792137, 108.455546888161, 120.25903931868, 125.319613126124, 162.47197511217, 154.04412144041, 152.321511025596, 105.529692480551, 184.225373302103, 121.760055281491, 105.175391240181, 139.92184894616, 100.89566938078, 121.707017005758, 119.640642859702, 122.852482599753, 133.298666658487, 155.514461445392, 146.340388731952, 112.44325759547, 142.741618434265, 146.982547471178, 142.197634699864, 124.946950905225, 125.353871353758, 128.908091767113, 152.889011069857, 127.586881379151, 105.422165352174, 152.531054769001, 119.290684228131, 164.79050882487, 93.0302488384939, 137.518306477094, 122.443032162718, 146.595426596286, 120.8128958089, 135.919335875979, 133.964142919, 117.998784631177, 116.194988549977, 119.984513984065, 110.818365866827, 115.486360013494, 151.002475109548, 130.992801899042, 120.890210158948, 113.582634022313, 108.922886124614, 112.911713105291, 114.453709295257, 139.63089352902, 138.935394127733, 135.0174508652, 123.12654678879, 148.77096160877, 95.5067676626992, 164.449401898923, 132.617163867566, 119.036814716563, 136.559034485114, 132.216665400326, 173.896521862674, 155.352767639358, 137.937476054951, 163.689314863403, 112.815893419217, 114.732588228231, 117.446823224122, 142.406284861472, 139.098669018708, 125.941685142222, 152.155071782759, 138.494610776004, 142.424506163011, 131.971219527114, 129.523020334405, 141.701559357379, 120.58221908113, 156.802059184088, 123.309772215541, 161.045054638818, 156.723443760345, 122.904883264213, 131.995070141192, 147.012497442852, 130.090280503591, 138.127372206389, 117.315407677856, 140.508881399877, 146.574117560308, 137.671462900823, 130.910292499707, 146.759220217537, 130.041312610236, 173.650953804426, 113.201528317226, 127.076489646664, 105.32555739186, 127.209942717515, 118.643220160187, 149.633370803165, 113.994543678724, 126.589832246105, 116.604992787997, 139.541426125507, 156.277376951578, 120.845267857771, 132.103971867159, 128.009372523936, 148.947433722681, 130.648895132214, 109.813752463153, 109.345274646744, 113.342019367213, 146.758503533045, 152.910307490492, 143.689973217907, 112.694031429815, 143.163750750037, 147.935711779974, 118.61554465131, 126.713718072355, 144.022661555655, 124.913099871399, 119.589816048877, 127.483508479729, 105.688833781046, 137.859335107763, 140.142314754642, 120.642684540056, 120.768182046306, 147.486630658899, 108.504205112622, 128.619386006553, 171.111375740941, 120.904854788299, 112.6889216089, 124.685859391333, 138.593510067538, 146.713878179817, 117.897149537506, 119.041507844206, 103.208189171968, 167.108759808498, 125.123997831712, 165.426627186563, 129.285349605899, 107.960330749132, 148.004313890135, 102.904017530419, 155.006914558792, 148.838916761095, 115.556869120707, 123.36838935847, 106.199809345944, 122.470741785693, 130.346264963182, 138.819874838837, 155.379452076262, 130.440068254174, 150.893034996671, 133.656283808171, 130.223731757036, 112.214332521875, 108.257149403452, 125.471057436221, 157.7259967935, 147.151635509825, 113.112385984682, 135.494348156086, 118.204811861489, 113.572449868237, 116.688351156774, 157.401992640402, 158.851590449764, 146.479998902596, 155.786870627742, 137.727301741252, 93.1478118814479, 127.666717131748, 114.548322714992, 132.341751756281, 122.548312302808, 161.82727980022, 131.50592478161, 147.079261352038, 139.813510981407, 129.307430623335, 163.340328062065, 110.372137072691, 114.014583722245, 143.682642033208, 131.964938696549, 145.498998984646, 134.605147578887, 157.705292714533, 130.843248620962, 133.533078539457, 125.959426854527, 167.432135418482, 144.759449437192, 136.965714988234, 140.170620595572, 132.519403309917, 130.608385505727, 125.514787199357, 138.552755670816, 119.332648382259, 114.284610574992, 153.474323470633, 133.67968886853, 147.350301740444, 134.038619410528, 119.833502462677, 146.324546065448, 130.562396861622, 156.326118792965, 133.706352609901, 100.935489863801, 150.283546606138, 142.964899638246, 149.393689522397, 149.264051197528, 135.220167803371, 122.671725887543, 108.618339426961, 181.982974978177, 153.181686737065, 109.064332992863, 115.015837765003, 125.693633365109, 123.118358757571, 131.067423105463, 127.94313278051, 144.851401720913, 112.50644179546, 133.711790658312, 137.467429843632, 137.332088412911, 92.1545926908931, 146.989720747017, 139.611163092193, 118.752924545051, 126.417813534241, 124.03282202988, 110.508953905312, 111.417433361146, 113.260398285856, 120.733014188031, 121.796225658577, 137.866591040365, 125.47416068975, 136.067262579952, 130.810228072729, 183.150213779735, 128.440550394838, 143.983417110027, 125.834401562277, 118.148664325108, 159.173598506066, 130.017727125392, 133.637999018831, 144.334025879028, 154.776388317246, 128.984667198133, 132.363658810166, 139.089080205167, 136.794398422058, 123.850386811977, 131.47049132001, 102.257599007678, 128.507826300328, 128.298209412682, 153.162440588238, 168.231590529273, 136.054852914477, 127.635494499383, 149.846558401897, 95.8404912931333, 97.1031187250718, 148.145530476082, 108.504527218018, 74.4543737044305, 99.2902158030732, 129.785727022039, 147.279424227236, 141.039571168689, 114.804617020404, 124.122195396772, 150.304851851221, 111.948947525958, 89.2385685926851, 138.223549310576, 80.3710087654805, 147.362120887812, 130.326999699776, 124.57383167974, 119.939134909649, 107.997198394955, 122.309694675135, 113.05409584327, 144.061867175667, 160.886667600289, 128.448833383089, 155.73165917995, 135.665156391452, 132.90258650541, 95.38399142128, 130.352159608952, 124.591590497894, 159.854428913112, 144.082462793019, 118.124685020111, 123.698187336315, 133.536553035347, 125.083131557735, 105.218914833115, 136.767218673547, 131.29407016826, 96.507933036706, 142.385785093058, 118.096122002656, 185.333893844821, 108.281261985728, 141.217520853642, 132.726259582337, 127.029021481289, 117.194266466621, 158.701962501759, 128.000484168916, 140.784451875375, 100.612668916368, 125.000184096979, 166.811213525943, 109.920906950476, 126.955389985252, 138.027434818065, 133.044595463903, 112.548084810506, 156.591265582529, 136.89098493474, 130.441253908368, 144.472218318043, 135.167672399905, 111.818954833909, 146.816597546379, 119.761324650059, 87.4841764652637, 109.604935332475, 143.16006349835, 89.01828283431, 145.947979033002, 126.255215616484, 143.287047481807, 132.68802283244, 105.5823114877, 139.300874783255, 122.017451760488, 136.089632620787, 133.163971385959, 156.372958346952, 108.019578344232, 107.946152587819, 153.277125472317, 103.545514280256, 134.735644417506, 136.113115425936, 119.963786104751, 142.39777270246, 125.419042652511, 137.875265713152, 129.852395437334, 133.97770907585, 157.406215910401, 140.144449835725, 105.142874173576, 126.233910054128, 126.318790961874, 125.235253608162, 138.426283712035, 121.006321024529, 136.747156390573, 111.437398595059, 133.707391702413, 107.572184481547, 136.839132556166, 162.979200952406, 110.760577847378, 119.665193683724, 133.554707813634, 139.144834271294, 136.987436304502, 93.3015092364168, 143.774826784045, 147.14861151986, 138.68498580874, 135.524203527313, 157.30168965008, 121.080346663353, 124.87446027025, 140.47571044532, 126.524809637079, 123.861760776014, 123.873547211111, 103.81745347748, 120.226684382647, 124.526162075753, 132.889030155457, 120.117970400927, 146.47568559838, 146.951036809964, 135.720642150213, 148.830886825652, 127.476287140303, 119.271086481329, 146.638142219668, 103.760089719139, 132.399843676091, 113.516848718488, 141.669325700509, 116.190381170388, 135.772464157948, 135.652792620692, 138.17427437193, 115.963484248298, 128.012540673092, 113.493992376033, 137.692546010505, 130.220401342992, 157.16905298304, 112.56978495994, 129.074656059768, 163.844717791482, 131.890622876751, 127.801318479603, 150.053847770323, 122.753917124829, 111.439184584079, 115.320117664696, 170.335127717164, 140.251192928368, 101.891874939824, 152.407809588564, 120.850630992272, 143.403167545857, 133.653603379718, 144.540763711778, 141.895931795081, 148.356179681229, 107.805114320368, 122.075616986902, 132.323067808984, 132.652221677055, 150.13929985613, 146.6394990704, 117.268693166538, 127.97927975439, 152.482203726306, 110.798688506488, 152.956727342654, 123.87863449451, 164.615290528131, 136.53562866676, 150.725565884517, 122.525114967754, 132.663766761926, 136.065948984069, 140.694994318872, 124.906183280552, 131.220663249933, 129.367618913366, 129.407547745309, 141.926988399562, 144.788597169057, 109.459248904953, 132.214932183598, 100.465590673101, 132.105004685746, 112.226939188521, 115.477660402479, 119.667987076227, 132.880458344755, 137.08551926568, 133.68869445236, 132.212756014553, 125.359716190114, 159.559731461253, 134.723872020442, 139.695618699304, 146.979795885362, 126.461765461245, 138.292111298631, 106.870243474189, 116.077286780624, 111.818377537934, 133.284766738794, 126.38136003573, 161.66169068586, 91.3638076094641, 127.925342371958, 133.775454139878, 132.386174075226, 152.011732275573, 112.884909115529, 126.136556172346, 123.666039576782, 171.723657901547, 109.048218792842, 136.561857689096, 113.425933117997, 135.375517091023, 114.286731410035, 133.374205025094, 156.99604649997, 161.050477473481, 137.892105834149, 122.471670053638, 90.9230685980693, 124.247187185648, 114.118433918159, 124.932414209338, 156.492948486227, 121.215121498977, 135.520449894302, 73.4863126820078, 151.608498424468, 112.152704380617, 162.860594002433, 99.2419611253967, 130.747647519072, 129.979518890172, 145.161800723489, 96.0728025811073, 127.82456930231, 129.863033653952, 122.174339406257, 107.246967969609, 112.565372774747, 118.539605912729, 122.418596964138, 146.981942752421, 136.335176656588, 128.055820301773, 119.446729506738, 126.092476132286, 135.90137674296, 120.763307244826, 102.74772985613, 142.890217272313, 158.286796266528, 148.784559336722, 139.749416502874, 122.880958557453, 124.939450987317, 143.090887645524, 128.917814876736, 131.40686757893, 139.831552682122, 114.111696728994, 124.475478432697, 131.12845835995, 151.614824170748, 130.693545975268, 149.722183545498, 144.772917689798, 125.650269346461, 123.109570254775, 124.797370832964, 137.365178077901, 123.353069900494, 134.95481342611, 107.492767434886, 133.178533175382, 134.753401567693, 133.869687041641, 161.702930512653, 144.222219689082, 112.69299347182, 161.793845266891, 116.699292203696, 120.465621929305, 121.369388579499, 139.768545903983, 114.627829121971, 133.042693312197, 115.194324473783, 152.027869691126, 129.709737420112, 117.612780670402, 147.302638214758, 141.52488206547, 109.198147492044, 133.979169228543, 118.221607944657, 130.208352717481, 131.739177267596, 148.978285071401, 142.553076954607, 116.655397952956, 124.39298197885, 154.401786511997, 120.440903932122, 141.197120922452, 120.874986078427, 182.535807727573, 137.877343784921, 140.171918135287, 119.806157934384, 122.287816398816, 115.053118833569, 145.505261080821, 112.158955595049, 111.005964019173, 169.385692091693, 121.60327740668, 153.140852527413, 122.036859482792, 126.974222293224, 129.871207072896, 137.618313339842, 131.148994036413, 102.278107216409, 138.896520667964, 130.890292903207, 124.583731515254, 115.485660303647, 104.027397933679, 123.670741948312, 129.838677274902, 135.340850181825, 146.887836473468, 136.011116633237, 110.666593055362, 136.746995642983, 134.21020391997, 106.360017536568, 122.012318595778, 148.959809337498, 130.138666632685, 134.046461452598, 105.833352090293, 159.924730807622, 134.11610420275, 135.559003435975, 123.091520255494, 110.028485804799, 140.620265814477, 110.437098214668, 119.84954894404, 121.281334771725, 112.585693972534, 137.249090393332, 115.212607381879, 156.771089938007, 127.117886469046, 124.858176678462, 123.851591060006, 108.522856624009, 116.843554583592, 102.460579570098, 127.44057413616, 169.439600540711, 128.252483692195, 146.769749306946, 147.131098561594, 146.538748152059, 119.352064840187, 130.49630692756, 114.164773850037, 132.673601646311, 127.653646922495, 122.061114726358, 110.381357153346, 126.217078486065, 115.649185027316, 112.263625177231, 140.973742370256, 119.266086278248, 113.499270683441, 151.394768054185, 151.138486660987, 123.75577949781, 133.408410404726, 114.773503260212, 146.146582238968, 121.392163954276, 129.102947792833, 133.59563821098, 129.092434533745, 135.577214311051, 125.819817666704, 128.442313673989, 108.848854340449, 108.597785480726, 114.441594398235, 133.307515405505, 131.651019162907, 125.343296201272, 165.08203633969, 130.453834962556, 155.445637036449, 93.9743771541979, 137.772827112221, 141.988377124771, 136.289868736011, 123.774922955336, 124.893069447538, 128.920595868495, 132.373962590212, 151.99221492626, 128.816888120594, 120.226029784174, 122.909704737052, 128.354533984044, 139.159612946127, 118.870984800686, 99.3474476911733, 104.72845014307, 148.376286223086, 131.425710157642, 116.233722925841, 94.705326776877, 133.168652156747, 135.321400664176, 106.385447406102, 123.243457585506, 113.166550892104, 100.638639059913, 138.776139275422, 134.658592484031, 119.974224065926, 127.127065213217, 146.976644202027, 124.943144333306, 153.106121899763, 129.141956149966, 134.052472995016, 133.523253895196, 153.367183393491, 125.893395420033, 147.121861281991, 126.77613367705, 128.180598432578, 132.64992874145, 119.030435076179, 107.521189113062, 155.821012307862, 157.740761571643, 119.126178619683, 133.326401200123, 153.398907724862, 118.373450492013, 122.791576308685, 111.790704047771, 126.906444076544, 116.716169348534, 114.251079912434, 129.157195788186, 116.375535068046, 131.999905514031, 120.996431971685, 124.800498208769, 100.047722268744, 144.454399175399, 91.6767814213844, 118.464202104818, 143.221770130771, 155.231945209408, 118.484513699989, 143.164779863543, 129.761483540534, 144.738241460746, 133.007780330418, 139.941229509684, 172.736226694086, 157.46144472289, 144.185625046159, 154.548161395865, 126.685947754753, 152.162593301037, 155.459937713564, 141.640994031745, 109.380388199213, 133.502857783532, 139.784929177322, 118.591243694726, 154.938238872594, 128.127294422261, 109.671966065102, 116.172128389688, 95.3893140942445, 147.491292552385, 137.086673464392, 138.768303661239, 140.992460535768, 148.032518551397, 147.525411795014, 123.243208133583, 146.328748773881, 156.281596108441, 146.592332785234, 153.836033267934, 112.036506510613, 113.144635787234, 107.135910464564, 111.267758782519, 126.517796065001, 124.376776978857, 152.60924506376, 131.454711388046, 107.558629803971, 141.93120816258, 136.817271390876, 129.741853126607, 158.650253275047, 136.448234426023, 138.145065711051, 137.15637458948, 126.151209482845, 96.5773211636512, 129.238719525603, 91.6081113665945, 123.822115228455, 125.978873672106, 143.80830671249, 169.019789822923, 129.694332725684, 139.436010430535, 149.692213156168, 128.536744703736, 136.493536672828, 138.435359759147, 118.550960586796, 126.738849387668, 131.567470162047, 117.849747029815, 115.096487352863, 120.246669355593, 124.344355717556, 110.038566948643, 135.009334004261, 105.240472380785, 145.481934733456, 138.388322729046, 113.216856899493, 136.821016892018, 121.590056732276, 127.707250227751, 144.663896235166, 151.306950306601, 153.935147335259, 143.377151668081, 137.351508116031, 141.963197652354, 136.624100198119, 121.546365536567, 148.653262398535, 144.688443872505, 124.319301788158, 146.832493722075, 88.5746229119365, 106.311576478672, 113.719857801444, 146.134464303808, 135.993288670643, 128.222060830991, 134.036994733988, 160.318879598917, 127.767671285837, 114.884533720983, 115.609141372173, 113.988204253622, 147.165720540746, 135.020787008423, 114.696433524123, 133.682639100443, 114.224268885001, 144.433658689893, 126.23777865078, 122.810430282588, 126.138401937423, 133.335334800483, 120.712105334195, 148.463175883247, 113.141650321827, 138.942675958196, 141.712589016661, 123.029112976728, 141.139083354514, 133.305421924274, 139.363062251343, 125.289733578453, 107.922381162195, 149.397552056413, 129.921752602081, 99.8096671046706, 120.053593710433, 143.793545679893, 149.218605693061, 133.707991394658, 145.927086879756, 112.818616226662, 125.94761504849, 149.585911448966, 157.435725203576, 144.137010337781, 103.376445671751, 101.740183593484, 133.391396734396, 150.942167901052, 125.284327029139, 133.720929962042, 88.3846109644913, 168.34821230692, 112.639766710004, 131.173922672565, 145.093940810806, 174.369987542657, 132.349000032514, 142.823781140338, 153.725173068942, 128.108120785243, 129.129713180182, 140.429504455541, 165.29305887103, 167.42094605216, 131.331808911272, 129.578204272488, 153.362728203862, 160.595130198671, 148.47100386978, 151.140578577481, 115.047655203019, 138.22767545799, 97.4030320962582, 94.7475367730777, 138.577388177677, 152.061102047577, 114.813886837533, 158.53189647747, 127.297883995163, 159.874805764132, 128.816896766574, 141.160804657912, 157.224960832062, 122.320317843631, 124.224370398131, 118.170627242555, 106.489555236719, 131.576099634639, 102.803034310966, 146.230990506214, 122.017834553144, 118.251376198281, 137.323270330767, 122.300678997571, 129.368745979307, 154.649090174595, 150.541882092395, 151.939474268214, 121.780006588828, 126.607895080284, 129.653307848859, 138.657589893861, 128.157488610573, 164.17575531417, 131.280085669297, 150.549372392198, 132.259054516467, 161.101715015494, 139.96918067591, 125.363529670734, 155.609221306161, 132.013409530454, 107.702120095456, 147.487368865528, 132.697630425482, 112.787431611176, 141.159110807288, 110.410854212075, 151.676086249306, 134.609390588586, 134.186705908123, 149.151616411651, 140.089817871088, 128.408586146541, 142.289100995836, 140.400251000121, 132.004858127344, 136.700433700154, 131.387860309002, 144.399437600228, 139.950166152302, 135.0829282507, 129.743168379361, 121.90270582439, 121.354015763105, 144.719241488531, 145.919850008622, 135.819220675556, 124.180970120997, 128.893326962554, 130.327553460418, 128.866553489169, 136.390970018671, 152.486407228182, 142.219305594443, 114.717659875422, 144.133772855463, 131.545978152861, 127.045505081336, 134.019125432084, 107.668360104529, 143.344453794824, 134.579195384309, 145.429615012736, 132.744601510837, 135.374203208461, 127.425534150897, 120.79194824583, 138.365712063591, 155.737785445842, 110.857922432602, 105.883548505715, 122.311930576871, 142.191407338267, 85.8637786802009, 165.685311043556, 128.398144181429, 150.83727699477, 125.683166818529, 139.862659615959, 121.680144906994, 117.605331704113, 142.436216297336, 124.866828457741, 164.607674714002, 131.063865303517, 124.158010980559, 141.943590220857, 155.912888149472, 109.676881580349, 123.198323737521, 130.917034014021, 135.748161355818, 138.14542817536, 143.81079059704, 141.130434441985, 148.480803198734, 110.965100074072, 107.429035051741, 144.591235872809, 146.069531204221, 103.706099875482, 117.768670155932, 159.882675520745, 99.1174213070164, 119.093146521471, 166.155081400339, 118.198026914665, 141.436176954648, 139.731577644921, 156.845302076464, 162.310348318818, 101.18500656674, 145.562799846644, 117.988427118803, 116.40563129641, 135.203993944385, 115.644038776936, 99.9929871122969, 140.687311443426, 142.756956472302, 145.384629752565, 128.497305998627, 128.532667112397, 113.16592480018, 113.845635706002, 150.128554635729, 123.834880410829, 110.713428578467, 95.795179624368, 126.92532001703, 119.594415645744, 133.802538571873, 146.538749630036, 130.913343383393, 153.918797200649, 142.374243871947, 111.473628656811, 103.469171129886, 136.733360100452, 92.4129314052258, 112.638534942327, 139.993351624569, 157.030840824327, 157.279556866523, 121.451801081109, 162.729859008912, 152.510264154571, 137.064151779779, 114.775184810108, 107.497672722183, 120.314767455271, 154.835573722695, 161.118102719514, 135.128872122347, 147.327192931368, 116.86199987043, 110.11431728964, 145.717721112744, 109.638923254103, 98.5506996349442, 129.289750751336, 128.010054472192, 135.473942826109, 137.34931437624, 139.194589683764, 126.696896659539, 125.590978635589, 154.165765901794, 81.5262453276241, 123.809971366951, 158.634610493519, 126.500751709297, 125.050573562891, 125.091088141982, 107.342789879376, 142.207892243073, 108.046998022771, 148.809279669943, 133.257181962267, 160.897589901185, 142.332667512376, 127.390095767211, 113.413782830923, 136.672319722851, 106.1612867846, 118.960918463725, 148.329986112589, 143.585251945398, 104.296129886248, 134.02689515107, 151.583713733504, 143.756817303068, 146.519110732289, 116.423780347019, 125.281427931109, 112.672522692122, 147.655454727838, 137.282656832486, 126.945282177773, 114.536490029554, 104.355626866628, 132.798037038336, 125.868854717482, 145.669534430957, 139.099401351968, 120.34324986533, 123.109095465624, 145.824136957574, 142.053609679912, 131.74438186905, 109.918550526356, 131.229024094884, 150.150154523463, 130.438415565179, 136.70285128887, 137.876354517202, 140.723667633794, 106.637510574321, 164.02102534516, 129.853607277611, 138.925360868541, 132.644386343197, 157.024118188096, 134.234698673262, 113.169185512402, 128.25842099008, 113.014434369024, 153.314268950508, 114.875444048178, 150.41182011338, 107.207304165972, 147.719059859413, 98.425216822484, 138.870117478442, 121.567219260017, 151.888448469153, 158.927063838372, 114.728144470355, 134.483917767077, 138.154918525876, 122.910970467179, 114.760360298775, 133.264938210206, 123.611746042225, 117.573390702991, 130.964552620347, 137.170588743334, 116.10631657098, 144.272928774402, 113.931336234126, 120.646439908067, 116.096480503013, 143.615383204445, 127.137600983561, 146.603912554419, 109.786378409225, 130.127887829222],[345.602708544643, 344.858028844032, 347.867866670501, 346.398549303703, 344.29862210984, 342.690025862201, 347.318163298481, 341.937414104757, 343.099950561485, 345.504591052518, 339.783074716413, 342.214526534265, 340.094606775313, 347.385513779206, 340.118050477414, 344.859953327874, 348.394798790271, 338.662514356456, 345.239559975057, 346.776974499255, 344.922471830645, 343.515319845439, 341.186183949884, 339.947378788825, 348.652147730337, 342.323817922262, 345.355720825737, 348.364473308157, 335.655820885895, 341.408758477366, 341.721864565435, 345.090154446393, 343.564606950358, 340.021429932606, 341.839343906313, 339.494667223899, 342.866308872084, 344.795148359612, 346.576245087872, 344.121672326508, 345.463790443115, 342.619176764323, 341.654622113222, 341.259104845643, 340.828219831444, 344.913218230964, 340.422385435618, 339.990455293885, 343.508982128904, 342.839609833733, 345.550891313731, 342.900037006804, 348.780883766688, 337.961692189586, 340.074513446046, 343.693562727813, 336.619312439898, 343.603945455767, 345.589594684109, 337.960490972774, 341.624983651942, 350.170542298128, 344.484421736444, 343.872512104412, 342.45988786038, 340.793098794861, 340.551518080305, 349.20285386392, 340.362370404635, 345.298728430179, 350.18739754716, 345.542775919487, 349.564391934734, 347.36983230985, 341.699431520733, 344.563039579783, 342.652314806131, 339.142168227853, 348.67248104248, 342.591798273271, 340.253377692512, 343.140702564644, 339.848936133456, 345.532314227192, 341.480275833662, 348.934834904689, 346.066545786325, 340.544020354984, 340.663184026327, 342.76057915957, 345.323660548649, 336.085248437652, 344.99965995605, 346.583067832708, 344.724491504161, 343.498934573764, 347.605652767187, 343.420688249852, 347.986690198413, 348.002386692197, 341.830985205769, 339.661042966686, 348.982828148955, 344.095386298389, 346.918219288709, 339.213567895476, 342.585376322237, 341.823616497144, 339.138409532271, 344.451159787628, 340.320410056726, 344.763948690205, 342.449710689497, 347.433522998206, 341.102372269476, 345.685242537662, 338.666198978369, 345.167608113537, 347.22102976478, 345.331597858577, 342.739869550416, 345.016957627712, 342.766079346205, 348.055836258384, 344.621707405391, 340.634710146997, 342.871599051123, 339.527377340353, 345.201208468738, 347.773724529256, 336.133390969861, 341.765687735423, 346.19822268871, 345.942399893631, 348.90889283025, 346.118999008101, 342.335463852115, 347.885855694841, 341.779949798361, 344.661900056118, 342.747118089511, 348.108333919544, 342.507431881743, 339.645254962685, 345.483561268127, 347.744340507242, 339.884256605378, 337.154822738077, 343.27850273686, 341.271437842688, 345.67475760822, 346.001203439064, 344.902736394369, 337.564575233116, 350.262034733821, 343.962488628327, 348.541273054037, 345.085683813068, 347.144113698661, 346.752102806464, 341.140425854644, 343.765739450763, 342.4986883906, 345.46669469656, 346.043894418511, 346.523503558039, 345.144014985369, 342.097473762978, 344.840490301074, 344.054703200939, 344.230847035217, 341.887381236929, 341.61140783412, 342.975517458441, 346.031457926821, 345.046276108546, 350.172149641811, 337.581442332165, 344.677735162052, 342.905501150018, 338.393666203248, 344.757280199728, 344.827553673367, 341.69490298433, 344.779541283432, 341.243170551717, 340.95048761111, 343.927477365622, 343.634287415821, 345.163933794424, 348.684456093906, 342.357550369359, 345.787599810625, 340.946538714047, 344.504987251386, 342.29561544364, 340.237188563804, 340.574785398976, 345.217363428239, 337.994110892096, 344.621354583288, 341.66406237428, 343.600281760433, 341.812789171037, 343.529853723895, 347.552900907822, 343.250057113288, 345.892645473457, 343.676462108179, 344.377869180147, 346.940387042145, 341.974823221616, 343.13146074473, 344.420942091646, 345.931432242639, 348.173543085461, 341.539142919772, 343.595472604292, 345.823431946188, 344.368324662525, 341.275226395973, 342.547745904764, 345.723147977523, 349.507520948167, 341.85855329564, 347.024892412665, 347.605359522926, 340.697657369996, 347.814273836369, 341.451840114987, 345.098803369609, 350.31344601718, 341.930064981596, 345.426147136146, 344.473348571432, 341.119556890907, 346.318009523776, 344.211414512505, 348.085507579527, 346.134497846595, 336.433828259312, 344.631000850526, 345.775020188189, 346.253157249297, 344.093081275486, 345.0815315512, 344.434386402469, 342.421638587308, 340.418135841269, 346.837739919186, 339.746189229148, 344.338196937582, 347.248464384566, 340.49471869135, 344.797004428452, 347.356096304075, 342.968361768117, 344.1181107778, 345.401567071085, 346.086276911769, 343.72372074057, 347.066867482262, 342.683696656855, 341.431797160352, 344.715678497629, 341.153695394035, 343.35626320058, 341.11683394911, 346.576168534667, 344.974219293813, 347.740628331629, 347.140981488555, 341.221848555172, 347.114331022911, 344.612847906854, 347.410871404766, 345.767760854899, 344.955363906225, 342.255844247393, 340.940391344896, 343.517152043813, 344.233148745501, 351.054217752256, 339.649980666513, 343.916107493796, 341.816845629132, 344.878215161364, 346.336720258544, 345.368718503005, 348.660241651245, 344.542462838388, 346.432457585007, 346.431757333642, 342.651639407585, 344.336741634688, 340.974416174776, 342.64054888387, 346.741681005184, 343.383190314963, 347.249557396317, 343.047616911696, 343.972110873587, 344.129861848665, 346.36876414606, 341.377967384048, 342.459788780893, 349.552036558997, 342.48804239747, 343.382231463911, 339.220410961844, 339.242085619138, 344.853913974, 346.297917493492, 342.870877210055, 340.903545225893, 340.36603265788, 344.010522549721, 344.786376905738, 344.18231732762, 343.837118408603, 344.338685683133, 341.516488081468, 344.578040029307, 344.927642546228, 348.672814769426, 347.721936745738, 340.744339052824, 351.41523564776, 345.141804529196, 343.997504066, 341.477411867607, 342.980440933861, 342.590034416971, 348.253153928244, 342.22098383651, 336.856649859899, 341.41987622495, 347.600254685094, 343.263869900874, 345.281384557203, 348.329886660005, 336.534353019177, 348.860024763258, 345.212338701341, 347.868116267097, 339.310744693662, 345.15186170605, 344.724235374512, 342.630526231359, 347.566005863979, 346.347283500042, 346.129615516523, 340.265107135217, 341.944497890291, 341.664487465339, 350.685935093771, 342.88030215869, 343.70679628278, 343.420475152008, 349.154573494862, 346.60735159029, 343.249159473787, 347.44285321054, 346.310077280278, 343.823128014873, 340.881752262114, 348.668111184667, 345.839424548537, 345.589836612175, 344.291616207195, 344.515661946387, 347.11678622898, 347.365718400327, 344.823536106946, 338.721652934715, 340.27958557536, 344.531019120899, 345.130150561608, 345.846732700987, 345.598850432807, 347.830694993322, 341.584029407779, 345.392786696915, 339.598187923223, 340.267308424287, 341.767628465688, 340.50577043944, 345.088405946533, 345.417371691182, 345.382738522119, 342.146215909167, 339.47515997261, 339.999111430549, 345.739078988347, 338.34803642349, 344.333549131741, 344.298874873712, 343.282664321378, 342.529608679317, 348.761136646125, 343.512323138, 341.793347502785, 342.391916775737, 346.726324578486, 342.159072860566, 343.283948170423, 336.496456448346, 341.823230621754, 340.181994338942, 344.551854241742, 346.918464092748, 345.382443155106, 342.023707534579, 345.052448511321, 341.447414541071, 342.673123802112, 339.68376724347, 338.42060968192, 342.18956707541, 348.090920802948, 346.18738631629, 345.532475219918, 345.759065144155, 345.295082955841, 343.626697379353, 341.996261121657, 344.528056275069, 347.001237045978, 341.744950554284, 343.016574739613, 342.525736938321, 341.471374080155, 341.494085415759, 346.6064473267, 344.869738642269, 341.065618490657, 343.881417427988, 345.88070572061, 345.901497639845, 344.057984890165, 341.970138153412, 346.436637263975, 344.665892915665, 349.346532335229, 342.943201022483, 349.411305585973, 344.69833822453, 343.005076398208, 340.214167517051, 345.313260890342, 345.245675633724, 348.041418349496, 347.825452528572, 343.537605901402, 344.096326111286, 335.87098854263, 345.527547159759, 342.830975361613, 341.411570780859, 347.481864785273, 344.766633054961, 347.597946783607, 342.268864827709, 338.757538035056, 342.825230534437, 342.507006341159, 338.47586636684, 342.490212959993, 343.35942688212, 343.81088407674, 342.624323801517, 343.698263976891, 346.020505890236, 335.709269627126, 341.577311335613, 345.626381365381, 341.405762277413, 348.579206217265, 345.546093376005, 346.192965968578, 340.571065639342, 344.404094722766, 345.932117813114, 344.899072247256, 342.489541770186, 346.839043140935, 347.022576515386, 347.318088916318, 341.263566198103, 346.212306155433, 343.371427739676, 338.942472896128, 344.206203775018, 342.556839022131, 341.203918469271, 345.766101712583, 349.314817253908, 344.47174085952, 342.139752569399, 346.878919174534, 346.214529948759, 348.419287550692, 347.93223342632, 345.534574509448, 345.557448370169, 346.923055386685, 346.36480080928, 342.759185556149, 341.20213915088, 345.642435806939, 347.831154045143, 338.241336399256, 343.283973617621, 347.009667192409, 347.18232006221, 344.046637385207, 346.748333901725, 343.06090783604, 341.376363482822, 342.138676142819, 342.639159919096, 340.912159618968, 346.50613886352, 346.038326253478, 343.696759035478, 343.054727759662, 346.8437911629, 345.362869236431, 339.173143914731, 345.360138207723, 344.632098569698, 347.282025773321, 344.951196569229, 344.849208334324, 344.43548916234, 341.463544234267, 344.298258025835, 350.73449972244, 341.532636528373, 339.567920283448, 344.360649366475, 343.24226517953, 338.634134930059, 347.021886893326, 340.73505284597, 343.86008853482, 346.998772152892, 344.455415600823, 348.676898545938, 343.173507502775, 341.105040928191, 343.943660512393, 343.090763607178, 342.941132679817, 343.742083021563, 341.759322376811, 343.41202764054, 346.823640837316, 344.177203185867, 343.811744223504, 341.405185477648, 344.009910690242, 342.995658354625, 345.408807634186, 344.511789168306, 340.87946375237, 344.561998379152, 349.195895076473, 345.368410923657, 344.498367633959, 344.374957707738, 342.066078664078, 347.148044096525, 344.362780600064, 338.1676646553, 346.517622113719, 345.910627078389, 343.512933670389, 345.523211821462, 341.825493897538, 343.217290165809, 344.867313568715, 347.409940714894, 336.901435361096, 345.99689551583, 345.172586278291, 349.299044449844, 344.692760642441, 342.051582234376, 345.192824659321, 339.522211535372, 343.799663791571, 342.184808686548, 346.036556015019, 350.890821364244, 342.77169297411, 344.735798069101, 346.850595407615, 346.290379692744, 339.211507390911, 342.466607590567, 337.689584611714, 343.240024637299, 339.479711670898, 346.855754244842, 344.316619120006, 340.553041494974, 342.266222361949, 345.977781784163, 342.71283055751, 337.309736622522, 346.273759869746, 345.234880182852, 343.83202664344, 343.0076734124, 342.095137578555, 348.126380116287, 344.622284741845, 347.751799298823, 341.145706076843, 342.370790041303, 341.184933469053, 347.125115007162, 346.637717712959, 340.323457608513, 344.840471297732, 345.189504711837, 338.952117845826, 347.974045693896, 344.819544557072, 343.822571357557, 343.315543258258, 346.531774595856, 342.810905602951, 349.593964939663, 344.119923527945, 343.580528906627, 348.944997691892, 347.108135806017, 346.708726500888, 337.7429552455, 342.003615189658, 347.429548744547, 347.609848212746, 347.482177717817, 345.705195321351, 338.341643207962, 339.270172860859, 343.45905191233, 342.84493967059, 344.274273506137, 341.950032036423, 344.769501855916, 344.321174254791, 346.709546522879, 350.24094446788, 337.612053353943, 344.862498924808, 340.707179189867, 344.147774924488, 348.362980306537, 347.786104825601, 344.733783476653, 349.655556954353, 342.926313331566, 342.130651379702, 346.531943052818, 347.991921213753, 345.137836076745, 345.107587019689, 343.628309771456, 344.062899463989, 340.626673938717, 350.812751743752, 340.119990449887, 347.681302195326, 346.964921253458, 344.011051417199, 350.583413162288, 341.092099813972, 340.993300038551, 343.517622581988, 342.110987200791, 343.298040638163, 340.211479657156, 345.67494944964, 343.89078520806, 341.642389603158, 350.402413631786, 346.818842166754, 342.042875262447, 344.508777833106, 342.924943224296, 343.44231395407, 343.097391583279, 347.768577161049, 351.847554969823, 347.010094849232, 341.681864466296, 346.76045847782, 340.982813279733, 338.077979720369, 340.138933778376, 336.537527112543, 344.01946996134, 341.239037868646, 351.133435252144, 340.751139904742, 352.73083934027, 346.847771036022, 343.335337075152, 343.940765353348, 343.941692986846, 341.881828324866, 341.948092354876, 347.772502659749, 339.568961454417, 344.84103160171, 336.951054257861, 340.907452856826, 344.242044121629, 341.25139577451, 344.909797897997, 341.781524801371, 343.335721556994, 344.261029977737, 344.30911956643, 345.158502482417, 342.317624450769, 339.383526168798, 342.174670799669, 344.59331762722, 344.698296990011, 344.665207741398, 343.313463698658, 345.489799976334, 341.126977348725, 340.564894591759, 346.00207976083, 347.611493071658, 344.359267889023, 341.884726906744, 345.412291036053, 345.502164621277, 344.962991901317, 346.436133672026, 347.615675811071, 341.533748351135, 344.836277880759, 340.171743215687, 347.530571775034, 346.951671736967, 346.644826769014, 346.879739847541, 342.121069722661, 342.767934725474, 345.346420062605, 345.373941748957, 344.542676531362, 348.665059547668, 345.210211299131, 345.623103294318, 346.047956616444, 341.744979439035, 342.63431680067, 347.47713697565, 341.479867176035, 342.057783503183, 345.432811950349, 345.165644422312, 347.596493579702, 345.074888206603, 339.366145700143, 345.190878738551, 345.389591879025, 342.588165218548, 344.597144091251, 345.862463664685, 340.312516412548, 344.997726660304, 342.129969696824, 340.747022332033, 340.561098574817, 344.557003246691, 341.634138685819, 352.784151816392, 340.932446302747, 343.1176602179, 346.528956350424, 348.768180221377, 338.750904140736, 345.349461287057, 342.046196802825, 344.253076435813, 340.030980729834, 341.848279912106, 343.540614016515, 345.820382464742, 340.307972875464, 348.349014207846, 340.49814871227, 344.19612556201, 342.834062862105, 344.461026703125, 348.261212871052, 342.345278063374, 344.269539208117, 346.470399114949, 346.748096843421, 344.842791352701, 347.672122925257, 342.637094467492, 342.735832094887, 341.157248830021, 343.75478780823, 341.903007147951, 342.433619451355, 344.279527068053, 339.734126958379, 342.242207931775, 342.795947952595, 344.299367176998, 343.517257045987, 344.355121488698, 343.404349769216, 342.04902667138, 337.845333895721, 340.543977448319, 345.689409574269, 345.005596207913, 340.583704840409, 343.860222988152, 340.311979531048, 351.402382223172, 343.94190577089, 347.269849181053, 346.111681123983, 345.983510454672, 339.718415913422, 338.466228928765, 344.048382437997, 344.933334228468, 342.641592306343, 340.698877486252, 350.785916603612, 345.484709496246, 340.231592250602, 345.301133864575, 347.955312962617, 344.866074809886, 345.368597459512, 341.973141902526, 345.001604469693, 338.919537097833, 340.812678164847, 342.118381308374, 347.854824643127, 345.233879199534, 340.088998275724, 346.899837858257, 343.678819769669, 349.291334056234, 343.131950600954, 344.025737385667, 342.670788542326, 348.908985822465, 344.742554546762, 340.404773424051, 338.655245280707, 345.497289386049, 342.165077461014, 342.887263626239, 340.271826724498, 347.65004301659, 345.466022665903, 345.510243320196, 343.57228774495, 342.352586473258, 340.876212780787, 344.703874886817, 344.405846793484, 344.256472581252, 337.061457364069, 349.797544640438, 347.906013307466, 342.483840875715, 346.401718593932, 339.958605594896, 345.883170408755, 346.001102203328, 339.892544894587, 344.351944634524, 343.784025541343, 346.629782065868, 340.30461240194, 347.466307158736, 345.169957127867, 346.960050785383, 340.259099779446, 343.256510721357, 345.646889653264, 343.614063599953, 345.427227307915, 342.284705883552, 351.171560064337, 342.5321006199, 338.252763160564, 343.596947296695, 348.103444967655, 342.21012330934, 347.63922756702, 348.129482015464, 341.118181168283, 337.678760592333, 341.703499926416, 344.338674419285, 346.491426312073, 343.643893601964, 343.907744437262, 345.193523291156, 344.663543170697, 341.752868021458, 341.183759380434, 344.75396528641, 344.355515720713, 341.375194895255, 339.899867175232, 338.877791479839, 342.955626217672, 340.479665811425, 343.577759892388, 346.771583003772, 345.687095267126, 345.429632530777, 344.093788397557, 346.703145543536, 347.98787292568, 345.643778459524, 348.132707358909, 341.951046143779, 346.912559985883, 343.354994362183, 344.120208549307, 342.747043228387, 341.977106647429, 338.140509606772, 343.354009023099, 346.268148863915, 353.19085816514, 341.283654130648, 347.616492924266, 341.623904607883, 344.187939824061, 344.256011502323, 345.875928759672, 339.680105604151, 338.341492182643, 347.672654848233, 347.18118394665, 344.896091580006, 345.972276634728, 341.584123725167, 346.352964500776, 344.506653956038, 346.292109054458, 342.824875540428, 348.105865498749, 344.66988341426, 342.151274470061, 344.493362030651, 346.329249480362, 344.657073509843, 348.03954411609, 344.077314382442, 343.481324582615, 345.265010818076, 347.892131649074, 346.746880886449, 343.097740372846, 341.18168115653, 342.751196648561, 343.873974721611, 346.418722103506, 345.588842182631, 343.511287049524, 345.683447496619, 342.851234958469, 340.528336032201, 339.290652128912, 343.203191746879, 341.772391470565, 349.73849280613, 342.893707587668, 338.820544413607, 345.247386300003, 341.748868347415, 344.047694447268, 343.409290479772, 344.299275749514, 344.634892526763, 345.774135556176, 345.972414460694, 340.666324292781, 346.612307729956, 343.411805694258, 348.990382955147, 344.530624712113, 341.465586426932, 347.753061994918, 340.442169378306, 343.094885030201, 340.46874720853, 346.124404675714, 341.12563007027, 347.324749362889, 343.357777327838, 346.153181205342, 344.010770265819, 344.69852395599, 343.393190560878, 340.397956887927, 345.651950599965, 351.029842243577, 347.334852771807, 347.925623990832, 341.689475648024, 339.744858094346, 342.198169537395, 346.675302677606, 346.068409488997, 343.430796228451, 345.859405695084, 343.44640219647, 346.158625370743, 341.359314622499, 338.502709173217, 345.549640945126, 345.172101796077, 345.407948073569, 345.524083651236, 345.724629169555, 347.48756517956, 341.592526003559, 342.116679268883, 343.059584783546, 339.570698210445, 348.07141048923, 344.442922688848, 346.000825490856, 343.176493205083, 349.700169126462, 347.693970310816, 346.593951584119, 347.09097936665, 347.480756372331, 337.626572510854, 341.257402891138, 339.545218130897, 350.044241225255, 342.949449693451, 341.728277100949, 341.387998352471, 344.502504584906, 345.058235267038, 343.303550911411, 347.578093937504, 344.837670578054, 340.42170921745, 344.40136679281, 339.828822014603, 345.594571846526, 344.828734043632, 350.471300107357, 345.270300903126, 341.429319131419, 340.315381321584, 352.774494124691, 345.92021787204, 343.09795257167, 347.920870950936, 341.948552706413, 347.911166712796, 342.349244912036, 347.244890812946, 347.469942509229, 348.918994272461, 340.406846220728, 345.739190839042, 341.882076585857, 341.687202613726, 342.786368895814, 339.120647140753, 350.569920560761, 342.98611780547, 346.398478149333, 346.239254113841, 345.70429267573, 341.071893707407, 344.720215017114, 344.524455341821, 347.705610754048, 342.025692745789, 344.58750211769, 346.147001807163, 340.277587122212, 344.947885327391, 342.668409854108, 343.181793244635, 342.198136337645, 342.339260534036, 346.274991950373, 342.102129116865, 347.168366172109, 343.243636885106, 348.847632939455, 343.488980202294, 339.254385924007, 344.083359130621, 342.103304943121, 345.886813483407, 343.143986337271, 346.086928851384, 345.67302163961, 349.082890453645, 342.476323359033, 344.612985293735, 342.254628458573, 341.685581824561, 344.425765711552, 338.172762385843, 343.861804316533, 341.818322471959, 341.730567168907, 341.728092732629, 348.080482951424, 338.381851402359, 343.730952400289, 337.202353367264, 346.143150507773, 338.892565053237, 348.048881287387, 349.538659885483, 344.731703265085, 349.623978384908, 347.703352886976, 346.666976731208, 344.101133643244, 344.702198201858, 338.615647954967, 339.782345417249, 342.013956793801, 347.041165774448, 342.640460428744, 349.147499527511, 344.741260233223, 342.043287172775, 344.501423413689, 343.117390578154, 345.867776156978, 343.611299671573, 342.984700885833, 339.678956229172, 341.084806715301, 344.352203397539, 344.450662503044, 345.294540117812, 344.159918861759, 342.86637925314, 340.849641591843, 346.050233921475, 350.271765558533, 342.272528771104, 347.798500160976, 341.53087795745, 340.040753362425, 350.26807119459, 343.005319112001, 339.283699952717, 342.597414808356, 344.331774717609, 346.226751290043, 346.903440876469, 345.119055364046, 341.948469284065, 343.898626961941, 348.283975284994, 344.718284899397, 348.587958741921, 349.923609396269, 345.775780026151, 348.403233706002, 337.633529248407, 347.970302705653, 342.867798567189, 344.273852331227, 346.826571618913, 340.697806373093, 343.46279102044, 346.608433726448, 347.02142563185, 348.709397519129, 340.392105470649, 347.950490997022, 344.02284233526, 350.662903029951, 342.842205535032, 348.114522250089, 345.03578015765, 339.342005956481, 344.739363104794, 344.330791118435, 345.236068762718, 345.542540500302, 350.24131290853, 355.034533705084, 336.910568615399, 347.124646043116, 346.991999555215, 348.40909742651, 347.334259221781, 340.083036652281, 341.014618803781, 342.014947040292, 341.066598605619, 346.486525278248, 347.715331039746, 343.413602768443, 346.462851079624, 345.842120234383, 344.483587141664, 348.847843910261, 346.230423260027, 342.408093933411, 341.750373046719, 346.675337094712, 347.624420797248, 344.955407717363, 343.309329726645, 341.187122248478, 343.118658878626, 344.650005789955, 343.511165012877, 345.74977830413, 347.759608824193, 345.580763625636, 345.992626702193, 344.779215241463, 341.931403348432, 345.147996361278, 347.804578114242, 346.645501430072, 341.463675745512, 346.342490847839, 341.458813513235, 342.896977581074, 345.267627595151, 347.824140782724, 341.120217318352, 344.919483891564, 350.308767127744, 346.525587375742, 341.1277668108, 344.985109612654, 339.240053173731, 347.072241870583, 343.320578556174, 346.150820366424, 343.657049122863, 346.572448908331, 347.386754796275, 336.856877795217, 345.777031884422, 347.622312654337, 345.557971531922, 341.238535139721, 344.7622411079, 343.253896522382, 345.363949824566, 345.014488235401, 343.908296417533, 339.539979545747, 341.455421276729, 346.936266637374, 339.468692635712, 345.90960260181, 343.68963599299, 349.633584386022, 338.213493540221, 341.749064973735, 346.73306538029, 346.758728008823, 343.811437028184, 341.814306942713, 342.474137439364, 341.758871700189, 344.272198287077, 338.852143443184, 348.544680937532, 345.625403335866, 344.84142039621, 341.756905680901, 341.966464879146, 341.697731977813, 346.744802893087, 350.497852525435, 341.496152408551, 344.82266289672, 336.899104712115, 347.360615399475, 347.000288200269, 343.081175429194, 352.074471808489, 344.897313191875, 339.257266568496, 347.206936185129, 341.531114369566, 341.383673835464, 342.47312091328, 341.688761262132, 343.476146477742, 344.409995908182, 342.966697281307, 344.442505428067, 352.475242390299, 342.919539333251, 345.732996598319, 345.399177791468, 346.184940276726, 338.522653872776, 342.157407134328, 346.059838152124, 340.175235172548, 346.046678492243, 346.402477834716, 346.610741563028, 342.940012773345, 348.00954825672, 344.221328384502, 340.196406867114, 343.930885439828, 339.515232214919, 347.219051097746, 347.911215004582, 341.681311968827, 344.881926144509, 340.591297428313, 341.554437728666, 343.160951689774, 340.458144636195, 348.6674181879, 341.550346348337, 340.942805093631, 345.765613720338, 343.277282446962, 341.703234348931, 339.401947813789, 343.019578059873, 348.540930120374, 343.486997983754, 338.491360883104, 343.390147266308, 346.071520111133, 345.792476302499, 345.410482625536, 347.594415147588, 344.990755323039, 347.529043751552, 340.876469103135, 346.597333143871, 343.859829267042, 347.898653547953, 343.081699986334, 341.918713612245, 346.219141582643, 344.769389156332, 344.594803724352, 340.168725403541, 346.655765682218, 344.685886535172, 341.207702078741, 341.918766990423, 339.320646064602, 343.410727300947, 345.366847103773, 340.746701319271, 336.705046971964, 337.739901058086, 343.939848154486, 345.714242777606, 342.715125772809, 343.652209836294, 343.673041080059, 346.000952308803, 343.144009681993, 342.308998606369, 342.733162089381, 345.508820080958, 344.695094047874, 344.190951996301, 343.639060333036, 343.520847392574, 347.938898373285, 343.640356964941, 340.252104338472, 341.715735418172, 348.698133250053, 347.334614101782, 344.365597298587, 338.569990279758, 338.424969614596, 340.630811826283, 340.829160628954, 345.529941560762, 344.603676684224, 341.39709165947, 342.871813118369, 346.256911072778, 345.349434938943, 344.238293186737, 338.000014590367, 344.917772112468, 347.402733938777, 341.362220195644, 346.221196534852, 342.06279120982, 343.615788670601, 343.2725793812, 338.14550589724, 342.840546272256, 342.080946098106, 338.510341155927, 342.664479870705, 345.866501022905, 345.599545164669, 344.384400689702, 345.357402347473, 347.827490234528, 345.259575946024, 344.709402269056, 342.206106953879, 346.418322129003, 342.389529739813, 345.65367952635, 339.814661524324, 347.594959853315, 344.243934230392, 340.799120270933, 344.980323185643, 346.110600669716, 336.384213155334, 341.126149240496, 348.320758214787, 344.716603329459, 342.922202592456, 342.803819185872, 342.382300298474, 346.289158078138, 344.328288713702, 341.492671903242, 345.199823729956, 346.783819501599, 338.897019599251, 345.502727327204, 341.631070131595, 345.081715153511, 343.156309487183, 342.811120151866, 349.252742660659, 341.431701069913, 348.863423054141, 349.090658706631, 340.900977626847, 342.614638354536, 344.836983273514, 343.588250484434, 345.914485889226, 349.449717298237, 340.813412630186, 348.860213679018, 347.632859497466, 347.963010933087, 347.55065925792, 343.390955567983, 347.001201694924, 341.304359970849, 342.845599620016, 346.691504595541, 341.436625247235, 344.988687204251, 345.582630730089, 345.181727535345, 340.138555772168, 336.731568272985, 343.724561433872, 343.802110849155, 343.037445378418, 344.661561376315, 344.483597457003, 346.251477636941, 340.327653112199, 344.742411485153, 343.619830810782, 341.196065531797, 342.897546184958, 342.252261922256, 343.121728669021, 342.882681832462, 343.029546707048, 346.355335022975, 344.638090379207, 341.083801930671, 336.344396643215, 345.022136597479, 344.952984901998, 344.459872769084, 340.471943534076, 344.492099537228, 342.493088163275, 347.839732484747, 346.638039261801, 344.367734488605, 341.157810201549, 344.07380588059, 345.179658902442, 334.22310245067, 343.893271388347, 343.635022085254, 340.918278248625, 342.215008565692, 344.164943768191, 344.90704974781, 345.786928773391, 343.319424981097, 341.105650194466, 351.016264462937, 344.828032090391, 342.995964737958, 344.194787250189, 343.445431828433, 347.110220240332, 346.933447374162, 346.347741277616, 341.619131687289, 347.026364908221, 344.36058104454, 348.267992084245, 340.506779567176, 337.974159394624, 341.924737822366, 341.48621038597, 345.979692733442, 347.862787591142, 349.871138669704, 342.955124913068, 346.667448706528, 340.047412279111, 339.21085601042, 346.593196058999, 342.924175022985, 344.53431468758, 344.578954465803, 340.95037211188, 346.761527114019, 345.324445653535, 349.680920777286, 343.106891237394, 341.109245122884, 344.580960410349, 345.221096364053, 346.699391547731, 340.366411640233, 342.400310777885, 342.803734892256, 343.071644412695, 340.671821084379, 336.000115928522, 343.558225391474, 341.044810512161, 341.07843424409, 345.992922161609, 347.765909956039, 345.686494532773, 340.958377696779, 349.719818333343, 342.029348783286, 340.704052062482, 347.919824348534, 346.61919822249, 347.148016057565, 345.150483494288, 342.760569560418, 341.654633013769, 341.250065101645, 336.432303057698, 341.916666739633, 346.315116512379, 347.210042371391, 342.411225845898, 343.302803710284, 344.50766147716, 346.506379870789, 345.841835285023, 344.192039942582, 347.550750087667, 345.451297943152, 344.678492993064, 346.745961245397, 338.338711802259, 345.215540237575, 350.422311261464, 341.164880664788, 343.567868797184, 344.235152209708, 344.274293203626, 344.516316425761, 343.297406248869, 343.751089779635, 349.409497969255, 344.883695358788, 344.227145787622, 339.716069482205, 345.534562095152, 341.506482793992, 340.744649596569, 345.914070180246, 342.556067171511, 345.122467855737, 346.569505201326, 342.358459793283, 341.93375607243, 340.85712544928, 343.163864492982, 342.905132985077, 341.830285607711, 340.436073803247, 341.761653198165, 348.368604073705, 340.234933978488, 342.126833785652, 348.132101448895, 343.91141037027, 347.043379217239, 339.223830299758, 344.015245515337, 341.411199224182, 345.009634361998, 344.386628249575, 348.078043794711, 340.278524842167, 345.369926921681, 345.150024374336, 346.294621907276, 343.158237776882, 345.518055407394, 344.514806227802, 344.965978977372, 344.420082816016, 343.667364183781, 340.044739444731, 339.371665963023, 342.023249383763, 344.060499881572, 343.976892605259, 342.514411013578, 345.640226675271, 344.841619802383, 341.882097214509, 340.59781397882, 351.849826057209, 338.378421506655, 338.104267081205, 345.322847326466, 342.082274629572, 341.377641278338, 347.274282730877, 342.182235674226, 342.333947936388, 346.42355889486, 343.494181648561, 343.609752991044, 342.741325474782, 348.490308247249, 341.384030449338, 339.920792327924, 343.403211056206, 343.401399269717, 345.211351420328, 344.635664945435, 343.270419571491, 343.942470053171, 347.264003839986, 349.556145669133, 347.987943415767, 343.395597156376, 340.227651996584, 345.680493007007, 341.036788457738, 342.675257533293, 344.185709454841, 339.788898221765, 347.747250526362, 346.809961576897, 346.733275919019, 340.625300538849, 347.974762620041, 346.043426559151, 336.412036947923, 340.953327495721, 343.844043701397, 347.984625043777, 345.474254042647, 345.655372869804, 344.086247960014, 341.451132092696, 338.586022259657, 343.557329969414, 340.583240842207, 351.077029997567, 341.642526857436, 349.362638733949, 344.623392254902, 346.571873997352, 337.980080694282, 344.202729750369, 345.423706888468, 346.52589793555, 342.484767386173, 344.549324841094, 344.123135353322, 342.160597228282, 345.784470683005, 345.454155176344, 343.079402014813, 347.29068212171, 344.388241432409, 341.953921144854, 342.450360761995, 345.790024957204, 340.964181949273, 343.735911018701, 339.596787141501, 347.546329352808, 346.178769417442, 347.106765593553, 345.782994847254, 344.878533955793, 342.192597825714, 343.736675783513, 343.720621829252, 348.666354123084, 344.529990821543, 346.869724244206, 345.34169927054, 348.143831133294, 341.970424269523, 345.88336690412, 341.192898776828, 339.192793806615, 343.278977347136, 343.497940273238, 343.209968189862, 344.365635818518, 344.007994302662, 345.372502430355, 346.565730536833, 337.71948150705, 341.433311725806, 339.26958753639, 348.161178194648, 340.845014517557, 341.266262971165, 345.537121973519, 346.095659348313, 344.949340325691, 346.51783543568, 345.827660079016, 348.726521862747, 348.711817709114, 343.148602737788, 341.219297655082, 340.370570655072, 339.342374225231, 347.102226068328, 344.542134807779, 346.149595605119, 343.351650185424, 341.418676853143, 344.294938218026, 345.175596058172, 342.579332033572, 350.132090774615, 344.241452059218, 342.283148817811, 348.4705612127, 343.844496156068, 340.553170194286, 337.695440115524, 347.611419951754, 340.540097683425, 341.320680039461, 343.009046575906, 342.924100290684, 340.830283715436, 343.01180461952, 342.791287597994, 344.195583278607, 346.749759820383, 340.640511933095, 339.074767882945, 347.047357442355, 342.812065700002, 344.288834853256, 347.009989730532, 343.865509563327, 337.91605821635, 345.621062826392, 344.837783682273, 340.523510771304, 344.929405537317, 342.89746321757, 339.958775396266, 345.275171258908, 343.500355785773, 352.944111636146, 338.829925898419, 341.471249085583, 345.451552254465, 348.787241549951, 340.57027438072, 343.557009116548, 346.267288699207, 343.963859268208, 347.705634378264, 345.845933158448, 348.117023394141, 343.318284973096, 340.727774398212, 345.138040806304, 344.523461152573, 350.909294871828, 334.265976301697, 341.117588715441, 349.127836539597, 352.056320671892, 345.030263861891, 344.425143600328, 342.055695818874, 348.045896867664, 344.749962549682, 343.648473308946, 343.461986507598, 339.377644371803, 346.570020584577, 346.159472406877, 340.221880156892, 341.502935378411, 344.377295243294, 343.531181590682, 342.196948676546, 339.682042530051, 339.98304086465, 338.778232459074, 346.698876418831, 342.769050529191, 339.244158998013, 342.075705016627, 345.001232661499, 342.472543019151, 347.786268636674, 343.488142796253, 347.672170386447, 343.200332804696, 340.656545449419, 343.212129449244, 347.274687685947, 343.358315793753, 345.169499268831, 343.37191206642, 348.791455135824, 349.32133331781, 340.772027284302, 348.444366183756, 347.420570400263, 348.467062608173, 345.031055815169, 346.87052672901, 344.159029538745, 346.971602801358, 341.740643057905, 348.628013662589, 343.225471774551, 344.689257863452, 348.011365391948, 345.576616089008, 337.936056759297, 341.42769853941, 343.390554807016, 350.739163331162, 341.895375318175, 344.962570438595, 340.320788906889, 342.41893360098, 341.388852923087, 340.796661632204, 344.474124368142, 341.95601602738, 344.909429485352, 344.45759154591, 341.293786984687, 340.893537984655, 343.344718549545, 340.366076126923, 345.865300256091, 339.962163449745, 342.571783342072, 345.485565837338, 339.899493453696, 347.832971194864, 351.70923224156, 341.694973144623, 343.648853300775, 340.888932623745, 347.187825848993, 344.136456459163, 348.353944943564, 345.744840411116, 349.673302199298, 343.203678807405, 336.036981047474, 340.322770642713, 341.671457173704, 348.204484305796, 341.704585843238, 342.592232652194, 336.302393400933, 346.321139844236, 345.251208711634, 346.954874478103, 338.969210173054, 345.086644991863, 344.992053356166, 340.918168499506, 340.760971691102, 342.940695425419, 347.641463697966, 347.296353714055, 343.894116584827, 347.009839035326, 348.483917735269, 340.986360789774, 344.885601886824, 345.734140569996, 338.82918494685, 344.339985327248, 345.607820347921, 344.416969612625, 349.296858670584, 342.879111910835, 340.836774444958, 340.226158048914, 346.728655818451, 342.151751187399, 341.500087899158, 345.365018815648, 348.037143786898, 345.405614567308, 342.134621471715, 343.616274818422, 342.049680054283, 344.776173787823, 338.637842645997, 341.682673447185, 345.235210200842, 345.237811363819, 343.248713372737, 339.300513410552, 342.979046995682, 341.500376834507, 343.700030890651, 346.567960868284, 348.880088558653, 342.120803665229, 343.375459981319, 345.748123278868, 343.11898004197, 347.40033167985, 339.263488988772, 343.130918407944, 347.495325660618, 341.374408211037, 340.627110536984, 342.016141938083, 345.856997567514, 342.21553113596, 343.158262996549, 342.605729106377, 348.273562968909, 339.400321220176, 343.718581961966, 345.287984079479, 343.986050883501, 343.813081060592, 347.816906440889, 344.969742136665, 342.111481975196, 346.873407182692, 347.033544059932, 343.220078243753, 340.706756116832, 348.926677397198, 345.881897659877, 343.943265146077, 345.568039908173, 348.885950275153, 341.625955612786, 345.381826198171, 340.955849417359, 340.918910299005, 348.184218010261, 342.788291179236, 345.74067548242, 341.673560697888, 345.783765463971, 341.200986549925, 342.74616835319, 343.242498755642, 341.435544742181, 339.805401218046, 347.270389757315, 347.672394114743, 342.870585726063, 343.300382010668, 345.720912803894, 341.539173920936, 344.399433897962, 343.651291595886, 344.72921243072, 343.681923588605, 343.636409222694, 341.044337104114, 344.528958407692, 344.072691326701, 346.665057152031, 341.090211357676, 342.813199169759, 342.660847768794, 346.833037594964, 342.121795489895, 339.346798433546, 343.143251364716, 347.396467910891, 342.056323220921, 347.349362783039, 345.111153254598, 339.983238556529, 344.589657143989, 347.184589103465, 345.351470117031, 345.488314325377, 346.002470596614, 343.931678341759, 344.077724260185, 339.950435207091, 346.101923694312, 346.792213660115, 342.977478619041, 342.703358439545, 346.077630141805, 342.787181367594, 346.85990252654, 347.793025124257, 342.172396421029, 344.313240735789, 348.982744045788, 348.642768755731, 344.613722461449, 347.560641829218, 339.973683926816, 343.886752761655, 347.053930003693, 341.23319287812, 339.733372718033, 341.378953246376, 342.5613433349, 340.671721192822, 353.229814026437, 345.467000389226, 343.378449473351, 346.884105629834, 341.274374516059, 344.207548607852, 340.810000981613, 343.511883852915, 345.708062320789, 336.540837770205, 346.419451047287, 341.665425882055, 346.541818994167, 348.289879469901, 346.069167929264, 340.717373168176, 343.239445820263, 341.470614595559, 345.148741254392, 346.922985201874, 339.117001139263, 342.206746182395, 343.43738532481, 343.116289084627, 349.020018642709, 346.367295328817, 343.219431192325, 347.884285683374, 345.795378630246, 343.183068566316, 346.068647182107, 341.61069347258, 343.83508994036, 343.515498555288, 345.352125318062, 346.089611557526, 341.577349039461, 340.455477397267, 339.822364283339, 339.387134872729, 342.230239351734, 348.381467922771, 347.234229202413, 342.631114080823, 338.327807831466, 342.559706755324, 346.087669959557, 345.08582328701, 341.950224305436, 350.470235178675, 347.876425744623, 345.774010872862, 344.110694422714, 343.891415272583, 341.341339225414, 349.968955585972, 342.581562056804, 342.447011158708, 343.365549972908, 339.3970497595, 352.848937353059, 346.62050093665, 342.19045413023, 347.141516000624, 348.858505560979, 342.052879012606, 349.533728029205, 342.312718349934, 344.31941123709, 337.928518297287, 339.353201810346, 344.602079289104, 340.406715886869, 349.368428625113, 348.503826236828, 343.148051612827, 345.018369828952, 341.425654833008, 348.775080987281, 348.966812752886, 344.406023883407, 342.116669520546, 336.454462599313, 342.4910953131, 345.538998765461, 341.313871588859, 346.107322767937, 339.020658865801, 347.509395670988, 344.407728697078, 341.807951909439, 345.105767474752, 342.223421851752, 347.285474863549, 342.520400510082, 343.245057473521, 341.692540951479, 345.598927085313, 349.165451850745, 345.327653868911, 343.557346967137, 340.512390408982, 341.70659923618, 344.878483297253, 342.388831685776, 337.59599442812, 345.16365499753, 348.196267024706, 340.352015278981, 347.233830718276, 343.858338872174, 342.589085267301, 348.488022624524, 339.444285014295, 349.552268620443, 345.468752058593, 340.564460789265, 340.447224256463, 346.941867510829, 343.549203898484, 341.14855292083, 342.841855575, 339.076021184525, 343.362839129589, 342.832538101136, 346.737320799614, 343.452051482066, 340.740835177341, 339.564048937361, 337.550642182533, 345.205532099729, 347.73601606594, 341.575023415478, 343.765172517546, 342.129459677463, 342.993121240617, 347.296578801282, 342.395975675995, 343.206952545598, 342.896109713099, 342.797112083117, 341.46794625574, 342.686443343123, 346.375517843771, 345.201912749097, 343.704863713788, 342.701975685971, 345.579324069676, 350.549747037575, 343.351191871037, 343.604823802086, 346.740015816514, 348.439330847111, 346.250113329779, 345.781892767752, 348.158535645728, 341.953116401164, 349.766932511431, 342.60360227991, 344.023182751266, 344.669955448447, 346.262531275526, 342.849504261494, 341.170639235402, 341.396422165276, 344.535052698229, 346.174369505942, 347.628844440257, 346.062838750339, 343.73637071716, 343.585114800504, 343.954430926852, 341.483125992013, 350.600903658902, 346.854790816874, 340.017470863901, 342.573954852233, 346.873860127241, 347.573965229079, 342.832976791549, 346.095356301805, 343.798448061124, 346.492889681275, 349.664004022692, 340.582408476032, 342.757548759418, 346.799814408683, 346.75939582433, 344.067200119223, 349.470842905554, 345.789949230584, 343.442086013511, 340.978327797574, 347.618716708667, 342.150959493381, 341.199286114591, 344.687391007779, 343.037485371124, 343.962473588407, 346.836952263836, 344.394078657054, 345.619700409713, 347.512029258981, 343.81606986894, 343.44384207232, 341.478342123646, 344.983603720884, 342.894567923618, 347.22175326691, 343.269576406967, 344.286281836004, 342.130232859373, 341.678121567875, 349.017885119431, 342.733267236769, 345.357309282763, 344.775979937914, 342.563900488318, 347.332093521072, 349.358380561165, 346.048123827044, 343.911849382814, 342.805337703388, 344.047960746815, 342.262539532564, 343.557014712439, 343.562083041145, 343.567144214401, 345.151995632399, 338.002563115666, 342.94140788089, 339.708297943445, 346.252939479615, 343.614590893275, 337.678417305544, 349.095662497352, 339.969773115202, 344.644019081733, 339.295037156888, 349.25756823845, 348.665953349819, 348.04843984963, 339.117672234695, 345.375088580202, 347.15158185736, 341.522932113866, 341.720886182506, 345.456013600157, 345.649348733296, 341.434038856636, 339.473756563729, 344.717059626699, 345.394853932629, 343.479072157747, 351.39084425753, 344.081346043564, 346.766458616322, 344.572833420865, 345.231582802855, 338.633051495977, 342.650113706311, 346.62955291175, 342.37484987178, 343.376870966945, 345.067099430687, 343.51412112125, 342.707262531612, 348.535656062376, 342.411682148696, 347.794817027998, 341.927920342108, 344.345569001735, 342.781498851703, 345.119903870833, 341.193850654353, 340.710818249173, 339.93288277747, 345.382106033095, 348.580604162387, 343.275774949481, 343.552992656506, 339.134340454234, 344.158579559126, 344.71007063273, 352.72986082076, 344.870297224325, 339.171832885009, 347.816239629221, 343.169799050707, 341.080888319841, 339.288987332639, 344.138285000041, 338.920130729902, 343.219271046129, 343.883141460735, 349.323665203198, 346.374917794814, 346.083972179434, 345.131613756669, 346.638465567362, 339.007016549018, 345.70083693606, 346.40922981649, 348.25095370247, 343.45397368667, 341.109659094714, 344.07859858159, 339.75832053343, 343.091733195917, 345.540143743258, 346.296446178681, 348.212534221789, 341.465553331286, 343.454461316414, 343.543187213352, 345.986863247243, 339.077384508523, 342.805117551768, 340.87775645112, 344.548042059222, 344.471537570427, 345.93506861998, 337.041483192547, 343.052784912612, 342.579742394428, 348.035773181298, 344.666448654486, 341.539025467075, 339.742595397254, 344.303195220571, 338.356198292683, 338.126693197186, 342.428364695885, 350.636425748245, 347.388068270501, 344.667295418282, 344.200817873879, 342.283688460091, 343.504780664182, 346.670013304784, 346.061419449206, 345.321230347174, 342.589475287144, 340.25326915946, 342.499900872137, 343.346068523319, 347.188670496127, 342.700395070037, 345.352768274934, 342.3065823925, 341.394232127103, 343.223201699751, 345.786138760742, 338.139486680744, 342.944150063612, 342.276896387871, 345.366973910229, 345.095295944761, 342.904755809362, 344.100675161324, 348.96935278297, 340.45235627706, 343.812056661267, 347.416357012686, 345.517261709809, 347.059302659177, 342.469667689977, 346.811728743126, 350.184497738582, 343.533884424541, 343.577878161232, 345.601096080853, 344.950796914662, 338.496611050911, 341.335611698441, 344.660562004643, 349.708321167703, 344.554628146479, 347.120759138525, 346.334461760515, 342.067878393761, 339.361436223197, 343.194845709196, 347.600432406361, 344.742082600837, 344.36631889246, 347.69960888585, 347.519161154413, 341.188709315083, 342.257640101785, 340.341352488157, 350.92235704185, 341.28081548278, 347.665549349242, 344.47948191493, 344.266901874384, 342.742342799214, 340.898174492573, 344.09692525248, 344.774617127732, 342.735211767368, 349.996579460256, 346.389759378145, 341.280673883086, 346.79723155054, 346.938584171919, 346.586027570521, 341.633513094803, 348.219263890492, 343.091424336747, 345.65873548739, 349.341417571758, 343.867119699956, 343.673806818063, 344.935734626292, 338.320147667279, 340.527893819743, 345.383324810025, 340.425721720744, 342.301522058663, 342.195481301644, 344.705375870229, 345.853313971528, 342.9524157624, 344.751219188687, 343.804518764089, 350.637032512294, 345.580733411064, 341.32677747653, 342.567700212475, 346.828752100538, 342.778418916397, 346.377721378243, 345.502340789231, 341.634219387763, 346.424163924646, 340.304328008023, 345.799579080619, 346.385216023336, 346.092151928532, 345.047684621996, 341.961069942215, 344.291985068168, 342.876257550485, 343.588295084695, 349.412173888649, 342.948450509547, 340.109320605744, 344.449828101775, 341.615418247189, 341.870482891937, 341.278244984086, 345.675421969666, 345.181917160695, 344.582606247874, 341.043036251379, 342.176566842434, 341.658458230623, 343.42841258037, 339.267437975849, 344.790067093813, 345.671114232757, 338.817730578348, 346.811559861207, 344.998123822479, 342.838571637418, 347.714751714459, 347.38565378323, 344.266495858937, 345.772023462435, 338.273835229416, 344.075532218724, 338.297901496782, 346.522933738377, 347.439715631279, 345.323189316637, 346.961121831278, 343.804568569334, 344.128933300406, 344.222794453172, 343.770215066239, 348.692563426753, 346.255250678631, 341.92727032415, 341.376146898999, 340.591070762817, 342.898250137513, 342.357824854709, 344.643504068222, 341.843752555216, 338.794847348401, 343.061912579212, 343.258435399003, 346.593712892731, 346.877345998818, 344.422100220338, 340.623001585493, 343.290653404512, 343.607637450278, 348.040674658751, 334.535385535627, 350.595103933468, 346.204761621634, 340.126637603417, 341.378403747178, 339.617287043487, 340.11852091571, 342.892768321446, 344.391519798912, 342.477434311125, 340.438454816669, 341.969957538904, 344.76988227059, 345.138131397841, 345.977655185561, 349.457196215387, 345.100260646511, 343.018597776089, 340.293161121336, 339.424668591511, 347.161243918117, 345.526072308109, 345.355969069608, 347.022793070393, 351.535741415163, 343.638845632047, 346.304446418619, 346.935324988075, 343.463558994366, 346.761037733234, 342.557043731698, 339.522103079489, 337.064731835363, 344.207204604972, 343.488777844092, 344.026622385664, 342.790494813982, 341.107617100729, 344.623674907357, 339.471837682338, 343.36560410753, 345.642658447537, 345.28819166272, 343.835432015006, 343.688832787763, 342.940327969868, 343.623858541686, 342.164672293505, 345.078701765172, 341.689970231802, 339.498160578808, 346.303920340922, 345.116554057051, 345.098459276887, 346.65484357525, 343.573974567597, 349.925471495612, 345.306285565515, 346.926881176879, 342.948055923769, 346.018782590061, 341.393242935049, 346.296947141358, 342.629939288558, 348.14701971433, 341.182419817522, 343.465219660702, 344.110155618408, 341.943982638955, 343.216566412876, 339.663782900263, 349.461643630558, 343.150385750132, 346.033594290379, 340.694049613707, 341.815721847293, 343.818467838111, 347.057531980417, 348.636866415556, 343.938629329509, 342.67191057836, 340.262871259128, 343.23731088752, 343.706472512171, 341.922122057479, 349.009687307456, 343.382126078084, 343.271422529204, 345.171457781227, 341.849110184089, 348.659011610302, 351.760823427668, 344.433991160684, 344.748644719752, 341.401710467504, 349.890257008967, 346.69490145137, 342.640335836047, 340.45077603349, 345.54723284972, 341.26338426549, 342.991191001132, 343.117804070092, 342.131297224068, 341.900373624007, 343.306245154507, 347.925545246661, 342.966243800305, 346.571443172876, 342.751296294092, 344.739971581224, 344.480343944523, 341.640796364309, 346.23810075467, 342.244594798429, 343.784500577557, 340.002338117464, 342.069698101221, 346.043354566138, 340.667061297134, 346.262800520484, 342.184300222174, 344.883564862708, 348.547619728071, 340.893567374134, 338.413488058881, 342.466882642424, 338.347803309321, 343.978913927938, 334.895094570198, 346.87612886195, 338.251792130765, 344.985159169077, 348.141514740496, 346.616277085046, 343.442298666892, 343.223633734233, 348.70772265218, 346.26462206108, 342.272437254183, 343.905664322268, 346.297445471345, 344.355148180769, 346.020043783961, 346.179394621089, 343.925597100402, 340.41865869119, 349.328881601031, 339.194779591625, 345.895393605059, 344.741537756599, 342.304575636381, 344.369510401568, 346.809686006418, 339.764264869318, 345.272406435901, 347.564849345339, 342.786324902161, 347.302574670076, 346.406057587132, 338.662249741107, 342.923611480204, 348.376332730159, 341.984629584743, 346.667557459769, 342.298097668747, 346.25941117203, 345.434220689791, 343.263216732201, 340.255495315354, 340.581438459428, 346.168468744796, 342.353685989982, 344.245523681536, 344.412507513525, 347.817457671138, 343.699454031294, 347.49449694336, 343.620832053245, 338.346497638062, 345.738611822745, 342.726063649352, 347.043089248337, 344.560540500719, 343.997019706879, 339.519987771892, 345.421449679393, 338.248643346861, 340.63232332041, 341.641488561743, 345.782656315258, 343.05161425128, 341.930498804249, 341.255107714827, 344.990858793261, 351.514426568522, 340.499052709054, 344.397228839951, 340.871503360558, 347.961339043901, 343.698516952577, 347.844684518329, 346.175169616417, 341.506369066802, 349.309615176275, 342.322781574269, 343.642690658674, 341.662875342864, 345.086882810652, 351.491787785867, 343.001638675902, 344.936418065854, 343.770104240949, 346.979330254649, 346.5001706985, 343.416278214731, 346.947604752744, 345.2033748937, 343.915349830786, 345.523510631634, 344.494525402056, 339.466568427903, 341.783835209779, 347.630672299096, 344.956506697313, 341.307988076954, 343.78134724172, 340.457657370451, 344.504613933929, 343.977645445538, 341.933898939185, 343.943690320805, 340.3154083159, 344.400475299398, 343.414231828279, 342.028935558624, 347.288211505217, 342.960078572456, 338.181488989964, 344.184299054019, 341.771002749042, 346.460563256324, 348.656896098665, 343.832442238436, 345.561718025385, 347.461230856522, 339.161493481848, 346.57497947107, 338.831926649256, 341.986295537603, 342.56033767377, 341.739144523765, 346.571701494221, 341.876961234675, 342.853748268842, 342.133071235075, 339.031552428407, 346.431327368973, 342.043607766779, 339.593805900285, 343.877491046105, 343.170978841236, 346.227010727705, 345.551652801747, 347.74834180103, 347.893263111325, 340.91737529729, 349.503830091137, 340.820805098201, 347.807113267281, 345.108199106458, 346.426700156025, 342.389824906716, 346.043710743177, 346.18216069839, 349.341398407896, 345.461900481897, 342.563274990485, 344.362602919594, 337.03397363864, 342.649347528196, 342.634041115874, 344.06419291284, 343.676477917951, 346.320606373385, 337.568262090929, 338.333616057029, 346.268083383526, 348.1744566674, 346.666909659676, 348.593443888521, 343.284019982024, 344.164783267645, 341.966200229459, 342.547726539101, 344.277389538244, 342.597546330066, 346.278350813812, 341.595010766566, 346.240384126951, 342.546966286175, 342.477786297206, 344.91728440121, 344.162412243314, 346.953001596063, 345.223556552425, 343.076359812599, 340.213429410978, 342.279052450622, 341.184377347633, 346.940402770428, 339.238462448709, 341.493916739026, 341.67020173445, 336.938562363475, 344.982509510968, 343.564472503978, 348.197331677027, 341.414257576299, 342.669112576759, 344.625974811537, 345.885577982712, 341.968947185075, 344.961128825483, 343.228188518953, 339.627790489641, 345.835116061249, 341.077825071142, 346.924703371051, 343.707966564117, 337.579388856272, 350.094083982557, 337.570294419096, 344.654575527108, 348.483916000084, 344.085262720065, 343.090236509195, 342.158588510916, 347.261209912446, 341.009035127159, 337.592612382672, 337.766060147184, 346.69095126312, 341.332362957336, 337.133093196117, 344.400054232692, 341.826618542017, 343.551560830874, 342.565110151705, 342.535033982894, 347.764976644412, 340.754301610066, 343.341539045017, 349.430553687469, 341.644742086895, 342.452072063112, 344.324637432896, 346.918192376262, 341.565190680366, 340.091023488401, 347.42878434769, 344.177299153043, 339.017527878841, 348.859933267245, 343.951372894045, 342.003094123065, 344.323163130418, 340.117780601515, 344.272009919392, 342.081578617054, 344.641067581281, 343.104129398216, 347.727394794188, 347.362700433986, 340.88400977736, 345.244271454508, 340.893717132161, 349.972251544179, 343.866616637027, 342.565203121156, 345.692833842132, 341.625961254487, 346.592372301508, 347.003435299832, 343.218259697032, 348.740517235726, 343.045502794672, 342.437000995297, 346.112958031956, 346.649655121571, 349.926018096111, 344.477040649441, 347.257532379825, 344.517071518656, 339.936784235845, 345.55480039707, 346.334211042036, 344.797974747616, 344.005370503204, 342.413567545217, 343.170672816129, 349.587674868578, 349.140117976551, 341.779065895136, 346.627883533389, 344.659220114399, 347.872626798859, 346.801959483131, 346.768795038579, 344.970742611421, 347.256270005152, 343.255755760092, 342.95386996252, 344.668734116389, 343.978168614194, 343.657342244748, 344.205227382778, 346.383107127237, 344.968717262597, 341.918001029132, 347.645806989027, 343.653318226759, 341.246944735217, 347.383559719947, 343.226642366329, 343.117518935123, 343.069711255289, 341.790282920577, 347.664922456534, 346.291450530776, 345.781515333955, 346.985019228518, 346.810824985854, 344.376948028224, 342.222268748659, 339.950803895225, 342.587867551295, 341.473548510624, 341.481851688422, 341.03806290459, 351.478300205764, 342.217741071961, 344.247999931985, 342.539292419286, 342.460682233097, 340.137720853674, 340.654400410788, 342.113746272582, 343.441469279214, 342.720817374056, 341.658446427021, 339.467944232933, 348.457030388875, 342.168304440977, 348.796947528304, 343.57494620113, 340.501571327209, 346.10794211616, 340.212136632929, 340.975868926257, 350.186682929963, 347.344560810367, 346.127194482877, 342.594776453688, 347.796870134599, 343.608350029265, 345.543349228552, 344.728183824009, 341.906804316948, 344.504044255953, 345.5982613852, 341.220970242554, 341.483722311651, 348.373216820099, 344.604774947912, 347.767636626983, 341.24916858761, 343.457252833955, 343.770536837288, 341.728654975312, 343.875456177759, 345.84733479753, 345.557943004882, 353.200702176379, 340.351531686203, 346.589622774685, 348.679677503682, 346.324158150585, 347.959217710177, 347.453048860495, 347.371330116458, 341.794684825046, 341.479133509181, 345.892627863954, 344.835206764871, 343.851348331372, 342.86168405875, 349.654554637411, 341.511745761159, 350.622587246101, 350.657068070762, 344.913709293103, 349.470264391476, 342.330845637123, 341.971003079124, 346.753764183648, 342.157896314434, 341.534466836593, 340.789942372128, 348.525103457302, 343.130780288478, 351.572848593927, 343.948906781554, 344.705836583054, 349.801051835366, 344.204131032826, 344.093982629556, 341.067274423083, 346.582248324534, 347.544581394504, 350.361517992006, 341.071384540457, 348.660799347029, 347.280891795102, 345.327097873217, 345.650802208136, 343.662710691107, 342.167469186933, 346.056834233006, 342.742171375013, 349.250565556061, 341.594851787616, 341.844137000477, 345.641901817231, 339.890222072369, 343.897677656212, 342.096129697778, 342.063479015649, 340.073349226477, 345.148874318749, 347.15236643432, 347.504406005064, 343.895004947334, 337.376744683911, 348.891078541343, 344.959244134351, 344.896516105441, 349.961916443559, 346.686516040731, 345.54186794514, 346.063112743755, 342.003556510197, 343.038611689872, 344.250581524645, 347.771744864506, 345.108694847068, 334.233044009216, 337.455757944863, 341.953332643938, 344.262554710251, 343.801160289982, 343.630008483192, 343.452284038795, 343.81101653715, 341.245160523541, 350.971026238106, 341.201257684329, 339.833886856779, 348.542278138478, 346.852169418236, 339.402985928068, 340.410984661679, 340.173699418559, 343.444373198724, 345.208151198957, 347.585149272153, 345.871566312341, 341.488673413378, 344.527140450161, 338.155410375859, 347.454780118559, 346.989343719994, 342.430028259854, 343.948840587893, 341.184509985604, 342.437458271874, 343.546198493295, 344.903284506649, 343.613496804419, 338.876173877731, 345.379213551445, 346.021498449129, 346.55384079115, 336.840178655187, 347.831939284385, 345.630594413707, 346.34696000347, 345.882605392843, 343.371087770059, 339.937076576053, 347.441158659733, 347.662032643127, 339.989851556452, 345.840635813104, 341.890830556555, 337.347460443156, 344.064224172902, 341.321438686747, 347.253559724013, 346.456216397119, 341.682774564338, 340.615098149563, 342.119825842919, 343.976495282872, 345.469643292466, 344.131618406457, 346.060633918164, 346.174955664271, 337.821792922336, 344.481593470896, 341.165794993281, 348.496029985315, 346.832862857825, 345.651583221137, 345.131188489924, 344.475804414371, 345.067669686135, 342.697615982201, 342.297283582628, 344.817624720509, 341.513349140227, 344.371360556142, 346.05704270682, 343.972215218198, 338.931985340269, 342.369252746767, 340.28676244815, 346.010336273777, 343.534807321088, 347.963973172312, 347.49888805858, 336.782681540178, 345.006125308861, 348.254335185209, 344.997699437502, 346.451436273998, 342.983236081659, 343.742296190557, 343.66520442453, 348.458128717351, 345.671652798271, 340.598938174979, 346.285768120912, 338.883819465353, 344.043794692389, 339.983244279716, 345.740428918307, 346.090732907124, 343.065673891384, 346.5147917358, 340.079061617625, 343.289334003707, 347.020047740946, 336.599993905121, 347.964991359013, 347.06645459004, 341.431775871526, 347.739936754811, 344.031743888622, 342.140403855556, 350.615574341234, 340.002681072606, 347.855914936115, 345.359435832028, 342.898315295148, 346.502449744265, 345.948693377887, 350.170299128699, 347.956515112173, 345.314565082845, 345.560210457592, 341.716376972668, 348.532375862003, 346.208366188244, 345.541215581568, 346.970972094321, 348.331129504941, 342.602290875666, 346.902944457238, 346.834361284106, 348.246333461777, 343.765665063414, 344.668101713779, 337.939741825659, 340.860197245958, 345.296525546399, 340.93679427049, 351.384098661111, 342.227425528264, 337.402304628705, 340.619237505422, 344.161782462752, 344.927941431646, 343.41848996928, 336.767450842619, 345.594228116753, 341.375991224024, 337.960773390368, 345.358981061288, 347.33872274549, 338.559832144098, 345.771208623418, 342.900545568178, 341.3340555545, 345.053544137469, 334.27291953565, 346.543653146584, 341.973720854979, 350.745250744103, 345.800768224305, 347.032299898445, 343.599320791638, 342.472294197918, 339.669401083992, 344.321291001507, 343.758133225479, 338.41796715549, 344.123329659412, 342.53851546678, 347.833395761148, 346.611323724612, 344.938670431765, 345.476686685095, 344.649174432003, 342.938841599287, 344.038590482366, 342.626272853583, 349.069263068583, 344.066147780882, 344.890669815232, 347.192146623924, 342.550761055606, 344.414583657972, 343.065723139935, 340.1995008607, 343.073320940507, 343.060034975618, 342.390067586814, 339.067080919183, 341.675740656145, 343.663830425945, 337.944705177648, 343.586393943029, 347.524602875796, 344.444810467121, 344.986035969952, 341.370548994724, 339.172067317908, 341.891966770581, 341.329264173858, 348.050761664808, 347.382302752289, 343.653260998999, 342.683050841289, 332.112673315991, 348.503520810122, 346.754095477435, 343.837697564341, 342.208610294391, 343.641582614999, 340.540518652638, 342.732448322994, 343.536020747585, 338.170677293492, 341.064690982188, 341.827548522185, 348.912461500178, 342.09737064279, 344.073702601913, 342.275759409322, 347.797938735845, 349.493327443063, 345.408391889696, 346.325452000813, 342.341814331059, 346.692316855234, 344.765721719786, 344.843163105201, 346.49081418192, 339.582536415501, 343.155307599441, 347.862597405112, 344.612761622352, 345.583932354802, 344.490198722993, 339.164326632756, 341.914442530265, 341.349648474889, 342.132584656317, 345.492835345738, 345.437549432049, 339.99617909053, 348.914794237167, 345.555234595168, 343.493086721098, 342.133978000302, 348.139008725721, 346.772506359801, 344.344723644106, 345.618118901231, 342.079227974069, 341.059827406449, 343.868779249933, 341.382065528046, 345.191161078434, 344.209304118116, 342.459646377448, 349.897488985781, 341.001724869107, 340.48787714439, 345.136987740635, 343.493777223876, 343.882631446692, 344.446530591903, 344.229819732783, 348.419294585192, 344.23168573841, 349.428003918671, 341.771242907893, 345.647307071911, 341.583833048612, 344.993595981573, 338.433009868246, 341.79683075995, 341.075749017782, 342.305769983746, 346.447534397438, 340.048743411533, 346.540627570399, 341.440042154213, 346.364591255882, 344.614903161992, 342.926379846375, 344.570219388562, 339.886837631057, 344.548994572534, 344.980200045139, 343.354640407235, 344.804240174644, 347.995444091602, 346.836681634307, 344.552413031919, 345.641631160248, 341.181576059691, 345.600147432703, 347.388506019639, 345.045757227785, 346.774439540788, 341.768415274484, 342.300277801244, 344.86016690139, 343.345767994957, 348.550305999494, 342.301749932397, 344.68739164972, 341.338475723831, 340.727995540654, 342.785678822683, 342.625211281529, 338.807267652207, 343.39529087125, 344.017052477587, 344.852876808447, 344.313445318485, 348.450385432582, 343.359258047747, 345.097668611051, 341.348512408872, 345.92190688517, 346.564595137547, 339.670808985371, 342.336788132976, 336.649489171979, 346.973689435067, 343.176603314209, 343.12466872537, 345.750000328495, 344.479043705832, 342.056254946706, 340.537571869576, 348.804016768583, 349.121269326194, 336.001809091263, 341.150844385849, 342.445897396428, 340.560581943424, 345.90794992109, 340.408606037527, 344.698696192009, 339.690122277821, 341.072033442666, 344.438063355296, 345.071051179603, 346.531018171995, 340.739475601966, 344.042640889063, 341.327772330617, 348.499010999759, 351.875521016949, 346.138917274754, 342.587393982359, 340.400163566893, 343.45943411776, 344.339113990186, 342.977037980764, 343.421149853397, 344.809600738698, 345.803017777889, 339.956526666659, 347.166412121369, 348.341275879063, 345.884240334508, 344.635694401466, 342.769065593584, 342.401983832991, 346.101421713605, 347.023223417784, 342.382240578103, 343.920273233774, 341.875421374211, 339.63346611608, 344.725415513772, 344.5219868946, 341.408517913783, 344.393462793789, 346.107188162739, 342.26154646963, 348.204006536138, 350.589892550616, 343.669076120011, 343.102142405837, 338.871493576689, 341.510878119277, 346.479794713786, 343.404912422503, 343.645472804321, 347.326210699082, 345.329230133722, 341.571589363966, 340.551113809495, 349.022034369151, 345.809499603639, 346.59290858953, 341.831281116061, 340.07052705118, 341.270671357683, 345.194257132439, 341.775239875129, 343.159493207234, 345.779195904793, 344.947156518015, 346.579471043088, 341.1812638614, 350.540714811928, 344.886767469077, 339.901951537785, 340.674646250286, 337.298746487328, 339.679436506602, 343.088448326059, 341.493484092549, 345.189221048644, 346.70946266836, 345.702033778986, 344.990247856781, 345.847671354225, 342.112835370037, 341.47952638643, 344.627349856785, 348.593573485388, 344.932598986803, 344.465892233371, 341.904481523038, 339.726427778552, 347.105371657931, 345.989565689008, 340.721923476113, 339.278208575763, 345.20652318575, 345.303569801497, 338.839059460715, 342.899220711824, 348.58111387158, 343.33743129913, 344.616428594033, 341.426419368702, 342.709152501349, 343.4427571381, 346.538418433556, 348.266326732775, 347.028346336643, 339.240035749062, 346.229324913441, 340.893005320571, 348.553214834039, 347.910999107905, 342.30176717162, 345.230184267478, 341.660154074275, 342.302890897579, 346.895431411156, 344.962855004757, 340.949633274929, 345.26191382194, 342.389920408365, 349.107548408753, 345.770115573813, 333.920913732378, 339.879498114581, 343.740901538323, 341.531086742115, 342.052084823811, 345.093817167045, 342.094553134862, 345.118511734554, 344.458843599708, 345.197208046383, 341.677852917568, 344.111650864875, 345.68077985716, 347.001173552428, 346.070799019776, 342.286450166172, 339.406004945691, 345.938093590265, 341.617808167942, 342.279464184278, 347.772511453377, 337.9535981569, 340.016317758835, 346.47576790796, 346.657894325787, 343.381001732161, 350.248374472846, 344.790892342498, 337.987415841284, 346.622525529051, 342.480330331279, 348.735835798884, 342.868496007389, 343.370424606661, 339.940851408729, 349.184168917436, 341.019342432635, 344.305986723242, 342.29229386985, 343.565303097313, 342.282004241101, 336.71622757505, 343.685566938553, 343.813567348614, 348.194533776168, 346.318506035575, 340.385064697267, 340.894707819889, 346.86170997955, 346.370876437803, 342.912774276537, 346.442863484785, 345.016022978211, 343.536027693023, 348.062770589515, 345.150570526759, 337.665479257402, 343.565626477591, 340.105409458289, 343.027763984852, 343.066117153252, 340.687788437137, 345.401015637011, 341.420952212473, 341.70238994131, 339.20546138377, 345.519663839619, 343.526411335739, 343.778946315415, 344.341227420968, 347.244029594638, 343.504469042482, 345.26320101828, 343.525776035463, 339.507396244409, 349.154046396532, 345.702076129933, 348.880006383457, 346.488406528937, 351.049103087893, 349.020986921667, 343.468277437163, 341.985824333862, 339.51764253395, 344.417527774693, 343.954056888102, 339.003858526774, 343.735644858693, 343.498515985548, 343.884253428431, 339.735185709269, 339.403608088947, 345.033625719942, 342.536580540034, 343.544645309224, 341.276458301229, 344.460293570261, 338.093240107414, 338.665625638684, 341.56023299151, 344.505751789455, 342.392153934881, 342.375387741305, 346.563004215744, 345.063171096262, 344.288830452181, 340.824716061657, 344.29266072877, 347.116041008005, 340.14458585262, 342.152458952809, 342.743139266915, 340.311829699473, 340.117190519739, 337.298538469213, 347.059984402615, 339.513862359584, 338.995986519068, 343.840592007724, 353.00965974458, 343.059203253933, 341.718907229501, 343.136820278239, 346.474695351972, 345.651346879229, 343.980107780798, 342.813130787323, 342.937485315051, 336.546611131399, 349.512139705657, 341.470468869821, 348.563001945028, 342.9583561155, 344.891824464434, 347.502062756512, 343.429113476259, 344.008040462186, 347.10456310119, 347.077035412641, 346.975806704741, 345.74080835115, 343.287546948364, 345.492538675591, 345.623654328759, 340.814813254553, 340.884006529673, 345.991681261298, 344.129828218262, 346.533144735139, 343.18671496799, 340.868918506621, 342.352663199562, 350.879833963972, 334.548284994985, 347.638437368817, 340.941235331938, 341.019283187916, 349.156702925449, 347.691975617716, 346.89942362615, 340.196766621769, 347.000735572361, 344.613618827153, 349.544967698062, 344.758005531414, 344.884731420635, 346.326246873084, 347.658982514783, 345.328338613388, 340.996702727861, 346.124818730334, 344.250295041954, 343.033111573382, 342.3104140419, 350.067600396627, 343.707345635466, 344.445126281422, 343.347757914909, 344.404395466693, 346.275956278102, 343.531753680086, 345.390318425074, 338.266565684463, 347.442452981684, 340.856377632797, 345.268473155661, 345.88364579642, 346.099221976512, 343.938484335075, 347.539689199726, 341.370018150044, 348.662802515745, 340.654487770966, 349.298264608895, 346.339152071155, 347.92345524993, 345.3045823737, 348.604281753768, 343.371287667851, 341.614861345175, 343.581752451322, 344.941375363296, 336.101806675008, 344.766706557829, 341.570699285982, 340.73549509236, 343.689196662351, 346.948141082509, 344.715357555955, 346.280925563916, 344.832565811488, 343.146721936032, 345.915661171332, 343.176259119349, 351.552701715131, 347.006677079878, 347.713337047534, 344.772460331729, 344.933999358294, 347.012905142888, 338.499419920975, 343.276367399781, 341.917007359608, 347.820787316164, 341.320523042347, 344.558378569584, 346.814593676052, 349.092538468424, 339.784996829621, 344.488434126196, 345.486321495265, 342.841275071151, 345.982209741574, 341.904326363965, 340.318623325577, 338.706117723052, 344.165919165671, 344.953809724304, 346.117104627611, 341.680367509727, 340.921337236484, 348.351164030642, 335.384792003527, 345.468349208771, 343.056817116635, 345.570533896822, 344.579692411278, 343.251727316172, 341.040083369909, 348.641040293809, 344.811507170185, 348.866482684486, 339.524704585591, 347.908544651931, 346.692778071136, 346.592465813679, 345.852334828761, 350.278330019722, 345.458858122381, 341.871700813311, 343.93364455393, 342.535558317751, 347.965187136723, 345.603915514975, 336.704364989044, 348.181515895808, 343.016387952748, 346.090705178088, 344.025621601158, 342.016300924121, 343.091995696966, 344.69543079103, 342.922676082161, 343.9238006523, 345.060775681753, 342.375701002516, 348.987801739573, 342.845932992887, 341.66843412497, 345.802813516459, 343.186653141298, 343.216170308672, 344.603754957524, 344.438385880971, 346.909756470894, 342.124423325722, 340.214851002126, 347.985475112476, 344.860416216138, 344.112215416632, 347.992996900715, 348.431835684296, 343.00658746645, 345.062788062454, 344.488267762109, 343.414516872779, 343.431733889477, 347.136905074848, 348.012181926898, 337.245552117125, 342.718081204793, 343.567227122356, 345.06424204745, 342.431455995114, 342.417761058012, 348.382621985711, 345.658948409987, 344.741925127888, 339.952030361869, 343.919521877176, 342.301473566601, 343.347153481426, 344.378038191421, 348.48850630782, 343.014479536217, 349.009580256768, 344.065600048535, 341.514443123961, 346.268687343836, 344.783584653702, 343.072602574905, 342.86373757418, 340.489666913591, 341.534016709239, 343.552431793417, 344.154550862642, 344.26450292246, 344.391017219664, 344.542078241436, 346.805903933748, 340.259694176657, 338.196018679566, 344.470548293767, 346.682662505164, 345.990438969828, 345.178808848769, 341.909242317965, 339.754169693135, 341.681704807935, 345.869686429697, 342.284642524239, 343.045551099088, 342.449714534673, 340.863057622609, 347.517989524981, 345.824668661783, 342.573034666018, 345.434017179371, 339.622713505007, 344.219568868075, 342.269921168164, 344.75043654934, 340.528227329565, 344.153799290566, 344.790060289201, 345.871022315606, 341.790157672878, 341.119481956655, 345.039641435816, 346.497834231861, 341.055496800483, 341.745835248513, 344.093480821254, 340.525304551783, 343.800397713153, 341.001147514487, 343.428853304856, 347.238198767543, 344.954505246854, 344.41876346677, 345.485232090328, 351.33507512783, 344.503088030017, 338.247498580746, 344.249109807622, 343.421732697568, 344.495576423587, 341.418940687986, 338.475025504633, 342.70222661593, 342.220457072603, 342.16130808842, 344.194564132296, 341.544439163472, 344.114309057231, 345.648301095114, 345.915637049766, 341.74652984744, 347.696244951371, 346.866766730519, 344.083303999606, 347.416092775639, 339.458527578541, 348.280012803576, 342.184611390988, 348.329905995302, 343.713547556041, 346.616297440704, 343.017817645948, 341.272099497295, 344.413382041674, 341.882369778233, 342.020117818684, 346.810597936967, 344.503039176031, 341.162111843608, 341.323207274728, 343.165862160287, 340.70744010892, 342.480479983232, 340.977511848884, 341.865106495118, 339.741337178031, 343.749818730515, 342.886898890757, 351.976568651224, 341.996973821507, 342.53474233766, 346.222513102925, 340.192879142868, 337.787931761201, 342.535088272782, 347.412621333275, 344.456823007293, 347.163708350792, 345.283735588139, 342.957122727789, 344.563541096526, 348.655357485704, 345.822504573108, 341.048352864159, 347.649804036658, 345.199744971429, 349.155760230798, 343.185700944992, 343.882981230104, 345.341294433549, 342.488789140668, 343.408744377418, 344.360599182598, 341.438924275563, 340.775276136428, 341.948539795913, 341.688273028117, 338.083327904022, 349.376451051468, 345.949538973012, 344.313125472424, 348.61150937857, 341.769021809469, 347.560908563117, 342.278663415799, 342.493328936587, 344.000274209866, 345.567433702771, 342.534711281676, 347.912129702027, 342.409704864189, 346.564427371896, 335.743506392146, 343.153153615888, 339.94554152631, 345.183943218195, 341.983356762676, 340.33264917864, 343.713769093277, 341.458322721291, 348.14614726846, 344.156925888217, 345.547141678892, 349.433496724088, 341.080888931278, 344.001558820666, 341.50793684149, 340.346518499352, 339.433838006824, 344.549932948284, 341.36353261824, 347.792062955452, 345.703762749621, 349.356739629188, 341.873044801868, 338.954370148638, 340.78248529102, 344.819272529142, 347.579018210914, 345.112773220217, 340.26177857087, 343.783134471058, 342.213653408033, 343.118804730293, 341.885594299833, 341.397371696133, 346.156571870805, 344.548096393969, 344.339929247064, 344.129003360862, 349.208879037434, 345.133486848039, 345.577542788648, 343.074030559601, 343.866447661346, 346.73937902465, 342.516633834686, 342.913551376726, 345.709788481059, 343.820466704075, 344.715024093363, 344.524326365046, 339.124066111697, 348.391959132699, 344.848409819913, 341.361783727375, 344.76410744698, 340.823746400393, 347.255022118813, 342.383723862574, 343.83213281956, 343.829884404331, 342.727455134529, 347.825635661505, 344.909737798946, 349.169392851297, 341.539829961956, 341.26161095114, 340.896293869837, 343.721917652786, 346.55530720362, 342.061979979901, 350.683827184209, 343.328492165559, 339.475172093879, 346.272817038683, 344.628014673623, 346.958237295424, 348.512034058264, 350.20407252614, 348.087335344302, 346.067070728882, 344.84485606676, 343.556413450823, 345.829926168815, 347.044214364965, 344.644453410759, 342.217165535633, 344.774535461453, 344.572923722929, 340.879745626694, 347.816655051978, 342.876086589473, 344.213579012728, 347.452647619464, 346.790353450318, 347.92600709763, 349.221764388927, 345.554555529178, 346.516534507995, 344.703592214349, 345.758203830618, 341.964446440547, 346.586748815572, 342.476028175436, 343.396490817626, 340.456848887515, 342.288158654784, 348.087367341367, 343.283749305128, 345.603524622014, 345.50747826661, 338.46289855717, 346.228887984579, 344.388814001872, 345.568579397645, 348.952198974076, 338.45467352179, 342.622286115948, 339.654987740792, 341.138450131082, 340.893601210768, 343.827165536523, 341.820870997878, 349.718604898451, 342.518083890147, 350.182481526042, 343.997847659044, 347.290932397044, 346.187882175333, 344.417005219795, 335.105567832401, 347.364259717618, 344.340504698262, 336.662429278459, 347.714378863067, 346.133991404031, 345.119612420585, 347.792514723519, 338.261352847856, 342.221618316844, 347.852454099916, 340.522600126887, 339.384755048195, 342.10285062953, 344.934416879762, 339.485735731884, 346.76045080907, 339.877171422792, 352.85183205082, 342.83950489855, 341.212870446953, 346.193905961821, 346.836406108935, 336.218835003739, 346.74006361377, 348.517751952632, 342.957084376734, 344.687641023524, 344.250993943934, 346.117633938, 345.194988100557, 346.884564696994, 346.722465775587, 351.206216720533, 347.140303264607, 345.196589399418, 347.16449798199, 341.857637570304, 346.630199102423, 342.882074054952, 347.189266634344, 347.228486523944, 347.364420081608, 342.902559778248, 340.31578785888, 346.042374749475, 346.441954074471, 340.509960811675, 346.176221712752, 340.508056599139, 347.648009066294, 345.538805926421, 338.066053942047, 344.703815055158, 348.209119794539, 347.808092954849, 339.966963935403, 350.088409881024, 342.826013683555, 340.77062960338, 338.698647998642, 342.791658897165, 344.137573215633, 346.975118567309, 344.485842864229, 342.68164396934, 347.277810718205, 342.665749139483, 337.433252848163, 339.624464124265, 338.398126945426, 339.290356380443, 346.183704977805, 348.584112521002, 342.163892701866, 344.391376915787, 339.350661595786, 345.403516510814, 341.980920069383, 342.291715165982, 341.616967054316, 343.437638845026, 348.868149530895, 341.620729676592, 337.26705939472, 345.025850671043, 337.866327143402, 342.482208981868, 337.516044924809, 346.356262287669, 349.352753415387, 342.067461823203, 345.158696148299, 342.193815218332, 342.871707429595, 345.649956512033, 346.616587755318, 346.341418097751, 344.894679654713, 344.306078705828, 343.964227493754, 346.279916223712, 346.931357315636, 345.012765183275, 341.409175062353, 338.938802090209, 342.828525068453, 341.216309351107, 342.593699606358, 345.437006073989, 344.099662167617, 341.199783153367, 344.256910988355, 343.430091124809, 347.736482697711, 345.179135605657, 344.064157704459, 346.258178130738, 342.145164493327, 346.638556053389, 346.704404287841, 339.993009660507, 340.69243292199, 341.498526830899, 347.829952720633, 343.317181015174, 344.180493121614, 349.587378901649, 349.965717772717, 342.209561200126, 339.413727897578, 344.460908135051, 344.199892676861, 345.468394724269, 343.144532510923, 346.337785207538, 345.478297885911, 346.054059309795, 339.761890059133, 349.473641347447, 344.231624598351, 345.861806299344, 347.541538236483, 345.906979704388, 345.051617984369, 345.736885652861, 343.632373700332, 343.867318506688, 348.341680816468, 346.175949436356, 350.222081105757, 341.633074113951, 347.147053894265, 342.616109096065, 340.674370551671, 342.933835496032, 339.582626221051, 343.869325730826, 347.437256913632, 341.718553209767, 346.069974578718, 342.036132743447, 343.117680794292, 342.248198720008, 345.777415213615, 345.974177168158, 347.366581044745, 345.902111924363, 342.893273159986, 342.822182742256, 341.437315462553, 340.712111814874, 343.657295103141, 346.005006451901, 343.494838434437, 337.752205343223, 347.965246270841, 336.424271171452, 341.946948234412, 344.404886951771, 341.410756596119, 345.329326572239, 341.597078854797, 349.229160152193, 343.30039025733, 345.084176255718, 343.328773402786, 346.058110156409, 338.451255250027, 338.9165495883, 347.342603442919, 344.23096468786, 345.516519739387, 348.623404812466, 341.041692019542, 342.167877122519, 338.871058475366, 345.50852302789, 344.813367908356, 346.670790874377, 345.880073934035, 342.551567530419, 344.397311242624, 338.346314645201, 346.974878761496, 342.708012415248, 340.552830717631, 340.984241899503, 348.498708291188, 345.452798913547, 344.219298746495, 346.399952690607, 341.796625759779, 345.887989987142, 346.08219264117, 343.510284302752, 343.878613462428, 346.738335397623, 341.896734833329, 344.157399428791, 344.377907575607, 342.657970555899, 339.422106477624, 345.383059699058, 343.89728820361, 343.444341853669, 346.232734634905, 340.072256071971, 344.468996368573, 343.262695267267, 346.388859923787, 339.733434075083, 340.902257610204, 338.243589216888, 342.01045327334, 339.684504299735, 341.978857091749, 347.605053881712, 344.394685637751, 347.299769272039, 341.853652663808, 346.18836888147, 345.344297849084, 344.150379343735, 345.479120179283, 343.437865778128, 344.464986197474, 350.150376636505, 342.81717433866, 341.794038285458, 343.369014303576, 341.363037326346, 350.484846225621, 341.98750966373, 345.625679284439, 343.138596605306, 343.305175334942, 342.748663165783, 342.620355853273, 344.236337417837, 350.584282973106, 342.921816136967, 347.288260081542, 346.016592200627, 343.269986682114, 342.945565865906, 342.074793667082, 347.41995889017, 341.590668479145, 347.496325892341, 347.371214751573, 343.527301059704, 348.398638959981, 345.451740689766, 345.590054300208, 343.939966193946, 342.773457536095, 342.115858340065, 347.262135261231, 341.557939356855, 346.772382246011, 339.435072590397, 338.562734606533, 342.48438927631, 345.843411700117, 346.250407919456, 340.543281780893, 346.390348095175, 339.948081069238, 345.258220588556, 347.890668648064, 344.30004310455, 344.482494146644, 343.883054438791, 349.066784653637, 347.973468336559, 342.339782537673, 345.923461898607, 341.67448197311, 345.390505105047, 345.342517870751, 343.400822970689, 343.719157086782, 342.668258678106, 342.886535951509, 346.976178858837, 343.508023010873, 342.347274495091, 340.126422754698, 346.438938006772, 335.310340557755, 344.952436596512, 349.152892969651, 341.146864912099, 342.120640126538, 342.712178503968, 341.932723161328, 341.454030112122, 343.391234727568, 343.173684590546, 347.449329194964, 342.24705647404, 344.991596465598, 341.53158652919, 345.950928899932, 344.426364202504, 341.877723428071, 347.348418838237, 342.176307778734, 341.206183155271, 340.723471458701, 342.561731783365, 343.710338111191, 347.389817620012, 344.842713199122, 348.410548360921, 343.01754732831, 343.442495920173, 342.261556416378, 346.062802915654, 338.850988349472, 339.911725941579, 339.767190514919, 343.254658080289, 345.976626677144, 343.770384008259, 339.631527017951, 341.665085420226, 344.357983492588, 344.4025741696, 341.224205099879, 338.531359141491, 342.468416420907, 345.419166552642, 342.618792701612, 346.68439296121, 344.764792044706, 343.408494316962, 347.271582927688, 343.507270893977, 348.427770535506, 343.427108530508, 342.63378491806, 344.615976785641, 343.390109870742, 343.258039312183, 345.072771268938, 346.579080245414, 341.532165736983, 341.364346368683, 343.527634575058, 344.889973834281, 343.402332304541, 342.667119574466, 345.821146699126, 340.004360124588, 343.82684741545, 342.187096269604, 351.263506179416, 339.945818915213, 340.867697380919, 338.291471801757, 344.41026993999, 344.658873367117, 344.258450224269, 342.54495656147, 341.017390674958, 345.491757517083, 346.97703781598, 342.087110158368, 339.111131648701, 341.805450323405, 347.291425542436, 344.988840340854, 338.57604121425, 340.076738049822, 344.874658770002, 341.577744256162, 339.227874831653, 343.92907971597, 338.362614539927, 342.202124750234, 343.598748991629, 342.668645348978, 346.656173224907, 344.842477271754, 348.254392625524, 342.984312972426, 344.721499979107, 348.38274656195, 345.770639113598, 346.709632085789, 344.04899455324, 343.57398138447, 344.483116421498, 345.419018695525, 345.275851532893, 348.266741349431, 336.767670161863, 343.205569387087, 346.848538978888, 349.277438553714, 346.220907151887, 347.474518287546, 343.347681613804, 338.624287640105, 345.519120181905, 343.607875391261, 341.726990287425, 344.569818346282, 345.604599925703, 349.303260717179, 342.214144168247, 344.880568850237, 347.903567803811, 343.682908983489, 339.250197120673, 338.836775749015, 341.865370507654, 341.835679577126, 341.871565230176, 339.613209770339, 341.626073716795, 350.727832625658, 341.750661282499, 349.964728464099, 341.986055842572, 343.562382144244, 340.13292870993, 347.473613025652, 339.064111997459, 342.285227017803, 343.063945109485, 337.875980533277, 343.759567218165, 344.40241249357, 348.212604072368, 345.927060738134, 344.280251994393, 344.79834245244, 345.830965848059, 343.888811906052, 340.737847645841, 339.855610827042, 338.646545605547, 342.771319288478, 345.944732005199, 347.011049198028, 347.312881194996, 346.444399880604, 342.27068810751, 345.454092838104, 347.229398745032, 344.473546613062, 343.124903995124, 341.802207608085, 344.591675601077, 341.13589423546, 348.281419238604, 342.824972569111, 342.397600503858, 343.516647131387, 342.947023013701, 342.477640871268, 343.651606060541, 344.29911848881, 339.785533195478, 341.055771427705, 347.229910089249, 343.892670293249, 341.416207419889, 341.90305396126, 342.941503121431, 341.074455773412, 346.237204233084, 339.405919848296, 342.791240616716, 344.910393043541, 340.780695647807, 341.399656581839, 345.415305833141, 342.63399628735, 343.082454746618, 346.966188271872, 350.159290108613, 339.447689081869, 348.353137968559, 347.531842011319, 344.760837131951, 341.005136415294, 342.566607762448, 343.04700392552, 346.085176061993, 344.426311138335, 341.816838960972, 339.376693146168, 342.340952645132, 349.578524357142, 341.542772263233, 341.03813726695, 343.536927723046, 340.892037330185, 345.594892791397, 341.273606591389, 343.656221508794, 347.514323005046, 342.393310988292, 345.087296087508, 339.097511978997, 346.968112852199, 343.686122168241, 341.141242032209, 345.882898814073, 346.657474002447, 341.392428944154, 343.266183019686, 343.055063326973, 343.292380217514, 345.142850034392, 342.985333260696, 342.540454000565, 345.018269335459, 345.701342825365, 344.736695047976, 344.735570145892, 345.388055350728, 343.115794486023, 341.139405752839, 339.706222078408, 345.747243221804, 341.857835332197, 346.097295599556, 345.197194331828, 347.044900799547, 340.609155679377, 346.114825514588, 340.595143848731, 338.853771521422, 339.235074916117, 338.772365854793, 341.625831851192, 346.721435607752, 346.597399994743, 344.075859034406, 343.148254319005, 346.251938500049, 345.580202200906, 345.536262873819, 345.802499036186, 346.892738234165, 353.005139409944, 339.091034623811, 344.335191813686, 342.057384841332, 347.679598108577, 345.249607450952, 347.683304805249, 342.400604133486, 343.747508703706, 348.524572748536, 345.542906193266, 340.692722756103, 345.276051889363, 342.163690958022, 342.973852515391, 346.644851839671, 347.461104825593, 340.031275141493, 343.853844558782, 343.279741270505, 352.803976994449, 350.919038313506, 340.562317987214, 343.123475435219, 343.524863419325, 341.422054126999, 346.891332810457, 347.906878860727, 341.255600581085, 341.433562458128, 343.172152781223, 344.785947892268, 343.827816314571, 343.320252798176, 342.039296392376, 340.024304314651, 344.814480808218, 344.86700559724, 340.944115802003, 344.064784149707, 346.089411869238, 342.120094782043, 340.621818291378, 345.889219554231, 343.864179106083, 343.380343658091, 337.829685210786, 343.183551444914, 343.843781726162, 336.922581662171, 345.722361625538, 341.838153651185, 333.186135273418, 343.110901035104, 343.889580466969, 348.099267732807, 348.004843247186, 347.302432100195, 344.00174188718, 341.695627915294, 339.994875301883, 346.249634699382, 337.327759743384, 340.952313101883, 340.372024912121, 341.227020002679, 338.39418621285, 341.458661556957, 348.895227329666, 341.707935571996, 340.09525439796, 346.298163121372, 339.960333134593, 347.346183369835, 344.565082716787, 341.373427146502, 342.216204468839, 339.504946516231, 344.172787081269, 345.848495222271, 349.645396706477, 343.157163135061, 344.797531138508, 343.815649289624, 344.730668168384, 337.806238027285, 340.700533835452, 343.69137312493, 341.604233050845, 342.901268558829, 345.50135582338, 352.266407123181, 341.318026992151, 342.380025492916, 347.632972347712, 338.80104861338, 339.539808860085, 341.80569713686, 337.109229088633, 346.320189133928, 343.162555676764, 345.006220701141, 339.982348943546, 347.246121573702, 346.077574847647, 343.530967166091, 336.46248216977, 344.517374994051, 349.669349375495, 346.91263883992, 349.225523982127, 346.497303032582, 346.348912297328, 341.047174680014, 346.324784866743, 342.513959925385, 343.935902139901, 341.506246139972, 345.233379978625, 342.289620410386, 351.645573266433, 342.138165822761, 345.431371235342, 343.747913833485, 348.947630874202, 342.256121579489, 344.039772585504, 349.049650243082, 345.224625890136, 341.70317734752, 342.858212096928, 349.170426804919, 339.84595724883, 342.818583831712, 342.155202977294, 347.439507915747, 341.33463509939, 340.143292525825, 339.917578145571, 344.120509481239, 343.878657526951, 339.655308254972, 344.632458820161, 343.213721600239, 337.024734382024, 339.262052069074, 346.193603334042, 346.319701840723, 341.550332021338, 347.518654873767, 344.298675246486, 344.241075351537, 345.340302905805, 343.578220571647, 342.966697727344, 346.341828539115, 342.937187946162, 344.716002168393, 342.690447104008, 345.888063169346, 341.391480775013, 344.812712879716, 345.937427759783, 342.649688107796, 340.192576416708, 340.623254167692, 346.69366349056, 342.201926198044, 340.833919951393, 341.146290782543, 341.621313110356, 344.459037127938, 346.206538244837, 345.443491592887, 344.799455919866, 342.942422137169, 341.60812717362, 345.1502687792, 342.814424557221, 344.360873774103, 343.999710012001, 340.688484432948, 338.257151044845, 341.644659297108, 341.701728954487, 347.614862056924, 346.281032751619, 343.770585669418, 341.129412067656, 344.660188512512, 340.611407324571, 346.446097941507, 344.992829716901, 341.583663306878, 344.736810591883, 347.516130964215, 347.144874772686, 344.115163391648, 349.540522305791, 344.983259454098, 342.239399797754, 345.89994168172, 339.220788647605, 342.068184008727, 336.357119608471, 342.462524931711, 340.055148144181, 348.011130217524, 346.907411446837, 344.838662001943, 346.535869905862, 338.540080274617, 343.294200704237, 344.189558793634, 343.431275984913, 346.9255345966, 347.104603973179, 342.262784596048, 343.156964750594, 345.417718933672, 343.422842639884, 345.000382076461, 347.739887515077, 349.228058061694, 351.6093609396, 342.062104494372, 344.699003372406, 344.118709028762, 337.855877223289, 346.080539154855, 343.960776222488, 346.131356365246, 348.484890152032, 338.51914948939, 341.867412348466, 340.880742337133, 341.122415807241, 345.035864720251, 349.237579457023, 342.918438428686]];
