# Supplementary material for: Hypothetical Outcome Plots Outperform Error Bars and Violin Plots for Inferences about Reliability of Variable Ordering
Source: PLoS One. 2015 Nov 16;10(11):e0142444. doi: 10.1371/journal.pone.0142444 (PMC4646698; doi:10.1371/journal.pone.0142444)
Supplement: S4 File — All experiment interface and visualization stimuli code is available as a zipped file. (ZIP) [file pone.0142444.s004.zip › experiment_code/data/one/54.csv]

	sample_num	task1	task2	task3	task4
1	1	520.164353696176	686.531917730688	103.004011255794	341.326739031648
2	2	521.741339646766	676.258762015984	133.158077839357	344.593926757911
3	3	523.855817192482	683.744128168845	137.110346687746	343.601030308397
4	4	526.820198801834	689.376622845815	111.617557083527	345.523475428272
5	5	521.136273067612	698.393337099024	119.853792705904	346.841080128522
6	6	522.519870756508	673.42642547032	91.3468977420569	342.711699437007
7	7	523.554004558282	665.366468296098	102.507875101001	341.365877970007
8	8	526.355781167899	687.379791805461	145.248562566836	342.940952264723
9	9	522.791148631046	682.771792396048	127.123519254943	348.010226762495
10	10	527.016868062928	672.485666256904	137.686682670461	340.268039503516
11	11	521.223656923613	697.756985299151	147.15925020053	340.877159515011
12	12	520.424060580836	681.739493878968	113.717529921722	344.258409993331
13	13	522.300814804602	672.429907886571	159.293974448515	345.55414045119
14	14	522.026717270485	671.743844578468	130.851446143998	340.780391800283
15	15	525.341099257677	673.602385134811	112.251697593729	345.797290332808
16	16	522.359036127778	673.85324558073	103.040494422979	344.376923910026
17	17	515.930735134409	666.75513014545	106.829064492259	343.575851355926
18	18	522.455902806644	682.373285503721	126.865700404232	350.265989933516
19	19	526.350240467109	691.264658219198	100.28979175013	343.735596340455
20	20	520.679591481353	679.709229160812	115.407469560887	346.867110992538
21	21	519.136127182765	663.789952777244	122.23034836934	347.932035842006
22	22	527.531356208574	685.923617780782	126.613440269558	343.460016036921
23	23	519.789243049603	670.751478647611	106.216345512046	340.393626267265
24	24	518.927062373537	677.75052288423	128.47027686221	345.64334225168
25	25	521.036356497815	682.523075175702	119.671267762753	342.904718470914
26	26	524.647907251156	688.018498139505	121.417891900554	342.476802335524
27	27	525.918694781531	687.463703943206	126.279191386383	345.318736108889
28	28	515.697417867264	690.715587252294	153.14290635235	344.991737677564
29	29	521.197541108651	660.420193251659	132.241203174329	341.964833997584
30	30	523.962830995756	655.066939839708	136.466834728671	343.959765678603
31	31	524.649699270039	660.086211253599	134.007140949309	345.662288942963
32	32	518.931379037316	696.787330647425	153.784793556755	349.635130705751
33	33	525.735977206567	647.119496545954	134.876803337151	341.662554614443
34	34	523.568807622261	646.96057763633	127.847541612746	342.34938056756
35	35	521.419383452828	692.199300924024	137.784997810508	346.367352427774
36	36	525.94901274979	694.358551794243	140.060394420636	347.267302325424
37	37	522.456106010649	664.955063203699	97.635665354952	341.359223670724
38	38	522.359034503754	676.675817271383	119.061289321756	340.045354966218
39	39	518.072799132615	679.707837844837	131.615714976025	344.133134286038
40	40	518.950541913256	677.637805169743	168.642376693283	348.869342092388
41	41	524.253012740528	639.461160168664	108.096718853036	342.80952287692
42	42	522.68829341289	670.330342191712	136.616061499675	344.187118859443
43	43	520.929578267493	685.328997977152	178.146405441267	342.046751548679
44	44	521.423449004601	667.495117985926	163.996665034496	342.617740178108
45	45	519.846380048092	654.692367492358	110.596339868784	346.559967902329
46	46	523.386980181744	685.458682585302	141.871384758417	343.245128295337
47	47	523.734881493646	664.489408567929	121.979917896446	339.802939376015
48	48	513.769690141599	669.887697115024	114.89372952304	346.956827807247
49	49	522.097633312363	669.854541560017	112.216965541912	347.543164816182
50	50	525.072504237433	652.972047514773	124.84712929203	345.602785991449
51	51	523.837418800988	684.656113885172	157.212850975189	343.333170951718
52	52	519.482637977076	693.580214070612	95.2680610150113	347.830998984437
53	53	522.412436067387	698.431579331491	133.589648241262	343.683957139526
54	54	521.213779534287	673.431211080907	123.768083102727	343.386503786974
55	55	523.839490967435	655.762590369353	93.6534897098277	342.885181673684
56	56	516.848625653515	698.984240009624	145.908637912935	339.51072955696
57	57	520.747486604302	672.408910336786	116.761958490411	350.997869313206
58	58	525.683107590334	687.192564218441	111.028609266832	342.456743827915
59	59	523.340441616446	638.932830213135	109.055928702406	346.10512575624
60	60	516.818934921043	643.637949467271	119.453299503113	347.727833708278
61	61	521.267246562089	672.389853347375	159.314603481503	344.611123541575
62	62	528.889535751541	673.554173988595	125.396623802344	340.905934605978
63	63	524.234965372484	673.476134668345	107.223427163657	346.465805626129
64	64	522.211955902715	656.249887634219	109.23211285021	339.937479027674
65	65	520.809419098672	661.534955078884	129.250767854981	343.391607462038
66	66	525.805415090299	685.937570237014	115.485555121312	344.17697529951
67	67	524.700900742151	671.617136664178	99.1636307532033	345.793574744119
68	68	521.286356658316	646.046807080785	117.560980632024	338.819012554321
69	69	523.416737579735	679.400824181186	113.738077292735	345.02101861718
70	70	527.670133967768	646.695580058536	116.367491613997	340.535485503021
71	71	522.122358917645	671.925907923569	135.932341627695	344.055883550313
72	72	520.828706374104	654.846502718847	121.278434177625	350.150654174334
73	73	523.811505082197	661.952464777888	112.368794903692	342.45838600329
74	74	519.423511686336	694.019071281657	127.005168557588	342.443132461247
75	75	522.270218927955	693.001381588688	166.446039494012	343.55168662086
76	76	527.158929651029	669.839734002107	147.895656213692	346.373010828239
77	77	526.682903511109	674.433741730796	147.875825515848	343.834863297465
78	78	523.047375710867	677.484622307006	134.061894629532	345.703153775499
79	79	521.965593056876	677.212456960624	120.251160208537	340.916707166943
80	80	518.350686989083	649.093200317262	152.773472981811	348.171984368135
81	81	527.501760364732	650.088587555927	105.032800780983	348.369278658459
82	82	520.78100470469	663.444564063123	99.6977061926061	343.558010757893
83	83	523.288790012116	680.721616553188	150.102225315517	343.575014308901
84	84	526.968683511747	694.864888278014	127.860230672058	343.687545317942
85	85	519.901675928842	657.453974053433	150.561329530373	347.219374952262
86	86	521.387811998049	668.079847239326	156.170091104258	340.993921075981
87	87	522.718735135038	674.806085439516	114.598430262289	347.688096497426
88	88	527.409440611463	674.740522290084	112.705103217109	345.046286920215
89	89	528.001603260609	655.718122167437	126.430786340433	344.710279096479
90	90	529.302408359703	670.04256532873	155.731217619768	343.283674317479
91	91	524.181941081466	654.230197285458	134.97049469372	341.585765560346
92	92	520.200845958544	662.106047907526	112.768958252274	346.768086978642
93	93	525.071306343678	683.579034017337	142.380058861652	340.161508022924
94	94	523.238662870533	674.20722730404	115.304315428572	344.998573537411
95	95	527.50526897525	658.928259395132	140.034174061517	340.677518338437
96	96	521.131546162631	680.319479684902	165.500193039945	339.637723897456
97	97	523.979709378967	682.637570370082	167.615172239385	344.798737085592
98	98	524.361805094315	656.388730843916	160.370099420656	341.99352817541
99	99	519.804661315346	670.32771700084	114.443655167271	347.979654934091
100	100	526.894753009067	679.587129465572	127.898997899797	341.206525437411
101	101	523.611545379781	693.10080286818	124.393148225589	339.93429271403
102	102	524.301852197056	686.037215470949	163.906032124861	341.411278296951
103	103	526.394385255825	697.0588607724	123.463598628927	342.800764681228
104	104	524.114714447875	643.894325593141	123.041748898692	345.777657426534
105	105	523.661902222439	685.405005384255	133.471342631908	340.762619251769
106	106	519.038756067117	637.988762247883	119.247081003956	347.637377550665
107	107	527.374752579758	724.04374506852	128.602541486111	343.21739194333
108	108	523.627470006472	680.594872477031	139.418994523936	342.511946595067
109	109	522.680439630161	655.644676317359	155.573067747207	343.975008983453
110	110	522.592725660258	654.159449720096	117.447578395562	347.056276684314
111	111	521.062842062533	676.956178451154	126.143997131039	337.262374293472
112	112	521.856126473223	671.8325036761	137.267409067582	345.816046139744
113	113	526.844804607359	703.944243824214	140.449956318959	345.388688959704
114	114	519.194670783426	660.167096288479	122.138071621573	341.050411214202
115	115	527.9118893605	676.862810035401	120.107901617813	344.605441255709
116	116	521.931105851903	642.476716934998	170.862997595876	344.763641351923
117	117	526.127888915874	685.664327100236	99.8798446531748	341.907645530465
118	118	525.456549596389	683.053915587903	99.3122920054957	340.09628902303
119	119	520.435185267585	653.255843348172	107.810057505201	345.640308586253
120	120	525.544073229642	662.08900271228	134.174934624816	348.075893208207
121	121	519.893012782881	688.098744068707	110.841396346309	344.596884597854
122	122	523.712923589716	688.311906583781	158.430007889185	345.866030371154
123	123	525.120669764795	676.307558630204	150.26162919109	339.131099549527
124	124	522.949437288995	664.077713065835	138.943657662585	340.934287674884
125	125	520.827654390603	644.936961671997	140.458043368095	339.145976703851
126	126	527.152397546885	643.514694320931	134.359405082105	340.849862390353
127	127	522.507772754951	632.676865600228	154.495519114461	341.337151947664
128	128	521.628354499281	664.062230810691	123.605502590484	347.423683158512
129	129	519.643191318293	680.375410619105	116.399324637102	345.364136816448
130	130	527.689265920472	681.456091945859	153.63599386234	345.691615842961
131	131	524.473518022396	670.280817005761	110.27393125608	341.73112393404
132	132	527.769877638616	647.147876824877	138.350938845568	341.659967899078
133	133	526.204288489728	679.337052968592	126.251322699402	345.769605893317
134	134	525.883235150658	673.198070839755	153.626737518322	343.776467599703
135	135	525.233342881526	672.522916292966	137.28212916203	344.742849457119
136	136	526.32112605374	670.38487358227	101.332717527213	339.421500132431
137	137	524.88294585326	692.727035340573	149.528925790335	340.859828143256
138	138	520.753962372768	668.269792876569	108.308795549269	345.863708052134
139	139	523.119352884059	667.918811392259	149.110268636477	339.986775489913
140	140	521.105423040582	659.966879913819	159.190452724945	341.783444762319
141	141	519.351762553386	691.673744574055	119.914545792375	347.895728233126
142	142	517.919027890955	694.913122415446	127.534886677629	346.707650473175
143	143	516.412371218565	646.70469818426	114.208972321592	338.067924763419
144	144	526.179154659326	672.082127747813	142.79368467094	347.419428721145
145	145	523.514855112845	649.262026542009	147.418343762003	344.814080704738
146	146	523.438764550474	663.768484845937	104.741513369616	345.499486585254
147	147	522.192666542297	689.002227776649	110.481361028679	341.934207151824
148	148	520.527773159627	711.51479198349	126.659305533332	343.458828053675
149	149	523.69218925983	650.196747288532	146.056592748705	342.291819970885
150	150	519.87432466454	668.868022682576	159.237028227797	345.7244423553
151	151	524.800162721926	684.456253813866	115.586174683828	344.616937772566
152	152	525.226243170569	698.398189453765	120.622786240875	341.14119038745
153	153	521.679781923577	667.632392189716	146.030720291675	347.228048836719
154	154	519.288921610719	687.433033454837	86.3487749646888	346.121238263822
155	155	522.183773739333	651.230370752886	159.602410519967	346.054026434176
156	156	520.87822062858	683.758881223642	114.954474923862	339.911368510892
157	157	525.339755391532	696.861081959376	129.056523589209	345.229704427511
158	158	525.625533481443	660.290155306339	135.087877898931	347.486923482335
159	159	521.047686681349	658.639159159167	134.752883926225	347.427561461072
160	160	523.33999017456	650.339738266311	116.530506176539	352.050477376957
161	161	519.892265030876	662.810238321332	130.634894204103	341.518244352117
162	162	524.118209913442	665.944211125929	121.727259391163	344.554860927327
163	163	520.616137279996	677.917699416306	116.33421688643	348.252232118207
164	164	524.93301957876	674.685059938134	126.272541852877	342.809362251188
165	165	516.19918846796	669.35500881587	149.394360759559	341.273515529936
166	166	522.22689083731	679.293620416947	140.495070543977	343.265473361491
167	167	526.000086122275	648.454349700555	172.985496017652	349.911326690151
168	168	521.09953785785	690.97469025913	124.909940694522	342.771996937308
169	169	524.034129973425	648.457091734565	134.42689604909	345.6548793889
170	170	527.594904366908	659.42313726722	123.30701251303	348.481964550616
171	171	521.856240930288	652.693118035076	133.90052114238	340.194129105977
172	172	520.374899205061	655.101127411463	119.692547623181	344.860184552753
173	173	521.904706120932	660.042058054997	166.923436982047	340.737251927705
174	174	525.163558460173	665.621559535648	118.070425344913	346.209439009119
175	175	522.002492964586	659.2496125665	163.001009612984	342.225876489373
176	176	524.124617364726	679.218073085589	120.657169743776	346.045170732791
177	177	521.542121835989	681.31924808641	153.498408147538	344.754778516424
178	178	522.554151352821	668.225531017923	147.811591658159	347.101016111729
179	179	517.100982589785	669.876929700156	152.054854945403	346.162476466889
180	180	525.189700335234	670.69889671896	136.290042409142	345.461200061048
181	181	522.967538779032	673.478383880406	120.14194095455	346.048511951868
182	182	521.700224396611	677.17440415254	120.589747329845	342.954198202062
183	183	520.922539937228	659.141730471439	134.163998609613	335.260186324708
184	184	523.542721809584	657.491901824207	141.854430477769	341.138786923952
185	185	523.159694927521	680.637157551664	141.998517358418	346.793399882035
186	186	524.453538622805	667.194862289498	170.17411947689	343.645605538984
187	187	518.445530549466	684.385910396156	144.430837657804	347.877807407173
188	188	523.576564164192	670.025896605899	149.905543233348	342.907321206369
189	189	520.708977759843	682.830446704242	133.481544784574	344.536562568593
190	190	526.091942070373	641.551994101536	131.449320522707	347.941114762972
191	191	522.718258046737	676.784946241838	150.128346985809	340.748240020359
192	192	524.747385518708	679.11992225545	150.814285290089	347.588084621598
193	193	523.202835929168	680.616640248213	105.001264486606	350.8822337695
194	194	523.492346465951	684.04789322711	155.252762414406	341.582785877623
195	195	520.959929393437	630.197546246862	133.250270482056	344.045244258191
196	196	523.156602165878	697.054905267777	130.252118473793	346.708868574974
197	197	519.344587461706	653.404067334267	152.396875921995	338.843776831081
198	198	521.238606057757	663.512352104541	142.960512404653	349.55869489426
199	199	523.907036574511	661.673151922694	95.7665327086483	348.065057075338
200	200	523.058261677551	660.922024771791	139.045120530786	342.432898502976
201	201	525.103346276815	624.488676615343	124.392139842093	340.090907856604
202	202	517.180057242736	665.631096723521	120.379590490903	343.049394958819
203	203	517.650384847473	698.868089912177	144.710324139637	345.537790267462
204	204	522.916226293622	684.46419046214	162.368670664599	341.150993413949
205	205	520.187141153406	684.824530673581	137.224259353313	343.708055274668
206	206	521.922722416729	692.534068780518	133.131058250813	343.852764555633
207	207	529.271236509287	658.400555641508	109.859814763903	345.042502298528
208	208	522.007678811848	675.93503256494	117.806594371535	352.521297202461
209	209	528.762930403576	694.200353309972	137.257696853022	346.593965244056
210	210	522.213767120193	671.291822497756	123.211254266826	344.604802016876
211	211	520.904949392177	675.661314415599	97.044814702265	345.776317785269
212	212	523.629557624606	679.275903785408	124.590250125638	341.496888500077
213	213	522.669072799036	659.874700660601	144.554504101907	343.203605950384
214	214	522.410449689778	652.118600206795	136.530477299332	342.717865753886
215	215	524.664993650393	656.337044108494	106.068122116359	342.159209337987
216	216	521.224053155001	678.738156151398	114.525134435028	344.486761668756
217	217	522.624861979753	662.778793318218	155.245950445342	342.152155204253
218	218	521.148145827401	651.599265717382	136.730776373194	338.826431898548
219	219	524.98024002552	643.593578172849	136.849402075194	345.956625012129
220	220	522.387948333429	685.122322563744	152.07262336423	345.518423467748
221	221	522.709149614411	674.985648167416	136.542347317299	341.848503271406
222	222	522.844494421745	695.853745938203	111.995731347595	343.432482983523
223	223	525.198933690565	661.889142465424	130.080779191833	341.733548965361
224	224	522.496265983617	673.622895589244	136.507473292113	340.716506765709
225	225	523.698792112494	669.372711467098	132.698267971809	347.59073337877
226	226	522.670526558139	700.215286833518	157.043679387743	347.367218356806
227	227	528.407781133124	668.108828382367	122.257854769473	343.990999948015
228	228	525.837131994006	692.894124740502	117.91551694498	349.820777012909
229	229	522.271395343295	677.291710470869	124.92723203979	343.158215231387
230	230	525.833021769919	680.406030917628	137.230334054407	348.524011570343
231	231	530.070739095149	673.245319733659	150.171046759463	340.139956164104
232	232	527.550946507126	653.266551318622	117.730580226283	351.935690005376
233	233	517.702763430914	699.133108245571	124.410981531478	343.195710268528
234	234	525.319490918107	671.467560995995	126.436164446187	349.741841386034
235	235	516.115906426404	684.726068073415	100.504695620797	347.615486221398
236	236	525.044376834995	677.299108576884	155.347817659871	340.98665477898
237	237	523.051592939472	644.303892377176	114.99635156125	344.703316012142
238	238	523.581940636998	674.087729354173	140.07271512292	345.313313391905
239	239	524.969313096806	679.865355963422	157.111736212584	348.114406745801
240	240	522.911683466109	664.131747116818	144.190868827078	346.682553297721
241	241	521.196266688681	672.865237006194	131.895651474974	343.199206840339
242	242	526.531104697599	681.102136449913	125.282765517787	337.925910977506
243	243	522.770820226767	669.309474133354	128.796437830714	338.32412869033
244	244	521.693587249805	697.649410727305	152.394118261211	338.618084001263
245	245	523.63248960794	650.849887616625	140.41981523628	344.505888252738
246	246	530.319153246303	680.590292762776	157.477876321814	342.910124444334
247	247	523.477279648632	695.410648855507	127.44248836547	339.936223555421
248	248	525.98536417152	688.958321266471	140.110479953118	348.24962475591
249	249	518.535523375013	686.795624156299	132.559852364839	339.567694012954
250	250	522.444293678836	663.870732367208	121.820678183601	344.860803174024
251	251	526.867527825794	699.661833826136	147.366171944603	345.835519121133
252	252	521.256667975084	696.95489090849	140.589899002795	343.777231423576
253	253	521.801297726276	713.500519518886	154.731716622642	343.905452042371
254	254	524.157155266926	675.096366205956	119.939197180038	344.338450625342
255	255	525.227952520431	675.937047266467	122.477023499002	341.634178413309
256	256	525.274105422893	649.584988167203	150.3215641661	350.50941732854
257	257	525.889353768836	667.745431582463	132.294390143213	345.120968017333
258	258	520.800872828253	695.250960190513	143.199667282268	340.833725532195
259	259	518.475753814146	674.246332630264	141.057935269266	348.236928982091
260	260	522.134833166814	682.778930541969	119.042009462925	344.916436486217
261	261	519.761837406911	664.525920104157	143.697075841492	343.404081246204
262	262	523.034297610906	689.885719445161	100.358108131302	343.245774100485
263	263	523.505636276371	643.968439672419	163.043568619492	342.916974988488
264	264	520.361016228574	677.672209455722	175.261916306264	342.794687207746
265	265	518.594997161657	688.965345253959	133.808416965935	346.637884276445
266	266	523.5986582629	659.3798234047	113.918600065958	344.152167240404
267	267	524.200318588136	668.689115567568	123.914802110102	340.6559981323
268	268	525.880577459414	660.332264475834	125.459053140614	346.288525981027
269	269	523.066739583027	676.892981553156	114.542670752833	345.929923074594
270	270	523.823299172201	707.697095945232	127.971343480117	340.094977583176
271	271	522.979427209935	645.055935415006	126.216608341009	345.063236367818
272	272	525.509993023194	645.986489656978	130.939826995633	346.787826076514
273	273	520.252744235129	659.563061635539	124.766888674643	344.658193817379
274	274	521.224124672573	666.925898559148	110.869725544227	341.042547368278
275	275	519.523372920193	672.989792953753	88.1215704392501	342.916352425068
276	276	526.413051612644	683.985058968846	120.603791685371	348.636952851972
277	277	518.793685942097	683.642285620566	134.659511171665	347.810516299949
278	278	518.523640828255	674.777418654353	134.416786651207	345.288291852796
279	279	524.876657505999	667.753138917584	135.202620516923	342.452244807221
280	280	522.061975460311	688.331298217603	121.771222049658	341.993753999542
281	281	526.193744641188	710.26708247307	104.687753703554	341.31256419193
282	282	521.301532149799	702.96227060534	141.238934159909	342.382456258625
283	283	523.01188605153	707.799137666159	156.620500276001	348.53962171458
284	284	522.803505703959	653.181195798694	124.750672270774	345.728000101948
285	285	518.445931582043	632.976395476136	146.040784399037	344.695140996224
286	286	529.883540817395	664.548046928017	142.321861318581	342.803653437372
287	287	525.541283793502	691.519741889824	113.81352470094	344.77819420525
288	288	519.707788149884	674.708880071656	178.928497220477	345.717819723467
289	289	523.87884379271	671.890794073737	133.604381351076	342.739002183883
290	290	525.055712883698	660.9561857928	119.156981457034	349.670044443474
291	291	521.859963134504	683.613683273192	125.367165318241	339.183162630378
292	292	524.634306191931	663.677675131398	119.791766127901	343.734082777134
293	293	522.541206939525	685.964514049202	118.429354531639	346.564071764591
294	294	521.652257628551	680.802331846025	138.047854209139	339.750146862295
295	295	530.933699807292	659.364033189911	108.426769288899	342.310398438072
296	296	529.67237114509	689.417761917803	154.560442744129	348.900246049392
297	297	519.045671731728	644.889812682419	148.74142329039	345.453861809913
298	298	530.328065230899	665.117300803075	116.562065836592	344.487111279068
299	299	520.22234245024	681.243430772652	95.8143736345638	347.330604349575
300	300	523.604748482072	637.54519414473	133.963039152412	341.684563400981
301	301	521.805866918801	669.119365434825	127.084473449893	344.363928661365
302	302	520.106133554557	654.351241182544	93.7304806721424	343.070608756809
303	303	527.190092376516	690.09159194306	119.328792821752	346.193997790447
304	304	521.505539793171	649.720455159221	138.406893958773	346.196887362635
305	305	524.155296095592	641.36767530495	132.54231483044	345.860017432249
306	306	526.399503913909	693.390668978687	137.449038802322	340.866957745952
307	307	517.142029485007	637.360826966533	143.293844522545	339.461062756858
308	308	524.867133808375	673.803275501205	132.883978658108	347.880149742559
309	309	522.000675581491	689.654984621095	115.172245867945	341.807251335928
310	310	521.617815986311	680.627727937334	154.872229265991	344.502611739954
311	311	523.775537761081	676.500710082278	115.362463221729	344.076319878825
312	312	528.03249546216	687.532249238784	127.923292340351	343.068488880772
313	313	521.394736326215	685.404882828721	156.151568401678	343.312154570282
314	314	525.745397517719	640.403171220866	137.168309131389	344.819711008312
315	315	524.233695426975	655.848260093307	116.478855322604	343.451538649315
316	316	524.951804057653	659.241973031165	147.510707086083	350.487739358159
317	317	524.840300461973	665.382517356321	132.308992924841	341.863665052032
318	318	522.426580042346	682.711707582217	116.719777560764	334.77873193696
319	319	528.727213382901	681.366612797985	145.072980655293	350.618322657706
320	320	525.686739926033	676.253757904305	141.808639932578	346.831803341186
321	321	523.27599181915	669.925729427796	130.002168255953	341.478462417711
322	322	520.330881836005	676.876885312775	143.965925163327	348.652284814843
323	323	523.587449707782	696.315525418974	112.041413857961	344.44912706416
324	324	518.481589876745	664.732984433514	109.151242806369	341.271953097377
325	325	523.116137162483	697.155648900316	135.492694733306	343.077528910846
326	326	521.732240801878	672.192554230797	121.763292519846	341.238228765174
327	327	525.418880084907	642.72774018229	153.881421105582	343.353630579554
328	328	515.928633120121	673.538777583639	150.498763889806	337.839066462142
329	329	524.066288763282	667.770561818787	126.049039510556	339.478505947476
330	330	531.908620606858	670.505078452752	151.277154572346	340.726669657813
331	331	524.745786295407	623.528195914722	106.990743238957	343.922212727026
332	332	529.120369381716	690.266851364908	100.158789076905	347.666216857185
333	333	517.627775075595	651.831438913153	146.775885978139	342.118808041879
334	334	519.050222568332	662.391627717456	150.068524076748	348.652911748649
335	335	519.259341812947	689.542354834032	115.158129880704	343.218915078547
336	336	520.936077483594	648.154817102356	135.141783430219	339.976995548786
337	337	522.671621231075	661.294996592915	127.095952150666	345.165580060184
338	338	522.023459167255	654.968891635972	144.754617102891	350.724465616554
339	339	521.329096750878	687.58197508979	89.2149498873406	343.177929216272
340	340	525.227637433503	664.009189819362	177.098693582352	342.949909723048
341	341	525.913695137951	671.112706326368	115.164093232159	341.021533180441
342	342	529.16417988404	673.844457346779	142.5440026236	347.902711296852
343	343	525.622755821592	666.52027163933	127.763250354104	346.682589049049
344	344	522.02958286197	690.551102578598	140.696434192994	343.378064035279
345	345	520.029816582075	703.545891789619	138.289124692327	347.670280783777
346	346	522.598554062356	669.995469358618	111.606938801522	343.732313850432
347	347	526.695288763096	671.375029626116	127.429209404734	341.025435193268
348	348	520.005580025007	650.883275299959	131.994681569675	348.016248094031
349	349	523.155903265245	686.906846452438	115.325621716895	345.64853134808
350	350	529.601011028138	654.435591737241	136.63931401531	346.400266283347
351	351	523.205909287535	671.906048212807	123.11589745537	343.414053879154
352	352	522.168480457113	664.358100186295	157.449420500949	347.944885233059
353	353	521.033195543435	677.732824947017	130.360339910076	346.883890510509
354	354	524.355188603334	661.615185505474	128.448281790447	341.444355758734
355	355	523.530262240742	689.030444304357	150.87412239728	346.476357063454
356	356	522.594777997763	688.838880124474	133.221509723193	346.312494517685
357	357	531.211946854623	662.503366413839	127.567259931983	337.634389164088
358	358	522.115795201854	675.877295833078	146.955380523842	344.633560709931
359	359	529.92154051049	659.580973407217	153.431128681632	345.274613153633
360	360	521.418765433095	679.992119035195	144.051647028634	345.190513849978
361	361	525.086855231478	702.122349165426	143.165502622799	342.955394175805
362	362	522.240070293224	670.169558874176	108.910911809729	342.915617427951
363	363	523.41440827775	669.54640875469	117.963612477582	347.817794049778
364	364	521.189347312294	689.139037536774	145.569769114401	343.941448847181
365	365	522.859649887953	706.371064023004	129.645805777798	342.775789207682
366	366	520.543654340249	657.039879691089	139.483744676559	346.512758785309
367	367	523.649356988424	644.136953717924	102.754843738155	349.851416991885
368	368	526.013588870661	681.667155504415	133.972621202205	346.164525073382
369	369	527.594161329089	649.975273817761	157.305707833591	343.444580623017
370	370	518.177619227306	676.11573468197	175.301991967153	346.153141598836
371	371	520.661431001192	695.822643750493	148.426306781996	341.810814204395
372	372	520.300318633256	680.237632018503	121.770436145001	339.698962402471
373	373	524.727699081005	692.424577849938	96.3406599732592	341.248769904867
374	374	523.19591608003	653.502765882806	125.346276437251	345.492089236748
375	375	526.397425150451	695.642428934106	133.709833758167	348.826759502963
376	376	523.406420138852	709.974240138677	139.472944529194	344.826253475118
377	377	521.752325208167	680.290633589044	162.73468249105	343.367045188578
378	378	529.183373626068	648.738437908132	138.598192962478	345.631729976009
379	379	524.527447646417	667.399101622097	149.698772254295	343.753191017216
380	380	524.228695048964	650.158745613005	130.248108257018	343.034660005541
381	381	528.189650624763	707.383659304452	100.954131514022	343.440357023651
382	382	516.76482232664	663.896196145897	123.85092344596	350.29848613718
383	383	524.972026121654	656.628592488468	139.940945541123	339.766434578251
384	384	521.091688436604	666.555182992261	123.403696341158	341.968472480527
385	385	521.56913272017	683.507824996555	145.235401463896	348.628171968058
386	386	522.040476739289	691.137118928481	112.696225555544	342.811989012318
387	387	525.240615751446	693.607862261737	137.694954098712	346.844491089715
388	388	520.950253046555	677.094043077291	140.997339856052	349.140046494968
389	389	523.073917562723	681.118881388043	166.89547293059	346.579700115205
390	390	523.072905392097	662.344774145846	125.831926635968	348.130371115654
391	391	524.336348155331	633.364894544332	118.830281189954	341.008639037421
392	392	523.442028342199	692.097895878981	133.643179693843	345.475771528847
393	393	522.632629566246	657.18520841463	126.537775206736	342.273623272699
394	394	523.240621896003	668.948741025672	152.741056468733	341.798259707806
395	395	521.209409053493	654.017612622118	140.718992791668	346.005179792647
396	396	519.449314460048	635.071496995549	119.94039478334	341.137498954763
397	397	525.399971437704	682.880617155647	164.343064091829	344.966027729581
398	398	523.66657958079	679.458594843353	165.666229758256	346.678523039641
399	399	525.400566392792	662.47274215541	152.230050169923	347.66481831927
400	400	521.737500554501	706.144497424131	129.717209385237	339.364665874397
401	401	521.972283958451	623.747682430699	146.908213430912	344.93726003437
402	402	523.286130391865	657.717268030686	143.425476738125	340.283839446432
403	403	524.024674148558	643.39853113846	99.570437341788	348.223543174951
404	404	526.808052400177	666.418479487024	142.162979502227	345.435195614751
405	405	520.000468536743	681.987575209519	150.929050006544	340.689364705295
406	406	519.618922777112	663.828204191715	119.607838631286	345.099245366093
407	407	521.606511686937	661.90839724371	130.889733615759	343.186887339042
408	408	525.479831510156	701.731010020369	150.493829277491	347.466445316508
409	409	526.391752854962	661.691604849292	142.960296139468	342.83945321135
410	410	518.287575906039	675.848153217363	115.094343952638	347.85690065556
411	411	524.311393876625	645.252692510615	151.199479885392	347.645073630768
412	412	525.652584768072	669.479815657675	127.403994669447	341.848896870644
413	413	515.338988541934	680.800344048763	96.8608095603905	339.67147422905
414	414	522.24982752735	689.276359017578	153.592266453021	345.285012752439
415	415	524.167149489157	674.68230244348	142.809592398833	344.459945780156
416	416	519.74078044686	632.86195426131	141.028528715782	346.114101365079
417	417	517.623476777623	670.673434587645	130.381359624576	344.169680723023
418	418	520.858079765231	655.440391333357	128.098657822789	340.144998628581
419	419	522.915679336125	708.852289144282	149.321731689128	338.130738210603
420	420	524.518063381655	711.282845420372	166.38381294023	344.470946086708
421	421	528.784844251784	674.151511596589	112.169238873702	335.607557285523
422	422	522.190941017029	676.860708079066	159.115561116394	339.388574356722
423	423	524.328493750558	677.434848195257	102.36749342065	346.612624960291
424	424	523.91142518854	673.008792132894	148.870263424393	344.224289892148
425	425	524.496070234643	654.310440887162	145.175797182721	342.514991369652
426	426	522.55949071015	689.980884273963	137.058412596399	342.37334231605
427	427	524.734267938042	678.365067489995	108.639364052086	345.089400053189
428	428	525.002610845316	663.89741215902	136.509858778777	339.114798675408
429	429	521.346670172125	685.941645816852	160.170300024548	347.170643876595
430	430	521.451227400855	668.709481233963	120.58212645938	346.33896307343
431	431	521.617607922823	671.933647386076	168.088675284956	342.31041080238
432	432	526.354125612883	691.900598848699	108.761953632098	346.342846726868
433	433	524.419187633975	680.480878448666	128.106025285427	346.761648219114
434	434	522.256654784965	706.904382758852	124.606271097189	342.24609137398
435	435	523.204608056317	675.761916369304	122.01379211672	342.114201909554
436	436	526.107790494945	667.571483659634	119.308619375224	343.245554064672
437	437	518.981413728016	670.703312123636	141.603247802287	342.483534496189
438	438	524.8834027482	671.120803668875	124.743609232018	347.54009645749
439	439	516.801831112901	664.267269910968	130.687091997861	339.638752700038
440	440	520.866602375179	670.148094133114	122.885335745549	349.292116615997
441	441	528.789805250507	680.538046440988	130.058167790361	341.835489800317
442	442	527.73001733686	669.339766545198	164.249195978694	340.078798404576
443	443	520.19994455082	679.139622160729	124.974659066536	345.020199205589
444	444	525.543669095169	669.566250233549	112.627367927842	336.643736628761
445	445	525.534162930346	658.995540508542	107.344059663829	345.854582641631
446	446	524.322830700956	643.839863381532	127.093803115089	342.657696336114
447	447	520.925213731572	693.247101436366	158.002272730505	343.959860861483
448	448	524.142714365807	665.401658304888	111.807184611781	343.120893272653
449	449	525.116233175884	675.820286767793	125.816004374496	346.058581391997
450	450	525.654665639225	694.962302366054	130.583262521088	345.690307147014
451	451	520.135015486461	673.892622870792	133.545613355254	346.99618982975
452	452	525.062154507802	691.108487256418	112.470957585468	338.750696147911
453	453	520.008393675743	674.110127229962	128.428051808138	343.689014066678
454	454	520.161764906661	667.552042270968	138.346212189221	345.452065125206
455	455	516.853199329389	669.492116343094	116.200378005561	344.548165199832
456	456	523.113425465072	638.636569598084	119.724884389755	345.433151736557
457	457	526.360777418469	670.440881351821	133.926208591765	342.197018709217
458	458	521.468492689387	665.974853219208	156.600226928349	346.980540892127
459	459	522.678347595814	674.827364920154	150.252007930733	340.744514422222
460	460	523.012919980653	688.89495906642	146.240913328243	346.031732513839
461	461	524.886420117681	679.01419105393	136.029828411219	351.110244185234
462	462	516.963305380087	694.396945492384	131.725627736428	347.119347009588
463	463	520.100188773496	672.722126896353	132.701162574752	342.48880409343
464	464	528.227026166042	686.557741567437	128.337894117596	344.948396395032
465	465	522.595127765266	677.911518081578	105.894574176864	341.949033819915
466	466	524.106245206648	696.950810261467	151.666539558234	346.887250083974
467	467	526.01122230958	646.548738978013	131.169150875241	349.500260480692
468	468	521.090129235752	684.025282216116	122.343575128166	340.413532915207
469	469	522.395675534699	640.206678933495	125.702795161791	344.751165372397
470	470	525.436500990937	646.447784395154	114.840266083918	336.768109142177
471	471	524.421594278115	657.804544828133	100.523959232196	340.729653080026
472	472	524.894850285329	664.783152708402	156.322259926675	347.933953812321
473	473	524.555080153203	682.532725296607	149.994368563739	343.893620625223
474	474	525.105371991388	671.332362144352	135.133333152927	346.639240651486
475	475	524.89524666309	642.437456561147	133.952867219649	339.807472076343
476	476	523.752589841904	670.457104322384	133.514759625836	338.939584549222
477	477	519.533855493713	686.603030748306	146.935470513009	348.30193506037
478	478	526.487114252309	664.695355653448	147.172034814918	344.643798061478
479	479	528.657991710679	682.363857094439	109.875275969204	347.656425692789
480	480	522.165734096914	694.384927633178	116.242460235534	342.682835528741
481	481	521.859077344101	681.871263475415	169.440771372249	347.77357778563
482	482	517.34817700904	698.052858256359	118.527743188521	341.184561684339
483	483	522.01105709138	652.966871834114	127.938574720676	348.148062242213
484	484	519.990279894688	655.644897801118	139.319175041957	338.925469153128
485	485	522.142212121818	672.02240829111	135.89860830566	346.230916678698
486	486	526.425617885703	675.761042179514	130.944234506517	343.39981241998
487	487	516.036333183352	695.620934415515	122.547231914056	353.47725184592
488	488	522.305932092841	654.207201404608	142.968425046644	339.594791092603
489	489	524.091630635083	656.154418523542	125.486758059025	347.583102462622
490	490	528.205482994457	686.430278657627	117.540541727179	343.69060630477
491	491	524.713525473845	674.699982332279	148.486578709807	349.380230297897
492	492	516.144029522153	696.760958779864	130.053528542689	344.24869807307
493	493	523.219136660051	644.043334035473	149.554569160301	344.117885709721
494	494	523.454868391171	693.123621431902	122.308133068446	346.859757484673
495	495	523.934205675813	651.430709908244	120.755844215199	342.454803509014
496	496	529.450910312603	713.478500888725	94.5929368402125	343.391252113165
497	497	523.268218298177	662.244098407073	116.565774426243	341.234607278095
498	498	523.73568089356	664.717484789355	130.49372506942	341.455005618038
499	499	523.951703151204	681.56709051351	128.438481020757	348.747269705229
500	500	519.695648458579	677.313720353408	100.958646593659	348.468372686023
501	501	522.481443258523	678.547479629259	153.126388585517	350.51386682246
502	502	524.218650602968	674.082733485	153.470404658917	343.622863163749
503	503	526.745104716481	702.896033562689	116.467592778469	344.928524062706
504	504	520.326664771539	695.797090876879	131.571163879273	339.73567646094
505	505	519.359150395754	658.041619674856	147.449598422776	340.637695883815
506	506	521.72506942294	668.699411372899	119.612513875705	337.656688161377
507	507	522.444805047954	658.84585202482	137.156083709484	338.539174296496
508	508	523.111915457625	650.624013657	113.262622974318	347.010627969768
509	509	527.095994437223	636.636675709634	112.411725607283	347.198725677471
510	510	523.737085465711	674.87720323161	125.447351640603	344.427660942533
511	511	522.062213232324	680.524764992451	129.728411723383	347.053875811341
512	512	521.928474132768	687.423509901289	128.15069942675	345.09492769157
513	513	525.591905604838	676.356463492467	126.41589236983	341.780414273581
514	514	520.587245137769	686.13066352465	120.501996852075	337.858924482198
515	515	521.814701493863	664.799201244568	145.566259990709	346.858474704112
516	516	528.710298228204	699.753420207444	135.379484983868	342.449202516856
517	517	525.838932063089	667.802604495553	160.06731731223	344.801480802975
518	518	526.481370904201	667.572704579121	130.472142963103	342.489897003644
519	519	517.15028252907	655.000344117161	128.20281415832	345.878287390638
520	520	521.902026632987	675.164617499215	136.341332796776	348.721670995688
521	521	519.804766531946	676.510404113964	118.51652370932	345.012616650254
522	522	523.026112074346	682.85745789179	133.246208719772	342.802180886311
523	523	516.80499826348	676.62163131909	107.331746155961	339.74789495214
524	524	521.903562706025	664.495272111092	122.10350278036	346.54366284801
525	525	521.829454208484	675.926445576438	130.264429924667	340.327982277519
526	526	519.983659845673	646.130031983585	158.574789893609	342.528336277362
527	527	527.058539047339	653.471337110137	129.925022840544	340.902743210932
528	528	524.719263820903	662.023050621139	122.833173208464	349.112391510155
529	529	525.348974695304	659.456465502982	114.569690494087	346.296653762249
530	530	521.878787674395	665.337491023365	122.920772435087	338.604295678652
531	531	523.791452624283	680.390664726732	100.845042980733	347.39350746524
532	532	522.578291041376	676.069118524068	123.348921543914	349.044184363999
533	533	524.570560765624	668.582237496296	111.741064271223	346.016848089086
534	534	522.758276410388	664.771246373838	103.263709176536	342.361891414098
535	535	527.245292543459	708.9024271863	125.948575758161	346.410523519011
536	536	522.510073720901	659.498238914435	141.530810606247	343.994144926924
537	537	523.589958897655	686.822604346289	114.888404053435	341.65569750434
538	538	524.436549735409	649.420331495665	110.277260260342	340.889450923776
539	539	524.592278189385	669.344743426819	94.6561317909145	346.416792841998
540	540	529.451612836287	678.934077461856	116.964542269419	340.325610634429
541	541	525.928392266863	673.558745118716	130.19154350795	347.089871465091
542	542	528.035136236293	695.905017724757	118.493621999823	345.101068430119
543	543	526.046915905775	650.848346712895	119.984192093222	344.332395089879
544	544	523.686770065165	690.689348956717	136.374812673196	346.156904393976
545	545	521.436357151732	681.859137430476	154.599873176337	344.107295849227
546	546	528.00246045625	639.181574875999	134.690996498806	345.379336899408
547	547	522.154093752858	653.941421657419	124.251766412099	344.541311379664
548	548	514.258899075872	662.190117536255	136.448743153285	341.769640474299
549	549	521.752213964483	697.396059613104	126.809671823852	343.557960528586
550	550	520.51874365458	677.458290043527	150.686678229757	344.883537150588
551	551	523.456808298354	687.465066852836	140.059469685557	336.420971117373
552	552	521.669682231956	671.819969796361	93.7059378246917	340.44472649943
553	553	521.910210051228	702.933115708825	114.169113505838	345.049961997072
554	554	521.333563205449	665.426383555253	135.08100572079	348.095553137368
555	555	518.404607174867	681.661976157716	144.580395408326	346.588277029016
556	556	525.265526768017	652.536771084336	128.236717806702	341.903679881545
557	557	517.914472105257	680.258751717356	125.121513164839	346.94853961395
558	558	519.270327821122	655.153516518433	128.450628156816	345.89502748408
559	559	522.129167102524	676.25313918589	129.044547246907	342.22648836929
560	560	524.24971222287	677.554462785397	119.055916807629	347.523268635371
561	561	520.136398342944	662.078333857612	147.842904865724	342.926511285538
562	562	521.122003789184	666.14867785127	146.42533270528	341.86119980518
563	563	521.783343978622	653.390817777135	126.181898178841	342.499739597771
564	564	526.920697026006	653.727573636466	126.50108247945	341.502848505422
565	565	524.938863395709	663.438441980207	136.66406309206	347.182199369612
566	566	523.582792745707	630.992167153111	165.469273727616	341.20849113587
567	567	521.276736728677	692.98676472092	120.568957730384	343.825702242028
568	568	517.774628714018	641.538375451134	135.892137012503	344.131988852878
569	569	523.576402072164	647.895838641548	160.005545936927	345.094452993808
570	570	521.466221363397	696.930709239445	143.156748234033	344.403155985931
571	571	524.703164856964	658.057939608014	109.884523173402	342.659251246482
572	572	526.830546688509	687.237419903386	134.194991994604	342.408059602069
573	573	523.541622187435	662.279355839554	125.558916874123	346.142064378424
574	574	523.341037918745	697.057639356505	130.189206524787	342.403730930002
575	575	522.980129517661	677.24170446759	108.507694832544	344.603522005387
576	576	518.362884418021	665.850108276815	131.336648108774	338.801464353465
577	577	521.252522795478	674.922358139643	135.741135419179	344.890993181787
578	578	525.952543684729	651.253141538987	152.874281278223	344.116197071968
579	579	521.731540595492	667.097690782616	101.618697261868	342.651659930245
580	580	518.969249926553	683.855658190464	117.231338364473	349.898615884701
581	581	522.031755927123	675.967265381505	114.650524443123	344.380927232381
582	582	525.564149341703	701.181820592037	131.16986104482	339.58978189655
583	583	519.655548916291	649.486554747735	132.68032407152	339.946638911974
584	584	528.82424887498	682.260196363513	143.653743935311	344.837001121778
585	585	520.130634479272	675.359263859811	160.691320878037	346.924010073599
586	586	523.106167857123	658.474515466966	117.922841191569	345.492671258801
587	587	522.649921731163	673.740312972117	145.275951855385	341.74431160193
588	588	521.676320804822	663.801987184894	158.641803720126	340.372140315276
589	589	523.821083982157	678.416909822859	141.370047584739	348.583483567129
590	590	523.494696772303	678.416854416873	136.168142165037	343.489806728629
591	591	518.611192170357	651.561402924683	140.331456975555	344.295079324007
592	592	523.195715398085	700.841953074106	136.782882976392	352.83718174305
593	593	521.764047091438	677.013630354644	147.356055538998	339.965483091298
594	594	524.412305855911	694.363694977547	117.533324895782	343.211022926689
595	595	525.207473152669	676.448351867657	156.591642873752	345.410868034829
596	596	522.129281937861	676.028154210996	133.110711884921	343.312481024607
597	597	519.807310173484	656.333063724764	113.16770259408	345.240023090092
598	598	520.096031232139	654.106129173214	178.297845868268	348.681372604406
599	599	517.138139198911	637.737633712676	120.760653535077	347.311166993597
600	600	523.447327443808	635.3271053955	146.202328402501	343.264561568819
601	601	517.563672290784	632.320056455222	103.690797976646	343.39198618325
602	602	521.309722706517	679.760130759764	120.684889899413	343.365439545358
603	603	520.259039119754	665.362842979176	163.478007756125	346.881661642252
604	604	522.907943020707	646.497455483187	140.014515867362	344.165633813298
605	605	523.462238073076	638.406710875292	125.913709985903	335.987174470293
606	606	517.709214546553	639.770748224563	148.342846916247	346.121011868914
607	607	527.108259924982	675.653866659099	112.924766005883	339.612892365598
608	608	524.404826026187	668.556999466044	138.816073429955	344.597749248781
609	609	524.816608749251	673.592162896051	158.433741563686	345.244925508055
610	610	529.985743598375	697.133042330686	124.070952536792	344.36960334254
611	611	523.407889892955	663.94265270354	114.786535694582	341.127649547708
612	612	525.570940897855	658.443635554169	150.918181116932	346.16791828364
613	613	519.731239052841	685.588419811768	127.108264613646	344.472110996832
614	614	521.609402230406	663.916237482406	145.327030413635	349.83933389911
615	615	524.182387410634	675.247276291976	153.100512962561	341.822856979007
616	616	528.40847594635	665.733516986141	157.424032570234	343.998544201077
617	617	526.118851835377	659.498151021417	130.597489039105	347.735066106756
618	618	527.428316322681	687.899142573436	137.857849622052	343.197807320957
619	619	522.95733019173	669.655892395895	145.712400699228	346.965245642987
620	620	523.386853291948	682.168621572649	149.527312765218	343.537927263084
621	621	520.819615116286	684.437966918459	131.270013313392	344.539097427081
622	622	524.972083814773	667.607079755754	112.547449672674	346.760235969383
623	623	523.850092574503	679.856995000353	107.170155469437	345.743965956187
624	624	528.495996604667	654.603936617089	130.104480592442	345.814821411044
625	625	526.443289449828	691.17359650911	141.590690072222	343.633033958619
626	626	526.536742633203	668.627109513015	166.671738417633	346.47569049867
627	627	521.759439346865	674.069155700764	118.128068966467	346.56889901545
628	628	520.521921917582	643.667442912831	147.075921195246	338.720797405898
629	629	524.01998539993	649.740349992449	144.174754282329	343.291257174983
630	630	518.501901416124	643.666321766793	130.695625846171	345.488329456396
631	631	520.649536029703	687.8914109423	158.800144196498	339.005553118758
632	632	526.666819712411	688.249689214481	128.640235065414	348.559631319552
633	633	522.811474493497	649.342678618933	138.70033777535	343.607943155734
634	634	518.745485504907	661.066300551431	144.013973711158	343.073028258589
635	635	524.986872625484	654.386253458735	120.859911949662	341.636731632612
636	636	516.570335209527	668.965120923356	125.266787114192	342.990244797428
637	637	527.120719970126	672.470826781383	147.578450732576	346.795035484553
638	638	523.398973920639	654.753519512621	136.968580360622	345.974644144634
639	639	526.264276395369	680.719734601843	151.861365107797	341.076433297788
640	640	521.329043641345	657.951918325146	132.488940453803	348.693715724218
641	641	526.914385644429	649.412270562955	150.013188618231	343.112087412966
642	642	525.392392576256	664.969459895616	130.553118550685	343.777084310829
643	643	519.702675869183	670.082804425107	155.382747598679	343.302853965283
644	644	525.910758547317	704.02883022805	121.335415057275	345.04832912793
645	645	530.146462577815	650.112989212603	146.466515784758	347.766614545741
646	646	523.27527832625	662.875934930814	118.952922087015	342.226601011166
647	647	524.253690439723	662.940167216608	133.360319343341	346.625350577077
648	648	522.837730726106	692.527567332024	145.714500059917	344.682182787752
649	649	520.036958792798	657.101056016401	132.541425830843	346.47303189459
650	650	518.597870857394	683.74580508416	110.821551127867	344.230188344578
651	651	519.637707620284	671.617588909793	134.965539873247	340.508834606432
652	652	516.840884314549	663.390083748551	139.139609486518	344.52158224351
653	653	525.064874757284	664.605316175279	143.643419164284	345.15440512394
654	654	519.200025853993	662.265770713174	129.401585335495	340.738602473452
655	655	524.255033305603	659.674299685884	143.58110747303	342.17346681092
656	656	523.36803464672	691.733537597142	113.068070375194	340.087246012189
657	657	527.797345580808	678.218825116124	150.064887890728	342.946066924614
658	658	523.374851219329	633.384257215736	103.379615603435	346.805795014932
659	659	522.61952812358	680.801522934268	138.793450077934	346.013538679709
660	660	523.819245919321	668.220184838232	139.34356102209	341.804121009958
661	661	524.793338229862	720.982364785395	174.417950274877	344.715043039534
662	662	524.311335960041	635.536429453338	139.629148613516	340.933525294021
663	663	517.654105127558	675.293269010509	124.961698851605	336.822554391939
664	664	521.840589214261	663.955145491794	120.730664325159	339.255936245433
665	665	523.4034286421	671.646572717178	152.675809298336	341.683881112996
666	666	526.458761755077	683.982303570417	119.281010728056	344.275775564536
667	667	520.108311320216	672.874250256159	122.529815452425	339.648347306038
668	668	522.205392819383	668.903149640908	147.005360179324	343.098736872496
669	669	522.396387692031	687.732300723941	121.135629283695	343.57875776357
670	670	526.150608851911	686.15164934373	137.318622420834	344.653611544413
671	671	517.42255810182	681.088268345272	107.187552202561	346.713921959865
672	672	530.232405577173	687.284434093093	115.367256806112	343.741666019996
673	673	525.67859723262	680.496149281078	115.221626904336	344.047622287035
674	674	520.937873355351	705.852109232401	149.184905034826	343.175230216793
675	675	521.8262125192	642.556952516551	121.056330668377	344.183712606913
676	676	525.122218894156	648.535739663145	144.210838735881	340.97586434128
677	677	530.047721786461	692.749694509947	119.64113238803	341.422065910083
678	678	522.770792041158	708.102206869185	141.587822372296	346.008977939293
679	679	521.054363800901	677.716868151468	123.844905432889	339.117743310348
680	680	523.904071159122	652.079715520107	130.413569687641	339.500584066798
681	681	523.328076096117	678.695261214941	114.351353751899	347.525064606942
682	682	520.208313863667	649.572308802311	160.973244724134	343.606454412075
683	683	523.879764045915	672.144373599193	162.6378034098	342.799096021143
684	684	525.172014864543	669.297998776998	137.03370056818	347.396193229833
685	685	525.334136173645	674.729806604827	124.453038753127	338.505674606695
686	686	528.063735585464	648.081621563922	127.400946266101	347.649091226406
687	687	528.955356602301	673.802072866211	132.112954932898	344.486746828171
688	688	522.869241899287	633.281367103188	134.743003740864	340.479652794887
689	689	528.187531081332	677.503281072622	132.603767992746	344.489853549289
690	690	523.892376894943	671.665573788881	138.103433460147	348.518513426887
691	691	519.412152079223	650.866595518901	109.936513528157	346.726459275812
692	692	522.651272371046	652.604019683362	105.363325288828	341.887647695867
693	693	523.867075946743	700.301748878892	134.586120191574	344.242267505381
694	694	527.309967632146	645.338885778762	120.613094308224	349.749709837595
695	695	520.182221681219	686.686593711941	141.880166286646	342.910797216395
696	696	520.377879036674	700.984930333872	129.122215582209	342.537488006901
697	697	524.848994447106	687.257585299608	114.27350806254	348.859989446446
698	698	523.618233094346	669.162009101336	126.335794120272	350.556231025439
699	699	519.226333911243	656.429031772475	111.242774086403	343.062080294242
700	700	522.49213814121	662.852321795914	137.350744574802	344.562603790774
701	701	521.387620867281	709.81038727195	148.237850185396	342.031402271479
702	702	523.824914557104	688.821539831783	155.263718772072	349.595397454587
703	703	518.381568738748	661.040333937729	128.319675326388	337.603866883623
704	704	520.038366899722	665.927820997982	106.331004245165	344.028185028014
705	705	523.716333723067	678.820309733061	118.735182419699	340.979453956715
706	706	522.656258206116	659.936840257312	128.486805747412	341.332124070523
707	707	519.744268450597	639.08766905899	145.167290732043	341.138637679541
708	708	520.604620960736	641.11651765278	123.127770227322	344.8765897721
709	709	521.188311119125	682.625125625847	85.9515860589582	343.999660873324
710	710	524.199204584315	656.417361272747	134.367968112987	343.643837328287
711	711	518.996310749477	677.788657969542	124.794317793571	345.109986345554
712	712	525.434170336351	665.99662311218	120.335482370207	350.400278824706
713	713	523.756346055634	695.337146240778	132.258432612816	340.96788756927
714	714	524.188356741978	660.570738456305	155.797230865409	343.460622917678
715	715	527.414265497145	671.057504067674	125.416902369416	345.046551972351
716	716	526.168451128489	671.038712033227	101.727087618488	344.282373568895
717	717	527.393833020088	664.369530226334	138.625724698398	343.830156013282
718	718	527.35784028792	660.939909433087	121.464358723691	344.05487643957
719	719	523.796384894517	674.973335610238	156.437166714444	343.21814342765
720	720	524.854103086508	660.648787370037	140.031432494367	343.071910748494
721	721	523.049275765367	657.442808156355	146.314894893447	339.414621183666
722	722	518.257950795898	671.593558182569	113.203625237988	347.582488307666
723	723	522.563979861067	685.923976936196	121.196609481091	346.708007340401
724	724	525.029674892708	654.61372410943	149.130661502369	347.735637085767
725	725	525.94600062687	657.94607417593	133.275555203466	341.961010407972
726	726	526.035183258203	666.318855976356	126.590658571325	344.680814753451
727	727	522.105000303784	651.36631549192	132.094576039691	345.100510759081
728	728	527.455292258082	652.316554714624	165.724071695089	344.890073831289
729	729	523.520785416936	651.64101808517	84.5307312247744	339.958912133591
730	730	518.510103394435	682.978580952077	136.357101996501	347.34001605095
731	731	526.76152155778	683.726538408106	158.972440632954	348.420527691646
732	732	521.645979802078	694.607970069358	149.493420947524	346.439432546087
733	733	525.639100232351	632.076213729967	115.465422761347	347.153028589753
734	734	519.56613914258	698.233570417155	149.338119750911	342.917261969873
735	735	523.517595797627	656.237380934201	140.867506547774	345.95416881809
736	736	520.200929979673	644.200432116807	130.303411028584	346.682755235582
737	737	521.284057317971	647.499846400439	119.000978920232	344.228292015189
738	738	523.353145323636	671.554444967953	127.583821428245	341.49341472513
739	739	520.250507393004	631.571433596706	142.105570008982	345.585844551776
740	740	520.257116381667	659.857535032057	119.702370210312	341.030128751185
741	741	523.659832036403	668.581239343568	107.489375266593	345.825622937881
742	742	520.260518981243	691.970501314846	162.942749404686	344.134701149516
743	743	525.348126210942	689.918802292702	111.322801381008	345.574310511685
744	744	528.252548073256	679.451422106963	125.285176060429	342.095934857095
745	745	521.646110650334	660.7088483514	113.401508843887	342.483445202582
746	746	516.784661612428	656.342287319853	144.952801515475	348.180426183319
747	747	525.759239098757	671.580754932497	136.429622720555	340.939927683844
748	748	525.627770537192	692.802006743599	129.072852874049	342.967316608324
749	749	521.986061054744	697.055605915182	140.674856540728	344.652591389807
750	750	519.689191006462	699.649401251561	148.51957964028	342.303507559026
751	751	523.817350455971	651.15694014242	140.847081011962	343.558988665399
752	752	522.280863401408	667.488975853432	155.333889340125	341.494282347427
753	753	517.966040092084	687.096985158567	143.240245615055	347.498000222972
754	754	524.714564254218	665.084301677964	146.739027349276	343.26761149106
755	755	525.779175990863	690.482701590643	139.290505604899	343.688068822667
756	756	521.804846785305	690.326081989808	144.83895574739	347.776797069994
757	757	521.969015045182	655.299339299555	123.392024454221	341.044303623259
758	758	520.851012592363	700.158847964871	131.57573903479	347.605160277681
759	759	524.817257248923	680.153752058581	149.340210396629	345.814109018794
760	760	518.410649389936	655.578295472926	134.377731243813	345.071361578146
761	761	525.769597929032	685.532783323321	170.232357586602	345.767279875217
762	762	521.404535382207	662.708365183488	131.56184179012	346.788030994303
763	763	521.752236207232	657.539698490296	148.849371655754	348.871163473702
764	764	527.854309921446	681.544625008571	117.682480383999	339.482844474074
765	765	521.183858574631	689.447003000747	129.105838008069	345.52545136525
766	766	521.360989113514	677.20544122066	126.581247627094	343.513504592797
767	767	517.21347173804	698.199377036188	116.490746015264	348.862797748875
768	768	526.467337930721	675.927396791099	148.390309792748	345.225082912263
769	769	521.37227551848	680.497235447918	105.434867004927	344.844831729896
770	770	524.381298393685	661.638869417146	152.551884988895	343.348488953687
771	771	524.897221690906	699.418378524871	102.249068056116	343.250638785301
772	772	521.710384482199	673.008154871002	126.591833663377	345.133205463142
773	773	521.635909403728	683.091557138381	110.158429589121	340.971169104207
774	774	518.572888768678	688.296912883131	150.199816313205	342.912323333604
775	775	520.686232605651	662.252383415116	101.025000469773	340.620997163794
776	776	524.146604733614	682.045132901929	117.712020868311	345.631862361321
777	777	523.620630170212	664.721202862293	128.001983218237	347.775729358359
778	778	525.015640147136	685.763531615494	119.053078308301	347.462594379792
779	779	525.709687546546	689.215932087733	148.608714502035	342.855409409589
780	780	523.52172439498	655.364716754278	147.216053406691	345.570460065513
781	781	523.654314003338	699.896575368366	121.163269723349	348.056663783394
782	782	521.214226862834	691.846446467282	169.80408384791	347.409485006676
783	783	520.694964278586	676.611668731638	124.262127885523	345.678305040775
784	784	527.792352426997	679.037815104191	120.18017302156	347.569652803529
785	785	525.845225439747	660.431323453211	152.127158925899	342.223789880005
786	786	524.127178304763	645.277671696055	143.044481390211	347.16623335445
787	787	522.468765274894	669.857914844811	113.868156546344	339.461109957486
788	788	523.323153667754	690.348359828343	117.901141646258	343.421149119507
789	789	522.679734200094	690.755666675042	115.06840305203	342.419075256257
790	790	520.50705813307	677.976105339937	146.344297349615	341.84262035682
791	791	521.551773668902	680.812102684492	129.020560086054	340.562548040099
792	792	520.560389185443	652.919175783956	148.979747556348	346.169647702752
793	793	522.635604508456	662.384938186202	140.087144281368	345.404704140471
794	794	525.163393468057	645.262897255266	106.084235688837	343.217969656376
795	795	520.931900428162	661.880856162329	118.675577110685	343.028863506099
796	796	523.9607909518	679.908385223866	129.646553238071	343.968848277952
797	797	521.060718472087	668.336160568815	110.578425656578	343.956793503537
798	798	520.857709605868	688.448921947314	118.756548213025	342.061748875247
799	799	525.808075355285	674.711922042504	131.809115685249	346.684494127347
800	800	520.903951590093	669.153487209345	100.370784531776	346.374032039718
801	801	516.897849236465	684.085486239082	130.238318100073	342.4328103871
802	802	518.539634913459	645.954480871167	151.509575673148	343.731823814064
803	803	523.906772054318	661.700748242013	127.537412013306	341.117708694631
804	804	522.687574648977	666.41209455759	140.557127247105	345.619421488891
805	805	516.120668642132	672.439538454078	132.174675032957	343.548793948615
806	806	518.855272885099	685.646929100924	125.636493532266	346.809096599987
807	807	517.77534308348	684.845231585327	114.579721643163	342.525713243778
808	808	518.496275406926	664.164394256195	124.095208896342	345.388268150704
809	809	522.252604550249	672.858223132696	132.925489647456	342.435754968098
810	810	524.29424465791	643.876837819584	115.353006577062	344.173440246858
811	811	528.323362391405	673.840920679937	127.393319269434	344.364851395015
812	812	521.35834715683	667.21424096739	123.302684312003	345.767850194439
813	813	523.406100180404	678.968298425303	153.295716948294	342.986476872622
814	814	528.536393205022	696.049169651362	133.571212824467	344.34006825173
815	815	528.477573815426	665.915013236805	154.063635122887	341.371009556333
816	816	523.740720287389	664.192177485523	142.104006059766	345.980009092187
817	817	531.060492806264	667.195838168946	134.599543209742	341.618334460687
818	818	524.004199427427	686.030539725899	122.466682097621	346.014721484375
819	819	526.24446122044	646.110749102597	114.900432182307	342.591610640902
820	820	526.068516793288	673.792993076649	127.048671543091	346.105983129728
821	821	524.749820655121	710.728221944643	142.98714561007	344.085221932255
822	822	527.07909112783	689.426172045831	120.190838719216	347.287306834613
823	823	523.403923938066	671.860492794392	123.004461093871	343.674983858873
824	824	518.232625156296	665.661389318768	98.2396996621467	341.091108186443
825	825	530.482714929269	657.028744269249	132.593088721479	348.258890922987
826	826	522.488089359065	636.756372426837	130.057363504301	342.230260246884
827	827	521.6941829189	665.217102588863	124.845098366466	347.667517636849
828	828	524.573020458629	642.890483236386	141.054802708036	346.293367687388
829	829	522.441078955436	684.129999839661	124.91756107739	345.427194120145
830	830	523.565036165677	675.222606436692	143.596591118642	339.290168353264
831	831	522.42592118843	693.99871241655	97.9385200249968	345.97882640722
832	832	523.077204057814	673.588847287221	143.746392015667	342.732418144852
833	833	521.64801550875	644.589430623269	140.956627523897	346.599317406134
834	834	522.172092252212	686.853554485262	144.924441322413	348.286731592735
835	835	523.391623544702	660.573001982109	97.2596212180435	345.321224064094
836	836	519.222552537596	667.002882456569	124.151190398937	347.711321656722
837	837	524.470467177833	682.699038542731	143.924941204326	338.86764126589
838	838	524.535970558288	686.584528259355	115.433221563863	346.803680191147
839	839	521.80714202326	688.644444853245	139.230684397895	347.505479347985
840	840	519.338559568755	640.555717081481	126.256282984409	346.499702876978
841	841	524.334253864816	638.00890016994	143.627708196411	342.897652379317
842	842	525.402004416784	675.545943674868	117.554372970299	350.211921427573
843	843	523.948104680434	673.210687770372	113.006722684691	341.352605707312
844	844	526.399280577698	655.042123515662	126.314949010507	345.08977582703
845	845	523.98181088987	656.759030619054	160.998321208186	348.326882480846
846	846	517.592919334369	653.228170872988	125.039769897235	342.564677656449
847	847	522.947011323925	680.128314002181	147.31820850388	342.031867504662
848	848	523.581074433971	663.318738868406	124.954175291642	343.824683360302
849	849	520.102651481256	664.765293798175	102.880438546895	349.116140121794
850	850	522.004349428973	686.07161844308	124.484229891767	341.898811511949
851	851	528.431549622759	659.344066212284	126.25653172831	344.255034547175
852	852	528.820752326907	650.748051572054	130.415558776523	338.704639310279
853	853	520.312733344568	676.255737293482	92.5121595013468	336.742055295206
854	854	520.169119213869	669.74340439083	131.690903754931	337.71597052035
855	855	523.632984024145	677.396739038145	138.550090493473	347.600239828171
856	856	524.299550013839	689.221730984306	152.361763613214	344.23532646373
857	857	521.191521965415	648.115505167745	135.710138157373	341.358902682281
858	858	522.579333764926	693.354131727068	142.700703953601	345.221963216313
859	859	527.16115656838	689.420196489553	143.462954018598	341.891604012079
860	860	526.309485558662	691.362106952802	131.643004232226	340.956009188803
861	861	521.327861547172	692.167881933963	73.699208888978	343.486304616951
862	862	523.55470115962	657.404303824583	124.86301802774	340.932440521809
863	863	523.307191356849	652.493494487507	111.110173260647	344.38471368303
864	864	522.375276658113	667.341884940969	142.618940328853	344.240724835807
865	865	526.429029290252	636.251602688231	138.337532020427	341.920892005972
866	866	520.527583729618	698.747881374498	132.277720721197	346.904728612879
867	867	525.725963736181	686.269420723414	162.583672817522	346.663622795224
868	868	523.452181088377	671.305802303887	162.984094895316	344.189699486608
869	869	524.566459452809	664.912479169762	155.999441656831	341.625364869747
870	870	526.638147180282	674.578232495171	122.015781312402	345.635757013024
871	871	515.610998499526	639.181388905933	108.395503887871	343.584755633113
872	872	523.746547734923	683.169227401105	124.358477008171	340.691477994995
873	873	520.861586973219	658.616907250702	143.994030949864	345.270971483286
874	874	517.989997021552	663.572234338666	114.002670616916	345.934706770539
875	875	525.393848070515	702.345417088012	134.604872597182	345.632731798214
876	876	522.349363175793	659.18842223438	163.951327785027	350.00853985459
877	877	525.30567353701	686.24580470616	154.371026940029	348.478094067119
878	878	524.574703859646	674.016237216851	140.848633081099	340.682707346972
879	879	523.718708050784	654.035463912577	121.225340470649	342.732864369679
880	880	518.988719784847	700.159338841355	128.758219702455	348.16328644318
881	881	524.904215925081	665.438195787468	155.020181358613	345.912786363613
882	882	525.126014379171	695.150359533242	118.702170068156	344.625902010584
883	883	528.519854163902	670.926806085629	116.170169526987	344.971549820245
884	884	531.219168881715	685.309203770815	109.209234131084	342.688780251918
885	885	524.827779087257	652.862082064183	140.757284157628	345.137039084171
886	886	519.226284206571	664.086016162148	134.659453179948	344.103145483803
887	887	525.180034570479	653.785587689594	120.878975379332	344.804449412182
888	888	523.975892113833	703.256374688871	85.0030831777578	347.79462930262
889	889	520.813697885578	682.015647021099	110.68058321687	342.718796529614
890	890	522.055251259893	676.961326713092	160.699445686894	350.336288726544
891	891	523.125957508578	669.574589984942	118.717775933061	346.475764678086
892	892	518.282348107586	674.446176820954	153.841216653659	344.40650356971
893	893	524.466969039362	683.350459059534	160.390419697313	342.724015990366
894	894	519.549464761701	689.877918755543	119.135424183483	345.385078842895
895	895	526.212395383593	691.552396778472	121.912367675822	343.526799001614
896	896	524.704947282412	648.745394635628	128.833912528021	347.478662448663
897	897	524.902164242754	676.014220177862	147.95119767208	340.445045187952
898	898	523.733207000612	663.960659211104	131.338075446201	340.11547530775
899	899	521.992296705004	669.466442301452	137.975516374734	345.488483740666
900	900	522.532126366368	680.796679067949	87.6459964609007	344.940463722461
901	901	522.774140114954	689.76967965203	126.495090401419	344.205664570448
902	902	525.362232464851	641.813554699738	134.44128640803	343.532839699538
903	903	525.143971190955	714.893332637378	130.946656728468	344.242174223977
904	904	520.95717389859	678.655464173636	134.506976270109	341.6847024604
905	905	526.002182698288	694.451325227735	144.774470444417	343.788876867712
906	906	516.904819512965	655.831583985001	141.773210912781	343.782880886545
907	907	520.583073954661	692.15027356436	135.630065145787	339.458755153803
908	908	518.915623377827	681.955640559478	136.025667837014	344.202298086446
909	909	529.107139793846	666.989205082337	121.748122440406	346.203053011902
910	910	528.057204236001	684.041084543684	121.032425124955	340.280843445803
911	911	519.987206548226	709.255717978057	128.61630608455	341.360683151938
912	912	524.100836297018	673.089607280581	106.096828151837	345.011618709931
913	913	523.600373434252	665.825210665434	105.981200459397	344.555320330281
914	914	521.266310894849	678.410270630907	163.893705319469	346.903948767701
915	915	523.015089332408	678.72907465878	142.711095434268	341.371739024305
916	916	517.632572309717	687.421580595753	119.656342405756	348.647996919422
917	917	523.3439066397	664.24893374172	156.776958875438	345.179505994256
918	918	524.03901145114	655.743889026254	154.538634055197	345.434678263949
919	919	517.340589674868	674.986869476817	128.751356726598	341.334346061205
920	920	525.237371986103	646.227243235358	144.363122054466	347.106737798454
921	921	525.867737377763	666.052003724959	125.452696727269	341.807839779063
922	922	521.181855320615	678.725654358123	129.92701949146	341.587625680107
923	923	526.894191198198	676.081864979553	147.485577080666	345.950228091726
924	924	519.056609070271	704.384603371536	155.241167181697	341.457150816063
925	925	523.269511771378	665.492954176018	148.739401431919	344.72619532862
926	926	526.928483180034	647.176020054176	85.8976904116782	347.654675539366
927	927	520.925771543491	684.464492199662	135.14556926779	346.190026971956
928	928	521.436102052483	656.516458837754	132.533878701988	343.125933451562
929	929	522.778920925894	666.675093859436	156.074667806659	345.497243842947
930	930	519.197256169559	670.922345408979	110.769604169779	341.063096397496
931	931	522.090843226162	674.918837521521	129.951647774874	343.209722380998
932	932	525.691554821889	640.67991417046	126.249695093471	342.130297273729
933	933	526.515470485036	626.397349174826	141.157958581644	348.817751399838
934	934	528.827168409664	677.058136618544	151.673671950722	342.094404491767
935	935	523.334535820423	693.062251168501	128.026734186125	346.306365751677
936	936	528.395475346071	692.418493873056	164.997009105556	343.267841557278
937	937	522.396306915168	676.43152198149	139.864058507242	344.088228992881
938	938	527.379787460176	661.986314251283	96.6128957790783	345.762144675945
939	939	520.258444969521	675.436885589528	139.62690363632	343.039668494309
940	940	523.234004532491	648.003439945132	150.640460757891	342.638205233081
941	941	519.165637122859	682.936078198345	157.846356068394	351.718572310071
942	942	519.488643717674	666.035931210464	120.173917918487	344.464784426983
943	943	522.685915542355	691.892229587572	148.830858319668	341.410948128927
944	944	523.722311108195	691.631351592314	100.491865002445	346.544096390123
945	945	525.012353033713	684.367231883776	132.406495732249	349.173327903652
946	946	523.394395403762	697.566700717323	106.978623512142	344.744327774545
947	947	520.215223611273	708.399540250949	122.449477268475	343.687282125468
948	948	517.758503217582	658.084224659087	153.19835840564	341.036963053256
949	949	524.995499075415	671.085818725147	139.118498450909	341.804604184497
950	950	520.664428572082	672.53421933267	144.803113462946	344.568114263137
951	951	524.660125315648	682.773978799742	152.928037099945	345.198062927729
952	952	521.011117985005	671.154069295737	147.259347718339	344.382320594103
953	953	516.024030049143	655.949462248804	119.03685427186	340.346226194184
954	954	521.781589529095	680.368547092912	158.585398367723	340.83612345234
955	955	526.231071545588	654.199549170373	123.619051744167	346.139050890748
956	956	518.099182197988	666.57767753682	157.289676279132	342.27089984268
957	957	518.485898012323	666.817691089022	106.184128940328	348.048991410888
958	958	523.595998247509	681.043866866366	111.068429473782	346.499797706296
959	959	522.30022888432	662.16672652775	148.947993894112	347.116335682772
960	960	525.420908361673	695.376780697124	115.793014522589	343.162071393599
961	961	525.90571296962	661.832566074835	156.414512672868	341.484814025425
962	962	529.456791257091	652.246776511702	129.194451551365	347.61107059152
963	963	515.415147233039	677.337917456836	152.659911343046	345.735953750038
964	964	523.939081649462	663.703104334882	141.580043192619	343.510865547424
965	965	518.419892039198	665.646063792881	135.868800053103	347.207794906059
966	966	525.681861099309	635.146781768625	127.159350987398	346.783370072571
967	967	520.050351491545	692.546309868361	154.349286164467	344.335733117163
968	968	520.724964710445	665.85737077412	149.568728577018	343.720865488811
969	969	525.440887123403	673.224742058722	116.895398223433	342.621550567982
970	970	521.150773426744	663.617020431015	138.653845188988	344.242082861428
971	971	522.115747077039	650.591563676225	138.894275895773	345.363956137283
972	972	523.97664478983	663.560121092869	110.636029913371	346.493146325416
973	973	531.692966915077	639.699000464276	131.654320061678	343.617116237428
974	974	524.080131558447	667.793248750638	93.6820736811546	344.688060799683
975	975	524.359659038434	687.597729998943	128.809652972902	346.099823545729
976	976	519.469948516236	663.025497558815	132.283527591742	346.180656699736
977	977	521.697047013719	715.506824473542	133.241725138102	343.666560906953
978	978	524.538989535201	658.132730169997	133.631523161063	345.10452920779
979	979	522.690816829853	670.904513799875	154.394882682771	342.238455989651
980	980	523.745685776155	657.989021481206	131.912043447402	344.541904886445
981	981	523.381907399642	690.852463702373	131.178862872787	350.552048593272
982	982	524.561330929826	643.759806397696	137.926397883548	338.25713279675
983	983	526.17395923569	703.017773188734	141.828316706391	341.652600496791
984	984	524.278412733431	654.721890435935	154.202723668075	345.074618106889
985	985	518.690490514368	680.24413477721	127.510098715165	342.75060862867
986	986	526.081029926551	687.717320132316	115.274263979863	341.690978279961
987	987	525.831122449855	673.304728998481	135.502429955315	348.068508737477
988	988	520.738869960541	702.108834203285	145.028618623286	344.429332712283
989	989	520.983381007313	689.124730171629	143.59065095572	341.349402402937
990	990	521.039622536686	699.69189941678	125.107171319322	343.674784088287
991	991	520.945924413876	650.409112875477	118.416384216807	345.70004804775
992	992	522.664197007875	674.120248064851	144.167474826647	343.276899809403
993	993	518.081377478281	664.789695140643	110.898157456268	347.022191670846
994	994	521.983413602853	679.584025921952	117.891663235951	346.007051190555
995	995	524.978402785758	679.34836441996	133.688528341713	345.077154226769
996	996	518.88070726285	665.268435734843	110.288589633275	340.270658014137
997	997	518.812600431438	667.120780287854	121.902853446461	347.320875557582
998	998	533.167925308178	624.360461103191	133.439880185555	341.502485138636
999	999	521.867315609736	672.268756143759	145.867222554113	343.847909170664
1000	1000	519.343769374963	677.983891097688	109.758830047272	343.110424519608
1001	1001	520.273025413326	656.658988006338	122.691127850708	341.208766024265
1002	1002	518.34704628392	659.279555674814	126.200313962581	339.588235123436
1003	1003	520.782413880221	680.824694199823	102.397545255331	344.932237306442
1004	1004	522.819390167344	686.795419770596	123.807217068055	344.808332398768
1005	1005	521.788825000934	664.780859693881	141.454807817834	343.515903350422
1006	1006	526.705540722126	680.525197573864	134.070898274159	342.949310384169
1007	1007	521.985266251519	667.375976718635	128.182358135766	344.074593086695
1008	1008	523.402115738374	688.957869213857	122.94464555652	343.079545105492
1009	1009	521.49383662984	647.142176869436	108.64190996224	337.671162718653
1010	1010	522.782917658923	654.285897334924	132.151713110279	343.273296312867
1011	1011	529.29727688819	673.573987244793	93.2417649450801	346.42104860037
1012	1012	530.579892890376	682.541913340035	104.337509697121	347.729095086032
1013	1013	525.507691232539	692.434978668092	149.011855463657	346.849461065964
1014	1014	523.209999855411	664.828784814188	156.329923536556	343.556751944591
1015	1015	526.481643375055	691.054758263967	133.762151786032	344.909633533714
1016	1016	516.612422520907	692.862446947361	147.03396780931	343.751827999817
1017	1017	525.172427746787	693.129412243758	122.829443016888	345.02574866052
1018	1018	521.32302909768	671.132454701796	114.67764575496	349.547163594616
1019	1019	521.984378504709	659.632434374257	148.265821540057	340.527541203086
1020	1020	518.409871249717	678.397540523282	143.103557527703	343.32567615921
1021	1021	526.037248036572	659.280009393626	143.659727205755	340.648274545502
1022	1022	525.374642366044	666.481359284848	114.774196699273	340.268460659091
1023	1023	522.87097119162	658.842807570957	141.551130511609	347.337484293592
1024	1024	522.808490553648	674.34763980674	123.172959932887	343.76004160585
1025	1025	523.972989448949	678.920208826192	120.643361790432	341.569883317963
1026	1026	521.125544067643	661.62190815927	122.4379032713	341.252020181412
1027	1027	518.180848300201	671.929394496081	148.790597080204	345.032139704028
1028	1028	515.764852656156	641.031602267868	154.649351962285	343.356311774311
1029	1029	525.153432712333	694.921915362529	137.513062221194	345.425630067431
1030	1030	516.419776456284	699.038611474132	144.769595664752	347.500275850556
1031	1031	516.260803443575	659.683198413061	119.621012317349	342.490481076633
1032	1032	530.470403028236	674.703233922259	150.599335603809	349.678579860934
1033	1033	521.717839749968	684.683116284889	156.892795620221	349.732679547971
1034	1034	523.02935957397	664.673243793277	113.917041148496	351.154802669444
1035	1035	527.20013559748	656.168611359184	140.978333001367	346.790908971091
1036	1036	525.62605436476	685.318128488978	158.202918017796	342.520999245562
1037	1037	521.49372464863	672.074160084144	163.322816355658	346.984797265449
1038	1038	528.922247490095	676.188259962168	124.363294618701	343.887966924479
1039	1039	525.610809159192	656.976909262697	117.804125615583	342.879820344308
1040	1040	521.86183270426	678.183553916544	140.262184251987	351.477442191652
1041	1041	521.209071714646	694.541766940605	118.539645628714	348.951907012589
1042	1042	521.324959472204	684.962327651108	106.203000913697	342.6831156757
1043	1043	522.824524160017	684.248291176893	146.217158866455	343.052270456246
1044	1044	519.395058335971	665.763844559689	128.774995529879	349.143751443391
1045	1045	525.486605264377	659.892034269248	141.947849890274	345.732661893988
1046	1046	523.706258557148	679.399423991912	146.589749819652	345.326612187472
1047	1047	519.290038766684	680.417098700576	90.9847619586298	341.253114900295
1048	1048	521.920561115359	669.531380980796	122.752718698496	342.394058068163
1049	1049	522.4848960922	673.882992969323	93.6627882463821	341.312551099272
1050	1050	525.371253365942	670.461271621333	111.738813889421	344.437296607771
1051	1051	522.368720930916	676.406694219615	110.676097561735	348.369500242717
1052	1052	521.741243368352	642.370570478991	102.739379915707	343.925041334452
1053	1053	525.809590287374	700.629065032456	136.968833501677	345.470439010292
1054	1054	518.677134963814	672.483529860934	152.248190786645	340.821437856175
1055	1055	522.752114779356	690.097484268839	177.31214856821	342.986568461696
1056	1056	523.869080649387	674.068890334991	138.346163178271	340.49772031044
1057	1057	526.489884870572	659.150833362653	138.931224238857	342.053151729341
1058	1058	525.337614019471	638.045638831332	138.039739558033	344.997761000535
1059	1059	516.622561056514	693.690958043692	118.410331676194	345.754082363999
1060	1060	519.936877688306	672.217111392781	160.429776482914	346.540729838151
1061	1061	521.230812251621	697.577669231144	131.664057193395	342.922861947583
1062	1062	522.893601096246	644.105428367156	135.47043234724	342.113858837583
1063	1063	528.615089190857	701.000530362471	126.105009415533	346.142261827139
1064	1064	527.302784070079	667.412784693292	138.706595709828	335.80712837647
1065	1065	526.172508262351	659.14945459162	136.90144610463	343.854664787879
1066	1066	524.233312567238	660.157924028179	116.199731802118	342.024385867569
1067	1067	523.299752430093	692.673759137875	127.177401730638	347.09775257123
1068	1068	521.431608562713	662.268449248445	119.543546671571	340.607676835071
1069	1069	524.302963755849	668.286351409816	150.533804510941	339.334848100412
1070	1070	523.95854917539	646.698610528987	122.360370040227	342.105110009223
1071	1071	522.678805797796	696.347549299171	134.419559336868	344.264821711369
1072	1072	523.16881282958	651.382593098643	133.843557113106	339.386591799352
1073	1073	520.439951592935	659.383404471721	123.644263356356	341.30302239689
1074	1074	521.760518531888	678.744133029245	148.713721712291	341.326431667395
1075	1075	522.703502616115	684.991516279031	123.370040369609	347.24199053629
1076	1076	522.074946351331	680.565539689018	137.044229867399	342.127637509723
1077	1077	522.557572431784	685.78632126503	142.176238368498	347.730557206046
1078	1078	520.065490547273	669.843030274789	133.784649833818	344.707812101291
1079	1079	519.645715300331	651.701924444471	148.579193084057	342.876012393234
1080	1080	524.066750029695	684.077854454907	154.868297887766	340.343850100269
1081	1081	525.349150734892	678.759725080428	153.65961085787	341.71387954159
1082	1082	521.414125047744	687.574853125446	138.916056335168	346.345840913052
1083	1083	522.260685331883	678.360493004322	130.243088749365	345.63646094391
1084	1084	525.443294851735	655.054457474902	85.234454435446	343.523058762373
1085	1085	522.196440009834	698.307874549516	118.529785237033	345.19200246841
1086	1086	519.864123827397	653.524605502946	152.450172008047	344.086029696154
1087	1087	523.807738925081	662.206248160986	108.209744421857	340.49273916507
1088	1088	518.59415425415	659.755703581486	135.834550740019	341.885162333076
1089	1089	523.922704961933	673.99421641165	129.791339195757	346.973739062925
1090	1090	521.140907948774	668.902635334432	97.9888953090698	342.420756481205
1091	1091	523.272098700951	665.573195097044	124.615602355178	343.64664867991
1092	1092	524.13843726324	664.231055787049	133.153357457193	341.559270288627
1093	1093	521.345158397844	674.090340807215	147.12563542221	341.503608928183
1094	1094	522.307235655017	705.188817081005	149.42777248551	341.167555165149
1095	1095	522.57504622389	668.434039078968	122.179248259747	345.907794104404
1096	1096	521.148570712825	675.18544682195	115.334142821394	343.386038711728
1097	1097	527.741872552852	668.257002308693	141.781151849493	344.148130502743
1098	1098	528.439778073504	696.584963802255	114.565592639376	347.932189390982
1099	1099	521.683491534207	690.656832086353	143.001132203188	347.100376656534
1100	1100	520.911590649358	646.722879115585	120.854648926255	342.550628410339
1101	1101	523.521776099158	649.148677645418	130.459933048695	344.205936917899
1102	1102	521.788652980924	676.417517788874	125.79283050121	345.726542178408
1103	1103	521.653926148848	677.693072339913	154.974476460938	350.037389049034
1104	1104	521.710735289833	680.314323746353	122.655438022569	340.90875366487
1105	1105	520.764224254636	702.239288373422	114.493018307407	345.888854108757
1106	1106	520.075756488067	653.399900763454	144.189373131687	343.281137786192
1107	1107	523.555470545485	662.698378877276	135.284667525508	342.092064353981
1108	1108	522.675204318824	671.466561483227	136.637293603985	341.910514140244
1109	1109	521.433555778578	653.475063635854	115.97927621336	343.275642899421
1110	1110	525.698453441128	666.676814227239	137.940714985199	344.712214684796
1111	1111	516.702692247687	665.156733849076	130.768677977065	344.903587775621
1112	1112	527.215419950893	642.675444858291	104.04268630391	345.15037845686
1113	1113	519.262041908341	657.869437863728	151.321423941544	343.242172957286
1114	1114	524.447196298822	681.326187354292	140.499991201092	342.621459033235
1115	1115	523.47376104339	689.37911489659	147.837126193428	344.232094344011
1116	1116	525.682881486806	698.047920377743	122.656622909311	342.60441781873
1117	1117	522.51374522845	652.262817879064	176.60532765037	343.927761310092
1118	1118	526.473684953667	670.511841654509	103.438696815574	347.199066639424
1119	1119	524.874335134687	693.013283834473	104.81924201229	350.031105450324
1120	1120	521.907337345811	686.866031890706	144.92291521505	342.1902269947
1121	1121	525.198171937089	673.339617893463	133.199778783414	351.972462616993
1122	1122	523.184168911994	688.621376070913	115.625793388626	346.597566602529
1123	1123	518.095767152803	676.546515779981	122.95399755533	338.997023511327
1124	1124	519.840255235362	678.26883070543	130.39202306575	340.582840577283
1125	1125	524.07508942178	684.55041877879	150.16782030805	348.932503659433
1126	1126	524.037001989227	666.442069718875	105.827520859048	351.221528545088
1127	1127	520.440309125749	676.482964700004	138.26831405188	342.674726211728
1128	1128	525.10486744167	677.059760506139	146.316594297002	346.388203158752
1129	1129	523.412136218136	665.971195282915	135.392125844482	347.7170738932
1130	1130	530.439775154691	668.986784778479	109.864526834214	344.430438700671
1131	1131	521.803811599509	646.691489848215	136.697710044484	341.400147025865
1132	1132	525.507764195427	675.228129467908	154.113753314383	343.907618887489
1133	1133	520.153507096806	662.727986924541	139.244891152922	343.478392626746
1134	1134	522.9620809749	660.889743413869	114.755084025505	343.555518434325
1135	1135	524.09860334908	707.445385215136	119.691703590656	343.887343700134
1136	1136	522.416677044994	678.206361295873	130.532178669795	346.533783642081
1137	1137	520.077964850352	667.66053268235	148.584721081518	345.591311941241
1138	1138	518.786692117446	699.469179386824	137.199989118211	344.206255835989
1139	1139	524.649718422574	654.110034589023	110.738064321356	343.818247817888
1140	1140	521.525117514993	656.828612391742	116.451085555084	338.88009776058
1141	1141	523.977705865657	654.423820625349	137.472350657167	340.396721946131
1142	1142	519.584449788351	679.188704165777	134.707246794959	347.915321968232
1143	1143	523.277612571881	689.242187014471	93.9319749098151	337.790425502621
1144	1144	526.539905837735	670.836773278079	136.951227798347	343.19996576992
1145	1145	517.064122260981	648.126033899785	142.467268507354	343.972158872291
1146	1146	524.905324742914	664.081512812532	143.130678402736	346.523358110158
1147	1147	527.303872933233	656.457074789587	146.245151628294	341.71133664185
1148	1148	523.638636748866	664.671698638077	135.178327720894	346.549429774371
1149	1149	521.242631364213	688.868427098405	133.484400453852	340.776626824788
1150	1150	523.998371559044	720.721079816468	139.2536887034	346.001852510114
1151	1151	525.767742513066	685.766451335065	133.815738081793	338.128075521139
1152	1152	520.491644136525	668.139289610065	167.530079497849	348.668097224319
1153	1153	526.243752399442	676.766803264695	126.13422386487	342.1248803389
1154	1154	525.862383426808	697.639457077322	124.111815752286	342.36084192181
1155	1155	525.073173379195	677.635191416271	121.925318401929	344.432345260456
1156	1156	521.344802853347	672.432954598465	139.184686991495	343.557613345567
1157	1157	527.026564338462	645.325805040637	124.335257831449	340.792364757003
1158	1158	522.745796103748	639.490584146141	133.278670546062	339.28560483532
1159	1159	521.465921572957	691.949484348536	127.581873485904	350.008739832025
1160	1160	518.060927947098	679.491669279456	165.921441536957	346.519623501427
1161	1161	522.050252286792	684.268102967935	128.291507895918	350.08685777795
1162	1162	527.466824784793	677.824248435108	140.72468081482	347.518470466683
1163	1163	526.776982023269	668.924010566258	127.391985530769	340.042055608958
1164	1164	524.105519544429	657.797876823323	123.606456004911	347.083342983821
1165	1165	523.694285426083	714.060389257873	147.983679806756	346.365425658227
1166	1166	521.048108482216	665.940563209243	138.632329370489	347.530696125655
1167	1167	524.047460998957	686.637151919556	144.614415074925	340.368458865065
1168	1168	521.553865403224	655.024307173149	130.290937437154	342.104079702419
1169	1169	519.20939363981	696.704763956229	134.324564303164	349.760481852547
1170	1170	526.019877441948	661.999046535285	121.01383132113	349.035208085955
1171	1171	524.492402675985	677.357836451975	104.950427945923	345.827570042756
1172	1172	524.230286624184	678.129040456373	142.161024649269	338.388319442996
1173	1173	520.702946506524	671.388909111385	161.930781435395	342.685393934528
1174	1174	520.436591019612	683.682016720154	150.289630205094	342.537092743808
1175	1175	525.562758677505	678.5271099882	156.119299795222	345.654416594721
1176	1176	520.509131443282	641.085285088269	158.207919614047	344.839521648513
1177	1177	523.899000831836	665.902378400772	133.115201096752	344.633596947549
1178	1178	519.768122468506	628.87313369946	151.657228869505	342.496456836287
1179	1179	521.417556216297	643.756045003431	131.702804485055	346.62044116192
1180	1180	523.37990005157	680.252451759006	124.682702062136	348.194002148813
1181	1181	529.407145288368	655.101412482501	115.51186796391	345.651905877569
1182	1182	522.142856562896	677.416467068251	124.992182308725	347.307186995837
1183	1183	525.980203317756	665.704692271988	125.994974944572	346.437201325645
1184	1184	519.4826293863	681.97119327199	122.415555624948	343.570585569892
1185	1185	522.41083983961	680.148466434655	123.094808490448	343.398627905074
1186	1186	522.04655920262	666.251418755524	120.35288923544	342.321478583017
1187	1187	523.070029844995	656.496413782089	137.981043118446	344.976509531116
1188	1188	525.715044586437	680.375280317137	132.92162211941	339.098682441992
1189	1189	524.179349495969	655.112693072023	114.679850351784	347.085447862259
1190	1190	519.955675226429	669.3333185073	126.853877489306	339.095609251256
1191	1191	520.776707695456	672.165764680019	138.797960436237	344.01074886009
1192	1192	522.062629997006	662.998335338178	132.288194800272	341.071938863804
1193	1193	520.985397912967	669.692758492297	136.25319486646	346.167634674456
1194	1194	527.355399817305	671.790078430019	116.960283912227	343.598185102693
1195	1195	519.502909098023	696.992157487668	114.955390700499	344.191477378879
1196	1196	522.176641633688	661.099473553714	119.022317561813	347.317079011326
1197	1197	527.445011172309	699.888692939079	128.082029434236	344.071386772231
1198	1198	523.91932600295	669.197767084118	151.19547518041	344.754258692142
1199	1199	524.779852145126	688.028744903709	137.149446021148	343.100848376384
1200	1200	527.532232752527	644.036486998319	133.787647195013	344.203899061958
1201	1201	530.800819967536	675.476554058862	128.541609252895	343.831890952536
1202	1202	524.804537866696	685.88417660254	111.966531581498	338.353061116109
1203	1203	520.908208338925	669.026310185264	125.221219226203	342.789029460818
1204	1204	525.725847320233	654.292581309116	139.167816472943	346.717409805586
1205	1205	524.076834596882	642.672812555412	154.165442016223	342.086725901097
1206	1206	522.951257629171	669.72107343821	149.180105487243	341.164833761386
1207	1207	519.356585986224	681.33424424602	153.519662982667	343.503796692288
1208	1208	524.325103699639	675.434428006382	134.888834554981	344.091691676989
1209	1209	522.337962965597	669.229688171858	128.221333372492	346.08127186814
1210	1210	526.647343472338	670.501223727123	123.314613335962	343.905541568324
1211	1211	524.187869325449	672.644081242335	118.438670024283	343.967732316839
1212	1212	519.656163479785	657.055338685334	113.952773867124	340.969747313386
1213	1213	527.67277607353	659.642622259447	133.219528877642	344.133214870852
1214	1214	528.311014540711	649.999679693134	141.87795718553	343.221323062705
1215	1215	523.187505273505	663.855803192986	150.214581733627	340.206920715104
1216	1216	518.332901508582	674.044057748426	105.917609922204	349.443649902177
1217	1217	519.487990516031	640.195124880194	113.657195699816	344.608113682063
1218	1218	524.503275288869	658.064407100155	149.72320005629	346.814721269167
1219	1219	527.691218776889	703.237417560648	135.770666786343	342.903023962816
1220	1220	522.821802515843	690.836630637963	126.997827413698	343.621940922859
1221	1221	520.667491081459	667.139011899795	132.432428900208	346.615631531279
1222	1222	521.521602221857	680.775456032526	90.8385280835275	344.330967959874
1223	1223	525.12457492923	654.420472952627	88.5782896586279	337.80789698208
1224	1224	521.647602175621	672.452973029178	89.5862289898132	345.12445723818
1225	1225	523.006620313535	614.008707754003	115.601069012522	346.222056424417
1226	1226	524.402510484081	670.646033156638	105.520755776241	344.312509922912
1227	1227	518.53847834738	634.689208024302	119.277406423406	341.886305070461
1228	1228	523.770220330961	665.721078561484	118.906013556858	343.136580719803
1229	1229	523.177227838547	697.844450112631	125.634586124493	344.230686495192
1230	1230	520.21321431701	680.199620732477	150.321948833311	346.887304534444
1231	1231	526.936391649532	676.877616211131	107.762738164375	344.007981627535
1232	1232	519.284238553119	652.318989738939	148.965021089541	341.268107417725
1233	1233	523.268567858545	685.77182776192	134.793274622882	343.983952330307
1234	1234	524.346544505154	682.40538376947	115.054462598492	340.427399252768
1235	1235	521.692082705717	651.77939127052	121.591834430393	347.023908866617
1236	1236	527.241490175284	662.710845619195	148.283772575019	345.662128414184
1237	1237	521.060524589344	677.898224515946	144.143240859997	349.099642800931
1238	1238	524.895000538342	661.909272158246	125.653208514834	344.510001070545
1239	1239	527.248942673516	702.158139528863	159.547613285588	343.279939189134
1240	1240	522.226395871976	661.242318691951	133.959524689004	341.820680945963
1241	1241	517.823616339341	694.907423418788	131.947773842862	345.97589641654
1242	1242	523.914216138215	666.401282213269	185.669607585217	340.640866564495
1243	1243	520.270652114487	687.940595546593	110.640905165397	343.70789589754
1244	1244	522.684668261223	651.617015581475	130.920088207079	342.019178434064
1245	1245	520.020053658842	645.420190271968	150.973798127628	337.212115217229
1246	1246	524.428473131489	682.738714228105	116.018957264162	345.534792659422
1247	1247	521.456162717341	685.083182270738	163.325396491743	347.942627146263
1248	1248	522.21986317003	691.020463981086	145.525779384873	346.304249482501
1249	1249	523.385319541476	649.690554735741	140.626037639121	342.233885109954
1250	1250	521.475257147182	645.878297923603	115.258656620605	346.984406939691
1251	1251	526.470665923387	688.584744263775	131.471196909162	341.628318110003
1252	1252	523.915247779077	655.031053941064	135.328654797818	348.397077168229
1253	1253	523.970567444565	680.488031699735	142.254219823677	342.534492635612
1254	1254	522.112560062463	680.549229463096	130.508755926824	341.439841485695
1255	1255	526.610427282191	709.308451109718	145.332335951972	347.141055666211
1256	1256	521.122289342224	699.503382140408	130.037086236681	341.87808316438
1257	1257	522.182006231904	692.802978898827	120.799289901148	347.480641055718
1258	1258	520.774904824644	654.819292536872	161.997759110705	345.032319073045
1259	1259	523.329481580092	692.855600085498	127.07190652009	346.177363036567
1260	1260	523.745770014533	692.794118139012	92.0902898105596	342.296367033494
1261	1261	515.333813501749	650.643244086827	143.658288657158	341.585233259879
1262	1262	522.099598753768	659.620452646721	116.650965417361	337.273224481806
1263	1263	526.12388224039	665.009218897825	167.45565068412	342.452302335179
1264	1264	520.68501630864	669.466242854246	148.888768173953	339.394529179461
1265	1265	519.402700206032	680.652750153816	112.063479354878	343.291705262055
1266	1266	523.226451454778	629.344360971165	158.145321080041	347.709344458954
1267	1267	521.526525740327	669.936774836582	162.335106622384	344.071231616417
1268	1268	522.329755732429	696.659746295187	145.706676667051	343.761477644951
1269	1269	525.588590605751	668.508293600567	139.446922806641	340.836974080893
1270	1270	521.260378596887	685.592844393564	140.38352549581	345.318215810741
1271	1271	521.495503885178	676.988714816209	124.850147735139	345.7266453322
1272	1272	517.656991594599	668.883377797247	102.046939471867	343.864357169225
1273	1273	517.060386858631	680.641645075674	158.762388416907	346.735719199286
1274	1274	521.718513403447	670.938033592662	133.440900994631	343.805315307813
1275	1275	519.256703945926	699.822261208425	103.834563289814	344.429867173179
1276	1276	527.010981483109	686.998903236851	127.419597694788	344.946708215131
1277	1277	523.494233104974	648.244199941643	145.724377096786	350.973266914949
1278	1278	527.40808819961	633.225320951473	140.640869251891	338.646934777505
1279	1279	520.65424325697	677.598820412498	142.954340873127	340.430767283449
1280	1280	525.289949693604	673.170862504558	103.779540994692	352.7585283967
1281	1281	523.433878994865	658.520569811767	118.147005179791	341.738081846863
1282	1282	518.895075160064	651.782108859543	123.373786565044	344.501727338611
1283	1283	523.969886376891	653.536009045202	139.075491534574	343.454429811508
1284	1284	519.508136071266	655.006544185607	142.109192139759	341.921066802697
1285	1285	523.826830824748	694.925736131113	126.917918804814	348.107677209205
1286	1286	526.039213655828	622.207197371317	131.314858587701	338.954421702982
1287	1287	524.455631208597	711.068006443883	114.715167365841	342.569879996736
1288	1288	518.451031802078	695.914069141245	126.568417893994	345.96003556266
1289	1289	519.136997985367	671.899746149351	116.919757118263	341.773470561545
1290	1290	522.412207225513	689.351573907492	116.030440529047	345.930933848504
1291	1291	526.021410096682	660.25463065892	130.130858688419	345.347495069411
1292	1292	523.347151605509	667.298978678574	141.239329957135	342.927079595313
1293	1293	523.870995259986	650.350632506041	159.996003962512	348.600320659319
1294	1294	518.666200538815	656.380791995075	123.71033901922	347.127035166067
1295	1295	519.926447735544	689.682268095961	135.003786439375	347.057468406744
1296	1296	524.515837075763	668.595916640841	118.039275221609	342.33073951721
1297	1297	519.348639249912	667.6518584549	119.532037980148	344.216230627384
1298	1298	522.215382851771	672.998546952405	137.617131547712	346.981070867074
1299	1299	520.411997733373	657.386518109713	136.104226523747	353.170968697265
1300	1300	526.622680523584	637.53127589325	141.867550114087	346.635776712159
1301	1301	515.611386975792	678.145279645367	118.542526577049	347.752335393499
1302	1302	521.242845072683	681.143014258846	116.979286942627	336.416428882492
1303	1303	530.244097593876	681.109044841423	111.323385020381	342.512676083366
1304	1304	519.158729983522	637.901457183096	141.445623743232	342.262267770565
1305	1305	523.985186955196	667.753112967358	154.399528186476	345.939778762911
1306	1306	519.335379463892	686.179759811322	110.883766103374	344.690697044903
1307	1307	520.730167569866	648.97007356209	129.454875138166	339.521353033026
1308	1308	519.423179642656	672.141154653912	110.444192814105	338.601184548482
1309	1309	526.083592444161	671.15366077308	151.60143861269	346.536562210957
1310	1310	521.432199444353	659.823720203252	132.129040478374	346.892117367251
1311	1311	520.264140991627	659.70141401321	132.006318004958	337.465793486594
1312	1312	527.693055855992	662.000829910138	133.27902490826	342.028196858539
1313	1313	522.21917119187	708.761331721504	143.232676099212	346.045420650745
1314	1314	525.886377725484	680.727657693559	107.635769989949	345.33151147062
1315	1315	519.944528365351	659.83066061306	143.013756018615	340.510330556137
1316	1316	521.183525770498	641.853715757511	104.772418307027	345.929687144084
1317	1317	524.561816533286	664.802445653145	145.205085352942	341.296960941075
1318	1318	526.165491575234	635.502187196475	127.582401904347	344.233752458701
1319	1319	519.269988971116	654.401502939725	126.089549841206	344.435645873336
1320	1320	521.02789663985	658.417891835317	136.910681003745	346.838957650378
1321	1321	526.707530250297	650.51879920943	95.1620810764155	341.819708630417
1322	1322	522.077036673986	663.737555455608	126.88045537821	343.704316079731
1323	1323	521.332764639973	641.647378855911	148.111927899383	344.80634683654
1324	1324	524.370248196656	699.409379894986	131.726474890199	346.517244587554
1325	1325	520.850706294256	683.665019195591	136.1599241455	347.626768880459
1326	1326	531.530808386579	696.341409801132	155.002368994835	343.909792345797
1327	1327	526.889038750362	659.381169502306	104.523900688402	345.334885475301
1328	1328	523.129256861506	696.184858394255	152.372410728002	341.669179234542
1329	1329	524.570812863517	658.216832716053	114.931003008959	342.557364047288
1330	1330	522.176488424988	683.536805790652	138.862481894755	342.956584371288
1331	1331	524.804661467347	685.181167656881	104.313731002826	342.809062243334
1332	1332	527.723406607303	665.246875858122	96.2998295160335	342.703075216093
1333	1333	525.090900307095	656.585644663338	95.4959426548411	344.815332982642
1334	1334	525.367641384622	665.200239015987	109.896685169952	345.573437784987
1335	1335	523.200758976538	638.442507748895	158.950413753674	347.261147772328
1336	1336	523.145824223282	688.477920141175	130.106419197259	347.715954161873
1337	1337	522.106772105129	642.578764660665	142.037364498312	343.48339744758
1338	1338	523.629694535114	695.310275634023	113.272037817399	343.782307485788
1339	1339	526.382558639574	675.071874717343	117.695514389607	345.417218598532
1340	1340	525.235990546425	675.113776574067	138.300742782053	344.847225708239
1341	1341	518.883866055449	696.074070030308	170.700777655557	342.082333970136
1342	1342	526.732005520159	671.709567919783	113.648734673203	340.541838520715
1343	1343	522.961565897475	650.498728004853	119.581715911987	343.675844076591
1344	1344	519.875926288474	658.571995210272	133.977097468381	344.83810020966
1345	1345	523.722496712204	695.055827316939	106.503128717963	342.025291674739
1346	1346	525.96500769377	675.843194432708	138.561110412605	342.278230290911
1347	1347	524.054461183784	680.441847045979	118.165657716627	339.487409550814
1348	1348	525.696032663137	641.733981976815	105.885532000554	347.220582657028
1349	1349	524.774474560252	666.393649381584	107.983519547871	343.802203527362
1350	1350	521.480640216648	634.02243716054	155.922479641425	346.411955693187
1351	1351	525.709381964267	675.833461348734	140.428365299542	342.182821654094
1352	1352	520.480736395625	705.245481482365	114.072395492952	345.269081854763
1353	1353	522.978338045231	658.360640999402	118.517222794304	342.462362147926
1354	1354	521.144370453863	660.213731882781	148.127474000297	349.315025397512
1355	1355	523.927503715678	689.669686211373	137.276083373831	342.389467308265
1356	1356	526.134078252638	680.844495836949	123.790386222444	343.500374191542
1357	1357	520.012903860409	673.11905177852	127.731640972157	340.068615937292
1358	1358	520.13600491624	669.273372142833	129.928505752234	340.81264624438
1359	1359	521.516264276588	670.08839491683	158.814151393828	348.441093571441
1360	1360	518.777816356391	655.427852617618	136.122279939804	346.583741963998
1361	1361	519.914853531868	671.556007322948	155.778097291726	340.479640221135
1362	1362	522.42342428265	677.242191867432	161.726296045827	342.427874471912
1363	1363	524.471175168784	662.54275475546	127.050505588028	342.508446369334
1364	1364	525.801324041489	648.778494419827	140.028762299282	342.19434354501
1365	1365	518.638740915733	676.835588334117	131.002098554092	340.028403228669
1366	1366	528.896544824238	670.350412362605	129.459315772277	347.157233418384
1367	1367	521.576995702956	675.309498939053	151.9509807269	342.491377558977
1368	1368	521.092780815018	682.131105494316	157.356628429726	342.634237875328
1369	1369	522.808395839281	671.700225625118	118.684470171709	344.743963528431
1370	1370	528.839314884587	670.740052034537	143.266556289081	344.784171010988
1371	1371	520.513884859004	658.662789932344	129.369126268172	343.215363208951
1372	1372	526.669794155823	666.477847519047	135.634550117411	345.137562854777
1373	1373	529.576132098984	678.018418271513	130.638352274389	338.754227129203
1374	1374	518.646359262218	669.224007513376	128.800669697471	346.840987702409
1375	1375	519.853675744807	686.870711903481	124.798234645396	343.673258915254
1376	1376	522.267446500951	639.899539492205	131.525019045144	336.907720098834
1377	1377	526.554385883985	649.640137185166	152.362165260044	348.973974329117
1378	1378	522.095768963016	683.379387836105	156.145517815665	346.66388822564
1379	1379	521.995175936674	681.353488375465	119.590424819199	343.601674703185
1380	1380	525.062120791811	662.461709021516	107.026786177247	342.28693079365
1381	1381	521.401914123748	684.703201093832	142.133427605288	338.930127049723
1382	1382	522.15733795096	678.903604754267	129.611380244785	341.441798849009
1383	1383	525.430350250962	679.38086580781	157.51706277198	345.045741934258
1384	1384	523.44308621854	686.042281967144	101.351917416625	342.30872620502
1385	1385	527.147055496846	682.835427032989	153.556839431362	343.677182483724
1386	1386	524.261550864899	654.586597533133	125.069888387462	350.770914340694
1387	1387	531.596614897681	652.795278655222	132.196947320729	341.968882988719
1388	1388	525.124317802477	666.009547538729	89.5161979658198	341.918517551454
1389	1389	521.066742099689	679.278195914026	132.446256744376	347.246088292831
1390	1390	525.758278895327	650.183820949734	152.578218297495	345.810961209525
1391	1391	522.112270815523	666.586870898658	108.268037479007	341.88536423949
1392	1392	523.233029648602	677.778758252368	133.236854523975	345.965431229112
1393	1393	525.569090364516	679.740376926648	107.919714374831	347.09848391148
1394	1394	528.414999972662	666.717301761945	153.441339536287	338.866790603285
1395	1395	523.98917251931	650.528469770677	115.58914537721	347.909240326245
1396	1396	526.396605006131	658.549972800072	133.491671781024	340.991078404343
1397	1397	518.737709193424	651.663346283339	111.926190036583	350.043510318691
1398	1398	525.581043697726	677.294214582356	146.236909434938	344.230362468644
1399	1399	526.374480176243	664.743503197868	152.888094672475	344.161911108999
1400	1400	524.03828369704	660.719433578149	99.5371929384308	341.832799867779
1401	1401	524.392857820579	681.699857773485	133.888719170666	343.614988199201
1402	1402	527.531408147189	678.52632463096	150.745454147078	343.296265716371
1403	1403	528.28889973351	691.00289908099	101.745725228781	341.412486342254
1404	1404	523.233627244411	665.08032221551	135.081924178421	339.628292783958
1405	1405	524.908156653985	679.992977172431	92.6454448383532	345.158641861475
1406	1406	517.743506744127	681.337913490955	115.145177460875	343.918157337597
1407	1407	525.247532288581	677.89911528249	145.809246123458	349.300228158493
1408	1408	521.878661476822	664.356959971058	144.654506557616	340.26949514297
1409	1409	519.564528030741	663.680571443869	126.970588806527	340.562677287109
1410	1410	526.781053663921	637.112566716395	129.970277262404	341.590241667423
1411	1411	522.38131943187	649.846074349663	150.806162410123	344.182154574003
1412	1412	522.563509562725	663.644787813718	138.963598632888	344.712674208124
1413	1413	525.612454617911	690.981569548433	124.433087735448	345.005761494061
1414	1414	520.966529040876	662.903368726537	154.161169910551	346.115277925195
1415	1415	522.281248873043	679.396936269967	118.69319901279	342.972775443862
1416	1416	521.771755885019	681.302971423758	121.059711450179	344.538796303442
1417	1417	526.347982885016	688.458403463886	152.727871528535	347.601958081906
1418	1418	520.098202890514	682.927703504393	145.919595277326	337.48128651699
1419	1419	529.270554519511	646.179249422304	83.2280289267347	344.087405927386
1420	1420	526.649456979456	674.360041330264	105.085600922579	339.124683319901
1421	1421	520.600518363149	657.674748189891	162.440343982954	350.72549779056
1422	1422	523.835442109399	684.801087637481	161.153457426662	347.869537357116
1423	1423	523.546966818897	711.615534268577	114.134796786945	342.483370776141
1424	1424	521.662892842269	702.445844142529	101.30279848976	348.385484849259
1425	1425	518.923611500979	674.78146656863	133.887903527367	343.572980730658
1426	1426	529.421795715109	669.616637363418	136.45702437533	341.169994771071
1427	1427	521.515911697255	685.433895255735	142.264328592745	346.787681330806
1428	1428	522.472226342211	662.460509185931	147.735955834677	346.569757000029
1429	1429	524.873967769771	690.413351852535	134.051107386729	347.339416528154
1430	1430	525.110416583372	663.407027246783	125.773397410261	342.240441457381
1431	1431	524.938763614755	691.321812452718	159.350296363252	344.361564606687
1432	1432	521.609789077646	646.916873421378	157.929221471027	343.659471042407
1433	1433	518.852035586593	662.991801910816	138.949803432499	347.978734145215
1434	1434	523.291338384608	646.830823480995	148.111713775257	343.993489951823
1435	1435	523.379911463484	647.07662025607	141.440629873697	344.104152813373
1436	1436	522.301021321004	711.376783000791	132.233230926438	345.411513133689
1437	1437	527.067679648098	680.872333637494	136.545551377004	341.256436650715
1438	1438	527.247118527153	656.553192185817	121.610032162548	344.459719527511
1439	1439	525.941553227887	665.758945274423	144.105479612317	340.421811455364
1440	1440	523.041187551882	638.986761013622	138.367132891568	348.026669741922
1441	1441	519.310884382211	683.009258862188	114.458424644938	340.706439336093
1442	1442	523.304421508686	682.837657333905	155.383012404028	344.269711568611
1443	1443	518.09900732188	706.957081880915	139.850031873944	345.574001985186
1444	1444	522.477738728112	647.380607114447	114.80297682046	343.807239683859
1445	1445	519.540940452708	690.871028042835	138.101833867384	347.260073231654
1446	1446	519.338268559276	682.748585705456	120.063727250578	346.666602381584
1447	1447	521.626518728467	675.309442744505	101.068684973791	344.193842973823
1448	1448	523.868518164954	645.767735419305	124.519586073449	340.396002292352
1449	1449	522.970370786077	676.104407861761	114.026842236998	343.706242354362
1450	1450	521.636141145138	724.335847340822	137.586153176065	343.130161623703
1451	1451	523.498081646495	678.653849024036	154.194732852366	342.62156602336
1452	1452	521.08605358845	651.61803820729	98.2397741849902	342.053012746985
1453	1453	512.553329259619	657.148600439935	113.38401162548	343.426706418611
1454	1454	521.924039322663	666.333201934436	125.129245703022	346.545778089424
1455	1455	526.617504101949	658.722880316833	157.979821433397	347.344726930531
1456	1456	523.950661547371	693.493148831697	126.183821425775	346.519940322149
1457	1457	518.372724105134	674.240046816459	137.276673033113	347.775245183116
1458	1458	524.344188473376	652.903386429304	153.046399194769	342.711471994448
1459	1459	525.169798387681	670.718585883245	119.415178383332	340.676134939771
1460	1460	521.587439195845	684.457177880138	142.642321340793	340.860148350513
1461	1461	527.826359029914	689.724026686449	134.562078658354	341.79387846017
1462	1462	519.418400101825	679.699245264093	102.287975141784	345.853501420119
1463	1463	519.145039135396	668.052579061807	124.143513636408	347.856870501181
1464	1464	520.794657722729	683.907131834577	115.793766367394	341.379516808343
1465	1465	525.830359384881	678.329393701498	148.093035332606	344.986388404738
1466	1466	523.154927659943	654.624687009734	163.506161499588	348.406839768138
1467	1467	523.057512236085	648.12770054416	113.375128221744	341.370119430508
1468	1468	518.208553345646	698.758389744095	143.539503097366	345.821814285826
1469	1469	523.873058327786	672.581526515166	129.996914225479	341.986266973312
1470	1470	520.670535065167	693.393317443231	136.51364780247	340.491602742588
1471	1471	519.218829045113	673.081666203219	158.817712787848	345.421169540794
1472	1472	521.3315997352	665.362110690231	141.256500305852	342.159996924571
1473	1473	527.589095329359	683.466607810646	114.126444834578	340.521972880988
1474	1474	522.471782378152	661.833672751052	149.129967111641	344.460816633013
1475	1475	517.888260137898	656.108083210615	111.760287809297	342.156603050585
1476	1476	521.384683722689	683.095411379623	134.764947314166	346.008783307162
1477	1477	523.062215246859	640.43486757032	137.131138847204	341.550864967094
1478	1478	526.958376511579	641.254767140688	117.828764445165	340.267636982551
1479	1479	524.28121426321	650.211990684309	122.036919150895	340.802532894441
1480	1480	518.849740328745	665.878804270881	134.466642509722	350.772525357974
1481	1481	524.754115480775	675.66448788351	117.567511203227	345.07721341105
1482	1482	522.183612374949	662.069871996126	110.332912182838	337.200369507608
1483	1483	518.204903480957	691.999919577465	136.210137908101	339.106610020513
1484	1484	516.736426047782	638.405594312767	142.8571540691	337.035022295323
1485	1485	523.705948383341	656.811460551098	104.263327252431	344.467906825654
1486	1486	521.770842070683	680.690043578267	133.955837078393	345.848989213714
1487	1487	522.738978920696	676.143250243602	115.169551478228	342.645250448799
1488	1488	524.360173998555	682.951277297457	118.379941815145	345.416207650358
1489	1489	526.519624846221	677.515747776937	130.479089191402	345.2191983985
1490	1490	527.035642533219	690.770247099141	158.169458031462	343.927659246399
1491	1491	519.164591215405	655.964554038125	117.175332102139	342.542836543713
1492	1492	521.563287287273	686.42026924793	131.530557320671	343.181625864785
1493	1493	521.661615174577	666.804368122546	150.257168336064	342.091887022814
1494	1494	520.230593378339	670.629506076379	151.308943302141	348.390388567895
1495	1495	521.399734135134	660.547081757594	132.79233142771	343.123552928824
1496	1496	519.414734704296	681.310945334253	132.942652596879	343.706238668977
1497	1497	524.591964571077	678.682592157424	124.544903231323	343.394318621407
1498	1498	518.349119104521	693.838449032721	116.894240851834	340.86448647962
1499	1499	523.875725238799	662.198270187045	118.928035963132	347.795632527534
1500	1500	519.535484302262	683.148164577874	106.654445957237	339.649832335235
1501	1501	522.046669107213	677.045325143715	139.01592510681	344.086075836164
1502	1502	526.52230248573	671.61726554874	101.589935149237	344.056364331668
1503	1503	523.424145280234	695.646657682046	118.352628947116	346.805989771094
1504	1504	517.891351545527	650.731364819538	117.471119569773	341.452875792132
1505	1505	519.391270700921	718.192879221779	133.842982368663	345.107239690072
1506	1506	521.690992689522	678.960179887601	120.86053833789	345.445991811125
1507	1507	525.636411288402	658.405009812379	129.320609006524	345.955641654657
1508	1508	524.522707880334	683.559999497537	105.191778063736	344.45114865598
1509	1509	526.755291260131	699.763571758928	102.658732824029	346.825201696224
1510	1510	523.258449868817	664.16997179593	114.326402119024	341.067020368331
1511	1511	523.151043267774	661.005332864642	139.517850873927	343.99450626864
1512	1512	520.591947114693	686.943648279322	147.214136236259	345.451954247459
1513	1513	519.31110735599	694.950765012862	110.743163818959	342.112277863038
1514	1514	523.138430095523	693.396018315812	133.500025342976	345.122456077784
1515	1515	526.293924530549	657.916626232998	130.402703314831	339.956436478883
1516	1516	522.75701108109	665.940646738651	88.5061856984565	345.096897946265
1517	1517	521.736222409311	687.675888932632	134.849836897824	346.366651240181
1518	1518	524.201121384637	686.666923503512	117.020025926052	349.324099732831
1519	1519	522.581824311785	670.676718095537	139.082214900845	347.081347382102
1520	1520	522.036432988213	649.112084329625	117.38951038016	341.585748546085
1521	1521	521.999966132883	686.229805675677	128.792346214673	345.631894034515
1522	1522	524.074657921175	672.428491277557	117.965909866597	343.561653152868
1523	1523	526.284954216609	650.356496812212	149.351564847043	339.92411603215
1524	1524	525.635129880751	678.644688449387	113.868597692091	341.113986431398
1525	1525	527.128717737479	696.886079886323	130.05853981373	341.117566353654
1526	1526	525.134245483169	675.004019621002	137.077525754026	344.221166943781
1527	1527	523.826301790449	682.810038346377	117.147434880669	345.921459026796
1528	1528	516.817883327053	694.518254461012	154.749500079623	341.88146126619
1529	1529	524.222669650947	647.12081361758	151.333024899723	339.3733298644
1530	1530	519.780161048936	678.803771554931	100.022293796835	350.063774911365
1531	1531	524.684251475507	653.314701403792	113.04335265665	334.924257840043
1532	1532	522.790403878568	671.680203442643	137.135270097187	338.656449833101
1533	1533	527.259021531762	689.966599267407	133.150555696347	341.535694243693
1534	1534	523.080951637034	670.958391403645	122.017019635023	342.40198097677
1535	1535	525.08357900207	653.266934138851	125.545081239406	347.593805309129
1536	1536	520.458396246486	667.297800415368	124.291514337295	339.43325377563
1537	1537	523.640654224578	709.95195488744	124.045664454645	348.275586549571
1538	1538	526.254707888288	683.637893733867	142.323556286592	342.125534931655
1539	1539	518.33329723583	680.292776774542	136.048518242229	346.566724169146
1540	1540	525.258217165437	671.344472628998	147.596377422292	342.572831574056
1541	1541	525.928002359288	684.193108466642	115.482524434174	338.332392926555
1542	1542	523.508362544025	704.973126086532	123.890394638294	346.704598253137
1543	1543	525.149613742005	667.705090418135	140.33738165755	343.919225467619
1544	1544	520.682951920592	679.190677959895	164.931674579639	345.500212957329
1545	1545	526.054386231819	660.021005333443	124.39479521153	344.595943889988
1546	1546	522.509519060111	680.589609557511	103.52179950897	348.575039105917
1547	1547	524.057874230854	668.664887060181	122.31907230594	344.987034134157
1548	1548	517.748998775551	669.059785449794	158.485180643517	344.27394504197
1549	1549	524.639636018286	658.600303944097	104.317415889393	347.428722721167
1550	1550	521.462286616778	687.337560228967	135.713969079813	339.168360852625
1551	1551	520.790982106214	681.912473576851	142.236808370832	344.526711717557
1552	1552	523.66030923416	673.129493284832	124.788899489651	350.569772227947
1553	1553	523.749602675291	640.743525439122	131.138768168021	344.419941114637
1554	1554	525.011731088089	673.894829578068	128.664818712966	339.06055550962
1555	1555	520.560862552282	670.015741245414	123.334392222138	344.065493294309
1556	1556	522.701918712917	684.834405845214	125.43222670233	343.914800894227
1557	1557	528.53607839348	669.448366364817	144.85694914852	347.892840473743
1558	1558	523.691929590061	676.937601221899	100.939036198004	343.796864268277
1559	1559	526.523853246629	666.497813460425	131.055743704725	339.934650534983
1560	1560	524.423210756138	651.100788332895	100.617487048779	348.725123805236
1561	1561	525.702873412429	674.700676375002	136.820903775733	340.113784943711
1562	1562	522.867409595441	672.991747945315	115.864917587573	343.890849798846
1563	1563	519.368204172549	657.369277595528	149.715586022338	347.922674760451
1564	1564	521.592607812056	674.488987217931	128.367920516438	347.703255833648
1565	1565	527.740420260255	660.42094657419	119.445651060279	344.144585078286
1566	1566	516.989974517474	697.220478638162	134.657106159774	343.248119837138
1567	1567	519.31170280535	668.921508426969	136.2477757655	347.270132569525
1568	1568	523.903216425071	674.383194987866	125.517875838237	346.849817275067
1569	1569	527.259758401913	670.001467932887	145.208617047823	344.23496060281
1570	1570	525.027854989962	648.122698114734	105.359008008229	345.221343282621
1571	1571	519.746326110358	668.193506603881	123.174996250584	345.881296837877
1572	1572	519.13409684148	669.033829382772	140.770398921286	342.511122122607
1573	1573	521.944476879306	696.272934373086	137.192665284503	342.435724415197
1574	1574	521.813945005421	673.873797156939	151.839232910264	343.328408393413
1575	1575	526.401453861585	658.360509520959	147.546508657839	352.689913705895
1576	1576	522.670531580186	701.77111713956	128.331118623882	342.861161723722
1577	1577	520.295407406819	703.306270424245	107.701457382095	334.331111495869
1578	1578	521.253224790728	701.406027904018	135.790927753609	345.741990600112
1579	1579	521.715773896439	683.901649570676	121.53836355471	345.909096433374
1580	1580	521.083661221352	667.223193438359	104.714726752687	345.355808202242
1581	1581	524.921011786815	671.959012969712	149.887105458945	345.760654615247
1582	1582	520.654244132081	679.501654913569	115.233883390625	345.424287607216
1583	1583	527.796303260405	668.512210986159	132.662313887094	338.817490372415
1584	1584	521.410097767198	694.199868581597	164.967255549043	345.585895716755
1585	1585	521.784405121623	654.168891246919	101.903629826326	346.093549254292
1586	1586	521.886474382533	687.340968056406	147.400248445352	347.113117105525
1587	1587	524.262001507535	704.781161367414	146.574502980399	340.044645892073
1588	1588	527.343487268587	635.821761369374	119.480497278351	343.131462848702
1589	1589	519.66851968221	720.07557431506	150.896222125718	345.864526225748
1590	1590	521.226253876661	657.908669652886	105.884751989882	343.958022379097
1591	1591	519.766531024447	654.163803020545	101.423390786997	342.743656650824
1592	1592	521.668583153797	664.03520833498	156.450868348489	342.629051555901
1593	1593	530.691448718819	702.836149670733	130.531503351399	342.760337809898
1594	1594	522.680064832064	650.484662442318	147.560197979211	343.69097979442
1595	1595	519.337714806991	667.925689851125	128.642552703717	343.79792455518
1596	1596	524.193576745878	679.031266922867	132.017791829851	345.62120840401
1597	1597	527.376861408854	686.00227363301	119.801774295894	343.682186108375
1598	1598	521.868630041864	681.078098919367	135.650435346353	339.63970813458
1599	1599	525.807104587473	663.804445296173	165.302321946917	340.047489534491
1600	1600	521.608016476911	682.075275446063	139.50761979271	347.154171764854
1601	1601	520.832989172746	651.088206551336	107.264321075673	341.096199674958
1602	1602	524.36104189946	676.496861263915	116.646443575683	346.819032078802
1603	1603	525.990315224583	645.389883266464	143.895638205652	341.968674158476
1604	1604	520.349923949194	669.375844909489	120.407464206806	344.779901093508
1605	1605	523.28082408254	671.804664583654	111.053823818859	346.807715395941
1606	1606	524.236173107305	698.520853071103	86.1628640436924	342.763313511434
1607	1607	522.715034986378	685.827407174539	138.751866151761	344.149767734494
1608	1608	523.790473733927	665.276955508697	142.255655874672	344.590201166358
1609	1609	527.75137081977	692.26051128723	135.722118262188	343.665157029558
1610	1610	520.39229889639	667.910103842514	125.40757753089	341.250548656182
1611	1611	527.299514690583	664.672472401902	107.696709956749	346.501258693492
1612	1612	531.484355712833	682.107746140999	144.26355493289	346.608922538091
1613	1613	525.079807585851	678.72494892228	118.351359345369	347.931977443804
1614	1614	521.79295501568	692.422479368454	127.273860894032	343.000289347735
1615	1615	516.422594470596	687.559328969277	141.381441043907	344.362573853549
1616	1616	522.230809547049	686.364889448589	136.669535832558	342.13297192354
1617	1617	519.335118879876	677.885914090941	95.0360080631424	341.70686419594
1618	1618	517.909342503512	646.490754468889	120.146938280175	343.048072996905
1619	1619	527.554471747131	662.298951916914	136.608199417206	343.982902705095
1620	1620	523.297239794072	673.545915689136	124.70055075085	346.809925846357
1621	1621	523.710204926044	686.891656795955	127.664354896432	345.325346044582
1622	1622	525.765711302245	660.854253769358	139.011917264783	342.749759343157
1623	1623	521.776547487286	680.699438748246	161.405558860037	342.063420762796
1624	1624	515.24278094805	672.313747432974	139.620525796062	345.083819585294
1625	1625	525.54408694018	661.911429403012	158.345734819688	345.212033102811
1626	1626	524.917301461773	681.270508415671	148.539055465809	344.517286099646
1627	1627	521.651486007228	649.815865773713	130.556722564949	343.438978281098
1628	1628	521.08992305852	675.805545371899	136.84788692249	344.412759027059
1629	1629	526.942630975132	668.084618406404	104.386963256937	348.287771157382
1630	1630	523.592081436814	660.074058616214	150.609020552596	341.558564780241
1631	1631	523.575557918564	640.676708768099	150.826513314013	341.23878794567
1632	1632	525.085718451448	696.998951733633	124.131158934012	343.756759044895
1633	1633	524.064686039368	697.513774436694	114.11629378962	340.359194305013
1634	1634	524.320692990394	676.879895141131	95.6766605409437	349.813794820461
1635	1635	524.414318486642	632.720522884502	137.11907369737	338.740494656774
1636	1636	523.203830620982	672.330188891651	138.020296712984	342.187632280744
1637	1637	519.965674062267	665.978149921466	116.583630894598	345.131977653214
1638	1638	526.898155902859	652.988392529674	129.044765812122	339.543273592266
1639	1639	521.924384477666	660.985914108184	107.595296192503	349.575213537674
1640	1640	522.969094660512	675.698108444513	123.308693147196	340.238892320922
1641	1641	523.415573469832	663.704216415592	113.185101372253	346.338456217828
1642	1642	524.863184264183	679.783892014574	165.741004691733	347.153894262559
1643	1643	520.959284610303	686.853858171336	152.738322797394	340.90359725706
1644	1644	517.788515148286	657.789888276634	120.557047696802	342.690089327342
1645	1645	522.641790295791	668.762522110007	150.619168500528	345.705481867721
1646	1646	519.47684387313	686.732563304339	127.254040373429	344.33242121038
1647	1647	520.840752487624	649.328400361141	68.817875367533	347.744263600509
1648	1648	526.291926827936	681.974482565129	91.3795593566003	343.140274936004
1649	1649	524.855053376097	648.117153575359	162.74335343327	352.988488128658
1650	1650	530.291721212347	648.537788754562	81.1595301012685	342.920772661982
1651	1651	521.700078273443	652.251200267	162.40850039101	346.927263438903
1652	1652	518.244619156928	634.176133232992	115.335622312148	346.528689385514
1653	1653	521.184241597585	698.642720506721	111.66797679778	341.018813288175
1654	1654	525.825576477203	668.839585522128	118.255497952725	338.884536677057
1655	1655	523.520390862586	664.839769533106	119.455652641122	344.754543638923
1656	1656	521.067427323492	687.81373216348	97.2429498288551	338.232923146859
1657	1657	525.903075579465	686.137703887159	140.435395276788	345.346253252042
1658	1658	522.430906608548	670.782142592725	158.652123567315	344.612816376862
1659	1659	520.328080173647	670.564841117729	150.330844251363	343.724938979383
1660	1660	522.169424674854	691.832124643569	123.383909164388	345.354851241986
1661	1661	517.844614399249	686.377114606703	127.431725063752	339.236196187748
1662	1662	521.383928606979	690.177330650158	132.269255360316	341.106992225355
1663	1663	523.645748914244	671.323431671085	125.04107229165	342.644230697116
1664	1664	520.479505045946	661.129384175835	144.183374169173	347.922739705406
1665	1665	522.294040196859	666.432649818453	149.616115799105	344.399982295546
1666	1666	528.066921863936	676.172264900039	124.665589525486	344.191050263398
1667	1667	525.325730873832	702.392044518223	129.335203705541	345.273529395357
1668	1668	525.926885771358	687.493405136737	115.789416938135	345.465658763137
1669	1669	521.75350381581	692.332589076265	143.650521396772	346.414140063313
1670	1670	521.922674057202	649.87997232583	118.820071723921	340.020629821324
1671	1671	525.133686122712	663.759364663327	150.762943248421	345.720450026844
1672	1672	520.584375764528	654.600816517129	135.305836742033	342.646255054668
1673	1673	522.558249886203	683.577952483882	137.257784013281	341.120939187368
1674	1674	521.892023849109	678.101425573283	141.047752111082	343.911184309486
1675	1675	524.851634012532	655.127929377776	130.208131377155	344.729919784613
1676	1676	520.042371558349	691.193385309579	132.861795153865	349.389128112161
1677	1677	519.106823160437	703.484568607755	103.38864523414	342.476348719054
1678	1678	518.119137208731	678.99812245747	141.406465438402	343.740618897342
1679	1679	520.825756316175	678.933729452966	110.319557718101	348.329597835716
1680	1680	520.947564525882	654.52362869105	143.231815787724	342.604892227934
1681	1681	521.814654880017	648.257593790303	127.812192430723	349.41376009156
1682	1682	522.990071332621	663.772849188165	107.733460065254	340.692658684249
1683	1683	524.65031222752	682.402993583001	142.527100385247	346.09262314004
1684	1684	522.786250517042	671.5212612534	145.51062613765	339.37960164386
1685	1685	527.940257037968	696.635633177482	156.136235547001	342.177832795016
1686	1686	523.251514537695	656.761145555835	143.050885328843	339.559966694659
1687	1687	520.618427008686	658.920752266006	107.361929812183	347.393703554303
1688	1688	518.694131721069	705.501477072738	105.78039842498	344.404509412221
1689	1689	525.824710369728	654.033942449006	90.6608958830608	344.014176030109
1690	1690	528.734024326271	697.832745306382	133.175403479563	345.430640012055
1691	1691	526.148968196686	677.718461235622	134.014721944074	342.99961907999
1692	1692	526.181869120116	678.893151250073	126.832925382339	349.085797982241
1693	1693	523.541419832655	689.04882961441	127.514595779083	341.751938178001
1694	1694	523.911647783913	677.142761477866	90.3633663304303	342.413881754645
1695	1695	526.400867502774	662.553026508614	146.813129980899	347.391019592406
1696	1696	518.606455567418	647.204209944179	137.825000489029	343.683168646208
1697	1697	527.686324103546	714.324421830489	139.597136029984	341.524973636538
1698	1698	523.261368415593	648.220766253638	117.130164545811	343.568065125587
1699	1699	528.355613383098	690.669795898112	146.925583389833	348.169619681948
1700	1700	525.672152924879	671.936719812289	142.851139442347	346.616982428741
1701	1701	527.226797004654	692.292669146566	139.68983476169	342.115776470047
1702	1702	520.133468191107	673.924002315624	111.004582848179	341.989982462003
1703	1703	516.724878579329	646.413027471252	113.828545874959	346.203797685418
1704	1704	524.386134945416	634.637625500057	102.453959863524	344.743721837171
1705	1705	521.062477575806	672.932827821057	138.522624634749	346.301904186537
1706	1706	522.226014856632	646.048647801836	114.123976306261	345.360397750358
1707	1707	523.776733366136	656.507417238027	112.805274018337	345.015250592815
1708	1708	519.770737571802	689.329588816273	123.120401799871	340.899921078964
1709	1709	521.882244221389	648.138508266258	149.413744739248	337.559415598807
1710	1710	523.38259042419	701.356854479294	143.322242243748	346.560325850941
1711	1711	518.610986200859	699.751964894164	156.325397099742	349.83233708819
1712	1712	520.746643613637	662.925510079959	156.634079860862	347.453873740258
1713	1713	521.965469087362	668.67231964821	129.278190704489	339.982006808797
1714	1714	524.136465931852	670.353492112501	136.583621247212	341.149395623006
1715	1715	520.631822552606	641.853663904383	126.904320581472	342.121080622723
1716	1716	522.249887004455	674.796028893297	137.301535708162	340.010784910654
1717	1717	524.976039544715	685.427987083126	154.006714436029	345.260994922602
1718	1718	525.838210675609	674.940406393453	136.842195421037	348.214777952242
1719	1719	528.223931233457	684.278856334812	133.945983465283	348.407087803842
1720	1720	523.174802518731	647.313007947269	125.321442058415	343.565266680986
1721	1721	523.562067238514	706.124273499665	146.726021605742	342.47843713443
1722	1722	523.617625417698	682.644778627485	130.145599578629	344.104712034114
1723	1723	525.067929889572	679.537051206286	139.583462651031	345.280908821454
1724	1724	523.177984213523	663.723239738984	136.329138635392	343.623757443761
1725	1725	520.73947272133	694.33052026489	125.776613747968	344.871376904359
1726	1726	521.170207420221	680.099460577838	87.3271518313488	346.69732119262
1727	1727	521.234834080755	651.098782596196	121.100281654496	347.62260442861
1728	1728	523.414441278483	635.914484413784	155.783922863472	347.056640833768
1729	1729	524.412526649727	686.840257380224	116.978568412752	337.401887747405
1730	1730	520.92214964442	685.679260255126	153.364526642925	345.887685676635
1731	1731	524.086929489661	676.747150885351	153.143375822937	339.938030168336
1732	1732	523.84719611782	659.215090884675	101.830912155059	339.37201841674
1733	1733	523.744095949059	674.869747224051	121.523850958064	345.332867365476
1734	1734	520.012762985804	652.349741668273	111.046354763247	341.481128546526
1735	1735	525.564782007187	686.936976789445	145.406507191098	347.435588266652
1736	1736	523.689285246378	660.625535494689	132.776684080878	339.754769729773
1737	1737	525.45986758114	676.015605348258	132.014090308388	340.942856083754
1738	1738	522.377883798279	657.195889423859	133.752027988813	342.02374369114
1739	1739	522.584047559283	674.945069166759	134.898718534007	341.308729089654
1740	1740	520.93323913253	647.736327014027	143.783121439307	344.808731077122
1741	1741	524.022237322367	683.043276877191	92.7548886135203	341.935704606363
1742	1742	520.868469386972	652.372333769296	153.156954086946	347.706043176332
1743	1743	524.772340996084	669.710617499073	153.342968131644	341.018516214251
1744	1744	525.730988164174	718.376249360443	137.326572382094	341.526392092045
1745	1745	527.723575179556	680.199742849743	162.486195343966	338.967789762519
1746	1746	526.495805146629	707.8788018085	119.94681856261	344.511614957586
1747	1747	526.08268618677	687.51753909979	121.783433726671	345.078567028264
1748	1748	523.544797598112	668.903416884603	132.56079047655	348.367765545672
1749	1749	523.540319206956	673.447589950596	113.928193948574	341.255974690224
1750	1750	525.957132441175	659.179955735397	126.360149247467	348.615950061525
1751	1751	521.217688119579	695.266052002321	106.582469396976	341.217571437539
1752	1752	524.040096271447	666.541612255027	126.869695049746	347.081737674838
1753	1753	521.032570343825	689.761378999168	127.101433140055	344.348969437021
1754	1754	525.614502121255	655.45984093924	142.105389029232	343.956156093196
1755	1755	523.389509614466	665.276344088101	99.357078124333	342.692920656596
1756	1756	520.120078536792	670.09995772765	147.432457335235	339.007446264375
1757	1757	521.542844014523	684.129431302172	138.749675730481	343.458448051301
1758	1758	525.993813991609	647.592140965355	165.755429273558	342.753633612425
1759	1759	520.402255391259	644.361500198386	132.498505969583	342.197246628303
1760	1760	517.515608184462	673.412159307989	120.322905730718	344.328764453952
1761	1761	519.029851214858	688.351315883803	140.616759926687	345.4155063007
1762	1762	525.20418930333	643.219758400365	143.531883428227	346.978410405804
1763	1763	520.834913212836	660.39884921376	99.2773022515176	346.266118414124
1764	1764	518.67463199684	674.136037529343	147.340289206126	347.28165574454
1765	1765	522.50036239676	686.168959947	126.92809843216	340.339507570051
1766	1766	522.761950794281	688.758485604809	144.886377818343	341.407080313632
1767	1767	518.995579032705	634.224707703157	160.556631546883	343.464767756603
1768	1768	520.877327790084	695.865833356422	126.167530748402	337.973669443001
1769	1769	523.063574804874	667.252515326776	136.123607982089	341.257646438323
1770	1770	524.921800708238	687.55681275653	121.343839228537	343.918366857384
1771	1771	527.411902038253	688.97986048435	96.9417526844197	346.468463214433
1772	1772	522.449196366607	639.267298896358	106.605998186652	350.96939329059
1773	1773	519.626865697789	672.361943856315	115.115085309769	343.436330035494
1774	1774	524.678804362834	662.295998475296	143.963233028529	348.095742033589
1775	1775	524.654278756066	672.339034222155	130.850912672758	343.357320673511
1776	1776	525.048893897552	675.193704844924	117.754191834126	345.932184544008
1777	1777	523.882232635782	686.487168110584	144.727374333632	344.576510953275
1778	1778	522.566295887507	690.929252158164	126.420302058065	344.526317544491
1779	1779	525.701872614018	679.359849926985	144.745899548619	349.543684884772
1780	1780	522.244073510989	666.464578815772	140.949910142202	343.290018156448
1781	1781	530.952484173758	643.294948816039	154.047095883108	345.274817919594
1782	1782	523.987934675308	634.077764302366	145.311861517654	343.819836873509
1783	1783	525.845951840535	649.364688809768	124.450189193452	343.849214818197
1784	1784	525.26356904829	692.50156417271	112.50949773331	349.17077137931
1785	1785	522.140225398913	691.686124591044	110.137561370349	344.261046010021
1786	1786	527.44710953256	692.689371051534	148.722406133832	345.920021710341
1787	1787	526.915761215689	689.933653051536	133.518698109329	339.722287904576
1788	1788	527.053540073992	672.011615694935	122.470581815575	341.309129892251
1789	1789	526.185798130282	665.820448435668	102.296632507608	343.455989912517
1790	1790	526.132779400165	669.913627965826	131.961346132852	340.030363884491
1791	1791	523.452258245143	688.768068662411	146.964754469632	348.910437188594
1792	1792	518.548656060154	648.336692147803	135.13602218912	344.360880241696
1793	1793	527.818725370606	703.357442242337	134.653436735782	344.508272751831
1794	1794	519.154249639295	648.951928868592	150.955269465279	340.21018861535
1795	1795	519.93318490736	662.850072256914	148.948408280332	343.792295655649
1796	1796	518.764793030191	658.838703942545	135.936769215603	341.959649300438
1797	1797	521.322827804222	686.506645895042	123.929265207776	343.463570109916
1798	1798	518.416165509558	682.619129838009	127.793567560839	342.209838772927
1799	1799	521.210302213125	670.307664362856	125.273487055194	343.636223501324
1800	1800	516.373919356863	659.838582850815	76.2744115135389	348.031760552725
1801	1801	526.284178812607	675.866789656387	133.640998702946	345.728952748493
1802	1802	523.095822975951	664.655674208538	137.01003463184	344.810780196111
1803	1803	521.292909777847	677.454982906192	171.968133117984	344.547898476171
1804	1804	524.921171934657	650.822852407073	135.409893533497	347.418581207034
1805	1805	521.875287418275	675.948641055711	115.797793255141	341.334805350101
1806	1806	523.399018745019	684.068730032445	115.772470445999	345.301259985892
1807	1807	529.922611678931	701.629123916781	104.481356323562	340.51088612673
1808	1808	528.617067672821	712.319014551393	140.843411382051	345.665788658439
1809	1809	519.904141150659	668.54381954776	155.349917927387	349.018852535697
1810	1810	522.32578913243	686.779616721659	118.910500776095	346.773633840409
1811	1811	527.137221236561	639.875050771768	113.441367850839	338.405097421605
1812	1812	523.823657173335	657.427919027263	125.627214879391	343.907758587375
1813	1813	526.883146954807	652.942443071169	136.517723276352	344.776254604963
1814	1814	522.686278096579	635.384140610935	138.171631523623	347.85637845383
1815	1815	523.646177905605	674.141165310358	133.019112480121	343.811016346148
1816	1816	524.199911791745	652.697039142325	131.192745255393	340.26110853486
1817	1817	520.631367615988	655.726512736896	121.781904725615	344.826452204511
1818	1818	518.250351099499	655.01168423698	141.296152780734	345.965458481019
1819	1819	523.338349710123	685.025646674667	146.937760033111	343.985035029077
1820	1820	526.646838375253	666.185908078883	123.616898339	344.379277911096
1821	1821	516.784941762487	666.411594307508	132.718465433395	343.802105326975
1822	1822	520.461417604421	670.440870295574	132.669584766073	343.528343483844
1823	1823	527.831294708699	642.420582948254	140.922300479996	343.956349352581
1824	1824	525.907451652726	643.781742548395	134.766312770596	349.239040352231
1825	1825	520.534708118078	664.718732599286	130.946815278723	345.353006084972
1826	1826	519.312872499846	676.198380955503	158.11921530001	343.502850859998
1827	1827	525.227077283341	675.31318963201	135.68744756829	346.877787026418
1828	1828	524.200325185302	719.445182901314	113.5236436324	342.888528827549
1829	1829	526.700693948381	663.490387493827	126.328489307754	343.462854576377
1830	1830	522.298571149198	678.301996177641	119.946284803657	341.713240301671
1831	1831	523.541323482975	667.653686949944	113.340060810679	341.629411129956
1832	1832	528.184274814107	691.330378924579	123.5972848927	344.886607389314
1833	1833	522.474819435833	667.338031597194	137.930642182082	343.296088072365
1834	1834	521.831916690195	680.918388054776	133.827840658578	341.699386386617
1835	1835	522.269433907127	677.083448701708	121.381941770008	341.310721204152
1836	1836	525.010435633104	670.202770630042	122.490191920791	344.55619634123
1837	1837	522.310802570039	673.785140115318	142.155616568544	343.955176068744
1838	1838	524.333714699561	662.141396494974	119.549562545642	342.848462193599
1839	1839	522.769523679299	671.330589741838	143.854051256698	348.738101787504
1840	1840	523.381986014268	659.580602474085	134.302370585287	342.41218165823
1841	1841	524.444349695707	681.534011657007	128.380599802966	345.90514484954
1842	1842	521.27175913974	679.365919158988	124.242319741949	350.945345714138
1843	1843	526.040833194266	674.772479770739	161.160039640372	338.11876617593
1844	1844	520.71400388016	674.66144113273	137.530617971884	338.442034554954
1845	1845	526.095301402505	684.980138913296	102.025426867076	341.941855436255
1846	1846	518.282751177991	671.902930774243	130.37735398366	341.949131424731
1847	1847	524.19114572695	697.637005388484	115.681743844818	342.799225373789
1848	1848	519.280924068147	659.428611537631	118.772027925674	348.240929329877
1849	1849	523.125206315672	652.560209858365	142.390427572782	342.588582476807
1850	1850	520.897603803353	699.493181463239	123.641270054778	344.67997607652
1851	1851	520.450601198872	657.078823144336	128.809040602614	340.315447989
1852	1852	519.876126650252	667.994122986118	159.175106621274	341.055288794856
1853	1853	524.875844119061	684.880308158819	130.492899730394	348.846283484542
1854	1854	522.475567783012	681.886040491375	118.920373581841	342.878208144001
1855	1855	524.906434160154	649.163606582091	120.426708495012	346.397130210407
1856	1856	525.220528346008	696.237318194586	136.761822381003	346.674579536348
1857	1857	529.434886318064	659.310733132721	114.2801119424	339.952988352219
1858	1858	517.256387870555	664.689791316487	149.468618557598	346.397955852692
1859	1859	523.85649243301	677.786112563333	136.582604755232	341.232760035484
1860	1860	523.500431258808	660.5436515783	116.790391391061	349.030552746578
1861	1861	526.312365579026	668.380732705756	136.145066742252	343.05053640151
1862	1862	522.259489736558	663.339740936734	121.582338567443	344.392747686038
1863	1863	521.213485490908	670.245836562819	116.808161021501	342.739252803187
1864	1864	519.402119972798	653.486115951966	140.009076320752	344.605185815521
1865	1865	520.068332323946	702.029765757175	162.504455556996	343.068013773767
1866	1866	520.168883038868	654.811421476785	139.149854940255	343.473216696844
1867	1867	522.847330898977	693.829488795204	98.1271590826033	345.027576995842
1868	1868	526.062736675456	650.378880500426	103.994145308548	342.742162231478
1869	1869	522.287388551154	681.439962660775	102.396329302129	350.194912088525
1870	1870	527.608403362296	671.583292010969	132.59032744758	343.459158213722
1871	1871	525.696817204465	685.002575541945	143.23091409868	340.839460417166
1872	1872	526.972308191036	683.649323382346	84.3987932533219	342.20419955004
1873	1873	524.624797110993	681.364293759149	139.455385186654	341.682528877955
1874	1874	523.32390828738	693.569005684808	122.115279448256	345.293223624247
1875	1875	522.291717874148	662.41842763492	121.896476911933	339.54140868138
1876	1876	522.301148203283	666.292656629933	140.201566759389	340.232048656449
1877	1877	522.341620849245	674.14872422358	139.469616967241	345.033506920192
1878	1878	522.440615652005	648.5731792995	143.752502371111	342.199676041357
1879	1879	520.819683014314	690.606970294244	134.439186847616	345.889756123242
1880	1880	522.026625929712	669.266424040295	131.032378144704	343.437097131031
1881	1881	523.475635499653	642.066667519804	147.174040820878	341.728171038975
1882	1882	520.32672831887	692.091017979216	103.132773691966	341.021397221211
1883	1883	520.013832479835	647.174050252369	159.767394169359	345.232094713612
1884	1884	518.682565478915	666.529544084135	137.970886555478	344.849518090451
1885	1885	516.633825410639	681.591499664872	122.044148094583	342.589657714252
1886	1886	518.713071384881	652.686736056805	139.530608151079	338.523355541094
1887	1887	528.456626762724	690.56694158273	151.12965586099	344.29241010627
1888	1888	524.428921512386	677.919073545087	129.4951394109	344.284165537622
1889	1889	522.513662695743	657.193927473089	127.704693404413	346.483056323191
1890	1890	517.47732931344	682.789170348902	115.09386321084	340.426537117303
1891	1891	517.918084634812	656.551034992376	114.27419823139	344.865061783128
1892	1892	524.380151071505	690.301368710793	119.141066612896	351.263414383314
1893	1893	514.497946583866	700.274312127921	130.035784528785	341.099558052842
1894	1894	519.22179032707	681.987596358822	152.190456677375	343.959847158673
1895	1895	526.774034911622	645.512876883192	132.208121512071	339.008806571582
1896	1896	524.958851102623	674.372597648271	119.815247321274	344.248218707977
1897	1897	518.283343865172	648.960128277061	119.196965561326	341.459931108774
1898	1898	528.867479757855	702.397779265532	127.748328274891	345.517236459906
1899	1899	527.38507892794	663.467698712779	96.8733459873229	348.312320974063
1900	1900	523.333974674044	677.975863733242	128.856095797697	347.779698243875
1901	1901	527.745550604152	686.741270537711	113.769208771668	345.325299836833
1902	1902	522.519115861718	670.620904812357	124.586612558778	339.17996673871
1903	1903	529.482015236853	658.126139281101	159.212137871306	339.901702283909
1904	1904	524.528493104522	660.033267748964	117.160698140007	338.937234437704
1905	1905	520.235030571574	658.539227958997	122.66306787413	347.139524151599
1906	1906	519.049983051048	642.48474170975	123.603809727556	342.201457838492
1907	1907	522.414597995327	683.084028024824	95.8098736718286	344.852977636055
1908	1908	522.123867279362	699.437538375461	126.834040343795	346.215363990706
1909	1909	524.587323653256	643.374457020442	124.46813786736	343.626620209459
1910	1910	523.839899154683	674.737663993704	136.583003486827	345.431224846851
1911	1911	522.785180964598	649.999650188851	132.349592856909	345.256729105706
1912	1912	523.893878998386	684.43795080061	136.042095738429	348.603606636902
1913	1913	515.250831574491	654.309949624505	122.441375358948	338.534037985524
1914	1914	518.574243298381	697.469306039619	145.538665790548	343.985792378193
1915	1915	522.586772445001	655.364745659945	139.394664434366	340.585283218187
1916	1916	520.631183296624	656.165065221288	114.65715030854	346.875423273082
1917	1917	522.501897813569	650.451393482817	159.472653616443	342.670871455807
1918	1918	520.158812456672	685.050480156295	96.9444859089433	337.69175654178
1919	1919	520.179867489791	662.010761504794	137.282079211112	343.718953352785
1920	1920	526.688300426367	685.804068806037	149.254739071753	338.449515883455
1921	1921	525.158377417948	690.967791814137	131.495726457835	342.084237406805
1922	1922	520.148970588736	654.416397218877	131.294632264255	338.842537836032
1923	1923	518.934295887483	657.143659768871	116.873005872661	340.358425334445
1924	1924	531.008687984332	675.788416175963	132.506904035389	339.060440750591
1925	1925	518.945140547867	666.824430615384	112.512353481434	342.463557433037
1926	1926	527.374304480959	674.667999871865	102.549031150073	343.401525518022
1927	1927	520.278197259237	662.85007075858	104.818835657611	340.252325189979
1928	1928	525.644042704868	669.672543102389	116.876287110984	344.832598290798
1929	1929	523.469497252565	679.893595302224	136.116998632295	339.774154833694
1930	1930	520.13362336623	687.220017891353	133.310682798206	341.034376852179
1931	1931	523.381042685986	683.270950695209	131.992774830315	348.102379507493
1932	1932	524.659406939665	690.88187529818	142.478666885656	339.336509615458
1933	1933	523.44599456822	679.151458624093	142.350271253526	343.78033318295
1934	1934	525.668615535928	689.289310086017	124.058621915479	343.15727512564
1935	1935	522.10686974255	676.802798903683	164.60192362462	342.692850240019
1936	1936	524.528829353739	677.736970475787	140.698597131408	344.856597732822
1937	1937	523.543324932933	662.848943185904	134.824894631527	343.699266331565
1938	1938	523.863134656481	679.146308685136	155.9920124715	344.547645851703
1939	1939	523.898562054499	692.872191884186	96.732148887009	346.082158216172
1940	1940	520.269295842133	670.659507146059	122.329753148292	341.129253599227
1941	1941	523.311342023026	681.182095919879	176.67831495799	344.734770918308
1942	1942	524.851554800025	688.227451983902	127.590977619013	346.629864325054
1943	1943	521.93564374529	652.431758661166	123.606761967669	338.925446847602
1944	1944	519.734318417485	661.653395590159	103.455361701702	345.463680229636
1945	1945	521.925779065907	681.794370462783	150.660702330676	341.995836533469
1946	1946	525.311640889922	620.794050051563	158.831297442555	347.415234920609
1947	1947	524.061139105687	644.9908115171	122.945433064914	341.094426651263
1948	1948	526.248667694615	656.976590255113	116.494499408242	344.560676934845
1949	1949	526.485780242453	686.254888849748	121.094765806356	348.384733438655
1950	1950	528.286323303533	693.430508380577	101.818079434917	342.413149988667
1951	1951	520.040895004465	665.703540207773	113.300600850553	344.878946133746
1952	1952	525.087112994508	692.043829127831	137.100216590068	346.086547819983
1953	1953	523.30119437373	663.347304685829	118.065922909995	339.050508782977
1954	1954	519.966281147599	670.3057923025	129.196967899	343.459414359568
1955	1955	520.143813755843	675.447617520535	103.362933575929	345.536797968258
1956	1956	525.428136263116	650.594284980984	145.553487305213	344.549443728313
1957	1957	523.738889224942	682.060266383297	130.788032902895	349.952480391708
1958	1958	524.319615436289	683.769648997219	152.734503319402	343.104716083535
1959	1959	521.031718750407	691.221147293124	152.228222426638	346.381406163018
1960	1960	523.153085399565	650.77739159712	122.000450736137	345.681903067154
1961	1961	517.008361023442	682.574369662544	131.814436842692	347.302752806319
1962	1962	521.334937981804	688.356005930389	146.058866319341	351.329595092506
1963	1963	523.114535164544	692.253172105019	130.493901203252	348.490681255414
1964	1964	521.686066903227	672.159387964798	103.901293069531	348.286491712653
1965	1965	522.675832324542	637.243941356372	127.030033374372	341.840077300638
1966	1966	519.60255129611	645.720645767442	149.621530825638	347.767499201902
1967	1967	521.752540079546	686.336592738905	124.444935044157	345.994204613923
1968	1968	519.355682901171	662.382378237108	146.334392245676	337.184712055788
1969	1969	520.035909513354	644.508477069809	113.278119286901	340.795711281385
1970	1970	522.075926541602	666.103338635632	142.205633599789	342.11480905244
1971	1971	523.719211354804	692.730588294714	107.617407417919	339.78852081005
1972	1972	522.880761637172	647.133939995847	146.87627284267	345.794529384052
1973	1973	520.867963928221	651.370544754992	128.519917535029	346.878422092109
1974	1974	525.751202931735	673.822491173947	114.153710166185	342.626346383197
1975	1975	522.183706597684	683.482942216675	109.873409643632	345.323105861622
1976	1976	522.957106302464	639.736853664193	112.745436488249	343.220126954027
1977	1977	515.930300267355	642.739244835786	99.7977555726051	350.25651209875
1978	1978	517.154367556964	648.069860752072	147.692268456105	346.341646440061
1979	1979	520.836205738637	663.701564686083	114.506252350421	343.031613311285
1980	1980	528.051771115694	663.043500559541	140.487697128563	341.165061234343
1981	1981	520.698534587292	673.22276466596	125.398178650187	344.224802855006
1982	1982	523.517752943131	679.53839165002	104.988403544046	344.693200796729
1983	1983	528.964900781901	671.706284473725	153.077330810086	344.145453519001
1984	1984	523.29141658257	691.837574319446	92.3549208924952	346.176601165271
1985	1985	521.116497653495	659.929053365652	150.883409958182	341.288584523017
1986	1986	521.077927795742	677.874763139299	96.2211278677899	343.921703286467
1987	1987	517.130950454738	661.638233635351	117.4351701614	348.557280393724
1988	1988	521.479245207784	685.23243518091	127.012561844228	344.103207418319
1989	1989	521.498065909548	661.505511111234	147.907882804729	342.941504548187
1990	1990	526.978597035541	649.466756502699	142.377272280545	337.934103799228
1991	1991	526.727003120554	711.972832447199	99.6925019977667	343.193413853096
1992	1992	525.404783345039	656.483384188011	152.200377986863	345.084550942927
1993	1993	525.091730778695	634.523893750531	127.339206092298	345.586721606841
1994	1994	518.935790698485	683.970973994672	114.935938659187	339.283256277854
1995	1995	529.367763956745	676.999386105722	113.949156226004	342.259955032858
1996	1996	522.283996153088	674.606545025956	115.227751588889	344.211462121689
1997	1997	519.62908860728	685.893338759266	122.509581377253	340.889558006916
1998	1998	528.530163203443	673.750613775869	110.521087292078	345.194070415991
1999	1999	522.492449377655	679.285213797881	153.810815485917	344.868222264001
[truncated: 3,001 more rows]
