# Supplementary material for: Hypothetical Outcome Plots Outperform Error Bars and Violin Plots for Inferences about Reliability of Variable Ordering
Source: PLoS One. 2015 Nov 16;10(11):e0142444. doi: 10.1371/journal.pone.0142444 (PMC4646698; doi:10.1371/journal.pone.0142444)
Supplement: S4 File — All experiment interface and visualization stimuli code is available as a zipped file. (ZIP) [file pone.0142444.s004.zip › experiment_code/data/one/54.js]

var results = [[520.164353696176, 521.741339646766, 523.855817192482, 526.820198801834, 521.136273067612, 522.519870756508, 523.554004558282, 526.355781167899, 522.791148631046, 527.016868062928, 521.223656923613, 520.424060580836, 522.300814804602, 522.026717270485, 525.341099257677, 522.359036127778, 515.930735134409, 522.455902806644, 526.350240467109, 520.679591481353, 519.136127182765, 527.531356208574, 519.789243049603, 518.927062373537, 521.036356497815, 524.647907251156, 525.918694781531, 515.697417867264, 521.197541108651, 523.962830995756, 524.649699270039, 518.931379037316, 525.735977206567, 523.568807622261, 521.419383452828, 525.94901274979, 522.456106010649, 522.359034503754, 518.072799132615, 518.950541913256, 524.253012740528, 522.68829341289, 520.929578267493, 521.423449004601, 519.846380048092, 523.386980181744, 523.734881493646, 513.769690141599, 522.097633312363, 525.072504237433, 523.837418800988, 519.482637977076, 522.412436067387, 521.213779534287, 523.839490967435, 516.848625653515, 520.747486604302, 525.683107590334, 523.340441616446, 516.818934921043, 521.267246562089, 528.889535751541, 524.234965372484, 522.211955902715, 520.809419098672, 525.805415090299, 524.700900742151, 521.286356658316, 523.416737579735, 527.670133967768, 522.122358917645, 520.828706374104, 523.811505082197, 519.423511686336, 522.270218927955, 527.158929651029, 526.682903511109, 523.047375710867, 521.965593056876, 518.350686989083, 527.501760364732, 520.78100470469, 523.288790012116, 526.968683511747, 519.901675928842, 521.387811998049, 522.718735135038, 527.409440611463, 528.001603260609, 529.302408359703, 524.181941081466, 520.200845958544, 525.071306343678, 523.238662870533, 527.50526897525, 521.131546162631, 523.979709378967, 524.361805094315, 519.804661315346, 526.894753009067, 523.611545379781, 524.301852197056, 526.394385255825, 524.114714447875, 523.661902222439, 519.038756067117, 527.374752579758, 523.627470006472, 522.680439630161, 522.592725660258, 521.062842062533, 521.856126473223, 526.844804607359, 519.194670783426, 527.9118893605, 521.931105851903, 526.127888915874, 525.456549596389, 520.435185267585, 525.544073229642, 519.893012782881, 523.712923589716, 525.120669764795, 522.949437288995, 520.827654390603, 527.152397546885, 522.507772754951, 521.628354499281, 519.643191318293, 527.689265920472, 524.473518022396, 527.769877638616, 526.204288489728, 525.883235150658, 525.233342881526, 526.32112605374, 524.88294585326, 520.753962372768, 523.119352884059, 521.105423040582, 519.351762553386, 517.919027890955, 516.412371218565, 526.179154659326, 523.514855112845, 523.438764550474, 522.192666542297, 520.527773159627, 523.69218925983, 519.87432466454, 524.800162721926, 525.226243170569, 521.679781923577, 519.288921610719, 522.183773739333, 520.87822062858, 525.339755391532, 525.625533481443, 521.047686681349, 523.33999017456, 519.892265030876, 524.118209913442, 520.616137279996, 524.93301957876, 516.19918846796, 522.22689083731, 526.000086122275, 521.09953785785, 524.034129973425, 527.594904366908, 521.856240930288, 520.374899205061, 521.904706120932, 525.163558460173, 522.002492964586, 524.124617364726, 521.542121835989, 522.554151352821, 517.100982589785, 525.189700335234, 522.967538779032, 521.700224396611, 520.922539937228, 523.542721809584, 523.159694927521, 524.453538622805, 518.445530549466, 523.576564164192, 520.708977759843, 526.091942070373, 522.718258046737, 524.747385518708, 523.202835929168, 523.492346465951, 520.959929393437, 523.156602165878, 519.344587461706, 521.238606057757, 523.907036574511, 523.058261677551, 525.103346276815, 517.180057242736, 517.650384847473, 522.916226293622, 520.187141153406, 521.922722416729, 529.271236509287, 522.007678811848, 528.762930403576, 522.213767120193, 520.904949392177, 523.629557624606, 522.669072799036, 522.410449689778, 524.664993650393, 521.224053155001, 522.624861979753, 521.148145827401, 524.98024002552, 522.387948333429, 522.709149614411, 522.844494421745, 525.198933690565, 522.496265983617, 523.698792112494, 522.670526558139, 528.407781133124, 525.837131994006, 522.271395343295, 525.833021769919, 530.070739095149, 527.550946507126, 517.702763430914, 525.319490918107, 516.115906426404, 525.044376834995, 523.051592939472, 523.581940636998, 524.969313096806, 522.911683466109, 521.196266688681, 526.531104697599, 522.770820226767, 521.693587249805, 523.63248960794, 530.319153246303, 523.477279648632, 525.98536417152, 518.535523375013, 522.444293678836, 526.867527825794, 521.256667975084, 521.801297726276, 524.157155266926, 525.227952520431, 525.274105422893, 525.889353768836, 520.800872828253, 518.475753814146, 522.134833166814, 519.761837406911, 523.034297610906, 523.505636276371, 520.361016228574, 518.594997161657, 523.5986582629, 524.200318588136, 525.880577459414, 523.066739583027, 523.823299172201, 522.979427209935, 525.509993023194, 520.252744235129, 521.224124672573, 519.523372920193, 526.413051612644, 518.793685942097, 518.523640828255, 524.876657505999, 522.061975460311, 526.193744641188, 521.301532149799, 523.01188605153, 522.803505703959, 518.445931582043, 529.883540817395, 525.541283793502, 519.707788149884, 523.87884379271, 525.055712883698, 521.859963134504, 524.634306191931, 522.541206939525, 521.652257628551, 530.933699807292, 529.67237114509, 519.045671731728, 530.328065230899, 520.22234245024, 523.604748482072, 521.805866918801, 520.106133554557, 527.190092376516, 521.505539793171, 524.155296095592, 526.399503913909, 517.142029485007, 524.867133808375, 522.000675581491, 521.617815986311, 523.775537761081, 528.03249546216, 521.394736326215, 525.745397517719, 524.233695426975, 524.951804057653, 524.840300461973, 522.426580042346, 528.727213382901, 525.686739926033, 523.27599181915, 520.330881836005, 523.587449707782, 518.481589876745, 523.116137162483, 521.732240801878, 525.418880084907, 515.928633120121, 524.066288763282, 531.908620606858, 524.745786295407, 529.120369381716, 517.627775075595, 519.050222568332, 519.259341812947, 520.936077483594, 522.671621231075, 522.023459167255, 521.329096750878, 525.227637433503, 525.913695137951, 529.16417988404, 525.622755821592, 522.02958286197, 520.029816582075, 522.598554062356, 526.695288763096, 520.005580025007, 523.155903265245, 529.601011028138, 523.205909287535, 522.168480457113, 521.033195543435, 524.355188603334, 523.530262240742, 522.594777997763, 531.211946854623, 522.115795201854, 529.92154051049, 521.418765433095, 525.086855231478, 522.240070293224, 523.41440827775, 521.189347312294, 522.859649887953, 520.543654340249, 523.649356988424, 526.013588870661, 527.594161329089, 518.177619227306, 520.661431001192, 520.300318633256, 524.727699081005, 523.19591608003, 526.397425150451, 523.406420138852, 521.752325208167, 529.183373626068, 524.527447646417, 524.228695048964, 528.189650624763, 516.76482232664, 524.972026121654, 521.091688436604, 521.56913272017, 522.040476739289, 525.240615751446, 520.950253046555, 523.073917562723, 523.072905392097, 524.336348155331, 523.442028342199, 522.632629566246, 523.240621896003, 521.209409053493, 519.449314460048, 525.399971437704, 523.66657958079, 525.400566392792, 521.737500554501, 521.972283958451, 523.286130391865, 524.024674148558, 526.808052400177, 520.000468536743, 519.618922777112, 521.606511686937, 525.479831510156, 526.391752854962, 518.287575906039, 524.311393876625, 525.652584768072, 515.338988541934, 522.24982752735, 524.167149489157, 519.74078044686, 517.623476777623, 520.858079765231, 522.915679336125, 524.518063381655, 528.784844251784, 522.190941017029, 524.328493750558, 523.91142518854, 524.496070234643, 522.55949071015, 524.734267938042, 525.002610845316, 521.346670172125, 521.451227400855, 521.617607922823, 526.354125612883, 524.419187633975, 522.256654784965, 523.204608056317, 526.107790494945, 518.981413728016, 524.8834027482, 516.801831112901, 520.866602375179, 528.789805250507, 527.73001733686, 520.19994455082, 525.543669095169, 525.534162930346, 524.322830700956, 520.925213731572, 524.142714365807, 525.116233175884, 525.654665639225, 520.135015486461, 525.062154507802, 520.008393675743, 520.161764906661, 516.853199329389, 523.113425465072, 526.360777418469, 521.468492689387, 522.678347595814, 523.012919980653, 524.886420117681, 516.963305380087, 520.100188773496, 528.227026166042, 522.595127765266, 524.106245206648, 526.01122230958, 521.090129235752, 522.395675534699, 525.436500990937, 524.421594278115, 524.894850285329, 524.555080153203, 525.105371991388, 524.89524666309, 523.752589841904, 519.533855493713, 526.487114252309, 528.657991710679, 522.165734096914, 521.859077344101, 517.34817700904, 522.01105709138, 519.990279894688, 522.142212121818, 526.425617885703, 516.036333183352, 522.305932092841, 524.091630635083, 528.205482994457, 524.713525473845, 516.144029522153, 523.219136660051, 523.454868391171, 523.934205675813, 529.450910312603, 523.268218298177, 523.73568089356, 523.951703151204, 519.695648458579, 522.481443258523, 524.218650602968, 526.745104716481, 520.326664771539, 519.359150395754, 521.72506942294, 522.444805047954, 523.111915457625, 527.095994437223, 523.737085465711, 522.062213232324, 521.928474132768, 525.591905604838, 520.587245137769, 521.814701493863, 528.710298228204, 525.838932063089, 526.481370904201, 517.15028252907, 521.902026632987, 519.804766531946, 523.026112074346, 516.80499826348, 521.903562706025, 521.829454208484, 519.983659845673, 527.058539047339, 524.719263820903, 525.348974695304, 521.878787674395, 523.791452624283, 522.578291041376, 524.570560765624, 522.758276410388, 527.245292543459, 522.510073720901, 523.589958897655, 524.436549735409, 524.592278189385, 529.451612836287, 525.928392266863, 528.035136236293, 526.046915905775, 523.686770065165, 521.436357151732, 528.00246045625, 522.154093752858, 514.258899075872, 521.752213964483, 520.51874365458, 523.456808298354, 521.669682231956, 521.910210051228, 521.333563205449, 518.404607174867, 525.265526768017, 517.914472105257, 519.270327821122, 522.129167102524, 524.24971222287, 520.136398342944, 521.122003789184, 521.783343978622, 526.920697026006, 524.938863395709, 523.582792745707, 521.276736728677, 517.774628714018, 523.576402072164, 521.466221363397, 524.703164856964, 526.830546688509, 523.541622187435, 523.341037918745, 522.980129517661, 518.362884418021, 521.252522795478, 525.952543684729, 521.731540595492, 518.969249926553, 522.031755927123, 525.564149341703, 519.655548916291, 528.82424887498, 520.130634479272, 523.106167857123, 522.649921731163, 521.676320804822, 523.821083982157, 523.494696772303, 518.611192170357, 523.195715398085, 521.764047091438, 524.412305855911, 525.207473152669, 522.129281937861, 519.807310173484, 520.096031232139, 517.138139198911, 523.447327443808, 517.563672290784, 521.309722706517, 520.259039119754, 522.907943020707, 523.462238073076, 517.709214546553, 527.108259924982, 524.404826026187, 524.816608749251, 529.985743598375, 523.407889892955, 525.570940897855, 519.731239052841, 521.609402230406, 524.182387410634, 528.40847594635, 526.118851835377, 527.428316322681, 522.95733019173, 523.386853291948, 520.819615116286, 524.972083814773, 523.850092574503, 528.495996604667, 526.443289449828, 526.536742633203, 521.759439346865, 520.521921917582, 524.01998539993, 518.501901416124, 520.649536029703, 526.666819712411, 522.811474493497, 518.745485504907, 524.986872625484, 516.570335209527, 527.120719970126, 523.398973920639, 526.264276395369, 521.329043641345, 526.914385644429, 525.392392576256, 519.702675869183, 525.910758547317, 530.146462577815, 523.27527832625, 524.253690439723, 522.837730726106, 520.036958792798, 518.597870857394, 519.637707620284, 516.840884314549, 525.064874757284, 519.200025853993, 524.255033305603, 523.36803464672, 527.797345580808, 523.374851219329, 522.61952812358, 523.819245919321, 524.793338229862, 524.311335960041, 517.654105127558, 521.840589214261, 523.4034286421, 526.458761755077, 520.108311320216, 522.205392819383, 522.396387692031, 526.150608851911, 517.42255810182, 530.232405577173, 525.67859723262, 520.937873355351, 521.8262125192, 525.122218894156, 530.047721786461, 522.770792041158, 521.054363800901, 523.904071159122, 523.328076096117, 520.208313863667, 523.879764045915, 525.172014864543, 525.334136173645, 528.063735585464, 528.955356602301, 522.869241899287, 528.187531081332, 523.892376894943, 519.412152079223, 522.651272371046, 523.867075946743, 527.309967632146, 520.182221681219, 520.377879036674, 524.848994447106, 523.618233094346, 519.226333911243, 522.49213814121, 521.387620867281, 523.824914557104, 518.381568738748, 520.038366899722, 523.716333723067, 522.656258206116, 519.744268450597, 520.604620960736, 521.188311119125, 524.199204584315, 518.996310749477, 525.434170336351, 523.756346055634, 524.188356741978, 527.414265497145, 526.168451128489, 527.393833020088, 527.35784028792, 523.796384894517, 524.854103086508, 523.049275765367, 518.257950795898, 522.563979861067, 525.029674892708, 525.94600062687, 526.035183258203, 522.105000303784, 527.455292258082, 523.520785416936, 518.510103394435, 526.76152155778, 521.645979802078, 525.639100232351, 519.56613914258, 523.517595797627, 520.200929979673, 521.284057317971, 523.353145323636, 520.250507393004, 520.257116381667, 523.659832036403, 520.260518981243, 525.348126210942, 528.252548073256, 521.646110650334, 516.784661612428, 525.759239098757, 525.627770537192, 521.986061054744, 519.689191006462, 523.817350455971, 522.280863401408, 517.966040092084, 524.714564254218, 525.779175990863, 521.804846785305, 521.969015045182, 520.851012592363, 524.817257248923, 518.410649389936, 525.769597929032, 521.404535382207, 521.752236207232, 527.854309921446, 521.183858574631, 521.360989113514, 517.21347173804, 526.467337930721, 521.37227551848, 524.381298393685, 524.897221690906, 521.710384482199, 521.635909403728, 518.572888768678, 520.686232605651, 524.146604733614, 523.620630170212, 525.015640147136, 525.709687546546, 523.52172439498, 523.654314003338, 521.214226862834, 520.694964278586, 527.792352426997, 525.845225439747, 524.127178304763, 522.468765274894, 523.323153667754, 522.679734200094, 520.50705813307, 521.551773668902, 520.560389185443, 522.635604508456, 525.163393468057, 520.931900428162, 523.9607909518, 521.060718472087, 520.857709605868, 525.808075355285, 520.903951590093, 516.897849236465, 518.539634913459, 523.906772054318, 522.687574648977, 516.120668642132, 518.855272885099, 517.77534308348, 518.496275406926, 522.252604550249, 524.29424465791, 528.323362391405, 521.35834715683, 523.406100180404, 528.536393205022, 528.477573815426, 523.740720287389, 531.060492806264, 524.004199427427, 526.24446122044, 526.068516793288, 524.749820655121, 527.07909112783, 523.403923938066, 518.232625156296, 530.482714929269, 522.488089359065, 521.6941829189, 524.573020458629, 522.441078955436, 523.565036165677, 522.42592118843, 523.077204057814, 521.64801550875, 522.172092252212, 523.391623544702, 519.222552537596, 524.470467177833, 524.535970558288, 521.80714202326, 519.338559568755, 524.334253864816, 525.402004416784, 523.948104680434, 526.399280577698, 523.98181088987, 517.592919334369, 522.947011323925, 523.581074433971, 520.102651481256, 522.004349428973, 528.431549622759, 528.820752326907, 520.312733344568, 520.169119213869, 523.632984024145, 524.299550013839, 521.191521965415, 522.579333764926, 527.16115656838, 526.309485558662, 521.327861547172, 523.55470115962, 523.307191356849, 522.375276658113, 526.429029290252, 520.527583729618, 525.725963736181, 523.452181088377, 524.566459452809, 526.638147180282, 515.610998499526, 523.746547734923, 520.861586973219, 517.989997021552, 525.393848070515, 522.349363175793, 525.30567353701, 524.574703859646, 523.718708050784, 518.988719784847, 524.904215925081, 525.126014379171, 528.519854163902, 531.219168881715, 524.827779087257, 519.226284206571, 525.180034570479, 523.975892113833, 520.813697885578, 522.055251259893, 523.125957508578, 518.282348107586, 524.466969039362, 519.549464761701, 526.212395383593, 524.704947282412, 524.902164242754, 523.733207000612, 521.992296705004, 522.532126366368, 522.774140114954, 525.362232464851, 525.143971190955, 520.95717389859, 526.002182698288, 516.904819512965, 520.583073954661, 518.915623377827, 529.107139793846, 528.057204236001, 519.987206548226, 524.100836297018, 523.600373434252, 521.266310894849, 523.015089332408, 517.632572309717, 523.3439066397, 524.03901145114, 517.340589674868, 525.237371986103, 525.867737377763, 521.181855320615, 526.894191198198, 519.056609070271, 523.269511771378, 526.928483180034, 520.925771543491, 521.436102052483, 522.778920925894, 519.197256169559, 522.090843226162, 525.691554821889, 526.515470485036, 528.827168409664, 523.334535820423, 528.395475346071, 522.396306915168, 527.379787460176, 520.258444969521, 523.234004532491, 519.165637122859, 519.488643717674, 522.685915542355, 523.722311108195, 525.012353033713, 523.394395403762, 520.215223611273, 517.758503217582, 524.995499075415, 520.664428572082, 524.660125315648, 521.011117985005, 516.024030049143, 521.781589529095, 526.231071545588, 518.099182197988, 518.485898012323, 523.595998247509, 522.30022888432, 525.420908361673, 525.90571296962, 529.456791257091, 515.415147233039, 523.939081649462, 518.419892039198, 525.681861099309, 520.050351491545, 520.724964710445, 525.440887123403, 521.150773426744, 522.115747077039, 523.97664478983, 531.692966915077, 524.080131558447, 524.359659038434, 519.469948516236, 521.697047013719, 524.538989535201, 522.690816829853, 523.745685776155, 523.381907399642, 524.561330929826, 526.17395923569, 524.278412733431, 518.690490514368, 526.081029926551, 525.831122449855, 520.738869960541, 520.983381007313, 521.039622536686, 520.945924413876, 522.664197007875, 518.081377478281, 521.983413602853, 524.978402785758, 518.88070726285, 518.812600431438, 533.167925308178, 521.867315609736, 519.343769374963, 520.273025413326, 518.34704628392, 520.782413880221, 522.819390167344, 521.788825000934, 526.705540722126, 521.985266251519, 523.402115738374, 521.49383662984, 522.782917658923, 529.29727688819, 530.579892890376, 525.507691232539, 523.209999855411, 526.481643375055, 516.612422520907, 525.172427746787, 521.32302909768, 521.984378504709, 518.409871249717, 526.037248036572, 525.374642366044, 522.87097119162, 522.808490553648, 523.972989448949, 521.125544067643, 518.180848300201, 515.764852656156, 525.153432712333, 516.419776456284, 516.260803443575, 530.470403028236, 521.717839749968, 523.02935957397, 527.20013559748, 525.62605436476, 521.49372464863, 528.922247490095, 525.610809159192, 521.86183270426, 521.209071714646, 521.324959472204, 522.824524160017, 519.395058335971, 525.486605264377, 523.706258557148, 519.290038766684, 521.920561115359, 522.4848960922, 525.371253365942, 522.368720930916, 521.741243368352, 525.809590287374, 518.677134963814, 522.752114779356, 523.869080649387, 526.489884870572, 525.337614019471, 516.622561056514, 519.936877688306, 521.230812251621, 522.893601096246, 528.615089190857, 527.302784070079, 526.172508262351, 524.233312567238, 523.299752430093, 521.431608562713, 524.302963755849, 523.95854917539, 522.678805797796, 523.16881282958, 520.439951592935, 521.760518531888, 522.703502616115, 522.074946351331, 522.557572431784, 520.065490547273, 519.645715300331, 524.066750029695, 525.349150734892, 521.414125047744, 522.260685331883, 525.443294851735, 522.196440009834, 519.864123827397, 523.807738925081, 518.59415425415, 523.922704961933, 521.140907948774, 523.272098700951, 524.13843726324, 521.345158397844, 522.307235655017, 522.57504622389, 521.148570712825, 527.741872552852, 528.439778073504, 521.683491534207, 520.911590649358, 523.521776099158, 521.788652980924, 521.653926148848, 521.710735289833, 520.764224254636, 520.075756488067, 523.555470545485, 522.675204318824, 521.433555778578, 525.698453441128, 516.702692247687, 527.215419950893, 519.262041908341, 524.447196298822, 523.47376104339, 525.682881486806, 522.51374522845, 526.473684953667, 524.874335134687, 521.907337345811, 525.198171937089, 523.184168911994, 518.095767152803, 519.840255235362, 524.07508942178, 524.037001989227, 520.440309125749, 525.10486744167, 523.412136218136, 530.439775154691, 521.803811599509, 525.507764195427, 520.153507096806, 522.9620809749, 524.09860334908, 522.416677044994, 520.077964850352, 518.786692117446, 524.649718422574, 521.525117514993, 523.977705865657, 519.584449788351, 523.277612571881, 526.539905837735, 517.064122260981, 524.905324742914, 527.303872933233, 523.638636748866, 521.242631364213, 523.998371559044, 525.767742513066, 520.491644136525, 526.243752399442, 525.862383426808, 525.073173379195, 521.344802853347, 527.026564338462, 522.745796103748, 521.465921572957, 518.060927947098, 522.050252286792, 527.466824784793, 526.776982023269, 524.105519544429, 523.694285426083, 521.048108482216, 524.047460998957, 521.553865403224, 519.20939363981, 526.019877441948, 524.492402675985, 524.230286624184, 520.702946506524, 520.436591019612, 525.562758677505, 520.509131443282, 523.899000831836, 519.768122468506, 521.417556216297, 523.37990005157, 529.407145288368, 522.142856562896, 525.980203317756, 519.4826293863, 522.41083983961, 522.04655920262, 523.070029844995, 525.715044586437, 524.179349495969, 519.955675226429, 520.776707695456, 522.062629997006, 520.985397912967, 527.355399817305, 519.502909098023, 522.176641633688, 527.445011172309, 523.91932600295, 524.779852145126, 527.532232752527, 530.800819967536, 524.804537866696, 520.908208338925, 525.725847320233, 524.076834596882, 522.951257629171, 519.356585986224, 524.325103699639, 522.337962965597, 526.647343472338, 524.187869325449, 519.656163479785, 527.67277607353, 528.311014540711, 523.187505273505, 518.332901508582, 519.487990516031, 524.503275288869, 527.691218776889, 522.821802515843, 520.667491081459, 521.521602221857, 525.12457492923, 521.647602175621, 523.006620313535, 524.402510484081, 518.53847834738, 523.770220330961, 523.177227838547, 520.21321431701, 526.936391649532, 519.284238553119, 523.268567858545, 524.346544505154, 521.692082705717, 527.241490175284, 521.060524589344, 524.895000538342, 527.248942673516, 522.226395871976, 517.823616339341, 523.914216138215, 520.270652114487, 522.684668261223, 520.020053658842, 524.428473131489, 521.456162717341, 522.21986317003, 523.385319541476, 521.475257147182, 526.470665923387, 523.915247779077, 523.970567444565, 522.112560062463, 526.610427282191, 521.122289342224, 522.182006231904, 520.774904824644, 523.329481580092, 523.745770014533, 515.333813501749, 522.099598753768, 526.12388224039, 520.68501630864, 519.402700206032, 523.226451454778, 521.526525740327, 522.329755732429, 525.588590605751, 521.260378596887, 521.495503885178, 517.656991594599, 517.060386858631, 521.718513403447, 519.256703945926, 527.010981483109, 523.494233104974, 527.40808819961, 520.65424325697, 525.289949693604, 523.433878994865, 518.895075160064, 523.969886376891, 519.508136071266, 523.826830824748, 526.039213655828, 524.455631208597, 518.451031802078, 519.136997985367, 522.412207225513, 526.021410096682, 523.347151605509, 523.870995259986, 518.666200538815, 519.926447735544, 524.515837075763, 519.348639249912, 522.215382851771, 520.411997733373, 526.622680523584, 515.611386975792, 521.242845072683, 530.244097593876, 519.158729983522, 523.985186955196, 519.335379463892, 520.730167569866, 519.423179642656, 526.083592444161, 521.432199444353, 520.264140991627, 527.693055855992, 522.21917119187, 525.886377725484, 519.944528365351, 521.183525770498, 524.561816533286, 526.165491575234, 519.269988971116, 521.02789663985, 526.707530250297, 522.077036673986, 521.332764639973, 524.370248196656, 520.850706294256, 531.530808386579, 526.889038750362, 523.129256861506, 524.570812863517, 522.176488424988, 524.804661467347, 527.723406607303, 525.090900307095, 525.367641384622, 523.200758976538, 523.145824223282, 522.106772105129, 523.629694535114, 526.382558639574, 525.235990546425, 518.883866055449, 526.732005520159, 522.961565897475, 519.875926288474, 523.722496712204, 525.96500769377, 524.054461183784, 525.696032663137, 524.774474560252, 521.480640216648, 525.709381964267, 520.480736395625, 522.978338045231, 521.144370453863, 523.927503715678, 526.134078252638, 520.012903860409, 520.13600491624, 521.516264276588, 518.777816356391, 519.914853531868, 522.42342428265, 524.471175168784, 525.801324041489, 518.638740915733, 528.896544824238, 521.576995702956, 521.092780815018, 522.808395839281, 528.839314884587, 520.513884859004, 526.669794155823, 529.576132098984, 518.646359262218, 519.853675744807, 522.267446500951, 526.554385883985, 522.095768963016, 521.995175936674, 525.062120791811, 521.401914123748, 522.15733795096, 525.430350250962, 523.44308621854, 527.147055496846, 524.261550864899, 531.596614897681, 525.124317802477, 521.066742099689, 525.758278895327, 522.112270815523, 523.233029648602, 525.569090364516, 528.414999972662, 523.98917251931, 526.396605006131, 518.737709193424, 525.581043697726, 526.374480176243, 524.03828369704, 524.392857820579, 527.531408147189, 528.28889973351, 523.233627244411, 524.908156653985, 517.743506744127, 525.247532288581, 521.878661476822, 519.564528030741, 526.781053663921, 522.38131943187, 522.563509562725, 525.612454617911, 520.966529040876, 522.281248873043, 521.771755885019, 526.347982885016, 520.098202890514, 529.270554519511, 526.649456979456, 520.600518363149, 523.835442109399, 523.546966818897, 521.662892842269, 518.923611500979, 529.421795715109, 521.515911697255, 522.472226342211, 524.873967769771, 525.110416583372, 524.938763614755, 521.609789077646, 518.852035586593, 523.291338384608, 523.379911463484, 522.301021321004, 527.067679648098, 527.247118527153, 525.941553227887, 523.041187551882, 519.310884382211, 523.304421508686, 518.09900732188, 522.477738728112, 519.540940452708, 519.338268559276, 521.626518728467, 523.868518164954, 522.970370786077, 521.636141145138, 523.498081646495, 521.08605358845, 512.553329259619, 521.924039322663, 526.617504101949, 523.950661547371, 518.372724105134, 524.344188473376, 525.169798387681, 521.587439195845, 527.826359029914, 519.418400101825, 519.145039135396, 520.794657722729, 525.830359384881, 523.154927659943, 523.057512236085, 518.208553345646, 523.873058327786, 520.670535065167, 519.218829045113, 521.3315997352, 527.589095329359, 522.471782378152, 517.888260137898, 521.384683722689, 523.062215246859, 526.958376511579, 524.28121426321, 518.849740328745, 524.754115480775, 522.183612374949, 518.204903480957, 516.736426047782, 523.705948383341, 521.770842070683, 522.738978920696, 524.360173998555, 526.519624846221, 527.035642533219, 519.164591215405, 521.563287287273, 521.661615174577, 520.230593378339, 521.399734135134, 519.414734704296, 524.591964571077, 518.349119104521, 523.875725238799, 519.535484302262, 522.046669107213, 526.52230248573, 523.424145280234, 517.891351545527, 519.391270700921, 521.690992689522, 525.636411288402, 524.522707880334, 526.755291260131, 523.258449868817, 523.151043267774, 520.591947114693, 519.31110735599, 523.138430095523, 526.293924530549, 522.75701108109, 521.736222409311, 524.201121384637, 522.581824311785, 522.036432988213, 521.999966132883, 524.074657921175, 526.284954216609, 525.635129880751, 527.128717737479, 525.134245483169, 523.826301790449, 516.817883327053, 524.222669650947, 519.780161048936, 524.684251475507, 522.790403878568, 527.259021531762, 523.080951637034, 525.08357900207, 520.458396246486, 523.640654224578, 526.254707888288, 518.33329723583, 525.258217165437, 525.928002359288, 523.508362544025, 525.149613742005, 520.682951920592, 526.054386231819, 522.509519060111, 524.057874230854, 517.748998775551, 524.639636018286, 521.462286616778, 520.790982106214, 523.66030923416, 523.749602675291, 525.011731088089, 520.560862552282, 522.701918712917, 528.53607839348, 523.691929590061, 526.523853246629, 524.423210756138, 525.702873412429, 522.867409595441, 519.368204172549, 521.592607812056, 527.740420260255, 516.989974517474, 519.31170280535, 523.903216425071, 527.259758401913, 525.027854989962, 519.746326110358, 519.13409684148, 521.944476879306, 521.813945005421, 526.401453861585, 522.670531580186, 520.295407406819, 521.253224790728, 521.715773896439, 521.083661221352, 524.921011786815, 520.654244132081, 527.796303260405, 521.410097767198, 521.784405121623, 521.886474382533, 524.262001507535, 527.343487268587, 519.66851968221, 521.226253876661, 519.766531024447, 521.668583153797, 530.691448718819, 522.680064832064, 519.337714806991, 524.193576745878, 527.376861408854, 521.868630041864, 525.807104587473, 521.608016476911, 520.832989172746, 524.36104189946, 525.990315224583, 520.349923949194, 523.28082408254, 524.236173107305, 522.715034986378, 523.790473733927, 527.75137081977, 520.39229889639, 527.299514690583, 531.484355712833, 525.079807585851, 521.79295501568, 516.422594470596, 522.230809547049, 519.335118879876, 517.909342503512, 527.554471747131, 523.297239794072, 523.710204926044, 525.765711302245, 521.776547487286, 515.24278094805, 525.54408694018, 524.917301461773, 521.651486007228, 521.08992305852, 526.942630975132, 523.592081436814, 523.575557918564, 525.085718451448, 524.064686039368, 524.320692990394, 524.414318486642, 523.203830620982, 519.965674062267, 526.898155902859, 521.924384477666, 522.969094660512, 523.415573469832, 524.863184264183, 520.959284610303, 517.788515148286, 522.641790295791, 519.47684387313, 520.840752487624, 526.291926827936, 524.855053376097, 530.291721212347, 521.700078273443, 518.244619156928, 521.184241597585, 525.825576477203, 523.520390862586, 521.067427323492, 525.903075579465, 522.430906608548, 520.328080173647, 522.169424674854, 517.844614399249, 521.383928606979, 523.645748914244, 520.479505045946, 522.294040196859, 528.066921863936, 525.325730873832, 525.926885771358, 521.75350381581, 521.922674057202, 525.133686122712, 520.584375764528, 522.558249886203, 521.892023849109, 524.851634012532, 520.042371558349, 519.106823160437, 518.119137208731, 520.825756316175, 520.947564525882, 521.814654880017, 522.990071332621, 524.65031222752, 522.786250517042, 527.940257037968, 523.251514537695, 520.618427008686, 518.694131721069, 525.824710369728, 528.734024326271, 526.148968196686, 526.181869120116, 523.541419832655, 523.911647783913, 526.400867502774, 518.606455567418, 527.686324103546, 523.261368415593, 528.355613383098, 525.672152924879, 527.226797004654, 520.133468191107, 516.724878579329, 524.386134945416, 521.062477575806, 522.226014856632, 523.776733366136, 519.770737571802, 521.882244221389, 523.38259042419, 518.610986200859, 520.746643613637, 521.965469087362, 524.136465931852, 520.631822552606, 522.249887004455, 524.976039544715, 525.838210675609, 528.223931233457, 523.174802518731, 523.562067238514, 523.617625417698, 525.067929889572, 523.177984213523, 520.73947272133, 521.170207420221, 521.234834080755, 523.414441278483, 524.412526649727, 520.92214964442, 524.086929489661, 523.84719611782, 523.744095949059, 520.012762985804, 525.564782007187, 523.689285246378, 525.45986758114, 522.377883798279, 522.584047559283, 520.93323913253, 524.022237322367, 520.868469386972, 524.772340996084, 525.730988164174, 527.723575179556, 526.495805146629, 526.08268618677, 523.544797598112, 523.540319206956, 525.957132441175, 521.217688119579, 524.040096271447, 521.032570343825, 525.614502121255, 523.389509614466, 520.120078536792, 521.542844014523, 525.993813991609, 520.402255391259, 517.515608184462, 519.029851214858, 525.20418930333, 520.834913212836, 518.67463199684, 522.50036239676, 522.761950794281, 518.995579032705, 520.877327790084, 523.063574804874, 524.921800708238, 527.411902038253, 522.449196366607, 519.626865697789, 524.678804362834, 524.654278756066, 525.048893897552, 523.882232635782, 522.566295887507, 525.701872614018, 522.244073510989, 530.952484173758, 523.987934675308, 525.845951840535, 525.26356904829, 522.140225398913, 527.44710953256, 526.915761215689, 527.053540073992, 526.185798130282, 526.132779400165, 523.452258245143, 518.548656060154, 527.818725370606, 519.154249639295, 519.93318490736, 518.764793030191, 521.322827804222, 518.416165509558, 521.210302213125, 516.373919356863, 526.284178812607, 523.095822975951, 521.292909777847, 524.921171934657, 521.875287418275, 523.399018745019, 529.922611678931, 528.617067672821, 519.904141150659, 522.32578913243, 527.137221236561, 523.823657173335, 526.883146954807, 522.686278096579, 523.646177905605, 524.199911791745, 520.631367615988, 518.250351099499, 523.338349710123, 526.646838375253, 516.784941762487, 520.461417604421, 527.831294708699, 525.907451652726, 520.534708118078, 519.312872499846, 525.227077283341, 524.200325185302, 526.700693948381, 522.298571149198, 523.541323482975, 528.184274814107, 522.474819435833, 521.831916690195, 522.269433907127, 525.010435633104, 522.310802570039, 524.333714699561, 522.769523679299, 523.381986014268, 524.444349695707, 521.27175913974, 526.040833194266, 520.71400388016, 526.095301402505, 518.282751177991, 524.19114572695, 519.280924068147, 523.125206315672, 520.897603803353, 520.450601198872, 519.876126650252, 524.875844119061, 522.475567783012, 524.906434160154, 525.220528346008, 529.434886318064, 517.256387870555, 523.85649243301, 523.500431258808, 526.312365579026, 522.259489736558, 521.213485490908, 519.402119972798, 520.068332323946, 520.168883038868, 522.847330898977, 526.062736675456, 522.287388551154, 527.608403362296, 525.696817204465, 526.972308191036, 524.624797110993, 523.32390828738, 522.291717874148, 522.301148203283, 522.341620849245, 522.440615652005, 520.819683014314, 522.026625929712, 523.475635499653, 520.32672831887, 520.013832479835, 518.682565478915, 516.633825410639, 518.713071384881, 528.456626762724, 524.428921512386, 522.513662695743, 517.47732931344, 517.918084634812, 524.380151071505, 514.497946583866, 519.22179032707, 526.774034911622, 524.958851102623, 518.283343865172, 528.867479757855, 527.38507892794, 523.333974674044, 527.745550604152, 522.519115861718, 529.482015236853, 524.528493104522, 520.235030571574, 519.049983051048, 522.414597995327, 522.123867279362, 524.587323653256, 523.839899154683, 522.785180964598, 523.893878998386, 515.250831574491, 518.574243298381, 522.586772445001, 520.631183296624, 522.501897813569, 520.158812456672, 520.179867489791, 526.688300426367, 525.158377417948, 520.148970588736, 518.934295887483, 531.008687984332, 518.945140547867, 527.374304480959, 520.278197259237, 525.644042704868, 523.469497252565, 520.13362336623, 523.381042685986, 524.659406939665, 523.44599456822, 525.668615535928, 522.10686974255, 524.528829353739, 523.543324932933, 523.863134656481, 523.898562054499, 520.269295842133, 523.311342023026, 524.851554800025, 521.93564374529, 519.734318417485, 521.925779065907, 525.311640889922, 524.061139105687, 526.248667694615, 526.485780242453, 528.286323303533, 520.040895004465, 525.087112994508, 523.30119437373, 519.966281147599, 520.143813755843, 525.428136263116, 523.738889224942, 524.319615436289, 521.031718750407, 523.153085399565, 517.008361023442, 521.334937981804, 523.114535164544, 521.686066903227, 522.675832324542, 519.60255129611, 521.752540079546, 519.355682901171, 520.035909513354, 522.075926541602, 523.719211354804, 522.880761637172, 520.867963928221, 525.751202931735, 522.183706597684, 522.957106302464, 515.930300267355, 517.154367556964, 520.836205738637, 528.051771115694, 520.698534587292, 523.517752943131, 528.964900781901, 523.29141658257, 521.116497653495, 521.077927795742, 517.130950454738, 521.479245207784, 521.498065909548, 526.978597035541, 526.727003120554, 525.404783345039, 525.091730778695, 518.935790698485, 529.367763956745, 522.283996153088, 519.62908860728, 528.530163203443, 522.492449377655, 524.013082173974, 521.039208194922, 523.331414981139, 520.430648133424, 525.316529404609, 518.765134580154, 520.661916377739, 527.170384294535, 520.922303196689, 524.323606323016, 521.787268748998, 520.26296387257, 529.212515624222, 521.121410871005, 525.779457751038, 523.948538748579, 527.042552251124, 521.093965114398, 517.703587301151, 519.735412109662, 522.611367569189, 522.332491849057, 519.196826400017, 526.394106648911, 521.684600364046, 523.165409024123, 529.588518174732, 520.594382254276, 523.018238368521, 520.297666122067, 518.707065591025, 521.520272365792, 520.297131658331, 527.781855083625, 520.657176401835, 524.058134709677, 526.90552805373, 522.200711420858, 522.453275450814, 528.204624577816, 522.564645611171, 522.792995369576, 525.717302779289, 518.466133526824, 526.037456051338, 516.442738435045, 525.553885855125, 525.526877210229, 524.402595099127, 519.622018212197, 522.659466888869, 518.321804189406, 518.610260630826, 523.531428317776, 527.453759775536, 523.207090833242, 522.562703445951, 521.856076593585, 521.941074847575, 521.336543623081, 524.481045281869, 519.448272852489, 527.789340901152, 524.74350690819, 521.583503134933, 521.237696939376, 522.920969758863, 521.643319683894, 519.187510733155, 521.964145190922, 522.32473339816, 523.000889868267, 519.141362278568, 524.222289917052, 520.93308824883, 524.048507387191, 522.736111139119, 523.439763991886, 522.557846893983, 519.603060241272, 524.063843245132, 523.005566945312, 522.994342087236, 523.054401293063, 523.130251683231, 519.35040834947, 522.798159319201, 525.070547266049, 522.231887421511, 521.180555249439, 527.610346551108, 525.485836465148, 523.435624170834, 521.290723621225, 526.246519632561, 523.503604756182, 522.710192591238, 521.852679328796, 523.00861982603, 524.327473233322, 523.527351764484, 522.220700048956, 522.107840540696, 526.758891580864, 526.762788068228, 520.44910253635, 523.241434785663, 523.727570080801, 525.776715589668, 520.362931223906, 520.415110788388, 521.891067166511, 527.059156340865, 528.735026538628, 517.198000246092, 519.243452180629, 521.467886402195, 528.930927380035, 525.556380685471, 522.338058671661, 522.475582884316, 528.343757747267, 527.579928038307, 521.338467232697, 522.046621028016, 522.618861272738, 520.226011822545, 521.431511375763, 522.70188934922, 521.104440928013, 525.830495175109, 522.771163181812, 524.797233377857, 523.837294833295, 517.679289425428, 521.584684822864, 521.728972504428, 523.459163819173, 527.689346004119, 523.038675254535, 527.283085228344, 523.973060626601, 523.06387930464, 518.552207602372, 524.449038575885, 523.003603604844, 525.690523519425, 519.84999838758, 520.111874095393, 519.693642612948, 519.727209707721, 522.154992579955, 521.145594104562, 528.276562791411, 525.419604387573, 524.480966758205, 524.780214416549, 525.754801045849, 523.570858078032, 524.488433379375, 525.369302016763, 525.88932347524, 521.266396682681, 518.539717097224, 527.142015464117, 522.064140095086, 525.345975444961, 525.218875279095, 519.566041125701, 521.311563041609, 523.763111669511, 518.496375462473, 520.81817629725, 521.04627016279, 521.864759817211, 525.560014156107, 521.678953456579, 520.143627640931, 520.354161648767, 524.168977523859, 520.125991842276, 523.992492513755, 526.197511030316, 524.328134719928, 520.855898389946, 527.743538361187, 519.709786622851, 527.11868909709, 525.701006507005, 527.141994826488, 523.289562110784, 527.18369200092, 520.627764380356, 527.823132657314, 520.651288948214, 526.192054538138, 523.259696313836, 523.659310085443, 520.491696848798, 530.273978725006, 527.100080167459, 521.961117904293, 529.312869168192, 520.119849556863, 522.607634994974, 526.407740440548, 526.887712434635, 521.789056450049, 522.137962709083, 517.797700884644, 519.815533562272, 524.314000308858, 520.524818151173, 517.123169476961, 532.682880766181, 529.148906437312, 521.411279214309, 519.583442698218, 520.03286864262, 518.720506044413, 522.543981415815, 520.676529696628, 527.40119213871, 526.253354071373, 525.74743828874, 521.916201028247, 522.832202890749, 517.47250109385, 526.138563889503, 524.065848534421, 520.869882718184, 526.923570143289, 523.144458899072, 532.353899535874, 526.003644569075, 524.845723358397, 521.833750748707, 526.42877532226, 518.843318126512, 518.406783713545, 520.274649323704, 521.753896951117, 525.987652509635, 520.637634267655, 521.230277643053, 528.179641445722, 523.062584875601, 520.362421398197, 518.537908810114, 524.9919926472, 523.170661287471, 521.03508846403, 520.001899899429, 525.091051711093, 526.248550525876, 526.016554111617, 520.927046049618, 522.62429234366, 520.518243962007, 521.522632620872, 519.978495437923, 524.106860565525, 524.643105665546, 523.291233564024, 522.737492877683, 523.534464139056, 527.177782498888, 519.867373091671, 519.936310903339, 521.969156995967, 518.676387107014, 523.953013548961, 519.600478082545, 526.021965195511, 522.914131296891, 522.695648816911, 525.43972067828, 519.398819743041, 520.40343292884, 524.861552134921, 524.634121216089, 525.070776034613, 521.088679168032, 526.125226952323, 522.034800303661, 522.91677556497, 522.424883948533, 524.792073764851, 520.859679416612, 521.059960715526, 518.42735395173, 524.801712446559, 522.588059475726, 522.64144577649, 519.493042208428, 516.531706953048, 520.632724374706, 527.363906247015, 518.925737724933, 527.933032799654, 523.752419932045, 519.505702019233, 522.236086295312, 526.098589566716, 525.101601348901, 524.304093477015, 531.62147408993, 515.638459598698, 522.453408565227, 528.405845084443, 520.713073375204, 522.295508755556, 518.751955561934, 522.41929063516, 521.839729090733, 522.337277972377, 522.512121575541, 519.963593677368, 523.296119698867, 522.192180970727, 526.616336649727, 521.459567046703, 521.149018086743, 525.301932872316, 525.435240639785, 522.300912063411, 521.048913397523, 529.739410623486, 521.201551435785, 524.521685361443, 522.78388817518, 527.080977851686, 522.737857906279, 521.3568992329, 524.659669459977, 523.075187127162, 524.444787258801, 524.737534607805, 522.029809725512, 524.856649824282, 523.446457391045, 520.041901616925, 520.256234109651, 520.263290594401, 518.930932971575, 526.857645728852, 521.035877160191, 527.956977470484, 524.914169828752, 522.466605267474, 522.175551159092, 524.231508805524, 523.747020946698, 523.501677460844, 523.739780455097, 520.687671810693, 520.742571842676, 521.707194300155, 524.529710616402, 526.407887673688, 520.644536150625, 521.64805676665, 523.501277175375, 522.176192965009, 518.609188165716, 517.387315288272, 525.33189199064, 522.65873592861, 519.090790000029, 519.176399519388, 526.120161439625, 527.931093157287, 521.450636418993, 520.403410329243, 524.812257537142, 521.231982964954, 521.200909561599, 525.79890217715, 532.314555369192, 522.365013877434, 520.039357536678, 522.38434830822, 517.468960466387, 521.157567673529, 518.618044963151, 520.039521015836, 525.27264041836, 522.005722098124, 522.600662316333, 524.047322118939, 521.899558705142, 524.991997073248, 520.141207044126, 528.381899757299, 519.265822176294, 522.886167017505, 521.706911603521, 527.338366852182, 523.569442768074, 522.749760131655, 519.82789805405, 525.756373550759, 527.745378656338, 521.999982621669, 524.995364830426, 523.371762377037, 521.535254729294, 524.442589633585, 521.826011866204, 521.947282375235, 526.235838997459, 522.632409799738, 527.462555664813, 520.294528986091, 521.117216872656, 522.317139523652, 524.604410329606, 520.56139212941, 522.319957935011, 520.536235582498, 521.303337384588, 522.114079706318, 522.309564155978, 528.269071563984, 523.353270362187, 527.868397816479, 526.880893506975, 527.738313164856, 523.881639911235, 513.815639952127, 521.789396040148, 523.294863160603, 524.522503269734, 520.507586442856, 523.813884060627, 521.144193186649, 522.33505836293, 526.332946676085, 523.445281574964, 526.898270797165, 524.279223191891, 521.424299749172, 526.995965950533, 528.317147097149, 521.401402068364, 522.481932547634, 526.924721618478, 521.836915000864, 521.82777152228, 526.624310696945, 526.876445430709, 523.924398224379, 520.97051052288, 523.908026074589, 520.518942054942, 524.424855679728, 527.801150809339, 522.04196191867, 523.240563004068, 524.825470799232, 523.885346885028, 523.641740603821, 521.944816827978, 522.759571373297, 527.877499417863, 519.823513758901, 525.396702175154, 516.93747652883, 521.350947550132, 523.412180112414, 527.243609655837, 519.672498123345, 523.182641362923, 522.82749379115, 517.869086261854, 531.167626307378, 521.184057740599, 520.979607341928, 523.267821798399, 523.087764941443, 520.595799580691, 523.145305922175, 523.179134052103, 525.680630116904, 524.434337282594, 522.082774821455, 519.812274377938, 518.745603408374, 521.673613731843, 521.907915343552, 523.394003797804, 521.183327179029, 520.580673111717, 526.615519711449, 525.760042335926, 519.355334741922, 522.583741010083, 521.678747637478, 519.827399389603, 523.239777247497, 524.419264316195, 514.999306117052, 523.287335941565, 524.253901636758, 522.699188010121, 524.636795227722, 520.276427792375, 525.533546454892, 523.067879054832, 522.700493632486, 526.771600582408, 525.157535460195, 529.982193377999, 520.648466818171, 519.363460883259, 522.307397655854, 522.804871306429, 523.354921372093, 521.204272864144, 520.95110424405, 526.892061858498, 525.061164463468, 522.648493626598, 523.429880943163, 523.96360164894, 518.857110903883, 529.081420770488, 523.948418255172, 517.302577673197, 520.394019979304, 527.614775551313, 522.904264672379, 524.656024779035, 527.123340173277, 527.443484421563, 523.162769793695, 523.982659982218, 522.639896856024, 519.099158560119, 522.58851117351, 523.555866510508, 522.287559234942, 527.204096096185, 524.856129844535, 523.306697402738, 524.332646992248, 515.425653450429, 522.028664021679, 524.973420990642, 521.509872339101, 518.588418395889, 520.095806479045, 527.785398770713, 523.844000149242, 521.993410747095, 527.625571136077, 521.954576486341, 527.555473176473, 518.491259790727, 522.49401882753, 523.831820194898, 523.204353277469, 521.961113732388, 523.178358628113, 520.696269046633, 525.936480587051, 522.230981070373, 521.326492843509, 520.872772457432, 517.364987522913, 522.647000235296, 522.523093162168, 524.225344626066, 525.255523504738, 523.481621294699, 522.331733722917, 521.405906708166, 527.708382339911, 522.343930428906, 528.167117875959, 525.015398670178, 523.044981256826, 523.027712820132, 527.330814766089, 520.917042241029, 521.880168564039, 518.307570818884, 527.21801686284, 526.090468227002, 524.42018418099, 521.678382251519, 526.734451245213, 525.183981680431, 522.093579904859, 523.728905847917, 518.015480100943, 523.163440645269, 523.183754207418, 526.542915718104, 523.516661089041, 522.481682648263, 522.206946577836, 526.350245157898, 524.17928295684, 517.744932359986, 519.569672002378, 523.956088292393, 527.046717964158, 524.457199268741, 523.275021778214, 523.961034012234, 519.64354245819, 520.735782799987, 525.326128319454, 523.41620989474, 525.747702009729, 521.213325410899, 520.966909977784, 518.029920962561, 523.538484400856, 519.562697681802, 520.825509621227, 522.39563416444, 526.582199759613, 522.897599641293, 522.098330979442, 527.097208353009, 524.940174198889, 525.933971132897, 519.675949510743, 519.151835885894, 521.026597275044, 520.025451292197, 523.580188684021, 525.06221303282, 522.648082219604, 527.672042393223, 523.470241187986, 520.567179128551, 515.866495965207, 521.203361015649, 519.141371008363, 522.483432606388, 522.392376084865, 524.33192529551, 524.666299247984, 523.644848238806, 523.08732031111, 517.431845463584, 525.42476542008, 522.924685082769, 517.546990478848, 523.517225576024, 521.227330267121, 522.441061536177, 524.098432354714, 523.12457488145, 523.171524827925, 525.851939905466, 526.503865012569, 518.984815792602, 522.649289847742, 522.798097574125, 524.214275399415, 524.72070297725, 522.917964407372, 520.438437376602, 525.20994372216, 521.910806727241, 522.528230875409, 520.31756893182, 520.232024710874, 527.612021906852, 523.20625415954, 518.62343181363, 525.801472611133, 525.027572275045, 527.25244510225, 523.604082877082, 521.383774389195, 523.805477784828, 526.3920902478, 523.591454119126, 522.532072244478, 523.526748450188, 519.067898556361, 523.972524711096, 527.209015096099, 521.427404119428, 526.7168652507, 524.206190742995, 525.766389725319, 520.475230463501, 522.62981804939, 519.787081218527, 519.981474461734, 520.784508739846, 526.651138760215, 520.377790361521, 523.794639920481, 518.223696315121, 524.734920539031, 524.845747681638, 521.802789164456, 520.428096038391, 525.670899451993, 525.821733348709, 521.045290047142, 526.479258384414, 521.321785596612, 524.020501680502, 517.547497264657, 526.126671356556, 521.265635028611, 523.273771864161, 517.260187653263, 524.687703024313, 518.320368235399, 523.361859688806, 518.238664354015, 531.890306551049, 524.520044061712, 524.437529881898, 524.000905008947, 525.15796478311, 523.890903288795, 518.967346051131, 519.140615952007, 521.836451836604, 523.268942460374, 521.84077608207, 528.535998497408, 517.395349635954, 520.042546353731, 518.854177067142, 519.623240456433, 521.344295699776, 524.432698653286, 516.763551508032, 525.869238998803, 521.470627587307, 521.533493578718, 522.325675938583, 523.568029845735, 520.748322424596, 521.095779287145, 526.362025079338, 521.613770797517, 520.458907880704, 519.066057541126, 523.352197180859, 527.03890360054, 516.516850490365, 520.790228691076, 516.822694315896, 517.858304389098, 523.345008349387, 523.077962914507, 522.126010394294, 517.168483752101, 522.929769122159, 522.747813168347, 525.337893019047, 525.199077641173, 527.658393898658, 525.951188240905, 524.504861693664, 529.088617445688, 523.069085857731, 523.235338676526, 524.985583310275, 526.255808089028, 526.165887117521, 519.103560365641, 521.851037245954, 524.082769764151, 522.163717481998, 520.870811685062, 521.21675772686, 521.21130613346, 520.662920263067, 520.3942084398, 526.786712158604, 523.938689254826, 525.478352750061, 522.91008229301, 525.204612221798, 526.855598370832, 529.827105179444, 524.954598840508, 524.141585687106, 523.908390621907, 525.459177975159, 520.109278832113, 524.734552570031, 524.119074869861, 526.278974695527, 521.398907831118, 530.297722103032, 524.22234428958, 521.798183718163, 523.981004900103, 523.377540259691, 523.374253967731, 530.824219861124, 523.725449889269, 524.072760161462, 523.163071719465, 519.07639323899, 519.128980208474, 525.61318267458, 522.165809435993, 524.162078617672, 524.64862841023, 529.491471525123, 522.942463339552, 521.147583721163, 522.974629424368, 517.608572337986, 522.194383102326, 522.073941160287, 523.739324316588, 527.177960814061, 518.133310680958, 527.998504529664, 524.678754340209, 529.97484266392, 519.367920912711, 525.90752040438, 522.353989378604, 523.588726682097, 523.906415462094, 524.668337787334, 522.942589547036, 518.835955999707, 517.901474937306, 522.254803567084, 525.98067198471, 525.510209838273, 523.391271366689, 520.495793700118, 522.985377534413, 525.635854570698, 523.701566776024, 523.700247497863, 522.565094312161, 522.707768362736, 517.647966864319, 521.558729290955, 522.734144285317, 521.963954202588, 525.334278790968, 524.764070132745, 524.364787224173, 522.564478257361, 524.119737982885, 521.920134732777, 525.083435427407, 524.132048366549, 521.947135293881, 518.720645864882, 519.503491788867, 523.341194062191, 527.497034556144, 525.103351605188, 527.164766122298, 524.6986903921, 522.629444155852, 522.662599143495, 522.188091437677, 525.827813112378, 523.571715284165, 521.295394502743, 527.899676087608, 521.152212676898, 524.336404269678, 522.085586164269, 526.522434709057, 515.694123191636, 523.583273851332, 519.392444499377, 523.937764085496, 525.525147146977, 526.025298013236, 524.903696465085, 525.903399821114, 524.374872218267, 526.901113470491, 525.771887239807, 525.536989933342, 523.116204902867, 519.919357820913, 522.906709092325, 522.989190793948, 524.283797028813, 519.731697430397, 527.693627516465, 525.103491001116, 528.99096210453, 523.750298991575, 518.883782995864, 523.48937771967, 519.843783241157, 521.403422648165, 529.384169840247, 521.62529096101, 523.879993713617, 524.70433650702, 521.991371770863, 526.168440952006, 519.535035069696, 518.923649163331, 517.167419134018, 525.232742734543, 522.30482520064, 526.023834546904, 522.545694433809, 521.523219293323, 521.430481908747, 524.301162469045, 523.009453777206, 524.631749145217, 523.720022339537, 527.121350946911, 520.987304594886, 519.090647725668, 527.577704504381, 525.903125437156, 515.991853842561, 523.113633661135, 529.14200842731, 526.683032744515, 519.819484147345, 524.999057343662, 522.146208663635, 520.537080041196, 531.290417645759, 526.817308023124, 523.481620431097, 525.409862435457, 523.240119792283, 520.449765442579, 523.695278487351, 520.581326965591, 525.285885976503, 519.956732195499, 524.675685936165, 526.669343392938, 519.608421434026, 518.122697006268, 520.524135032799, 521.853399396438, 517.123653374936, 522.458892862622, 524.047108332691, 519.861861724489, 524.279978166587, 521.293895297244, 524.2893475356, 520.855226117995, 522.581355229659, 527.158397344095, 522.709670560967, 527.35182494172, 521.631038463449, 521.808520118139, 524.701098877483, 519.860587293139, 525.792210892462, 523.82762070986, 522.834433014414, 523.952368045128, 522.799355006789, 521.775028883329, 520.670090272826, 517.70125971228, 521.842099861973, 519.633841153646, 524.973456037474, 526.015411540292, 519.705599503822, 525.340846807378, 521.428454318222, 520.573752148368, 525.504595506328, 523.719131242029, 521.703190288191, 525.761783279311, 519.820191216278, 527.765244518311, 527.32851225644, 518.887691551747, 517.111407425157, 523.100039056865, 519.829487046309, 518.20026269674, 516.174791114183, 523.673722148202, 520.758241999772, 522.782416486436, 527.782906457656, 518.947408156615, 525.243237250571, 527.613252288854, 526.17837951782, 514.761811099654, 519.330504201339, 522.944572477152, 527.922824640966, 522.873385137163, 517.511436553182, 523.092010589352, 518.841385610322, 524.694720358291, 519.46609178844, 525.010942952791, 513.099810711349, 519.830909791829, 525.921285088904, 524.200217425228, 521.144114483471, 520.304782658278, 526.676962849548, 521.786622516109, 525.936584936301, 520.343873265665, 524.093874675429, 526.644362146191, 523.932725375878, 521.827692000874, 519.770991999511, 523.73045783206, 520.130298964068, 519.322573519242, 520.669122385153, 523.238246858833, 517.303654539424, 527.620697868302, 517.67159494318, 521.649254292271, 528.00555728482, 526.005457770974, 522.399996768671, 526.752804557506, 527.541214763775, 523.595197557148, 524.389064708918, 520.107588243748, 530.383795116594, 519.687712325078, 527.482856529415, 520.421887058819, 523.448094744049, 522.605696356885, 526.456366082047, 521.727107580298, 525.085104840217, 524.55867524189, 521.33742385433, 521.832846513007, 520.108599707332, 525.537007669117, 520.978056106913, 523.116505392921, 524.781580989316, 523.526909191591, 524.121348225826, 520.911806105165, 522.624988201374, 524.610191723228, 522.182505467349, 527.579294693068, 519.384232422128, 518.591425739388, 521.712955173812, 528.613964537752, 522.323647034435, 522.691699255681, 521.933672150274, 524.836256142213, 525.546235286481, 520.930649107338, 527.27451916821, 525.374814197767, 523.57477949039, 522.655320480029, 518.720461647413, 520.368458605849, 522.35032463271, 527.872184800198, 518.740599279381, 523.121345972404, 522.433026023017, 520.109479432907, 522.147730530725, 526.919552271287, 523.988703246226, 526.213387438126, 522.380988558115, 521.860581064612, 522.503972913445, 517.916616916979, 523.390851693533, 524.541309235038, 526.925366580955, 522.573961199046, 516.098233166565, 521.65647563423, 525.232584916242, 518.562965031167, 521.993191462582, 524.483215213659, 524.821005177036, 530.382892616484, 522.223009978658, 520.571969298864, 527.33736313522, 530.135670973173, 522.820041004305, 522.627357630776, 524.830447457338, 523.992043710896, 520.402200199632, 523.159882892419, 523.965047810671, 520.418973972179, 521.515843765297, 525.095857133486, 520.283280657575, 522.23211911578, 521.988320205545, 521.543856166953, 520.735931007034, 527.439396148582, 527.094469171788, 517.469834404056, 520.42638731995, 518.303855695245, 525.354840823602, 521.293356509416, 521.393475159977, 522.272205333294, 521.662152935316, 522.04258555822, 526.295413488599, 522.073006856994, 528.32599798822, 525.623534424192, 520.095277531117, 525.713049377101, 521.299331267305, 521.471258393239, 523.456618441485, 522.998154901132, 525.290868033519, 523.512961994015, 524.321569736892, 525.527298453583, 523.030006316634, 519.989489250974, 524.595051810164, 524.339589318874, 524.03545090985, 522.780426693675, 525.638433690235, 522.347398833856, 522.804852824662, 518.546289904571, 522.940847278368, 528.282494263124, 518.170126647515, 523.981268588213, 522.01770857271, 525.576010503977, 525.721394560435, 531.040317060302, 527.266631217412, 521.453152714513, 520.441643385582, 520.35681853361, 523.06339872668, 525.99640432082, 523.911750565505, 518.340797756095, 524.299196611708, 521.719001902508, 525.115865290383, 522.249931022725, 519.693817101029, 528.497586816183, 523.648710859947, 523.360277136749, 522.049195220641, 526.077194770904, 521.489719262402, 522.180244449201, 517.920438820266, 522.320818785074, 521.604642035258, 529.294594655025, 520.032695200802, 523.797035035341, 521.087476208655, 525.282073756501, 521.056274616086, 521.614031615497, 523.521375641725, 520.561939074932, 525.631535068293, 522.164467039901, 520.753377398155, 526.046398562094, 520.866351077069, 522.177064328163, 525.963143498857, 526.870699880502, 521.119588303394, 523.978505414627, 523.937823567356, 524.882984326716, 526.00143430236, 521.014473762044, 524.501729809836, 521.913661741979, 523.275754613968, 524.936316848122, 526.246143377999, 520.077825406683, 526.545306349359, 522.006068091627, 522.936608868802, 524.223918642938, 522.331918695102, 522.305099255296, 523.544603669593, 524.10977600251, 520.92451790314, 519.911133992419, 524.779811714212, 527.217480967801, 521.081168670087, 525.3058551651, 517.276422227301, 529.098945148748, 524.828029841063, 519.677089123237, 523.354689847253, 527.776440833464, 525.436980789261, 522.655955670069, 523.837658198206, 522.848158734726, 525.489170911521, 521.483813949633, 522.122444500905, 519.574818017057, 524.124133325518, 522.177441804145, 518.050218425449, 522.897939193643, 524.985203823065, 525.490268553685, 521.911542936131, 528.675908451764, 521.467877770772, 523.75375210382, 526.402298596939, 523.697899203294, 525.684389659814, 522.633423871852, 520.866432224212, 524.837079522426, 524.682262475881, 525.536814144907, 526.008843874446, 524.851543598515, 522.493044962909, 526.847472898861, 526.328156071515, 522.584801012353, 526.484217634425, 524.469807167988, 524.759998170901, 521.078103992434, 525.005601262564, 526.433835139276, 522.530752868222, 518.336629947054, 522.794940150463, 518.486770097521, 521.070656411127, 522.72406036564, 520.709305386157, 526.477105443822, 521.313770427698, 521.877164412582, 528.513012583709, 523.233253056322, 521.923534698849, 521.482023045642, 520.907723790596, 522.862131318356, 527.593114017438, 525.577816070211, 520.381937761562, 517.335836725183, 525.880674209324, 525.886496024158, 521.32076921236, 529.37264970185, 528.29253826056, 525.278631787652, 523.804314973746, 531.151580321711, 524.114762993958, 524.652311538403, 523.703581459953, 523.068734714831, 521.775452184359, 525.609030656507, 526.517073258082, 529.745678552353, 526.539533260661, 521.469357134037, 524.015117101203, 517.913515788105, 523.056230906612, 519.287201706935, 523.061670314082, 527.287509996234, 521.153702598075, 529.889424196178, 523.717982739511, 523.721558434438, 519.567011348884, 522.125189786851, 521.648875532281, 523.460353153257, 520.781552793398, 519.524169247977, 527.394655974727, 526.335937260952, 523.471582816769, 526.54089355253, 523.437408399281, 520.48881011152, 523.272055985174, 526.57467144206, 524.111985262843, 521.089612745409, 523.215580181735, 515.072546492991, 520.14332585658, 519.587479316492, 523.581112493064, 529.155811599962, 524.385129473696, 520.350953634225, 528.331856619858, 525.732396388482, 523.240696126033, 525.611435152977, 519.300708393365, 520.57635059751, 522.192388392517, 521.470816983756, 524.89256181684, 525.664934157011, 522.245659644208, 523.490569479455, 523.621851926936, 521.470768087508, 524.954174830005, 518.686632366558, 525.850237716206, 529.497444268727, 524.349227427741, 523.649631365265, 521.486187835257, 527.031278918552, 524.240366348504, 524.18645001335, 525.194640749948, 514.330281487593, 524.083512867888, 519.179341772093, 525.797609494095, 520.292712061529, 519.528101572701, 525.069320934631, 520.236399030374, 520.029243097224, 523.877869206543, 520.827631258644, 522.210775838092, 523.831221554747, 523.093772830695, 520.394687901985, 522.109541704309, 521.676906345092, 521.154848012164, 521.244895846417, 522.846217452381, 520.164788797942, 528.868208637164, 519.850472428203, 518.835848561693, 523.371678422457, 521.414263581391, 524.495495104296, 526.940012317849, 518.298681680139, 522.181220704647, 524.074244378019, 525.498216712672, 524.113868469479, 520.684311130671, 524.220579908702, 523.519288724977, 525.159892676695, 522.947281416991, 525.976900636838, 523.223820713157, 522.570226969322, 524.48680926511, 525.368923326986, 525.743830195735, 524.351289043436, 518.124053412157, 528.296546953885, 525.038894461885, 521.224187989934, 525.037169618442, 520.957905651405, 519.566889108051, 523.305148713942, 518.743082369907, 517.202118943724, 520.889782599952, 529.663913879981, 518.234574005547, 516.330415509684, 523.941120347031, 521.17237533704, 523.25104189651, 526.35227506709, 523.649695732114, 526.045220665895, 527.158334421149, 526.198055836766, 524.522929113264, 526.364519967954, 518.973901259431, 526.222390679049, 522.714563480426, 522.138702938712, 523.652355754617, 518.687673205203, 517.035448651271, 523.220040875491, 528.567015739618, 524.064663102261, 521.145437892982, 525.815804718354, 522.615575631939, 522.266576708868, 521.297289121749, 522.865215233552, 524.604003358727, 527.550232139367, 525.228780667159, 526.730132630467, 521.473011793598, 524.349162412621, 520.471230897683, 522.800836241673, 525.309904996353, 526.229745954005, 520.115559431809, 522.874131070325, 527.738064534182, 522.608814490464, 522.854703059765, 519.827921173084, 524.599173522427, 522.368125890069, 522.281309187383, 528.141475850296, 522.923206587045, 522.029115487255, 520.479507985187, 525.84275796694, 523.18921341971, 520.866549317745, 522.710116281669, 521.804015917584, 522.968422837411, 527.77469384757, 521.392058631257, 523.673680213979, 524.581703631193, 523.353905795531, 520.540681766849, 520.028757099536, 524.834683292912, 515.563968705291, 514.919720863204, 520.698755640936, 519.200654578698, 517.524197773966, 522.214806025788, 517.360537403598, 528.089244712859, 526.367849805725, 521.716136154582, 520.895969956552, 521.300460789863, 521.899184757935, 523.924738188996, 519.440546116121, 517.421689428039, 528.39136763481, 521.763628073178, 522.816050163957, 517.60156824557, 519.104698358039, 520.27555332524, 520.451596563738, 522.510582048358, 517.111158002203, 522.008906954209, 523.100435578426, 519.756884432541, 520.013331363299, 519.321109473393, 524.190602299815, 522.740095395807, 524.813721768151, 525.666466279853, 520.703216870026, 524.628910732279, 520.780685081781, 526.208708311834, 520.765521546845, 518.790865001682, 522.010771859299, 522.643412420877, 523.438311614779, 526.107756283537, 523.317618152566, 522.25538940745, 522.800950671227, 522.428145461805, 523.013535038098, 524.403530261004, 517.604407497608, 527.3021122001, 523.120155304794, 522.964705909279, 519.303886297521, 526.596196529188, 523.262355425978, 525.757903596012, 522.859460342538, 526.370180187005, 526.697592601903, 526.670578851756, 522.10646819951, 517.581735678112, 521.834191531242, 525.293007430756, 519.357390476413, 526.772287199362, 519.561362340688, 525.292498952519, 525.363881111027, 519.46920252117, 522.361878678936, 518.629108177799, 522.416000745146, 520.843993233572, 526.898555690975, 523.481925353871, 527.334550243806, 518.575686265925, 527.373267131649, 518.07255224996, 524.80777696013, 525.40732675893, 519.805122331666, 521.900161526367, 525.4769977726, 523.008584185192, 524.560149587842, 519.080912373479, 522.141973643652, 530.234565688057, 523.485298558687, 526.713420319251, 524.571998033744, 520.639440056673, 522.932122151496, 521.373327230101, 529.345317139762, 524.002046365845, 524.132069048915, 526.125940023402, 526.313240157597, 523.32093957692, 521.419448738322, 525.015251042846, 520.277380604838, 520.613649844858, 523.434176264547, 519.376361109211, 515.342098914074, 522.571201422928, 522.432183822205, 528.252665396824, 518.20724984077, 523.86810944377, 517.290661406164, 525.826177551125, 518.571729513125, 523.122423188909, 517.858604642911, 522.971720724912, 527.190146338193, 524.629325692411, 519.725428861859, 515.652412233944, 525.013260627819, 528.17053254346, 523.649108617618, 522.710827111737, 527.568977268731, 523.15670329503, 529.152976423326, 525.076850692252, 521.177611761144, 523.146271957477, 524.498453012496, 520.545506059567, 526.007108945546, 521.220977533659, 519.748159678607, 521.449885246142, 526.101880097534, 524.00861127752, 517.859625503648, 518.176107518421, 523.707237961264, 525.663354813061, 523.078647594353, 523.202308728687, 528.616779456876, 522.564248767749, 521.684119043908, 519.466977263925, 519.256750578938, 512.884898145079, 523.485702313098, 520.54613506425, 521.140722887062, 528.052667361479, 523.599371937065, 527.364238150993, 522.637991435847, 521.927731663659, 516.990748046108, 520.507468551203, 522.160902994612, 519.4339560806, 524.2224673153, 525.438969518424, 516.598050005809, 524.355892834098, 519.892217219369, 519.770718036637, 524.857574716056, 527.718559018377, 522.924849368787, 522.211613430135, 520.296665386938, 521.010249230728, 525.851646411367, 524.696395080227, 523.192065790605, 525.255449640084, 526.111476007705, 525.501829343745, 524.186870900057, 523.379984682057, 529.175455367294, 534.92088283874, 522.32237297855, 522.306942047799, 524.066671597687, 523.742833767913, 521.832419287051, 525.916582476002, 520.994857664391, 523.486239513697, 519.909433626662, 522.571402973653, 522.195243445203, 521.347360369977, 525.00434637138, 526.040451075466, 521.809205778628, 519.610910028758, 521.960674236276, 524.200418172398, 529.125461958367, 525.976992924014, 527.805502004445, 516.685015918433, 522.040814709872, 524.603739154053, 524.288282274325, 526.081660347274, 523.815911885173, 524.638859485844, 522.547739445676, 524.311830665041, 522.779673761537, 518.942733046587, 527.150976326379, 524.886204573331, 520.355359198727, 522.551810894235, 521.966725795396, 523.702903559352, 525.090520364633, 521.052600156057, 522.020739795315, 521.878127167032, 522.516041970958, 522.640474307297, 519.044661822328, 522.807538769052, 514.360018587699, 523.243472051149, 520.3970917553, 522.066587780739, 526.039005782215, 523.906224930888, 525.994343533476, 523.022187638362, 521.856795471504, 521.597402748293, 519.791086976664, 521.858359383387, 524.592082534452, 521.996562299148, 526.546142056962, 526.006666973072, 522.704524750289, 520.708853740175, 519.811268510781, 526.200872933173, 519.327622706269, 521.662800967927, 520.878236428048, 524.04986662552, 528.066992808007, 520.590757981846, 524.997438816116, 525.695147160149, 524.559611983685, 521.168897270464, 524.028738868468, 524.544180271965, 520.873745310195, 523.311280032139, 519.93505910811, 520.545924639967, 520.839106414709, 516.880663425283, 519.286216371504, 524.938577990319, 523.897203210394, 526.776474651201, 519.738945527524, 523.816398770902, 521.894817935194, 519.66091314391, 524.61660867511, 518.085458768292, 524.742589624724, 520.254665293118, 523.99263141043, 520.831305306141, 528.229894177778, 521.111754796092, 516.005740708319, 522.397956209358, 525.201673357386, 528.603516182566, 522.645051695074, 523.758223230161, 523.133983017529, 521.293648534552, 519.068231008389, 517.711816883623, 525.486642351751, 525.447940509929, 526.027994603088, 522.983334502457, 521.862136795206, 519.469516559031, 526.489255018873, 518.361930916288, 517.891356368292, 522.047691289532, 523.479360674888, 521.161176426028, 524.224528166499, 517.015505735231, 526.35834130544, 521.548731771153, 520.031739625106, 518.861842314693, 525.323490227397, 519.016573106589, 522.994756918975, 527.202273973176, 524.560262880142, 525.637538391618, 519.284455757881, 522.90874624767, 522.741197247748, 525.811426619432, 521.852144749936, 521.174461203287, 516.659595289617, 522.726419486336, 522.184449451754, 522.349494143632, 525.840017703988, 522.511207119908, 519.921968531117, 522.478904861442, 524.398103403577, 521.648441795512, 525.472069689539, 523.285718610823, 519.82523958835, 523.119526717284, 523.094240818785, 529.557775582235, 523.772263441857, 517.694953294878, 521.232593441935, 524.15442940228, 525.13278178756, 522.509110689044, 525.031303176489, 527.801575686334, 523.149932951537, 522.96046271729, 522.399034042525, 525.595751545499, 524.6842295078, 527.058679037069, 523.159808125934, 522.526432564368, 527.398038120144, 521.45708625301, 524.643830229938, 524.159028090713, 520.924412427326, 521.178760061056, 512.281462702344, 523.383167164133, 524.710332306706, 521.38978032054, 517.598695895403, 525.459560192505, 518.841556221837, 521.476427788513, 523.430610112434, 521.219583382767, 522.015212828245, 528.279742237038, 523.344280096243, 524.558568765593, 519.712484556767, 525.811693203987, 521.902729780803, 523.27459969696, 520.574237321971, 523.331353823434, 523.925836073116, 523.23708235665, 520.742533232848, 524.395087135514, 524.392482785424, 516.36813997382, 520.083628310038, 525.658237395199, 529.147492191214, 523.121960433882, 521.528095385721, 524.816696104541, 518.003652136246, 523.442790691793, 525.32902453871, 524.363453215454, 527.299429200153, 518.793766266716, 523.746630277874, 521.93699257599, 527.206097258042, 521.73256093332, 524.757297085122, 523.714557760089, 518.920847262025, 523.63020403663, 519.394619510646, 524.94804494517, 521.888003154549, 524.93311406244, 522.959640546746, 519.522768710821, 525.911802812461, 526.312127063978, 523.486626172394, 519.359267348183, 522.768949998446, 520.844790838309, 520.984547113617, 523.036014174907, 526.168675551628, 517.726596440844, 523.521787412137, 522.736200133246, 520.703231330188, 527.787660548278, 525.501611923613, 522.024613662766, 521.386644250236, 524.512588205787, 523.661283464827, 527.22304306366, 519.933728490059, 520.634988331229, 521.203604431248, 518.888069571436, 527.404197686636, 518.707668220629, 523.088030855291, 522.094194029929, 524.047028560051, 524.947725255801, 519.852414876162, 521.412060838579, 522.607879495766, 523.249567349567, 525.46299416369, 522.056028083425, 522.924919824939, 523.889791817521, 523.311375863467, 521.938369131379, 516.294978945626, 521.377888261792, 522.729350680178, 525.545273915521, 518.330906996117, 520.122724374785, 519.245331293524, 520.102639887411, 527.548791005661, 521.207314772975, 526.70376296568, 519.325308713463, 518.123877794275, 522.643247589429, 527.268507003064, 526.865397532073, 523.556457830375, 524.985984010417, 519.129471016168, 519.81268753055, 521.389894882743, 521.534510497702, 528.473508232317, 519.499514822773, 522.274417854702, 521.697724789227, 520.001276601292, 523.446350123908, 523.192832669429, 524.174795694831, 525.410662298521, 521.290878435799, 525.985106666143, 520.742413195574, 521.551455698948, 521.083388885767, 523.463452342132, 520.397821619236, 523.773985599124, 522.957719835184, 523.557649618298, 523.604156285966, 521.958667625834, 525.025363386209, 525.777412392576, 526.50409265711, 520.170075879782, 527.248793642972, 517.302292304452, 524.712329760374, 523.495982963769, 525.684087964391, 526.882803705042, 528.935055130842, 527.758788948531, 519.392102128727, 523.347821232297, 527.005809725471, 518.833513216046, 525.969068717561, 518.008756329259, 520.179965339705, 526.235875451184, 526.574189779446, 523.138601571671, 522.478416022714, 528.003296532613, 519.294287073346, 526.589920323784, 525.355500348693, 522.614567511763, 522.673228141269, 528.13551173154, 526.680241543776, 521.789683393323, 518.684237022015, 520.074298807859, 527.52594218832, 520.355577551299, 527.297679546355, 522.902764731002, 523.683979788341, 529.306773774767, 517.853472751571, 518.533396326185, 524.129343610463, 524.31118388988, 527.747318766009, 525.536651706078, 526.100263124561, 529.926703400166, 525.777471134124, 525.150746630339, 523.320236735863, 526.100940081089, 522.855803921278, 523.863169836386, 520.318932308792, 529.358519450265, 524.63743682753, 527.167708918462, 522.001544433021, 522.412612443982, 522.187699832746, 522.324954919271, 524.84780293297, 518.883770111858, 522.253264224871, 525.770366557186, 520.604022005238, 524.087191893108, 522.428181290309, 526.419905826726, 520.581270725571, 527.757188425172, 517.677260840288, 528.563849764513, 524.175658800216, 526.91735858366, 522.882173964702, 522.857556749275, 521.565478759239, 525.558432177777, 522.692780084827, 530.466465764873, 523.055635883884, 525.763955554625, 525.812448213352, 523.555211632256, 527.590746258737, 529.572281442531, 521.400886256218, 532.221182506371, 523.368142655827, 516.667987544004, 524.439870634312, 524.818932285973, 523.781943273084, 524.111077366581, 522.410453709851, 519.969723404345, 526.645247165244, 521.176173186092, 520.75138798139, 519.108937806527, 520.268934334192, 523.463478661509, 519.512033286249, 524.715607602871, 525.833328994188, 525.993209771623, 516.033325656056, 523.435658786255, 524.615622738737, 521.546316523667, 523.132977419416, 519.723175339145, 519.123254326479, 523.032041251743, 518.725748626517, 525.334163773962, 526.926234910664, 520.367781490934, 515.93850186124, 520.093448613132, 522.085328135833, 521.284874674131, 520.532581864191, 518.461754260447, 525.437010706808, 523.014662147598, 522.621406466208, 518.586635853615, 524.383540856477, 522.783469991729, 520.861517876061, 529.869035879979, 522.733324017144, 525.750939946119, 521.148036579296, 523.150817563444, 524.86984442478, 527.394175571693, 525.473849595359, 525.621011381436, 522.885197342655, 520.862692635419, 519.260881957091, 526.025018987331, 523.200750974718, 518.605557123766, 525.570036377556, 522.672965714432, 517.82495572584, 525.023206160838, 521.871384679107, 521.163675570234, 528.263621034173, 524.31926026609, 520.660459838111, 523.93462998439, 524.578018168403, 531.41861833509, 524.1083676792, 521.683617540652, 520.532804555432, 526.879001421912, 518.336623773961, 523.614431383096, 515.669850109263, 523.472874684883, 525.300889613277, 526.138926314711, 527.379881560643, 523.113553805557, 519.594728601899, 520.647843016351, 522.969237729465, 525.005176788118, 524.888619893132, 518.828055767407, 523.640934478652, 519.111459824093, 519.949469242448, 520.828334730866, 523.276075045976, 517.743173690605, 526.101787350401, 521.965323732187, 521.373520611308, 518.895205159285, 522.094468872732, 522.6658009378, 525.733838973902, 521.822032680666, 524.730080187196, 526.739411300053, 521.184963307889, 527.477536932115, 527.368691050634, 522.523714942185, 525.447639030471, 518.020057812907, 524.52049001636, 527.30114230968, 521.523144908213, 525.396092059409, 524.185770279945, 520.060128377424, 521.369112967274, 532.086720085601, 521.409761896727, 528.809724312932, 521.762241031646, 521.092441653572, 523.24547600364, 525.394316380975, 523.848186695521, 518.019197458868, 525.706897859872, 513.304630955737, 522.375459384336, 520.132762435788, 520.379494239852, 521.912624839737, 524.607446425808, 523.175237815535, 525.459093980895, 520.604084361153, 523.51852306053, 522.354010594547, 524.075472879402, 517.047564116375, 522.804547194893, 522.525780339662, 522.460905977432, 523.650259224323, 528.529934736218, 521.00457743987, 519.006773469352, 516.655609854198, 524.573119501009, 526.317931606231, 522.725636747822, 519.991338110987, 519.642927472958, 523.928499344974, 524.16399434212, 528.361608101944, 527.369862688939, 525.683910979357, 530.418395396781, 523.482501391506, 518.240458277794, 525.599816505748, 521.096751407291, 525.349563239741, 520.277074274794, 516.659176874768, 522.175912879882, 522.969553936841, 523.652739826076, 528.964427844046, 525.694857013806, 527.579642922961, 524.049410433874, 517.678104634899, 524.363566662779, 525.238547532639, 522.098995541364, 523.094584366301, 517.594541144471, 520.270811341693, 520.378832553636, 525.024119934574, 516.755017529829, 526.075062839587, 526.91213048284, 520.710377830059, 522.239462128136, 520.39861782345, 522.499578047296, 523.703480272537, 526.020599224756, 517.60579309276, 524.659837558259, 521.247992338153, 523.332156334222, 525.344050110969, 523.000870865831, 521.436266685001, 524.706115405951, 521.865870247929, 524.439521617376, 522.373102866565, 523.161659952963, 532.742140364919, 522.658727892288, 524.886327903296, 519.978610498246, 520.172676588674, 521.679432866495, 517.266832247867, 517.883976593586, 517.226160987481, 522.496069620075, 524.318931942602, 517.771313997676, 523.509029422217, 520.691703567625, 520.292641241082, 521.659160150457, 528.351212472179, 520.378537851725, 524.923262229413, 525.781127316371, 518.937779438084, 522.455440169306, 524.327790048302, 521.911283562317, 528.614798207255, 519.564307080894, 517.931809905928, 523.474887401013, 525.291907155308, 519.690307090718, 524.400495852479, 523.676309721566, 523.109915234577, 525.532755146828, 522.113874660081, 522.00505273399, 526.340047241682, 525.577831881954, 524.686597496139, 530.132324714846, 524.74069521808, 521.078533887594, 523.990560397689, 519.044914986563, 524.940704552689, 525.318853909297, 522.242380404161, 522.638975820381, 523.611086837646, 522.356142150831, 522.016390759686, 521.061965152747, 522.419808787826, 517.954638484222, 527.713324075507, 523.225753514577, 523.534296674014, 523.478632276873, 522.755905166325, 528.567401665666, 525.516383888639, 525.133459423042, 522.289474951969, 515.854656241319, 524.298432960785, 524.467997978724, 520.321495988194, 526.023309078774, 521.153547802251, 523.037154825211, 524.355856261232, 520.419331838109, 522.816900767658, 525.704469623223, 527.690752963119, 522.267831490013, 518.165163603821, 525.29932669589, 524.370787619051, 528.068357660491, 523.976707173782, 520.578180550711, 527.079411795315, 522.932290031276, 521.113822619334, 524.320151631898, 517.344099112679, 522.323168826537, 524.547154418376, 521.532616586661, 520.218710248251, 524.412048647791, 522.52177485365, 517.233340860765, 526.610198441362, 523.809156706795, 526.038518985031, 522.346500532081, 521.011685784642, 523.616438700354, 520.012994277112, 518.757515967791, 523.676745807833, 528.389840908262, 523.52817272483, 521.879317316415, 519.294519867393, 524.943869540956, 521.075893891366, 520.648114692019, 525.230556667185, 520.760894539477, 522.022178083389, 523.431569979107, 522.212856960107, 522.958970413662, 524.843927047981, 519.491131110547, 520.731173094563, 524.164187608933, 527.734917544963, 524.861375217649, 525.27242254872, 521.031575661289, 524.088770625317, 521.943405238977, 525.869680211028, 519.851690112921, 519.908750306047, 527.255717743016, 515.694775508164, 520.456636385126, 526.091993707387, 526.845931614411, 521.113334476823, 520.606331567477, 521.800906695251, 520.218437986427, 530.655449974358, 523.590824694605, 522.85156107932, 520.273752565291, 522.360615514195, 525.943418215886, 522.339504618837, 524.664628909316, 524.567904527954, 517.96102294875, 523.135428929667, 529.701522652986, 524.927417600702, 518.295950592341, 521.527818579928, 527.858837637581, 518.27894795382, 518.365990726403, 521.469082604849, 524.194608376789, 519.560021511935, 520.585940079283, 517.765832206786, 522.919953890324, 521.859892836916, 520.286025217995, 523.461333745753, 524.157086093149, 525.300628747846, 521.720164853798, 523.547406639599, 527.098626917577, 521.69973731067, 514.145078977857, 521.502599901153, 523.641889011402, 520.877893129242, 522.765872637646, 525.957443400327, 521.527518618428, 520.008493345267, 526.338699891092, 524.819053473728, 515.817851657764, 521.103919179051, 517.690223945275, 519.685288947712, 528.212300379155, 524.1300235375, 519.651981816614, 523.223533418342, 518.633229240593, 516.174166796419, 523.171809427179, 520.51225628741, 523.104413294871, 523.300889927561, 522.010075602985, 529.410461820923, 523.720491724663, 527.984884230076, 527.468992837797, 521.50863684105, 518.943703408048, 524.834786929765, 525.175890398801, 527.141932060345, 522.991701308047, 520.870550579173, 524.662998200978, 521.357994746587, 520.142318603251, 521.157342365355, 524.406971612402, 525.556252288018, 520.26476446864, 519.37161312109, 520.795531387508, 522.717527109872, 521.069866650452, 525.92235705373, 522.223344785701, 521.722536618379, 521.505956784322, 524.459101184057, 522.859017103581, 523.2025365281, 521.096776094501, 524.774383294115, 529.520589476474, 525.257064410336, 516.070103846696, 520.193562443617, 526.453505030065, 524.62821041496, 520.674686785503, 521.614525150427, 524.175276983312, 526.416234109321, 525.962415642579, 520.818226327987, 519.913749741893, 521.238978276747, 517.954389413758, 520.033643954476, 526.295578748686, 524.294931428327, 526.108889517832, 516.857349661838, 525.157267601172, 523.067795733871, 526.923750445329, 522.947210110313, 523.117530090926, 522.868469129824, 521.904322057792, 523.676640188105, 522.906726451631, 516.399596715721, 520.769203317339, 526.50938981995, 520.403298170113, 518.907309302687, 523.971394578957, 518.82724330214, 523.284221283212, 528.013526546132, 530.853117099161, 526.014420130631, 522.402615090302, 522.390941062634, 519.622785310571, 520.487059775332, 523.432493454321, 530.129249580754, 517.381142049448, 524.720397702871, 528.192591129534, 519.318333257099, 525.016128419712, 521.999323967875, 530.34876337655, 525.418256719976, 526.407262194127, 522.768614904786, 523.740205589495, 523.971006222873, 522.604649827739, 524.993038266649, 522.266088274353, 530.997908580199, 526.913673930576, 521.900527084373, 527.630747916519, 517.271601632041, 518.012797459356, 515.824114802264, 527.609470966494, 524.003170603869, 520.04560226149, 521.883662478026, 525.436843491538, 528.276232575018, 518.955575376613, 524.58381319257, 522.213226957058, 522.137248148631, 524.733308252107, 524.810518681407, 519.787929707642, 521.654907774617, 523.949660774242, 521.596070244881, 525.399677175109, 524.193191284869, 518.719717500679, 517.403465168073, 522.60749841766, 523.093711655383, 522.915626758485, 523.652107204138, 522.338673280248, 523.850449180677, 519.991351126356, 524.53055475221, 526.235288978006, 522.19103842641, 524.340633770676, 521.270968737866, 522.674573702245, 521.41563231932, 518.501566601805, 520.47522948908, 530.108040273209, 522.165314883168, 530.012377143811, 513.646587931653, 525.838830626501, 518.802440685435, 519.279886200754, 526.424908999856, 517.073508741422, 521.807904592935, 517.029508266623, 524.155562185604, 525.664612298134, 523.647112627847, 520.828224290753, 524.329803604179, 527.476528730016, 524.404548477936, 524.388120847897, 520.614818848993, 525.601757666046, 524.366856123642, 524.536136778142, 519.670268225659, 523.104889164971, 525.755146163787, 528.144019137797, 527.801297717397, 520.975738122583, 518.714309181704, 522.884833434525, 519.992044071682, 527.467117428224, 517.042191243204, 523.840481637828, 518.382495584608, 524.304634485153, 522.50579603685, 523.614443358359, 519.771672935144, 525.188101130015, 520.166164508398, 526.327592218616, 519.566655446558, 527.446891671252, 516.869891422352, 520.212391741428, 521.898327166644, 523.798074682688, 517.090535265122, 524.70142444811, 527.076459515626, 524.189576447194, 522.811793332026, 525.506517117698, 524.781748699719, 524.470333283995, 522.506813010314, 518.342628253121, 521.80394183616, 524.512335062867, 524.619327198834, 521.552032017718, 526.473257158609, 526.359553144413, 522.471349042062, 527.504311288142, 524.180960539938, 523.595056586718, 521.422004768879, 527.156849584647, 527.308375485783, 526.52459998557, 523.428437059924, 519.465964450098, 527.697349229208, 521.552327960256, 520.029696889843, 523.473088017549, 525.467468170085, 517.714786311705, 521.618440755918, 522.534560076453, 528.312207312317, 523.391279728072, 525.946755356355, 519.432918865188, 522.530500138975, 523.640952602905, 525.548032994845, 521.942431392467, 526.054260358423, 523.269555060073, 522.810302237699, 521.606000599035, 527.042844012276, 523.080667742753, 518.873262229101, 522.436709236201, 525.215295784076, 519.376057793438, 524.024759279408, 519.978403436818, 523.527347401829, 528.777929651896, 526.787865455889, 523.532631612454, 518.112267153469, 521.60992718684, 520.154446166006, 524.505108712161, 521.737399796933, 521.160517316015, 525.836137665624, 527.833527670831, 523.357335583813, 518.083743685527, 519.417233926827, 528.121819258998, 523.483532379927, 528.816791951557, 522.406829882881, 518.70590543444, 526.187837144129, 519.467926679794, 522.019840001581, 525.718349753024, 523.068598892366, 518.490127225353, 523.369088118877, 524.855294685125, 526.867016711126, 527.562847954754, 528.928785134933, 518.735594250503, 520.680817405292, 521.651669170844, 519.142323839114, 521.039357450321, 524.036409084901, 520.593614712914, 522.227151331954, 526.251277877112, 524.210936369178, 519.361207467246, 523.567023714217, 521.228513199574, 524.419196370185, 523.185175943519, 520.715438285766, 522.866962290809, 522.691675843409, 519.362764496115, 519.769139991365, 525.389993783188, 520.855698368172, 525.886162532351, 520.01438199666, 529.590576578742, 525.745440638419, 521.096747283766, 525.97844438248, 522.042120385918, 525.730556842075, 525.482851381587, 521.939332111241, 520.705745079141, 526.790197843526, 521.627929184585, 524.212854131252, 520.09376060265, 522.65217301505, 525.617447103087, 522.929729662182, 525.280701720839, 525.934058665175, 521.583942426269, 522.896450734346, 519.350912184231, 522.850065646987, 521.162418182833, 521.319798554695, 523.405168117618, 522.643650244853, 526.022383934888, 522.24715245826, 519.126248644157, 521.489038115221, 521.949061818808, 521.778695667911, 521.694642059599, 524.209311716721, 520.402571871325, 524.758255607332, 521.303544178949, 517.146679594544, 523.299211029201, 525.355801626653, 526.345421700269, 524.659667032761, 523.818946327545, 523.199911770246, 523.159375167982, 523.781174491477, 522.468290102101, 529.635262427941, 526.520355847353, 523.508321328008, 528.340508620211, 523.824155812956, 524.388661048243, 524.559576461952, 519.115688655487, 522.909045486639, 519.91134745358, 524.389416434234, 528.412516944348, 521.227944317953, 522.049945392575, 524.483098804027, 523.311302546978, 520.947103132207, 523.916314109353, 522.127576157939, 527.842919738565, 526.247601277894, 521.934321589129, 520.049424625906, 520.889684041397, 526.224436030705, 522.684493401761, 521.077570624029, 521.944288789266, 523.051791064123, 520.56881824617, 519.482334501706, 519.960474387981, 522.654457861927, 520.106672587531, 527.927125248173, 522.437444782649, 523.360066447247, 522.609856232371, 523.022104892427, 516.737647399817, 525.019192108176, 524.185114424527, 524.182412455507, 524.702973250027, 529.074944685732, 524.116082308257, 526.395180453141, 525.966944603363, 520.087197370922, 524.243463360358, 526.758335347225, 524.588582736038, 524.762658398801, 521.022052970748, 519.257198400509, 521.676647072134, 527.358226088173, 518.771339470581, 523.520731240665, 524.232026035389, 523.468297080965, 523.77223152942, 523.733447587003, 523.82029496103, 519.021161808892, 521.022796607027, 517.105222356247, 522.156740941625, 523.808462879429, 525.086494352826, 523.518495057427, 523.522533754072, 524.631971453684, 524.10948452842, 525.092682859909, 522.873397585344, 530.195408671472, 522.096995919348, 528.02110070684, 524.787384186488, 523.653883389818, 518.984407908381, 521.671660455012, 518.147079922412, 516.100552442492, 525.920532922483, 523.957320244797, 522.04754110083, 526.30047135559, 528.75487335401, 527.422818591942, 518.306232986237, 524.481433841505, 531.996292569283, 530.544881540476, 522.619375505624, 524.149665283918, 521.092128156771, 527.852923402114, 529.925469469542, 519.660352079611, 522.425774463863, 520.606038107949, 526.8601218648, 528.121868803293, 519.525842797852, 523.80776249722, 521.215877482506, 522.362857765385, 525.320392992879, 519.235296091347, 524.316455393669, 527.349564195598, 526.139311258623, 524.368002495878, 524.983912840215, 522.202572505743, 523.36936097928, 519.914258244179, 525.680144640874, 527.206717813419, 522.17966170379, 526.053347963677, 527.149346297741, 524.975164646979, 524.858330467593, 528.588477372154, 517.133396215566, 525.750699944214, 519.398399793443, 525.24926866192, 526.366771866298, 525.62138546794, 529.594473848675, 521.965236476929, 521.664794480891, 526.471500513503, 520.736311642695, 519.276527437962, 520.605652566634, 521.300449912542, 521.191553283687, 526.924314021052, 526.138973935031, 516.769614939857, 517.350882044742, 527.196950142825, 518.126788898245, 523.866847543426, 514.606008137927, 520.578156835632, 524.362244694092, 527.082689443679, 532.163439938399, 526.518192469864, 529.215131121998, 525.855595518554, 524.213744988554, 525.728125573627, 522.075788057257, 523.49396207558, 524.596005373107, 521.674455536522, 527.218114026379],[686.531917730688, 676.258762015984, 683.744128168845, 689.376622845815, 698.393337099024, 673.42642547032, 665.366468296098, 687.379791805461, 682.771792396048, 672.485666256904, 697.756985299151, 681.739493878968, 672.429907886571, 671.743844578468, 673.602385134811, 673.85324558073, 666.75513014545, 682.373285503721, 691.264658219198, 679.709229160812, 663.789952777244, 685.923617780782, 670.751478647611, 677.75052288423, 682.523075175702, 688.018498139505, 687.463703943206, 690.715587252294, 660.420193251659, 655.066939839708, 660.086211253599, 696.787330647425, 647.119496545954, 646.96057763633, 692.199300924024, 694.358551794243, 664.955063203699, 676.675817271383, 679.707837844837, 677.637805169743, 639.461160168664, 670.330342191712, 685.328997977152, 667.495117985926, 654.692367492358, 685.458682585302, 664.489408567929, 669.887697115024, 669.854541560017, 652.972047514773, 684.656113885172, 693.580214070612, 698.431579331491, 673.431211080907, 655.762590369353, 698.984240009624, 672.408910336786, 687.192564218441, 638.932830213135, 643.637949467271, 672.389853347375, 673.554173988595, 673.476134668345, 656.249887634219, 661.534955078884, 685.937570237014, 671.617136664178, 646.046807080785, 679.400824181186, 646.695580058536, 671.925907923569, 654.846502718847, 661.952464777888, 694.019071281657, 693.001381588688, 669.839734002107, 674.433741730796, 677.484622307006, 677.212456960624, 649.093200317262, 650.088587555927, 663.444564063123, 680.721616553188, 694.864888278014, 657.453974053433, 668.079847239326, 674.806085439516, 674.740522290084, 655.718122167437, 670.04256532873, 654.230197285458, 662.106047907526, 683.579034017337, 674.20722730404, 658.928259395132, 680.319479684902, 682.637570370082, 656.388730843916, 670.32771700084, 679.587129465572, 693.10080286818, 686.037215470949, 697.0588607724, 643.894325593141, 685.405005384255, 637.988762247883, 724.04374506852, 680.594872477031, 655.644676317359, 654.159449720096, 676.956178451154, 671.8325036761, 703.944243824214, 660.167096288479, 676.862810035401, 642.476716934998, 685.664327100236, 683.053915587903, 653.255843348172, 662.08900271228, 688.098744068707, 688.311906583781, 676.307558630204, 664.077713065835, 644.936961671997, 643.514694320931, 632.676865600228, 664.062230810691, 680.375410619105, 681.456091945859, 670.280817005761, 647.147876824877, 679.337052968592, 673.198070839755, 672.522916292966, 670.38487358227, 692.727035340573, 668.269792876569, 667.918811392259, 659.966879913819, 691.673744574055, 694.913122415446, 646.70469818426, 672.082127747813, 649.262026542009, 663.768484845937, 689.002227776649, 711.51479198349, 650.196747288532, 668.868022682576, 684.456253813866, 698.398189453765, 667.632392189716, 687.433033454837, 651.230370752886, 683.758881223642, 696.861081959376, 660.290155306339, 658.639159159167, 650.339738266311, 662.810238321332, 665.944211125929, 677.917699416306, 674.685059938134, 669.35500881587, 679.293620416947, 648.454349700555, 690.97469025913, 648.457091734565, 659.42313726722, 652.693118035076, 655.101127411463, 660.042058054997, 665.621559535648, 659.2496125665, 679.218073085589, 681.31924808641, 668.225531017923, 669.876929700156, 670.69889671896, 673.478383880406, 677.17440415254, 659.141730471439, 657.491901824207, 680.637157551664, 667.194862289498, 684.385910396156, 670.025896605899, 682.830446704242, 641.551994101536, 676.784946241838, 679.11992225545, 680.616640248213, 684.04789322711, 630.197546246862, 697.054905267777, 653.404067334267, 663.512352104541, 661.673151922694, 660.922024771791, 624.488676615343, 665.631096723521, 698.868089912177, 684.46419046214, 684.824530673581, 692.534068780518, 658.400555641508, 675.93503256494, 694.200353309972, 671.291822497756, 675.661314415599, 679.275903785408, 659.874700660601, 652.118600206795, 656.337044108494, 678.738156151398, 662.778793318218, 651.599265717382, 643.593578172849, 685.122322563744, 674.985648167416, 695.853745938203, 661.889142465424, 673.622895589244, 669.372711467098, 700.215286833518, 668.108828382367, 692.894124740502, 677.291710470869, 680.406030917628, 673.245319733659, 653.266551318622, 699.133108245571, 671.467560995995, 684.726068073415, 677.299108576884, 644.303892377176, 674.087729354173, 679.865355963422, 664.131747116818, 672.865237006194, 681.102136449913, 669.309474133354, 697.649410727305, 650.849887616625, 680.590292762776, 695.410648855507, 688.958321266471, 686.795624156299, 663.870732367208, 699.661833826136, 696.95489090849, 713.500519518886, 675.096366205956, 675.937047266467, 649.584988167203, 667.745431582463, 695.250960190513, 674.246332630264, 682.778930541969, 664.525920104157, 689.885719445161, 643.968439672419, 677.672209455722, 688.965345253959, 659.3798234047, 668.689115567568, 660.332264475834, 676.892981553156, 707.697095945232, 645.055935415006, 645.986489656978, 659.563061635539, 666.925898559148, 672.989792953753, 683.985058968846, 683.642285620566, 674.777418654353, 667.753138917584, 688.331298217603, 710.26708247307, 702.96227060534, 707.799137666159, 653.181195798694, 632.976395476136, 664.548046928017, 691.519741889824, 674.708880071656, 671.890794073737, 660.9561857928, 683.613683273192, 663.677675131398, 685.964514049202, 680.802331846025, 659.364033189911, 689.417761917803, 644.889812682419, 665.117300803075, 681.243430772652, 637.54519414473, 669.119365434825, 654.351241182544, 690.09159194306, 649.720455159221, 641.36767530495, 693.390668978687, 637.360826966533, 673.803275501205, 689.654984621095, 680.627727937334, 676.500710082278, 687.532249238784, 685.404882828721, 640.403171220866, 655.848260093307, 659.241973031165, 665.382517356321, 682.711707582217, 681.366612797985, 676.253757904305, 669.925729427796, 676.876885312775, 696.315525418974, 664.732984433514, 697.155648900316, 672.192554230797, 642.72774018229, 673.538777583639, 667.770561818787, 670.505078452752, 623.528195914722, 690.266851364908, 651.831438913153, 662.391627717456, 689.542354834032, 648.154817102356, 661.294996592915, 654.968891635972, 687.58197508979, 664.009189819362, 671.112706326368, 673.844457346779, 666.52027163933, 690.551102578598, 703.545891789619, 669.995469358618, 671.375029626116, 650.883275299959, 686.906846452438, 654.435591737241, 671.906048212807, 664.358100186295, 677.732824947017, 661.615185505474, 689.030444304357, 688.838880124474, 662.503366413839, 675.877295833078, 659.580973407217, 679.992119035195, 702.122349165426, 670.169558874176, 669.54640875469, 689.139037536774, 706.371064023004, 657.039879691089, 644.136953717924, 681.667155504415, 649.975273817761, 676.11573468197, 695.822643750493, 680.237632018503, 692.424577849938, 653.502765882806, 695.642428934106, 709.974240138677, 680.290633589044, 648.738437908132, 667.399101622097, 650.158745613005, 707.383659304452, 663.896196145897, 656.628592488468, 666.555182992261, 683.507824996555, 691.137118928481, 693.607862261737, 677.094043077291, 681.118881388043, 662.344774145846, 633.364894544332, 692.097895878981, 657.18520841463, 668.948741025672, 654.017612622118, 635.071496995549, 682.880617155647, 679.458594843353, 662.47274215541, 706.144497424131, 623.747682430699, 657.717268030686, 643.39853113846, 666.418479487024, 681.987575209519, 663.828204191715, 661.90839724371, 701.731010020369, 661.691604849292, 675.848153217363, 645.252692510615, 669.479815657675, 680.800344048763, 689.276359017578, 674.68230244348, 632.86195426131, 670.673434587645, 655.440391333357, 708.852289144282, 711.282845420372, 674.151511596589, 676.860708079066, 677.434848195257, 673.008792132894, 654.310440887162, 689.980884273963, 678.365067489995, 663.89741215902, 685.941645816852, 668.709481233963, 671.933647386076, 691.900598848699, 680.480878448666, 706.904382758852, 675.761916369304, 667.571483659634, 670.703312123636, 671.120803668875, 664.267269910968, 670.148094133114, 680.538046440988, 669.339766545198, 679.139622160729, 669.566250233549, 658.995540508542, 643.839863381532, 693.247101436366, 665.401658304888, 675.820286767793, 694.962302366054, 673.892622870792, 691.108487256418, 674.110127229962, 667.552042270968, 669.492116343094, 638.636569598084, 670.440881351821, 665.974853219208, 674.827364920154, 688.89495906642, 679.01419105393, 694.396945492384, 672.722126896353, 686.557741567437, 677.911518081578, 696.950810261467, 646.548738978013, 684.025282216116, 640.206678933495, 646.447784395154, 657.804544828133, 664.783152708402, 682.532725296607, 671.332362144352, 642.437456561147, 670.457104322384, 686.603030748306, 664.695355653448, 682.363857094439, 694.384927633178, 681.871263475415, 698.052858256359, 652.966871834114, 655.644897801118, 672.02240829111, 675.761042179514, 695.620934415515, 654.207201404608, 656.154418523542, 686.430278657627, 674.699982332279, 696.760958779864, 644.043334035473, 693.123621431902, 651.430709908244, 713.478500888725, 662.244098407073, 664.717484789355, 681.56709051351, 677.313720353408, 678.547479629259, 674.082733485, 702.896033562689, 695.797090876879, 658.041619674856, 668.699411372899, 658.84585202482, 650.624013657, 636.636675709634, 674.87720323161, 680.524764992451, 687.423509901289, 676.356463492467, 686.13066352465, 664.799201244568, 699.753420207444, 667.802604495553, 667.572704579121, 655.000344117161, 675.164617499215, 676.510404113964, 682.85745789179, 676.62163131909, 664.495272111092, 675.926445576438, 646.130031983585, 653.471337110137, 662.023050621139, 659.456465502982, 665.337491023365, 680.390664726732, 676.069118524068, 668.582237496296, 664.771246373838, 708.9024271863, 659.498238914435, 686.822604346289, 649.420331495665, 669.344743426819, 678.934077461856, 673.558745118716, 695.905017724757, 650.848346712895, 690.689348956717, 681.859137430476, 639.181574875999, 653.941421657419, 662.190117536255, 697.396059613104, 677.458290043527, 687.465066852836, 671.819969796361, 702.933115708825, 665.426383555253, 681.661976157716, 652.536771084336, 680.258751717356, 655.153516518433, 676.25313918589, 677.554462785397, 662.078333857612, 666.14867785127, 653.390817777135, 653.727573636466, 663.438441980207, 630.992167153111, 692.98676472092, 641.538375451134, 647.895838641548, 696.930709239445, 658.057939608014, 687.237419903386, 662.279355839554, 697.057639356505, 677.24170446759, 665.850108276815, 674.922358139643, 651.253141538987, 667.097690782616, 683.855658190464, 675.967265381505, 701.181820592037, 649.486554747735, 682.260196363513, 675.359263859811, 658.474515466966, 673.740312972117, 663.801987184894, 678.416909822859, 678.416854416873, 651.561402924683, 700.841953074106, 677.013630354644, 694.363694977547, 676.448351867657, 676.028154210996, 656.333063724764, 654.106129173214, 637.737633712676, 635.3271053955, 632.320056455222, 679.760130759764, 665.362842979176, 646.497455483187, 638.406710875292, 639.770748224563, 675.653866659099, 668.556999466044, 673.592162896051, 697.133042330686, 663.94265270354, 658.443635554169, 685.588419811768, 663.916237482406, 675.247276291976, 665.733516986141, 659.498151021417, 687.899142573436, 669.655892395895, 682.168621572649, 684.437966918459, 667.607079755754, 679.856995000353, 654.603936617089, 691.17359650911, 668.627109513015, 674.069155700764, 643.667442912831, 649.740349992449, 643.666321766793, 687.8914109423, 688.249689214481, 649.342678618933, 661.066300551431, 654.386253458735, 668.965120923356, 672.470826781383, 654.753519512621, 680.719734601843, 657.951918325146, 649.412270562955, 664.969459895616, 670.082804425107, 704.02883022805, 650.112989212603, 662.875934930814, 662.940167216608, 692.527567332024, 657.101056016401, 683.74580508416, 671.617588909793, 663.390083748551, 664.605316175279, 662.265770713174, 659.674299685884, 691.733537597142, 678.218825116124, 633.384257215736, 680.801522934268, 668.220184838232, 720.982364785395, 635.536429453338, 675.293269010509, 663.955145491794, 671.646572717178, 683.982303570417, 672.874250256159, 668.903149640908, 687.732300723941, 686.15164934373, 681.088268345272, 687.284434093093, 680.496149281078, 705.852109232401, 642.556952516551, 648.535739663145, 692.749694509947, 708.102206869185, 677.716868151468, 652.079715520107, 678.695261214941, 649.572308802311, 672.144373599193, 669.297998776998, 674.729806604827, 648.081621563922, 673.802072866211, 633.281367103188, 677.503281072622, 671.665573788881, 650.866595518901, 652.604019683362, 700.301748878892, 645.338885778762, 686.686593711941, 700.984930333872, 687.257585299608, 669.162009101336, 656.429031772475, 662.852321795914, 709.81038727195, 688.821539831783, 661.040333937729, 665.927820997982, 678.820309733061, 659.936840257312, 639.08766905899, 641.11651765278, 682.625125625847, 656.417361272747, 677.788657969542, 665.99662311218, 695.337146240778, 660.570738456305, 671.057504067674, 671.038712033227, 664.369530226334, 660.939909433087, 674.973335610238, 660.648787370037, 657.442808156355, 671.593558182569, 685.923976936196, 654.61372410943, 657.94607417593, 666.318855976356, 651.36631549192, 652.316554714624, 651.64101808517, 682.978580952077, 683.726538408106, 694.607970069358, 632.076213729967, 698.233570417155, 656.237380934201, 644.200432116807, 647.499846400439, 671.554444967953, 631.571433596706, 659.857535032057, 668.581239343568, 691.970501314846, 689.918802292702, 679.451422106963, 660.7088483514, 656.342287319853, 671.580754932497, 692.802006743599, 697.055605915182, 699.649401251561, 651.15694014242, 667.488975853432, 687.096985158567, 665.084301677964, 690.482701590643, 690.326081989808, 655.299339299555, 700.158847964871, 680.153752058581, 655.578295472926, 685.532783323321, 662.708365183488, 657.539698490296, 681.544625008571, 689.447003000747, 677.20544122066, 698.199377036188, 675.927396791099, 680.497235447918, 661.638869417146, 699.418378524871, 673.008154871002, 683.091557138381, 688.296912883131, 662.252383415116, 682.045132901929, 664.721202862293, 685.763531615494, 689.215932087733, 655.364716754278, 699.896575368366, 691.846446467282, 676.611668731638, 679.037815104191, 660.431323453211, 645.277671696055, 669.857914844811, 690.348359828343, 690.755666675042, 677.976105339937, 680.812102684492, 652.919175783956, 662.384938186202, 645.262897255266, 661.880856162329, 679.908385223866, 668.336160568815, 688.448921947314, 674.711922042504, 669.153487209345, 684.085486239082, 645.954480871167, 661.700748242013, 666.41209455759, 672.439538454078, 685.646929100924, 684.845231585327, 664.164394256195, 672.858223132696, 643.876837819584, 673.840920679937, 667.21424096739, 678.968298425303, 696.049169651362, 665.915013236805, 664.192177485523, 667.195838168946, 686.030539725899, 646.110749102597, 673.792993076649, 710.728221944643, 689.426172045831, 671.860492794392, 665.661389318768, 657.028744269249, 636.756372426837, 665.217102588863, 642.890483236386, 684.129999839661, 675.222606436692, 693.99871241655, 673.588847287221, 644.589430623269, 686.853554485262, 660.573001982109, 667.002882456569, 682.699038542731, 686.584528259355, 688.644444853245, 640.555717081481, 638.00890016994, 675.545943674868, 673.210687770372, 655.042123515662, 656.759030619054, 653.228170872988, 680.128314002181, 663.318738868406, 664.765293798175, 686.07161844308, 659.344066212284, 650.748051572054, 676.255737293482, 669.74340439083, 677.396739038145, 689.221730984306, 648.115505167745, 693.354131727068, 689.420196489553, 691.362106952802, 692.167881933963, 657.404303824583, 652.493494487507, 667.341884940969, 636.251602688231, 698.747881374498, 686.269420723414, 671.305802303887, 664.912479169762, 674.578232495171, 639.181388905933, 683.169227401105, 658.616907250702, 663.572234338666, 702.345417088012, 659.18842223438, 686.24580470616, 674.016237216851, 654.035463912577, 700.159338841355, 665.438195787468, 695.150359533242, 670.926806085629, 685.309203770815, 652.862082064183, 664.086016162148, 653.785587689594, 703.256374688871, 682.015647021099, 676.961326713092, 669.574589984942, 674.446176820954, 683.350459059534, 689.877918755543, 691.552396778472, 648.745394635628, 676.014220177862, 663.960659211104, 669.466442301452, 680.796679067949, 689.76967965203, 641.813554699738, 714.893332637378, 678.655464173636, 694.451325227735, 655.831583985001, 692.15027356436, 681.955640559478, 666.989205082337, 684.041084543684, 709.255717978057, 673.089607280581, 665.825210665434, 678.410270630907, 678.72907465878, 687.421580595753, 664.24893374172, 655.743889026254, 674.986869476817, 646.227243235358, 666.052003724959, 678.725654358123, 676.081864979553, 704.384603371536, 665.492954176018, 647.176020054176, 684.464492199662, 656.516458837754, 666.675093859436, 670.922345408979, 674.918837521521, 640.67991417046, 626.397349174826, 677.058136618544, 693.062251168501, 692.418493873056, 676.43152198149, 661.986314251283, 675.436885589528, 648.003439945132, 682.936078198345, 666.035931210464, 691.892229587572, 691.631351592314, 684.367231883776, 697.566700717323, 708.399540250949, 658.084224659087, 671.085818725147, 672.53421933267, 682.773978799742, 671.154069295737, 655.949462248804, 680.368547092912, 654.199549170373, 666.57767753682, 666.817691089022, 681.043866866366, 662.16672652775, 695.376780697124, 661.832566074835, 652.246776511702, 677.337917456836, 663.703104334882, 665.646063792881, 635.146781768625, 692.546309868361, 665.85737077412, 673.224742058722, 663.617020431015, 650.591563676225, 663.560121092869, 639.699000464276, 667.793248750638, 687.597729998943, 663.025497558815, 715.506824473542, 658.132730169997, 670.904513799875, 657.989021481206, 690.852463702373, 643.759806397696, 703.017773188734, 654.721890435935, 680.24413477721, 687.717320132316, 673.304728998481, 702.108834203285, 689.124730171629, 699.69189941678, 650.409112875477, 674.120248064851, 664.789695140643, 679.584025921952, 679.34836441996, 665.268435734843, 667.120780287854, 624.360461103191, 672.268756143759, 677.983891097688, 656.658988006338, 659.279555674814, 680.824694199823, 686.795419770596, 664.780859693881, 680.525197573864, 667.375976718635, 688.957869213857, 647.142176869436, 654.285897334924, 673.573987244793, 682.541913340035, 692.434978668092, 664.828784814188, 691.054758263967, 692.862446947361, 693.129412243758, 671.132454701796, 659.632434374257, 678.397540523282, 659.280009393626, 666.481359284848, 658.842807570957, 674.34763980674, 678.920208826192, 661.62190815927, 671.929394496081, 641.031602267868, 694.921915362529, 699.038611474132, 659.683198413061, 674.703233922259, 684.683116284889, 664.673243793277, 656.168611359184, 685.318128488978, 672.074160084144, 676.188259962168, 656.976909262697, 678.183553916544, 694.541766940605, 684.962327651108, 684.248291176893, 665.763844559689, 659.892034269248, 679.399423991912, 680.417098700576, 669.531380980796, 673.882992969323, 670.461271621333, 676.406694219615, 642.370570478991, 700.629065032456, 672.483529860934, 690.097484268839, 674.068890334991, 659.150833362653, 638.045638831332, 693.690958043692, 672.217111392781, 697.577669231144, 644.105428367156, 701.000530362471, 667.412784693292, 659.14945459162, 660.157924028179, 692.673759137875, 662.268449248445, 668.286351409816, 646.698610528987, 696.347549299171, 651.382593098643, 659.383404471721, 678.744133029245, 684.991516279031, 680.565539689018, 685.78632126503, 669.843030274789, 651.701924444471, 684.077854454907, 678.759725080428, 687.574853125446, 678.360493004322, 655.054457474902, 698.307874549516, 653.524605502946, 662.206248160986, 659.755703581486, 673.99421641165, 668.902635334432, 665.573195097044, 664.231055787049, 674.090340807215, 705.188817081005, 668.434039078968, 675.18544682195, 668.257002308693, 696.584963802255, 690.656832086353, 646.722879115585, 649.148677645418, 676.417517788874, 677.693072339913, 680.314323746353, 702.239288373422, 653.399900763454, 662.698378877276, 671.466561483227, 653.475063635854, 666.676814227239, 665.156733849076, 642.675444858291, 657.869437863728, 681.326187354292, 689.37911489659, 698.047920377743, 652.262817879064, 670.511841654509, 693.013283834473, 686.866031890706, 673.339617893463, 688.621376070913, 676.546515779981, 678.26883070543, 684.55041877879, 666.442069718875, 676.482964700004, 677.059760506139, 665.971195282915, 668.986784778479, 646.691489848215, 675.228129467908, 662.727986924541, 660.889743413869, 707.445385215136, 678.206361295873, 667.66053268235, 699.469179386824, 654.110034589023, 656.828612391742, 654.423820625349, 679.188704165777, 689.242187014471, 670.836773278079, 648.126033899785, 664.081512812532, 656.457074789587, 664.671698638077, 688.868427098405, 720.721079816468, 685.766451335065, 668.139289610065, 676.766803264695, 697.639457077322, 677.635191416271, 672.432954598465, 645.325805040637, 639.490584146141, 691.949484348536, 679.491669279456, 684.268102967935, 677.824248435108, 668.924010566258, 657.797876823323, 714.060389257873, 665.940563209243, 686.637151919556, 655.024307173149, 696.704763956229, 661.999046535285, 677.357836451975, 678.129040456373, 671.388909111385, 683.682016720154, 678.5271099882, 641.085285088269, 665.902378400772, 628.87313369946, 643.756045003431, 680.252451759006, 655.101412482501, 677.416467068251, 665.704692271988, 681.97119327199, 680.148466434655, 666.251418755524, 656.496413782089, 680.375280317137, 655.112693072023, 669.3333185073, 672.165764680019, 662.998335338178, 669.692758492297, 671.790078430019, 696.992157487668, 661.099473553714, 699.888692939079, 669.197767084118, 688.028744903709, 644.036486998319, 675.476554058862, 685.88417660254, 669.026310185264, 654.292581309116, 642.672812555412, 669.72107343821, 681.33424424602, 675.434428006382, 669.229688171858, 670.501223727123, 672.644081242335, 657.055338685334, 659.642622259447, 649.999679693134, 663.855803192986, 674.044057748426, 640.195124880194, 658.064407100155, 703.237417560648, 690.836630637963, 667.139011899795, 680.775456032526, 654.420472952627, 672.452973029178, 614.008707754003, 670.646033156638, 634.689208024302, 665.721078561484, 697.844450112631, 680.199620732477, 676.877616211131, 652.318989738939, 685.77182776192, 682.40538376947, 651.77939127052, 662.710845619195, 677.898224515946, 661.909272158246, 702.158139528863, 661.242318691951, 694.907423418788, 666.401282213269, 687.940595546593, 651.617015581475, 645.420190271968, 682.738714228105, 685.083182270738, 691.020463981086, 649.690554735741, 645.878297923603, 688.584744263775, 655.031053941064, 680.488031699735, 680.549229463096, 709.308451109718, 699.503382140408, 692.802978898827, 654.819292536872, 692.855600085498, 692.794118139012, 650.643244086827, 659.620452646721, 665.009218897825, 669.466242854246, 680.652750153816, 629.344360971165, 669.936774836582, 696.659746295187, 668.508293600567, 685.592844393564, 676.988714816209, 668.883377797247, 680.641645075674, 670.938033592662, 699.822261208425, 686.998903236851, 648.244199941643, 633.225320951473, 677.598820412498, 673.170862504558, 658.520569811767, 651.782108859543, 653.536009045202, 655.006544185607, 694.925736131113, 622.207197371317, 711.068006443883, 695.914069141245, 671.899746149351, 689.351573907492, 660.25463065892, 667.298978678574, 650.350632506041, 656.380791995075, 689.682268095961, 668.595916640841, 667.6518584549, 672.998546952405, 657.386518109713, 637.53127589325, 678.145279645367, 681.143014258846, 681.109044841423, 637.901457183096, 667.753112967358, 686.179759811322, 648.97007356209, 672.141154653912, 671.15366077308, 659.823720203252, 659.70141401321, 662.000829910138, 708.761331721504, 680.727657693559, 659.83066061306, 641.853715757511, 664.802445653145, 635.502187196475, 654.401502939725, 658.417891835317, 650.51879920943, 663.737555455608, 641.647378855911, 699.409379894986, 683.665019195591, 696.341409801132, 659.381169502306, 696.184858394255, 658.216832716053, 683.536805790652, 685.181167656881, 665.246875858122, 656.585644663338, 665.200239015987, 638.442507748895, 688.477920141175, 642.578764660665, 695.310275634023, 675.071874717343, 675.113776574067, 696.074070030308, 671.709567919783, 650.498728004853, 658.571995210272, 695.055827316939, 675.843194432708, 680.441847045979, 641.733981976815, 666.393649381584, 634.02243716054, 675.833461348734, 705.245481482365, 658.360640999402, 660.213731882781, 689.669686211373, 680.844495836949, 673.11905177852, 669.273372142833, 670.08839491683, 655.427852617618, 671.556007322948, 677.242191867432, 662.54275475546, 648.778494419827, 676.835588334117, 670.350412362605, 675.309498939053, 682.131105494316, 671.700225625118, 670.740052034537, 658.662789932344, 666.477847519047, 678.018418271513, 669.224007513376, 686.870711903481, 639.899539492205, 649.640137185166, 683.379387836105, 681.353488375465, 662.461709021516, 684.703201093832, 678.903604754267, 679.38086580781, 686.042281967144, 682.835427032989, 654.586597533133, 652.795278655222, 666.009547538729, 679.278195914026, 650.183820949734, 666.586870898658, 677.778758252368, 679.740376926648, 666.717301761945, 650.528469770677, 658.549972800072, 651.663346283339, 677.294214582356, 664.743503197868, 660.719433578149, 681.699857773485, 678.52632463096, 691.00289908099, 665.08032221551, 679.992977172431, 681.337913490955, 677.89911528249, 664.356959971058, 663.680571443869, 637.112566716395, 649.846074349663, 663.644787813718, 690.981569548433, 662.903368726537, 679.396936269967, 681.302971423758, 688.458403463886, 682.927703504393, 646.179249422304, 674.360041330264, 657.674748189891, 684.801087637481, 711.615534268577, 702.445844142529, 674.78146656863, 669.616637363418, 685.433895255735, 662.460509185931, 690.413351852535, 663.407027246783, 691.321812452718, 646.916873421378, 662.991801910816, 646.830823480995, 647.07662025607, 711.376783000791, 680.872333637494, 656.553192185817, 665.758945274423, 638.986761013622, 683.009258862188, 682.837657333905, 706.957081880915, 647.380607114447, 690.871028042835, 682.748585705456, 675.309442744505, 645.767735419305, 676.104407861761, 724.335847340822, 678.653849024036, 651.61803820729, 657.148600439935, 666.333201934436, 658.722880316833, 693.493148831697, 674.240046816459, 652.903386429304, 670.718585883245, 684.457177880138, 689.724026686449, 679.699245264093, 668.052579061807, 683.907131834577, 678.329393701498, 654.624687009734, 648.12770054416, 698.758389744095, 672.581526515166, 693.393317443231, 673.081666203219, 665.362110690231, 683.466607810646, 661.833672751052, 656.108083210615, 683.095411379623, 640.43486757032, 641.254767140688, 650.211990684309, 665.878804270881, 675.66448788351, 662.069871996126, 691.999919577465, 638.405594312767, 656.811460551098, 680.690043578267, 676.143250243602, 682.951277297457, 677.515747776937, 690.770247099141, 655.964554038125, 686.42026924793, 666.804368122546, 670.629506076379, 660.547081757594, 681.310945334253, 678.682592157424, 693.838449032721, 662.198270187045, 683.148164577874, 677.045325143715, 671.61726554874, 695.646657682046, 650.731364819538, 718.192879221779, 678.960179887601, 658.405009812379, 683.559999497537, 699.763571758928, 664.16997179593, 661.005332864642, 686.943648279322, 694.950765012862, 693.396018315812, 657.916626232998, 665.940646738651, 687.675888932632, 686.666923503512, 670.676718095537, 649.112084329625, 686.229805675677, 672.428491277557, 650.356496812212, 678.644688449387, 696.886079886323, 675.004019621002, 682.810038346377, 694.518254461012, 647.12081361758, 678.803771554931, 653.314701403792, 671.680203442643, 689.966599267407, 670.958391403645, 653.266934138851, 667.297800415368, 709.95195488744, 683.637893733867, 680.292776774542, 671.344472628998, 684.193108466642, 704.973126086532, 667.705090418135, 679.190677959895, 660.021005333443, 680.589609557511, 668.664887060181, 669.059785449794, 658.600303944097, 687.337560228967, 681.912473576851, 673.129493284832, 640.743525439122, 673.894829578068, 670.015741245414, 684.834405845214, 669.448366364817, 676.937601221899, 666.497813460425, 651.100788332895, 674.700676375002, 672.991747945315, 657.369277595528, 674.488987217931, 660.42094657419, 697.220478638162, 668.921508426969, 674.383194987866, 670.001467932887, 648.122698114734, 668.193506603881, 669.033829382772, 696.272934373086, 673.873797156939, 658.360509520959, 701.77111713956, 703.306270424245, 701.406027904018, 683.901649570676, 667.223193438359, 671.959012969712, 679.501654913569, 668.512210986159, 694.199868581597, 654.168891246919, 687.340968056406, 704.781161367414, 635.821761369374, 720.07557431506, 657.908669652886, 654.163803020545, 664.03520833498, 702.836149670733, 650.484662442318, 667.925689851125, 679.031266922867, 686.00227363301, 681.078098919367, 663.804445296173, 682.075275446063, 651.088206551336, 676.496861263915, 645.389883266464, 669.375844909489, 671.804664583654, 698.520853071103, 685.827407174539, 665.276955508697, 692.26051128723, 667.910103842514, 664.672472401902, 682.107746140999, 678.72494892228, 692.422479368454, 687.559328969277, 686.364889448589, 677.885914090941, 646.490754468889, 662.298951916914, 673.545915689136, 686.891656795955, 660.854253769358, 680.699438748246, 672.313747432974, 661.911429403012, 681.270508415671, 649.815865773713, 675.805545371899, 668.084618406404, 660.074058616214, 640.676708768099, 696.998951733633, 697.513774436694, 676.879895141131, 632.720522884502, 672.330188891651, 665.978149921466, 652.988392529674, 660.985914108184, 675.698108444513, 663.704216415592, 679.783892014574, 686.853858171336, 657.789888276634, 668.762522110007, 686.732563304339, 649.328400361141, 681.974482565129, 648.117153575359, 648.537788754562, 652.251200267, 634.176133232992, 698.642720506721, 668.839585522128, 664.839769533106, 687.81373216348, 686.137703887159, 670.782142592725, 670.564841117729, 691.832124643569, 686.377114606703, 690.177330650158, 671.323431671085, 661.129384175835, 666.432649818453, 676.172264900039, 702.392044518223, 687.493405136737, 692.332589076265, 649.87997232583, 663.759364663327, 654.600816517129, 683.577952483882, 678.101425573283, 655.127929377776, 691.193385309579, 703.484568607755, 678.99812245747, 678.933729452966, 654.52362869105, 648.257593790303, 663.772849188165, 682.402993583001, 671.5212612534, 696.635633177482, 656.761145555835, 658.920752266006, 705.501477072738, 654.033942449006, 697.832745306382, 677.718461235622, 678.893151250073, 689.04882961441, 677.142761477866, 662.553026508614, 647.204209944179, 714.324421830489, 648.220766253638, 690.669795898112, 671.936719812289, 692.292669146566, 673.924002315624, 646.413027471252, 634.637625500057, 672.932827821057, 646.048647801836, 656.507417238027, 689.329588816273, 648.138508266258, 701.356854479294, 699.751964894164, 662.925510079959, 668.67231964821, 670.353492112501, 641.853663904383, 674.796028893297, 685.427987083126, 674.940406393453, 684.278856334812, 647.313007947269, 706.124273499665, 682.644778627485, 679.537051206286, 663.723239738984, 694.33052026489, 680.099460577838, 651.098782596196, 635.914484413784, 686.840257380224, 685.679260255126, 676.747150885351, 659.215090884675, 674.869747224051, 652.349741668273, 686.936976789445, 660.625535494689, 676.015605348258, 657.195889423859, 674.945069166759, 647.736327014027, 683.043276877191, 652.372333769296, 669.710617499073, 718.376249360443, 680.199742849743, 707.8788018085, 687.51753909979, 668.903416884603, 673.447589950596, 659.179955735397, 695.266052002321, 666.541612255027, 689.761378999168, 655.45984093924, 665.276344088101, 670.09995772765, 684.129431302172, 647.592140965355, 644.361500198386, 673.412159307989, 688.351315883803, 643.219758400365, 660.39884921376, 674.136037529343, 686.168959947, 688.758485604809, 634.224707703157, 695.865833356422, 667.252515326776, 687.55681275653, 688.97986048435, 639.267298896358, 672.361943856315, 662.295998475296, 672.339034222155, 675.193704844924, 686.487168110584, 690.929252158164, 679.359849926985, 666.464578815772, 643.294948816039, 634.077764302366, 649.364688809768, 692.50156417271, 691.686124591044, 692.689371051534, 689.933653051536, 672.011615694935, 665.820448435668, 669.913627965826, 688.768068662411, 648.336692147803, 703.357442242337, 648.951928868592, 662.850072256914, 658.838703942545, 686.506645895042, 682.619129838009, 670.307664362856, 659.838582850815, 675.866789656387, 664.655674208538, 677.454982906192, 650.822852407073, 675.948641055711, 684.068730032445, 701.629123916781, 712.319014551393, 668.54381954776, 686.779616721659, 639.875050771768, 657.427919027263, 652.942443071169, 635.384140610935, 674.141165310358, 652.697039142325, 655.726512736896, 655.01168423698, 685.025646674667, 666.185908078883, 666.411594307508, 670.440870295574, 642.420582948254, 643.781742548395, 664.718732599286, 676.198380955503, 675.31318963201, 719.445182901314, 663.490387493827, 678.301996177641, 667.653686949944, 691.330378924579, 667.338031597194, 680.918388054776, 677.083448701708, 670.202770630042, 673.785140115318, 662.141396494974, 671.330589741838, 659.580602474085, 681.534011657007, 679.365919158988, 674.772479770739, 674.66144113273, 684.980138913296, 671.902930774243, 697.637005388484, 659.428611537631, 652.560209858365, 699.493181463239, 657.078823144336, 667.994122986118, 684.880308158819, 681.886040491375, 649.163606582091, 696.237318194586, 659.310733132721, 664.689791316487, 677.786112563333, 660.5436515783, 668.380732705756, 663.339740936734, 670.245836562819, 653.486115951966, 702.029765757175, 654.811421476785, 693.829488795204, 650.378880500426, 681.439962660775, 671.583292010969, 685.002575541945, 683.649323382346, 681.364293759149, 693.569005684808, 662.41842763492, 666.292656629933, 674.14872422358, 648.5731792995, 690.606970294244, 669.266424040295, 642.066667519804, 692.091017979216, 647.174050252369, 666.529544084135, 681.591499664872, 652.686736056805, 690.56694158273, 677.919073545087, 657.193927473089, 682.789170348902, 656.551034992376, 690.301368710793, 700.274312127921, 681.987596358822, 645.512876883192, 674.372597648271, 648.960128277061, 702.397779265532, 663.467698712779, 677.975863733242, 686.741270537711, 670.620904812357, 658.126139281101, 660.033267748964, 658.539227958997, 642.48474170975, 683.084028024824, 699.437538375461, 643.374457020442, 674.737663993704, 649.999650188851, 684.43795080061, 654.309949624505, 697.469306039619, 655.364745659945, 656.165065221288, 650.451393482817, 685.050480156295, 662.010761504794, 685.804068806037, 690.967791814137, 654.416397218877, 657.143659768871, 675.788416175963, 666.824430615384, 674.667999871865, 662.85007075858, 669.672543102389, 679.893595302224, 687.220017891353, 683.270950695209, 690.88187529818, 679.151458624093, 689.289310086017, 676.802798903683, 677.736970475787, 662.848943185904, 679.146308685136, 692.872191884186, 670.659507146059, 681.182095919879, 688.227451983902, 652.431758661166, 661.653395590159, 681.794370462783, 620.794050051563, 644.9908115171, 656.976590255113, 686.254888849748, 693.430508380577, 665.703540207773, 692.043829127831, 663.347304685829, 670.3057923025, 675.447617520535, 650.594284980984, 682.060266383297, 683.769648997219, 691.221147293124, 650.77739159712, 682.574369662544, 688.356005930389, 692.253172105019, 672.159387964798, 637.243941356372, 645.720645767442, 686.336592738905, 662.382378237108, 644.508477069809, 666.103338635632, 692.730588294714, 647.133939995847, 651.370544754992, 673.822491173947, 683.482942216675, 639.736853664193, 642.739244835786, 648.069860752072, 663.701564686083, 663.043500559541, 673.22276466596, 679.53839165002, 671.706284473725, 691.837574319446, 659.929053365652, 677.874763139299, 661.638233635351, 685.23243518091, 661.505511111234, 649.466756502699, 711.972832447199, 656.483384188011, 634.523893750531, 683.970973994672, 676.999386105722, 674.606545025956, 685.893338759266, 673.750613775869, 679.285213797881, 654.76516289188, 680.986422400626, 685.520770909752, 677.745436793102, 689.953937672034, 653.580967193377, 676.555259835099, 659.212141142403, 678.625057241728, 663.296775775607, 673.462729226256, 655.106878106501, 662.20553505832, 668.086051992895, 671.69198536498, 683.048582099706, 676.289266105226, 659.317953520241, 669.257021410175, 657.796544378258, 690.417560601225, 686.652569770454, 696.366751746534, 681.20395784518, 648.310671571873, 669.585372367957, 649.849563815497, 625.423908009197, 668.340382630459, 655.05594366319, 665.875165478966, 699.536537752376, 694.032270842629, 696.017032657895, 688.988507282287, 669.277802856182, 679.410161497755, 664.433015389514, 650.146338696393, 648.848433294458, 647.987208615607, 668.783665945607, 671.054226331151, 668.261428092934, 683.265267832874, 680.351756517367, 675.081237314606, 633.182122299691, 654.011486480339, 656.302716487362, 679.770939418563, 657.304870694605, 688.142025357222, 666.788779993677, 677.346285269695, 670.847255535664, 668.955894784661, 661.765116123253, 665.378546636198, 703.361199220042, 649.502459934303, 668.024011323279, 667.712810285804, 710.545971413993, 686.547475827072, 684.125007819231, 686.36647842325, 629.118046069976, 727.580784360701, 685.244181099023, 667.512157763788, 660.250553744178, 659.041674919307, 664.984965888942, 665.140379258182, 645.618729098464, 699.534400045547, 683.367664977987, 659.821115339339, 663.679496865193, 658.25805766211, 666.351202164435, 672.929548961636, 697.055348298634, 665.967440152866, 661.095898761147, 667.980545228806, 687.774055755595, 701.773835002297, 673.622918849613, 666.927184215651, 655.495134215593, 682.771285984488, 667.269640886468, 657.07293179514, 704.976808204859, 678.324920601655, 668.625984531795, 691.731483459811, 658.665896187132, 671.306279431194, 655.420947169716, 669.608686523586, 672.066730377552, 670.588489606827, 682.085481116814, 699.258822820048, 650.090441638204, 698.231532032734, 698.33611849478, 657.605908039089, 694.284277637585, 673.474128698693, 690.005367907236, 648.923050181889, 668.868790056109, 671.809043209352, 676.599781555587, 661.681080872227, 663.131845413021, 664.857040932305, 672.850087026863, 665.929393670977, 638.899586223007, 630.365643161289, 654.747291371708, 654.58548251391, 666.053678881411, 660.583743743912, 672.523381451885, 665.971454855834, 659.50266232034, 670.418130177293, 673.875705744093, 692.155539184956, 678.313272441496, 686.018759599316, 685.494145589165, 634.553250024245, 678.040916635054, 668.13161773946, 671.91403258374, 673.79437925397, 645.742103171646, 661.336548686126, 705.417822561822, 661.838359815115, 661.381762287819, 617.156945914269, 695.815368891295, 675.411481940142, 685.251079444432, 650.498944747074, 664.628752750816, 689.459759943554, 684.753308734222, 676.506998442391, 677.917107876099, 690.768564708309, 648.061908582471, 686.942959224484, 687.674457107446, 658.071639593603, 680.214301095848, 687.25040848663, 669.78228427638, 667.464029975613, 653.845687181152, 658.090109815031, 682.478668041569, 678.003223418079, 686.701541434404, 678.285336245343, 664.196390521371, 688.243000374152, 657.612591978204, 673.705340189791, 643.106809722845, 677.63872420766, 687.483482297183, 669.279647225927, 652.201638388545, 681.516788541907, 691.377759782701, 686.110905307295, 689.154246333367, 680.633128589171, 676.625038307182, 659.837772919339, 660.959781777314, 707.389176943834, 667.915113919896, 662.266977509122, 681.996762847225, 688.143491980029, 649.567340984212, 690.768826088839, 656.521150117808, 675.357805556106, 650.901835957026, 700.675098816014, 697.286848740926, 686.182538450419, 660.761851705771, 696.419714000476, 678.889509855727, 700.563494307306, 715.459795219304, 645.20958270955, 676.266008684462, 682.025636228533, 682.075713863014, 674.955132594111, 680.643855789339, 655.423404687512, 667.122391996275, 683.918986517193, 677.209814087772, 649.659825461042, 671.910372145484, 671.706557983209, 686.636874264164, 661.489312288271, 673.626168885992, 649.810756320089, 670.064836849556, 655.46136665508, 661.023909493533, 697.79422972747, 668.771136368452, 670.83823028849, 673.338703189039, 659.556003686819, 683.177464266885, 692.397176547271, 665.629285870884, 665.943687799627, 692.704964186347, 689.213377157478, 667.190427439073, 671.610630960381, 686.66636790643, 682.893945079246, 689.659427440047, 687.740951540946, 688.774974811255, 692.508629495702, 672.507429120019, 698.046454929757, 650.096125005186, 654.227716837307, 675.064287516999, 676.882973719085, 657.17459985946, 679.697468443443, 695.374324950089, 674.883126979142, 691.769957806482, 678.970868797689, 669.452205952913, 684.944479710717, 662.852598553471, 697.047865834308, 668.975919363842, 671.814708140621, 669.979939962175, 669.730361477263, 677.59341689616, 667.86309273722, 689.302092991423, 673.803225914311, 677.684208703244, 677.922749641987, 672.716247757599, 640.352112413095, 650.418038807829, 700.034279361262, 671.235335179221, 680.376324306413, 659.097206247485, 672.07195127308, 659.877625586227, 675.598342020386, 666.702310281553, 667.432681693051, 658.557298300283, 695.936133075712, 686.521235459624, 671.369596299585, 673.174460057538, 676.972491446923, 662.410420762283, 667.410196212399, 686.270854805307, 659.084793900326, 694.151486297717, 673.725643040931, 672.231929215978, 642.67076118155, 651.984729144823, 676.853603743266, 669.660067386439, 681.305679108698, 689.535951361334, 693.679215035686, 662.069111760502, 668.46416347349, 660.480011636407, 674.016700812757, 687.596190979354, 651.304602590282, 662.519002695623, 646.264339839894, 705.130513757638, 675.197948157286, 690.510640428203, 672.235424428465, 668.73795746411, 643.729643941948, 644.569262680486, 675.500911863136, 651.774944926998, 684.607632556515, 689.568593268724, 694.28735363466, 666.187018113, 678.68558372384, 676.762701230903, 699.335409062713, 678.707217413517, 695.455641688078, 669.71104248565, 679.979508596203, 665.228468991435, 671.25038796488, 668.177525650518, 699.953609995753, 647.400346470073, 669.656860428137, 650.66803011505, 666.466191038639, 650.744465973321, 682.369221102967, 675.000224180239, 649.147556178902, 663.02419660718, 673.6044814828, 680.605131316101, 656.850834270391, 657.629153059413, 660.086369264497, 682.702154523997, 695.244612347858, 683.512983188422, 670.399158873256, 647.976427732863, 637.449941879405, 662.98632512183, 666.621378320133, 644.290437594405, 699.920018942824, 683.282958108559, 666.322758134549, 675.928553396839, 677.60190684743, 670.953965481083, 665.500041584233, 663.756565297264, 678.068282476053, 678.303469039519, 688.508172689939, 670.059563039208, 668.88764267041, 665.365919313872, 660.221190978288, 672.257020915414, 655.954657268295, 693.985944033032, 670.995284197369, 671.188787893712, 653.29402396823, 673.381215930164, 663.728920785159, 668.037664925049, 679.738340468411, 679.122257016415, 671.956241409895, 685.315895066788, 675.045126762253, 676.0770831675, 684.810913784282, 658.314657227881, 677.491330718318, 682.117701578124, 668.389409925583, 664.1816912696, 660.141915805231, 688.086386840387, 660.742521826239, 672.300393009522, 701.065524495802, 686.126265299962, 661.619744702179, 661.743417219036, 674.859241676373, 703.469228676262, 683.993885257237, 678.423129266072, 664.486863778664, 654.960013422065, 665.48842047783, 675.225730671731, 638.059775648725, 661.493990612483, 664.665841510215, 692.885424106952, 680.651370038581, 661.588065817012, 681.30615988529, 695.460827444582, 669.61961283167, 666.647067455741, 664.469609735096, 659.166094596838, 697.239707174103, 695.258777599452, 692.127222479936, 659.726766396869, 682.996166242894, 667.753087553425, 682.433044597868, 677.266079454559, 658.009554891169, 637.053710420291, 663.442787587519, 661.597229473294, 655.324118285248, 674.107727781737, 678.997217430556, 658.732787372026, 624.732023226423, 648.944719891032, 690.894285342856, 651.340340610232, 686.340549660974, 694.127138368448, 670.653496534931, 677.326550458051, 647.164735765517, 668.19952438015, 669.312554308651, 644.91788695488, 693.553928839459, 662.215230673423, 657.228856772982, 691.724323825525, 678.862474497734, 666.877580905827, 684.804685203678, 659.673898266683, 664.070104670926, 690.459001790912, 650.419740694903, 677.851440390799, 680.44499345586, 690.874993418035, 666.503693874397, 683.798563883666, 685.075993201805, 674.879063877925, 699.413314230306, 663.896528272171, 679.207643031106, 671.927662951346, 669.703900922948, 661.369405679329, 671.233210904734, 685.987276331697, 661.463812322189, 684.764002368039, 694.429373645669, 682.991786427484, 643.10078545463, 666.948605892034, 684.226201824277, 663.769820743439, 663.387247726064, 664.12043645816, 651.581936460955, 683.912554351037, 685.100732973793, 674.384340412849, 655.073978375166, 660.885758515696, 668.023217915451, 682.948816252842, 679.114099262205, 646.54774804235, 685.871412290361, 655.812076865657, 704.263417026666, 681.4955206996, 697.631448904984, 645.025319612526, 639.028123604235, 644.776062720884, 648.414300294733, 666.650903185135, 671.076713366139, 636.984996212252, 693.047816004436, 658.836383046572, 705.541016745885, 662.802319978454, 692.856033807232, 669.02761105242, 706.95957873826, 661.852616677145, 689.1605731654, 660.931316128905, 643.367192842047, 688.20661339841, 676.969147580366, 670.60338133612, 674.563970107637, 683.611572736049, 682.192443945319, 688.041339893763, 674.085279753216, 667.767668257857, 652.68594723669, 667.480090352572, 677.359999389935, 667.666546542213, 653.504070701608, 672.000884824456, 663.172167053256, 673.480439847057, 706.613035387618, 687.928705441585, 686.274855964758, 679.230268399791, 697.822980551242, 685.043607208917, 673.116936745887, 686.754846979225, 679.194542761172, 690.275261921693, 670.840914768669, 648.55281271766, 668.060458153205, 671.166866268419, 678.113227135157, 671.327498455379, 664.498508485052, 678.044982042767, 641.774753868895, 684.913043322089, 674.223560096149, 661.423266870405, 690.450895152736, 665.842625987363, 672.517019987504, 664.194015934139, 679.804091995843, 670.879193792488, 681.959254736556, 649.545690810135, 665.204218373427, 638.754598006434, 661.36485334616, 689.73978918324, 683.193602415302, 666.211225618692, 657.66983060295, 685.571851886553, 665.143886747071, 657.622891079246, 670.490157157595, 663.147212245826, 663.931792467519, 691.07714474536, 648.188397642183, 686.955861378315, 655.15902067069, 664.385766389351, 686.728116980248, 675.163951350434, 691.18663367983, 689.598567421442, 694.857694313577, 651.61428879973, 688.899012113124, 672.828675319088, 687.12414291443, 633.680339306406, 657.171379649026, 676.708116211175, 668.014860883189, 665.017073321762, 647.760454633158, 636.709507858062, 695.364252679868, 688.045641286878, 695.204917834209, 684.721937113514, 665.51671984893, 655.593528346651, 684.842996421935, 677.578875211915, 683.855661825406, 690.215240067083, 656.443340197557, 676.914677179547, 651.613133495323, 693.744699916386, 674.217212425904, 658.586036591387, 679.050395040969, 666.848400146644, 685.112943500745, 687.364781039108, 688.082100840885, 658.066853588715, 663.586703530993, 657.564185940346, 694.827214778936, 661.556000483554, 683.381646917158, 686.892310848191, 674.515185793418, 662.679829719019, 678.283040932014, 681.922306072998, 651.985292759918, 665.559878422418, 670.248474119295, 643.924310212799, 640.344043649363, 630.864276215731, 694.156437413486, 675.646775112558, 681.136694123409, 656.178623864255, 704.119449701348, 710.678279332828, 674.207872343196, 699.036201192705, 660.853231436292, 677.981278308772, 655.05125855534, 668.663744743375, 678.804920757553, 670.449677086837, 663.557798589375, 696.410713391613, 690.576505860887, 666.201698037404, 708.181967417599, 660.993032971385, 671.375699054539, 682.773185285156, 685.325222241461, 683.371868093342, 644.554446389464, 680.768612993862, 691.31471890935, 656.160577298229, 690.972505192846, 658.811315426319, 670.506375799928, 675.432455798463, 673.051844440186, 663.480415761264, 684.940207779285, 671.570120229727, 664.931765638936, 657.810899577448, 688.277813179173, 672.927911939357, 689.891191803307, 658.606805883456, 674.296800285306, 665.900482800533, 699.196446990687, 688.26386744949, 693.857417608497, 671.370272947146, 676.369034092795, 660.814918658333, 678.073246971443, 680.596928327515, 675.169621997603, 681.05451012453, 657.178851194957, 674.097594554521, 675.110841903612, 643.533833270286, 684.559328826826, 673.663908400028, 685.515004727346, 649.16213505718, 668.489997106137, 682.232204559952, 642.943715198726, 696.49193752068, 703.641993083038, 673.444850392129, 667.763637086357, 697.157843817728, 693.634462936119, 659.593039372318, 647.635081898199, 688.533060031967, 679.757220105816, 677.571790964913, 658.746499655901, 694.293459087514, 701.763030421082, 669.298655910622, 692.489882013532, 643.198067838269, 677.915906540592, 689.769504115236, 687.373583625345, 671.960933664284, 660.91290315735, 676.299236039747, 654.555880064256, 675.397112034012, 678.978393296609, 681.651718468101, 666.835384194461, 673.222579483696, 693.583940630468, 680.478227289194, 655.435653146281, 692.65058551599, 671.535351904097, 681.099015637444, 671.499895530883, 671.462217211923, 651.724156237398, 664.952008782314, 684.148129836732, 696.223035425843, 690.311492750104, 671.755714309712, 694.828304604818, 666.163540266596, 681.135040503553, 690.056203041547, 672.559002235191, 660.254072606691, 664.613870352327, 639.286526315798, 667.293031691299, 660.204469964338, 682.450159972497, 672.124819549818, 624.982777572259, 677.532097346601, 707.866396879429, 702.995121092241, 674.105907518039, 668.615017869078, 642.380398087007, 692.084440216671, 677.424763094579, 697.075028497887, 701.664775659782, 681.945471115915, 680.553833908945, 661.216305407416, 699.172041080718, 670.325694310258, 670.343321095128, 675.067080958588, 683.461830531014, 650.41144015274, 690.628044553063, 676.536354435252, 655.68370609507, 685.426287830559, 656.429218818246, 687.266426383527, 694.703429911565, 682.55788842955, 678.943823492791, 688.295023301907, 697.337035055008, 668.149562349396, 676.630419168923, 686.363335306222, 669.317424259346, 703.626446581801, 703.399346656843, 676.38697768836, 670.782459754485, 668.860484879091, 678.845243521755, 658.462617083742, 655.489934777502, 670.881417186067, 676.07138267206, 697.592082491984, 675.301040534512, 693.506896576931, 694.598999106471, 662.238686813423, 665.218123458891, 653.1004356537, 674.692788337972, 676.719777872665, 680.701927514676, 676.86183319856, 675.523429032805, 662.489220836753, 670.706494092352, 655.997284160533, 677.558896301355, 663.262016574751, 687.93269862437, 669.031801348579, 684.084651439415, 670.622735404499, 685.465063918737, 678.262165749299, 663.547106028628, 670.618758508831, 661.857052174541, 674.420741141281, 665.546864441891, 690.777436983972, 688.249301145273, 668.218805413459, 711.699688970701, 653.273467411852, 651.822784600324, 694.230803974022, 645.075847880029, 681.508304083514, 680.631559892873, 658.639272920862, 690.388409249357, 680.533493318096, 649.105584992277, 631.56975458347, 665.611410596853, 661.991869206785, 662.252911515061, 701.258121312301, 647.433458588449, 663.831815751523, 662.1649049629, 663.536119193173, 667.903016821935, 678.237947598905, 649.671555010784, 679.680026696676, 653.945881631049, 633.830333447966, 675.981144915213, 683.523048370558, 659.360771849226, 670.087885040813, 680.169264851394, 667.642212391734, 620.639117743518, 654.02545642224, 693.02173094357, 652.472724610749, 666.205836997102, 666.667728647739, 688.585240772925, 668.07319211422, 658.357239122155, 653.661464782672, 683.243579128832, 664.147747709532, 667.778907525404, 676.580399807058, 664.645533040227, 697.853323993322, 674.295112565075, 662.211710511278, 627.660384850107, 640.967289363634, 668.431142174104, 643.734600311903, 659.754673506626, 684.93623985504, 674.392704413633, 653.20164277194, 642.438916313894, 667.478178525254, 686.881359131114, 645.341009399621, 661.581097828202, 653.388672573592, 695.601077139532, 658.617220753507, 685.088120550289, 664.661774928081, 649.97039312431, 697.451050292924, 670.165594705935, 654.708262137618, 675.319914476158, 669.436380267471, 622.44886090227, 664.991106293358, 683.627416926075, 710.299531218504, 669.481024834531, 670.515677602926, 642.545145512418, 661.28523670222, 650.225155374303, 676.759000460031, 682.187684773744, 648.900655324176, 681.045865130644, 671.024790044115, 659.518253393686, 662.970429889696, 680.833559686875, 680.064647466123, 649.203558903899, 663.973209570525, 648.224881314223, 664.599886364642, 661.467796181602, 650.037857312103, 683.192988684993, 674.417562126792, 655.048606067529, 682.680496225453, 671.88950343357, 656.225772119045, 665.506393019803, 661.80599996944, 663.306340584683, 665.176739207537, 647.41886546869, 682.741289268744, 691.188708425069, 658.505338458876, 674.006175739535, 666.615481565371, 667.582357250363, 647.063948403237, 700.244200552738, 659.157573700895, 670.546507648344, 669.310232404162, 633.797742133414, 663.118651438631, 660.572856390169, 668.026056600819, 698.624946112256, 673.111549533537, 660.504059959043, 657.255398217601, 672.063740633066, 666.260074126112, 671.51280740556, 646.453541352994, 671.961313948481, 662.03831860709, 687.626827352473, 649.97903778796, 637.44042960417, 709.15769028106, 662.536670856078, 645.64496332457, 684.021206513195, 680.998516702284, 648.938083276978, 650.238405164147, 674.406903429115, 666.338843677615, 652.17400696559, 625.312758661624, 695.961753112757, 685.544212177447, 662.049392444385, 654.210215518919, 661.902394526424, 684.338574866056, 657.287509401736, 676.492243025127, 669.088716923217, 657.026257806926, 665.289941427623, 656.485505684505, 702.932671935283, 661.522273764139, 667.550972009652, 652.637014813812, 690.318095763577, 670.225244129567, 650.293904773294, 664.599223050906, 629.023537705873, 668.349789739465, 662.516659296428, 678.081193189285, 645.623461820524, 657.502623215757, 675.449876847281, 694.480744470101, 666.92797413281, 693.287577803193, 672.889294575512, 660.86442437501, 673.180666950498, 685.976390941353, 696.856533706758, 653.560156984657, 679.963926720996, 664.855240315808, 670.344086349876, 674.885488570459, 677.580623080986, 664.2761567048, 699.918470818444, 668.037886024727, 670.663942404633, 669.870454935298, 661.392057241044, 625.375863226375, 681.839291875232, 677.034138508408, 690.693829457683, 654.526183462614, 688.853252607892, 711.911734394109, 679.013199962149, 676.241527687499, 673.896877390831, 673.804501458542, 668.41778379621, 656.577805567819, 671.883359327236, 673.125076867589, 678.871048710746, 639.168600759758, 679.75323776605, 656.961351235232, 679.241979486533, 670.267118178309, 670.916990717923, 671.243497436876, 680.548342334235, 659.979001643195, 695.126827230469, 692.899454611833, 680.337875561464, 697.339411611637, 688.350085937675, 650.548973519567, 655.944336790428, 678.566059700423, 649.294507830697, 653.324778566407, 694.449465000706, 675.37431627758, 675.6455511146, 670.521191369549, 679.287677110926, 683.715285853872, 682.812772656384, 661.832306358703, 682.471366552036, 643.501909723443, 673.172815840867, 686.001843395504, 656.812436865447, 664.899935419228, 673.709407824613, 653.2196391875, 663.880403380044, 656.648991693751, 672.312188996497, 650.63767684974, 674.944621512571, 700.222002007992, 643.156124070176, 681.445162758657, 637.310076116752, 686.819971960623, 656.841739239388, 639.991530125948, 669.409694301557, 681.916579441969, 678.831280487367, 694.449830207603, 677.869474834815, 663.80690803885, 674.83332759757, 654.111995315036, 637.489513566391, 675.643864560185, 664.705538665431, 672.453306928467, 675.655944542027, 659.755629238404, 687.007864187952, 683.023701706949, 676.068271339503, 695.150785886834, 679.868969121302, 677.864403900614, 670.359188143631, 673.880400061449, 670.789391698082, 647.226076944169, 648.514363816826, 677.566900903052, 649.140666969695, 659.819016329467, 681.873636852718, 675.913263310677, 667.9649716908, 675.547892804496, 655.766575427722, 682.589005731965, 693.517694389368, 654.847929167808, 672.293673676204, 681.694748560602, 638.874056364645, 658.423133996437, 693.963917738627, 662.203803060492, 667.38991280787, 718.805201812867, 653.97500416615, 678.188338971541, 663.70973834915, 649.825041449037, 670.802373531448, 675.389268394442, 677.841844064289, 682.194115851612, 683.241672518782, 678.794867994994, 679.626844370384, 653.82146199082, 661.53191503463, 691.223744689455, 683.559903792072, 654.336665927429, 633.46617739501, 682.387511760282, 676.837370971066, 682.940021126638, 642.101061377386, 658.004235592001, 657.703395251662, 683.205266657223, 670.565579150251, 664.519083546369, 679.471513746811, 678.871418363733, 668.689517837345, 677.56008060121, 698.848476168482, 681.947199700917, 674.644490702685, 655.333778361167, 690.828727139479, 671.42128404469, 702.601444647023, 686.793084875864, 692.152741596895, 688.39791289391, 665.312930641214, 683.460145073161, 654.273267619235, 663.542774925714, 679.384160288929, 669.085203386102, 676.348662248543, 666.040407651253, 697.918714725126, 668.605103245938, 672.868876293632, 665.619904294574, 658.69018376103, 671.080062721613, 655.074081004763, 666.071610135174, 661.618613819134, 634.033886451727, 682.233286827245, 677.496032798695, 681.116146506995, 657.380340594724, 681.702307173725, 670.731721401359, 677.557170698939, 666.30900974957, 653.130118627012, 703.848222900739, 702.309827350489, 690.491493948281, 672.564132651111, 638.864509298151, 669.156219943353, 691.072192745359, 665.819928306776, 682.606336022084, 668.091989029101, 673.759201176593, 660.297699101552, 658.574887652305, 681.83887913215, 662.430089024098, 653.300320032785, 655.97799122922, 678.411644165658, 660.817682951023, 636.862621307338, 715.355242194167, 637.418946971246, 687.019393667843, 689.706829593316, 662.68894517716, 653.829020128773, 670.415092232945, 709.07538632146, 666.489540597137, 645.753046906648, 652.043070070568, 660.594159574432, 672.865224374892, 686.584063134148, 664.559820224731, 679.993531953977, 657.617750030949, 691.071609589882, 649.184038011431, 680.756731901364, 662.488922565522, 678.422007017134, 661.823193700032, 634.243637377058, 693.099663963517, 675.338449411988, 686.998411107805, 640.864378791693, 683.975361174069, 665.0479545457, 663.02468751257, 687.974407369833, 672.857437834639, 654.988763131235, 675.989878105224, 652.51280077296, 639.258659975186, 674.932338128895, 677.370711651385, 690.417585019049, 674.279180141667, 674.131570335133, 685.257205479462, 696.569853806462, 679.364003293971, 657.290960123987, 667.360949725008, 672.451731569994, 680.020513282651, 693.324172056179, 699.785396469834, 666.242527778698, 660.023348181373, 668.130426121454, 645.291576733677, 679.53388826549, 682.469046397121, 676.209293854801, 683.302446259429, 698.777461061568, 665.868483301707, 664.675793942688, 669.972267803705, 677.482495671677, 672.829920263591, 667.604896015163, 692.316130403902, 681.296701187917, 668.401593496455, 697.475020526124, 645.107307536135, 686.681702637026, 673.477466496082, 679.823696360511, 661.384999227837, 681.866678112099, 675.877382164012, 652.346219719093, 640.425257085741, 661.761446134556, 666.898472496316, 668.051884495374, 709.265789158558, 683.284299383939, 718.082524698885, 658.631836498187, 674.870170798995, 671.372072489649, 694.135217431142, 690.799172311536, 673.743095698408, 669.837738817076, 704.171463102553, 651.193560416872, 642.604457941934, 676.587997698201, 686.542303547567, 674.084121511018, 658.137763485077, 687.312824280576, 683.330740212704, 653.648905362486, 691.048263926398, 640.428971944561, 693.996180602894, 666.686183769076, 679.009335036434, 669.326959245309, 692.675550211092, 665.613711001891, 688.595556187838, 671.573968018206, 666.497109452951, 681.348556614979, 658.15194325617, 671.958852333857, 671.022754102219, 647.8093244975, 661.147885037162, 682.094442900977, 675.43483229576, 679.044589609783, 666.295066829617, 659.865771203313, 688.858662646819, 662.82959605447, 698.808976685296, 677.188598854072, 680.940912016345, 666.841362040251, 671.901008257056, 697.797289672995, 672.826086890667, 652.731059540614, 667.069376427119, 710.237835251187, 645.89049413917, 671.503533382131, 690.292950742707, 654.141282309927, 645.315582976993, 683.140323247257, 692.299229003792, 680.17841553874, 669.340557318014, 681.147817587409, 676.637905842021, 648.815960930839, 670.654201344513, 687.491573553871, 668.364630444786, 666.095195157875, 702.436647173353, 661.741323975999, 638.817566913273, 679.839177491698, 660.850105934573, 687.525465122645, 676.514088364546, 663.080835336638, 646.237450599615, 672.122035970311, 671.821603349152, 651.245202678436, 670.528445503309, 695.150509981223, 658.33220237627, 689.483122749539, 688.421228815553, 678.147387468377, 686.382891526162, 655.122157542009, 682.068609443613, 672.722203161637, 664.837464163033, 688.251640513509, 672.846387453711, 663.812593526208, 655.687805421605, 701.138201040521, 668.016051831992, 649.558543756931, 683.491965416288, 685.224793415802, 656.726231145838, 678.782407601366, 676.211514919893, 674.067334622255, 658.897261073294, 660.554915569615, 652.367025036625, 648.543284547333, 659.828546600523, 673.094646652608, 677.730857068986, 664.137565686936, 691.870534149496, 685.551208296986, 674.515713587159, 677.103071278867, 673.823542027989, 674.778498945221, 654.957496135675, 665.408945584947, 674.245110786168, 683.077850321769, 657.09585607602, 650.866338315961, 681.347369505084, 692.242157553886, 682.315011390728, 678.744766256004, 661.696005236413, 671.38606772287, 657.552313519642, 680.461074191841, 679.476961145466, 677.732957075552, 678.599914798504, 655.765743249828, 640.727477767635, 688.334149061027, 664.10840723523, 652.187904686013, 650.178283247999, 691.689930230611, 665.3459348455, 684.316367472296, 683.558352489637, 699.395885165878, 636.669233719152, 669.790912567259, 680.874167617292, 680.186118303939, 680.091253183535, 668.379169999172, 680.119633241784, 671.534894399233, 661.961930739029, 669.68389527311, 679.279475322525, 669.963538328743, 667.139855772428, 657.31220740958, 651.816634258658, 673.332006076728, 671.963740395361, 646.791980289058, 686.436324362346, 657.012647500954, 668.544143998438, 661.734527152147, 671.162321171109, 658.130824770577, 673.287198126949, 666.790818726507, 670.455093043319, 705.983476672599, 659.525731964179, 649.504507999124, 674.040786356263, 678.04083111163, 690.154027372038, 666.08224746651, 680.132636927305, 642.54411386471, 649.109861921511, 661.88654018423, 681.289684387818, 659.588794532538, 674.516326723366, 656.820045636915, 678.326193388915, 676.740399089316, 666.252884944535, 690.295624673767, 720.295030421072, 674.413606199211, 672.443825443965, 648.474046066723, 699.782402447491, 670.240737793323, 681.939227201696, 664.770359053213, 653.287409420336, 663.594092263231, 689.812058887762, 646.392808127525, 646.195302175838, 641.034414471608, 670.391144137192, 672.29567922169, 668.816876386981, 694.47332223854, 680.584965816914, 653.632230146575, 661.212995809383, 684.13684855647, 665.75100608492, 666.814494542714, 680.419856064803, 649.141582856022, 649.406895104584, 666.591174230025, 657.216671219943, 673.123754265139, 671.976108803101, 690.480024656778, 703.86451472229, 704.62017997255, 671.465724433158, 671.832968529726, 662.118900518936, 672.020224707233, 644.594794810602, 664.118978744355, 662.294684406222, 685.82224235412, 669.444755165772, 688.026859760569, 664.755747668078, 701.913976473505, 682.172522105377, 656.485781438188, 661.168308888999, 683.453447726596, 691.351940770129, 674.831950756242, 646.770355032285, 660.684542772088, 686.793755921046, 657.58436295461, 658.577097556233, 648.315504698495, 687.601093372777, 664.299481595388, 664.962053904519, 661.27033967239, 680.477833928449, 684.635883072137, 673.359681303448, 665.849235885926, 693.953089358572, 643.221310385186, 664.388600598299, 671.095623316262, 701.806464741165, 657.764136161191, 645.6918221203, 679.601702892385, 655.006575808158, 673.457908459147, 689.997419977994, 646.229185164221, 693.141994219023, 691.255948886708, 645.317692419638, 679.831924931474, 691.169038763813, 653.515511178101, 671.340355600448, 658.164953474173, 670.50010541876, 667.480902308077, 676.300520381096, 674.198117799017, 659.726306371207, 657.421738395135, 657.789834276119, 654.221587566206, 678.007000386117, 674.644271725602, 661.134862730859, 656.615650031156, 663.672902373225, 655.275700611596, 668.665870866544, 678.212819032095, 626.389027210724, 665.239274641278, 657.683946580633, 671.140861608927, 671.772346719039, 666.899293861832, 693.890131338172, 662.974203536791, 688.288542087396, 682.419482727158, 673.596703234976, 692.763672442636, 682.307267155784, 655.854483515536, 689.328722100102, 702.463112885008, 704.447771252853, 675.727677795679, 685.771817149544, 657.340114165153, 673.076365460439, 670.572700794299, 682.706007937087, 653.711533692045, 664.197418121494, 643.912254556601, 663.738135882109, 686.403767868108, 674.651682047612, 679.977321714153, 660.080806243872, 663.690768680264, 693.078416774064, 685.045187084003, 660.016553846272, 698.395249734826, 680.084380830737, 686.639025793682, 626.96827386752, 677.817355881147, 656.667668753027, 669.908206392687, 664.985066919229, 692.521901826166, 681.927822794984, 673.040873512681, 671.118783199793, 671.229613828839, 729.912875294454, 693.152365919758, 676.274047118695, 648.456624231776, 640.089516614858, 682.998362954702, 674.860121135859, 650.586166562698, 661.859593475839, 697.033203578374, 703.736878960204, 714.621658771013, 663.847399475918, 649.271823073633, 694.715153333265, 683.790200232978, 683.806978880246, 656.081307586232, 655.248063591318, 654.630611581177, 680.754210057962, 684.431057303387, 668.147094329884, 691.187060494713, 652.585286710599, 695.695450100217, 661.22367765861, 657.019551655312, 657.539196007356, 686.623913266027, 695.339866753312, 657.413029816565, 674.075456350665, 662.230265994486, 670.643012954913, 691.862279312381, 667.098356364445, 676.298865925497, 660.412346936732, 693.197418440326, 676.345379103119, 654.306039370586, 682.300155461073, 674.485404469676, 677.947751755553, 679.151418665103, 674.929685802678, 670.118757002746, 647.685501904856, 663.282813508145, 642.344040782127, 662.847808626002, 669.110586945353, 659.332987723592, 667.919701189803, 674.91488027268, 682.981828368074, 687.886044718477, 662.693661273702, 688.631299919133, 657.46770991202, 666.711192951843, 667.522999120615, 669.04194623193, 659.46496482229, 675.793806380022, 672.840833825835, 653.896558852793, 671.316024960572, 665.411534156211, 638.498838933159, 672.158701073332, 669.106652742934, 665.432628530242, 675.482802064127, 688.401452749762, 693.39887533903, 666.835648943911, 630.599845332307, 655.820817966286, 660.754282084563, 698.027905680969, 628.364783804482, 662.337769457277, 676.667596636525, 710.695283049029, 667.765568108454, 658.545050088971, 692.128483842234, 676.194719637141, 674.176297620606, 677.446111318421, 657.913580027448, 679.31908458939, 653.094055475633, 680.15523277064, 691.655669955955, 634.268767323508, 645.97510950027, 676.693253009429, 652.101779087314, 641.947148356947, 684.812858755335, 670.737080543036, 677.425856423323, 651.038419016636, 652.017719700195, 676.343848491135, 680.256004130398, 658.890507778763, 646.494775906719, 658.960403209913, 665.337982190778, 692.173293531322, 660.001540244651, 688.533827832201, 655.645632271366, 661.175052796256, 715.975545454416, 670.195666412742, 706.853824405501, 656.429654931054, 670.093224584336, 651.067848068059, 654.364130031925, 701.322729278546, 686.085391128433, 677.544143172528, 665.401412634468, 657.600590951846, 687.673220574023, 682.24779492072, 691.981613577347, 667.118717705737, 669.467707235655, 680.895619918433, 655.778653511362, 670.118310882162, 656.916420226842, 669.632338837814, 686.171414589194, 663.831577987039, 696.313610652066, 664.305207456479, 670.425541573463, 684.178789187086, 696.003938113614, 666.395095622404, 646.822209931022, 657.646196905623, 662.734139916464, 642.129664913271, 684.261760694219, 688.951676529464, 679.375151327446, 693.530401077334, 651.09623494425, 687.994962185325, 668.510613932665, 652.101544803142, 684.551251708099, 654.941912373042, 671.511328284485, 665.859617780582, 670.137114301404, 650.340747593157, 680.152929059511, 679.214961065146, 651.653087489616, 681.005828628555, 702.290823499815, 661.964110227928, 706.124669643959, 675.34462429027, 694.310722324604, 686.868240861653, 676.329194388202, 679.989718275022, 668.715209330602, 660.422348695906, 692.814958273297, 639.641048762444, 690.740351881286, 654.068597985283, 671.386694198826, 692.244714911628, 672.495798780097, 677.380889460196, 666.719267551278, 664.722825361735, 659.678459609195, 687.083888752674, 666.46635207325, 670.510505948325, 663.003944480055, 664.908645228009, 676.357529952809, 700.669839948791, 656.047711014519, 667.594364438075, 702.487421914346, 653.752291381349, 680.433961516403, 704.123100071137, 689.663534849561, 682.719166125354, 668.745289577742, 634.263200386838, 680.429893586139, 686.647235416307, 677.593741889521, 669.787871594845, 662.395851733973, 689.937569005147, 650.688130290787, 687.228402025714, 641.70421813888, 689.102013989649, 693.858957456721, 654.853580396918, 673.987033643599, 690.112788960858, 675.232336232977, 665.950911013239, 666.947890590515, 704.371199321459, 670.804813908897, 643.539254296271, 705.435149628116, 662.502098597533, 715.979833467284, 661.219919925865, 669.887818747751, 678.296573724092, 682.868661270463, 660.391465336652, 660.179623506157, 684.928583708468, 665.959220428982, 674.298831674642, 697.616894928866, 673.561574282834, 669.185413635493, 680.429441171913, 650.32821279827, 654.493185738265, 670.331340002166, 687.688115154832, 677.70435590608, 681.806394737109, 674.596117033123, 651.408176313618, 680.39221138612, 664.163428947481, 690.654820926934, 637.708208600095, 680.223092559428, 671.440977509673, 669.979606463995, 678.847180205128, 673.274873374742, 664.030630702053, 650.121006052369, 659.812069143124, 648.570774934058, 667.111348422053, 646.164454386333, 685.852901756052, 688.527066480544, 684.937018421932, 676.39128973707, 684.432468796512, 665.238755514249, 668.539469560245, 659.391069137088, 676.780600105846, 655.129377244495, 668.11654411844, 666.265852156778, 672.100384631308, 676.629507774028, 678.148978663473, 657.186844414661, 662.239729367179, 701.200748429371, 669.731755368557, 670.153079529492, 650.93991064522, 670.48413238193, 682.646865006109, 687.304332169015, 679.033867402256, 674.688647675683, 653.908789403283, 662.963449798615, 663.545314128694, 689.808401784455, 656.195075252662, 673.068401683398, 681.047478587165, 638.447855168746, 672.039935016767, 669.185709391359, 653.308157068723, 684.323652630011, 654.71585892101, 676.148203891381, 693.5150697077, 700.185861695906, 688.845919262818, 709.044007439169, 700.365942306481, 663.72876337684, 708.168555890183, 661.228889970612, 670.076367885446, 645.437330041182, 646.099845803283, 677.077949112833, 665.898740409247, 698.51125409601, 657.71754128733, 649.986407629301, 689.605309364053, 655.091533660524, 647.01811587309, 654.570362694892, 661.345782717621, 656.242500866699, 682.970919287202, 646.348771867496, 673.013327253249, 662.673551203147, 671.536901994925, 671.8771182998, 644.915773008216, 697.159676809821, 695.279743208171, 690.292838931402, 649.897024051485, 641.926755799195, 678.250799292051, 671.571756340353, 688.623376937599, 695.845504265241, 657.32399856687, 664.444736305393, 619.281868161188, 666.570969147234, 694.589972383922, 672.786347179518, 667.386397576901, 666.74914162564, 670.846492233494, 683.373859971309, 691.497629066026, 670.986018081851, 692.543644147116, 686.065096522583, 655.516204765735, 644.573766269755, 669.93582491161, 694.594397116355, 666.63078679301, 658.913351918622, 657.883886299181, 671.289378426984, 670.562971510681, 677.307742768126, 657.57487226709, 702.503099858339, 714.680870432263, 693.040060722966, 674.086084707801, 684.997381976976, 684.433702405726, 693.437502829363, 666.818379959842, 675.271982084124, 638.911323789131, 648.710480027675, 658.864641658891, 661.537900746648, 673.88162639314, 687.734270169964, 692.229315744294, 670.592804569976, 699.138981396757, 673.928105951534, 670.62381475951, 664.767744107473, 672.405714175443, 670.334212398883, 651.0031694957, 691.46912698139, 678.283299185519, 695.754540163879, 689.518944857597, 630.259235740628, 652.960132795956, 695.198861918922, 677.277728848792, 672.541839386592, 635.588377095371, 672.699284463408, 664.899522309052, 647.044535463379, 673.2384809656, 662.820416723799, 671.23062496384, 696.320689246687, 674.26279639196, 663.498469754461, 672.814894647333, 651.684543274668, 632.775949098042, 653.736943807131, 681.509553198377, 656.089070211225, 638.571261842114, 690.548137294193, 708.92524508859, 669.132415192825, 672.577535824314, 628.732911444236, 652.644204947606, 667.307521143694, 678.964407487839, 629.341811539144, 679.257242656291, 674.276018689413, 684.682132643032, 679.571194707117, 683.165277223218, 678.245025088801, 683.81130580366, 680.732533831068, 672.329319692434, 678.994850744783, 657.245464482728, 677.713501294782, 691.439102370746, 685.837708679393, 681.693527532957, 650.981712422444, 680.916579011839, 666.756650345337, 662.656276872167, 640.467333311697, 663.654422679747, 649.8787358357, 684.046698250569, 659.551748035723, 675.365935033979, 676.826035484699, 686.89792842898, 679.822733104591, 677.963132895799, 664.555930555594, 655.950654580103, 657.186613670612, 664.655992070877, 703.131591470922, 678.3267059177, 673.170405579668, 659.444551632559, 689.372397972877, 649.722752208733, 703.294301805322, 690.091355784221, 687.004605409477, 699.498915021611, 704.614368311235, 693.640995421885, 649.243328878229, 671.989620781031, 620.173695223388, 671.706224010567, 670.955282193812, 660.977363392787, 650.808682556911, 690.740508513548, 694.884107902385, 680.96803043723, 660.789025652204, 680.807366973246, 684.098847250325, 684.451971518543, 688.712693470996, 653.777546640974, 663.821916450164, 629.52564416075, 684.208137766135, 679.898748488533, 703.582426303164, 658.781782189358, 632.109108640106, 686.966039628235, 666.401323191158, 678.388441195087, 676.141001461629, 694.951553550481, 697.810261011889, 688.790486269577, 680.672493379239, 688.986900294119, 696.861852872424, 660.76692816917, 682.901459948312, 675.576299027094, 693.816253307388, 663.931558425287, 665.422689145392, 675.125019338582, 664.303521766549, 678.783727178414, 668.164152703141, 676.193164502243, 647.896585246179, 673.458121614168, 653.940297623034, 706.290986660676, 683.030457581613, 655.520786585764, 674.119973117665, 684.381253986343, 661.512112533013, 659.828581671757, 709.47517325237, 644.400232564641, 665.963075988639, 636.766563650737, 673.65358809737, 673.438675653625, 673.064265798669, 660.356967092765, 687.676475176127, 699.698671854283, 654.399070104248, 679.603608375066, 679.198332013579, 671.487042665688, 692.874780241461, 662.786402322612, 680.88664049914, 675.0722641074, 712.507554042908, 677.632337074798, 682.658859016751, 668.233694986719, 658.703037334375, 686.512287430884, 662.663852723573, 682.546624332459, 641.508464556336, 680.947304627345, 668.034827261949, 685.636494348107, 683.578440981305, 663.046943613967, 666.19655798928, 653.45561688954, 680.121126557664, 687.287002114695, 652.272880997343, 722.014056336931, 656.982000306703, 664.447132280417, 660.91239849002, 655.655769624829, 670.825104655765, 669.931232852446, 664.811698697591, 665.172763422402, 672.876564648469, 665.798454411761, 683.098732721394, 646.059415048927, 652.19038777666, 651.442063728195, 637.55739028843, 656.634246440651, 672.857159895281, 679.048437713323, 672.209701078338, 682.808558341709, 660.320981318053, 662.299534174829, 689.922019039188, 685.395870880983, 674.490772686097, 691.856594910598, 638.434676298502, 687.092498019075, 676.081599410961, 654.301459137208, 640.000940117652, 666.689552505459, 648.337386370214, 652.332215315721, 651.663941551292, 677.719242123499, 664.346744186368, 671.417952776408, 671.434420804488, 657.52034020668, 698.772723464282, 663.982060885561, 661.046993398527, 696.745716245144, 700.685996331735, 626.295698357208, 694.797349236828, 656.821615989454, 652.06808282032, 636.236764788826, 667.568729108811, 672.531366113195, 691.959009746299, 690.060555054695, 673.277096226602, 682.103768837728, 679.412765893923, 684.941325402052, 681.762907855413, 682.436343060329, 650.349367455762, 657.786207463438, 634.218242776545, 708.571075749411, 674.812537039734, 633.120699029664, 639.717283676662, 685.425067377973, 710.054264066871, 677.803072907378, 697.368574608467, 674.026173044375, 649.653249619623, 710.796466284106, 679.143116406989, 684.117602664794, 655.101455573614, 695.617793853857, 671.704256248338, 652.077122383534, 664.52915714243, 698.109434355322, 681.098879821376, 679.768178337919, 679.494747231399, 699.282036117997, 669.224191297235, 663.850093744636, 644.116068326765, 687.876589833938, 667.875138084565, 674.498649300174, 665.614513921079, 676.892959385454, 635.512611317367, 645.066697889756, 674.642020571095, 667.401780531293, 695.479964000789, 652.955562912534, 632.473782238851, 674.244804956457, 670.029327721183, 679.048219275027, 656.697171445674, 643.898859848531, 687.961215277168, 650.133688398312, 669.370158446106, 652.46419423407, 669.273921764985, 673.239675960756, 671.066866362789, 679.040793381429, 666.877981880996, 664.143138331588, 680.821076089349, 660.74432304553, 676.352755323409, 688.680137838585, 677.931375659229, 678.352230490252, 660.603370510138, 694.274680425396, 672.372918887462, 681.082979605538, 653.903037748396, 684.021537798068, 652.773720783487, 678.853088590772, 690.337809851533, 689.654916949515, 664.628365419436, 649.712665374231, 646.811818687129, 654.89914250711, 662.626497637556, 672.211916453973, 660.150489573025, 657.948077415261, 689.231675815233, 676.758887931735, 654.860109400167, 647.505266487, 686.466148259031, 667.693072410907, 675.721392654058, 675.32178321243, 661.130359789571, 692.73397538976, 662.569817562008, 679.400174524942, 675.888876036218, 674.667942935325, 656.432681470413, 691.88575218692, 667.521611762822, 677.885621867649, 673.144471077943, 684.676227848923, 664.559215401657, 676.954986380897, 655.803795916881, 691.693239640212, 664.585348987914, 656.839101164796, 649.921450078044, 657.116507404271, 703.729947718133, 686.363948966573, 662.762769645553, 689.790765618947, 705.303076644033, 687.112094963012, 686.050258613514, 680.892402437347, 680.689407208504, 675.230266910956, 672.37229636127, 679.520550080672, 667.310260372044, 652.620388248206, 686.49672859446, 645.747676554363, 653.682963071856, 682.581162213974, 689.417387779073, 660.698246554584, 638.53921310202, 683.875295202641, 661.355676906912, 652.629939724, 669.638272524134, 631.369114707217, 632.39659044686, 687.39070773695, 641.823692908651, 670.332215966951, 657.110695896543, 680.954883581018, 654.951517069348, 673.24192544523, 682.679120250546, 671.942097413568, 655.693548422987, 684.597549545274, 683.996938628456, 693.072771689687, 684.998786243485, 678.459797560254, 680.239667856794, 690.693353482066, 663.135754710986, 665.852623152238, 681.720839633704, 671.985065839044, 637.556754749659, 671.669376393851, 689.549283354443, 671.878134942115, 663.336909293783, 662.174570140118, 644.422137991443, 682.619928468156, 691.144884536689, 659.03989090063, 665.815852866653, 681.790492820565, 696.121613087078, 670.086309878354, 680.244373181384, 663.30101322191, 699.505737572224, 700.216871581628, 683.469706425246, 678.430404784515, 694.600427131634, 639.715878325423, 688.502656117781, 664.734084797979, 644.24480387801, 683.220115653061, 691.664896211106, 673.279301840671, 654.406905943006, 705.827926738368, 683.370710962707, 677.613878775004, 687.551266555926, 675.771688696488, 673.011556680258, 679.296222724696, 684.732751521022, 675.971335409302, 661.773101087148, 670.761590447929, 653.651592880655, 695.08188993426, 670.257256861341, 660.263886589328, 673.582048608195, 684.636416066352, 677.424152815011, 672.635332890846, 684.528346740273, 648.439826267834, 670.899451412099, 654.02804551386, 676.106769051602, 676.829560350871, 684.823153789774, 676.762633006584, 647.092815823328, 651.034857654239, 683.197814424436, 665.723669835498, 662.956919832093, 680.602428810508, 683.114387714176, 665.882236621469, 714.053093117097, 676.210207860989, 684.562609536295, 664.326070867075, 656.898526843992, 685.758939981239, 673.373287488606, 650.871560045236, 664.404688332747, 660.800649395464, 673.879545863978, 647.08614548164, 650.161444348972, 632.993461457689, 666.722174023862, 685.928406807146, 659.452147064514, 689.546674286331, 652.088851517923, 680.452772487802, 674.320487958591, 687.629122522122, 671.061018205654, 697.427264391553, 658.02673978601, 645.02714825715, 675.266602825646, 668.520628280357, 657.414132148981, 666.527074847305, 657.683227605302, 661.131984917841, 670.90210785056, 707.229892213165, 689.550214553232, 662.905189040804, 673.802991918579, 667.125409216619, 687.303900838431, 688.051210022193, 669.447390161335, 656.996125724738, 657.159842724285, 649.13163755694, 663.916683996457, 662.923331238463, 684.771667085127, 671.028423138509, 669.044658246251, 689.010626055313, 661.593319825387, 691.663613393624, 672.920742463182, 675.635242543452, 665.57994750805, 653.510972830047, 667.483798170704, 626.937664312833, 672.947137299435, 684.003629527818, 683.381305151521, 662.344276878046, 668.189037503798, 678.928015211449, 666.385430093125, 650.413390518752, 664.434079999036, 680.184921581526, 659.251874070213, 663.033114884139, 704.292953089654, 649.284695311413, 668.382763775365, 710.041881067901, 703.423444413411, 679.258920316, 638.606772771327, 669.940600974839, 673.393404099745, 647.453330003925, 659.647698603269, 670.604239332865, 692.594084569754, 665.3501280734, 666.440060378219, 677.624615806459, 682.108146157746, 652.751991901417, 704.160311205313, 709.511685228499, 686.060854198851, 675.208965953303, 641.691939698148, 696.986999343057, 681.565427411435, 683.97783855151, 665.623678734202, 688.685182537335, 673.417142819816, 642.613450828621, 675.040287760982, 688.064670494562, 664.252223083363, 674.43181379869, 635.830831256556, 674.873229492678, 698.60707115793, 667.93319020579, 654.451728847528, 665.308503134901, 678.722170956205, 671.263998924308, 657.876971972436, 670.948313366482, 674.635144190512, 679.747898175998, 675.217508671007, 651.607991176155, 695.62165006786, 693.170131876732, 661.923745190986, 664.628528626499, 646.1345882925, 682.640497169848, 684.322352171986, 693.259480888734, 654.793585087236, 655.439191388532, 648.653552328984, 672.285304992517, 670.045351862507, 681.01569414459, 703.218418967451, 678.083486304951, 665.640353061046, 670.110909392785, 662.368140814685, 672.643506826776, 672.399127421142, 665.384520233184, 662.130120984274, 673.545810507608, 663.141471294106, 673.963759066772, 667.524673018798, 697.418759052186, 711.168297332195, 688.953756147051, 705.776059160267, 661.284161225851, 674.509231559472, 697.608689774866, 656.020737389705, 658.394758181201, 671.203585097825, 677.450344698927, 663.050169176653, 670.160291297763, 666.988474605155, 660.896903586402, 654.597220460438, 708.479799351887, 681.485743831378, 684.675769749015, 642.762861096753, 674.189201119652, 650.487303796682, 678.368768541336, 666.029771617976, 658.186362106587, 658.047862429736, 648.47952658473, 653.676747332478, 679.426282861311, 662.943862109907, 666.241226857971, 680.637976780173, 634.586841729561, 676.147211935593, 670.332112445498, 685.346772834765, 708.181186264313, 714.393590648711, 703.001958677828, 667.290229229084, 670.23737765993, 663.080133799069, 691.763146982034, 673.148393784453, 626.436060836076, 644.451351404801, 653.67959939738, 661.782631822555, 664.711631390219, 662.688751481717, 671.944290299171, 652.708767009393, 667.506617820874, 666.998857385185, 668.827081923174, 669.501477176197, 676.023492421312, 647.244182947289, 673.801053014111, 655.936980036802, 672.279334838052, 669.909070254789, 658.751556686276, 654.004099708145, 666.213472777964, 672.292573016808, 655.397415929236, 661.117686270894, 669.419516610005, 661.236359981902, 683.308022917095, 676.954669040088, 661.590932566561, 685.812753347147, 668.477368397523, 686.216679710037, 654.895261227279, 724.091677531117, 669.258869564953, 670.213814524365, 668.907039882274, 677.870016562656, 669.591694050294, 624.970956937868, 665.994255141495, 676.494707134738, 694.606505453286, 685.09860444184, 683.341339525468, 672.459679320638, 674.728064629082, 649.937947364433, 702.472157131359, 684.219279178542, 651.184449615359, 662.748056027456, 683.050380804135, 693.697546198728, 638.058277749563, 679.865759703625, 679.039045142013, 670.765947844085, 662.531533866601, 653.400610964724, 687.766770402342, 724.198304419363, 713.293265767078, 648.463407030403, 671.618776620087, 658.483915796073, 674.220992344938, 665.413647444953, 692.485009911383, 645.999133246609, 663.378905590126, 695.666693789647, 683.52136824627, 684.614478136105, 693.723801100265, 684.370577056309, 686.134488275033, 699.709084538073, 699.111242936159, 639.034557555277, 642.069054335798, 700.589564456299, 676.050257506634, 680.109401478086, 648.231193247532, 694.812512102697, 686.346882727671, 662.309368850282, 681.02401578166, 715.815314264178, 674.598271596232, 708.365412685082, 614.695340624417, 674.62351702171, 674.553597329574, 696.776609922252, 696.873040335431, 677.511700780436, 680.634484907505, 676.257843884682, 678.066806946098, 645.072967729304, 666.275613570423, 667.567468738405, 685.776121941353, 670.170169468763, 691.439384833243, 654.916220599524, 632.433807602383, 652.192460887291, 659.506846512978, 662.032456639899, 662.429811540752, 651.688382783638, 674.240698701112, 699.031399274627, 697.755946353895, 663.589287513023, 664.64078463541, 694.011444516263, 684.388108734543, 666.947154766192, 670.347199617635, 661.974960324701, 678.926433047851, 660.908729441213, 673.152301829762, 682.099315720168, 669.112153170517, 677.517750407333, 668.558599785311, 675.313984601519, 672.645397634269, 666.029036241843, 651.010890090393, 680.090939379527, 642.683512978085, 701.263917039641, 699.561363561998, 655.760518319283, 664.596836879686, 684.895478892884, 685.005471980249, 681.445281268147, 675.401809758617, 699.007964911567, 682.811168478543, 667.733601828588, 675.647170503821, 679.224456235289, 674.014768546121, 659.802195769049, 693.620725726089, 702.961148568232, 655.137225782386, 671.854173075974, 663.623452182739, 656.954650389727, 710.772416782288, 691.563372431739, 671.061728728675, 667.760244759254, 692.832033224756, 639.325801872697, 714.819862574317, 655.760999561594, 708.494455156149, 704.991074792134, 668.491704721574, 635.001627376734, 673.176227256711, 672.116681841684, 667.119137307323, 696.110480352297, 692.988917819362, 685.463582914354, 664.986524233652, 702.048142834083, 699.111354021809, 680.236192115191, 656.15338582525, 647.547304699159, 653.242852501677, 666.126188841438, 658.394702842881, 660.98169018396, 673.930256798291, 691.883978178611, 681.711621564529, 661.171882377161, 653.503511854965, 677.127229915592, 695.780416312393, 674.915922576944, 679.370272781209, 698.816243134734, 682.960441377502, 673.821851292811, 627.861040712342, 681.898295992427, 667.400220200128, 677.715706942932, 667.49900442465, 684.137653939766, 670.268182523993, 673.687622196221, 663.368184280589, 666.942929851026, 703.698202193563, 705.656063468726, 647.687066112046, 675.41485754272, 658.497661358993, 697.477135941103, 674.342926126807, 673.489058577199, 651.188347808441, 699.942731112421, 688.155439849068, 694.378959738978, 675.026630670161, 662.679608082416, 660.005073303986, 704.685286775659, 653.34575169842, 681.989911064323, 676.393517857555, 699.074507132866, 658.42224285575, 640.827656277778, 687.691613457015, 680.8764969102, 659.657444823664, 671.779257531498, 655.252897490565, 675.421066622597, 659.330902866731, 666.848321424925, 681.686638309893, 669.028212638781, 663.657522205364, 636.298310408905, 688.640608462795, 661.811576580227, 652.439541036512, 675.8195956403, 692.211561849365, 631.148099046262, 717.216492446393, 661.859231499497, 682.193684313876, 684.176960948388, 665.258154877952, 663.17487502896, 688.134386796529, 660.452428644657, 682.326474499438, 682.694369150871, 669.241057340966, 667.283617533108, 673.973801867465, 682.211429696749, 677.313278029289, 667.333097643665, 636.246601649199, 657.930719880833, 698.929405888106, 694.603071133615, 639.276257498314, 688.784207915444, 662.277627912255, 678.20457177195, 665.782938619531, 658.796091848085, 670.294933507566, 656.675620868277, 667.394117657944, 680.45414044755, 661.305500082561, 667.664377294591, 677.31665717305, 674.447561740751, 631.588774414715, 644.277295738699, 659.590389868575, 657.030872374033, 626.939859755346, 655.39241313151, 676.676772240745, 690.652557631176, 666.694003282425, 652.582653994354, 677.813399079099, 656.088830683073, 656.868112651108, 657.918305181908, 682.649789174931, 654.740509019756, 668.061870557447, 680.917654818857, 659.473433602773, 664.719669832869, 690.288695484834, 658.801657330567, 673.364382401259, 676.60915120796, 661.220583497756, 709.811420258624, 634.708765369398, 667.407615125124, 664.692343700199, 670.651606306824, 659.287031134359, 679.492473168617, 662.551878061804],[103.004011255794, 133.158077839357, 137.110346687746, 111.617557083527, 119.853792705904, 91.3468977420569, 102.507875101001, 145.248562566836, 127.123519254943, 137.686682670461, 147.15925020053, 113.717529921722, 159.293974448515, 130.851446143998, 112.251697593729, 103.040494422979, 106.829064492259, 126.865700404232, 100.28979175013, 115.407469560887, 122.23034836934, 126.613440269558, 106.216345512046, 128.47027686221, 119.671267762753, 121.417891900554, 126.279191386383, 153.14290635235, 132.241203174329, 136.466834728671, 134.007140949309, 153.784793556755, 134.876803337151, 127.847541612746, 137.784997810508, 140.060394420636, 97.635665354952, 119.061289321756, 131.615714976025, 168.642376693283, 108.096718853036, 136.616061499675, 178.146405441267, 163.996665034496, 110.596339868784, 141.871384758417, 121.979917896446, 114.89372952304, 112.216965541912, 124.84712929203, 157.212850975189, 95.2680610150113, 133.589648241262, 123.768083102727, 93.6534897098277, 145.908637912935, 116.761958490411, 111.028609266832, 109.055928702406, 119.453299503113, 159.314603481503, 125.396623802344, 107.223427163657, 109.23211285021, 129.250767854981, 115.485555121312, 99.1636307532033, 117.560980632024, 113.738077292735, 116.367491613997, 135.932341627695, 121.278434177625, 112.368794903692, 127.005168557588, 166.446039494012, 147.895656213692, 147.875825515848, 134.061894629532, 120.251160208537, 152.773472981811, 105.032800780983, 99.6977061926061, 150.102225315517, 127.860230672058, 150.561329530373, 156.170091104258, 114.598430262289, 112.705103217109, 126.430786340433, 155.731217619768, 134.97049469372, 112.768958252274, 142.380058861652, 115.304315428572, 140.034174061517, 165.500193039945, 167.615172239385, 160.370099420656, 114.443655167271, 127.898997899797, 124.393148225589, 163.906032124861, 123.463598628927, 123.041748898692, 133.471342631908, 119.247081003956, 128.602541486111, 139.418994523936, 155.573067747207, 117.447578395562, 126.143997131039, 137.267409067582, 140.449956318959, 122.138071621573, 120.107901617813, 170.862997595876, 99.8798446531748, 99.3122920054957, 107.810057505201, 134.174934624816, 110.841396346309, 158.430007889185, 150.26162919109, 138.943657662585, 140.458043368095, 134.359405082105, 154.495519114461, 123.605502590484, 116.399324637102, 153.63599386234, 110.27393125608, 138.350938845568, 126.251322699402, 153.626737518322, 137.28212916203, 101.332717527213, 149.528925790335, 108.308795549269, 149.110268636477, 159.190452724945, 119.914545792375, 127.534886677629, 114.208972321592, 142.79368467094, 147.418343762003, 104.741513369616, 110.481361028679, 126.659305533332, 146.056592748705, 159.237028227797, 115.586174683828, 120.622786240875, 146.030720291675, 86.3487749646888, 159.602410519967, 114.954474923862, 129.056523589209, 135.087877898931, 134.752883926225, 116.530506176539, 130.634894204103, 121.727259391163, 116.33421688643, 126.272541852877, 149.394360759559, 140.495070543977, 172.985496017652, 124.909940694522, 134.42689604909, 123.30701251303, 133.90052114238, 119.692547623181, 166.923436982047, 118.070425344913, 163.001009612984, 120.657169743776, 153.498408147538, 147.811591658159, 152.054854945403, 136.290042409142, 120.14194095455, 120.589747329845, 134.163998609613, 141.854430477769, 141.998517358418, 170.17411947689, 144.430837657804, 149.905543233348, 133.481544784574, 131.449320522707, 150.128346985809, 150.814285290089, 105.001264486606, 155.252762414406, 133.250270482056, 130.252118473793, 152.396875921995, 142.960512404653, 95.7665327086483, 139.045120530786, 124.392139842093, 120.379590490903, 144.710324139637, 162.368670664599, 137.224259353313, 133.131058250813, 109.859814763903, 117.806594371535, 137.257696853022, 123.211254266826, 97.044814702265, 124.590250125638, 144.554504101907, 136.530477299332, 106.068122116359, 114.525134435028, 155.245950445342, 136.730776373194, 136.849402075194, 152.07262336423, 136.542347317299, 111.995731347595, 130.080779191833, 136.507473292113, 132.698267971809, 157.043679387743, 122.257854769473, 117.91551694498, 124.92723203979, 137.230334054407, 150.171046759463, 117.730580226283, 124.410981531478, 126.436164446187, 100.504695620797, 155.347817659871, 114.99635156125, 140.07271512292, 157.111736212584, 144.190868827078, 131.895651474974, 125.282765517787, 128.796437830714, 152.394118261211, 140.41981523628, 157.477876321814, 127.44248836547, 140.110479953118, 132.559852364839, 121.820678183601, 147.366171944603, 140.589899002795, 154.731716622642, 119.939197180038, 122.477023499002, 150.3215641661, 132.294390143213, 143.199667282268, 141.057935269266, 119.042009462925, 143.697075841492, 100.358108131302, 163.043568619492, 175.261916306264, 133.808416965935, 113.918600065958, 123.914802110102, 125.459053140614, 114.542670752833, 127.971343480117, 126.216608341009, 130.939826995633, 124.766888674643, 110.869725544227, 88.1215704392501, 120.603791685371, 134.659511171665, 134.416786651207, 135.202620516923, 121.771222049658, 104.687753703554, 141.238934159909, 156.620500276001, 124.750672270774, 146.040784399037, 142.321861318581, 113.81352470094, 178.928497220477, 133.604381351076, 119.156981457034, 125.367165318241, 119.791766127901, 118.429354531639, 138.047854209139, 108.426769288899, 154.560442744129, 148.74142329039, 116.562065836592, 95.8143736345638, 133.963039152412, 127.084473449893, 93.7304806721424, 119.328792821752, 138.406893958773, 132.54231483044, 137.449038802322, 143.293844522545, 132.883978658108, 115.172245867945, 154.872229265991, 115.362463221729, 127.923292340351, 156.151568401678, 137.168309131389, 116.478855322604, 147.510707086083, 132.308992924841, 116.719777560764, 145.072980655293, 141.808639932578, 130.002168255953, 143.965925163327, 112.041413857961, 109.151242806369, 135.492694733306, 121.763292519846, 153.881421105582, 150.498763889806, 126.049039510556, 151.277154572346, 106.990743238957, 100.158789076905, 146.775885978139, 150.068524076748, 115.158129880704, 135.141783430219, 127.095952150666, 144.754617102891, 89.2149498873406, 177.098693582352, 115.164093232159, 142.5440026236, 127.763250354104, 140.696434192994, 138.289124692327, 111.606938801522, 127.429209404734, 131.994681569675, 115.325621716895, 136.63931401531, 123.11589745537, 157.449420500949, 130.360339910076, 128.448281790447, 150.87412239728, 133.221509723193, 127.567259931983, 146.955380523842, 153.431128681632, 144.051647028634, 143.165502622799, 108.910911809729, 117.963612477582, 145.569769114401, 129.645805777798, 139.483744676559, 102.754843738155, 133.972621202205, 157.305707833591, 175.301991967153, 148.426306781996, 121.770436145001, 96.3406599732592, 125.346276437251, 133.709833758167, 139.472944529194, 162.73468249105, 138.598192962478, 149.698772254295, 130.248108257018, 100.954131514022, 123.85092344596, 139.940945541123, 123.403696341158, 145.235401463896, 112.696225555544, 137.694954098712, 140.997339856052, 166.89547293059, 125.831926635968, 118.830281189954, 133.643179693843, 126.537775206736, 152.741056468733, 140.718992791668, 119.94039478334, 164.343064091829, 165.666229758256, 152.230050169923, 129.717209385237, 146.908213430912, 143.425476738125, 99.570437341788, 142.162979502227, 150.929050006544, 119.607838631286, 130.889733615759, 150.493829277491, 142.960296139468, 115.094343952638, 151.199479885392, 127.403994669447, 96.8608095603905, 153.592266453021, 142.809592398833, 141.028528715782, 130.381359624576, 128.098657822789, 149.321731689128, 166.38381294023, 112.169238873702, 159.115561116394, 102.36749342065, 148.870263424393, 145.175797182721, 137.058412596399, 108.639364052086, 136.509858778777, 160.170300024548, 120.58212645938, 168.088675284956, 108.761953632098, 128.106025285427, 124.606271097189, 122.01379211672, 119.308619375224, 141.603247802287, 124.743609232018, 130.687091997861, 122.885335745549, 130.058167790361, 164.249195978694, 124.974659066536, 112.627367927842, 107.344059663829, 127.093803115089, 158.002272730505, 111.807184611781, 125.816004374496, 130.583262521088, 133.545613355254, 112.470957585468, 128.428051808138, 138.346212189221, 116.200378005561, 119.724884389755, 133.926208591765, 156.600226928349, 150.252007930733, 146.240913328243, 136.029828411219, 131.725627736428, 132.701162574752, 128.337894117596, 105.894574176864, 151.666539558234, 131.169150875241, 122.343575128166, 125.702795161791, 114.840266083918, 100.523959232196, 156.322259926675, 149.994368563739, 135.133333152927, 133.952867219649, 133.514759625836, 146.935470513009, 147.172034814918, 109.875275969204, 116.242460235534, 169.440771372249, 118.527743188521, 127.938574720676, 139.319175041957, 135.89860830566, 130.944234506517, 122.547231914056, 142.968425046644, 125.486758059025, 117.540541727179, 148.486578709807, 130.053528542689, 149.554569160301, 122.308133068446, 120.755844215199, 94.5929368402125, 116.565774426243, 130.49372506942, 128.438481020757, 100.958646593659, 153.126388585517, 153.470404658917, 116.467592778469, 131.571163879273, 147.449598422776, 119.612513875705, 137.156083709484, 113.262622974318, 112.411725607283, 125.447351640603, 129.728411723383, 128.15069942675, 126.41589236983, 120.501996852075, 145.566259990709, 135.379484983868, 160.06731731223, 130.472142963103, 128.20281415832, 136.341332796776, 118.51652370932, 133.246208719772, 107.331746155961, 122.10350278036, 130.264429924667, 158.574789893609, 129.925022840544, 122.833173208464, 114.569690494087, 122.920772435087, 100.845042980733, 123.348921543914, 111.741064271223, 103.263709176536, 125.948575758161, 141.530810606247, 114.888404053435, 110.277260260342, 94.6561317909145, 116.964542269419, 130.19154350795, 118.493621999823, 119.984192093222, 136.374812673196, 154.599873176337, 134.690996498806, 124.251766412099, 136.448743153285, 126.809671823852, 150.686678229757, 140.059469685557, 93.7059378246917, 114.169113505838, 135.08100572079, 144.580395408326, 128.236717806702, 125.121513164839, 128.450628156816, 129.044547246907, 119.055916807629, 147.842904865724, 146.42533270528, 126.181898178841, 126.50108247945, 136.66406309206, 165.469273727616, 120.568957730384, 135.892137012503, 160.005545936927, 143.156748234033, 109.884523173402, 134.194991994604, 125.558916874123, 130.189206524787, 108.507694832544, 131.336648108774, 135.741135419179, 152.874281278223, 101.618697261868, 117.231338364473, 114.650524443123, 131.16986104482, 132.68032407152, 143.653743935311, 160.691320878037, 117.922841191569, 145.275951855385, 158.641803720126, 141.370047584739, 136.168142165037, 140.331456975555, 136.782882976392, 147.356055538998, 117.533324895782, 156.591642873752, 133.110711884921, 113.16770259408, 178.297845868268, 120.760653535077, 146.202328402501, 103.690797976646, 120.684889899413, 163.478007756125, 140.014515867362, 125.913709985903, 148.342846916247, 112.924766005883, 138.816073429955, 158.433741563686, 124.070952536792, 114.786535694582, 150.918181116932, 127.108264613646, 145.327030413635, 153.100512962561, 157.424032570234, 130.597489039105, 137.857849622052, 145.712400699228, 149.527312765218, 131.270013313392, 112.547449672674, 107.170155469437, 130.104480592442, 141.590690072222, 166.671738417633, 118.128068966467, 147.075921195246, 144.174754282329, 130.695625846171, 158.800144196498, 128.640235065414, 138.70033777535, 144.013973711158, 120.859911949662, 125.266787114192, 147.578450732576, 136.968580360622, 151.861365107797, 132.488940453803, 150.013188618231, 130.553118550685, 155.382747598679, 121.335415057275, 146.466515784758, 118.952922087015, 133.360319343341, 145.714500059917, 132.541425830843, 110.821551127867, 134.965539873247, 139.139609486518, 143.643419164284, 129.401585335495, 143.58110747303, 113.068070375194, 150.064887890728, 103.379615603435, 138.793450077934, 139.34356102209, 174.417950274877, 139.629148613516, 124.961698851605, 120.730664325159, 152.675809298336, 119.281010728056, 122.529815452425, 147.005360179324, 121.135629283695, 137.318622420834, 107.187552202561, 115.367256806112, 115.221626904336, 149.184905034826, 121.056330668377, 144.210838735881, 119.64113238803, 141.587822372296, 123.844905432889, 130.413569687641, 114.351353751899, 160.973244724134, 162.6378034098, 137.03370056818, 124.453038753127, 127.400946266101, 132.112954932898, 134.743003740864, 132.603767992746, 138.103433460147, 109.936513528157, 105.363325288828, 134.586120191574, 120.613094308224, 141.880166286646, 129.122215582209, 114.27350806254, 126.335794120272, 111.242774086403, 137.350744574802, 148.237850185396, 155.263718772072, 128.319675326388, 106.331004245165, 118.735182419699, 128.486805747412, 145.167290732043, 123.127770227322, 85.9515860589582, 134.367968112987, 124.794317793571, 120.335482370207, 132.258432612816, 155.797230865409, 125.416902369416, 101.727087618488, 138.625724698398, 121.464358723691, 156.437166714444, 140.031432494367, 146.314894893447, 113.203625237988, 121.196609481091, 149.130661502369, 133.275555203466, 126.590658571325, 132.094576039691, 165.724071695089, 84.5307312247744, 136.357101996501, 158.972440632954, 149.493420947524, 115.465422761347, 149.338119750911, 140.867506547774, 130.303411028584, 119.000978920232, 127.583821428245, 142.105570008982, 119.702370210312, 107.489375266593, 162.942749404686, 111.322801381008, 125.285176060429, 113.401508843887, 144.952801515475, 136.429622720555, 129.072852874049, 140.674856540728, 148.51957964028, 140.847081011962, 155.333889340125, 143.240245615055, 146.739027349276, 139.290505604899, 144.83895574739, 123.392024454221, 131.57573903479, 149.340210396629, 134.377731243813, 170.232357586602, 131.56184179012, 148.849371655754, 117.682480383999, 129.105838008069, 126.581247627094, 116.490746015264, 148.390309792748, 105.434867004927, 152.551884988895, 102.249068056116, 126.591833663377, 110.158429589121, 150.199816313205, 101.025000469773, 117.712020868311, 128.001983218237, 119.053078308301, 148.608714502035, 147.216053406691, 121.163269723349, 169.80408384791, 124.262127885523, 120.18017302156, 152.127158925899, 143.044481390211, 113.868156546344, 117.901141646258, 115.06840305203, 146.344297349615, 129.020560086054, 148.979747556348, 140.087144281368, 106.084235688837, 118.675577110685, 129.646553238071, 110.578425656578, 118.756548213025, 131.809115685249, 100.370784531776, 130.238318100073, 151.509575673148, 127.537412013306, 140.557127247105, 132.174675032957, 125.636493532266, 114.579721643163, 124.095208896342, 132.925489647456, 115.353006577062, 127.393319269434, 123.302684312003, 153.295716948294, 133.571212824467, 154.063635122887, 142.104006059766, 134.599543209742, 122.466682097621, 114.900432182307, 127.048671543091, 142.98714561007, 120.190838719216, 123.004461093871, 98.2396996621467, 132.593088721479, 130.057363504301, 124.845098366466, 141.054802708036, 124.91756107739, 143.596591118642, 97.9385200249968, 143.746392015667, 140.956627523897, 144.924441322413, 97.2596212180435, 124.151190398937, 143.924941204326, 115.433221563863, 139.230684397895, 126.256282984409, 143.627708196411, 117.554372970299, 113.006722684691, 126.314949010507, 160.998321208186, 125.039769897235, 147.31820850388, 124.954175291642, 102.880438546895, 124.484229891767, 126.25653172831, 130.415558776523, 92.5121595013468, 131.690903754931, 138.550090493473, 152.361763613214, 135.710138157373, 142.700703953601, 143.462954018598, 131.643004232226, 73.699208888978, 124.86301802774, 111.110173260647, 142.618940328853, 138.337532020427, 132.277720721197, 162.583672817522, 162.984094895316, 155.999441656831, 122.015781312402, 108.395503887871, 124.358477008171, 143.994030949864, 114.002670616916, 134.604872597182, 163.951327785027, 154.371026940029, 140.848633081099, 121.225340470649, 128.758219702455, 155.020181358613, 118.702170068156, 116.170169526987, 109.209234131084, 140.757284157628, 134.659453179948, 120.878975379332, 85.0030831777578, 110.68058321687, 160.699445686894, 118.717775933061, 153.841216653659, 160.390419697313, 119.135424183483, 121.912367675822, 128.833912528021, 147.95119767208, 131.338075446201, 137.975516374734, 87.6459964609007, 126.495090401419, 134.44128640803, 130.946656728468, 134.506976270109, 144.774470444417, 141.773210912781, 135.630065145787, 136.025667837014, 121.748122440406, 121.032425124955, 128.61630608455, 106.096828151837, 105.981200459397, 163.893705319469, 142.711095434268, 119.656342405756, 156.776958875438, 154.538634055197, 128.751356726598, 144.363122054466, 125.452696727269, 129.92701949146, 147.485577080666, 155.241167181697, 148.739401431919, 85.8976904116782, 135.14556926779, 132.533878701988, 156.074667806659, 110.769604169779, 129.951647774874, 126.249695093471, 141.157958581644, 151.673671950722, 128.026734186125, 164.997009105556, 139.864058507242, 96.6128957790783, 139.62690363632, 150.640460757891, 157.846356068394, 120.173917918487, 148.830858319668, 100.491865002445, 132.406495732249, 106.978623512142, 122.449477268475, 153.19835840564, 139.118498450909, 144.803113462946, 152.928037099945, 147.259347718339, 119.03685427186, 158.585398367723, 123.619051744167, 157.289676279132, 106.184128940328, 111.068429473782, 148.947993894112, 115.793014522589, 156.414512672868, 129.194451551365, 152.659911343046, 141.580043192619, 135.868800053103, 127.159350987398, 154.349286164467, 149.568728577018, 116.895398223433, 138.653845188988, 138.894275895773, 110.636029913371, 131.654320061678, 93.6820736811546, 128.809652972902, 132.283527591742, 133.241725138102, 133.631523161063, 154.394882682771, 131.912043447402, 131.178862872787, 137.926397883548, 141.828316706391, 154.202723668075, 127.510098715165, 115.274263979863, 135.502429955315, 145.028618623286, 143.59065095572, 125.107171319322, 118.416384216807, 144.167474826647, 110.898157456268, 117.891663235951, 133.688528341713, 110.288589633275, 121.902853446461, 133.439880185555, 145.867222554113, 109.758830047272, 122.691127850708, 126.200313962581, 102.397545255331, 123.807217068055, 141.454807817834, 134.070898274159, 128.182358135766, 122.94464555652, 108.64190996224, 132.151713110279, 93.2417649450801, 104.337509697121, 149.011855463657, 156.329923536556, 133.762151786032, 147.03396780931, 122.829443016888, 114.67764575496, 148.265821540057, 143.103557527703, 143.659727205755, 114.774196699273, 141.551130511609, 123.172959932887, 120.643361790432, 122.4379032713, 148.790597080204, 154.649351962285, 137.513062221194, 144.769595664752, 119.621012317349, 150.599335603809, 156.892795620221, 113.917041148496, 140.978333001367, 158.202918017796, 163.322816355658, 124.363294618701, 117.804125615583, 140.262184251987, 118.539645628714, 106.203000913697, 146.217158866455, 128.774995529879, 141.947849890274, 146.589749819652, 90.9847619586298, 122.752718698496, 93.6627882463821, 111.738813889421, 110.676097561735, 102.739379915707, 136.968833501677, 152.248190786645, 177.31214856821, 138.346163178271, 138.931224238857, 138.039739558033, 118.410331676194, 160.429776482914, 131.664057193395, 135.47043234724, 126.105009415533, 138.706595709828, 136.90144610463, 116.199731802118, 127.177401730638, 119.543546671571, 150.533804510941, 122.360370040227, 134.419559336868, 133.843557113106, 123.644263356356, 148.713721712291, 123.370040369609, 137.044229867399, 142.176238368498, 133.784649833818, 148.579193084057, 154.868297887766, 153.65961085787, 138.916056335168, 130.243088749365, 85.234454435446, 118.529785237033, 152.450172008047, 108.209744421857, 135.834550740019, 129.791339195757, 97.9888953090698, 124.615602355178, 133.153357457193, 147.12563542221, 149.42777248551, 122.179248259747, 115.334142821394, 141.781151849493, 114.565592639376, 143.001132203188, 120.854648926255, 130.459933048695, 125.79283050121, 154.974476460938, 122.655438022569, 114.493018307407, 144.189373131687, 135.284667525508, 136.637293603985, 115.97927621336, 137.940714985199, 130.768677977065, 104.04268630391, 151.321423941544, 140.499991201092, 147.837126193428, 122.656622909311, 176.60532765037, 103.438696815574, 104.81924201229, 144.92291521505, 133.199778783414, 115.625793388626, 122.95399755533, 130.39202306575, 150.16782030805, 105.827520859048, 138.26831405188, 146.316594297002, 135.392125844482, 109.864526834214, 136.697710044484, 154.113753314383, 139.244891152922, 114.755084025505, 119.691703590656, 130.532178669795, 148.584721081518, 137.199989118211, 110.738064321356, 116.451085555084, 137.472350657167, 134.707246794959, 93.9319749098151, 136.951227798347, 142.467268507354, 143.130678402736, 146.245151628294, 135.178327720894, 133.484400453852, 139.2536887034, 133.815738081793, 167.530079497849, 126.13422386487, 124.111815752286, 121.925318401929, 139.184686991495, 124.335257831449, 133.278670546062, 127.581873485904, 165.921441536957, 128.291507895918, 140.72468081482, 127.391985530769, 123.606456004911, 147.983679806756, 138.632329370489, 144.614415074925, 130.290937437154, 134.324564303164, 121.01383132113, 104.950427945923, 142.161024649269, 161.930781435395, 150.289630205094, 156.119299795222, 158.207919614047, 133.115201096752, 151.657228869505, 131.702804485055, 124.682702062136, 115.51186796391, 124.992182308725, 125.994974944572, 122.415555624948, 123.094808490448, 120.35288923544, 137.981043118446, 132.92162211941, 114.679850351784, 126.853877489306, 138.797960436237, 132.288194800272, 136.25319486646, 116.960283912227, 114.955390700499, 119.022317561813, 128.082029434236, 151.19547518041, 137.149446021148, 133.787647195013, 128.541609252895, 111.966531581498, 125.221219226203, 139.167816472943, 154.165442016223, 149.180105487243, 153.519662982667, 134.888834554981, 128.221333372492, 123.314613335962, 118.438670024283, 113.952773867124, 133.219528877642, 141.87795718553, 150.214581733627, 105.917609922204, 113.657195699816, 149.72320005629, 135.770666786343, 126.997827413698, 132.432428900208, 90.8385280835275, 88.5782896586279, 89.5862289898132, 115.601069012522, 105.520755776241, 119.277406423406, 118.906013556858, 125.634586124493, 150.321948833311, 107.762738164375, 148.965021089541, 134.793274622882, 115.054462598492, 121.591834430393, 148.283772575019, 144.143240859997, 125.653208514834, 159.547613285588, 133.959524689004, 131.947773842862, 185.669607585217, 110.640905165397, 130.920088207079, 150.973798127628, 116.018957264162, 163.325396491743, 145.525779384873, 140.626037639121, 115.258656620605, 131.471196909162, 135.328654797818, 142.254219823677, 130.508755926824, 145.332335951972, 130.037086236681, 120.799289901148, 161.997759110705, 127.07190652009, 92.0902898105596, 143.658288657158, 116.650965417361, 167.45565068412, 148.888768173953, 112.063479354878, 158.145321080041, 162.335106622384, 145.706676667051, 139.446922806641, 140.38352549581, 124.850147735139, 102.046939471867, 158.762388416907, 133.440900994631, 103.834563289814, 127.419597694788, 145.724377096786, 140.640869251891, 142.954340873127, 103.779540994692, 118.147005179791, 123.373786565044, 139.075491534574, 142.109192139759, 126.917918804814, 131.314858587701, 114.715167365841, 126.568417893994, 116.919757118263, 116.030440529047, 130.130858688419, 141.239329957135, 159.996003962512, 123.71033901922, 135.003786439375, 118.039275221609, 119.532037980148, 137.617131547712, 136.104226523747, 141.867550114087, 118.542526577049, 116.979286942627, 111.323385020381, 141.445623743232, 154.399528186476, 110.883766103374, 129.454875138166, 110.444192814105, 151.60143861269, 132.129040478374, 132.006318004958, 133.27902490826, 143.232676099212, 107.635769989949, 143.013756018615, 104.772418307027, 145.205085352942, 127.582401904347, 126.089549841206, 136.910681003745, 95.1620810764155, 126.88045537821, 148.111927899383, 131.726474890199, 136.1599241455, 155.002368994835, 104.523900688402, 152.372410728002, 114.931003008959, 138.862481894755, 104.313731002826, 96.2998295160335, 95.4959426548411, 109.896685169952, 158.950413753674, 130.106419197259, 142.037364498312, 113.272037817399, 117.695514389607, 138.300742782053, 170.700777655557, 113.648734673203, 119.581715911987, 133.977097468381, 106.503128717963, 138.561110412605, 118.165657716627, 105.885532000554, 107.983519547871, 155.922479641425, 140.428365299542, 114.072395492952, 118.517222794304, 148.127474000297, 137.276083373831, 123.790386222444, 127.731640972157, 129.928505752234, 158.814151393828, 136.122279939804, 155.778097291726, 161.726296045827, 127.050505588028, 140.028762299282, 131.002098554092, 129.459315772277, 151.9509807269, 157.356628429726, 118.684470171709, 143.266556289081, 129.369126268172, 135.634550117411, 130.638352274389, 128.800669697471, 124.798234645396, 131.525019045144, 152.362165260044, 156.145517815665, 119.590424819199, 107.026786177247, 142.133427605288, 129.611380244785, 157.51706277198, 101.351917416625, 153.556839431362, 125.069888387462, 132.196947320729, 89.5161979658198, 132.446256744376, 152.578218297495, 108.268037479007, 133.236854523975, 107.919714374831, 153.441339536287, 115.58914537721, 133.491671781024, 111.926190036583, 146.236909434938, 152.888094672475, 99.5371929384308, 133.888719170666, 150.745454147078, 101.745725228781, 135.081924178421, 92.6454448383532, 115.145177460875, 145.809246123458, 144.654506557616, 126.970588806527, 129.970277262404, 150.806162410123, 138.963598632888, 124.433087735448, 154.161169910551, 118.69319901279, 121.059711450179, 152.727871528535, 145.919595277326, 83.2280289267347, 105.085600922579, 162.440343982954, 161.153457426662, 114.134796786945, 101.30279848976, 133.887903527367, 136.45702437533, 142.264328592745, 147.735955834677, 134.051107386729, 125.773397410261, 159.350296363252, 157.929221471027, 138.949803432499, 148.111713775257, 141.440629873697, 132.233230926438, 136.545551377004, 121.610032162548, 144.105479612317, 138.367132891568, 114.458424644938, 155.383012404028, 139.850031873944, 114.80297682046, 138.101833867384, 120.063727250578, 101.068684973791, 124.519586073449, 114.026842236998, 137.586153176065, 154.194732852366, 98.2397741849902, 113.38401162548, 125.129245703022, 157.979821433397, 126.183821425775, 137.276673033113, 153.046399194769, 119.415178383332, 142.642321340793, 134.562078658354, 102.287975141784, 124.143513636408, 115.793766367394, 148.093035332606, 163.506161499588, 113.375128221744, 143.539503097366, 129.996914225479, 136.51364780247, 158.817712787848, 141.256500305852, 114.126444834578, 149.129967111641, 111.760287809297, 134.764947314166, 137.131138847204, 117.828764445165, 122.036919150895, 134.466642509722, 117.567511203227, 110.332912182838, 136.210137908101, 142.8571540691, 104.263327252431, 133.955837078393, 115.169551478228, 118.379941815145, 130.479089191402, 158.169458031462, 117.175332102139, 131.530557320671, 150.257168336064, 151.308943302141, 132.79233142771, 132.942652596879, 124.544903231323, 116.894240851834, 118.928035963132, 106.654445957237, 139.01592510681, 101.589935149237, 118.352628947116, 117.471119569773, 133.842982368663, 120.86053833789, 129.320609006524, 105.191778063736, 102.658732824029, 114.326402119024, 139.517850873927, 147.214136236259, 110.743163818959, 133.500025342976, 130.402703314831, 88.5061856984565, 134.849836897824, 117.020025926052, 139.082214900845, 117.38951038016, 128.792346214673, 117.965909866597, 149.351564847043, 113.868597692091, 130.05853981373, 137.077525754026, 117.147434880669, 154.749500079623, 151.333024899723, 100.022293796835, 113.04335265665, 137.135270097187, 133.150555696347, 122.017019635023, 125.545081239406, 124.291514337295, 124.045664454645, 142.323556286592, 136.048518242229, 147.596377422292, 115.482524434174, 123.890394638294, 140.33738165755, 164.931674579639, 124.39479521153, 103.52179950897, 122.31907230594, 158.485180643517, 104.317415889393, 135.713969079813, 142.236808370832, 124.788899489651, 131.138768168021, 128.664818712966, 123.334392222138, 125.43222670233, 144.85694914852, 100.939036198004, 131.055743704725, 100.617487048779, 136.820903775733, 115.864917587573, 149.715586022338, 128.367920516438, 119.445651060279, 134.657106159774, 136.2477757655, 125.517875838237, 145.208617047823, 105.359008008229, 123.174996250584, 140.770398921286, 137.192665284503, 151.839232910264, 147.546508657839, 128.331118623882, 107.701457382095, 135.790927753609, 121.53836355471, 104.714726752687, 149.887105458945, 115.233883390625, 132.662313887094, 164.967255549043, 101.903629826326, 147.400248445352, 146.574502980399, 119.480497278351, 150.896222125718, 105.884751989882, 101.423390786997, 156.450868348489, 130.531503351399, 147.560197979211, 128.642552703717, 132.017791829851, 119.801774295894, 135.650435346353, 165.302321946917, 139.50761979271, 107.264321075673, 116.646443575683, 143.895638205652, 120.407464206806, 111.053823818859, 86.1628640436924, 138.751866151761, 142.255655874672, 135.722118262188, 125.40757753089, 107.696709956749, 144.26355493289, 118.351359345369, 127.273860894032, 141.381441043907, 136.669535832558, 95.0360080631424, 120.146938280175, 136.608199417206, 124.70055075085, 127.664354896432, 139.011917264783, 161.405558860037, 139.620525796062, 158.345734819688, 148.539055465809, 130.556722564949, 136.84788692249, 104.386963256937, 150.609020552596, 150.826513314013, 124.131158934012, 114.11629378962, 95.6766605409437, 137.11907369737, 138.020296712984, 116.583630894598, 129.044765812122, 107.595296192503, 123.308693147196, 113.185101372253, 165.741004691733, 152.738322797394, 120.557047696802, 150.619168500528, 127.254040373429, 68.817875367533, 91.3795593566003, 162.74335343327, 81.1595301012685, 162.40850039101, 115.335622312148, 111.66797679778, 118.255497952725, 119.455652641122, 97.2429498288551, 140.435395276788, 158.652123567315, 150.330844251363, 123.383909164388, 127.431725063752, 132.269255360316, 125.04107229165, 144.183374169173, 149.616115799105, 124.665589525486, 129.335203705541, 115.789416938135, 143.650521396772, 118.820071723921, 150.762943248421, 135.305836742033, 137.257784013281, 141.047752111082, 130.208131377155, 132.861795153865, 103.38864523414, 141.406465438402, 110.319557718101, 143.231815787724, 127.812192430723, 107.733460065254, 142.527100385247, 145.51062613765, 156.136235547001, 143.050885328843, 107.361929812183, 105.78039842498, 90.6608958830608, 133.175403479563, 134.014721944074, 126.832925382339, 127.514595779083, 90.3633663304303, 146.813129980899, 137.825000489029, 139.597136029984, 117.130164545811, 146.925583389833, 142.851139442347, 139.68983476169, 111.004582848179, 113.828545874959, 102.453959863524, 138.522624634749, 114.123976306261, 112.805274018337, 123.120401799871, 149.413744739248, 143.322242243748, 156.325397099742, 156.634079860862, 129.278190704489, 136.583621247212, 126.904320581472, 137.301535708162, 154.006714436029, 136.842195421037, 133.945983465283, 125.321442058415, 146.726021605742, 130.145599578629, 139.583462651031, 136.329138635392, 125.776613747968, 87.3271518313488, 121.100281654496, 155.783922863472, 116.978568412752, 153.364526642925, 153.143375822937, 101.830912155059, 121.523850958064, 111.046354763247, 145.406507191098, 132.776684080878, 132.014090308388, 133.752027988813, 134.898718534007, 143.783121439307, 92.7548886135203, 153.156954086946, 153.342968131644, 137.326572382094, 162.486195343966, 119.94681856261, 121.783433726671, 132.56079047655, 113.928193948574, 126.360149247467, 106.582469396976, 126.869695049746, 127.101433140055, 142.105389029232, 99.357078124333, 147.432457335235, 138.749675730481, 165.755429273558, 132.498505969583, 120.322905730718, 140.616759926687, 143.531883428227, 99.2773022515176, 147.340289206126, 126.92809843216, 144.886377818343, 160.556631546883, 126.167530748402, 136.123607982089, 121.343839228537, 96.9417526844197, 106.605998186652, 115.115085309769, 143.963233028529, 130.850912672758, 117.754191834126, 144.727374333632, 126.420302058065, 144.745899548619, 140.949910142202, 154.047095883108, 145.311861517654, 124.450189193452, 112.50949773331, 110.137561370349, 148.722406133832, 133.518698109329, 122.470581815575, 102.296632507608, 131.961346132852, 146.964754469632, 135.13602218912, 134.653436735782, 150.955269465279, 148.948408280332, 135.936769215603, 123.929265207776, 127.793567560839, 125.273487055194, 76.2744115135389, 133.640998702946, 137.01003463184, 171.968133117984, 135.409893533497, 115.797793255141, 115.772470445999, 104.481356323562, 140.843411382051, 155.349917927387, 118.910500776095, 113.441367850839, 125.627214879391, 136.517723276352, 138.171631523623, 133.019112480121, 131.192745255393, 121.781904725615, 141.296152780734, 146.937760033111, 123.616898339, 132.718465433395, 132.669584766073, 140.922300479996, 134.766312770596, 130.946815278723, 158.11921530001, 135.68744756829, 113.5236436324, 126.328489307754, 119.946284803657, 113.340060810679, 123.5972848927, 137.930642182082, 133.827840658578, 121.381941770008, 122.490191920791, 142.155616568544, 119.549562545642, 143.854051256698, 134.302370585287, 128.380599802966, 124.242319741949, 161.160039640372, 137.530617971884, 102.025426867076, 130.37735398366, 115.681743844818, 118.772027925674, 142.390427572782, 123.641270054778, 128.809040602614, 159.175106621274, 130.492899730394, 118.920373581841, 120.426708495012, 136.761822381003, 114.2801119424, 149.468618557598, 136.582604755232, 116.790391391061, 136.145066742252, 121.582338567443, 116.808161021501, 140.009076320752, 162.504455556996, 139.149854940255, 98.1271590826033, 103.994145308548, 102.396329302129, 132.59032744758, 143.23091409868, 84.3987932533219, 139.455385186654, 122.115279448256, 121.896476911933, 140.201566759389, 139.469616967241, 143.752502371111, 134.439186847616, 131.032378144704, 147.174040820878, 103.132773691966, 159.767394169359, 137.970886555478, 122.044148094583, 139.530608151079, 151.12965586099, 129.4951394109, 127.704693404413, 115.09386321084, 114.27419823139, 119.141066612896, 130.035784528785, 152.190456677375, 132.208121512071, 119.815247321274, 119.196965561326, 127.748328274891, 96.8733459873229, 128.856095797697, 113.769208771668, 124.586612558778, 159.212137871306, 117.160698140007, 122.66306787413, 123.603809727556, 95.8098736718286, 126.834040343795, 124.46813786736, 136.583003486827, 132.349592856909, 136.042095738429, 122.441375358948, 145.538665790548, 139.394664434366, 114.65715030854, 159.472653616443, 96.9444859089433, 137.282079211112, 149.254739071753, 131.495726457835, 131.294632264255, 116.873005872661, 132.506904035389, 112.512353481434, 102.549031150073, 104.818835657611, 116.876287110984, 136.116998632295, 133.310682798206, 131.992774830315, 142.478666885656, 142.350271253526, 124.058621915479, 164.60192362462, 140.698597131408, 134.824894631527, 155.9920124715, 96.732148887009, 122.329753148292, 176.67831495799, 127.590977619013, 123.606761967669, 103.455361701702, 150.660702330676, 158.831297442555, 122.945433064914, 116.494499408242, 121.094765806356, 101.818079434917, 113.300600850553, 137.100216590068, 118.065922909995, 129.196967899, 103.362933575929, 145.553487305213, 130.788032902895, 152.734503319402, 152.228222426638, 122.000450736137, 131.814436842692, 146.058866319341, 130.493901203252, 103.901293069531, 127.030033374372, 149.621530825638, 124.444935044157, 146.334392245676, 113.278119286901, 142.205633599789, 107.617407417919, 146.87627284267, 128.519917535029, 114.153710166185, 109.873409643632, 112.745436488249, 99.7977555726051, 147.692268456105, 114.506252350421, 140.487697128563, 125.398178650187, 104.988403544046, 153.077330810086, 92.3549208924952, 150.883409958182, 96.2211278677899, 117.4351701614, 127.012561844228, 147.907882804729, 142.377272280545, 99.6925019977667, 152.200377986863, 127.339206092298, 114.935938659187, 113.949156226004, 115.227751588889, 122.509581377253, 110.521087292078, 153.810815485917, 126.892125462115, 108.008733462043, 114.432917489638, 148.971333302217, 123.469523349461, 94.6044137131237, 111.57426346836, 155.988493580765, 102.446776451165, 141.091930318912, 176.142996283262, 142.495694668573, 124.321375118325, 123.587274169836, 112.087801029825, 144.151156385192, 148.65500499943, 136.456735703636, 122.111550899921, 156.348486158535, 148.164138501143, 145.935366061436, 96.18865844188, 120.636097320749, 148.530607332364, 130.479986866304, 133.990827466218, 127.57923665416, 150.455372422213, 130.038675569937, 135.959016900264, 118.492466068843, 163.763030706669, 126.462531620638, 136.353585814988, 100.502127473515, 127.636678970516, 100.117487502331, 154.851179308857, 135.760891037307, 144.088216141621, 157.178982500744, 138.579638269407, 144.506965149783, 137.136399855998, 143.238324282604, 151.288435682062, 121.191751149447, 127.254421913125, 141.460370235592, 111.115060452373, 149.598654069144, 155.052935620947, 111.264278719912, 116.170502576664, 110.885511505769, 116.122450896228, 133.405330004331, 115.944229299909, 125.097041064658, 172.76691055342, 129.993532276494, 104.224707289174, 122.662847087597, 93.2886635211852, 145.525822417483, 149.045982380321, 104.436870903933, 107.133636342146, 128.27956827864, 133.036499533657, 124.738913093296, 108.673436221681, 114.993406861182, 115.879928193902, 152.164338610614, 108.669932386436, 134.976148831992, 151.389915600147, 122.012564244698, 117.541246719692, 156.015214519234, 130.537986909292, 101.844876834498, 169.570383652602, 141.906702619567, 117.684943791783, 119.928828398307, 163.517350696882, 132.793242776965, 157.005435753556, 123.995016019183, 115.911086292332, 103.13665632822, 110.331547789241, 117.217115955149, 122.628939131004, 161.411577902708, 110.595157035808, 144.911078445118, 123.1244805431, 136.291101417454, 137.923566246339, 144.073794465471, 113.282743587265, 144.204997032655, 121.538674823655, 116.091196006696, 142.787444254006, 142.70313413787, 135.580279845383, 127.78585961611, 123.147902642406, 143.397492284279, 147.830819261537, 129.156720884881, 117.289814472167, 135.269220715977, 172.389922923003, 130.153754597223, 128.418903483803, 109.415412076456, 125.435565250878, 136.875070768789, 165.677104001451, 129.333863405901, 146.709678566798, 133.346800027711, 107.634903499258, 119.825053524411, 142.548595474574, 126.997136768058, 157.310062817587, 111.044161270274, 131.453033573633, 123.218660667669, 136.145602561433, 104.853390383517, 150.167391330246, 147.876520443189, 134.282798116804, 137.531231549335, 125.87462311205, 125.915898054563, 152.176993459496, 114.741654052425, 114.660218566164, 93.5521490043931, 137.350080527742, 160.159988757365, 139.926025073611, 136.035712037027, 144.863288297885, 119.2522501229, 136.832533080383, 127.92151549328, 156.068920071394, 111.450817401228, 122.707863927162, 109.025499662207, 145.528546562725, 123.628336153456, 140.629641479622, 174.691029293354, 114.388498540647, 131.455226605917, 127.450003173249, 130.34064169152, 148.201443842453, 119.46336714133, 123.653868703717, 143.721386272304, 135.037701180885, 115.519618883085, 104.630889579148, 138.618229526877, 112.142965549981, 120.686927391568, 115.047829113393, 143.289866376591, 108.946048606374, 110.450451143955, 168.746802813471, 147.166853928698, 141.605715510682, 106.835623964335, 138.13155228255, 91.5174488724689, 121.605871299758, 130.150584518636, 124.712907074849, 155.156562881398, 113.95941100919, 134.813884811701, 147.899340736461, 137.936770981285, 143.723268198542, 164.976998192449, 125.399980959538, 123.675883122714, 147.233261765206, 148.568407629385, 140.617404930918, 117.687342449681, 120.246527795555, 113.075888018247, 141.942570673365, 136.607678835118, 104.213988688502, 154.531642822689, 123.302314952038, 150.258219097163, 147.778696303479, 161.431585292712, 115.244156533386, 139.30434531697, 154.617761139397, 127.647823555219, 113.234598878095, 152.682341771499, 124.63545077077, 129.55153117316, 129.295463013557, 150.512012373184, 132.504648325451, 113.756598428281, 135.490447429767, 129.397889406341, 162.566685643851, 130.303697759967, 115.622022876839, 144.531294854529, 131.56997308361, 127.666838013624, 114.219445934102, 96.8516341275349, 115.767622891951, 125.457451614043, 144.600162824814, 101.79305402086, 162.415085431285, 132.955569111234, 110.919637118323, 156.018229092116, 137.221152939433, 135.794250811745, 127.588603858053, 133.830950870626, 152.37387174666, 151.813062497343, 147.186545324063, 113.524920771082, 128.910521341019, 162.269814828124, 118.143058421795, 151.290979019295, 120.555987620692, 145.947973505382, 114.452030564019, 120.876406175369, 152.768410366406, 157.804420520795, 113.696059624181, 137.247205451238, 134.981827642541, 155.276369428099, 124.860598580232, 124.36091043623, 113.86831051512, 129.490417113162, 114.989857814227, 134.686496133763, 138.186209687435, 136.98295015341, 148.050655195914, 124.630896118628, 147.686962961943, 123.335951083865, 130.998250043266, 119.039988731139, 128.448683813199, 140.569904227171, 111.586709847803, 118.285643396061, 155.264252470836, 92.4464363954824, 135.520509033663, 144.41208185528, 157.302454355234, 128.44446386816, 120.721016742608, 149.366545604554, 144.645858980304, 134.668738158743, 152.294015390548, 143.08034848486, 129.09509165236, 137.767308554042, 128.95253977134, 131.570236610712, 150.346183048826, 131.719860200821, 127.139471465474, 136.7036853743, 146.581175446998, 120.762841726639, 97.7586875291413, 145.398922764676, 114.896575999196, 115.624145185215, 130.297189891557, 143.360694509024, 118.367167810229, 126.379804137916, 131.171112291035, 114.44877204563, 145.920638705169, 117.348804098669, 123.616563302637, 131.305088694629, 93.3789911113715, 155.197494532858, 125.237731379288, 120.574628509464, 143.757515443441, 133.670784436629, 120.121277772298, 151.459746831547, 119.777298600346, 143.829178898916, 117.724468658901, 145.95317861186, 123.884317253591, 157.169773069131, 109.731834686252, 141.002774520217, 128.637871334811, 166.047066143219, 131.12987793416, 125.026557675963, 133.105018864884, 103.488288838293, 120.853502320631, 126.796584204725, 153.013912636096, 148.604507676671, 131.233143037282, 132.90787511292, 110.806833015424, 123.658010504287, 111.681786634527, 132.123590091081, 119.73988903322, 155.996257788225, 130.868981926014, 121.389206929701, 142.782336078318, 116.440543635619, 133.754150611345, 133.790184403177, 111.086942728949, 133.303749250061, 132.898551888576, 161.912089692956, 129.267723839929, 123.831432130276, 140.594376996577, 150.040674915577, 114.480466067403, 115.31864196446, 116.97697138979, 152.920653117352, 131.151522546352, 148.95274597393, 116.98290509515, 131.391822446398, 126.029241574392, 137.067471705328, 132.02684011744, 166.877903297865, 136.944987580457, 142.457091858865, 137.529975245192, 126.450698347728, 149.858378071544, 126.16208982163, 112.647768149894, 133.222404940524, 150.731781816255, 129.419660254655, 116.312738005586, 175.417491778006, 135.830205923231, 146.875986051437, 108.018540693811, 144.116340745635, 121.517843053726, 137.812098069156, 92.8628917779361, 115.096411460593, 162.908945656459, 140.057641720763, 159.047493372526, 153.260264847484, 139.606207453823, 136.920975174131, 115.254910158249, 129.396936406453, 171.3959492387, 144.387223878333, 120.003062083238, 137.962502695815, 132.907748586033, 114.102519110837, 146.597693991096, 142.129976590112, 131.082024085403, 141.927988951518, 113.446527449557, 144.533528928577, 147.21289693419, 109.035630622027, 180.192808592915, 122.338620888137, 155.105303859316, 144.457155956561, 131.737000762803, 108.460680166752, 129.002548069224, 115.844394924213, 104.879635189108, 104.220129683329, 137.104949653308, 168.534129297687, 142.873072594197, 142.420235103252, 145.879614309519, 133.9000603504, 105.399772514911, 120.650709240587, 142.450478894772, 143.207528944726, 157.085993635835, 125.731852609639, 157.309822231685, 164.463076054893, 112.385543849883, 111.293793287225, 142.887589250276, 106.112295557132, 141.531116559217, 119.401149248492, 128.354362392301, 137.490455655877, 150.246829742835, 119.495947032752, 114.241806718801, 123.74990713337, 148.646875012374, 134.693733355226, 121.62293718103, 150.130001254285, 149.001399623935, 117.891628484665, 118.812227354387, 123.744149356013, 139.104807144633, 139.667747359156, 129.028991400247, 144.360613073958, 120.253763317441, 133.509936720813, 121.421629186749, 116.057185774192, 115.450461263069, 133.551153301365, 110.293382785065, 143.461807547806, 124.787778126202, 131.95785176357, 118.098670954124, 122.993348207487, 157.932088357002, 99.9035534254769, 136.30124671929, 146.888071108505, 127.796309530784, 93.5238207265103, 130.944318800619, 149.438573199399, 132.697450391827, 140.090319799782, 135.53534966339, 148.100468085312, 152.001897078234, 142.992710786545, 155.802283639013, 123.369791569375, 119.973203260838, 129.044215256181, 134.334573915102, 172.93424961765, 106.261295670773, 93.4339189065263, 130.251314984756, 108.778016213145, 139.595519969912, 129.727151843346, 155.278480309004, 120.187531302502, 98.3478525454689, 118.28077208729, 107.832882919935, 137.228682817725, 133.065347604367, 138.761749554363, 128.300098340067, 107.258361174898, 124.133032841258, 150.57350833367, 111.353675987106, 122.971949756508, 109.856140373932, 132.071593578999, 137.87787210143, 119.490597255225, 143.8904553614, 108.331167152744, 116.964136360656, 155.933709430968, 120.64167789117, 162.901975390489, 140.387156702155, 121.608610068925, 147.946851754458, 165.2468317244, 132.767214447757, 153.578929101685, 148.761318527951, 138.032747113764, 135.540450755352, 134.673626415448, 132.155512166836, 132.088408186207, 145.13653621428, 119.990205063568, 85.8653679029316, 113.032834835487, 134.456730244761, 125.712004662924, 102.434056558902, 144.408788443496, 134.546651483472, 157.630170856664, 103.101624567266, 112.917992018462, 102.225974219378, 133.951984901127, 130.381064853121, 133.312500623632, 124.095357735495, 137.336650648932, 132.586098185421, 91.8273782214559, 137.205401002006, 132.441603029471, 170.94911191599, 117.966204929924, 123.896208428474, 102.240932413527, 132.768292107377, 109.222385436335, 155.00251169322, 96.9462706711195, 144.716620596151, 144.542320129893, 129.564476561796, 141.404537524961, 124.15584876408, 127.288726840127, 111.460621324737, 138.804289229309, 117.648414811796, 143.245172643906, 134.225276302091, 127.974406929455, 149.062209191596, 119.808047642313, 138.693892312545, 148.917881185964, 127.393378269007, 141.823430690126, 147.11450186435, 115.637517818979, 156.741482424741, 124.478721819724, 119.99502476188, 131.269834419279, 134.509462794035, 131.387822606114, 135.424090225111, 128.607289598966, 112.949620332617, 128.829732348493, 149.392623880999, 104.646280346473, 135.6965883855, 104.356126402234, 156.501194580668, 109.855004357132, 121.200684131246, 114.762114391472, 125.49672275742, 107.80990663762, 155.079859790806, 132.823737402735, 108.9851676464, 123.487111390845, 137.022720706287, 116.823321994834, 110.738006664124, 109.887265383062, 135.208576134458, 130.717203068012, 134.19458294475, 145.475066950797, 95.4617653125215, 97.6099683151849, 136.649633829053, 151.875670544942, 115.357361880097, 126.680597409177, 126.590119935104, 140.062357587111, 130.575273438681, 136.116505439492, 125.782019640419, 118.252004115692, 98.7906689935637, 147.792594656164, 140.737539692375, 142.113419450575, 128.914656992317, 137.165764298242, 135.053933901116, 154.523311572945, 114.363907733941, 130.215991192871, 152.366420239401, 127.331701972991, 130.645785297485, 119.406699442971, 127.477196280603, 109.078015935188, 113.546834493111, 138.482131389872, 149.328473352441, 143.2036219584, 163.739533599664, 121.774091567698, 108.85522525039, 127.630804527208, 128.200800489777, 115.169780244201, 117.818686996851, 156.124890068958, 127.437754953915, 132.062561127956, 131.371699932179, 111.863697982628, 120.521658926583, 137.891793434014, 144.540633998732, 154.108398410002, 118.11585013088, 111.270743746568, 135.11856571278, 137.810735367601, 142.201996044819, 146.347464277018, 141.605402579724, 121.512957482214, 96.7786482548949, 138.926645180962, 120.961657502677, 115.182000701981, 118.183537619177, 141.926573144292, 135.320807385224, 137.998340120225, 113.583869215203, 112.578636359652, 130.077720447528, 175.191809606183, 111.183719538175, 139.765344048075, 79.5039500150854, 114.867116109467, 145.918391949497, 134.24738393453, 141.102780282808, 134.612742448866, 132.437545063246, 144.923207418922, 124.06162653714, 115.397835168234, 175.277672389507, 152.265903706601, 143.704743009482, 129.581311074939, 145.030612274164, 158.737675387167, 123.307761768752, 102.08592804504, 122.81110369178, 166.420014717677, 113.074401150559, 130.216353379954, 132.008064115946, 116.725855942014, 139.42869669055, 131.237652890919, 130.029572420002, 142.758192466842, 151.105471878081, 107.348483130682, 138.398758298738, 126.189247220288, 128.51443898866, 131.125239515024, 138.358617675359, 133.09427187773, 120.561809096737, 141.190235551259, 107.055929709798, 119.890379545498, 143.571055069237, 140.676499020557, 153.273882413358, 121.208355952485, 135.360754900402, 154.00738857141, 145.773009145585, 142.443567826772, 144.762928784552, 115.291599058285, 149.322492978666, 126.249975068423, 102.117732966644, 157.957059506194, 134.143420415252, 125.004269846937, 143.422820506236, 124.442014126635, 136.365142316668, 124.28672921231, 126.97264209528, 124.377502742983, 126.089597210901, 144.538860738793, 131.753064074114, 121.886217236499, 123.920209096287, 96.1154051403206, 152.498265673104, 149.359212502987, 146.80430286487, 149.480984739886, 133.364008497008, 143.205774699771, 136.462340006878, 99.6063453322746, 141.081607111215, 120.805800585319, 129.901796625229, 122.606898649686, 114.492934683161, 136.19082867996, 126.155586616208, 118.17373124472, 158.774833899674, 133.255051011697, 154.536197936953, 109.548032429493, 104.333974804333, 121.49471304827, 140.521333662786, 135.99133249666, 124.412003710571, 144.81273265212, 123.893969206026, 145.040676373155, 135.198223236273, 132.78323527828, 166.573360826096, 156.855157661911, 184.360436628275, 152.462388805957, 140.201872282535, 125.090092151867, 126.304124954406, 128.605171272151, 139.637251003627, 122.097113078436, 120.078724646144, 95.5923323759856, 119.230841995809, 147.790461753461, 126.635569600912, 130.328023146061, 128.85235007302, 109.578086495637, 130.476229167299, 114.75659500187, 138.555420911338, 112.380649366553, 158.751270423152, 152.133133941192, 134.078040231051, 158.361445338321, 122.320804678176, 119.742036059831, 119.966198850333, 158.668079942712, 111.631440512557, 103.955516453587, 141.379923711003, 114.044367947942, 140.352522308647, 118.711520617455, 144.675242575204, 112.525474158702, 119.70323152695, 96.7652694020238, 149.567566699863, 147.183515928384, 175.012821967925, 116.064824297062, 149.820562725945, 108.208589912802, 114.33218276475, 128.166536872149, 157.657773298988, 142.489620949485, 144.685389121053, 144.123134573147, 123.05141206884, 115.285788236241, 147.875109803646, 143.096227295307, 139.571605734823, 146.073291011752, 116.858793412864, 131.744850832736, 122.993748574206, 149.975134010267, 141.649775653313, 155.041554895942, 144.956824105111, 110.756765719805, 109.922684256758, 150.569968105621, 109.368956963754, 156.630737161272, 136.585479804145, 120.126604098492, 125.809319803216, 98.611015511092, 128.683051257291, 119.756731915085, 117.865877327554, 115.439512447617, 146.026964940421, 171.340675164376, 125.675256326468, 110.999648562391, 142.838623880635, 129.621509947873, 84.4632332481001, 153.7849708183, 116.919757974595, 114.959004494827, 125.708301411104, 113.049786812663, 112.62080980603, 135.170947036014, 128.755692384421, 150.757722371186, 124.246284592051, 135.64035587343, 136.702042785593, 103.944531427962, 138.40172238989, 125.539299608344, 130.827266097869, 103.623467469121, 98.6023257780724, 120.771306437215, 131.093912692894, 118.149533810312, 137.436930076545, 160.032325470649, 117.139491425132, 122.328877818111, 129.149417785454, 144.35024014582, 140.027506743381, 123.764638913713, 135.179215641317, 145.0820055556, 111.025430279774, 147.19178033509, 95.3207229285595, 136.507958767024, 136.563056128586, 148.391415277512, 103.019731343111, 121.276677776985, 109.202119881431, 133.878550380709, 117.910161292506, 118.581593616434, 136.02257107768, 152.850505660429, 141.464148782221, 135.320137365185, 141.935622491409, 109.524967763272, 138.170982170698, 150.863031531237, 114.242749714003, 153.030476956899, 111.320627503377, 120.806210400931, 125.389392636581, 128.736081745117, 123.436430647763, 116.947680443838, 137.859517173983, 121.125343214725, 145.533866270909, 121.632105792834, 133.563837770013, 142.747698432438, 107.075053472967, 128.545789485749, 112.149823633673, 132.512151139957, 139.432023118672, 133.071449208606, 132.521719411527, 128.238481071539, 108.634095420502, 134.83940100288, 89.8284833254347, 163.034822387156, 119.789687928926, 160.957297928148, 112.725309625335, 122.030077026372, 121.127323422178, 167.677723159613, 135.880319181894, 161.478134456422, 144.241683079884, 146.364230398315, 114.028959861289, 137.061274058709, 112.57246069871, 149.158495855863, 140.87418823519, 108.354710388695, 114.071872348929, 120.084817687418, 148.018274085162, 142.541585139257, 145.187105358604, 116.930685791534, 117.603734365949, 138.508195734096, 115.794380647289, 111.303422642934, 121.831373629998, 159.977918386822, 147.031987912403, 138.747491606252, 117.767529133781, 153.760152766224, 125.460975878357, 126.377299114431, 96.9850504732369, 134.177546187776, 135.202330068534, 112.27310055312, 131.752424470525, 122.853918094106, 98.0111168264018, 153.826045235209, 141.468634974901, 111.822818207087, 129.803079228882, 125.034424659582, 149.055730145098, 130.17521125856, 111.127057677765, 106.490337955292, 117.673032161578, 121.786288157717, 121.417746772709, 147.957961944054, 110.441188744665, 126.742869906406, 134.494734769329, 131.030048580316, 158.998947910205, 99.8046044094358, 129.849769855572, 129.702976839719, 136.560130346521, 133.696570076033, 144.892562611459, 93.3118008383129, 135.031663212052, 152.277535122665, 137.653618777806, 146.394097495065, 128.100774370494, 130.815334370741, 117.769634739479, 135.674003713965, 122.465369526215, 117.230744111412, 96.1713750383951, 129.306038219606, 159.34054823689, 154.604938234941, 138.922294268983, 125.514232549702, 100.460928869925, 139.251497250833, 107.530613182766, 120.247170101132, 161.536342967324, 114.443521517273, 116.917201863835, 105.638593628619, 170.177495620324, 148.336106399019, 157.063402241404, 139.794070973903, 144.573587229169, 131.939285907048, 126.564322748173, 134.487206660374, 126.877848839298, 125.74049120688, 148.227106465862, 154.877183079046, 113.95860336751, 129.838224613932, 117.408802898684, 137.306299419762, 142.363046299228, 158.389380892435, 104.789193355247, 150.463211517708, 96.9933058536989, 140.792661946682, 113.388336345318, 125.325915849272, 84.8461045584485, 104.036344942071, 144.1807724771, 118.252510729903, 122.41464582096, 137.293728740381, 136.968268703764, 144.329904691082, 94.3292390070103, 123.431403748045, 170.202778364346, 122.253323199288, 102.547799322343, 143.072237514848, 127.369378655584, 134.733312315125, 163.383807143627, 155.901495162323, 102.220827296918, 127.643584230403, 112.159548112406, 91.9286102280121, 156.389110048934, 132.721333675902, 161.713580708071, 124.615537810402, 113.126481040169, 150.553641486845, 157.644785036623, 137.494714091182, 118.015305034191, 125.89727828181, 115.198123730171, 139.778938720722, 129.576073154048, 147.850079062474, 106.521864544732, 115.779565214818, 119.90460528514, 131.113422251096, 143.954435159164, 129.497455450061, 144.322223582434, 144.50525810258, 140.480828811947, 122.138305633061, 166.306171928809, 105.121011874504, 154.445112504215, 123.815569325944, 130.769400492926, 127.978385266871, 123.202643967095, 141.943866916532, 156.530419572219, 168.139857857678, 137.051609116366, 118.221605288259, 144.469485719153, 125.676488891119, 133.620154025125, 126.492824952559, 132.32633363788, 122.01867874466, 127.80818052721, 126.737973021128, 110.158341059447, 118.759952418283, 128.838533728541, 167.981166657051, 138.934480697345, 123.175527321839, 137.367911298276, 148.48555463708, 126.3678249104, 132.661730458505, 122.536177031558, 105.423028675147, 107.685371906173, 126.068385218861, 144.437941239839, 124.213651388677, 134.036114935966, 142.642140964304, 135.28576525514, 130.877315356908, 117.917363474128, 131.122852077883, 148.45011486542, 147.840532571183, 122.638377902252, 134.42618587658, 124.126453470548, 145.50361620165, 135.045818096258, 117.664293807527, 154.626786818296, 140.53086230888, 120.963868594459, 155.389389487009, 117.239152641326, 103.397048412412, 122.219062526819, 135.513156781403, 136.992202602627, 128.391839718606, 115.213293785365, 146.629418635373, 106.070461641505, 141.862783042101, 118.335800418323, 140.868195474975, 143.471571545033, 136.874129633541, 153.41263198618, 156.731336417675, 130.633098400373, 149.312579582768, 158.19215534185, 118.620038188174, 137.409120305925, 148.823839892307, 145.851781613898, 111.49540239007, 152.45763340777, 109.318179499919, 113.280269867095, 120.242375203172, 130.845211338614, 137.328378204, 112.058119754848, 144.25712744213, 128.688169436019, 141.454649796323, 147.274164973318, 112.962730992282, 158.264854914819, 118.514414668959, 144.51483778295, 115.689848938701, 133.966346119019, 116.672000727204, 150.778461039848, 119.613399801861, 107.795883768288, 126.875445605154, 152.134489778395, 133.712273518024, 142.480687133549, 132.474903479003, 114.475653847444, 130.498900272389, 147.951198434005, 156.111791371604, 127.406081733874, 128.455732651701, 158.021853208607, 117.525676970334, 126.897871239014, 127.667193362422, 145.60006016756, 125.070576820596, 146.449636853145, 157.219186312528, 151.42021193868, 124.510671682935, 119.627087778598, 121.056163732723, 146.285369367139, 149.818995394867, 128.649749893944, 100.885529925174, 136.083517475692, 137.329389517434, 146.743094578959, 115.265517054641, 125.97234606207, 139.515557016246, 122.659280889584, 146.107293151446, 118.76140344946, 145.739694174239, 124.04521671088, 119.960797468796, 137.305303362388, 138.51562054648, 117.997305953829, 155.546570257609, 178.908045894162, 146.204851665912, 142.15257545813, 104.424299428895, 166.081251705193, 166.019443728218, 128.759315756713, 153.542619038114, 130.676630122677, 138.01651682007, 146.299152928871, 143.566597799897, 113.210281003271, 133.178759317547, 110.512091746177, 124.800141007434, 107.222561546337, 126.182097492991, 140.644556521547, 140.075461332584, 132.521976647854, 157.172136540247, 109.941636561538, 134.850190997882, 116.599043925791, 80.6750683303699, 147.985310100582, 121.23638872284, 83.5352685967244, 122.559900922015, 163.065100113447, 134.542664569432, 123.371054037253, 132.463544304908, 112.857439803532, 126.444240065563, 113.274519706824, 136.280040625643, 140.990740398438, 123.919423289516, 131.597487696123, 135.24458063427, 132.894579552684, 105.919381131033, 133.591201826839, 146.60992488798, 138.559942200078, 143.115220274151, 131.507329201639, 128.228280680985, 129.702255914485, 153.272922972581, 151.097817351185, 127.068600484193, 121.775949882027, 100.584795131936, 144.40556176989, 132.985720982899, 104.864158030926, 128.189054713854, 143.28280854196, 136.375201723464, 126.664591701278, 143.006609065577, 163.434911560811, 129.694984253573, 102.663990100665, 124.444308207186, 128.310719015787, 132.853733491129, 111.916398299195, 105.849497693419, 98.7555520151821, 143.879396681905, 128.558831994525, 133.418330267584, 128.165229126986, 144.964388074813, 124.359540926171, 164.447960593891, 140.915494806706, 125.874816792893, 159.316476714367, 135.111016432344, 166.451434181602, 152.047693868917, 113.775380802243, 130.434112148523, 110.092832367958, 134.425396311551, 112.794409197499, 122.951554142515, 125.082475539628, 128.736371153949, 145.091454260285, 136.044290888836, 161.343098778314, 125.445374368793, 139.415012097564, 107.044601123971, 110.501226776745, 112.852407881776, 134.065210753648, 125.450307925754, 100.40239784786, 142.208667359388, 145.534448159951, 108.625501222533, 157.039328897996, 111.693567673357, 137.019594661621, 142.732958319971, 120.443416274056, 120.739372053722, 117.804159408972, 122.149942935001, 133.135543488151, 125.826672939185, 140.339724481988, 104.515660848052, 135.89679934904, 141.378651564695, 135.882636387687, 127.403826174779, 111.956230577278, 126.139424899606, 127.90411890315, 151.080280579892, 106.087570613677, 126.401368752796, 94.3481998865755, 145.700012155661, 147.999470204544, 160.75732357047, 110.65102409249, 135.565753889999, 133.454616937925, 135.042937663119, 140.096787543088, 136.895538048215, 161.05341508354, 151.180795810729, 107.11495955543, 119.218577833607, 141.92531978458, 139.517024221175, 125.214693013373, 117.877581162201, 121.012549448275, 124.596188894642, 96.3035386267467, 121.657148503607, 111.603763802617, 132.734836203001, 164.433392871404, 120.655718063124, 149.303820236842, 142.752394103114, 119.589166206643, 130.227003325806, 121.605590670042, 155.882467139944, 149.002648617501, 100.284656145855, 117.107017894985, 130.983473809849, 136.449672477101, 159.823863382301, 138.167680605442, 151.622744738482, 141.649256771788, 126.291746774091, 139.164795816287, 122.537746880674, 135.053058600382, 107.185453165736, 103.522247077464, 149.227096363343, 107.114788884975, 118.399557453999, 153.904639900365, 145.33743821248, 127.377905293447, 109.907256185904, 122.161046558594, 151.925349494274, 92.3635245638204, 155.129372871834, 125.640238680374, 121.328509863231, 115.701104848822, 109.68372013055, 129.745523144843, 174.930913895834, 136.031335138684, 111.191567927805, 131.388639373126, 104.165587134092, 131.378713409089, 106.309998971701, 104.711759462678, 116.450599118422, 146.295994678515, 146.932474293115, 137.020047632984, 124.961148363754, 116.911573852414, 121.036283595596, 125.56467739096, 142.405237285259, 126.994311975756, 112.762928105337, 155.163901151616, 108.313990198792, 119.409671156555, 138.063669465934, 134.646919303533, 137.20008581286, 162.833937000445, 135.199613865112, 174.293359279126, 130.791823425927, 124.262817564134, 99.8615056688817, 153.168797937028, 136.98001012513, 129.778415455451, 121.096856765507, 165.866465159495, 104.378335696189, 163.345355372144, 163.019289336802, 137.391558879443, 112.467639554445, 131.902835578995, 96.7697698509342, 121.938514973318, 103.147213021802, 144.806931412391, 144.627936670619, 120.88254346975, 148.300864616922, 135.162520159877, 147.959316159312, 140.385946975351, 127.919642654707, 163.423999114117, 123.483521277923, 114.510526454268, 156.362034352462, 116.498516294625, 103.276403130959, 108.320868787833, 132.074149661377, 111.05029202976, 138.159900590273, 142.368274836183, 155.444881423523, 126.3755803298, 118.505135356285, 120.092347604878, 137.251500682662, 152.21948734358, 112.609193303239, 149.619592979924, 153.557378880482, 133.407912378904, 114.301235944519, 123.278094861004, 144.750699823579, 146.686662446222, 127.492081276162, 118.253321478387, 145.765278745042, 118.800400535062, 125.089983200114, 116.73110991083, 141.76330409865, 138.18132446981, 162.725303572456, 135.931786634169, 113.772848267242, 112.600677196693, 139.825286918486, 130.197737965811, 140.408089206579, 121.818120475965, 145.427594754677, 132.784965958083, 137.578198326051, 159.438725179091, 100.926799136838, 143.858297738488, 119.556884386652, 136.156461300362, 109.313626025048, 105.563738352285, 137.291215826453, 119.184652064279, 110.806671093904, 139.299322844829, 110.077003791669, 107.534418693535, 113.669059741131, 135.913076795477, 140.124381104879, 135.928845190022, 114.431063451885, 111.199074253774, 118.689467396706, 117.942900717578, 140.609782825437, 125.588547222427, 147.8138450535, 120.986565368712, 129.264175180661, 140.173679970958, 124.630634618397, 131.043340935763, 136.052392625106, 132.576852997479, 116.821510403235, 106.582248169306, 124.717896524293, 145.441841870126, 120.269062228662, 155.385485294194, 119.755857952962, 145.40081457688, 132.248857999051, 117.442842509518, 123.360505446125, 130.078907960516, 128.38943951232, 105.527408407512, 126.042042239818, 148.977320497522, 153.412828284484, 108.402576938925, 119.04864854801, 133.057312483981, 136.141342324295, 144.8233554562, 110.775246341232, 140.74645758296, 115.682342396199, 123.110342999211, 113.333818665157, 151.741823633229, 107.486001040085, 135.892930778047, 132.831774434693, 135.980094530388, 140.308520390872, 174.92742204872, 139.508893564697, 131.34775740242, 117.341055515424, 121.497887917447, 99.99773356509, 110.525372515837, 137.920319257158, 144.256596439281, 111.604340883565, 150.46345833809, 96.8374583245068, 165.79416559369, 133.908710272433, 139.801007535673, 132.039623703691, 133.390185905432, 127.744810005648, 143.533779779517, 147.051598933716, 126.160029843946, 119.450583217354, 95.8278854493598, 129.720512717829, 118.707051667766, 120.159926027051, 115.133606551121, 147.577142158984, 138.535397006463, 137.651427023098, 134.411041724432, 146.429087604773, 98.6009554625086, 149.707600927623, 125.721762776425, 153.134333715363, 149.787193095769, 142.703759053648, 153.440431600628, 140.009610756352, 117.686928567457, 121.398328248709, 101.210528994799, 110.04872876945, 117.962953829161, 130.86024523031, 129.481589334765, 125.256104090489, 141.209073486326, 153.942478954803, 104.523920570945, 155.696149106938, 143.133245954313, 169.310768370315, 160.219019237338, 111.265705274751, 130.789212705424, 119.678484843273, 119.422028849321, 137.600771287724, 107.951817521838, 120.146150470535, 136.05581015467, 126.015672889648, 125.141879087722, 144.397116932755, 109.711864990589, 114.149818725771, 150.24029815579, 118.654110053604, 150.694297132934, 109.692178196862, 162.251646606839, 138.073150399405, 146.359480030255, 148.310684825102, 129.980786980325, 144.53704062955, 72.2414932266601, 154.240424303732, 143.401551606005, 117.200193627184, 107.640060659574, 140.670603929086, 131.452769057574, 111.634315835401, 110.952379588101, 94.8359469473985, 134.360407541865, 135.593987074005, 132.924470496543, 134.756828971379, 110.169984910072, 137.924541872872, 124.625329756659, 116.978647429409, 142.953291428256, 106.254755905938, 137.573347663862, 95.5514586905841, 143.846865293797, 145.276298319893, 145.848134451403, 116.666528851176, 126.025119610023, 133.883453696286, 146.656322011558, 132.082688238927, 135.434422115299, 144.011554925765, 121.553455724407, 100.231754173337, 120.912561429112, 118.45305982484, 137.40816373452, 145.63957260106, 156.00217019083, 119.047006997501, 144.655895710451, 156.318847763536, 137.484260716371, 113.717541996319, 156.592902362929, 149.794646639358, 148.496977417979, 119.468462456744, 117.504851518388, 134.459260622872, 129.222390661392, 123.344538718925, 147.173790672356, 127.415895997026, 121.495747631034, 159.398575446161, 109.104752985555, 138.199095831315, 113.685495704724, 133.604371247752, 108.518095782323, 128.504739433147, 150.411487616665, 134.223950594108, 161.677277430607, 101.595099484572, 108.690596994315, 126.457579816763, 118.175208170902, 117.88926486543, 151.073464190324, 120.789177190901, 144.635374536172, 137.501470011924, 153.528639474923, 117.758719746671, 133.611079558767, 141.7880363997, 142.638922386382, 111.301654791375, 120.305706204264, 124.56775229308, 119.623762886838, 130.03786495015, 115.354396262302, 136.100789438899, 131.068296030295, 106.249621742929, 134.054373968696, 121.17351041535, 143.483078175648, 136.982022059182, 132.737704925509, 104.424583349094, 87.2154170190088, 130.827063354298, 114.899044549332, 156.904338601391, 134.875326539248, 125.056400937654, 118.310604006611, 155.422639551844, 132.965470385606, 94.9129071138591, 162.944213682541, 160.524205215505, 120.591951641882, 97.4800515251089, 122.840459201775, 161.766919091895, 90.9530157950031, 120.000771672576, 114.684588664031, 124.835310327081, 138.424969319581, 163.631164152198, 161.398698357602, 166.959643464926, 134.385742302111, 98.0161702885019, 136.034469855385, 119.653667380534, 116.503970759161, 117.33216158099, 146.607702355529, 150.349100904631, 135.284906877628, 107.602357700978, 135.049167385969, 128.294088802553, 155.847328235898, 128.366554928384, 126.198168285234, 137.677623520251, 117.417032673729, 121.400928128213, 157.500282407405, 133.894784589092, 139.192259477594, 120.493539419105, 162.343802083676, 126.709805404334, 128.294200314597, 164.039829363066, 118.012345588865, 113.466836700179, 120.055219415787, 138.30964256446, 116.653402193869, 144.631391305461, 124.052521327894, 155.285542577262, 141.448466071526, 146.005032990242, 115.857356787618, 143.870882299662, 127.526781538924, 155.478365480598, 120.339938752846, 103.493679752389, 152.752183310605, 138.604668455506, 121.532868236572, 137.542769586959, 143.999820421699, 157.206741567064, 107.489695518824, 114.628369716611, 140.900219886651, 101.773293007267, 115.438638877708, 114.864341262792, 164.923826188903, 117.769693017771, 127.558668264697, 129.689078372491, 106.686967619175, 128.671260932384, 134.55062940254, 134.953546597553, 142.089837078191, 138.586521472867, 134.553231356601, 139.945422729988, 138.282606875436, 144.462208464127, 138.128340322365, 135.312222789614, 131.211974931803, 185.669012600456, 128.079776170491, 116.062290504036, 142.929852360465, 124.105817064153, 99.9097140797907, 141.981755103188, 129.045227890369, 131.4064861227, 118.202993032997, 135.970353800691, 111.240128806278, 105.054684100021, 146.964896238404, 118.636328498637, 136.646964889046, 150.30739793182, 164.673590376977, 150.899026227667, 121.527849223872, 145.124437720579, 139.741560101919, 146.547212056367, 130.185842335011, 132.719975783277, 124.82093311617, 134.31888446318, 103.806435213533, 135.230318776278, 140.050881372167, 155.305699594928, 139.154170837602, 127.67241719255, 129.497598711281, 117.599919550391, 144.59797906081, 129.765655491432, 129.555437011081, 133.411622613971, 142.938301926564, 142.540739038348, 107.803034184112, 129.339893087362, 144.461216318059, 128.287711440179, 142.562788037342, 125.878998043368, 143.209302169674, 147.927721200017, 126.618031923716, 117.709102279708, 110.62538994941, 112.305839794984, 156.193168339637, 156.063873977153, 116.253911925835, 157.074521518576, 124.639882933118, 145.203964779577, 128.845847118248, 126.478286256256, 99.784373675423, 130.2304564691, 92.158571727514, 142.643676322384, 123.149750335034, 114.949367076298, 148.58819313649, 131.813707794814, 114.706143580594, 114.234671380121, 121.569753376025, 145.515448913081, 143.985265659054, 147.148553923652, 120.289557481174, 103.984213266794, 158.678847421683, 110.3434224732, 132.693573837801, 155.684805620126, 170.017925092268, 127.969955404274, 166.152807905438, 130.617799114289, 136.955372697773, 132.638432273216, 148.890494544923, 128.042951297964, 101.189700352304, 125.913394384007, 108.16852876008, 149.98099945377, 99.6186704692662, 130.948824950068, 119.122997858851, 156.369158940753, 115.850418371603, 121.717303651647, 136.890475589598, 146.046681732876, 138.329014561109, 153.850604437542, 135.810059930924, 132.412521082064, 167.614597667805, 130.676547647186, 111.427538611688, 149.407611782282, 120.110215835847, 140.191141551181, 115.103574193402, 124.808471462334, 116.120885775563, 148.945614264761, 142.305598678896, 119.986353391648, 134.367501543541, 111.39351300661, 117.609176582207, 138.709963394778, 127.830712667484, 146.364409740592, 113.464970844976, 136.258946934113, 141.067113969229, 93.6904430336021, 127.356752513697, 147.021343269874, 122.694638074722, 116.811774431608, 150.172841556068, 126.887130029282, 96.752059615293, 87.1512752629519, 136.088046041644, 130.835605491287, 131.082921049612, 142.516132744594, 130.557492982679, 142.249345851728, 130.993340933196, 128.882304946561, 83.3694946895747, 115.216140852202, 137.987322337638, 134.937613544976, 109.446027649584, 115.716032571279, 110.886940975371, 129.246464335441, 147.023845516946, 133.270223430602, 134.166509493836, 160.931571415476, 166.993197652977, 140.885347562676, 128.262536923212, 129.367104666462, 147.379903860342, 132.81334628354, 134.926748605063, 125.45721361292, 108.337096740637, 126.412562111331, 151.893214529588, 114.017497235208, 146.207798192899, 140.162369472145, 126.310107347375, 165.165341384728, 152.093687628647, 133.87513395089, 120.7432803471, 131.28566791105, 174.921628423578, 140.450021401871, 118.097183620876, 129.629064086816, 119.762571071422, 132.249586905754, 104.969277642138, 135.039073231942, 130.043844523341, 122.992987550879, 126.347742912865, 85.2907032555419, 138.443585463917, 150.60094336415, 145.745085823373, 144.989875494863, 130.74630132765, 112.384933020612, 111.57650284862, 127.838243943362, 155.390739330963, 124.918709150969, 134.640116106032, 111.186556833481, 123.003055429294, 136.143466948422, 116.881125675651, 116.555366535065, 116.29442847195, 131.53868162736, 160.221154657261, 116.593992949737, 121.223755819274, 157.413749326333, 116.4779470037, 131.544691699612, 150.561525315846, 120.803577530042, 125.003024244459, 113.360837886483, 130.869415893472, 144.129550421594, 93.9312973671616, 163.994963563006, 124.042456136545, 132.663617593185, 138.828780708046, 123.053270054581, 117.293823825817, 115.475897341073, 146.984700696068, 155.628586117858, 143.996001341348, 121.731784878024, 168.381681408489, 132.312170695698, 162.39707054147, 135.933464379105, 122.257959907569, 138.18649777296, 152.277758067804, 138.43168654436, 129.91424326374, 163.247938028835, 115.03198525079, 117.402078254146, 134.965840571359, 157.879267973367, 112.128849259454, 136.632681427823, 153.961384610875, 142.492814050038, 123.874987670075, 156.298283240336, 165.114569195465, 129.672211534287, 117.277825460802, 102.887609471637, 121.022208692629, 156.556892956063, 127.82458779383, 154.531972584925, 90.2329201921151, 112.646746177788, 140.441513818823, 135.9561282144, 130.990723113709, 125.306438052717, 124.092095969098, 120.157437601507, 144.345672922997, 147.823306562639, 126.257649460719, 124.275373126063, 100.857682994527, 123.546566773206, 101.822443655159, 110.326182768937, 158.775324964334, 133.799145150537, 128.80422972866, 157.646779585775, 127.870796922596, 150.149427434186, 150.934065256171, 151.090237397592, 139.232569111521, 137.052779675276, 131.473874162357, 103.593847766911, 134.264333987509, 119.447718815903, 134.797270322863, 116.055424086858, 117.621972633685, 115.591287648286, 128.326217954942, 150.113135622044, 149.150608214664, 130.157549123862, 155.491163476896, 137.398573660504, 154.762482778039, 130.247904779737, 133.391286391668, 141.270831688614, 88.0063627065012, 138.088894367388, 155.546883195342, 137.212382037256, 117.277212385092, 128.803597106778, 102.516663671953, 123.20931485179, 124.443795622604, 136.204066948263, 146.854905822236, 123.8148291968, 94.3785549497754, 141.189172991165, 145.91911660068, 114.007302203541, 161.113939243065, 128.024237558065, 149.513539146885, 148.023553652225, 130.429550697452, 120.150842848356, 136.279139892852, 124.243007370483, 135.744399614971, 105.179656052037, 112.432019988032, 153.251563043664, 113.316804549706, 139.174309006584, 150.65139815677, 123.49805504049, 120.372253125589, 152.804782680478, 134.654528191615, 155.485828880027, 150.255346159523, 155.580334500354, 127.444351607901, 142.292689700393, 139.215783841547, 120.21343879197, 113.808966925131, 147.75633975325, 131.459839858537, 143.073982030412, 118.160823321647, 164.766071776835, 130.29744222031, 137.901486285408, 120.844240752891, 134.607761337431, 120.221833512959, 128.166509441965, 106.918730794646, 97.2020624615166, 132.257830395919, 139.331691503406, 129.142905961084, 151.838564724467, 103.392129337721, 109.017611574142, 102.155756143878, 125.948839163121, 111.968053923827, 115.819986642529, 124.846659884955, 140.767572476554, 124.763479134242, 133.835622792739, 130.036450053618, 118.131065386111, 133.646150957224, 114.37110485355, 111.826942119927, 134.993409375362, 109.256896958675, 122.847109789588, 139.540935114985, 123.969951492635, 138.044395361435, 144.340319153418, 125.049296946979, 155.261570364827, 136.889144617112, 128.161688879313, 160.876650355681, 126.437804350471, 109.18488996647, 107.639616610742, 149.359914283469, 110.332622156956, 109.845218878951, 113.404101097193, 130.187957313272, 106.667132691132, 127.69440815102, 136.993436395494, 137.833059685375, 112.175003360165, 144.624850831468, 140.59456482492, 149.515203202553, 117.016923972044, 122.960642602095, 124.664025562589, 146.823414037636, 88.9014853913794, 125.656692954277, 130.700467400539, 145.567091906936, 130.945620110085, 97.1352543727181, 112.517010115224, 157.14490161187, 115.386510775222, 111.498880744496, 104.130964391011, 136.61141513968, 126.548932578312, 146.146561317198, 133.733414597987, 126.467676936491, 161.100551566913, 148.18626268614, 128.969952566968, 124.567069979771, 110.892099526217, 140.224061611557, 137.685031255165, 101.532162546225, 139.581511538317, 147.768662482301, 145.223022779278, 127.617589953445, 127.514720744965, 136.566291496457, 144.359618106517, 101.501511715492, 154.481956784364, 143.625447146665, 135.521253038456, 121.428441994646, 124.19332685299, 100.695052612988, 140.526478659045, 146.850084940046, 138.225406221634, 135.61254320894, 134.799823074803, 120.323562399762, 128.036696392608, 150.797747539343, 127.177373721236, 117.93593308625, 139.374798872144, 121.660544535728, 119.359107670674, 148.118182798254, 135.426739915992, 141.022628814091, 131.694609685081, 146.139735786688, 153.030628924048, 113.801262489395, 142.231517214681, 136.381285708117, 148.920898532859, 110.662136039449, 136.675648883268, 147.256678778028, 114.085710063045, 109.844579993825, 147.602874695127, 173.64123902339, 169.227062771317, 128.731867455161, 123.61739433045, 118.460268619544, 159.797285568448, 89.2921650271005, 124.555843020994, 127.11607090776, 134.484823834942, 124.668428462103, 136.926265587675, 152.770505002368, 147.10252090429, 132.25760280014, 123.356125978386, 114.579382731918, 146.050088768888, 111.829199387655, 154.207517970801, 132.766406174681, 136.027302144236, 139.637891186391, 126.518224534903, 145.097008991744, 127.469016586936, 125.331971892655, 116.766112633788, 155.57569729816, 143.601836841223, 134.297395974083, 109.86665849635, 113.300625564728, 135.917134170614, 130.283191234616, 139.627221998812, 136.833910385871, 151.082306958646, 134.060870524922, 129.19812138615, 119.672374123042, 144.889833294572, 124.223957957316, 160.351649703161, 141.262110785514, 141.219746417434, 106.378517077196, 140.264169626805, 112.389937433026, 128.480278140234, 102.380442351908, 142.408177348281, 151.413213147941, 133.344475035684, 128.712532071303, 118.413415800116, 116.519094625577, 108.369091438326, 127.338143789302, 149.764067371646, 110.150069869694, 131.859525398421, 125.779006933865, 137.438166427317, 106.681949926929, 113.049339392676, 140.932849010381, 116.474731777171, 131.649005948649, 116.314741600857, 128.769853131312, 118.218331994148, 118.795649260903, 123.472337905559, 136.414184775672, 149.865776817612, 104.723520751657, 155.449456238902, 145.072513372538, 158.611337162531, 140.833650180027, 90.9214433462733, 113.771164276242, 102.566448595624, 160.811204305544, 135.098313863676, 151.46476306589, 117.407748161099, 124.546631168476, 128.255874116069, 141.662869041801, 160.038906369829, 139.792527466013, 141.206062977783, 125.01065512379, 122.73141373307, 100.685627577882, 121.695305042671, 130.486002006236, 113.543272977952, 130.863679418624, 132.532961575199, 109.960449865028, 139.351762459327, 124.048512583025, 135.926039539168, 126.352471571538, 146.357248345672, 125.685966092992, 129.653202819623, 142.041327162254, 115.021184942774, 146.685331830657, 123.245944856409, 130.927236330755, 143.089177383323, 131.09026927522, 139.363491032867, 133.184177377224, 172.254876117587, 138.541102831542, 132.931196262957, 124.559028731459, 146.431470255593, 153.287958447142, 138.977166930083, 140.065048179128, 147.569487255758, 142.969272199002, 150.993392071858, 130.869979665968, 105.465454351555, 129.129119802284, 134.957570632176, 105.212420182605, 106.089996208966, 132.987727988444, 128.085678015602, 112.28805341069, 142.908791545549, 131.6637084578, 103.022641104758, 139.149942427116, 121.930818931386, 135.770286930943, 120.184502561613, 139.844244651304, 121.975428869281, 135.841945196316, 137.919134847547, 135.030976020376, 110.499835792998, 145.966832778655, 118.783150079444, 149.466007353311, 114.235111531817, 134.221716501499, 114.341945489451, 125.571654217657, 77.4303302096106, 150.964573956055, 149.348506408349, 130.07277411713, 150.182933213546, 124.132322063628, 137.341665308091, 138.194159738597, 122.756688635322, 122.377211855348, 132.165895339642, 117.935440498817, 142.655263259586, 120.466729099677, 143.645307161358, 120.044796170238, 130.134612581537, 103.41912311401, 142.685774093438, 105.002091922622, 103.524053003943, 168.874090718436, 105.290741514282, 128.082839624975, 147.41478468296, 124.778859488699, 128.165726884861, 131.979931486397, 133.702572584399, 116.324909040711, 135.213266739298, 125.540677540842, 159.022282390084, 110.359765644826, 158.550623883903, 138.943259533166, 165.752354037597, 113.114895357903, 132.231217994384, 141.165545053044, 143.788313350252, 143.626698926992, 115.711057863264, 117.130037921648, 142.358551907328, 125.355209034616, 123.288255480667, 120.943335566831, 120.806536821223, 144.790379458442, 150.182398927665, 137.457570184519, 135.339436861118, 85.7733477880828, 126.790504527197, 135.570807266372, 122.060387316322, 129.804727492069, 111.872896438107, 117.888959010526, 122.670719918253, 152.077829956771, 91.4659520253653, 97.1991996446142, 131.034755838399, 138.006735375208, 119.052812508876, 150.425009688536, 144.011412350308, 153.343142990841, 143.366596668259, 125.946041119092, 123.559681896218, 152.513503128382, 128.701779945889, 119.620203307632, 129.500960136765, 163.536979645847, 113.386271544408, 139.415040668281, 157.328867077261, 152.836440713277, 139.9588023984, 152.547250843054, 160.584004314068, 149.368613569339, 122.611509446818, 147.628238850003, 114.509992058365, 153.758934469406, 124.222776943312, 133.423430701275, 182.088488844978, 147.766213177313, 103.880887121947, 137.608379823918, 103.196519906543, 135.714276029978, 137.816583261114, 118.397250739373, 142.464584367024, 140.421053052278, 132.331457224813, 154.511313037263, 117.153581921274, 140.012213570348, 160.485163372034, 108.483056673794, 177.171872898494, 139.781966288272, 123.029812622426, 108.342694314912, 134.619740937277, 126.637914951599, 138.437481536236, 150.644769547356, 122.57986057648, 120.669692462587, 147.985558808298, 129.455421085813, 120.175454482513, 162.360915704474, 140.684196594833, 149.358626868166, 110.280586356747, 112.647439194346, 151.167512731692, 123.848893330691, 124.056816819418, 152.074651401886, 107.846486000628, 152.12920370134, 123.894879242896, 106.670805115127, 147.652180609393, 117.6347505696, 143.409465607321, 131.461742396853, 95.2593923691806, 121.695120316053, 149.706923394971, 117.710133445344, 142.279224339688, 145.88338020994, 137.264892614505, 109.104929202887, 112.884109959776, 140.33030633385, 128.909167606793, 140.224524459299, 126.754211343098, 130.370917022948, 134.668732096815, 137.553471779545, 137.102450428152, 173.059683908667, 105.810901286908, 134.450654596111, 132.160262469357, 135.292602760991, 112.266389996335, 116.413601381155, 106.453942493992, 124.370090939068, 121.494046028603, 136.989969208713, 111.610168325791, 146.947903511495, 110.888828638378, 122.958717430338, 132.242552883995, 133.985554094408, 127.744737761486, 144.111061870113, 130.239583633679, 116.571305187491, 146.998866500066, 128.954942739886, 99.2527452635522, 141.538468513555, 118.802726589167, 114.934410035315, 149.101778813544, 119.566687714146, 138.876659652023, 143.157105269573, 117.441004389807, 135.598941791568, 133.211704505139, 148.864941722739, 136.242226668277, 122.917792305898, 133.190232654922, 147.173807391291, 163.268180479543, 114.75556831564, 158.381992677566, 120.204851772164, 149.287301496097, 130.2298578118, 125.686958614496, 124.362074297129, 136.888308218811, 129.861359832711, 138.834189493352, 144.473473531064, 161.949224400306, 115.245975741573, 126.535872023317, 162.15921023645, 131.647529628138, 151.277316135374, 129.481748314824, 165.648891213967, 150.085965557174, 127.074883170333, 125.296664843913, 124.783360115938, 136.771619525164, 150.485308123491, 102.049740904218, 138.326790543091, 158.32548053142, 114.115588300995, 148.945685110378, 148.821377452492, 141.784733973574, 115.910042539613, 167.768144484012, 127.913972723008, 139.537497526172, 153.81834543537, 109.167620949143, 132.974514039291, 112.370872034073, 144.596960451403, 113.313417497618, 125.765716637547, 133.364361894321, 142.907804184308, 118.280153017199, 106.097697522247, 130.738736819623, 154.813836143005, 162.996777908518, 131.991759641467, 121.609374868942, 129.645520578112, 137.213969774823, 147.083192826055, 119.744252258775, 115.425509191777, 113.859140684496, 107.498621719164, 127.06514120255, 108.042752238818, 172.994800099919, 130.337034290813, 105.868701567283, 108.109306096743, 132.774755287349, 156.729657797418, 116.860465295305, 97.0077695068331, 116.558278022048, 159.4541237094, 130.211942232955, 133.607184671237, 142.674226928131, 130.115401741505, 149.206477750627, 147.151194551883, 134.5892142132, 136.288534998585, 104.18946266776, 126.132069368444, 142.167845785697, 95.860135297648, 124.499365425173, 123.968252583265, 134.106302433647, 140.592687970425, 99.9265625827601, 135.86644460129, 109.564890900461, 142.657847859878, 130.972901419546, 140.890650564429, 110.185514996976, 146.850003331151, 140.303631569498, 119.849255828738, 129.364025292425, 136.80213141997, 110.289185033053, 109.387292175822, 128.742781218316, 132.654840513979, 123.912710171298, 130.219278029774, 125.026043308446, 127.167456668514, 144.414763179742, 144.625518560024, 118.874280068797, 119.682612193872, 120.181005473252, 120.08518916741, 125.228803782254, 131.00466679297, 153.559376448222, 135.280806908278, 130.692279463887, 150.339868191377, 125.444374847252, 102.010331756494, 162.014279813798, 112.669454560615, 91.7039298313022, 139.120394555622, 158.256942618121, 144.810394012722, 154.767959180265, 137.94720587873, 144.681259926432, 130.737583986255, 126.227672761613, 156.753492930607, 122.688121555879, 127.977766663859, 134.081425484232, 143.438033264765, 158.103144852473, 107.248670974126, 113.970623798146, 149.183253678934, 113.335633341485, 129.608465949964, 139.12104863056, 87.7982257269144, 151.537931884797, 129.074444908577, 121.538617698877, 124.096881888509, 153.215285170129, 137.073905491224, 133.842455034482, 98.0757837529788, 150.207915780649, 140.923312850644, 154.404558706901, 141.378823846826, 102.487794545311, 162.884138274688, 143.826197002207, 174.089141919859, 120.574458734324, 98.1415345243573, 143.938930691952, 132.665391515097, 147.289770046156, 116.941885248151, 135.135763717424, 149.97605921879, 124.215171315893, 109.167592779977, 143.262050684365, 118.749173562087, 127.732346651709, 101.982255212699, 127.340527867986, 119.94898414751, 134.457206840379, 132.965796965828, 129.086556896606, 141.785412180579, 120.932489499904, 153.097893509599, 138.283828107615, 103.734364821844, 142.577121653659, 144.041886938246, 154.839134917784, 126.374698151774, 118.210677599258, 137.962094054908, 106.208940949803, 123.093005231116, 120.456154452423, 151.071250783865, 144.202614217517, 150.020175519921, 155.715501081532, 136.803939498779, 134.951831760733, 138.164512917449, 101.324432143694, 111.381303090855, 114.361278681781, 115.585852907703, 151.034435536284, 128.005556932463, 112.754713430999, 117.840803178244, 130.349862230695, 126.492836174263, 175.758736608931, 111.750196054282, 128.444370318896, 122.170541358105, 133.168406549722, 119.896581379092, 114.971221188254, 135.748674939153, 127.186563133131, 138.090858465118, 138.428915873495, 135.601583002579, 139.973671511066, 123.382561278517, 94.2371487915728, 96.2233830489411, 149.596716070543, 132.57846633553, 121.967666889372, 120.127895527098, 136.071513645525, 134.009574375655, 133.913671223221, 122.005632685556, 130.904150259016, 123.112315667598, 105.713953791404, 126.941317733894, 144.648889226414, 129.50328367279, 112.738430736673, 101.561293292728, 156.332410672318, 161.582801731535, 160.352318464418, 108.515099747745, 103.443717052444, 108.025214664547, 140.018309617116, 143.037792159184, 124.002242472401, 132.923525547548, 120.790841244041, 106.036932198775, 123.691463271608, 137.510655959996, 116.554867986826, 119.488891617297, 118.225800269061, 135.376383775403, 117.228497649815, 121.740064275981, 138.59359185473, 136.00892773073, 138.794965987437, 121.997071140296, 115.328177861284, 123.209037523845, 118.062950226949, 90.6516787965367, 86.5705090942071, 130.820813481491, 89.8549463827435, 113.206889632032, 146.016067646097, 145.953476189489, 145.895888718428, 130.289131525707, 133.253907489098, 133.444482962922, 139.092029803751, 124.651623178438, 103.808291194258, 139.283930994354, 143.425723330105, 142.521271887274, 130.714133499626, 145.654329122506, 138.691708614275, 129.07661142909, 106.303202793444, 115.814604767476],[341.326739031648, 344.593926757911, 343.601030308397, 345.523475428272, 346.841080128522, 342.711699437007, 341.365877970007, 342.940952264723, 348.010226762495, 340.268039503516, 340.877159515011, 344.258409993331, 345.55414045119, 340.780391800283, 345.797290332808, 344.376923910026, 343.575851355926, 350.265989933516, 343.735596340455, 346.867110992538, 347.932035842006, 343.460016036921, 340.393626267265, 345.64334225168, 342.904718470914, 342.476802335524, 345.318736108889, 344.991737677564, 341.964833997584, 343.959765678603, 345.662288942963, 349.635130705751, 341.662554614443, 342.34938056756, 346.367352427774, 347.267302325424, 341.359223670724, 340.045354966218, 344.133134286038, 348.869342092388, 342.80952287692, 344.187118859443, 342.046751548679, 342.617740178108, 346.559967902329, 343.245128295337, 339.802939376015, 346.956827807247, 347.543164816182, 345.602785991449, 343.333170951718, 347.830998984437, 343.683957139526, 343.386503786974, 342.885181673684, 339.51072955696, 350.997869313206, 342.456743827915, 346.10512575624, 347.727833708278, 344.611123541575, 340.905934605978, 346.465805626129, 339.937479027674, 343.391607462038, 344.17697529951, 345.793574744119, 338.819012554321, 345.02101861718, 340.535485503021, 344.055883550313, 350.150654174334, 342.45838600329, 342.443132461247, 343.55168662086, 346.373010828239, 343.834863297465, 345.703153775499, 340.916707166943, 348.171984368135, 348.369278658459, 343.558010757893, 343.575014308901, 343.687545317942, 347.219374952262, 340.993921075981, 347.688096497426, 345.046286920215, 344.710279096479, 343.283674317479, 341.585765560346, 346.768086978642, 340.161508022924, 344.998573537411, 340.677518338437, 339.637723897456, 344.798737085592, 341.99352817541, 347.979654934091, 341.206525437411, 339.93429271403, 341.411278296951, 342.800764681228, 345.777657426534, 340.762619251769, 347.637377550665, 343.21739194333, 342.511946595067, 343.975008983453, 347.056276684314, 337.262374293472, 345.816046139744, 345.388688959704, 341.050411214202, 344.605441255709, 344.763641351923, 341.907645530465, 340.09628902303, 345.640308586253, 348.075893208207, 344.596884597854, 345.866030371154, 339.131099549527, 340.934287674884, 339.145976703851, 340.849862390353, 341.337151947664, 347.423683158512, 345.364136816448, 345.691615842961, 341.73112393404, 341.659967899078, 345.769605893317, 343.776467599703, 344.742849457119, 339.421500132431, 340.859828143256, 345.863708052134, 339.986775489913, 341.783444762319, 347.895728233126, 346.707650473175, 338.067924763419, 347.419428721145, 344.814080704738, 345.499486585254, 341.934207151824, 343.458828053675, 342.291819970885, 345.7244423553, 344.616937772566, 341.14119038745, 347.228048836719, 346.121238263822, 346.054026434176, 339.911368510892, 345.229704427511, 347.486923482335, 347.427561461072, 352.050477376957, 341.518244352117, 344.554860927327, 348.252232118207, 342.809362251188, 341.273515529936, 343.265473361491, 349.911326690151, 342.771996937308, 345.6548793889, 348.481964550616, 340.194129105977, 344.860184552753, 340.737251927705, 346.209439009119, 342.225876489373, 346.045170732791, 344.754778516424, 347.101016111729, 346.162476466889, 345.461200061048, 346.048511951868, 342.954198202062, 335.260186324708, 341.138786923952, 346.793399882035, 343.645605538984, 347.877807407173, 342.907321206369, 344.536562568593, 347.941114762972, 340.748240020359, 347.588084621598, 350.8822337695, 341.582785877623, 344.045244258191, 346.708868574974, 338.843776831081, 349.55869489426, 348.065057075338, 342.432898502976, 340.090907856604, 343.049394958819, 345.537790267462, 341.150993413949, 343.708055274668, 343.852764555633, 345.042502298528, 352.521297202461, 346.593965244056, 344.604802016876, 345.776317785269, 341.496888500077, 343.203605950384, 342.717865753886, 342.159209337987, 344.486761668756, 342.152155204253, 338.826431898548, 345.956625012129, 345.518423467748, 341.848503271406, 343.432482983523, 341.733548965361, 340.716506765709, 347.59073337877, 347.367218356806, 343.990999948015, 349.820777012909, 343.158215231387, 348.524011570343, 340.139956164104, 351.935690005376, 343.195710268528, 349.741841386034, 347.615486221398, 340.98665477898, 344.703316012142, 345.313313391905, 348.114406745801, 346.682553297721, 343.199206840339, 337.925910977506, 338.32412869033, 338.618084001263, 344.505888252738, 342.910124444334, 339.936223555421, 348.24962475591, 339.567694012954, 344.860803174024, 345.835519121133, 343.777231423576, 343.905452042371, 344.338450625342, 341.634178413309, 350.50941732854, 345.120968017333, 340.833725532195, 348.236928982091, 344.916436486217, 343.404081246204, 343.245774100485, 342.916974988488, 342.794687207746, 346.637884276445, 344.152167240404, 340.6559981323, 346.288525981027, 345.929923074594, 340.094977583176, 345.063236367818, 346.787826076514, 344.658193817379, 341.042547368278, 342.916352425068, 348.636952851972, 347.810516299949, 345.288291852796, 342.452244807221, 341.993753999542, 341.31256419193, 342.382456258625, 348.53962171458, 345.728000101948, 344.695140996224, 342.803653437372, 344.77819420525, 345.717819723467, 342.739002183883, 349.670044443474, 339.183162630378, 343.734082777134, 346.564071764591, 339.750146862295, 342.310398438072, 348.900246049392, 345.453861809913, 344.487111279068, 347.330604349575, 341.684563400981, 344.363928661365, 343.070608756809, 346.193997790447, 346.196887362635, 345.860017432249, 340.866957745952, 339.461062756858, 347.880149742559, 341.807251335928, 344.502611739954, 344.076319878825, 343.068488880772, 343.312154570282, 344.819711008312, 343.451538649315, 350.487739358159, 341.863665052032, 334.77873193696, 350.618322657706, 346.831803341186, 341.478462417711, 348.652284814843, 344.44912706416, 341.271953097377, 343.077528910846, 341.238228765174, 343.353630579554, 337.839066462142, 339.478505947476, 340.726669657813, 343.922212727026, 347.666216857185, 342.118808041879, 348.652911748649, 343.218915078547, 339.976995548786, 345.165580060184, 350.724465616554, 343.177929216272, 342.949909723048, 341.021533180441, 347.902711296852, 346.682589049049, 343.378064035279, 347.670280783777, 343.732313850432, 341.025435193268, 348.016248094031, 345.64853134808, 346.400266283347, 343.414053879154, 347.944885233059, 346.883890510509, 341.444355758734, 346.476357063454, 346.312494517685, 337.634389164088, 344.633560709931, 345.274613153633, 345.190513849978, 342.955394175805, 342.915617427951, 347.817794049778, 343.941448847181, 342.775789207682, 346.512758785309, 349.851416991885, 346.164525073382, 343.444580623017, 346.153141598836, 341.810814204395, 339.698962402471, 341.248769904867, 345.492089236748, 348.826759502963, 344.826253475118, 343.367045188578, 345.631729976009, 343.753191017216, 343.034660005541, 343.440357023651, 350.29848613718, 339.766434578251, 341.968472480527, 348.628171968058, 342.811989012318, 346.844491089715, 349.140046494968, 346.579700115205, 348.130371115654, 341.008639037421, 345.475771528847, 342.273623272699, 341.798259707806, 346.005179792647, 341.137498954763, 344.966027729581, 346.678523039641, 347.66481831927, 339.364665874397, 344.93726003437, 340.283839446432, 348.223543174951, 345.435195614751, 340.689364705295, 345.099245366093, 343.186887339042, 347.466445316508, 342.83945321135, 347.85690065556, 347.645073630768, 341.848896870644, 339.67147422905, 345.285012752439, 344.459945780156, 346.114101365079, 344.169680723023, 340.144998628581, 338.130738210603, 344.470946086708, 335.607557285523, 339.388574356722, 346.612624960291, 344.224289892148, 342.514991369652, 342.37334231605, 345.089400053189, 339.114798675408, 347.170643876595, 346.33896307343, 342.31041080238, 346.342846726868, 346.761648219114, 342.24609137398, 342.114201909554, 343.245554064672, 342.483534496189, 347.54009645749, 339.638752700038, 349.292116615997, 341.835489800317, 340.078798404576, 345.020199205589, 336.643736628761, 345.854582641631, 342.657696336114, 343.959860861483, 343.120893272653, 346.058581391997, 345.690307147014, 346.99618982975, 338.750696147911, 343.689014066678, 345.452065125206, 344.548165199832, 345.433151736557, 342.197018709217, 346.980540892127, 340.744514422222, 346.031732513839, 351.110244185234, 347.119347009588, 342.48880409343, 344.948396395032, 341.949033819915, 346.887250083974, 349.500260480692, 340.413532915207, 344.751165372397, 336.768109142177, 340.729653080026, 347.933953812321, 343.893620625223, 346.639240651486, 339.807472076343, 338.939584549222, 348.30193506037, 344.643798061478, 347.656425692789, 342.682835528741, 347.77357778563, 341.184561684339, 348.148062242213, 338.925469153128, 346.230916678698, 343.39981241998, 353.47725184592, 339.594791092603, 347.583102462622, 343.69060630477, 349.380230297897, 344.24869807307, 344.117885709721, 346.859757484673, 342.454803509014, 343.391252113165, 341.234607278095, 341.455005618038, 348.747269705229, 348.468372686023, 350.51386682246, 343.622863163749, 344.928524062706, 339.73567646094, 340.637695883815, 337.656688161377, 338.539174296496, 347.010627969768, 347.198725677471, 344.427660942533, 347.053875811341, 345.09492769157, 341.780414273581, 337.858924482198, 346.858474704112, 342.449202516856, 344.801480802975, 342.489897003644, 345.878287390638, 348.721670995688, 345.012616650254, 342.802180886311, 339.74789495214, 346.54366284801, 340.327982277519, 342.528336277362, 340.902743210932, 349.112391510155, 346.296653762249, 338.604295678652, 347.39350746524, 349.044184363999, 346.016848089086, 342.361891414098, 346.410523519011, 343.994144926924, 341.65569750434, 340.889450923776, 346.416792841998, 340.325610634429, 347.089871465091, 345.101068430119, 344.332395089879, 346.156904393976, 344.107295849227, 345.379336899408, 344.541311379664, 341.769640474299, 343.557960528586, 344.883537150588, 336.420971117373, 340.44472649943, 345.049961997072, 348.095553137368, 346.588277029016, 341.903679881545, 346.94853961395, 345.89502748408, 342.22648836929, 347.523268635371, 342.926511285538, 341.86119980518, 342.499739597771, 341.502848505422, 347.182199369612, 341.20849113587, 343.825702242028, 344.131988852878, 345.094452993808, 344.403155985931, 342.659251246482, 342.408059602069, 346.142064378424, 342.403730930002, 344.603522005387, 338.801464353465, 344.890993181787, 344.116197071968, 342.651659930245, 349.898615884701, 344.380927232381, 339.58978189655, 339.946638911974, 344.837001121778, 346.924010073599, 345.492671258801, 341.74431160193, 340.372140315276, 348.583483567129, 343.489806728629, 344.295079324007, 352.83718174305, 339.965483091298, 343.211022926689, 345.410868034829, 343.312481024607, 345.240023090092, 348.681372604406, 347.311166993597, 343.264561568819, 343.39198618325, 343.365439545358, 346.881661642252, 344.165633813298, 335.987174470293, 346.121011868914, 339.612892365598, 344.597749248781, 345.244925508055, 344.36960334254, 341.127649547708, 346.16791828364, 344.472110996832, 349.83933389911, 341.822856979007, 343.998544201077, 347.735066106756, 343.197807320957, 346.965245642987, 343.537927263084, 344.539097427081, 346.760235969383, 345.743965956187, 345.814821411044, 343.633033958619, 346.47569049867, 346.56889901545, 338.720797405898, 343.291257174983, 345.488329456396, 339.005553118758, 348.559631319552, 343.607943155734, 343.073028258589, 341.636731632612, 342.990244797428, 346.795035484553, 345.974644144634, 341.076433297788, 348.693715724218, 343.112087412966, 343.777084310829, 343.302853965283, 345.04832912793, 347.766614545741, 342.226601011166, 346.625350577077, 344.682182787752, 346.47303189459, 344.230188344578, 340.508834606432, 344.52158224351, 345.15440512394, 340.738602473452, 342.17346681092, 340.087246012189, 342.946066924614, 346.805795014932, 346.013538679709, 341.804121009958, 344.715043039534, 340.933525294021, 336.822554391939, 339.255936245433, 341.683881112996, 344.275775564536, 339.648347306038, 343.098736872496, 343.57875776357, 344.653611544413, 346.713921959865, 343.741666019996, 344.047622287035, 343.175230216793, 344.183712606913, 340.97586434128, 341.422065910083, 346.008977939293, 339.117743310348, 339.500584066798, 347.525064606942, 343.606454412075, 342.799096021143, 347.396193229833, 338.505674606695, 347.649091226406, 344.486746828171, 340.479652794887, 344.489853549289, 348.518513426887, 346.726459275812, 341.887647695867, 344.242267505381, 349.749709837595, 342.910797216395, 342.537488006901, 348.859989446446, 350.556231025439, 343.062080294242, 344.562603790774, 342.031402271479, 349.595397454587, 337.603866883623, 344.028185028014, 340.979453956715, 341.332124070523, 341.138637679541, 344.8765897721, 343.999660873324, 343.643837328287, 345.109986345554, 350.400278824706, 340.96788756927, 343.460622917678, 345.046551972351, 344.282373568895, 343.830156013282, 344.05487643957, 343.21814342765, 343.071910748494, 339.414621183666, 347.582488307666, 346.708007340401, 347.735637085767, 341.961010407972, 344.680814753451, 345.100510759081, 344.890073831289, 339.958912133591, 347.34001605095, 348.420527691646, 346.439432546087, 347.153028589753, 342.917261969873, 345.95416881809, 346.682755235582, 344.228292015189, 341.49341472513, 345.585844551776, 341.030128751185, 345.825622937881, 344.134701149516, 345.574310511685, 342.095934857095, 342.483445202582, 348.180426183319, 340.939927683844, 342.967316608324, 344.652591389807, 342.303507559026, 343.558988665399, 341.494282347427, 347.498000222972, 343.26761149106, 343.688068822667, 347.776797069994, 341.044303623259, 347.605160277681, 345.814109018794, 345.071361578146, 345.767279875217, 346.788030994303, 348.871163473702, 339.482844474074, 345.52545136525, 343.513504592797, 348.862797748875, 345.225082912263, 344.844831729896, 343.348488953687, 343.250638785301, 345.133205463142, 340.971169104207, 342.912323333604, 340.620997163794, 345.631862361321, 347.775729358359, 347.462594379792, 342.855409409589, 345.570460065513, 348.056663783394, 347.409485006676, 345.678305040775, 347.569652803529, 342.223789880005, 347.16623335445, 339.461109957486, 343.421149119507, 342.419075256257, 341.84262035682, 340.562548040099, 346.169647702752, 345.404704140471, 343.217969656376, 343.028863506099, 343.968848277952, 343.956793503537, 342.061748875247, 346.684494127347, 346.374032039718, 342.4328103871, 343.731823814064, 341.117708694631, 345.619421488891, 343.548793948615, 346.809096599987, 342.525713243778, 345.388268150704, 342.435754968098, 344.173440246858, 344.364851395015, 345.767850194439, 342.986476872622, 344.34006825173, 341.371009556333, 345.980009092187, 341.618334460687, 346.014721484375, 342.591610640902, 346.105983129728, 344.085221932255, 347.287306834613, 343.674983858873, 341.091108186443, 348.258890922987, 342.230260246884, 347.667517636849, 346.293367687388, 345.427194120145, 339.290168353264, 345.97882640722, 342.732418144852, 346.599317406134, 348.286731592735, 345.321224064094, 347.711321656722, 338.86764126589, 346.803680191147, 347.505479347985, 346.499702876978, 342.897652379317, 350.211921427573, 341.352605707312, 345.08977582703, 348.326882480846, 342.564677656449, 342.031867504662, 343.824683360302, 349.116140121794, 341.898811511949, 344.255034547175, 338.704639310279, 336.742055295206, 337.71597052035, 347.600239828171, 344.23532646373, 341.358902682281, 345.221963216313, 341.891604012079, 340.956009188803, 343.486304616951, 340.932440521809, 344.38471368303, 344.240724835807, 341.920892005972, 346.904728612879, 346.663622795224, 344.189699486608, 341.625364869747, 345.635757013024, 343.584755633113, 340.691477994995, 345.270971483286, 345.934706770539, 345.632731798214, 350.00853985459, 348.478094067119, 340.682707346972, 342.732864369679, 348.16328644318, 345.912786363613, 344.625902010584, 344.971549820245, 342.688780251918, 345.137039084171, 344.103145483803, 344.804449412182, 347.79462930262, 342.718796529614, 350.336288726544, 346.475764678086, 344.40650356971, 342.724015990366, 345.385078842895, 343.526799001614, 347.478662448663, 340.445045187952, 340.11547530775, 345.488483740666, 344.940463722461, 344.205664570448, 343.532839699538, 344.242174223977, 341.6847024604, 343.788876867712, 343.782880886545, 339.458755153803, 344.202298086446, 346.203053011902, 340.280843445803, 341.360683151938, 345.011618709931, 344.555320330281, 346.903948767701, 341.371739024305, 348.647996919422, 345.179505994256, 345.434678263949, 341.334346061205, 347.106737798454, 341.807839779063, 341.587625680107, 345.950228091726, 341.457150816063, 344.72619532862, 347.654675539366, 346.190026971956, 343.125933451562, 345.497243842947, 341.063096397496, 343.209722380998, 342.130297273729, 348.817751399838, 342.094404491767, 346.306365751677, 343.267841557278, 344.088228992881, 345.762144675945, 343.039668494309, 342.638205233081, 351.718572310071, 344.464784426983, 341.410948128927, 346.544096390123, 349.173327903652, 344.744327774545, 343.687282125468, 341.036963053256, 341.804604184497, 344.568114263137, 345.198062927729, 344.382320594103, 340.346226194184, 340.83612345234, 346.139050890748, 342.27089984268, 348.048991410888, 346.499797706296, 347.116335682772, 343.162071393599, 341.484814025425, 347.61107059152, 345.735953750038, 343.510865547424, 347.207794906059, 346.783370072571, 344.335733117163, 343.720865488811, 342.621550567982, 344.242082861428, 345.363956137283, 346.493146325416, 343.617116237428, 344.688060799683, 346.099823545729, 346.180656699736, 343.666560906953, 345.10452920779, 342.238455989651, 344.541904886445, 350.552048593272, 338.25713279675, 341.652600496791, 345.074618106889, 342.75060862867, 341.690978279961, 348.068508737477, 344.429332712283, 341.349402402937, 343.674784088287, 345.70004804775, 343.276899809403, 347.022191670846, 346.007051190555, 345.077154226769, 340.270658014137, 347.320875557582, 341.502485138636, 343.847909170664, 343.110424519608, 341.208766024265, 339.588235123436, 344.932237306442, 344.808332398768, 343.515903350422, 342.949310384169, 344.074593086695, 343.079545105492, 337.671162718653, 343.273296312867, 346.42104860037, 347.729095086032, 346.849461065964, 343.556751944591, 344.909633533714, 343.751827999817, 345.02574866052, 349.547163594616, 340.527541203086, 343.32567615921, 340.648274545502, 340.268460659091, 347.337484293592, 343.76004160585, 341.569883317963, 341.252020181412, 345.032139704028, 343.356311774311, 345.425630067431, 347.500275850556, 342.490481076633, 349.678579860934, 349.732679547971, 351.154802669444, 346.790908971091, 342.520999245562, 346.984797265449, 343.887966924479, 342.879820344308, 351.477442191652, 348.951907012589, 342.6831156757, 343.052270456246, 349.143751443391, 345.732661893988, 345.326612187472, 341.253114900295, 342.394058068163, 341.312551099272, 344.437296607771, 348.369500242717, 343.925041334452, 345.470439010292, 340.821437856175, 342.986568461696, 340.49772031044, 342.053151729341, 344.997761000535, 345.754082363999, 346.540729838151, 342.922861947583, 342.113858837583, 346.142261827139, 335.80712837647, 343.854664787879, 342.024385867569, 347.09775257123, 340.607676835071, 339.334848100412, 342.105110009223, 344.264821711369, 339.386591799352, 341.30302239689, 341.326431667395, 347.24199053629, 342.127637509723, 347.730557206046, 344.707812101291, 342.876012393234, 340.343850100269, 341.71387954159, 346.345840913052, 345.63646094391, 343.523058762373, 345.19200246841, 344.086029696154, 340.49273916507, 341.885162333076, 346.973739062925, 342.420756481205, 343.64664867991, 341.559270288627, 341.503608928183, 341.167555165149, 345.907794104404, 343.386038711728, 344.148130502743, 347.932189390982, 347.100376656534, 342.550628410339, 344.205936917899, 345.726542178408, 350.037389049034, 340.90875366487, 345.888854108757, 343.281137786192, 342.092064353981, 341.910514140244, 343.275642899421, 344.712214684796, 344.903587775621, 345.15037845686, 343.242172957286, 342.621459033235, 344.232094344011, 342.60441781873, 343.927761310092, 347.199066639424, 350.031105450324, 342.1902269947, 351.972462616993, 346.597566602529, 338.997023511327, 340.582840577283, 348.932503659433, 351.221528545088, 342.674726211728, 346.388203158752, 347.7170738932, 344.430438700671, 341.400147025865, 343.907618887489, 343.478392626746, 343.555518434325, 343.887343700134, 346.533783642081, 345.591311941241, 344.206255835989, 343.818247817888, 338.88009776058, 340.396721946131, 347.915321968232, 337.790425502621, 343.19996576992, 343.972158872291, 346.523358110158, 341.71133664185, 346.549429774371, 340.776626824788, 346.001852510114, 338.128075521139, 348.668097224319, 342.1248803389, 342.36084192181, 344.432345260456, 343.557613345567, 340.792364757003, 339.28560483532, 350.008739832025, 346.519623501427, 350.08685777795, 347.518470466683, 340.042055608958, 347.083342983821, 346.365425658227, 347.530696125655, 340.368458865065, 342.104079702419, 349.760481852547, 349.035208085955, 345.827570042756, 338.388319442996, 342.685393934528, 342.537092743808, 345.654416594721, 344.839521648513, 344.633596947549, 342.496456836287, 346.62044116192, 348.194002148813, 345.651905877569, 347.307186995837, 346.437201325645, 343.570585569892, 343.398627905074, 342.321478583017, 344.976509531116, 339.098682441992, 347.085447862259, 339.095609251256, 344.01074886009, 341.071938863804, 346.167634674456, 343.598185102693, 344.191477378879, 347.317079011326, 344.071386772231, 344.754258692142, 343.100848376384, 344.203899061958, 343.831890952536, 338.353061116109, 342.789029460818, 346.717409805586, 342.086725901097, 341.164833761386, 343.503796692288, 344.091691676989, 346.08127186814, 343.905541568324, 343.967732316839, 340.969747313386, 344.133214870852, 343.221323062705, 340.206920715104, 349.443649902177, 344.608113682063, 346.814721269167, 342.903023962816, 343.621940922859, 346.615631531279, 344.330967959874, 337.80789698208, 345.12445723818, 346.222056424417, 344.312509922912, 341.886305070461, 343.136580719803, 344.230686495192, 346.887304534444, 344.007981627535, 341.268107417725, 343.983952330307, 340.427399252768, 347.023908866617, 345.662128414184, 349.099642800931, 344.510001070545, 343.279939189134, 341.820680945963, 345.97589641654, 340.640866564495, 343.70789589754, 342.019178434064, 337.212115217229, 345.534792659422, 347.942627146263, 346.304249482501, 342.233885109954, 346.984406939691, 341.628318110003, 348.397077168229, 342.534492635612, 341.439841485695, 347.141055666211, 341.87808316438, 347.480641055718, 345.032319073045, 346.177363036567, 342.296367033494, 341.585233259879, 337.273224481806, 342.452302335179, 339.394529179461, 343.291705262055, 347.709344458954, 344.071231616417, 343.761477644951, 340.836974080893, 345.318215810741, 345.7266453322, 343.864357169225, 346.735719199286, 343.805315307813, 344.429867173179, 344.946708215131, 350.973266914949, 338.646934777505, 340.430767283449, 352.7585283967, 341.738081846863, 344.501727338611, 343.454429811508, 341.921066802697, 348.107677209205, 338.954421702982, 342.569879996736, 345.96003556266, 341.773470561545, 345.930933848504, 345.347495069411, 342.927079595313, 348.600320659319, 347.127035166067, 347.057468406744, 342.33073951721, 344.216230627384, 346.981070867074, 353.170968697265, 346.635776712159, 347.752335393499, 336.416428882492, 342.512676083366, 342.262267770565, 345.939778762911, 344.690697044903, 339.521353033026, 338.601184548482, 346.536562210957, 346.892117367251, 337.465793486594, 342.028196858539, 346.045420650745, 345.33151147062, 340.510330556137, 345.929687144084, 341.296960941075, 344.233752458701, 344.435645873336, 346.838957650378, 341.819708630417, 343.704316079731, 344.80634683654, 346.517244587554, 347.626768880459, 343.909792345797, 345.334885475301, 341.669179234542, 342.557364047288, 342.956584371288, 342.809062243334, 342.703075216093, 344.815332982642, 345.573437784987, 347.261147772328, 347.715954161873, 343.48339744758, 343.782307485788, 345.417218598532, 344.847225708239, 342.082333970136, 340.541838520715, 343.675844076591, 344.83810020966, 342.025291674739, 342.278230290911, 339.487409550814, 347.220582657028, 343.802203527362, 346.411955693187, 342.182821654094, 345.269081854763, 342.462362147926, 349.315025397512, 342.389467308265, 343.500374191542, 340.068615937292, 340.81264624438, 348.441093571441, 346.583741963998, 340.479640221135, 342.427874471912, 342.508446369334, 342.19434354501, 340.028403228669, 347.157233418384, 342.491377558977, 342.634237875328, 344.743963528431, 344.784171010988, 343.215363208951, 345.137562854777, 338.754227129203, 346.840987702409, 343.673258915254, 336.907720098834, 348.973974329117, 346.66388822564, 343.601674703185, 342.28693079365, 338.930127049723, 341.441798849009, 345.045741934258, 342.30872620502, 343.677182483724, 350.770914340694, 341.968882988719, 341.918517551454, 347.246088292831, 345.810961209525, 341.88536423949, 345.965431229112, 347.09848391148, 338.866790603285, 347.909240326245, 340.991078404343, 350.043510318691, 344.230362468644, 344.161911108999, 341.832799867779, 343.614988199201, 343.296265716371, 341.412486342254, 339.628292783958, 345.158641861475, 343.918157337597, 349.300228158493, 340.26949514297, 340.562677287109, 341.590241667423, 344.182154574003, 344.712674208124, 345.005761494061, 346.115277925195, 342.972775443862, 344.538796303442, 347.601958081906, 337.48128651699, 344.087405927386, 339.124683319901, 350.72549779056, 347.869537357116, 342.483370776141, 348.385484849259, 343.572980730658, 341.169994771071, 346.787681330806, 346.569757000029, 347.339416528154, 342.240441457381, 344.361564606687, 343.659471042407, 347.978734145215, 343.993489951823, 344.104152813373, 345.411513133689, 341.256436650715, 344.459719527511, 340.421811455364, 348.026669741922, 340.706439336093, 344.269711568611, 345.574001985186, 343.807239683859, 347.260073231654, 346.666602381584, 344.193842973823, 340.396002292352, 343.706242354362, 343.130161623703, 342.62156602336, 342.053012746985, 343.426706418611, 346.545778089424, 347.344726930531, 346.519940322149, 347.775245183116, 342.711471994448, 340.676134939771, 340.860148350513, 341.79387846017, 345.853501420119, 347.856870501181, 341.379516808343, 344.986388404738, 348.406839768138, 341.370119430508, 345.821814285826, 341.986266973312, 340.491602742588, 345.421169540794, 342.159996924571, 340.521972880988, 344.460816633013, 342.156603050585, 346.008783307162, 341.550864967094, 340.267636982551, 340.802532894441, 350.772525357974, 345.07721341105, 337.200369507608, 339.106610020513, 337.035022295323, 344.467906825654, 345.848989213714, 342.645250448799, 345.416207650358, 345.2191983985, 343.927659246399, 342.542836543713, 343.181625864785, 342.091887022814, 348.390388567895, 343.123552928824, 343.706238668977, 343.394318621407, 340.86448647962, 347.795632527534, 339.649832335235, 344.086075836164, 344.056364331668, 346.805989771094, 341.452875792132, 345.107239690072, 345.445991811125, 345.955641654657, 344.45114865598, 346.825201696224, 341.067020368331, 343.99450626864, 345.451954247459, 342.112277863038, 345.122456077784, 339.956436478883, 345.096897946265, 346.366651240181, 349.324099732831, 347.081347382102, 341.585748546085, 345.631894034515, 343.561653152868, 339.92411603215, 341.113986431398, 341.117566353654, 344.221166943781, 345.921459026796, 341.88146126619, 339.3733298644, 350.063774911365, 334.924257840043, 338.656449833101, 341.535694243693, 342.40198097677, 347.593805309129, 339.43325377563, 348.275586549571, 342.125534931655, 346.566724169146, 342.572831574056, 338.332392926555, 346.704598253137, 343.919225467619, 345.500212957329, 344.595943889988, 348.575039105917, 344.987034134157, 344.27394504197, 347.428722721167, 339.168360852625, 344.526711717557, 350.569772227947, 344.419941114637, 339.06055550962, 344.065493294309, 343.914800894227, 347.892840473743, 343.796864268277, 339.934650534983, 348.725123805236, 340.113784943711, 343.890849798846, 347.922674760451, 347.703255833648, 344.144585078286, 343.248119837138, 347.270132569525, 346.849817275067, 344.23496060281, 345.221343282621, 345.881296837877, 342.511122122607, 342.435724415197, 343.328408393413, 352.689913705895, 342.861161723722, 334.331111495869, 345.741990600112, 345.909096433374, 345.355808202242, 345.760654615247, 345.424287607216, 338.817490372415, 345.585895716755, 346.093549254292, 347.113117105525, 340.044645892073, 343.131462848702, 345.864526225748, 343.958022379097, 342.743656650824, 342.629051555901, 342.760337809898, 343.69097979442, 343.79792455518, 345.62120840401, 343.682186108375, 339.63970813458, 340.047489534491, 347.154171764854, 341.096199674958, 346.819032078802, 341.968674158476, 344.779901093508, 346.807715395941, 342.763313511434, 344.149767734494, 344.590201166358, 343.665157029558, 341.250548656182, 346.501258693492, 346.608922538091, 347.931977443804, 343.000289347735, 344.362573853549, 342.13297192354, 341.70686419594, 343.048072996905, 343.982902705095, 346.809925846357, 345.325346044582, 342.749759343157, 342.063420762796, 345.083819585294, 345.212033102811, 344.517286099646, 343.438978281098, 344.412759027059, 348.287771157382, 341.558564780241, 341.23878794567, 343.756759044895, 340.359194305013, 349.813794820461, 338.740494656774, 342.187632280744, 345.131977653214, 339.543273592266, 349.575213537674, 340.238892320922, 346.338456217828, 347.153894262559, 340.90359725706, 342.690089327342, 345.705481867721, 344.33242121038, 347.744263600509, 343.140274936004, 352.988488128658, 342.920772661982, 346.927263438903, 346.528689385514, 341.018813288175, 338.884536677057, 344.754543638923, 338.232923146859, 345.346253252042, 344.612816376862, 343.724938979383, 345.354851241986, 339.236196187748, 341.106992225355, 342.644230697116, 347.922739705406, 344.399982295546, 344.191050263398, 345.273529395357, 345.465658763137, 346.414140063313, 340.020629821324, 345.720450026844, 342.646255054668, 341.120939187368, 343.911184309486, 344.729919784613, 349.389128112161, 342.476348719054, 343.740618897342, 348.329597835716, 342.604892227934, 349.41376009156, 340.692658684249, 346.09262314004, 339.37960164386, 342.177832795016, 339.559966694659, 347.393703554303, 344.404509412221, 344.014176030109, 345.430640012055, 342.99961907999, 349.085797982241, 341.751938178001, 342.413881754645, 347.391019592406, 343.683168646208, 341.524973636538, 343.568065125587, 348.169619681948, 346.616982428741, 342.115776470047, 341.989982462003, 346.203797685418, 344.743721837171, 346.301904186537, 345.360397750358, 345.015250592815, 340.899921078964, 337.559415598807, 346.560325850941, 349.83233708819, 347.453873740258, 339.982006808797, 341.149395623006, 342.121080622723, 340.010784910654, 345.260994922602, 348.214777952242, 348.407087803842, 343.565266680986, 342.47843713443, 344.104712034114, 345.280908821454, 343.623757443761, 344.871376904359, 346.69732119262, 347.62260442861, 347.056640833768, 337.401887747405, 345.887685676635, 339.938030168336, 339.37201841674, 345.332867365476, 341.481128546526, 347.435588266652, 339.754769729773, 340.942856083754, 342.02374369114, 341.308729089654, 344.808731077122, 341.935704606363, 347.706043176332, 341.018516214251, 341.526392092045, 338.967789762519, 344.511614957586, 345.078567028264, 348.367765545672, 341.255974690224, 348.615950061525, 341.217571437539, 347.081737674838, 344.348969437021, 343.956156093196, 342.692920656596, 339.007446264375, 343.458448051301, 342.753633612425, 342.197246628303, 344.328764453952, 345.4155063007, 346.978410405804, 346.266118414124, 347.28165574454, 340.339507570051, 341.407080313632, 343.464767756603, 337.973669443001, 341.257646438323, 343.918366857384, 346.468463214433, 350.96939329059, 343.436330035494, 348.095742033589, 343.357320673511, 345.932184544008, 344.576510953275, 344.526317544491, 349.543684884772, 343.290018156448, 345.274817919594, 343.819836873509, 343.849214818197, 349.17077137931, 344.261046010021, 345.920021710341, 339.722287904576, 341.309129892251, 343.455989912517, 340.030363884491, 348.910437188594, 344.360880241696, 344.508272751831, 340.21018861535, 343.792295655649, 341.959649300438, 343.463570109916, 342.209838772927, 343.636223501324, 348.031760552725, 345.728952748493, 344.810780196111, 344.547898476171, 347.418581207034, 341.334805350101, 345.301259985892, 340.51088612673, 345.665788658439, 349.018852535697, 346.773633840409, 338.405097421605, 343.907758587375, 344.776254604963, 347.85637845383, 343.811016346148, 340.26110853486, 344.826452204511, 345.965458481019, 343.985035029077, 344.379277911096, 343.802105326975, 343.528343483844, 343.956349352581, 349.239040352231, 345.353006084972, 343.502850859998, 346.877787026418, 342.888528827549, 343.462854576377, 341.713240301671, 341.629411129956, 344.886607389314, 343.296088072365, 341.699386386617, 341.310721204152, 344.55619634123, 343.955176068744, 342.848462193599, 348.738101787504, 342.41218165823, 345.90514484954, 350.945345714138, 338.11876617593, 338.442034554954, 341.941855436255, 341.949131424731, 342.799225373789, 348.240929329877, 342.588582476807, 344.67997607652, 340.315447989, 341.055288794856, 348.846283484542, 342.878208144001, 346.397130210407, 346.674579536348, 339.952988352219, 346.397955852692, 341.232760035484, 349.030552746578, 343.05053640151, 344.392747686038, 342.739252803187, 344.605185815521, 343.068013773767, 343.473216696844, 345.027576995842, 342.742162231478, 350.194912088525, 343.459158213722, 340.839460417166, 342.20419955004, 341.682528877955, 345.293223624247, 339.54140868138, 340.232048656449, 345.033506920192, 342.199676041357, 345.889756123242, 343.437097131031, 341.728171038975, 341.021397221211, 345.232094713612, 344.849518090451, 342.589657714252, 338.523355541094, 344.29241010627, 344.284165537622, 346.483056323191, 340.426537117303, 344.865061783128, 351.263414383314, 341.099558052842, 343.959847158673, 339.008806571582, 344.248218707977, 341.459931108774, 345.517236459906, 348.312320974063, 347.779698243875, 345.325299836833, 339.17996673871, 339.901702283909, 338.937234437704, 347.139524151599, 342.201457838492, 344.852977636055, 346.215363990706, 343.626620209459, 345.431224846851, 345.256729105706, 348.603606636902, 338.534037985524, 343.985792378193, 340.585283218187, 346.875423273082, 342.670871455807, 337.69175654178, 343.718953352785, 338.449515883455, 342.084237406805, 338.842537836032, 340.358425334445, 339.060440750591, 342.463557433037, 343.401525518022, 340.252325189979, 344.832598290798, 339.774154833694, 341.034376852179, 348.102379507493, 339.336509615458, 343.78033318295, 343.15727512564, 342.692850240019, 344.856597732822, 343.699266331565, 344.547645851703, 346.082158216172, 341.129253599227, 344.734770918308, 346.629864325054, 338.925446847602, 345.463680229636, 341.995836533469, 347.415234920609, 341.094426651263, 344.560676934845, 348.384733438655, 342.413149988667, 344.878946133746, 346.086547819983, 339.050508782977, 343.459414359568, 345.536797968258, 344.549443728313, 349.952480391708, 343.104716083535, 346.381406163018, 345.681903067154, 347.302752806319, 351.329595092506, 348.490681255414, 348.286491712653, 341.840077300638, 347.767499201902, 345.994204613923, 337.184712055788, 340.795711281385, 342.11480905244, 339.78852081005, 345.794529384052, 346.878422092109, 342.626346383197, 345.323105861622, 343.220126954027, 350.25651209875, 346.341646440061, 343.031613311285, 341.165061234343, 344.224802855006, 344.693200796729, 344.145453519001, 346.176601165271, 341.288584523017, 343.921703286467, 348.557280393724, 344.103207418319, 342.941504548187, 337.934103799228, 343.193413853096, 345.084550942927, 345.586721606841, 339.283256277854, 342.259955032858, 344.211462121689, 340.889558006916, 345.194070415991, 344.868222264001, 340.890677214216, 337.502401611738, 347.845876738392, 338.351207306295, 338.906597024157, 342.855578831131, 342.645825053068, 341.184937078891, 340.087145656566, 342.929164372104, 346.564961532582, 344.142188370381, 341.092657124488, 347.902612340586, 341.636607434173, 343.968700075858, 346.88885641296, 341.631444409084, 344.863112129243, 339.931701041511, 345.195362038682, 342.026508993318, 346.182373880493, 345.851088305815, 343.115574744446, 341.197919815075, 342.868756074064, 344.794513201683, 341.537519098793, 341.820407920242, 341.255958633592, 344.171199079308, 340.179710959787, 344.728336804757, 345.7257547805, 346.760994821156, 344.715932382123, 344.916201068189, 345.982811670321, 346.419333416695, 348.113715660084, 344.703604711781, 344.513580470055, 338.122173129272, 337.215365890998, 346.15618915803, 343.983586590619, 345.774668683147, 345.135607248816, 347.262101564243, 345.675808174278, 346.952453598589, 342.475767444883, 344.783806957817, 346.300850416045, 339.800837005717, 346.562945058201, 342.998005456455, 338.783144054695, 347.719900650543, 341.652640153461, 345.908996669462, 343.673472193652, 341.76752233259, 340.589715761123, 342.921871409284, 344.413053292189, 345.158328695207, 345.509367565004, 344.166069715155, 343.710939170238, 344.792156472585, 343.905926208969, 345.529991242923, 340.22197199275, 340.495779310743, 342.751626840308, 340.006730641664, 343.482539051404, 351.410811290124, 348.12809575616, 340.625809857738, 342.970500196684, 343.769715761718, 340.190052152481, 344.7816439516, 347.221346549402, 341.559010016194, 347.114672909577, 343.853936294318, 344.516087569568, 340.076777012745, 341.394942501305, 346.68722136666, 337.980158912559, 345.042356938087, 341.659913448981, 342.671163361549, 345.855582318988, 346.531493111608, 346.066072293404, 340.681136897011, 349.323821360883, 346.953775291226, 342.715500075791, 343.058390527945, 341.996567686044, 344.225018434913, 339.97895434691, 341.938217907982, 351.187585994145, 350.043812291222, 342.386858137852, 346.134901756819, 344.900096227042, 347.229487236033, 343.481445382601, 344.763258964823, 345.233862558838, 340.153514263621, 343.839600350886, 344.648575229895, 341.11159394234, 344.87490671377, 342.468758219915, 341.65587807837, 343.333225582385, 348.410193614171, 340.032828103145, 351.910849880487, 343.748696619576, 346.886731734, 341.785955176635, 342.336603012012, 342.534215035149, 339.528203786941, 339.535541359554, 343.830332382368, 341.065838653567, 343.545255833263, 344.989836347795, 344.048283802298, 347.020351513648, 347.43065513395, 347.803045605519, 342.093919562727, 342.666920361098, 341.396117660289, 343.370003841323, 346.11262449451, 349.800140693634, 342.633644346799, 344.691619151553, 346.567900501578, 346.818658704387, 338.244106779187, 342.376641707763, 340.814082215405, 339.939574994004, 342.832609867234, 340.707936853756, 347.724839163387, 340.073839888559, 344.758447040738, 346.266105105709, 338.491064058217, 340.283645560143, 344.105240639476, 343.862090294124, 342.462821430942, 345.697990012171, 340.258033426396, 343.563094377018, 346.238059595917, 342.584311389471, 345.064923908644, 342.803924592186, 343.480168166844, 342.312473394455, 341.685098562451, 342.006077138042, 347.864470618917, 342.740752143934, 345.618673576172, 344.920461539727, 348.300575419033, 341.883234573902, 343.338376779417, 341.289143874771, 353.198202942744, 344.069198660119, 342.400775550064, 343.163564269432, 336.069215803182, 350.430394950429, 346.307784517513, 339.471771015192, 341.466305494339, 343.60443062609, 340.441934920643, 342.44324755534, 347.237178946549, 346.224408263365, 342.519996158576, 336.817640062873, 343.635700606017, 339.536504313742, 343.146683273019, 337.985145245568, 345.113350595703, 341.015040492612, 343.183593125427, 345.553781416611, 344.883194078725, 345.239170364165, 347.575726590404, 344.206519331723, 347.167829144745, 340.003894491276, 347.712390478551, 343.235463936282, 343.548406079972, 340.292107909333, 347.068059368165, 343.443450064394, 340.412631590175, 343.285709757337, 347.428062602143, 346.994721094519, 342.105630865035, 347.496937087802, 345.635819148919, 348.244351671668, 338.440091866312, 343.760318842976, 337.30531968891, 343.415154474606, 349.538872932689, 342.249259246927, 344.186686526293, 343.788194457428, 342.85717018442, 341.388754456612, 346.875764323383, 341.308136986944, 342.713753173019, 340.253290301396, 337.459787461001, 347.921544199739, 341.913546099497, 338.684766469279, 344.522525686827, 346.908946517222, 345.334118727859, 351.429169467364, 346.257747048827, 344.045662306086, 347.591083940352, 339.704278641876, 340.490535833359, 341.602665699252, 341.498883381283, 338.209190983632, 340.977420877251, 336.707016123064, 343.60930937026, 343.204107907998, 340.852676515112, 341.381917815056, 345.257750481766, 339.386357070005, 344.597080762257, 344.684506925904, 342.567873213584, 342.23229773628, 341.388580645988, 342.823379594881, 337.407542059323, 343.508941141361, 347.711936589826, 348.077893391754, 338.14881215975, 347.991564874697, 340.962442656794, 345.102923026129, 341.203752572991, 344.416964304503, 341.700929858336, 348.342850623616, 338.469326870827, 337.926190807852, 345.780648182607, 346.806944008149, 344.101941629777, 344.003687408904, 346.954404717586, 348.127015476056, 344.530645437963, 342.735813241855, 340.260986149321, 342.934292998195, 349.384268330573, 343.509719871084, 344.841439455749, 347.835844363381, 349.149010609615, 346.263669148176, 336.649630477607, 345.268037774734, 341.406474053002, 346.211442674802, 342.725391727657, 345.323379505696, 343.232352438133, 338.670046299715, 340.898973500999, 348.021976725158, 340.530084982805, 339.460669694625, 346.749198721512, 344.107953890279, 342.077501559897, 345.013070190145, 345.296603167664, 344.009920664142, 344.293850263308, 342.91504110689, 346.71901232504, 344.507052774478, 342.821168648935, 338.916827909005, 347.658745074174, 348.592324343094, 344.037263345943, 348.992584674643, 345.620019020049, 339.950913330197, 337.716178313558, 347.803789016312, 344.839475488279, 343.040031073302, 345.3036934634, 344.244265949386, 347.481016672779, 340.511211078786, 349.375535197392, 339.991738782245, 341.105161711739, 346.700573464403, 347.000864379072, 339.575985150543, 343.324078707505, 342.995759663591, 339.490109973201, 345.438753414391, 338.768289009068, 342.855712580894, 347.689925424169, 342.678305584425, 344.20364565858, 349.620785262829, 349.715835079779, 343.215321771806, 344.868396659481, 341.167428868549, 337.128960712371, 342.068067882863, 340.53835173683, 345.885585492196, 344.181414120067, 341.757487529457, 341.061139849985, 337.552994364132, 336.946774755086, 344.40712292127, 347.290646516494, 341.819443946349, 341.827141778332, 345.767290673555, 346.509046539752, 343.777091993609, 340.300178610677, 345.664927004444, 341.305062949204, 349.566669810233, 339.950010289613, 346.442681982728, 348.163507730009, 347.504237156364, 342.778511612315, 342.933905339527, 339.21008667909, 340.38987021095, 339.705289773279, 343.671788242807, 345.05885733217, 343.993155878565, 340.44418876861, 349.153630909652, 347.973498384868, 345.690280024384, 347.393269866389, 346.528764319917, 345.323650321652, 346.718796822521, 341.195195140331, 340.373004007182, 348.657045345454, 336.578975994108, 340.121810616721, 344.839275837905, 347.431022027481, 344.428961244724, 345.281912658905, 342.546978348323, 348.190034576053, 344.78251336861, 346.020674348026, 344.667059195972, 347.558760554261, 345.728246770284, 341.300869734266, 340.741985227643, 342.509687480261, 343.844131489567, 345.528557717509, 348.712254629045, 344.715750229961, 339.417565987129, 343.370350034304, 343.794084125865, 341.588747014161, 342.668609862713, 344.151155429802, 344.534409524929, 339.076062753725, 338.484180180214, 341.70790256181, 347.266416617284, 347.195976192151, 340.951572256028, 343.92555274366, 344.383617771431, 346.300252857453, 342.122251675502, 343.964498726549, 338.72855317838, 341.030758589387, 344.587398003319, 346.593075525566, 345.268606592077, 341.730179132274, 343.796698767935, 341.461457871771, 345.165266281174, 337.783575310561, 344.977207156702, 347.792266862211, 342.904322535497, 341.359429793619, 343.483275837634, 347.295127665877, 343.289073610237, 349.320804606636, 350.304990486199, 344.756571198908, 341.706895206923, 344.069412949532, 345.664771967066, 346.932350655922, 343.314741148625, 345.541701259324, 343.068563492246, 343.448388462321, 346.331138083902, 341.700757576455, 344.866375564585, 341.884508792772, 345.282819362997, 345.340999115803, 345.37485603768, 342.779461980364, 345.86700688305, 345.154866962575, 346.140204559427, 339.034433573186, 347.960456090607, 342.82774525941, 341.240793594238, 348.942900266634, 347.880168573904, 345.246385574911, 349.39233426479, 347.562327445216, 343.353078438273, 338.123714591954, 343.4401670674, 340.941734371263, 344.716218750552, 346.078377585904, 344.233890889854, 341.427159727719, 343.549104666434, 344.042885226999, 346.892765696211, 342.498169672423, 338.214298298504, 345.265190089412, 345.643277997517, 349.560568848255, 345.286830881593, 345.11890791047, 343.695376985335, 344.788843319205, 344.71275306607, 343.945173236914, 339.980032359058, 349.074668769611, 342.929563899266, 346.87624796466, 344.984489839995, 348.670514715083, 345.00537072578, 344.681874526836, 344.463606695746, 348.870278000864, 342.654504407495, 338.618422684899, 342.841228104443, 338.360679571342, 345.070667496523, 341.560911847216, 341.500203497043, 343.419437235416, 342.512258075506, 343.684518154378, 338.886281352338, 342.645304223541, 346.926502282584, 344.276346351834, 340.154744059072, 342.613865787097, 341.515071443824, 347.834750948837, 342.397270856047, 336.70302519188, 343.633939572329, 346.023417976891, 344.141115364432, 345.286436098255, 343.711389441493, 340.425249659762, 345.787724653187, 346.986252420231, 346.148968909958, 350.344543909907, 345.133197090584, 339.864962546054, 344.976762750845, 343.784364542417, 342.901914655396, 344.043236425493, 344.616670819431, 346.938768142937, 346.418573548943, 335.454841494906, 339.234746305669, 336.415025616447, 350.135470356903, 341.968956749779, 341.800061955879, 336.531183760248, 341.73163406828, 347.161829007498, 342.761834841179, 346.090340028971, 341.688648171479, 347.331677928113, 344.670668551183, 344.595075643525, 344.029623719922, 343.992001172757, 344.172604520714, 345.207711042934, 341.685490356278, 348.118091057135, 342.168534048616, 345.158650758122, 347.062600356613, 345.818490356378, 346.996054213863, 344.534000367531, 347.28244492816, 347.018098520822, 344.181501492403, 348.487423893707, 344.905646161915, 349.605016955048, 343.958305456672, 347.544025147408, 348.797144512848, 343.947442957653, 343.804363871274, 341.778478570344, 346.124879980868, 341.151725429787, 344.416602998408, 340.961704741477, 344.982726593655, 345.118440256092, 344.690964634174, 343.062336385637, 340.454488993783, 342.670490061957, 351.695713876688, 344.902155046844, 337.608976289357, 344.449509048425, 341.592068031369, 336.587265625955, 347.091659521878, 342.326597190627, 344.863308394928, 344.625399468316, 342.162493233583, 343.464766925962, 342.446417971693, 343.026804243854, 342.709932672677, 345.381878177831, 343.347500114228, 344.271719735977, 341.511178832135, 343.073127453088, 346.901452803647, 345.31855223077, 340.666073908552, 345.255295125431, 347.265452532659, 344.764599434197, 343.215927486309, 344.992541930706, 343.551495645188, 348.55647506727, 347.293275533183, 339.057862680658, 344.011772361938, 340.667700729245, 339.219482835526, 343.444834303122, 347.032620170734, 341.3899396681, 340.087876358863, 343.999643132003, 348.712352454479, 336.807476667071, 337.626004750992, 344.069184872381, 342.623436189263, 344.864009508601, 345.388143671108, 344.445509420644, 343.443933549872, 343.088601785849, 342.568489699799, 342.268011179306, 343.438898356085, 345.333108479274, 343.299667035083, 346.17511881703, 338.883464031151, 343.287478584687, 339.251785121894, 345.65384657309, 343.196111608954, 343.579466266716, 344.391875725548, 344.240418188828, 344.328231479646, 340.040303137231, 341.434147526902, 346.168615343997, 342.529983346048, 341.488553923151, 342.604505751328, 342.769774253305, 349.171134427312, 338.918024562447, 338.228408056757, 341.126111101414, 343.62688230427, 344.464728039381, 345.357902261226, 338.639274774469, 347.381372085736, 345.543631186955, 342.508042558692, 344.367110735202, 339.113664939591, 342.474923118267, 345.179768011879, 339.615392660432, 349.121129306293, 345.878766472643, 344.052365329768, 340.387857474363, 340.935806939742, 339.726582293847, 343.316680733236, 344.848649891792, 339.209088533897, 344.94088441371, 342.427372680357, 342.338301216337, 338.965501834425, 341.877015327359, 340.973481246797, 343.80006408016, 344.48989621002, 344.735532521446, 340.088185144506, 339.759758485856, 349.418048883802, 343.330124931762, 346.400052218526, 347.561607247071, 341.578932764422, 348.489532336282, 349.182296379758, 348.195671073519, 345.256022494753, 347.976944974249, 346.568924282583, 346.114503856895, 344.582606300022, 347.997456306422, 345.154868782961, 347.486140826052, 340.554743421589, 345.161843036626, 343.734494303679, 351.924614942768, 345.275360262204, 345.327146660137, 345.708449943516, 340.590178147585, 345.647149479565, 350.180200961624, 343.899815661863, 346.008221975633, 342.802025785118, 341.825066902862, 341.288271466201, 343.311127886099, 347.885623603927, 340.188911328731, 339.341621306312, 345.503464728648, 341.552008642951, 344.093275591998, 342.45880508363, 342.088182904263, 341.808242780533, 346.783490191326, 345.107983454493, 341.861742528609, 347.993019445708, 346.322132874597, 342.695243030194, 341.163669683372, 353.900700245115, 343.106860436645, 344.289235296349, 347.561057807453, 343.900305290612, 341.087081968636, 338.524644399077, 344.246454216474, 345.19471623467, 349.223909608918, 344.904548932307, 345.117789250265, 337.884378075035, 344.401861631304, 349.196124307519, 351.248429799579, 343.919992064344, 344.105525661237, 339.682911574996, 342.379072709242, 341.080136776216, 348.455952776119, 345.457360689657, 342.446449909008, 339.724765344827, 341.585694745104, 341.968598790787, 346.765481132172, 344.216344876079, 347.847330720058, 339.243333340045, 344.445809402465, 342.134246467761, 343.240050915084, 347.292418808455, 341.468609190704, 348.168686806306, 341.394390192001, 346.005370596903, 340.306771729127, 342.515873857214, 345.017092002175, 341.425116425202, 344.979019836663, 345.519295193221, 342.625835420231, 346.601725205204, 340.773273409221, 342.349037094567, 341.378158422783, 344.408936201031, 343.250217935488, 346.726083475395, 344.69406735241, 340.648769718889, 349.644277152807, 339.861004180716, 347.382372554478, 345.315387699125, 343.878488150523, 343.433694373544, 345.552196080562, 340.091543328074, 345.33846429741, 344.42637425458, 339.623455971297, 343.488135253235, 340.510998742472, 346.194959029725, 341.513675483431, 349.340284742119, 343.553488526667, 346.277195191537, 343.216465743319, 342.573521658859, 346.664072100512, 348.308415080056, 341.974126689302, 342.649396711228, 343.731028948737, 341.571509319687, 348.04986061035, 343.961198571508, 346.170943140851, 346.455463296038, 340.491706141955, 345.001483039839, 345.251780832641, 341.351282298609, 343.144479317635, 346.520717538182, 341.116186372784, 338.824196055167, 341.383484605776, 346.214679027208, 343.585920523566, 346.857285662871, 339.627022764931, 347.276742570948, 350.701928002032, 345.497495588102, 338.656741606293, 341.252716347339, 343.309661936572, 342.096872196423, 339.967906035086, 345.070989601352, 348.539001680371, 343.539164655332, 345.529876984477, 337.492746791752, 343.660889143873, 344.856332971947, 342.186207345835, 340.120289496385, 340.943582965059, 342.83546554376, 345.770996480615, 341.831284948326, 341.349755105216, 343.955472403609, 341.10397187941, 341.767010674819, 346.415478327335, 339.512750730999, 341.987872701077, 344.783249132494, 344.239779497793, 346.141003415458, 340.732461764474, 340.041645344968, 343.770754499667, 338.606823791215, 343.606572910087, 343.420949506832, 352.631453852912, 342.603554757193, 343.307009815549, 346.728557048952, 343.476023915222, 342.161521180252, 346.926318171322, 346.976542595504, 349.574325183705, 343.171799421228, 342.354309661466, 340.200724063495, 342.897654746592, 344.171206725996, 346.752870052691, 347.646405191713, 341.295948742461, 338.160011372459, 335.799911576442, 348.056323871992, 344.914877230094, 342.202932651789, 343.360203953769, 342.049599858368, 343.651023190217, 344.083139075237, 342.280329530556, 343.755049260424, 348.26918282537, 342.709687194932, 344.866208866928, 347.554524106486, 334.379527138451, 344.293368636832, 346.932660728702, 344.679222039973, 344.920597418616, 342.930254525355, 345.10565287279, 343.221783904673, 346.261563467275, 343.414376714191, 342.060319474039, 342.722269384174, 343.555407228694, 344.04732801928, 345.146857510909, 344.151502662634, 345.820998806954, 345.159388029976, 344.652170036614, 345.263982092175, 346.638826082463, 344.787711783193, 343.951723787071, 341.056068789552, 342.009728472785, 341.310957390326, 346.652663402883, 343.559267530447, 345.095641042807, 344.783219495419, 342.656475095616, 337.129973033698, 345.924677365212, 345.511713771065, 343.239854929882, 344.645979643647, 346.136441292599, 343.446315405314, 339.941482660362, 342.665291671429, 348.429503480748, 344.015173432105, 346.993731375772, 346.132628796275, 343.113804494087, 346.071026160848, 344.060035824696, 339.446916507311, 347.491718162444, 344.920421057767, 340.565367269717, 338.301967413997, 343.192662561723, 342.555619050276, 347.031808605448, 338.535451702077, 346.806473118476, 350.499076833141, 347.458027611384, 350.446709837822, 339.716027535566, 343.924890134745, 345.57749390865, 344.796423720006, 345.620009011211, 338.422941435003, 344.299234582136, 340.970419949718, 343.797821215992, 340.240632494195, 342.116161246638, 344.997297775257, 345.152092169602, 346.353464426719, 349.382327778804, 341.221651743379, 343.13147254036, 343.074108896529, 344.394702976959, 342.052841582651, 344.714117234454, 343.168149162636, 341.280353003887, 344.907228520458, 342.746982825554, 337.97410726667, 344.136450086632, 342.468500899189, 345.091015860027, 340.180689723514, 340.370269552266, 345.946214619046, 346.804723293343, 345.548569077304, 344.651122218028, 340.871701454851, 346.720605736154, 349.089734906904, 338.257438243711, 344.454194774288, 338.39531740295, 345.11635970229, 341.3108356141, 340.384445595075, 340.956872897819, 346.161726773675, 339.305220366812, 342.562935891391, 342.989587381643, 343.174956490347, 346.982889495379, 344.176956185953, 341.7680870186, 342.867162024556, 348.124584664135, 347.586485369436, 340.768097622379, 347.60559575187, 347.431954919958, 347.554060369794, 335.607107325758, 345.697852263121, 341.795106123223, 344.789004848251, 347.366954371398, 342.342687836266, 340.960275679814, 338.296079587583, 343.17927236222, 344.224341016597, 347.591124452836, 344.355965597892, 345.580798035231, 349.480738534223, 344.826529297033, 341.104698131866, 342.941535204475, 338.999226714518, 340.492962674902, 341.551619780587, 342.623619123493, 345.403045193597, 340.482868347287, 346.851108139554, 346.891584422039, 338.873672483638, 342.436079779361, 345.020568250791, 341.502933474456, 342.05410450455, 346.708149223417, 341.640438247953, 346.269522447135, 343.087423589363, 339.434598808625, 340.127175703819, 345.926426613616, 344.438568886566, 342.679000772908, 345.347790205217, 342.96760093879, 340.31378960517, 344.145231579882, 341.353272454472, 343.74982986577, 345.384219819451, 349.19058374323, 348.987891394962, 345.045590049096, 343.586584800546, 346.560823053984, 349.131496532069, 340.541411777007, 344.280401180325, 338.919023348466, 344.50724096439, 345.70943332607, 346.461642037736, 338.697559543869, 343.530460588921, 345.30404760263, 343.44612203365, 346.524008255246, 341.743435544461, 346.25997710508, 343.39342503513, 341.435183599211, 346.734907945036, 343.393919897345, 342.915829100611, 341.049924221679, 346.983927218994, 345.218228375978, 341.422835681686, 346.778438956311, 345.992798259287, 346.10274919878, 343.930329753486, 341.944683288619, 346.68098724424, 341.86635822417, 348.11604146907, 343.103540193197, 346.318646251624, 341.983117904825, 339.850774133249, 345.05104592802, 346.373330687039, 343.501362206158, 340.544279247719, 341.541996693593, 342.965002132427, 343.339095443482, 347.707708598599, 343.428019970392, 343.077794512827, 339.871036132232, 344.237601942941, 336.541579933131, 341.604976464506, 339.149221108504, 343.774427293326, 345.391403628702, 347.197483740227, 340.815868523222, 344.599555645216, 343.59987917392, 342.886627954934, 340.939139649431, 344.940079467317, 337.816290084275, 345.657459104167, 349.054756036037, 344.310117528507, 344.000989203901, 343.567569062026, 344.174952104861, 344.80838497234, 342.823043650105, 340.316409323998, 341.045211379316, 344.129294547491, 344.361935252916, 344.903012718794, 347.410624826253, 345.680339454195, 341.705502606529, 344.783564724562, 344.754550543023, 346.464242180575, 345.323514379365, 348.91375306159, 345.890316006949, 339.861196208389, 339.521595689657, 344.042051012763, 350.164893806884, 342.912510527544, 342.215467493051, 336.427845266337, 343.181858179675, 344.089802771191, 343.125050834871, 343.928900887776, 349.281192557543, 342.710287116054, 342.242089656712, 340.61131239431, 344.415982195081, 344.986302462268, 345.059255149385, 346.077657563354, 350.387001480328, 341.715612664917, 342.762254426648, 342.898800018081, 345.757925862601, 338.765812297079, 341.205937814499, 345.043991179711, 343.725224000657, 342.309845463828, 339.341481661053, 342.039078852668, 348.69434767926, 347.198544572025, 338.790175302508, 348.576286651415, 344.600840320666, 342.871378286442, 340.321576873302, 343.998723070957, 342.448572377827, 341.526191726084, 343.152773217142, 342.58570501848, 346.716103142659, 343.314012757566, 343.825059807204, 342.593064433665, 343.668688595955, 343.482803201069, 341.344471954767, 345.392351251259, 347.39208783132, 344.223707461081, 346.73244858736, 342.778488960196, 343.983610923898, 343.608317873607, 344.142072573754, 346.330608827919, 347.595467163272, 342.288248395233, 346.049267783812, 344.995677535148, 340.631907672482, 348.681011869579, 344.270500864696, 342.73107352112, 351.501481843712, 343.529727621658, 341.741301645818, 344.942518654472, 343.808444675927, 341.988452301567, 343.205701645246, 343.17437230171, 350.818386364477, 342.083717774651, 351.185641279255, 345.283871887068, 345.364086061191, 346.296155961132, 343.004973363121, 341.913803423354, 340.379175523387, 346.754387552799, 343.781629749079, 344.466045653826, 348.980890269689, 345.128715891733, 342.367916123228, 340.136089134159, 340.566049024883, 346.736425204638, 340.938916463059, 345.354328046916, 343.460135770841, 340.490499145652, 344.717149690133, 341.231092948201, 347.455683113378, 348.348298432916, 341.520553148574, 345.811033869215, 341.000032594473, 348.267865811933, 344.801663806309, 344.993753334178, 341.727402332382, 341.943493466747, 344.44945250554, 344.259671777715, 343.266826537121, 343.590643202327, 342.825449644656, 349.369761521483, 344.782217451421, 343.522063992146, 344.171578761329, 343.897987109427, 342.602854917477, 346.3926056631, 346.904039994703, 342.681266074186, 344.366272033377, 347.679238043971, 341.111996727081, 347.856453867569, 344.65192375941, 345.182250089825, 339.772484000621, 345.06621021184, 345.463029566372, 342.192082084879, 349.322776969598, 341.686643221916, 341.8737356836, 339.70923225997, 348.458328752696, 347.952135012075, 342.650201694045, 344.717822139527, 341.630429255582, 342.789356900592, 341.804609189715, 344.853346174735, 342.230382285877, 344.264243972732, 342.630249126076, 342.013375341148, 344.294494875204, 337.511685214631, 345.794170839112, 338.330451274724, 341.898102546881, 350.549329688873, 342.870568821322, 337.823314085072, 337.879218985779, 341.74809967786, 345.620386510417, 340.049970784324, 345.811993048979, 342.60041488219, 346.324316362316, 348.61910792548, 347.827018907263, 347.210280314958, 347.057465755691, 341.544325745124, 341.838790244115, 344.796796749555, 342.162878996048, 342.238334343577, 344.747600119891, 339.425897698655, 345.04861243805, 341.963499036551, 346.474990036056, 344.292005648922, 348.052271154888, 343.112738604499, 344.535005932684, 344.339855221901, 343.142234698671, 346.543829042522, 346.031721580507, 343.926451416019, 346.798618536259, 343.802945188724, 343.226098000642, 348.299195030635, 344.178718258549, 348.201565205179, 345.316770522624, 344.027559462993, 352.514281058002, 343.647310499268, 342.349443025109, 341.635329218153, 345.532809731623, 344.816791315549, 343.659318668194, 346.15008066052, 341.959833221933, 340.609644282828, 345.575653322306, 342.915177097518, 346.098968980098, 338.868793500207, 339.107933862629, 347.477874194644, 338.363559217518, 343.84892280172, 345.788185046949, 342.899023144955, 344.80930969363, 342.008237933155, 340.214633576831, 343.878274237116, 340.917037934071, 338.114818798424, 347.599182574522, 348.83758539493, 342.846452035589, 341.332255587395, 343.367682421623, 347.939915822896, 348.991176136541, 343.995245668887, 350.054204462069, 341.770282715162, 344.006656165148, 342.768270569988, 340.174957594494, 347.287220788681, 345.900499938983, 341.223469369862, 343.384678215239, 345.818605735602, 344.142024568478, 342.40479049707, 339.470480894779, 340.300093317662, 345.473084774874, 342.254630987249, 345.167174246785, 345.481586380829, 346.660096639246, 343.395759843936, 351.454278380453, 344.868725367596, 342.004998512292, 342.769922617046, 341.874197008522, 344.856387971996, 346.113305890072, 343.545555384925, 349.420118881221, 340.070818924624, 344.909104828731, 344.731745367357, 342.557798936268, 342.777355475838, 348.513825292701, 340.139986491293, 343.881326124972, 346.177510576599, 340.460999089433, 342.433455122408, 342.126966349894, 345.115534697798, 343.516360295247, 350.738929384927, 345.598300367603, 342.139747919469, 343.182969602774, 340.231444669496, 346.907598951561, 346.108237390251, 346.690580664785, 346.574565968175, 345.914132201804, 342.098886320125, 339.270188886508, 347.561097577055, 345.908760890746, 337.886260573466, 341.790901269824, 340.334371817448, 343.948760969589, 344.88186738757, 345.186119396474, 344.420975501814, 345.966453391751, 342.318596112757, 344.241623597618, 339.706307654871, 345.402870851316, 343.576252049445, 343.346222141041, 347.961985327096, 340.893232403442, 347.185503824632, 342.168100542786, 343.822053872259, 343.134357229994, 343.431057327423, 343.220521092452, 341.204376000584, 346.417175793152, 343.689544769996, 342.750103221949, 345.938325347153, 341.659523170049, 346.099264907594, 340.993985872528, 348.758145109379, 341.403972198521, 349.679049089111, 341.92749357615, 341.205132177902, 344.316779767371, 344.635561986792, 342.817712134188, 346.438390456652, 337.983107803099, 342.375016738664, 342.298187384793, 340.78987914611, 345.811033960163, 342.563702432293, 349.04226682185, 343.949447468233, 343.284011603479, 344.887853722424, 341.44723508457, 341.773619364131, 344.95894651517, 346.317102216991, 342.916685148489, 343.43835884113, 342.913201821537, 348.167196300902, 340.44307768228, 340.851391703991, 343.83856435501, 349.217594302112, 342.727712830997, 345.381042481332, 342.67746719076, 344.72521882816, 343.265525670749, 338.966171080933, 346.164739455846, 338.407782106906, 346.862565781654, 345.196855947156, 347.353454243428, 347.971934014753, 342.712521298625, 348.570485555024, 347.851198882375, 349.025941138908, 339.234053511313, 343.368465172365, 345.045801046074, 339.305717626043, 344.595327549687, 345.41372523933, 339.523667318952, 345.485709403165, 340.972332253276, 345.666699386474, 343.012040411238, 347.369640027542, 346.616766926893, 341.210049027419, 340.575573091666, 348.745927195015, 344.766413337955, 344.338901114561, 341.240917772175, 340.719917511519, 337.748980966261, 339.02000962738, 346.042780953458, 344.206628841829, 341.393118011657, 342.829253622219, 344.746393119288, 338.064186927143, 346.439059793017, 338.751019004254, 344.606146031854, 344.461327952058, 348.04025251335, 341.524771219846, 347.139464056002, 337.775438439855, 339.571459437916, 346.701485676941, 341.28102411065, 341.576983586789, 348.586865361947, 342.430237068454, 350.169660045613, 341.477557776466, 347.912040456895, 347.117749115586, 343.416840830359, 344.46440532904, 345.782402371817, 348.317500883301, 340.32346816185, 345.966584983499, 348.130588127794, 346.631106552944, 339.098940579907, 342.241481573668, 342.705897707701, 343.870996687979, 345.174694711749, 340.676982918714, 345.721374172874, 346.862303617831, 345.064581411542, 348.708725940365, 342.747818605968, 344.606162909316, 342.869134579581, 344.492497745483, 346.301592311473, 348.307931200406, 345.343046620569, 342.619209333606, 349.770390932454, 345.20664660162, 342.045418712384, 342.616157957237, 343.325526591669, 345.678817430902, 341.528583238477, 344.810825177332, 346.287363862463, 346.681580775779, 343.021693261137, 349.504867495161, 350.095178549104, 344.976302500243, 345.469179827571, 347.884032565512, 340.405599966214, 346.621763284927, 345.444485562511, 349.942419602366, 347.60648899799, 346.349476453353, 343.093105248757, 342.562839370669, 338.402371152689, 344.143030033036, 343.225765886843, 342.733315978795, 338.465013907371, 344.422985321766, 342.716451379141, 343.178165138566, 347.114402200367, 345.505058564172, 343.540266736677, 347.307002681696, 343.84580432706, 342.971215113039, 340.426726515443, 341.697199315999, 349.455944651962, 340.251450012499, 340.158621396136, 344.889394681164, 341.685799391411, 346.793587747599, 348.995520204117, 344.575558442652, 342.825858712128, 342.931743972784, 338.65059477621, 348.488487553248, 337.503953334326, 342.489194925829, 343.150248906285, 342.413475200877, 345.830250376353, 342.370947809998, 341.353468918158, 342.997370565647, 341.79636186142, 344.39798271449, 350.508498739623, 344.661030164528, 345.858675892428, 342.279609912136, 345.007676496371, 340.955274103102, 347.811631591721, 340.907910966795, 345.898118062613, 340.195652504421, 343.396037582095, 343.209747878765, 341.821393810409, 346.689423201688, 348.100401557443, 345.072820081785, 345.006129097833, 345.214486283389, 342.128586506985, 343.032633972114, 341.63543209505, 342.564429804046, 338.278922395208, 346.367814877291, 342.687930062237, 343.684032297179, 345.296752327478, 340.795016783962, 341.161689726288, 344.785612804589, 340.127772607617, 349.654838911019, 343.960574370044, 345.402718147345, 344.626216805909, 344.472269856318, 345.773445005266, 344.838769005599, 340.007075198633, 344.073383785936, 344.806025147327, 344.10528199092, 347.173319163447, 346.12486481538, 342.700412700388, 343.751213799073, 348.699590554869, 340.662328638381, 341.680937506635, 342.14049349824, 344.279314670392, 345.692226987055, 339.101350098086, 339.140555396407, 349.989421620464, 341.953929679452, 342.045186673309, 341.630762363544, 344.391833323169, 343.537557715791, 343.507906862031, 344.270809915889, 343.637779020372, 340.473389963995, 343.792322854415, 345.320896794734, 343.895494235101, 340.936820128182, 342.53390365503, 344.505091218078, 344.065408941523, 343.060435495095, 344.578442248538, 341.728875388382, 343.302100552967, 344.285561363986, 342.774738552903, 345.149466069701, 342.395721511349, 347.227135382453, 343.172224011149, 348.554931185008, 341.557287665132, 345.942008792088, 337.53414833529, 342.050167521063, 340.355952624544, 343.566890714112, 344.722124191889, 345.17464464722, 342.37204751943, 344.688422129315, 344.267860252995, 342.364295229937, 344.096779314518, 337.82600445105, 344.246556060516, 345.7386730835, 346.201845507604, 350.945443084981, 342.939243118272, 343.171145510616, 348.525897052389, 343.657908950977, 342.882321486136, 345.110164592285, 344.737219611938, 340.367013782672, 343.474147348816, 345.566062012221, 347.75120305864, 342.849712595306, 340.685148219682, 343.990350427018, 347.321585410772, 339.655322121366, 344.812486119671, 343.555274349461, 347.406599307989, 344.733047851461, 342.023745861189, 336.950352665062, 345.035745640727, 345.419276561515, 342.399088566404, 347.982903018822, 343.411674125257, 344.089181302324, 346.027942940746, 349.911817643967, 346.17871117221, 342.609543812374, 341.571412769111, 342.904920455053, 341.559237742644, 340.636027917115, 345.091074599724, 348.866806862041, 348.358652280964, 345.911691918322, 344.343728016524, 345.32763660539, 346.368546778147, 343.219491742663, 346.316752487568, 346.246777255454, 340.82262144311, 340.933522120762, 344.859400622968, 343.865893690876, 346.16076237109, 344.622289777899, 344.25369541862, 341.396232963476, 340.143178977459, 346.487907847801, 344.512264686543, 342.158788522855, 342.753238475095, 343.431943190506, 341.786145403944, 347.19336496885, 345.040012451319, 353.67137688912, 346.595252389933, 343.063140277288, 343.015275868473, 342.277032293225, 340.953190242675, 346.64411480133, 347.234164850823, 347.995694055431, 347.999589223817, 342.224439330625, 339.066899124509, 340.96423460544, 345.379687092382, 346.417228879088, 340.960590599047, 343.498523586515, 343.587048246575, 343.847915002295, 350.478163843291, 342.342739573043, 345.486365384414, 345.574622668064, 343.08904945701, 346.538650791812, 342.874178241279, 342.251116185991, 342.915524520903, 343.388903262382, 338.949912832279, 346.948943029436, 345.149948273957, 348.262686442586, 339.353966060987, 340.997300524586, 348.354008681753, 343.93189017726, 343.753905918562, 340.902003531359, 343.476006268018, 344.805764480711, 344.37512464929, 346.087213258852, 339.750000936377, 339.557479904041, 338.401382478101, 341.025567433095, 345.746730523122, 344.238079116277, 340.739705511376, 345.488318753972, 342.534622356284, 347.859677918543, 344.73609099291, 349.295577140894, 341.319127245303, 343.688355403369, 341.387605248075, 339.306461795775, 347.595105640078, 347.341779201109, 348.403949763005, 347.356551660513, 344.88580330336, 345.665009333322, 341.42626075133, 339.534484555986, 347.004072197353, 348.834523599785, 346.43841204078, 338.767550498643, 339.368663708968, 344.61960185688, 341.242715616727, 342.039264164158, 347.02194740396, 344.555466361009, 343.941769743165, 346.264484703523, 347.506314657413, 349.501949707673, 342.323752650303, 346.396694707599, 339.420367382549, 345.345179941752, 342.415798189715, 344.135819206887, 344.264827812317, 342.135569017276, 343.390568707979, 344.479330890369, 342.540442660023, 347.314888347659, 341.109286547218, 344.222975129319, 343.605095511452, 344.292739281655, 342.936096452983, 346.787380989345, 345.225970829491, 337.315092605877, 345.508897450997, 344.187225007632, 345.502154647606, 348.136955268001, 340.241520636563, 344.083821630782, 346.631238362572, 345.422956697974, 341.100436653369, 341.604481348056, 344.736561245801, 340.990791157874, 345.878069456571, 337.030279012639, 347.728748049766, 345.574683633397, 344.856156412173, 345.803594520404, 342.642550115648, 343.785368362029, 343.031950768438, 341.738702592711, 343.697201232776, 343.401259020048, 343.489125623765, 344.350489261881, 341.506021547204, 346.818658592492, 346.219369308764, 342.046418980541, 345.712726523151, 342.438778024303, 346.072598792439, 347.792350212903, 342.022768470864, 342.639678393825, 340.928785849734, 345.553848814724, 341.440379639262, 342.521163752047, 347.087900924111, 345.00008660272, 347.722352915604, 348.076819126594, 345.871804380495, 344.273100192111, 337.532508561236, 343.609390069534, 340.711558652628, 341.689170814724, 347.574916860509, 347.08582230093, 343.592311836513, 349.250135436944, 341.815203988024, 342.430317795952, 339.579922068518, 345.924939452237, 342.686852389476, 345.515484551963, 348.843678555694, 342.601404863684, 345.194941291623, 344.177857632465, 342.746489864461, 346.835193983267, 341.049575148082, 335.039691871134, 340.329176926301, 346.122340077059, 339.440484713256, 346.484308618692, 343.248412675961, 346.550090953538, 337.994665937722, 341.158051143146, 344.503859424582, 341.817132769304, 346.829373546873, 339.009517652095, 348.137740826414, 347.840046965458, 346.773665161536, 345.421113340706, 348.883399903563, 341.722209883384, 344.914999401649, 342.012077167434, 344.12173660369, 346.230158794015, 345.020723529529, 348.373781806561, 342.588229656463, 340.112198461741, 342.576148108015, 347.637342246998, 344.788110692418, 346.562293635345, 342.962824529384, 346.419002309746, 344.677700803147, 341.044388447184, 346.472081432936, 345.786767324327, 345.625579383638, 341.804744260782, 345.177926237368, 343.545197877743, 343.157756371766, 339.739122310571, 348.084073699499, 349.680122095625, 342.854397833732, 342.254391303532, 344.965068346009, 342.745642363916, 346.570654692428, 343.986689907322, 340.408196468034, 348.585364871172, 344.084761913, 340.582226234191, 341.599568564104, 346.634095169411, 341.753070215561, 348.71323301576, 341.3307735352, 342.112371907659, 337.671270359979, 343.721880427313, 345.711313576801, 346.494731066217, 342.492854314877, 344.023749483413, 343.897459966106, 344.82755691471, 343.09464457122, 342.819018131557, 345.886688460948, 347.242582515672, 342.580004924658, 341.844328033903, 344.213047439167, 344.345237862235, 342.326370762215, 345.174743370402, 345.130699396543, 344.55017128847, 346.902122505872, 346.419281581961, 345.615680279597, 350.775483682197, 344.144724731901, 343.378875181369, 344.931918467276, 339.184246568664, 346.298100148682, 339.032853809748, 342.654412583112, 343.743838837459, 343.358350382002, 339.441269179761, 344.355508884513, 346.817034916298, 344.68670118146, 343.047559950922, 342.643467196604, 340.990789781887, 342.245434000275, 344.586088995688, 343.285618480676, 347.381368362025, 346.413431006697, 344.028903718397, 345.515333181357, 345.903954980571, 343.000802668055, 342.49335441684, 343.294310708154, 343.156864522046, 347.345307343203, 344.012151609153, 345.377191239386, 341.854383961547, 339.958446289194, 345.552822814734, 343.549985689845, 343.352823637271, 346.725458502459, 342.31688729109, 346.514807836246, 337.895969347839, 344.9223475923, 343.529482064813, 344.076183739961, 344.123040795697, 339.841506690894, 343.43649021136, 340.763300108688, 343.734760836233, 340.968070827526, 345.76531820657, 345.629485826386, 340.907433644315, 344.445791266081, 343.226327217866, 348.564446097839, 341.281255813714, 343.82291219665, 346.40012879708, 342.433452545349, 343.943212532898, 338.942696946328, 347.50479627694, 348.871464664513, 348.878664958949, 343.660111327194, 347.454797592137, 343.251103458213, 347.704057088673, 345.475860303345, 342.627948109512, 337.639096768093, 345.210258845102, 343.015568907217, 342.564052707439, 339.945033066079, 344.009572520911, 342.384675014299, 340.133697699003, 346.337976918839, 342.392012845582, 346.069967749554, 342.171813789941, 340.410012549152, 344.593116910867, 345.193934882425, 344.63007907284, 344.846777387837, 342.771931993711, 344.878943426699, 341.148993781876, 342.062643640983, 349.014588446207, 346.475189324657, 346.503843298048, 347.373549743805, 349.780910477218, 345.985262763215, 338.759489964513, 342.716761865586, 343.8563355816, 348.216494832066, 342.652292375653, 347.897121951859, 337.764571589361, 344.996524090205, 344.339050350578, 340.300032545632, 340.574899995603, 346.389840224153, 344.517389751651, 347.88438575635, 345.405591034749, 339.436490860716, 339.966117590769, 345.720264143426, 345.761570564903, 348.102051290165, 344.661770479786, 341.425238844672, 345.642300559654, 348.256704112725, 340.992724321621, 342.448856511606, 336.132849753458, 346.950160881535, 341.92026125283, 346.107006643895, 341.535197034831, 349.294129490029, 350.454093001648, 343.717258744779, 346.50882253929, 346.947080727312, 342.818612486489, 342.003471969883, 342.647750510214, 338.440307695343, 345.441028834764, 348.172879739209, 341.752652479034, 341.275398367878, 345.992262798837, 348.033686545999, 345.273666580407, 345.521887857765, 335.103951089211, 339.145623273606, 346.623273376089, 347.953241889213, 341.008646016752, 341.289284077789, 344.041613767126, 343.801807377381, 346.468293599115, 344.143728731317, 342.655453881968, 341.140990817228, 339.576078424141, 344.111083578346, 343.270496473698, 343.071788213104, 344.973648430716, 343.773068389267, 347.003531132196, 344.759303421394, 339.748505674461, 341.995524103733, 342.134254299844, 345.241575042749, 344.136187961009, 343.404663204291, 338.013515710334, 346.600468037217, 344.310560615316, 344.277714546861, 335.787337572063, 343.86775436532, 347.759740775558, 345.589507827601, 337.398267095774, 339.121629406367, 342.145508159366, 342.798806815145, 342.736682266533, 339.952561195525, 346.237183184034, 346.406388083267, 340.771679725925, 344.536945414204, 350.678374197869, 347.434705856046, 346.383685384659, 347.767746657338, 343.244043737103, 344.596293356821, 344.848022140555, 343.994989263097, 341.450426574732, 346.612019018323, 344.187024550419, 347.048307368182, 341.608934404809, 343.272991759404, 343.208891947149, 341.983364570061, 346.756059290778, 343.932498742584, 340.461183276529, 345.971389090517, 343.35819310393, 340.277624620054, 345.74675888125, 347.978063277992, 348.514421698701, 346.420471571888, 337.567904540631, 345.188232208736, 340.83245497536, 340.075786963606, 344.788697548914, 344.435633241906, 346.33912426263, 347.493263890122, 340.728019061449, 343.077997546773, 342.802837447935, 344.760664781355, 343.127736333275, 347.751587874159, 342.931312005315, 339.60820053341, 349.26278981695, 338.508128490799, 341.160858801011, 342.947419372628, 347.401969199856, 350.637108344103, 339.039407410625, 338.308461869303, 342.133895806289, 344.159121900728, 348.410564557147, 342.12166580794, 344.264730226519, 346.37165675314, 344.697403512963, 347.06222761813, 342.961550596404, 344.398437989932, 345.88331036848, 344.048531493205, 347.644660633525, 343.141544285531, 345.642152459948, 344.43960281101, 344.497183881564, 336.537349728119, 340.901670069534, 341.343510891992, 343.438093259011, 341.742001538972, 347.519341772072, 345.33435079251, 346.430388156323, 345.145314244584, 345.146768013182, 345.472441082668, 349.18471702544, 346.218944306834, 340.621499463038, 340.920160725456, 342.83950548056, 344.166503625549, 345.839317882523, 344.928621367929, 344.669190038538, 348.27550659298, 344.18577107308, 344.211153548116, 346.516899821093, 344.889629756631, 341.798706399709, 343.373508046578, 336.265020752452, 343.533174231776, 343.241070792765, 344.721926892001, 343.27454215452, 342.120043395764, 346.379745057701, 340.998724247648, 342.243418681217, 345.756536280607, 344.066157673828, 344.315020756412, 342.461162906104, 341.094613803612, 346.318486584413, 343.316759976757, 349.758677470203, 343.573609033415, 341.553240471544, 344.201400868061, 343.777605855056, 348.835781193617, 339.334071016747, 340.346305480682, 343.955025966242, 345.620268546075, 346.981170450914, 343.708029219748, 346.426544979306, 340.411324972773, 343.662180494904, 344.639266360117, 345.535109117206, 344.029405628354, 348.741169065997, 347.103326174226, 348.980435178968, 346.175813210111, 345.077421788346, 341.101037844879, 341.493469993792, 348.469560209758, 345.569927604219, 347.453252828001, 342.978781654868, 347.439010855308, 339.685449715296, 351.09601622203, 346.763120211838, 342.42374010139, 344.691078440676, 343.763849361949, 345.809067689537, 340.337242753186, 341.955618630319, 343.372077491208, 340.335432687672, 345.383198780336, 343.19239004347, 343.488505380754, 344.275659680721, 344.264089819634, 345.4500985018, 344.694423583096, 346.074337324298, 346.572370922978, 342.511660561236, 344.322398225021, 343.248892014788, 344.39303916479, 346.12231852347, 343.333751063932, 345.929344476533, 342.557011048114, 347.467272607567, 340.311454354732, 344.919522512735, 346.141468648547, 346.550727437536, 346.792797166412, 340.851091299885, 338.954666429974, 342.014670128444, 348.840915362123, 345.557717052697, 346.234861054539, 347.41804820606, 343.097312981499, 342.844070047021, 343.534808197463, 346.992040737188, 342.996302015608, 343.399948369882, 345.638222197855, 347.13115530696, 347.943485950192, 339.382015061732, 344.330894026118, 343.808877242817, 345.437102680883, 343.37548881021, 345.882929225849, 341.037422075188, 343.9502098727, 340.175660099481, 343.035176615249, 340.979261733133, 341.798936792449, 346.629223564035, 340.166822614548, 337.246745845942, 345.978159073613, 343.259217598632, 340.675432727671, 345.391518718469, 337.806560598194, 345.48853254971, 348.03531830611, 344.668890705509, 345.123542132953, 349.109349480621, 337.650003826157, 344.825907145257, 348.111407602247, 344.445755953588, 342.881197492023, 345.378201747866, 341.328416198505, 345.527859028102, 345.712391989283, 346.35018925879, 341.574762578248, 344.78730388721, 335.90430869704, 341.417215914049, 343.536905601081, 342.149590485385, 344.391344063578, 340.580240489122, 340.71364155063, 348.769302927593, 340.205397562297, 345.866427991434, 345.975708278972, 337.602810978569, 338.11152731757, 338.879405493296, 348.223336173096, 347.626834800354, 344.585660644689, 347.065240814143, 342.038765263649, 340.288383582884, 343.152367311589, 337.294632601302, 346.774660982953, 346.231772275224, 345.426922523943, 347.624133487147, 343.146806763095, 345.587527973343, 338.044817354216, 341.396825430766, 344.179595410385, 337.723588927081, 348.211113625208, 342.1492787985, 348.648157341411, 345.867117190081, 344.941966448836, 343.263067951529, 342.596857699825, 345.384741331297, 341.845273993135, 343.34120852126, 344.841058463501, 339.607867404122, 338.664019325557, 343.238671333963, 347.315557315706, 345.99916607842, 342.19723538413, 345.604167833091, 345.072377426229, 346.023492178267, 342.2319029657, 345.958863774643, 344.711359770946, 341.180179361182, 346.29089304796, 346.071910725127, 342.900146878453, 341.406842572538, 348.288706586453, 344.147795340907, 349.639481371958, 340.535514155457, 346.033357352593, 347.255120282419, 343.2859237555, 346.65290528969, 343.993034048368, 346.81452999347, 344.882894489851, 342.170504365589, 342.825685363577, 347.539447050963, 345.626262998804, 347.486442504186, 341.514880260005, 339.785710475827, 340.854858048529, 344.431918827328, 348.233281998866, 344.572985319039, 347.083125402036, 344.759028257427, 344.179203700062, 347.118851135522, 341.037350317081, 343.388072183603, 344.008754403945, 349.126458143587, 336.544584293073, 349.814304823148, 344.988457630341, 342.418677524775, 348.944002505095, 347.812267544216, 335.33982855787, 336.923304042966, 344.15427593973, 344.367547024107, 334.539108700913, 343.711239788206, 344.584894976545, 343.532383497746, 343.479788240993, 342.810951957232, 343.403923530527, 343.663470437354, 346.346847568854, 348.064113275429, 345.394648164593, 340.211664539001, 344.187848838719, 344.586383800453, 350.088675754345, 342.822328967025, 342.855486133931, 347.082116054497, 340.173576665553, 340.477026541553, 350.400023032881, 341.25976167156, 349.216117581625, 346.992645610931, 338.216331221561, 345.722530279012, 343.085077048882, 341.95068068903, 339.286697342947, 345.829217812458, 341.934291406032, 344.192049439256, 345.451243883609, 339.97541964113, 347.338488722362, 341.176710318596, 342.487314921042, 336.769325048835, 343.018990746979, 345.899439754052, 343.666113334523, 344.877609976213, 348.321488474652, 339.885058387915, 335.965128680931, 339.983977000774, 346.713276153431, 346.618601086829, 348.3379883563, 340.464738718418, 346.291330383576, 342.79610862392, 342.332214357204, 341.69585189075, 346.870070243286, 342.466281566607, 341.337833231517, 338.289758399902, 342.20309131899, 342.346648262208, 341.726773743649, 345.713872839096, 340.386930818115, 343.780553132119, 339.547636331471, 342.571612437677, 344.50285738316, 346.182757749399, 344.610566488901, 340.782555835138, 341.50441278565, 339.271578112413, 344.697030683084, 338.416784371578, 342.407383172427, 343.900014506037, 345.080172785354, 339.03080265803, 344.665697040183, 346.983792119624, 344.956770203851, 343.725629610071, 345.33905757031, 347.196024827768, 346.870265517349, 342.143776694979, 347.779063972309, 344.215755481906, 341.554328739287, 344.97327870077, 347.698817093763, 346.258271577248, 342.228008572351, 346.908662678166, 338.788049408199, 343.665022096511, 343.317391980152, 344.105118178778, 339.279705289006, 345.5600672443, 339.275790209215, 347.097768075768, 344.673359082704, 348.435717305444, 345.000893414486, 340.621457311814, 341.347018024788, 347.533824615927, 340.224351016653, 341.569464090722, 341.800764503316, 342.106373569385, 342.63506755689, 343.00173920087, 340.425269385372, 343.172665650075, 347.791771047586, 344.409527358492, 347.128231769512, 345.266827882812, 344.343633193631, 333.800596999533, 340.929005257013, 342.85647646522, 340.930671490913, 340.474884353574, 342.579030514743, 343.294593382165, 342.619607114224, 345.518356841921, 337.828151298214, 340.855127688881, 342.572384644783, 344.843920222757, 344.72088578863, 346.012394041822, 341.268673353222, 344.523236261864, 339.281400803776, 342.877590923549, 337.866941591762, 348.296233122289, 342.23296608544, 340.127853663432, 344.070565645179, 346.225071501752, 346.461826303562, 344.805480869792, 342.003646466343, 339.720454081381, 346.189768453668, 344.906476810719, 344.509465457871, 344.871022819664, 343.258865938534, 341.09076718659, 339.495595201459, 344.371489384286, 340.920588634775, 348.311921650386, 343.687023914795, 345.721185309418, 347.034443693351, 341.104765186184, 339.255894389017, 342.919575439734, 342.620011963807, 343.378709812857, 345.740857951913, 342.027618118031, 342.965501722785, 345.589412929473, 346.311135721268, 343.148856850866, 348.660562266909, 345.800340631254, 348.776108487618, 344.08444758694, 344.515282632647, 341.946452003527, 343.186303187003, 337.859004653633, 345.46678232013, 346.43263043802, 345.062360956385, 346.59343115136, 342.968412846447, 345.327942856269, 343.554745666429, 344.423775545273, 339.45119533683, 348.50263282192, 343.487485150372, 342.621575329522, 346.153995617282, 346.167395862977, 340.951081226347, 347.950603832903, 337.7511080324, 343.425033094556, 346.918448000105, 348.564421206243, 342.68582736107, 345.910105210105, 343.772894350269, 343.279677642489, 352.789722231543, 340.29802097265, 344.52552337146, 345.369771257803, 344.070863590716, 345.47159475865, 344.236227475634, 344.92612425462, 350.156445389873, 344.228515660171, 341.004438205986, 342.626925302842, 345.228977111084, 341.600945069813, 340.457776102162, 346.885961934517, 346.851263033737, 352.25294432977, 344.076841215687, 348.041015138424, 347.635254505267, 345.640358252399, 345.315764453763, 344.555061423876, 341.991770372451, 344.760971389375, 346.23145902852, 340.338428253561, 338.625842720043, 348.905494577567, 344.689810304902, 346.549353410452, 343.984595510241, 345.424270250005, 341.766243277226, 342.135538335758, 343.088791347884, 341.06548518455, 346.128233009568, 342.012662188914, 340.717326893548, 344.341819287962, 343.406098201046, 344.018378749855, 344.633052098227, 345.830824613855, 349.968304458415, 341.018887856428, 341.241237128862, 347.981518952301, 348.881151756895, 341.579205347935, 349.047429034987, 344.192232824192, 336.272821289464, 341.897304002764, 346.012737234212, 343.264450422971, 344.93170343969, 337.93596607745, 342.320041406026, 344.963457683301, 338.790816772381, 345.497888216598, 338.70764606034, 346.076919116124, 347.562149223716, 343.724744735793, 344.379444508728, 346.936358540115, 344.594295310556, 346.703524540094, 344.322956474606, 340.455897738563, 344.339245692474, 340.98174692086, 344.071195158917, 346.365717580435, 344.880684739263, 346.138927449769, 337.959432847536, 340.699569926973, 343.490990130647, 341.636427886009, 347.791564320943, 344.821133552041, 346.569061610192, 346.531356628209, 342.241273359032, 340.422269574331, 344.992998305841, 346.957960413952, 341.135731309102, 346.129696834469, 341.064875759875, 344.389599391416, 351.74717095469, 341.213908746608, 341.25158244426, 338.820758385252, 348.618435404146, 345.441281957982, 343.63534353161, 344.715680196717, 343.966893621293, 344.865867193478, 344.822332713991, 339.651527865711, 346.440314446615, 342.864109936918, 344.494006133866, 345.043012782464, 344.943241030775, 346.01459741195, 344.87742426494, 346.394488704644, 346.849191694589, 343.507351123826, 344.047826700547, 346.059428757205, 346.347665126121, 341.740356492054, 347.101331711035, 345.503877399211, 343.816127852894, 345.873477769681, 344.362813908555, 340.106597578256, 345.727224803601, 346.404281585249, 347.151343319301, 345.069020257334, 345.674412146847, 347.917165760334, 343.558384103102, 343.491154296854, 340.185900285629, 344.608103113348, 345.224072214075, 345.152535535697, 344.661544205627, 344.395488981381, 342.466309028449, 342.26926944244, 343.240122012149, 344.657839949578, 341.287109581597, 344.012575315291, 345.019750628524, 343.835565486867, 343.384919920274, 339.338388468143, 347.21911296682, 348.93588131473, 349.100001936858, 347.063324285541, 340.333031296509, 345.158874243788, 343.669611576432, 341.407986368178, 345.105496150044, 349.515716222126, 343.299416121927, 342.937104101062, 345.057910120288, 343.143364138305, 344.999421715537, 343.936567897889, 348.443300544428, 344.761513939333, 349.791945044475, 345.923746693949, 341.660243562999, 345.057987162337, 340.544764422462, 342.018030582257]];
