# Supplementary material for: Hypothetical Outcome Plots Outperform Error Bars and Violin Plots for Inferences about Reliability of Variable Ordering
Source: PLoS One. 2015 Nov 16;10(11):e0142444. doi: 10.1371/journal.pone.0142444 (PMC4646698; doi:10.1371/journal.pone.0142444)
Supplement: S4 File — All experiment interface and visualization stimuli code is available as a zipped file. (ZIP) [file pone.0142444.s004.zip › experiment_code/data/one/55.csv]

	sample_num	task1	task2	task3	task4
1	1	521.397079685366	660.450457412063	137.025692500901	341.719753183209
2	2	521.853665354652	642.665295963843	152.023031765402	341.039391417711
3	3	524.112035117234	694.570690808849	108.515481644445	346.466477408877
4	4	517.054171171622	683.020950931282	133.614678673773	349.037112369405
5	5	519.929970909162	664.958180168243	135.146579160621	342.796551048608
6	6	527.225864334318	683.082555842458	136.090193824281	343.754846830422
7	7	524.166569936749	675.961660134612	128.933174468248	345.451552218908
8	8	522.223540346984	670.654649086988	110.301388138219	348.535519029006
9	9	525.311681314894	684.040021632396	116.74561290951	348.846033805973
10	10	521.016999972877	685.749040603248	131.709789383625	344.469835492171
11	11	525.365603026431	656.56256797659	127.455381902835	341.671744718999
12	12	521.819115409332	683.190479485487	167.329629346766	342.206320427227
13	13	522.648571273072	677.933843131489	149.006821319044	344.569058680317
14	14	520.45657375171	673.29157831369	90.1371740779853	342.172905128758
15	15	522.69623246761	654.254153153484	103.561809088325	339.083331688589
16	16	530.269373998549	664.588346932345	123.715916265172	337.795600179876
17	17	521.347236577315	697.146219223062	105.358860934695	346.474599986438
18	18	521.305891270405	705.815538520545	114.375538553347	346.803907739364
19	19	532.859384090091	666.857495393785	142.200238228538	339.111992006074
20	20	519.595881506726	668.733839550717	151.691885320656	343.668989416055
21	21	523.662383475126	680.580830671018	134.551288695177	343.739789810042
22	22	526.691781601902	709.992027312193	128.766356093052	343.247297709469
23	23	526.973270255851	681.542944131073	107.551450144714	341.798338913187
24	24	521.709998881852	659.458035007787	138.203244288126	342.962483582807
25	25	521.995678645489	682.02905483332	117.644841697103	348.407200516666
26	26	523.134665969895	653.77014044863	134.344692211589	344.619044003281
27	27	525.595830967836	649.141899797611	116.424546866993	344.41206707447
28	28	525.966386737822	685.036689469384	141.608695897748	344.935738899817
29	29	522.443467159248	666.826102726242	129.47892164914	339.157499806647
30	30	525.226123810944	676.344879581142	133.773870701513	346.250205527259
31	31	523.485778730561	643.012808101769	117.41918176242	339.80183421663
32	32	519.882639826721	673.612517484132	136.082862541252	343.585277359444
33	33	528.169177020266	658.077055033371	147.909018056047	349.7611204231
34	34	518.705712060537	687.578711392386	120.868353961398	344.869723272863
35	35	521.614887030326	703.499066167468	102.835080888844	341.077029494176
36	36	522.459405686656	670.636668518695	128.334283831868	345.470426096174
37	37	523.458391079829	678.484084293801	110.354543438964	346.018656874799
38	38	524.071516771783	686.501066334807	168.376355307118	343.269430550698
39	39	524.774177328865	654.941871343521	153.11701166117	347.18796544962
40	40	520.159977729561	664.698262798809	112.91268619506	340.40216317736
41	41	518.986901704545	708.156235791311	139.332465140484	343.348098959209
42	42	522.128187929031	694.130705776334	102.483337460554	345.853504627064
43	43	517.937462756807	632.102337276954	122.797538546511	339.33248595312
44	44	524.003960379123	671.029310000254	125.263887479512	340.543030863234
45	45	524.83657769694	669.355631621919	144.326741211469	348.6218402533
46	46	522.393379382708	682.625229696055	125.875408165594	345.421970040972
47	47	520.222936773659	646.964489607901	113.608506797956	341.690573716808
48	48	527.920091351746	690.70788534131	141.464649379186	344.307043586163
49	49	521.292204728928	662.828758237506	136.821390868281	346.189137757344
50	50	518.675543140416	672.489404638723	120.185930305659	339.638941531348
51	51	520.575998214169	683.36696912701	124.850746786561	341.41637074599
52	52	520.770126461578	687.122706545846	146.167546326775	340.875350361359
53	53	523.906571692936	654.379121950378	131.967041167621	344.98126448482
54	54	521.288070245484	686.468498392137	156.912106387249	350.631303902081
55	55	520.364003550965	673.330841214672	150.168536683405	346.486709192504
56	56	526.353565253274	714.158510320672	170.187683848328	345.210907578814
57	57	519.219310392806	662.059590412882	159.97851850802	342.483571147879
58	58	520.570037748739	661.236375281361	141.488036995315	343.220723765842
59	59	525.210092885442	664.201326288981	117.61687896378	344.552149838023
60	60	522.986778471119	690.724690921268	135.137500787142	350.203023183177
61	61	521.635593996921	663.259671207068	155.51808795403	349.187153578378
62	62	523.304333899284	696.379783713426	138.211073696284	340.592257138076
63	63	525.668879824081	682.49768685465	135.298659620298	348.304581179747
64	64	522.03043817494	674.423855816175	108.465837591436	342.851987942003
65	65	516.9566122682	660.639919522713	125.52198698271	346.4907750909
66	66	519.46160181135	646.550282001137	126.5766315997	338.723993681853
67	67	526.450203480685	667.038424543943	157.930277265717	341.111803393454
68	68	521.424779553015	677.960763425033	130.953373292987	343.769469235322
69	69	526.046548930491	669.819075393549	134.973869593868	340.597079130046
70	70	522.768718965114	660.911224962302	137.238076926255	341.971891185903
71	71	526.15757146865	679.544655069745	165.346344285132	345.985736250944
72	72	522.957535386701	667.771990572979	138.960191925229	346.577039984998
73	73	521.481751289745	663.068016804602	148.962655888268	341.160044150216
74	74	523.298278631845	701.510108100498	141.777231110557	344.644064412624
75	75	525.723007682611	651.655579232835	127.410994647634	345.246175827591
76	76	522.980767263086	656.69170709649	100.820452082532	347.239680805124
77	77	518.957743576703	692.267656017947	130.638500929769	343.151567767929
78	78	519.459336932924	663.84913390096	123.658265146527	343.954669278307
79	79	526.282648260001	667.123366904937	127.944850583433	342.097602486798
80	80	522.898708620483	663.385959274681	148.485622119329	343.209129453485
81	81	520.717972451559	646.407956321025	146.84750752367	349.453717509
82	82	521.800425311875	685.536436327647	132.99581695475	339.05990780627
83	83	522.558771702266	706.105853962445	94.3831668479458	344.602889344638
84	84	520.112792156627	649.707651792985	148.831093085435	346.587931261061
85	85	517.371878950017	676.340044884233	115.557683244973	343.184496336529
86	86	528.242725574474	654.454145215615	143.326291147703	345.753003097158
87	87	521.628737269021	682.065570904895	125.00802866142	340.330430420303
88	88	521.668147828174	643.775675239711	124.925791894791	342.112314866184
89	89	518.189739840364	687.827708120007	117.055591896193	345.524853363223
90	90	528.308406940976	666.913989056031	120.422546571453	346.88195978813
91	91	519.456348328391	649.552885398274	148.020441141879	344.936658038153
92	92	519.352071644239	663.906781979885	110.252275102103	349.085313473736
93	93	519.295882625934	655.990505377737	140.298193135637	350.508568360205
94	94	522.211212661202	663.212472424982	121.405117962148	346.812350599534
95	95	525.16938550887	696.006273778419	111.079610153147	344.641900669584
96	96	526.221901139881	717.211391470049	129.145920062012	343.843032524058
97	97	519.751758049045	671.935043990069	122.502248545449	348.665990090703
98	98	523.847702648882	672.922034744133	123.630311706461	344.35247858353
99	99	526.149250920366	663.082180656574	132.279112282962	342.482755414181
100	100	525.764483531263	657.123649644081	156.974922485831	345.942974491414
101	101	520.077083023348	697.09271633655	145.48795486736	344.827503194217
102	102	518.616523071646	699.07954766359	129.869358138463	343.992643607853
103	103	523.993336627004	665.362152976938	116.714074013864	346.664554100204
104	104	526.760682386605	665.532630587679	111.302971682051	340.337712027865
105	105	526.193440931804	693.525859862762	124.049982056646	344.468386284386
106	106	519.550951285393	646.285102441137	141.405357935115	341.355135086105
107	107	525.826950009208	670.307364154813	144.468044327428	343.817649560846
108	108	524.204913645212	656.482632783467	164.727143497939	341.576467819209
109	109	518.978167101952	657.774398136113	144.605666701909	343.913487368475
110	110	524.426688009322	651.098800822068	163.266353036491	347.71787756157
111	111	521.021706719822	659.870447069716	112.628780382157	343.938350836518
112	112	525.696258291893	658.938009121008	146.167138701256	337.398342839632
113	113	524.320199916109	656.967270285713	157.69613627018	340.96662420453
114	114	520.471167196905	689.946569795403	137.130790993537	338.779805962244
115	115	527.849889661896	651.389958926821	74.2322481320384	342.493756980342
116	116	519.127078970667	649.735472084924	118.36866139819	344.931739840838
117	117	520.206437716895	666.242118686052	116.228104744611	345.35926824532
118	118	526.019077134619	683.909621471556	98.1473572707274	348.389995872108
119	119	520.330467501553	664.848420254363	126.316839002186	351.295015219403
120	120	529.490208693952	670.550790802242	141.307962093716	338.620017980666
121	121	524.335597740056	649.60860300357	145.701893970981	345.499249734112
122	122	519.214136766962	718.402603671303	135.864352034194	347.268001237488
123	123	523.430853165634	694.813128591716	115.400286657876	342.871838898612
124	124	524.248945194813	675.677574414444	129.988667319471	351.022384313755
125	125	525.568873248914	652.418665405575	149.635161053203	342.43875381961
126	126	526.707066167308	666.147964174866	133.181664738263	341.635155578344
127	127	523.968610687732	671.687960981385	110.195002317565	341.574756175397
128	128	523.753914164139	657.585228460071	125.150690497794	342.239910061455
129	129	524.007041987539	688.272609215181	140.775482438392	340.119825185352
130	130	521.79475012682	677.337646937323	138.225867426133	347.084214103854
131	131	523.17974748445	652.251389267248	150.702816817005	344.162513159215
132	132	520.359561107446	684.377919717254	121.331053539238	344.101527793622
133	133	521.869445732855	675.80047301532	139.481464190022	343.263179272546
134	134	517.46004658154	685.095226155305	167.043131816891	340.398823690445
135	135	523.52735683752	707.486298633507	117.172100720434	348.356899590497
136	136	525.813666567248	682.000581880441	137.993959290057	338.901797976859
137	137	526.3467617332	690.729818064385	134.398074531893	342.991820322172
138	138	523.917989231543	641.527452398618	114.294670505934	343.836730591934
139	139	523.396535990648	674.367913052747	117.929982353631	344.037661276393
140	140	525.49674510773	690.937191647192	119.90393283546	348.679953656404
141	141	521.260369277798	655.174371405316	149.087336391766	344.262448760323
142	142	521.174937901231	699.656190214832	130.380310995745	343.041565312257
143	143	520.491719824635	665.650620196898	139.73892008138	343.204692540664
144	144	524.645640897779	672.864211441424	144.770664130979	344.764997210612
145	145	526.015297463486	692.908710171523	134.91571986284	342.822623798644
146	146	524.715842169502	700.139136367125	125.385371631377	343.023333228772
147	147	516.609586132492	668.785041954834	128.460559828104	343.087022826063
148	148	522.015006388815	697.010910779901	138.15344485646	341.301690578153
149	149	525.861888342995	678.129799377519	122.970628485723	345.235851895002
150	150	516.798098836305	663.808074444474	156.416638690878	340.55593387105
151	151	527.212175485943	656.546565636359	140.563544067275	344.663663800155
152	152	525.361617958735	671.906166741907	131.111389402307	343.970953861139
153	153	528.494449737046	650.705967586389	154.884382348428	345.066614756408
154	154	525.134634085968	672.12149498855	141.037082008571	346.487122611411
155	155	523.068417301413	656.171937284828	144.286423032453	344.474060747497
156	156	523.806990865938	679.677814682764	127.731155326845	338.346242390001
157	157	522.058279663297	676.599340883657	128.992597201321	341.504436148059
158	158	524.95205327472	659.193905161388	119.490069212312	342.659897639788
159	159	523.578379060336	672.085007601952	152.099074298706	344.878292892069
160	160	523.058074996336	686.248919282584	144.808397218084	345.585599673368
161	161	524.833010637189	665.721591324934	116.82565233461	343.602198991067
162	162	522.313827297258	683.627085578407	104.933816498383	343.399658447843
163	163	524.121534038369	652.837557558378	121.993347126633	341.826394572039
164	164	525.50655244919	673.803961166758	119.196845863537	346.338962558892
165	165	522.568609056837	693.919317075605	110.925902634688	343.025095754132
166	166	524.405712698357	677.935741946689	142.028240025416	347.053117055789
167	167	522.785150696528	719.403307095168	109.845150295887	339.453674433846
168	168	521.608128737845	690.323275031069	157.455313006658	344.814658399982
169	169	526.659293622397	683.494877826382	121.636758475629	341.052023580149
170	170	522.377843781002	666.568611845584	133.045159748286	347.231738967444
171	171	522.361958749921	650.755555285736	103.634033205646	341.164548331871
172	172	525.090350422025	658.69725497071	142.846598891916	346.47391293559
173	173	523.302114340017	679.047285796178	127.37078857852	343.868046071321
174	174	520.019102480181	668.788321884026	115.774405818317	347.307894478272
175	175	525.888703130416	669.442226863815	147.074215317261	345.400462899355
176	176	530.896983336987	657.073581396616	153.537281748741	344.727382989568
177	177	518.387345554985	679.478164881343	154.677055946449	339.3970598237
178	178	525.325376731366	658.256066012308	121.217770395933	343.206422271926
179	179	518.000838788484	684.483873278383	92.4895737544555	347.86133308705
180	180	522.375624470597	666.527160151934	109.352623694914	341.927811287041
181	181	527.881774086452	685.14726393022	135.796689943705	343.418054286733
182	182	523.660385223733	650.212050564347	172.168756390079	346.91637708612
183	183	524.463949944399	682.368400440944	128.646850735069	340.980280888786
184	184	521.456930010384	653.562186099303	125.532777572527	340.791769119671
185	185	526.313674189192	640.955235546913	131.093700426512	345.203262772892
186	186	522.243197631742	662.357174760561	126.80582968508	347.212450899684
187	187	524.0843418504	685.171092405511	121.314681961629	346.125213184642
188	188	525.410246508222	681.951249736781	163.903517019877	346.018375600783
189	189	519.746213857064	673.484524143948	121.796751416231	343.666126335039
190	190	527.797491648286	654.659109193726	165.207797569509	349.451426062176
191	191	521.467218139488	673.093213513268	146.995507938045	342.045066238978
192	192	526.262358840368	700.424822642527	135.698106233674	348.25264868856
193	193	527.129598539653	669.754065630326	128.424373770712	341.813614130769
194	194	520.089392418365	689.966006091439	95.353677900077	346.771102390139
195	195	524.879136586584	678.032104661232	139.447008581777	347.991803189567
196	196	523.980470728453	648.408435707249	108.809130249329	341.367209629122
197	197	526.623391498748	668.541974151637	135.196085078557	343.955743482501
198	198	519.170411060853	686.345477710554	123.536674810055	345.236581112464
199	199	523.842895187646	656.254455069879	143.692798502371	347.581817314815
200	200	528.206517014439	643.653830612665	97.9619985162311	343.830828811207
201	201	526.555232152795	646.186342663448	146.196135786505	350.795532986373
202	202	526.670393719721	675.429415883527	166.499582635888	341.542135864451
203	203	522.835443412359	687.484570973556	126.42596426736	341.677824919701
204	204	523.27332138174	657.401797282018	118.984198456147	340.332116806685
205	205	522.204398446787	642.322514981353	150.198130113352	343.613712691035
206	206	520.512558971214	656.068734452178	171.717446673074	346.900309449055
207	207	525.345429462074	643.004239015001	124.291393242496	345.332875786878
208	208	522.633890259653	700.618209669468	120.652408138949	342.343983070688
209	209	523.616397755582	682.4454336986	139.045023780953	340.731160672006
210	210	515.91265357887	696.75597522791	122.539143087766	344.000834494109
211	211	523.537267118397	656.511467336171	137.908868997377	347.671147040705
212	212	520.611314614275	677.998040905356	124.828165991477	340.182979783621
213	213	523.521441470718	656.605747502459	115.605919859549	339.909102709497
214	214	525.917420992154	684.852593009934	138.321804740036	343.959999573589
215	215	526.689945344049	689.577659015902	102.851089667702	345.229152688439
216	216	531.483477427866	686.612597385881	147.674121600957	346.576946488291
217	217	521.437297517479	695.657235178154	141.112017158869	347.478401170184
218	218	520.715514831778	695.575462857991	145.105919080958	341.843007975162
219	219	519.438515995976	696.544354870759	115.78048462845	343.677250385473
220	220	524.148949080926	662.850430067495	122.386602603403	342.028131740004
221	221	523.680234700319	666.850831615521	117.008677402193	342.178229956153
222	222	522.636673108628	669.460785505104	157.979907940799	341.548834417651
223	223	524.255729399753	685.116763579642	140.915279211436	343.698252671944
224	224	520.700651245769	687.366709568768	121.839001692464	341.29437788036
225	225	520.969634556646	677.424869267368	130.657978920981	348.35412370975
226	226	527.77388485546	688.501717435562	120.962459367925	345.324270308518
227	227	522.269553248814	685.012250898873	115.430864243201	339.986215002282
228	228	523.248509351817	637.837268755299	123.435901430435	346.826297139486
229	229	522.09530956728	679.113781398204	105.433478429386	344.640331170867
230	230	526.324433167068	692.358204141937	127.306402630392	347.757576161443
231	231	522.67420973059	674.368434147446	123.396148877613	336.425566079607
232	232	521.851166582479	674.464086119631	131.169709950964	342.143865829393
233	233	522.160784371111	670.182894766067	126.491109231015	338.734250771109
234	234	523.817719139501	663.539373745726	114.515045043551	348.967033169028
235	235	519.336245324395	676.090496502326	129.042664577946	343.639025650399
236	236	519.034727256225	697.015165397165	117.30614597757	343.393443566238
237	237	525.013305964118	638.016058279241	123.681293378587	338.800885223835
238	238	530.604967119936	673.299058644239	128.442843547827	345.041940281399
239	239	525.296190060577	634.929633152504	141.463123178062	338.698629506326
240	240	528.896951535445	671.83095634034	96.3130153904667	345.948424842522
241	241	523.389588796015	672.29764914187	117.189665224274	342.548371406063
242	242	528.241528709299	689.469297698724	129.207584402706	344.925041358044
243	243	526.039979630454	694.0955474083	147.843094572718	338.925470451281
244	244	523.999697246626	656.845086284144	164.891758655747	342.202545750321
245	245	515.76010273127	685.780276850675	134.966890784189	341.547697827481
246	246	525.618451068353	686.908569970659	122.399689753271	344.122168494741
247	247	515.916065246189	702.989909567642	94.5688395298531	346.581224322436
248	248	523.938665472144	689.342897882797	137.442578147742	342.425060365866
249	249	522.005570896691	641.533257284173	121.660440242292	340.402212640569
250	250	529.552494931934	673.958655395081	96.2871254153096	343.534567461862
251	251	524.936780777634	668.039415133492	133.404391629223	340.789666347874
252	252	523.777780120373	685.428167984166	145.316738654981	341.056102047369
253	253	522.817743399107	667.343292851428	119.445500347542	340.677895960318
254	254	524.069461705483	701.346015489698	120.316082895467	347.942399204448
255	255	519.187478624006	651.132950048582	133.139215050057	344.310233517858
256	256	521.441301745899	659.426140348494	127.704105107811	344.529191907832
257	257	522.895045194787	673.632032560555	115.080734920416	344.457859635056
258	258	521.905004525808	686.255213406748	149.781009956758	341.353700167045
259	259	522.210874941359	667.260982136803	128.417274347465	344.062571702241
260	260	523.455559762157	653.190490362697	146.186247855232	347.050151214146
261	261	522.341926809434	698.482185510108	124.45048625135	340.134426486263
262	262	526.365949976746	652.78730646307	119.582701388683	346.470682269028
263	263	525.985341937622	662.568096121444	136.227488382709	344.874006815331
264	264	523.667005668228	650.816561308044	117.591087189372	343.050169455621
265	265	525.360167664174	693.426566314223	159.870985563651	341.705393873404
266	266	527.725009952591	675.580939327653	142.122014113175	341.235530205958
267	267	520.970156596932	669.99579629646	133.145345730063	342.560880451221
268	268	523.761448759662	645.28928096276	135.648462619375	345.866886995866
269	269	518.270320917674	684.002212924208	143.242954665567	346.189409977664
270	270	524.41595460925	675.675180147043	130.325997144387	342.027127955428
271	271	525.99294624819	691.768238139683	134.136587815658	343.369829343924
272	272	522.022404931828	660.243588796117	128.546890217584	341.152885147603
273	273	524.954118052962	678.332679427376	119.152633813941	340.174742942763
274	274	524.770734326098	661.139922669439	180.251084514774	339.470353089152
275	275	527.982925406651	701.501087671894	124.440062727316	344.56083019824
276	276	522.984050156466	687.806614017521	120.411014480177	341.159507980969
277	277	522.268056728331	677.146458503867	126.317171878663	347.822947824117
278	278	519.600109506295	657.0865461339	138.455745981236	343.080153346454
279	279	523.829503331081	665.185643979471	114.921990580038	345.52632097427
280	280	523.829455028469	654.7338827892	128.876371820744	346.946027859125
281	281	523.534482504005	675.431703299422	120.34809483049	346.385455695875
282	282	523.70551236652	663.930400384413	125.476395530552	349.65836515335
283	283	517.17924979031	686.895108597933	166.349528148252	346.554997114737
284	284	523.949873030747	665.297357151636	138.565388169577	347.762663463586
285	285	520.633417961883	698.20433641692	130.037270398382	342.879209777557
286	286	528.294365077146	689.753943925468	115.921176154301	339.655165229262
287	287	526.949858069388	675.134304575359	139.643301939787	345.33617130454
288	288	522.046254337514	649.530975483621	116.172846647727	340.092594845247
289	289	526.414078507414	675.246842668944	148.990359999305	343.041021184627
290	290	520.75077607216	691.585680141812	144.192892484058	347.565267022546
291	291	529.434109503109	692.639741216894	129.970356678467	345.186237095416
292	292	523.092006581091	678.442934760865	148.796474903458	342.997667577346
293	293	524.152894889743	658.16532520071	137.073584840307	346.228723801747
294	294	522.91747269819	655.513507340684	120.544968730649	343.891407697472
295	295	518.463039590101	663.168250604186	118.546680374557	344.422658290099
296	296	522.0483129263	665.105981242775	118.088232068566	343.394693499276
297	297	520.744826873988	645.247194707842	100.356262179014	341.393546318644
298	298	520.977281656075	664.594765046616	148.147972656467	342.610517875238
299	299	525.351446881397	663.095357249633	138.318775614875	342.897686385849
300	300	531.113652675711	670.878085561491	134.855654201982	350.265101817878
301	301	522.646672107016	692.166278560805	143.761161227246	345.095365925441
302	302	520.295719931165	660.895065829268	135.408559685412	341.095943003591
303	303	526.952954148483	666.194768794543	151.150893393492	341.361506359088
304	304	521.96147309891	664.076018821213	140.327554812103	341.236945577617
305	305	523.465693437351	676.923503862579	148.785946040179	351.033557106084
306	306	523.237109364409	669.727751116259	138.394663005217	341.498751408865
307	307	521.924743442167	642.200538427764	121.034145334138	348.073244195689
308	308	522.182958831766	660.767016988753	126.792946411779	342.687979055513
309	309	526.576058985831	649.293648107912	116.035292833994	350.796053483007
310	310	521.299737675607	677.031335127845	136.689508563626	338.788433866358
311	311	526.335283014085	647.677965114634	136.803123847874	343.281430135134
312	312	518.792401340501	655.487873684919	130.158877133903	343.237013004108
313	313	528.056067237141	680.570910939374	143.505055916576	345.383300157748
314	314	522.666934674159	670.934501166439	148.641133576553	346.69662333295
315	315	520.03680040455	654.533239377695	125.676860430209	342.649819269588
316	316	520.177562495272	665.299677508364	109.072249203113	338.940083334599
317	317	518.620104848251	667.494911730271	148.448481698225	347.326089768992
318	318	524.101415096288	681.476685803952	131.239816057193	348.546302042944
319	319	521.728065883236	676.77650013104	129.210838483417	344.518305403748
320	320	523.654583566345	652.573512477731	138.710673937418	339.252250916318
321	321	522.178196091385	629.818442185727	144.707403416019	341.006644571904
322	322	525.327877187101	683.561272166359	106.681020938829	341.259831244808
323	323	521.870563861845	706.042098393283	125.494435284873	345.280525244414
324	324	523.410764575609	687.865107938835	130.466508490253	338.656589023593
325	325	518.126555017699	673.158616569446	141.062538590498	338.963134723674
326	326	522.697674218378	680.961819107101	168.052650171075	342.608853392254
327	327	525.861743880612	656.402491853458	147.040993174705	340.993682687173
328	328	524.883354394346	669.538671862774	133.278904528193	342.702563846811
329	329	523.271385390587	684.802988785483	157.90907479682	347.157082753103
330	330	521.055326303846	670.781961970906	110.582103960239	343.039579580076
331	331	522.885453236846	668.500796570237	115.734113972233	339.649647106918
332	332	519.984321576866	679.984993801739	112.719090306785	345.661988632488
333	333	524.563742470482	650.224416255554	135.365501574459	353.460618264647
334	334	517.753717457137	674.363939073104	131.426195584061	348.788060055446
335	335	528.228130502779	689.347303621715	132.622524213458	343.074205092021
336	336	520.153526659922	663.529706033794	119.177203441144	343.297162326344
337	337	520.198304188451	681.65031037027	102.165668353502	342.876405672935
338	338	519.60702478482	671.026218278644	148.26200235148	342.126176531193
339	339	523.85208038373	685.415860563715	138.183883492207	342.728523066936
340	340	526.79901299174	665.852873591903	131.905908863988	346.019071563403
341	341	520.932842604849	666.673806920822	122.857377824056	341.450392244425
342	342	525.637729148746	685.044351670924	124.51361173942	345.924835486134
343	343	522.898777710036	690.933137639632	133.484665165166	343.312043392977
344	344	526.073936137541	680.651144228975	141.737267052905	341.425576978399
345	345	526.254482813668	672.868551886439	154.25402367544	344.921569172004
346	346	521.845357246577	672.696640919117	158.715204825307	347.070941624158
347	347	525.546108449693	668.500341780338	130.711104582916	347.674431698585
348	348	524.96715500335	680.637036939669	140.021774687137	345.03721119263
349	349	519.630141165249	663.463728453395	122.893334027295	342.577978746192
350	350	521.441605692326	689.058475059005	113.264845135945	346.399106328477
351	351	524.142617051344	679.350564649988	102.987799875292	342.067420362221
352	352	523.96712356544	660.282034214541	154.235611677632	346.227828278334
353	353	528.507244529907	676.094708587441	111.168698728641	344.614081406733
354	354	520.685034543248	656.16757833963	126.316492626285	344.27808693808
355	355	522.249641247952	647.452171894469	111.526909617463	348.166553595933
356	356	521.723089500485	673.455990089181	135.615095404756	346.997496922799
357	357	522.841017608582	652.177476982415	160.770866725838	340.256289848455
358	358	525.772197190034	665.718080552102	145.837130165399	343.130272728314
359	359	522.900896221647	680.045241400206	125.102616872619	346.230883171388
360	360	524.051975493763	690.32275136325	155.320385708994	340.365868463196
361	361	522.243965985347	687.561351461754	143.219754022086	348.271717933568
362	362	524.154745670058	684.724340205406	148.876322105946	345.27823750633
363	363	519.369275920559	682.646020748113	117.224617912096	347.535701135244
364	364	520.824301361072	654.175590243473	116.526664327813	344.294457116917
365	365	522.410317964445	674.641958979723	98.3104500687999	347.173165442269
366	366	523.917613660283	681.266239388899	86.1529121177799	341.34977913799
367	367	524.66754413618	684.355262294382	159.767951062846	346.118996997854
368	368	523.355442341836	689.591535923424	102.736635512692	346.18303451819
369	369	523.756795486369	658.389477327143	117.885927077184	339.391419001508
370	370	525.293942602062	673.423616779893	126.315512216449	343.630609702496
371	371	523.17285428325	659.061728925695	99.1985770633284	343.022487205112
372	372	520.486013576301	647.627509781486	152.830180125118	350.112411858923
373	373	520.885264160004	686.550613057952	140.470643146117	350.253159884388
374	374	518.953434820407	679.008589693145	127.231599557387	343.427465676585
375	375	521.222205434691	695.205037929547	134.936434207658	344.633193611791
376	376	519.528862988272	663.401762330088	124.384832588288	346.551094875261
377	377	525.616540259614	650.586282675044	133.973011059702	343.736549611653
378	378	522.458326004734	682.734443961179	120.193466299497	344.5794466663
379	379	520.359725709253	700.845167729678	120.135112366509	342.067470457365
380	380	524.257391917553	701.414343292378	139.322668962647	341.971803995611
381	381	522.737892990197	662.513588901758	124.002080231821	350.603178582686
382	382	524.224196472104	709.100070450481	121.988464411987	338.796355189275
383	383	530.163388446561	676.742268359864	140.572444661237	348.889974976348
384	384	516.638990102197	664.92746853634	144.648741144981	346.236399392402
385	385	518.733799300125	666.891770056783	134.606303117429	340.783780769285
386	386	523.435052039751	667.760078999609	139.06873578963	342.202016613771
387	387	520.497132003611	670.504197488722	99.3913548702929	341.106625275788
388	388	527.355815804	670.638585752332	127.862192557209	345.605212116056
389	389	528.620228701912	667.652492256694	121.994599894374	342.566434238147
390	390	522.958563414219	650.267277599428	129.473748081963	341.002781317612
391	391	521.466465272683	668.955194331379	148.772186606218	346.786445224183
392	392	522.435177603207	686.333801493022	155.216450045366	340.648196520832
393	393	521.452377243548	659.800933554712	151.405856149656	340.443612419111
394	394	521.083558676977	676.829133260153	151.193607451538	340.565249800936
395	395	517.661437096332	628.557113181412	143.426346461841	345.081134760334
396	396	527.084013849199	674.059714770916	126.553747403877	345.42564075618
397	397	523.223109922855	678.930342626876	121.902919903037	343.475196165784
398	398	524.792456833275	676.477913365865	150.727146780097	340.184675731936
399	399	527.82204217244	692.817321798892	137.620030695646	342.426424566768
400	400	519.545744491566	665.94500878234	120.746781571701	342.677381230238
401	401	522.429599575295	687.950095160209	130.189745682713	339.06136593877
402	402	519.042988782203	680.792474774766	168.328698026065	343.146980304686
403	403	519.292078852965	652.0599619982	127.934043366922	341.244763543391
404	404	519.829600202953	681.780583866818	159.641562833522	349.529551678697
405	405	523.944363570911	705.7930599007	157.068227124687	347.576648301795
406	406	523.390255715325	682.081053932682	124.401701306317	345.193551626716
407	407	522.39509584101	651.592418210225	120.221035123726	343.199705766529
408	408	522.414252263245	656.822013836061	158.557033791233	339.129089377514
409	409	521.169331497989	663.25369287655	126.625625405253	344.005133573703
410	410	521.278999119413	685.275210284202	146.94895218757	341.699549303971
411	411	519.839408903757	674.83705764986	159.27311585052	346.979141052281
412	412	523.127491904431	656.436459604152	128.503105007284	342.047476105304
413	413	518.133997861549	643.399715798982	120.691392619415	348.096933928417
414	414	525.689615374139	700.864675337095	163.718309770945	343.589226149889
415	415	524.46696858598	678.303637271582	147.545763329533	346.536686935641
416	416	521.882899902629	678.612099651552	118.81031992681	348.83868199169
417	417	518.51737947827	666.590408931891	122.53698238637	345.1470694125
418	418	526.612642095752	667.177781504835	122.179898055433	342.856536933776
419	419	521.086237027724	683.647311642572	118.946782175812	342.340961398791
420	420	525.6201652418	640.939652059647	165.13237987717	345.378662838067
421	421	523.842006861698	669.619713880316	123.596490973809	343.564505314675
422	422	521.757463867436	678.511461183056	158.506685921129	349.567555044093
423	423	528.360883076875	677.695012861364	138.410634426412	343.206361075826
424	424	522.502407903935	670.247809131729	117.818223825916	346.459837065933
425	425	520.656208231299	692.668263599609	156.600302815627	344.267758612002
426	426	524.847649159941	680.975041000008	112.934086855022	341.801846529069
427	427	519.910147650942	657.49692865515	121.394342171794	342.960168419249
428	428	522.333100159501	663.519801774815	135.560964563814	340.281059268562
429	429	522.973168289907	670.343963006726	127.123633193909	344.458186420911
430	430	520.483743166048	657.617290714499	140.508876088805	345.438245231003
431	431	520.37600514185	663.004579275831	147.601294538971	343.618949006492
432	432	526.664999310038	660.182717203498	114.695237824676	340.404851563733
433	433	523.100296782633	673.74656458183	138.610931540032	346.253368126662
434	434	521.399719161291	690.767458398516	159.465506571155	341.210376219739
435	435	524.781882556909	646.914302150128	145.576587371606	342.140709229166
436	436	516.738064271278	668.141043423799	113.411872852179	341.716415976445
437	437	521.02133284509	685.77946646229	129.777021568503	343.584536746105
438	438	520.341238351487	667.634543661661	125.498103269518	339.905575891165
439	439	525.56108425301	666.315891294201	147.549604134465	343.910532017052
440	440	528.960762940912	717.8195490845	123.734480609281	345.533574785743
441	441	522.93789450534	696.165152213085	126.938816953435	337.454493554438
442	442	523.745295400778	668.655750099121	131.926681944377	344.060329141731
443	443	522.981482297496	671.483393291882	151.600680972852	340.723434025548
444	444	525.812367060157	649.191157673683	112.236989720023	349.18343552598
445	445	526.377686870706	675.87791170044	149.049421837907	349.967619644957
446	446	523.834602979628	669.712206900405	107.285025577	345.033086776646
447	447	525.651669846127	674.66274941974	151.241470479793	348.551686547111
448	448	517.312577780178	668.858479416177	144.321417304319	344.499445497135
449	449	517.196025010268	684.014293310074	117.312457788131	340.169497566741
450	450	523.948888072125	655.480499428838	171.514748684473	343.569948031787
451	451	523.049279447444	667.343495574288	144.978454492089	343.103419113172
452	452	519.795875721744	691.872277084629	91.5548504875075	344.751034407332
453	453	527.940518396541	678.915212204182	137.897713450065	344.790250025602
454	454	527.628278205461	665.338765905143	123.389411412939	346.213267300712
455	455	529.443849351838	689.040503626491	110.649258796483	342.156403348622
456	456	524.067729057622	674.941757214851	119.910505031127	345.772467653191
457	457	519.219758790646	657.533171174413	135.891156225076	347.362969150146
458	458	517.819895415529	711.310342071509	85.5976275264832	342.741203921534
459	459	521.149955598759	642.006859570045	133.18165024743	343.260288897932
460	460	525.386587490578	674.891300837223	116.200388303013	347.315358456032
461	461	518.149373912815	688.944898669496	89.2133785944239	343.042447864454
462	462	525.874545200716	683.220576981294	149.688836626692	343.81841123353
463	463	520.476583579114	674.966236563233	153.136301892055	341.593042749053
464	464	526.22547277884	695.277708846554	116.172745563116	345.31148392623
465	465	523.611618819467	644.979983512735	133.198635355603	346.161755513445
466	466	522.65458617751	666.517285008051	159.825654799813	343.580111596486
467	467	516.627763758274	616.215328487261	158.080005593291	348.203559084515
468	468	522.749104024229	683.453979848454	126.648086638818	345.267410787014
469	469	533.211737268107	681.467451140605	138.247490411356	342.915523543953
470	470	529.051176838065	682.07796279398	152.607337167771	342.367434654663
471	471	525.362716092558	674.581886799579	135.414137966821	346.476012967593
472	472	515.391379101866	677.183758481552	117.865679750474	339.257031230491
473	473	521.32472781312	672.790642444744	142.06358408454	345.865675532156
474	474	522.246153159996	660.436520141983	134.100043291441	342.57120875309
475	475	521.296688074128	654.474367212716	127.907608708858	346.378187729263
476	476	525.185791928131	675.630065425936	147.503225816186	346.375524381424
477	477	527.014118648138	685.093918018673	153.72911858642	347.507732920001
478	478	522.854228133407	661.711752642054	116.153671379345	343.126792794527
479	479	520.453824901755	635.523750069264	145.239804925367	346.894903513028
480	480	519.636154795373	691.067968408529	121.224124350282	349.350693941082
481	481	523.292316964163	657.481453463648	157.753965391472	341.288368153045
482	482	519.31260524264	653.642700961472	127.744978250698	336.848703264173
483	483	522.794055466032	632.70633898944	115.61402557879	344.875343189037
484	484	526.42216246868	673.456988022777	139.3779435768	348.505021595028
485	485	524.699615085579	674.781666329009	125.495234891713	345.232983649952
486	486	522.928372652098	662.616174160797	119.059013881383	338.570489329932
487	487	525.738552873221	663.761795527489	156.22200996362	345.306156195306
488	488	515.467673655818	664.924952101837	139.184600364967	346.395809023036
489	489	527.039567211142	662.357437682503	113.959927871934	347.950258731635
490	490	516.006312643343	664.761610528973	133.268200572443	346.278021985449
491	491	519.469022104404	655.167146640712	114.078388774198	342.227500367779
492	492	519.8867008339	676.516770000576	120.795643743189	338.203602402505
493	493	524.461110075511	645.527013759584	133.53287636331	341.180408587838
494	494	523.37951961886	676.913301311941	138.520161864398	339.718641043547
495	495	525.707383020334	653.317442947005	105.651657901208	348.908537075093
496	496	522.518179579012	678.231072650062	146.220887049391	343.654631763179
497	497	520.969079351189	671.590840069869	155.452564265613	345.097148216174
498	498	520.565164763189	676.968489359602	166.304197998911	344.484421044805
499	499	519.519153166001	670.887732297743	151.020401308068	340.881924179568
500	500	521.598949033694	676.957990523076	120.269977603186	344.775911104594
501	501	515.682971592529	670.44298924458	102.927982251428	344.458242561495
502	502	529.301387587661	675.726755096463	155.010732906171	344.802373386769
503	503	522.376291319966	710.423308865023	132.57504363333	345.439175160636
504	504	520.303654159088	698.382164846052	128.655494182464	340.809950990488
505	505	528.522688750204	672.881186569483	133.935564574042	350.038117280757
506	506	524.482423456511	679.204316714625	128.521490563182	341.730653471437
507	507	522.162075172665	661.349608808096	112.023929789624	342.677662412804
508	508	520.765175704033	662.137902234537	101.957472692818	345.94836566015
509	509	519.418835954877	704.120783232877	124.695440187117	342.380983992212
510	510	527.129542764547	687.180590417625	121.197319206698	345.10916373025
511	511	527.293178362838	698.516309604792	125.987800751001	341.178183005879
512	512	520.272623479953	664.617358506573	136.761898256673	346.870373703686
513	513	524.739104397994	700.632079320295	140.17105613265	344.167310352201
514	514	527.598440374698	688.374759438639	141.275332414463	345.447376608937
515	515	523.615358347929	678.077696215649	102.665185065441	343.175784313516
516	516	522.149322809319	652.49016545439	119.137992964382	344.415020425062
517	517	524.477877832285	679.558708197137	126.415775454551	346.149020376632
518	518	523.405707843626	701.726443741555	158.160255552996	343.928797234376
519	519	522.757961485041	652.554631399858	147.694041745482	349.801700067456
520	520	518.400227583524	685.177530806796	94.9655628753472	343.090343418576
521	521	523.715305179017	675.046149289654	146.969996692138	342.163044941491
522	522	524.993036846088	659.54008278014	132.278402759943	343.073879860202
523	523	517.008318709273	680.489072312765	117.303027335167	342.619598767218
524	524	528.147241195067	649.261348732894	146.959449836098	347.650091666131
525	525	523.570452194798	670.876313171256	140.01736771458	337.95053815378
526	526	521.247437379986	632.1545527108	153.33908527296	341.964653175259
527	527	521.051518558122	670.595670911863	156.90859799353	344.657668343984
528	528	526.792973712888	661.992122112998	129.363666219452	346.5218685499
529	529	520.97636657771	663.749955345823	121.785489177093	344.066797187867
530	530	521.921681911835	662.315112170973	126.456018306412	345.715688942929
531	531	524.856826529975	687.207123900275	141.310710062529	337.444107399388
532	532	521.064264975512	676.102095536525	132.760032784085	340.480800843173
533	533	524.062733296809	662.061009054719	139.245288052275	343.951382288946
534	534	519.209141956751	671.301919170081	132.798526011521	342.060328051652
535	535	521.609443953082	673.176453045361	152.438346092067	345.533977048859
536	536	528.981810989251	682.867069153188	146.690814607806	347.95742318902
537	537	524.238108716045	656.270227657576	114.890032635573	344.295663602534
538	538	523.070049136147	687.136548818716	123.604684116448	346.38350985022
539	539	523.082849323893	690.82654396068	119.741798774519	343.285357255698
540	540	523.211039879006	670.349861366322	132.10223863302	339.978434531665
541	541	528.985679147027	652.301314072618	143.589991214452	341.440605248293
542	542	520.895669723441	704.42198191556	144.170037449155	347.912883138182
543	543	524.202762398143	655.792629086423	102.288042418489	339.85163621725
544	544	523.733258006697	677.921715610128	159.903476952702	342.705401814946
545	545	523.079639174175	653.131085176663	135.664766460237	346.394071667507
546	546	519.910659130332	651.863883428422	146.153384322593	343.423702606607
547	547	522.401876148011	668.498239285632	108.418017661476	342.789780679988
548	548	522.205207257765	680.339698567622	121.640363050353	345.756444600667
549	549	525.942475712056	662.311810571716	132.348414521759	344.525480893245
550	550	521.806859098527	697.200213699063	155.244282632576	341.69752531917
551	551	525.463746982139	656.353176706805	140.163204017294	340.821729728405
552	552	522.723276101287	653.475411317961	128.34424126516	338.731434483549
553	553	517.534388675594	659.249334108775	120.939111078244	343.581490053417
554	554	526.711624345597	653.43717922711	138.072601208755	343.908974785696
555	555	520.574689140846	707.082502025062	131.485126975311	342.740143462489
556	556	528.34291620907	667.704098209359	153.751510479862	341.665386114756
557	557	523.308682273962	702.448267837328	135.826420768129	343.130525927161
558	558	524.823392322762	674.770253432417	93.3029826518741	344.366938054196
559	559	528.755009102906	700.944148468788	105.824902463416	340.545326140705
560	560	522.271127825965	661.244145905301	139.429042913609	346.026510156907
561	561	524.907841535063	699.255440946697	99.6641749144954	341.184216534182
562	562	524.39654116739	650.215890812268	150.343115969947	341.55216170672
563	563	528.174224197452	672.838907307437	149.093201063899	345.788051620256
564	564	523.652794289898	635.133853563497	137.286341238364	342.26457620337
565	565	520.156447179349	690.513528230624	150.791815520503	344.683689723577
566	566	522.305468140986	684.380376266854	147.486550543804	341.463310594383
567	567	524.938754695237	635.873976857735	156.85468957158	342.116853609289
568	568	519.570375464902	682.616138456897	157.561985237783	344.609770376572
569	569	520.716395799777	702.715352434087	142.060118292283	338.036441802274
570	570	519.536221682504	650.168815657465	126.127971685463	347.561985308115
571	571	521.973802997555	684.334152150196	109.040256045603	347.834755473543
572	572	522.367233578197	659.285237700503	131.197372019513	343.116621159992
573	573	525.929097977973	649.332069529777	143.97902670723	350.193823647622
574	574	520.374503942978	702.55088248972	93.6578658033846	347.744253981354
575	575	522.118883752033	681.797013034284	148.988697582148	340.233647095904
576	576	523.066938974006	671.062951171109	128.464232853119	351.955912779002
577	577	526.911753941204	668.187972846798	154.134388485093	347.271051816867
578	578	521.638771955755	670.433427476463	135.012768227521	339.441614255899
579	579	526.658799348651	658.247020333081	139.355910441504	345.219330863758
580	580	522.942558689027	677.935353869406	103.787640532292	344.979162694149
581	581	522.283526171986	643.156019663252	127.756754983168	342.238397795279
582	582	527.10410763862	677.810446869542	154.934005480349	346.299102786182
583	583	520.280616951364	660.894868077984	111.731974225	340.306595286659
584	584	529.444275044866	684.308227193262	113.95263794575	339.33596101792
585	585	521.572639463964	670.487175893157	104.240073458628	349.623005010996
586	586	527.373488350542	671.725384594034	123.531886090132	349.302175672489
587	587	521.492134328581	648.669164983679	129.830126246868	341.087748736486
588	588	528.075628854975	692.586399448349	125.348669289873	344.187057840875
589	589	528.894097989168	661.140319589273	116.614057736061	347.80415158616
590	590	523.42295359415	668.437372568733	93.0403581565328	349.365278240806
591	591	521.750715067643	655.312165216049	101.537996640756	343.157216252392
592	592	525.017962948732	676.525809239053	145.356720815058	343.166100382883
593	593	526.814260878836	676.538681453867	141.653719864582	347.286709100579
594	594	522.565505963827	657.581156213941	124.628100525956	347.362386957036
595	595	520.07608343449	678.338672175261	132.134655867388	342.167913891178
596	596	521.605839463359	670.237507672751	134.684327657063	340.867977065989
597	597	524.345634068946	675.28864462457	146.178498808464	341.678394276491
598	598	518.455133019925	647.77134121653	126.053516652386	348.122038675405
599	599	524.476973499647	677.087555514764	112.435008476475	343.251502044784
600	600	526.397242380859	697.141743321909	133.029408647981	344.366554000887
601	601	522.325292051692	651.842999814924	132.974762471362	343.247166199985
602	602	517.775474132144	667.397794537563	103.01322364408	340.870889920435
603	603	523.826547520322	658.067602270501	125.042679851134	342.017805168648
604	604	525.305354846487	687.286644192539	132.378258829377	344.241864644935
605	605	525.672432125644	639.373060213974	135.512843487126	348.954502343549
606	606	523.640222422554	665.800469906374	114.769186234	345.265994915231
607	607	523.43260932505	650.489794782582	135.574228117664	343.840793182143
608	608	520.168328705227	663.16502508312	150.139892653153	345.104722336364
609	609	522.762919562692	670.907060344061	129.91087743225	343.383594909115
610	610	520.364183610091	686.948085767883	140.014090856421	340.831616437898
611	611	526.085788844622	701.856611377229	146.468762276257	343.565312242013
612	612	525.887943756088	680.111976329847	160.621499459741	347.327801742893
613	613	523.274029847839	657.731287884001	155.785024292964	341.974667364538
614	614	526.614587793949	683.455143990663	132.167644361463	346.950742627598
615	615	518.755708556659	663.088421145112	128.302690496484	347.365169440936
616	616	520.284249439167	682.316354010071	136.398953245118	344.091008915672
617	617	524.159810705004	708.889528386072	146.379889416911	347.752953317453
618	618	519.616052594659	654.324945583162	142.214379077342	343.672648527909
619	619	518.547316666139	652.953642604888	111.276527964348	342.767945830371
620	620	523.41502236227	687.159290715716	146.808041353142	344.203081623612
621	621	525.814990330671	669.466391920341	162.366752798493	345.565266469124
622	622	519.593761762715	696.577931098343	121.185952477429	343.102921899821
623	623	524.966184651587	713.628816094525	137.713746621731	342.579064431558
624	624	522.176891129456	667.202874308276	115.833380868868	342.666932968589
625	625	523.618140240942	682.965890588798	125.884361128605	347.698002957957
626	626	523.406793992378	668.351197855001	121.416370856732	344.116166119773
627	627	525.053227964152	697.351778339071	145.4750810855	351.404620584575
628	628	518.106920752338	646.806434419213	135.984901053965	346.369370173346
629	629	527.385143016676	676.467308348963	126.876826674768	347.147572343825
630	630	516.411272137708	688.593373461908	127.240882221827	343.628950434239
631	631	522.19002102361	684.224189142579	156.707701874036	347.314676827177
632	632	525.129932124949	666.88819916271	139.895463211673	343.839551441045
633	633	527.221060783031	669.987372321092	102.653248898329	347.972903088497
634	634	524.604143654776	654.762137964491	142.738712888667	341.550299436291
635	635	524.102709274787	642.099451918174	112.708678791168	341.258830456124
636	636	523.709111979492	669.257787136879	157.432372637433	348.509064852477
637	637	517.000203166721	668.326279100993	135.329501514857	341.461877336295
638	638	520.358004020283	678.663975508745	109.816531776346	340.901851184691
639	639	524.744714686568	658.407268637669	143.736888647579	348.812409285254
640	640	524.373144574927	690.355637846941	125.920186953382	348.228984268907
641	641	525.83512932273	690.70550106054	120.316480123622	345.480729225904
642	642	520.466463247845	696.072509055616	165.377486930054	344.916042278235
643	643	524.311433400018	662.857741202642	120.953494142206	341.960874132649
644	644	518.806082603742	672.616713663711	113.652247344609	341.824264390488
645	645	517.362704175838	664.882159499015	158.845614919879	341.41227130713
646	646	519.745296984465	685.871259587283	137.994172889058	342.511624489099
647	647	521.314833027398	701.033475227742	117.965036737709	344.975665124035
648	648	525.978529492735	701.8631516732	124.23510676177	343.870748362089
649	649	522.076724920616	652.00918662503	134.597239031758	342.046227413592
650	650	528.527756257409	646.986571643194	132.146863133863	347.236244386398
651	651	516.529763905038	684.095284417725	150.137861848919	346.45827699049
652	652	517.163514200764	668.534847059672	150.578615646291	341.254979717408
653	653	522.253099498782	675.591207227459	98.926218029752	341.944000632235
654	654	525.658802143993	684.24146649072	121.002877936643	340.624254227305
655	655	527.102861145413	649.635431875677	125.032594869545	339.685810569641
656	656	523.489046216362	649.829103313867	141.849308543189	343.005006718241
657	657	518.749308764016	676.19754160275	127.030224211341	348.560247261231
658	658	525.455715158735	654.741839107527	122.596866920234	345.440070361827
659	659	521.867149086646	644.027879228277	108.897361272058	340.890844874947
660	660	521.440445993342	690.139859358227	156.921793945099	342.710983481596
661	661	518.907306672001	642.981721787099	91.631454106332	348.328832487343
662	662	516.204809516881	660.963703809099	148.115125329963	347.023899437436
663	663	523.459807337179	663.466368796113	140.924436112855	340.016922375383
664	664	522.78437174791	632.102527301158	124.91272304466	346.80415767688
665	665	519.46303342017	668.380471212366	138.968055196232	344.057954111449
666	666	520.569679740641	671.994183338199	111.796770192402	346.761116652569
667	667	524.082358642272	686.239283152102	149.684346598282	344.161722584063
668	668	521.859109059789	674.413511337267	123.705678064088	343.918646738685
669	669	525.158848979046	677.533065162952	114.372907121465	341.899101746064
670	670	523.959601646748	651.444577216883	122.791181345368	344.695945143099
671	671	526.226357701116	658.673743292646	101.941950067535	346.182391910989
672	672	524.038987892028	666.393885166311	128.400397561902	338.498916554415
673	673	523.719490782182	676.373176459627	146.758740717287	344.753313167174
674	674	527.530055208063	678.660909621102	132.483072544149	345.653616600429
675	675	522.263955642241	680.84071171042	128.305990235669	346.944890013867
676	676	526.13578472173	699.23798847009	102.023064329893	343.764319476125
677	677	523.515576076918	653.370721751621	156.745755150871	347.498955068235
678	678	523.977550810908	681.739776418232	135.22871476977	345.480758560549
679	679	521.698396782561	684.027747346176	101.526409284743	342.652591096449
680	680	523.045740197571	630.788629730831	144.712735427352	342.445234330499
681	681	527.513659614382	677.94839510254	103.716348543681	345.212249230035
682	682	525.126223878075	675.147498273198	94.3611926699877	342.838495496445
683	683	522.071790757336	677.803392742365	125.864220267726	343.654785949389
684	684	525.332401740691	691.604614459057	149.635522556104	341.146157105362
685	685	521.035913883791	680.730034495918	110.813942829474	343.771459189423
686	686	520.620785314108	676.815394210475	122.743491576853	338.26596529676
687	687	524.632183350234	702.669315677178	164.001899268815	343.193366082295
688	688	519.645641951861	670.215030539295	138.152684171628	345.672978252273
689	689	523.446702610062	705.308634176731	138.368898488197	338.146252697109
690	690	523.706550800453	654.627782166628	125.009280622083	343.17263297253
691	691	523.259522469891	663.324344727365	110.887056330571	345.54627509986
692	692	526.441944839808	681.379695828698	135.683836307882	344.21469858748
693	693	527.089867413419	710.714967872919	123.9816344403	341.893415414196
694	694	526.8347824697	653.400874681307	136.012655379012	345.43817959419
695	695	530.167493716242	668.975281835773	136.076977379759	342.455924730821
696	696	519.889267887353	651.44426161655	106.532261076178	339.441670829815
697	697	520.691090938302	660.077616022881	126.750891712714	344.01453042259
698	698	524.846897565657	675.949521753242	127.011868546369	340.679868644553
699	699	519.968539056189	653.943566689427	127.824685620037	344.789534297054
700	700	527.837284570305	655.435940113075	124.807728893664	343.422040010452
701	701	521.732235398702	650.367878156291	127.600934245649	340.829514342128
702	702	523.652630711691	674.698091208358	94.0521512282262	346.485118319778
703	703	520.136309027969	652.194639078981	111.401736678757	342.457937986914
704	704	525.708149817847	670.481920800033	113.397522118023	345.517911758132
705	705	525.13853932031	683.819205315196	111.220031275615	340.925122746068
706	706	524.002639627449	650.944979223735	124.171472028086	344.203371640933
707	707	525.273263234908	656.130371801038	115.692759128084	339.023595732066
708	708	525.036744114149	671.904111570876	126.091800046578	339.523831230925
709	709	527.769002326619	644.850450517192	117.717701843465	345.980076431402
710	710	522.340743024524	681.010506917112	121.697219532841	341.171245862342
711	711	529.384879982274	663.044193503817	127.163778423014	339.708709669559
712	712	525.948532489298	661.154228354474	138.251584902359	341.397545242163
713	713	518.219350430795	681.874678991217	123.66057641206	343.021520714257
714	714	527.890324521166	667.044518023954	150.763066891014	341.616843380131
715	715	517.689222258095	677.937330786967	137.985980108985	347.091092150555
716	716	522.823322015783	699.148994257351	144.291847440866	339.514773626781
717	717	519.778791501432	628.747006322714	122.113353418309	343.120680307955
718	718	523.22599895787	680.914557126352	117.926997954404	342.468056604336
719	719	524.111527020328	694.866600852919	126.724290714669	345.729180337106
720	720	525.743466481538	661.982523681222	131.850083807646	348.933956979797
721	721	525.447265362915	639.375175948473	160.232499622834	341.809948756308
722	722	526.763210806385	700.675216618273	111.186063140458	346.37531312079
723	723	526.918665457398	685.253984499274	118.161986972603	345.878615457549
724	724	526.433461873217	679.630062025238	129.414844183626	346.911650421797
725	725	522.647973909576	686.822690015242	142.044488338024	346.499051194739
726	726	522.166160527135	699.250717370409	86.8396912347818	343.462112496386
727	727	523.463428344952	669.218864727548	136.942406295312	342.710327287349
728	728	526.458513334862	682.847222630524	130.072658523691	348.786597527176
729	729	520.128697921485	657.636055812604	139.556154152376	349.144432651792
730	730	523.35116448033	684.226982301947	136.48258856071	344.01235535471
731	731	521.615375270856	679.640075958158	146.096692351561	346.079508530678
732	732	519.887364038985	661.88055739965	96.8172384046205	336.731828553711
733	733	521.601536941379	654.581600588209	126.229240076166	342.933562290405
734	734	520.644319109879	681.931859168134	88.3618957031743	343.686897393762
735	735	523.424973612857	656.272455695499	168.427523188933	342.807389356873
736	736	525.427460611452	686.48111575279	128.427654950234	348.686834057976
737	737	528.785562726511	665.226938562849	169.840109719518	345.237279252527
738	738	530.98354631124	653.237917260467	128.264341338249	349.836841243824
739	739	518.277058568981	670.189306485196	163.109704488299	346.585335179931
740	740	521.074355229012	705.412190340454	149.58047647037	341.999843818152
741	741	522.733212176451	686.275089511172	125.791388575587	343.881575566669
742	742	521.561641993904	677.030209568522	135.099596793678	340.680572277499
743	743	523.673396562641	670.856736486531	127.616645879131	340.702576935119
744	744	528.779538251049	670.891823771705	109.714208350674	344.196506838537
745	745	519.263721304819	678.192683591313	118.155116801082	345.793935147127
746	746	522.566272800336	636.811461418972	133.550760023094	343.194521303491
747	747	525.101746140965	681.865639285751	111.076044584444	340.856889574561
748	748	522.625496873454	646.035944403444	108.003945270765	343.163713820101
749	749	527.641090569585	663.304590865326	127.235502330485	341.255799948885
750	750	520.891745016124	672.75485674909	164.265578218846	347.794401501733
751	751	518.639642455811	648.113613771984	146.478899606878	349.521750508355
752	752	523.838736632944	683.425293910208	154.434114890331	344.973970979458
753	753	524.119089665754	711.853020903928	112.880124831413	339.67199087117
754	754	519.371101015143	644.63343321051	130.685008708361	344.40225874221
755	755	519.947026563837	732.922470305841	152.011257825459	347.538424683004
756	756	525.24284252987	670.820152981416	130.189244790665	343.163058295567
757	757	522.202783484812	674.122713388675	145.963431327409	347.954988704831
758	758	523.822821194511	669.099958007712	117.628377479885	343.74316325253
759	759	521.352260169344	669.110697543663	139.618762449268	349.189393887725
760	760	522.950791335577	679.587033673649	123.337110729145	341.713005093917
761	761	522.428420480247	666.021718017654	156.71510534871	341.079617957814
762	762	521.580011433511	684.955797452201	123.800607933185	345.058149687132
763	763	523.697539318478	717.661835668852	149.999496925334	342.961602042765
764	764	521.670234759553	661.916280398884	104.706161803559	346.205293116533
765	765	524.905053070132	659.649078965427	101.716275520779	341.886243676908
766	766	525.301063123447	676.60023669971	154.953571760774	339.105184853224
767	767	527.594220336806	647.31187215987	137.669402196669	340.629105589955
768	768	525.037799757015	702.775698497118	128.105039482628	342.542383727936
769	769	519.491489597136	674.742667121408	133.174924892345	346.66006720119
770	770	526.765623404594	678.894611552402	136.682756275683	341.057936816043
771	771	524.066443639254	645.931109728148	160.865302634347	341.417433976736
772	772	519.537564184615	667.16717756904	122.36283312797	343.923357889934
773	773	521.326451136143	627.700521211007	118.025479253883	348.590071599905
774	774	524.559370086112	685.916444020301	130.918391903618	344.722340179333
775	775	525.575006270949	650.101910144244	132.81157996057	341.047203940396
776	776	520.701632274141	667.727160493502	114.980048778986	344.50472873891
777	777	522.40580864701	698.896850916637	122.446889784777	346.317770931793
778	778	520.97428384171	644.19293058665	127.504996385772	346.852853127246
779	779	520.0130524346	665.128658787717	102.90981009261	345.39548585023
780	780	520.877231960468	680.085363284132	131.122083435829	341.701014834169
781	781	522.483247280062	679.165845280043	126.567106411136	342.285798171852
782	782	523.493415233796	662.259679021222	128.905901780974	344.068860285758
783	783	524.436087220235	660.891412748793	127.664322085339	341.802335043236
784	784	525.775214373758	651.053373366633	176.24506738792	345.340230388245
785	785	520.284812004987	678.889155207715	127.646133531607	342.91213593884
786	786	521.431225164137	665.994490951406	130.066251136412	345.018663777629
787	787	519.840414030997	702.127541958742	139.194955794837	344.223936123038
788	788	526.479210877347	664.781107638893	111.73475023764	339.007226671573
789	789	520.560259084902	667.316114230851	148.458854389831	343.903995911875
790	790	521.485542098374	657.722214268185	97.2242077701906	342.355796910472
791	791	519.197558029132	657.548800077786	152.763035010657	339.31293032443
792	792	522.939783770082	679.046234751355	130.676321618768	343.505353041888
793	793	524.299753216325	675.312124982912	136.399960532401	340.362116541126
794	794	523.333602281911	688.76033729249	142.456253274449	342.579215121464
795	795	526.276828541381	652.03987545563	147.919487349948	348.053240864108
796	796	522.120529377464	677.644320807213	132.724616631586	348.806045956368
797	797	517.879639381133	688.444864546052	151.039350221172	341.10471105167
798	798	522.651023640558	690.239613081823	107.649588738695	343.246699267252
799	799	522.108641822407	676.439997496021	126.836455619299	342.454615542872
800	800	519.902443568874	697.09969105932	135.702344973997	344.942029272639
801	801	519.671649806806	673.275293179242	114.254200651888	349.239202072673
802	802	519.586296632946	664.918458715423	119.035956346137	346.218503536143
803	803	523.497211559234	646.38528762029	131.681546535917	341.831395505274
804	804	523.242930450486	694.478251002796	137.808802777348	351.139153370149
805	805	513.581241828041	676.883011983684	116.541407015365	343.661359913483
806	806	519.412792160571	699.084082191093	164.036682605484	343.214236628532
807	807	526.78373433598	673.065263583679	148.388567460332	345.048988072372
808	808	518.092825573592	670.318063261806	140.795344238661	347.535181449329
809	809	521.866466750182	677.223378964032	134.63458216852	345.20124430059
810	810	524.467434117298	677.003443931248	132.386915598805	342.495746980002
811	811	520.041227116893	700.6084124918	134.876354744229	340.659041735907
812	812	520.675878713915	685.452701518203	161.105354729687	344.279564338278
813	813	522.583065959745	676.661895322677	86.1485396390132	348.366485284107
814	814	527.756003198131	662.904866021562	126.540090801508	344.607107094253
815	815	524.670468310248	703.604405660258	157.976937710236	343.543831252975
816	816	521.334114088262	659.970569992577	122.499358522066	345.478434971127
817	817	519.018185927011	667.507159732462	118.969942789243	350.870321496211
818	818	524.272093619944	681.167647956758	127.881169716552	344.967061973832
819	819	525.885411190085	685.442830493169	125.016339502375	344.561915815022
820	820	518.506538689963	654.934172492272	122.96094702504	340.211374430306
821	821	520.75287745363	657.102530219503	144.388708788944	343.640247135467
822	822	514.632980916786	662.592216511758	120.34170233891	341.374803036339
823	823	522.497609766747	676.994732629582	133.63274595621	344.144429231874
824	824	521.991538150281	673.187467479271	149.019998066748	341.574981240763
825	825	524.164590702608	647.348565985373	131.171039640376	341.509940421065
826	826	524.56707145556	708.392995643069	132.425987196744	346.720910893879
827	827	520.958163101799	700.898213392576	136.491613266151	342.657003261437
828	828	522.948989068734	631.83995888286	124.450378482715	340.521023436712
829	829	520.176975188041	690.52255818548	137.389525824321	340.572508005395
830	830	523.072599626337	660.270896906348	142.192865444959	345.583760329182
831	831	524.702418264867	670.481996460473	167.496286677384	340.802701032805
832	832	522.676799815446	662.124025629491	135.779124192412	341.495208291002
833	833	519.942366092745	670.454799164637	100.506575147212	341.361228595524
834	834	522.391738027655	668.288370418768	132.389415271747	345.181577013367
835	835	522.98952155257	714.890663458867	110.221896436855	341.077118399133
836	836	525.270572980001	677.294509434994	107.274224915634	343.660243161843
837	837	522.127652305341	669.458168876054	148.032787372043	346.476007928342
838	838	522.087757433465	647.278188502954	165.061770251753	344.657307166147
839	839	521.62733506457	682.505123962211	121.363021093769	344.810853237113
840	840	517.283594644154	643.225933930969	114.514659759164	346.391489072941
841	841	529.46566831239	660.170518982221	133.738669921304	348.859167176661
842	842	525.913089478492	675.897650187621	150.66613949559	341.02468653256
843	843	525.601574481033	667.179390728413	137.333740656997	343.379652643135
844	844	526.30424839467	642.793071533236	118.733392697099	347.292947586109
845	845	520.863686022691	683.942349245682	147.697522327906	346.87463811894
846	846	525.960656188359	675.129580288484	144.456249329411	342.690983141503
847	847	520.953916926572	674.573392383678	134.973135681473	346.101249172888
848	848	524.128132337632	657.045442871936	145.63362843852	346.982125866295
849	849	522.798568664186	634.38941966354	122.363477537719	352.539866626866
850	850	526.34482057415	665.152671979941	127.801047518717	347.256357853562
851	851	522.058862686963	673.171479983767	122.056577904057	343.953603249187
852	852	524.32386324149	655.872772521529	128.864198647949	346.910590493
853	853	516.421442977044	658.04310965259	140.767868696675	342.068327579033
854	854	526.30056865868	659.434431278152	147.477578471593	345.200783571135
855	855	525.593534892588	676.126621638453	130.656325555105	348.786312303683
856	856	522.132258391603	693.742739034972	170.007712043553	344.363480960558
857	857	520.143533347985	684.190265409744	133.117246820862	342.098614411311
858	858	520.88656691493	660.767286926823	153.075177223549	345.528762852796
859	859	528.440112945615	651.42728104572	127.923056382594	341.531269299178
860	860	519.044169398142	650.119585197786	137.464460754017	346.011718263733
861	861	524.8067575335	655.329744855366	130.960847498741	344.276845063453
862	862	524.264513585581	646.042019325652	122.467692237397	343.282492708562
863	863	518.215564963659	675.986778747076	157.005461338261	339.982831063033
864	864	520.672342475955	688.242160286294	116.934942917067	343.067983728471
865	865	520.170704806039	687.934178187291	136.94002301435	341.060962314651
866	866	524.5839112068	688.189162494463	131.631082145802	346.555101662685
867	867	529.350139248849	670.443696861239	127.907921834469	339.895833252851
868	868	521.913798129939	686.841124633593	141.819257149663	346.225133445969
869	869	519.480304572915	674.073916238758	137.059206304678	346.685191230645
870	870	522.776974802796	685.486363388591	116.759729272823	341.561097058946
871	871	528.958911846663	658.072669561172	162.140809281063	340.92708818909
872	872	525.06975402799	651.910517404285	132.787737960736	346.741647731879
873	873	525.790876927507	672.213079155147	102.500572735166	338.698059398649
874	874	525.358177574464	677.693427768079	119.263395876109	344.72781521824
875	875	527.513359830124	723.856949427212	138.72934007644	345.145528409157
876	876	519.443450308862	683.070650013973	127.430900310373	346.880522282701
877	877	523.209343624027	664.121902195328	152.894400946929	342.566414776193
878	878	520.832990198129	661.194769089528	156.752372372106	340.409034638152
879	879	524.731384416439	670.688747957171	124.581078524336	343.651651840559
880	880	521.957591360769	665.386038211268	125.963743498352	339.941974012506
881	881	522.156778816544	652.742070157229	120.430463427683	344.178127089867
882	882	522.98077567511	676.402525900134	143.935976537997	337.77832268883
883	883	520.434371316394	685.870090477674	132.590596125571	347.058343080411
884	884	520.788908678728	691.096988655265	129.632956035338	342.518874565109
885	885	519.567109248795	637.395789244323	124.475382031735	344.253436690761
886	886	522.430179028171	659.257499274356	107.748890814749	346.506706876999
887	887	527.377105379175	659.872797255301	129.101946255159	344.379505527097
888	888	521.574402026294	689.462889480029	135.318283502403	341.747470737204
889	889	524.248094899507	661.972083048469	133.534784282463	339.304158649299
890	890	524.689646311002	650.301181191227	118.527459254078	343.575655881691
891	891	525.932723234125	664.525378284234	132.293087143121	343.111374096761
892	892	523.493223664457	680.729870952185	152.961373703058	341.395309497539
893	893	521.962525976823	682.456139524062	129.567554695041	343.197726147789
894	894	520.588691308118	714.338215134686	134.802566287162	339.639288402395
895	895	521.887479567916	631.56677405835	114.360923422417	348.371471814428
896	896	518.423643061955	681.183678383132	133.693066241293	343.69687356914
897	897	524.880630063411	671.89811777172	115.114762782109	341.659204703412
898	898	524.968312917939	630.396413031845	144.018562023838	342.148382242809
899	899	521.531215447096	677.942118648773	98.5776256600665	340.156839578808
900	900	523.805277127832	698.511068444078	138.854913601758	347.473208687176
901	901	526.793177464573	677.052579714736	122.091944240029	339.013989169155
902	902	519.266268778561	716.3345784283	126.084450776447	349.53118875961
903	903	523.13292300612	674.069861395894	136.147666279339	346.732809293298
904	904	522.210814362878	660.297560307893	122.06449756134	342.277267771407
905	905	519.274556748028	673.330466699771	139.392483016938	346.162633231863
906	906	524.030242159157	676.647718609522	143.120848241246	347.905736792758
907	907	521.122655807701	678.311929878253	132.04662240542	349.421580516565
908	908	522.721856553263	660.387417085742	118.894232399051	343.982844345419
909	909	522.919809107673	714.622080418303	121.251668306872	341.079499382997
910	910	524.197649188093	676.248201985052	120.38171003151	342.813300941971
911	911	521.76335096475	692.278494172851	135.52460682088	349.514417865295
912	912	523.533455399336	693.569270761121	127.235778281941	344.955131046702
913	913	521.03400119336	681.437328407626	118.885697314917	346.073968858116
914	914	524.555268944523	673.502143318689	123.774330296746	343.084145943948
915	915	523.511580800076	667.746645890859	122.283653592068	344.741839117466
916	916	522.707166924048	653.997940580145	137.727632881674	343.328641574954
917	917	522.804122512458	686.120478479915	76.2396822193278	341.236051808008
918	918	527.663536577873	674.177644900519	152.044484587589	350.89552297845
919	919	519.403195681452	663.433605366263	150.890152848387	342.156216085271
920	920	522.81503156249	675.189151899271	124.246474959794	340.929771144131
921	921	520.987441283335	654.296634188682	133.386973569983	341.869581471856
922	922	524.172316848542	662.41087056374	146.090071358629	347.004597368545
923	923	520.938037732349	685.222956458733	131.907610205245	342.0281969323
924	924	520.938758621108	703.497896961555	119.919095520169	341.944041608448
925	925	520.931147085437	681.758157428852	128.05659795098	342.69800147234
926	926	523.1991248822	686.821577310112	130.805088820921	346.699440342395
927	927	523.872886323965	659.706361204728	141.243418901164	340.124776559779
928	928	521.471749973528	660.895507555045	133.722263016304	337.815590211932
929	929	520.265234642555	665.431742090446	147.415595120688	346.054743908095
930	930	529.576985557282	660.102937803391	129.528138293332	346.872783522833
931	931	521.71068580053	703.449190219276	135.734558783536	348.845920545561
932	932	522.091240418307	662.267206337519	123.935854794552	346.790819762132
933	933	525.724182335857	682.355169861388	117.006217924954	343.332580476025
934	934	519.949706376957	684.294023894658	144.114638465616	342.171738931924
935	935	519.217869687587	652.535257243322	146.001495983943	340.46881640621
936	936	525.514503725952	648.114044190289	117.065126879314	339.508322956733
937	937	524.009681879654	663.303869178436	150.403453364207	341.263586879268
938	938	518.588084523644	703.503333608204	100.433227836703	344.23825849834
939	939	514.494982350086	685.245916891417	144.750659456272	348.934488329588
940	940	521.946469335371	646.477980019698	139.751877896408	340.913589946411
941	941	517.698408419628	685.029139006087	118.914918774987	343.832182690921
942	942	525.021910623082	662.209859592989	121.208949431559	348.107649357382
943	943	519.815197453154	643.016319087319	112.283062026341	342.278428260799
944	944	527.614935744017	677.277741136308	93.0847867988379	342.331142085038
945	945	524.753144371541	688.747252588744	131.096908793247	341.728509412838
946	946	523.069673035328	679.978982853236	150.052844865392	346.139578206993
947	947	527.487086790093	673.61778608976	122.116305791401	346.101574203983
948	948	523.811735270119	684.89246199819	128.339627525976	341.626027892933
949	949	526.882289973431	677.494677019294	125.413088245482	339.804532289457
950	950	524.718034708885	695.394344143041	146.091702699225	340.444789347183
951	951	522.195761188539	633.923234129562	124.274894247426	343.378210275082
952	952	521.648655847146	669.412609376889	107.38016925315	343.729929958691
953	953	520.027140858289	680.511732748205	176.542889881578	340.28113662778
954	954	524.987442078064	656.577276150371	119.700147676008	338.071761933523
955	955	522.942139803017	668.413115175679	145.399713222202	350.385636560232
956	956	519.133264455182	681.721878460336	108.099040886795	345.077120573361
957	957	514.290965462078	645.741428758576	112.987129872073	343.619254028937
958	958	529.705069850581	671.210379598213	114.630168857034	350.04681295393
959	959	524.104727247418	681.134280301432	133.618611529346	350.948252651703
960	960	520.950704610858	672.127371356993	144.748289835261	343.393517041711
961	961	522.871025007083	647.655378427805	95.2633138533834	343.394359495939
962	962	524.586158507902	682.958169071888	116.955502683059	345.26235034624
963	963	517.835093883707	657.966005526285	165.471478398209	341.600869813032
964	964	522.222906934048	666.368169957741	136.290048408244	342.459132369497
965	965	523.680078965223	656.850327664248	127.062174891867	338.697474380506
966	966	524.117235070912	681.319126100761	99.4178264552075	339.93454267629
967	967	522.706814057878	659.516574620786	130.184500163598	342.607019838596
968	968	524.496744172541	650.480281602315	124.225037364658	346.595899700976
969	969	524.943182642233	671.81565916649	127.050106233528	338.134437358291
970	970	525.010886313037	679.259112267427	137.370986724954	341.7991755358
971	971	526.991637499966	662.031040697023	131.430836887115	343.395350134709
972	972	524.968039542377	681.886662348289	135.091967681285	347.311787052152
973	973	525.812990092136	645.140769229821	108.112621643167	343.958515306799
974	974	522.574076384682	678.448299412824	114.706414111288	342.692960769832
975	975	525.081972142252	671.183016261626	142.717474882217	343.438167691539
976	976	523.442745576436	669.069525057872	133.288792908338	337.816067498097
977	977	518.466508535064	649.946106718962	104.147421825824	345.609489411227
978	978	522.340104109516	636.352543084081	151.970270574175	343.325610864353
979	979	523.612346874636	656.012335186239	124.940115004171	340.638002692846
980	980	528.53626065659	660.843503385486	109.227180310144	346.826077455166
981	981	524.931934759453	681.277473911821	134.826315293199	341.147158975983
982	982	525.336439705268	666.452153253054	136.48787906854	341.626636197384
983	983	520.460410884711	674.304984875251	172.4562192649	341.548838481149
984	984	524.543373871005	667.860934344193	119.632172549553	345.541813393131
985	985	523.360177367177	650.27666410742	124.620330983143	343.850543159631
986	986	525.399075826087	706.430637720833	126.076861081772	347.515630700516
987	987	524.56618559356	690.978151840056	154.750184074119	340.986296560045
988	988	523.410917573458	665.507024652158	142.172105009581	343.241838446611
989	989	518.461602352343	664.197543289013	125.985401273035	343.301365385087
990	990	524.965519344628	690.574575581865	141.61880418643	345.317487474792
991	991	522.393200847304	670.195696834426	142.249363862478	342.881326935341
992	992	524.371575352567	686.32975126389	126.073301693268	346.627988462259
993	993	528.734068526816	666.622343342631	156.604165447711	344.43349032607
994	994	520.759763568828	675.287253547628	130.006587037251	343.654311064588
995	995	527.157147895315	665.489445546868	110.196043090402	344.128431497359
996	996	522.880923518886	683.071412372285	148.441297565402	341.22988813146
997	997	518.052406992363	688.034567465617	101.724373596127	344.007333034719
998	998	517.484351187168	679.00574927078	147.096616393459	347.370018791161
999	999	521.668473200193	671.030492801786	154.251495684028	348.435229892348
1000	1000	523.282061747953	662.192666370983	140.446945445427	340.843258293925
1001	1001	519.082087708053	701.495579572244	134.023369867665	341.689408054967
1002	1002	525.814626244202	667.568916014475	137.04182996618	346.161485915308
1003	1003	522.168189538502	647.790671441019	127.732634551326	342.933733096406
1004	1004	519.946365617448	675.683277819462	123.067877863599	345.309815404359
1005	1005	519.233678680638	667.953429817518	136.831898914153	346.241282279745
1006	1006	529.660738333323	653.710259379189	123.377594990961	352.683367188152
1007	1007	525.772379165076	657.0008204738	130.547977565885	345.141713210484
1008	1008	519.235943168691	667.779180934265	129.829735293202	352.609067932723
1009	1009	518.630906362499	690.988530074674	176.595606183788	343.484566813712
1010	1010	524.574596275971	656.437571577075	160.759182992556	347.942543010485
1011	1011	522.51542334755	629.672473458365	150.800004455923	344.23852297536
1012	1012	526.503984538911	660.099875909664	124.917548557805	347.580973054962
1013	1013	523.334247132635	658.370606355531	87.8775013425556	341.349054555934
1014	1014	519.908852583072	642.48871779598	103.739976392031	344.190352112815
1015	1015	524.707525008761	673.854317524369	136.401421629674	349.41492286184
1016	1016	528.256008862634	655.757781076696	121.201417343869	341.231344549671
1017	1017	520.471410622317	687.112093914982	153.571268861455	342.510366135144
1018	1018	522.410664797059	682.808417026938	74.2632294350327	343.661541694526
1019	1019	524.956468931186	646.736040020692	173.207416583509	345.147038506298
1020	1020	525.61513825027	682.196111994809	124.881039032207	343.876743986342
1021	1021	518.859365937836	655.498756959396	127.233157724358	344.086013443921
1022	1022	523.26184011656	650.260952413861	99.5188983236083	343.978042817308
1023	1023	518.554697800005	666.405314780724	124.443317609592	343.392044068091
1024	1024	519.241743030451	684.362973130795	147.931404704257	348.631442172863
1025	1025	524.470582520825	668.546699221076	129.854131870897	344.229687113502
1026	1026	529.8597850811	678.662644024372	158.781319532121	343.004286689832
1027	1027	521.904702637058	678.316994577823	113.523598638357	341.632294657961
1028	1028	522.601362131852	704.960073491863	123.695111020941	340.900006741618
1029	1029	523.326453457307	690.786693223149	160.92448700569	345.413392274935
1030	1030	522.951805121465	683.816337518957	135.809268435565	345.864906470777
1031	1031	527.395922320429	660.341457545783	132.872240369688	341.130974371145
1032	1032	523.031925130678	650.787985173155	123.164595737611	348.492045244272
1033	1033	517.973405371449	677.730329289499	155.021042214227	344.094478162683
1034	1034	529.346577376061	663.737751681919	127.581948643515	343.188820282161
1035	1035	524.629498280854	654.937532146962	130.220333413212	343.897848854311
1036	1036	520.469998844739	647.046231702031	131.043188558982	342.894425692912
1037	1037	522.340429881565	689.933111856333	134.177950205877	347.038533254538
1038	1038	517.572650698687	679.047841723994	153.829884837069	347.471664337609
1039	1039	522.078671252505	661.678311131079	143.297392784758	345.859695808922
1040	1040	523.3499925914	701.11815474749	158.039077436042	339.946660228534
1041	1041	522.330625449709	698.606071491335	139.211542442561	341.421400818059
1042	1042	520.627188539788	631.774080781796	133.86639507681	343.292053234385
1043	1043	526.132943859443	675.863027689617	125.839878236813	348.210718852278
1044	1044	519.256720401164	666.978519206502	139.910525754414	344.912344875839
1045	1045	525.572787506088	673.284411219293	156.13781591821	337.788917339695
1046	1046	522.60357359065	687.643931585683	135.936700626235	344.560083063211
1047	1047	518.752416214792	642.980135301935	146.711918848255	345.411010381873
1048	1048	520.605198925491	678.570662624944	145.273366056665	346.684569743743
1049	1049	521.644288058405	681.715103941247	165.487904475344	344.337282092105
1050	1050	525.436159671163	671.573051223696	106.817525708117	344.241295712969
1051	1051	525.080458170469	677.558715611324	153.632596197011	343.005672832566
1052	1052	522.184131034228	658.905247939911	134.199280245666	352.090190458949
1053	1053	522.241785473561	687.573552659676	139.710356234126	339.073886463334
1054	1054	519.701588480938	673.823011548874	123.416371080288	341.697658897379
1055	1055	524.776278257712	676.654324289946	112.88898560307	341.658380468797
1056	1056	525.754290270335	657.574829495984	124.037640163277	338.329621958929
1057	1057	524.519624272891	674.931709138096	118.59286322096	350.707190989496
1058	1058	521.077701708103	673.216227988837	129.225059336663	347.230817621371
1059	1059	519.636009504134	673.722281662848	134.683651317727	340.441106072615
1060	1060	526.962768089763	650.970436259977	171.503205170351	340.837630387426
1061	1061	520.996400216602	640.658388013278	142.814499936378	343.915639550463
1062	1062	523.211710260974	682.402238771175	126.651586967222	344.050649011808
1063	1063	527.510785688246	693.599076369996	130.522318976956	345.467316916318
1064	1064	521.799826965787	654.407979848316	122.295652766735	341.330442316564
1065	1065	516.718408224892	683.390931483433	153.550418017822	341.422379604872
1066	1066	521.668814423468	678.38615700623	133.415571957586	338.215831258405
1067	1067	522.747778939387	673.975069011914	128.212530525406	347.352907439662
1068	1068	523.586085917603	655.652255613408	146.914789327815	341.308086550839
1069	1069	527.7452942043	708.77336662428	137.632264641118	342.301313471421
1070	1070	520.514994819595	681.074874954331	116.509447797186	341.657289201099
1071	1071	520.116587230689	650.921501451007	121.752463140938	349.209696590892
1072	1072	526.553029003665	680.886319466144	154.515341388011	347.126237673391
1073	1073	519.184758953724	672.672093868522	111.690337865813	346.492752295635
1074	1074	523.368279548117	655.830037985479	132.534456403118	344.859066602485
1075	1075	524.951738106143	704.184431883941	175.851254324485	342.288333245262
1076	1076	524.400421010614	650.635401186124	118.886680255733	340.542781969277
1077	1077	515.982797570789	654.257984207095	118.558982181984	343.650500652396
1078	1078	525.108092487654	680.02640978493	118.820627203321	341.931241901216
1079	1079	519.089152309478	693.669863063175	147.417253090573	342.33704339377
1080	1080	518.600416092035	658.236793925589	127.247727742673	341.567297035796
1081	1081	524.62048301099	667.724606081495	143.144351162592	350.468089515706
1082	1082	524.05240096244	671.779458338278	124.723999521076	345.108987169499
1083	1083	518.004309581854	680.881564809369	149.036067903464	343.362981107918
1084	1084	523.869132315985	655.402648962981	143.990007344754	345.162932311114
1085	1085	525.326387983998	674.67749720105	107.791704112825	344.474377232141
1086	1086	522.624618150263	659.456539800799	98.6675241843729	343.535006396661
1087	1087	531.956958303554	671.530809579888	123.561988776916	342.652583219114
1088	1088	522.294464836699	661.864399643848	129.118755703844	342.979641703447
1089	1089	516.877350638817	711.829160473043	131.64096134677	343.050443870543
1090	1090	525.753183827341	664.382851101898	135.214093918619	342.402426134275
1091	1091	527.331885310619	670.92267488118	138.631685008752	342.200797227069
1092	1092	523.43240647969	671.444456081199	148.835223793659	344.464870758529
1093	1093	524.879863609639	698.953864277752	152.678760855417	341.35841069211
1094	1094	514.90674949662	654.197125801096	111.600045989473	346.337182472268
1095	1095	529.487807311749	678.588546732784	99.4912043347265	347.042776902559
1096	1096	518.654141581199	655.181908506362	124.156428498306	345.938161284813
1097	1097	516.346064942711	695.914860108102	115.896954964417	346.480619252736
1098	1098	527.640592854046	646.576873666835	135.895627665005	343.44142324689
1099	1099	522.981668746036	662.094731320988	93.5160288304556	343.657222521916
1100	1100	525.409763089122	671.681010040344	145.515763559765	344.176924916308
1101	1101	525.011446210051	684.122418339045	131.205300385324	344.805212851971
1102	1102	524.314442639722	647.675072752977	109.144459060576	343.861286504143
1103	1103	523.651636146478	688.707202211537	131.858181105192	347.230361997902
1104	1104	527.982062095818	649.381309273237	152.30901174882	343.088240060032
1105	1105	516.185340332604	649.816553900496	127.411399888356	340.27086437389
1106	1106	521.478587773462	678.388374504097	127.992432617491	344.494878705832
1107	1107	526.295667298425	681.868191416392	131.349591918287	341.705527535413
1108	1108	523.623438954868	668.06595447995	103.863097041016	348.225495067644
1109	1109	526.521427008792	647.885230373575	127.153016616459	344.755645666615
1110	1110	521.177404649074	677.142548939411	128.8954840856	340.350733173187
1111	1111	519.785608341937	708.089834306691	114.776747654083	337.804233672513
1112	1112	519.813616357557	665.996494468626	137.409149112071	343.093986341552
1113	1113	524.042730058151	684.934333894065	117.312014866703	346.459427520091
1114	1114	519.558390183067	687.113507477481	104.145734168583	347.915747159546
1115	1115	524.339055871791	655.105136403646	140.255492004472	350.49202636189
1116	1116	525.459518803929	718.016341474986	138.459205286926	341.337438716467
1117	1117	524.062812700958	683.999322360903	156.415711788891	344.661182383748
1118	1118	523.891469293616	686.304756384703	135.975863072482	345.271469173383
1119	1119	524.277101710569	680.506104967187	156.696233389212	345.06228655054
1120	1120	522.872989735084	678.468588248291	96.1945067416352	350.622174158212
1121	1121	526.868933872165	650.757917546942	138.163809500329	345.028594115083
1122	1122	528.108912696288	685.729425839164	112.640111834112	337.555069007316
1123	1123	518.746810338592	702.326336231393	137.760846149836	343.491640748374
1124	1124	522.629372912612	675.786420562745	108.033498246548	345.477322652939
1125	1125	527.284688325674	697.325910698851	134.67947747788	343.046254156658
1126	1126	526.802966531785	693.791134042492	146.726432488033	339.926482452361
1127	1127	524.417548641583	673.362131279024	128.967366584991	343.742187299568
1128	1128	520.772465214577	681.350566721509	144.556006702903	344.556489299891
1129	1129	522.785261762711	668.967280280075	153.861621532712	348.785683674633
1130	1130	520.770723706629	668.564667749613	99.3484902445448	340.919593033057
1131	1131	519.979701963805	706.414069624625	139.569732622872	343.370853316887
1132	1132	522.002888999695	643.035918508411	133.004211769716	343.038127460599
1133	1133	520.069100411391	697.598188876867	147.513185250388	346.015832114093
1134	1134	528.294413100557	648.851120578497	118.714718634524	348.395613733294
1135	1135	520.284981858653	687.261140451628	115.797206753287	346.445496672247
1136	1136	522.094926028994	674.47408758422	160.349021396676	346.587144011364
1137	1137	524.00792124705	678.231234271536	157.127889267652	345.499691742863
1138	1138	521.264599347813	666.126550108484	144.413444827119	345.645740864086
1139	1139	523.17307095154	679.0642625858	136.721309474754	344.690310915211
1140	1140	518.411829399954	679.683782521698	131.560230667331	341.417363369198
1141	1141	526.343979773705	675.380705579181	118.732419277159	339.685377398774
1142	1142	516.761783662386	657.944321541992	153.734219404007	340.926616213259
1143	1143	523.774420097425	645.387225475509	115.842814392384	340.83553230128
1144	1144	521.197760811412	709.527158113971	148.578361085894	343.046465795157
1145	1145	523.295986844014	676.977149978916	97.4299465465937	345.351903855075
1146	1146	524.276128706274	674.496237420675	138.8513910619	346.249241086504
1147	1147	528.501870601824	662.492759503039	155.307046078861	346.519747396015
1148	1148	517.022953152761	678.758823039795	144.643050405832	348.89696133343
1149	1149	525.053152210063	700.312871613912	140.398402938519	343.848437180664
1150	1150	526.115858931701	664.33561305994	137.616009073206	348.352424655053
1151	1151	523.922275758334	690.622940526952	131.396868370886	347.747829511112
1152	1152	521.245305139399	664.295856386265	116.525066181155	345.113391414814
1153	1153	519.99874538139	644.235706802713	139.151605486693	349.151960974488
1154	1154	524.922594149803	649.508996355103	111.885402271468	346.366508526267
1155	1155	528.022335669165	681.204527731704	140.827964400316	339.809794766615
1156	1156	522.446645711202	704.404403866045	141.016777646374	341.238256563777
1157	1157	527.115045124004	646.101786342992	134.485966891696	343.660673465336
1158	1158	524.092183337923	700.345487171831	143.235617401432	348.233899591426
1159	1159	519.94538136645	655.219397277177	148.038031146233	340.151996710885
1160	1160	525.732870198938	686.363088565235	131.367719676806	344.839761188115
1161	1161	520.154043638209	662.323754862644	92.7148337144078	340.139358731349
1162	1162	518.640239998584	681.866258363603	117.399341857002	347.314561392115
1163	1163	523.10176647584	696.021876084896	83.49369964828	345.625054766551
1164	1164	523.14001739833	676.755247750101	137.811474540019	340.235016262862
1165	1165	521.342522324794	648.030004771091	165.331706537277	345.803007522692
1166	1166	526.453809582522	676.808631631734	126.183142110145	338.80627576334
1167	1167	526.904324165089	673.333439506888	130.38743008662	336.974790186729
1168	1168	524.083544371558	683.305171447097	147.968813950214	347.369887162208
1169	1169	524.078603324894	639.013108578018	130.024637759031	343.431852776037
1170	1170	519.665946614141	668.99949610041	117.855115870048	346.933968985402
1171	1171	527.967777777767	640.602711994175	126.54796509387	342.517582193387
1172	1172	524.761397641884	688.991533680174	128.761709971188	341.587884274235
1173	1173	523.321543792235	695.557913240897	119.190116685635	346.052505857728
1174	1174	525.732714056636	686.419578967253	123.077131315077	340.423368233118
1175	1175	522.262605201403	685.377535308087	127.895266601498	340.99874795
1176	1176	526.749392334415	659.702292261233	137.070573025147	342.394554676623
1177	1177	522.874442269897	675.847088815161	124.109108887248	337.913896864756
1178	1178	527.969100738558	700.491313279136	102.608598744027	349.380096257891
1179	1179	520.167899119168	698.389795699484	144.303051680401	343.728365896988
1180	1180	523.745967899091	664.57939371134	111.834444868451	342.91534622743
1181	1181	524.555123886462	702.120465813962	119.471769037002	347.21148144886
1182	1182	516.426511206902	657.486140215932	128.369020005271	341.815854257652
1183	1183	527.160266153159	691.246273457972	119.736362426509	346.718445847834
1184	1184	519.613092985576	690.237399893789	105.833313766457	345.837548943188
1185	1185	522.869096143021	655.447783977809	149.878495247856	345.850769577189
1186	1186	521.663591027609	669.681808060744	142.109050953931	340.440375991182
1187	1187	522.94295356128	673.954019769401	144.395205045832	342.274861561673
1188	1188	524.311888175142	667.293175197484	135.164658350491	345.16259898776
1189	1189	527.795888734789	672.243047741611	110.586313582562	341.246957722098
1190	1190	519.641735204995	672.847989172413	127.34149385713	337.716480085304
1191	1191	521.19452889564	668.323422224477	107.950014546805	339.148054978876
1192	1192	524.798348444878	670.268999928871	127.052167709794	337.818086411049
1193	1193	525.076027610213	660.1057984154	133.136945545066	348.903014283806
1194	1194	517.219650410158	670.049083273517	114.46528423364	346.212997964887
1195	1195	520.257578418007	674.603018116038	100.00385053642	340.335416096861
1196	1196	516.637593526878	665.819193282998	119.081181778116	347.089363272102
1197	1197	526.088983009094	704.726618517694	155.742528554777	340.204039422584
1198	1198	520.802125765921	685.912540674276	149.104154573216	343.459002404693
1199	1199	520.868445386559	621.147589517918	123.445298010954	343.063045228018
1200	1200	524.016163937351	653.454469255689	143.531240521888	346.392098883253
1201	1201	521.685215210611	667.985267622858	111.197095227003	343.521460306735
1202	1202	520.929952896183	680.105911887868	158.163685869196	346.171668424413
1203	1203	522.672583693904	678.586715306725	110.30889947027	344.391274394737
1204	1204	526.310903497042	656.772837575153	145.717509490929	342.929654788187
1205	1205	522.439373616734	636.454707530977	151.773477005893	348.765584497756
1206	1206	525.165953067977	667.752001266497	110.718818412906	342.783699528695
1207	1207	526.003833869987	679.594278115257	129.915019684018	336.64278794732
1208	1208	521.214713291004	677.190967118212	125.556207080069	345.09927558072
1209	1209	521.945687899895	669.41058255778	116.140670305898	344.493763108178
1210	1210	520.783286059682	647.471734307913	139.605258814214	341.656882267345
1211	1211	525.427642572925	680.105924932655	93.2313811545993	343.464564389462
1212	1212	522.273060940792	661.429409300122	95.6096565735107	342.956827182884
1213	1213	519.300308235716	668.031670675083	108.712567295812	341.830375800665
1214	1214	522.387697247663	624.597844598146	145.315503152085	340.888549256477
1215	1215	523.112685171233	676.549018448624	143.738379877103	341.101023648417
1216	1216	524.067946199075	652.943859874713	115.425538270907	343.6725306924
1217	1217	524.792742655968	654.156501331555	145.24747329683	336.949298220152
1218	1218	520.03663000751	678.810196570944	120.885008525282	342.62654836215
1219	1219	518.616654683335	652.22900711663	144.582755827934	346.390842027592
1220	1220	522.934716660167	664.101927931529	111.893778111125	344.116383000912
1221	1221	519.745419298924	654.164868318426	145.444034754672	347.266983828546
1222	1222	527.152936991587	687.9721715868	123.393956098463	343.202941046877
1223	1223	522.926492332716	656.389861201744	139.601706167935	341.471989807401
1224	1224	523.034012694019	666.83165933512	127.80361122534	345.687313535733
1225	1225	525.021383468099	672.631991024893	91.0035054769463	344.809222229939
1226	1226	527.880256566861	697.876439692592	127.650976182326	342.221587756348
1227	1227	522.072043157285	703.981620080874	89.4540473714129	344.783591603323
1228	1228	520.968052856101	667.649455772735	166.525257820085	341.057186553151
1229	1229	524.474306439244	685.063653210311	148.600963680748	343.176901832274
1230	1230	519.221938324079	676.286880576311	153.17455193032	346.430502158835
1231	1231	518.742984484082	677.721386463933	130.078812190475	341.194257608331
1232	1232	525.495009687712	665.135914154941	122.16261592396	342.52255234203
1233	1233	519.001282093792	650.131770760084	135.645120675898	341.319598211303
1234	1234	519.218993390894	690.576697464902	139.824804182302	345.858714307113
1235	1235	528.878027838951	690.25377465209	120.700006589347	343.548283413019
1236	1236	523.489791105803	683.702217438103	140.617205065605	339.024765749408
1237	1237	520.666255496211	667.186222157447	130.744347242355	341.532875443573
1238	1238	528.340622843395	655.100885837518	118.937520790763	347.569131371048
1239	1239	527.535642487714	698.682361649895	121.783788986912	342.755982109911
1240	1240	520.712489880463	708.368475294283	134.527499406009	348.47396658398
1241	1241	523.563706749923	666.220163000107	137.529840911819	345.784868222861
1242	1242	527.383802011826	664.637863432458	149.626208063573	345.431884154306
1243	1243	523.770397277908	685.148906356155	133.43306029679	345.501320743194
1244	1244	520.352207818186	688.945597607607	107.990056070654	341.403740585227
1245	1245	524.099221017448	703.233833916528	132.756078790046	344.075483034594
1246	1246	524.995841380828	640.395226047077	137.830043755732	347.389563240697
1247	1247	516.966759970829	701.223045722834	108.213221723677	348.500022916525
1248	1248	520.614501837055	662.449582644558	113.770452264766	349.426016355095
1249	1249	520.542687121196	639.053341623886	125.004722241251	344.1899807368
1250	1250	523.650692123612	682.624485805468	116.137973719193	343.931765612823
1251	1251	524.633713930836	674.633246653337	106.318560430144	344.570146251004
1252	1252	519.450598644032	674.107993171655	141.400719299643	346.689040004501
1253	1253	525.016108677401	654.053050422406	129.008492261	343.014089482098
1254	1254	522.224520677801	680.150336241441	91.2057713179469	348.190824596431
1255	1255	527.010022138616	693.838571774572	137.811766473895	344.144214677414
1256	1256	521.195067301692	663.379645980252	169.295219928275	344.238277689493
1257	1257	522.268227686664	681.950099989655	101.82900559152	341.502953654105
1258	1258	525.665360154859	670.026262179917	128.270585771944	342.216789563676
1259	1259	524.044179940382	678.579223964966	117.5608507471	344.242546094597
1260	1260	523.28815265526	669.631751303295	158.002626512541	344.68678028401
1261	1261	522.491090180603	690.246362930609	120.93792699428	344.467218168913
1262	1262	523.055604163343	669.565363614676	115.116430359902	343.433790319862
1263	1263	521.478914997408	652.951349809719	149.182374913514	342.75197232682
1264	1264	526.66787416329	693.642605824865	140.273924888495	338.127416688627
1265	1265	521.984731169927	670.441476187674	165.182330723931	347.362703976315
1266	1266	518.207934411003	662.844385357319	100.108909444775	343.206972963821
1267	1267	524.198743089349	674.124607605977	148.731353662269	347.879219752634
1268	1268	519.791566062979	667.030967384903	141.703499363391	349.479805211437
1269	1269	517.081203551297	658.069761445768	97.487503780528	343.159488842992
1270	1270	523.060098990873	683.452353682451	147.557766017055	345.276422062339
1271	1271	525.082314731304	666.972435402681	140.799495943674	346.148604068864
1272	1272	526.5936621575	678.997036122606	136.337523179038	346.881239736487
1273	1273	521.341011262303	650.100966147158	119.161910542688	348.673211388065
1274	1274	523.009300426514	692.61154063906	129.382443425881	349.003991350545
1275	1275	518.078860147154	681.59857431149	135.014530142767	345.020389555642
1276	1276	525.579674833093	661.746825588326	139.489583237634	347.301155456719
1277	1277	525.216516295341	701.55354087399	145.010597779553	340.404347456351
1278	1278	526.017237840869	658.724310851762	138.268808338863	346.715728744744
1279	1279	520.14878107966	691.383016238417	155.389817554292	347.344218144662
1280	1280	526.069853287177	664.99220574191	153.61657891817	349.337382255757
1281	1281	524.387256001257	687.882947823774	138.057809027584	340.502562690556
1282	1282	526.508617888757	658.039282374574	152.211803620767	338.601136666117
1283	1283	522.297119647482	690.58352333745	115.508325513562	346.089967869296
1284	1284	527.368850614359	687.046878007108	120.313967006832	342.414714083142
1285	1285	520.036218748314	697.338778993835	156.971598777764	343.57030114118
1286	1286	524.346482723503	662.801957577269	122.746242197845	348.468330674946
1287	1287	527.812966101892	702.547461404113	152.898368130128	343.405578313257
1288	1288	525.228391440497	664.901648857363	149.445517562159	350.63619450984
1289	1289	527.031971532633	672.294702052303	133.879972529386	341.185286856142
1290	1290	524.147497783558	684.811171406683	134.157303891287	345.179779799955
1291	1291	526.040107322429	692.503686647368	135.149073674051	339.714076560093
1292	1292	520.441071757811	698.106218268086	120.275834900923	346.988763716041
1293	1293	521.298689842964	644.252031888419	114.262068491286	344.694425779011
1294	1294	516.651126262049	648.160129028854	134.399555129928	341.704081041575
1295	1295	526.203412078223	703.639430927256	124.016188366824	347.767681460977
1296	1296	526.148767792695	664.165290911363	142.322693686385	350.41345780889
1297	1297	519.779698891808	670.102440637362	139.547851251071	344.910895362466
1298	1298	525.4262665802	692.90994737517	113.548104248731	343.737519770482
1299	1299	520.872218790874	668.332305967565	116.312316036642	344.110909782737
1300	1300	526.726253962852	673.118205118991	134.986794039219	343.837813198723
1301	1301	522.027936128282	649.284251235575	134.863536646743	342.794031340694
1302	1302	526.445307807932	661.881628115392	130.379189407782	343.374332360323
1303	1303	524.10827724719	675.202700552108	130.079274372785	339.756180005112
1304	1304	522.57076065988	643.216490533061	130.190705357964	349.316636353552
1305	1305	520.39860551011	643.669974363765	127.99362066637	344.409404464507
1306	1306	524.169079418501	688.141265361771	127.025694594301	348.097229853815
1307	1307	524.650280463023	651.581594006267	148.628300120887	344.559758061709
1308	1308	522.672337221728	653.241439650524	111.407170880297	339.502711062054
1309	1309	519.953400632223	662.262925395841	137.089218442893	344.954753462462
1310	1310	522.647521210471	701.373797895283	121.198693687106	347.189783592406
1311	1311	524.858926945851	674.387581606833	129.970241672474	346.156089131985
1312	1312	518.415111736691	656.866751574674	132.67615496535	343.598400674188
1313	1313	528.513819652893	697.504556133011	149.223201989076	339.976002198466
1314	1314	522.12074457553	678.294429530058	106.358971561527	337.087436808942
1315	1315	527.590376068405	688.486469034342	122.337638259554	343.781150509873
1316	1316	522.982172203357	672.232763188292	127.950260381048	341.410862517794
1317	1317	517.69452592978	660.727154588341	163.034534451808	347.287655348671
1318	1318	518.843670234997	670.190966929565	130.000245687158	348.824272022198
1319	1319	522.290526178895	685.022771250508	129.167606395459	341.838250664578
1320	1320	524.504013957063	649.387247622944	138.150612726646	343.605724497329
1321	1321	528.36551821696	673.875718249231	164.917456042319	344.1678441674
1322	1322	528.102859463358	704.368166462888	126.672055674107	342.336167815587
1323	1323	522.654456063368	674.138396904882	150.007659622636	342.796866706786
1324	1324	523.019353139695	664.990089525768	120.51852235535	343.552786282096
1325	1325	520.617288756566	668.773257925742	155.112809969547	343.977044908761
1326	1326	519.547810189883	649.079389076011	152.228794208663	339.091985285661
1327	1327	520.173909021231	682.697748447805	105.516695334376	341.0151426718
1328	1328	518.762388897423	678.674060170659	142.673718099915	347.951541007588
1329	1329	526.457259959789	658.355463339595	133.6920345191	341.783353536733
1330	1330	524.931673479472	660.033870278005	95.3406651598136	344.647958622387
1331	1331	527.160102824907	662.71426717835	126.281959724598	347.372952577216
1332	1332	524.541629188123	660.349406846888	130.880272217042	349.405804061506
1333	1333	519.471010025932	649.040728939382	105.617818645966	342.802190791999
1334	1334	523.74712428636	650.858868861635	173.605782220475	343.131721453099
1335	1335	522.537793479559	682.786113308816	124.896137106129	334.899745532759
1336	1336	525.920292444507	676.607850594317	167.371867699324	351.442987106849
1337	1337	523.340937651303	660.417301568333	161.019714732622	337.82037569448
1338	1338	518.42871598874	656.915557471912	143.349765031226	339.305455261383
1339	1339	526.003412435675	643.486989584977	141.19646957399	345.039604519348
1340	1340	520.334816955437	666.242580712903	137.652931058356	339.427285963887
1341	1341	524.970881820579	698.890911372578	106.948340623038	343.619396921159
1342	1342	520.950883624494	667.716802542075	133.483085005163	343.990703821087
1343	1343	522.250950022007	668.616417323568	111.121596122137	343.077860711583
1344	1344	517.225668404256	682.257585707754	128.486822578863	339.068182244283
1345	1345	526.303733746369	694.276509794659	133.867756960202	342.8533296915
1346	1346	523.028681971721	663.97724034021	145.225997825323	351.422102300575
1347	1347	517.68043848746	680.570587933138	134.956986623943	346.719398994214
1348	1348	525.764708551095	652.060494900682	161.585367932912	342.455882698048
1349	1349	521.174333990851	645.328204311549	124.755274863707	343.834933440647
1350	1350	522.060757255116	675.502626608336	124.104405035432	344.753645017512
1351	1351	521.944643791236	692.676909811169	119.718856797902	342.121883614007
1352	1352	522.329703918842	705.603847674871	135.100035971219	346.632335285742
1353	1353	531.262391428805	692.066203545627	124.69294783384	345.960737133679
1354	1354	522.074931980009	686.524093941522	144.297501679855	348.120567270285
1355	1355	527.669905796136	666.408872541871	154.36868323742	344.666260985754
1356	1356	519.17823870884	673.827715505289	116.042022716791	338.977374707593
1357	1357	527.574100074817	659.375606099377	114.118618683177	342.723182424539
1358	1358	522.762633278756	701.778224874935	144.553226069026	342.984923669701
1359	1359	525.602684746001	687.046930848678	126.525560417465	347.186951019729
1360	1360	520.520090930286	691.941804069109	122.18680751439	345.677203756017
1361	1361	528.49652334995	688.159466155022	103.134528812049	342.173508100252
1362	1362	518.880504799195	656.700290617644	129.803007418052	341.916951972076
1363	1363	523.311936078989	678.039948160013	124.431926028232	337.526030959217
1364	1364	517.106263787551	692.070250647922	138.749786598154	343.904998950777
1365	1365	518.681851061039	668.553655407975	129.313988431203	342.790621943639
1366	1366	519.42152677684	694.713928392625	158.089795899982	342.642416350019
1367	1367	522.712479565695	702.393764429978	113.146423334357	343.649626423635
1368	1368	516.66096562741	667.320670471343	155.51702185964	347.441567437483
1369	1369	525.140093032782	674.230030594839	137.875734590164	345.412473504147
1370	1370	520.151866304823	653.980087338381	111.813012059227	342.420742968169
1371	1371	523.880184604702	678.409344646379	125.872421331841	345.626063837751
1372	1372	520.934357874731	656.21352726127	133.750232847751	343.497700697161
1373	1373	527.262221489934	706.514756404109	143.836900974324	345.225278963966
1374	1374	524.539927736033	676.305511404845	153.947745782817	341.526515402596
1375	1375	524.221922646932	673.403011170084	139.176890378714	349.534311140346
1376	1376	522.985906627816	667.240460665282	181.416122442317	344.151586694841
1377	1377	524.064751070353	658.53751335212	136.272230730703	341.283259008097
1378	1378	522.729318972033	685.533466423721	116.993776912371	345.91954347605
1379	1379	524.007609554864	690.284517971132	136.55699421597	344.435773592253
1380	1380	516.678613894379	647.965384889346	98.4397911655268	343.805793708775
1381	1381	519.340113111155	661.530089592799	119.787554866569	343.049224353395
1382	1382	525.566503979097	702.091067244455	140.789707679829	344.578486215199
1383	1383	522.064598437985	689.262200239686	125.960124753319	343.010638837517
1384	1384	527.851341480429	666.664703544488	120.674702002988	347.636369470095
1385	1385	524.047061415595	683.171749726423	126.598501230289	341.003546189035
1386	1386	521.121445947842	664.62013231064	122.95843625805	346.278350092471
1387	1387	517.716794873085	677.762898892676	144.802390547021	341.897199911528
1388	1388	516.752667306134	661.045321272494	103.89012902146	344.489924406225
1389	1389	519.870236525315	661.912591025637	154.539366666047	339.804495597858
1390	1390	524.423475818689	680.138264497696	165.275564954228	343.926475815943
1391	1391	519.414624514664	639.706568252055	160.474022568741	348.49779326421
1392	1392	518.949573322487	659.290366102883	138.327949223023	344.175179886758
1393	1393	520.653753383663	662.489225133295	121.779155508589	345.623056773673
1394	1394	517.439274441287	666.122819110581	152.714750187113	343.43079849118
1395	1395	519.86742704053	700.488669967744	138.882393436184	346.286312940378
1396	1396	522.154920339279	650.241539178051	135.867238680438	345.241669736472
1397	1397	521.883809468798	656.404789468638	123.174805674692	344.11785343522
1398	1398	523.283903738673	670.695586566372	140.36107274214	341.16986535966
1399	1399	523.692130812314	680.973189233083	159.509277520586	344.322610239567
1400	1400	528.664438611703	675.188188378281	143.086612771755	344.188105240436
1401	1401	530.620580223765	681.874339901769	132.275207571863	343.49764175044
1402	1402	520.755486264494	664.469919171122	148.621513232715	338.62974918061
1403	1403	521.314051522564	647.710608472165	112.182290783082	348.244738420428
1404	1404	523.200581799438	687.827516431963	140.416171218116	339.859789768725
1405	1405	525.751009700825	655.065840405636	112.620421313675	340.64957969505
1406	1406	525.081213785111	718.014490663739	120.550725740163	336.006211916823
1407	1407	519.208857496472	678.755043730214	113.924357230359	339.713868157887
1408	1408	522.748248088848	649.880293874669	141.777017077593	349.364205331599
1409	1409	520.806260762989	666.602554822463	103.10682366913	342.12992809626
1410	1410	518.812100073047	663.143993451454	122.141726814957	346.841363366367
1411	1411	527.235983617929	693.923219718263	86.1655607596967	340.509984329158
1412	1412	525.237869883341	670.063137843665	126.455282009322	345.616051046867
1413	1413	526.29451785607	677.663008153565	113.913885216468	348.433962992996
1414	1414	523.876157514699	700.406459403077	144.465761129195	346.135577643351
1415	1415	521.2462649349	639.077256716521	134.055879187431	345.054069071268
1416	1416	519.900256075164	656.890131667902	144.810585573179	339.924712044017
1417	1417	521.507365491577	652.632758707284	142.723591954318	341.943209048853
1418	1418	523.304976638948	672.11062904089	159.683560488486	340.789022983546
1419	1419	524.474532592113	673.455619106469	106.335889595023	341.700485359062
1420	1420	522.251349688874	675.057258503373	137.644871715369	343.627713958705
1421	1421	522.153690170646	692.186676389331	132.808966788661	345.574820464879
1422	1422	523.360448531552	672.523217251186	126.320414322082	335.326113564809
1423	1423	521.866648257375	692.915136221975	144.910137908186	340.283694146576
1424	1424	523.193016562859	674.709125742539	170.749527802265	350.813021959736
1425	1425	522.264372258549	676.266504733191	92.8080672518118	343.349259701582
1426	1426	522.38931305524	653.290840794712	130.921231555465	344.104335821375
1427	1427	520.068286125159	646.845989529027	126.390793518228	341.879708924597
1428	1428	522.746872313388	714.82741048946	144.11250682817	342.282487383435
1429	1429	523.584954335945	666.958445634323	162.067937000852	342.086558573938
1430	1430	521.744266908443	678.098420528607	120.490630078327	348.76915655356
1431	1431	526.868453856235	653.990474856122	123.513354102524	342.771640653802
1432	1432	520.964043001408	672.356441853488	134.347798117328	344.10918984863
1433	1433	518.37633008636	689.463417591636	127.529543408546	343.410421256741
1434	1434	525.127109465725	684.48976132109	102.587369047461	339.332296186168
1435	1435	520.548443671267	694.907773493218	126.081181737485	343.070935058368
1436	1436	524.87006095842	648.840691025962	116.201734495702	343.87417215547
1437	1437	527.578389451723	652.178478577066	138.562278621278	348.505194716224
1438	1438	525.293536098621	699.94569553704	126.719768152994	339.833499834369
1439	1439	522.480875153195	677.800224099107	104.756937608562	346.961575796783
1440	1440	520.395130184356	687.100260873105	99.2517505011261	337.893736164683
1441	1441	520.384246233618	699.215543995316	127.572828899046	345.935429320519
1442	1442	521.052223754416	671.003495308057	123.092873048973	347.699275069255
1443	1443	523.002655645173	660.000892261653	114.617250959518	341.726893214769
1444	1444	526.195205685232	670.976848985509	120.579931341426	346.513378292342
1445	1445	524.292266997409	667.295515578703	125.047116238324	343.052768231126
1446	1446	519.135438341364	650.722451635509	117.752877054986	344.069144222326
1447	1447	526.361267042303	687.759080082404	114.090249649195	341.805843068083
1448	1448	518.18326318253	609.838848083025	105.605400257816	343.008130011076
1449	1449	525.466767127755	687.542956928163	116.830537990214	341.357481776526
1450	1450	523.557519345524	706.662963843253	142.769372282082	345.060183286223
1451	1451	523.710388690699	673.791247659354	124.788921233919	345.934603749846
1452	1452	524.817005673162	710.525182216375	123.403358567899	345.564671811887
1453	1453	521.332141929556	686.814887975944	145.024088984454	342.969442403955
1454	1454	523.522869403039	650.240684716614	130.851105219331	344.125540134385
1455	1455	521.172703973939	671.830059976288	109.571403686972	351.465699500523
1456	1456	519.722739800623	646.053154318073	117.570148810653	343.497526253705
1457	1457	516.14534273098	674.729579022704	159.682592215472	338.62054343732
1458	1458	518.817706537983	671.495100103571	141.557127651719	345.711731079149
1459	1459	520.310790564771	664.102844749524	140.82243741923	341.376866644535
1460	1460	520.384450908469	687.904747026288	111.764468354967	342.625445334491
1461	1461	524.727145020593	655.994524122203	134.670192368534	346.830580060283
1462	1462	521.228487311534	682.281820118091	146.863368727177	342.519819266016
1463	1463	521.995333585694	693.162310746985	123.579596812249	342.895830997591
1464	1464	522.046453449866	675.697004399027	102.637702451602	343.54424984919
1465	1465	522.880652910004	667.823840685636	146.502305160946	345.328279796939
1466	1466	521.872729353505	650.030149401349	118.394675792741	346.728121081649
1467	1467	522.084908508656	694.039116691731	151.721102156402	343.302428049762
1468	1468	527.562845867709	657.984174029065	153.435006566614	343.921379859683
1469	1469	521.850910888071	676.005276487404	112.107109134289	341.350842838852
1470	1470	521.471918837878	700.03234326613	116.053039122999	344.875080092778
1471	1471	524.390427371344	708.241769171341	100.418447667735	343.922863358163
1472	1472	521.961424202813	668.085180016114	122.465002592473	341.431778812262
1473	1473	517.889610664289	719.570051886555	149.495997372287	345.573551497687
1474	1474	525.904071681538	662.006860642785	139.910905333906	337.309488631115
1475	1475	523.286443721892	680.460322606888	136.961841905923	347.282133777906
1476	1476	525.764547702599	667.410114655613	133.215593564205	346.498610510742
1477	1477	518.961581464351	678.301478382688	129.437367512022	339.77050253127
1478	1478	528.911647004967	663.824943840978	120.782676793731	337.493838425842
1479	1479	521.35187156541	648.740109676573	131.586701928385	342.064213879304
1480	1480	519.957908892774	666.959635455101	153.142190008866	342.401799374393
1481	1481	524.875841141437	657.661560762006	163.488489013738	338.106444132622
1482	1482	522.881200898542	661.668138620597	127.177887294051	340.225407977643
1483	1483	526.281097003039	684.871506088665	130.928901207082	352.502274007555
1484	1484	523.626505073547	681.505688465691	123.639787578679	341.552904606493
1485	1485	520.519775808368	687.004984207474	102.869477184368	345.56447232592
1486	1486	527.120332154149	641.198910079909	128.813003937826	344.976515824941
1487	1487	519.935063431565	673.795538048089	92.4381851291757	349.384969824885
1488	1488	520.041524918443	692.073750742295	127.141680695814	344.953044212502
1489	1489	521.281793222708	659.724744124812	105.459710461815	345.644393059904
1490	1490	524.447734623335	660.545672212029	133.823573951304	343.435103149181
1491	1491	521.055796192663	604.194982573236	144.87918764894	343.655629803035
1492	1492	519.309441401069	640.534214025247	150.478367335796	341.7896104281
1493	1493	525.297815323066	680.240014432329	134.408012799454	346.960237097344
1494	1494	526.450089733436	645.171905638877	115.654077406103	343.288209423234
1495	1495	522.49629168204	669.229104996617	121.430781948175	347.124809035136
1496	1496	525.897067880284	675.885880384598	122.157934901559	344.96013332752
1497	1497	518.384337956904	685.826288152442	110.498691022561	348.68711612447
1498	1498	520.915751244752	698.591408270593	122.227210774125	345.683358306436
1499	1499	523.266707280362	685.283499610734	133.418046588977	336.750766316048
1500	1500	526.021425902724	679.187265017564	108.429882324127	343.511269733735
1501	1501	521.56407995851	665.053934977031	109.838122546601	343.866445332776
1502	1502	526.919331034306	652.39349071764	145.974664774203	337.43446727437
1503	1503	533.861307179302	674.773881913334	119.37475217115	344.546306088928
1504	1504	526.005778597595	656.252244025032	130.904243299397	348.073331866278
1505	1505	521.091247364378	676.048058177349	143.759594677746	347.642000583849
1506	1506	519.556118637013	697.614299292747	106.852519632842	340.669705205626
1507	1507	527.713258344923	688.085259545092	145.2253294952	348.936522584993
1508	1508	523.872462872124	702.809484886831	128.664176545742	343.020649643565
1509	1509	520.369214545538	649.230385582236	138.966506143057	338.941623974531
1510	1510	521.847636640687	692.65996529484	139.2866642302	349.803888131678
1511	1511	520.08050593541	672.107288887059	106.91650762824	346.451507245667
1512	1512	524.004920808416	693.64741624055	139.725695116925	338.907950881023
1513	1513	520.150201321581	677.52738585012	146.293254537361	340.667250635799
1514	1514	521.784657483702	691.953023983476	145.481666139936	342.923328227961
1515	1515	527.630738566346	683.86448828763	141.080339388274	342.356002925223
1516	1516	518.413577337607	679.019440141481	150.97681684103	345.92660910592
1517	1517	529.812225660136	662.409078906543	142.537523965329	343.599462674694
1518	1518	520.863598592428	681.08109659654	123.617291800786	345.371833447295
1519	1519	522.75014401339	662.353859710522	146.481192816584	343.076873995594
1520	1520	526.616016827482	671.10241537165	142.449574584361	345.345138540583
1521	1521	529.905544602066	637.030114347977	147.728689669487	340.548908725448
1522	1522	520.535313371724	674.726039955805	137.541073009508	345.174842778458
1523	1523	520.196452058678	655.774611774911	156.655518336437	347.792526503154
1524	1524	530.172869464795	723.465506907579	135.262007127664	339.522829448341
1525	1525	518.702969378395	672.052819633086	114.369626191279	341.416331317804
1526	1526	525.165985660788	678.791076031496	155.45123575466	346.876445447308
1527	1527	522.347058672163	686.621272657816	137.606006584962	346.52539095955
1528	1528	520.1528394449	661.455725340092	133.834760250736	341.998825004029
1529	1529	525.546832705964	674.874756250733	90.8146796186373	342.749192589794
1530	1530	527.34105239984	682.777876411808	136.066657534289	343.685114687607
1531	1531	524.227969938069	723.214291080396	157.156315228885	343.466846375364
1532	1532	527.635491901584	652.466813180594	120.551281241386	343.636322848855
1533	1533	521.612709426454	685.854500733661	116.532189642985	341.467190769236
1534	1534	521.263695852537	664.021324832528	139.558582503143	346.042356249256
1535	1535	518.631169502379	675.915036698883	110.127297068062	344.202798621477
1536	1536	522.171797667498	680.814759708274	135.499209629279	344.089166594424
1537	1537	527.007421035557	656.32765108956	111.192281292837	345.351461582585
1538	1538	524.513887115457	669.066898115731	138.795671357054	344.480732550397
1539	1539	520.841468374458	656.668546079067	93.0582597916908	339.690327156127
1540	1540	523.068126095774	678.115990656107	141.104101654047	338.06319045407
1541	1541	520.607232810316	674.42416571518	132.216854813046	344.877726661076
1542	1542	522.620847567166	666.197168033388	129.948722578524	340.367551714753
1543	1543	525.80258674089	687.71497857787	157.632819957134	339.844424674869
1544	1544	522.51270719295	687.535360345846	105.361130823108	343.932536730923
1545	1545	528.224661528709	673.552835688854	147.1731555645	339.620147185633
1546	1546	521.63524816701	655.317032112931	119.545991743812	347.832253976797
1547	1547	520.335088860034	684.921090483198	137.529896505331	343.080589885409
1548	1548	527.00389597459	679.760622463033	146.001164825424	347.479057140201
1549	1549	521.205712058842	691.19169661834	166.344698529078	345.568715381453
1550	1550	521.461148647062	654.466907823871	164.865461122619	349.220388287908
1551	1551	521.543189463546	666.419581071674	135.194957170684	349.92174721494
1552	1552	521.842511885184	689.231915733273	158.87739572862	342.018346882927
1553	1553	527.156741087061	707.179828656831	131.997124235518	346.873174209118
1554	1554	524.201370142675	674.631853291007	139.66892067906	348.291983103614
1555	1555	528.031149651608	668.700144473703	113.110100464559	340.4563300279
1556	1556	522.037838365785	664.792942583757	141.939734815688	346.46444447923
1557	1557	528.564125236451	653.670958269499	134.407807577981	335.915746075395
1558	1558	521.284451935669	666.498659456614	129.275627167299	342.644584315911
1559	1559	527.133386719688	676.889065990117	136.000975458527	343.284177313609
1560	1560	527.754103338159	679.103818695748	161.554195023063	340.54070469858
1561	1561	521.606516853713	688.824884723097	122.452188171244	347.395532746113
1562	1562	517.946146315269	659.463265285661	119.349627965602	349.946881372161
1563	1563	522.34594364232	648.851580190788	122.223367052242	344.017346635426
1564	1564	525.188571471874	662.631443657676	152.008693765891	347.956977242761
1565	1565	519.437850484871	689.484079893407	156.090393467216	343.418818499411
1566	1566	527.704119514308	658.005466749339	145.430829011054	348.421482326287
1567	1567	523.866199916958	687.739699774233	151.588217148668	347.906511775497
1568	1568	519.911949102811	660.834988992184	110.755100138357	342.800959215185
1569	1569	523.773636496771	651.757776358042	158.947970233398	341.167617196463
1570	1570	524.808740917134	695.843383226018	144.209191121721	342.959825627773
1571	1571	518.007051902231	659.129232483082	119.83025081297	342.688005483297
1572	1572	522.537526166998	673.688211152367	115.953102389477	346.753582566596
1573	1573	516.613164747138	699.956087937746	123.759074412261	340.799302860089
1574	1574	520.089324832766	674.312862638977	141.040941110591	345.233038396555
1575	1575	522.871507375682	671.967843087246	127.023370670664	344.915933682092
1576	1576	522.340917369944	660.053077721664	129.65372382023	338.75689884306
1577	1577	522.158093762013	655.284111706289	128.566281628444	342.560970440557
1578	1578	524.863984856822	673.478887560595	131.612215061889	348.17896530459
1579	1579	519.053642440558	668.735487187672	168.773975879442	342.960199400675
1580	1580	523.550388397422	656.540476647301	117.112418868388	343.492860893403
1581	1581	522.395669327505	676.148982568826	107.742919815231	348.859208507683
1582	1582	522.689024632007	670.729091369086	121.042337647054	351.055507772297
1583	1583	520.433256242052	664.090325245239	108.78414641621	345.309533821388
1584	1584	522.976069642474	681.801101093033	126.902699023867	344.702250402177
1585	1585	524.742711126934	647.054891841245	144.795046614397	344.75457887007
1586	1586	526.953727534671	701.171002739083	117.339466908313	347.07971968431
1587	1587	521.221523770812	673.492316785143	165.038507499572	345.112747760977
1588	1588	526.211013223595	653.773270639207	106.485718947414	342.935656252726
1589	1589	527.418022196562	678.584044512779	108.410700720692	338.737293630929
1590	1590	523.142545637764	669.913430194994	126.694602701008	346.040233993455
1591	1591	524.601493867268	657.995169700598	124.735694376578	346.879647429446
1592	1592	526.071700697565	679.125563346393	128.907968992534	345.342189399914
1593	1593	524.032223317067	656.128733176392	124.454990132111	343.937225215563
1594	1594	524.217816929689	674.308730109752	144.974107739412	341.75324705453
1595	1595	521.834777074533	670.084439232603	120.798301949726	344.596181717934
1596	1596	524.122247557922	680.831210239715	144.481560418218	343.712597723121
1597	1597	527.336540207719	673.571466849209	134.725019556201	345.809675906335
1598	1598	526.69377475134	685.337045211346	130.618965813718	348.380702608604
1599	1599	520.093264304301	663.646736913568	176.438835364483	344.122498113697
1600	1600	521.790965690195	689.937149776251	131.403476116204	338.881915293521
1601	1601	523.137268341655	660.847669765184	130.147721671714	346.588030499526
1602	1602	518.272038008803	693.23114951531	129.096138112919	344.442401098545
1603	1603	521.878803377667	687.685539266645	146.398432727715	347.659520014131
1604	1604	517.250058575706	706.027067167629	132.381302706025	337.453591449043
1605	1605	526.45429012289	681.336013143984	135.242297163277	347.534138996684
1606	1606	521.963522883825	688.148642527099	138.272864118498	345.543049024389
1607	1607	526.612684094702	681.106687816241	118.25817355079	346.691206741299
1608	1608	524.39437911609	653.714596989716	123.884052539618	343.162795182823
1609	1609	518.378066384541	687.512456956936	127.278044690923	347.503628095917
1610	1610	524.77319574092	671.575298506844	151.04643385349	343.095147132425
1611	1611	520.593055716234	725.105844688541	124.027249038141	339.651552132424
1612	1612	522.559230129397	649.683957403602	133.483857758064	349.082937631533
1613	1613	526.34301538716	655.636890044645	123.104268966707	345.171321059465
1614	1614	524.720441999541	673.909885318117	120.063355604351	341.034669530634
1615	1615	522.561167323536	678.930604926345	134.271875083508	349.176065769191
1616	1616	520.403300249276	660.683289769302	120.349996773946	341.196732117806
1617	1617	524.947129167909	679.420928535081	147.428369663921	347.58058412788
1618	1618	522.687247511438	663.86665264579	133.650480478438	344.592679493766
1619	1619	528.674372182045	681.400007110863	119.160623975763	350.939970968354
1620	1620	518.907038962836	660.855650454279	126.796289520572	340.73646913367
1621	1621	525.77117789082	668.110881486553	172.55791212182	346.419310904681
1622	1622	523.861445636847	686.831433529421	138.439129812139	341.318894817132
1623	1623	520.506113943365	666.75137901013	142.935922534913	342.143187683006
1624	1624	523.813959441233	678.815240303939	126.640123482994	345.450462321208
1625	1625	524.039607806297	680.593970025497	164.231374224833	349.273569778049
1626	1626	521.824799172271	662.99607361588	110.010263104976	342.621057500615
1627	1627	525.992477092025	662.420179998886	114.295949212668	345.742410104392
1628	1628	515.822590629485	681.284698899244	136.715497169079	347.716463142987
1629	1629	522.792661701747	688.739335608028	105.471342495514	340.909916068707
1630	1630	522.779076851086	662.114368162312	136.446640826583	342.078968675379
1631	1631	517.915852683404	670.405105477956	124.185828684932	344.570009687684
1632	1632	521.515493530916	689.331698751259	105.55366764843	346.944420455551
1633	1633	525.17671987316	669.152897634103	125.488334954756	344.441183000122
1634	1634	524.370086031998	700.530015370471	122.224514666579	343.22597982144
1635	1635	529.244949168886	681.99367304884	148.561978330997	339.979727420537
1636	1636	519.222508169168	670.50858019267	141.200893553368	342.616207939391
1637	1637	523.851315809777	625.522619430839	149.791936027101	345.474840170105
1638	1638	528.018451371766	657.777239378442	140.976825578506	342.90548412286
1639	1639	517.802356174644	668.778788592148	130.284036716794	344.816751882538
1640	1640	524.621643973503	682.158762103722	135.871866744406	343.431575851949
1641	1641	523.470097176826	684.791255440378	119.842967838967	338.869897781459
1642	1642	524.327276043232	670.910155763669	153.622868483048	345.154796891348
1643	1643	520.907240023188	662.853574531771	135.812636390806	338.653838824911
1644	1644	523.107257034999	643.923718471563	120.138325524172	340.748294318738
1645	1645	525.276631022047	658.904738399299	158.609578684211	344.559771333312
1646	1646	522.842128400977	665.555043509369	140.223867654542	347.107957992885
1647	1647	529.943328613528	678.578768236408	149.883596635211	350.280906894758
1648	1648	525.31657973711	670.071560233886	150.588781914628	348.558496019516
1649	1649	520.517337835833	671.985031282177	143.985947301491	345.778270776087
1650	1650	521.820852596415	687.050810894409	133.489544646528	344.302433781323
1651	1651	523.633258652501	671.78372053684	156.325984360264	347.451966446174
1652	1652	525.686967449638	689.719536485114	112.134905192246	338.876212936928
1653	1653	524.650956228043	655.679053109706	141.985872205127	343.264980421529
1654	1654	519.634607959832	674.495047503166	143.792015975159	340.735430362589
1655	1655	523.955153007965	678.802697975559	125.059213732554	345.422613583143
1656	1656	516.461638088322	709.382075152139	105.791994986231	343.299512005792
1657	1657	520.626173273167	673.529873731951	147.279204554491	346.630449545044
1658	1658	523.583111894243	671.12778529445	122.46499112687	343.892576212337
1659	1659	529.983845532017	661.360584890113	109.326212084234	344.604706888419
1660	1660	521.538956354328	655.380322439941	121.836825885325	338.087188911958
1661	1661	524.289035279874	688.611492070707	123.123946711994	344.009351216527
1662	1662	525.510423036942	667.75994478975	138.734427871993	346.383978863443
1663	1663	519.015705746193	679.182362525961	127.148607174837	340.635521160096
1664	1664	522.458998992172	694.377146930763	132.903478593722	341.539415734463
1665	1665	523.359144630707	647.09894809282	140.196561128043	341.892717880449
1666	1666	523.247731622573	691.857141446944	155.283662662954	345.362973960043
1667	1667	523.789330365858	683.468319913329	100.382475611488	346.162757779011
1668	1668	523.881776648297	650.465654996231	147.209055317725	343.032244849874
1669	1669	520.637235212522	676.746681368992	162.330492447676	345.922958626789
1670	1670	518.907326966834	676.590212009144	162.090397650266	346.198843816691
1671	1671	523.983079918156	659.082453453632	101.363976692331	346.386398291915
1672	1672	519.081984115228	682.68200581924	155.635683889117	347.940888083441
1673	1673	524.473035679437	659.367470513329	127.149649666843	341.008445256405
1674	1674	524.236175215439	663.073008903826	132.508873285526	345.178976437801
1675	1675	522.090262251667	689.027521953092	141.333486584604	348.841564746986
1676	1676	526.013703253333	668.313291387753	134.065369744585	346.361950294974
1677	1677	518.113246231863	664.118227614211	143.178609607575	344.964074295569
1678	1678	526.296117463221	660.425554020641	162.903234688854	351.35525961964
1679	1679	524.174211307454	697.438353979043	113.324433115992	341.392487999102
1680	1680	520.473929480419	641.386889993614	139.471845682748	342.204300728037
1681	1681	522.492569325983	703.830964267151	135.337524594522	343.799942107696
1682	1682	527.350399108309	685.298731507504	140.012960187929	343.030855982212
1683	1683	522.777364518267	692.505699776312	127.732838926694	344.66531120215
1684	1684	517.418946271613	662.076764420723	123.597718359028	340.477370782839
1685	1685	522.247455162398	682.342767084398	139.920898193655	343.747037645785
1686	1686	521.739488573744	619.961808051989	104.439129615404	342.236473484187
1687	1687	523.677858446891	674.132945464857	97.3714478606722	339.872153488741
1688	1688	523.212258503925	636.538282247795	124.038751380019	343.237490073066
1689	1689	524.245858183345	664.546728560692	134.852119067811	340.317837699102
1690	1690	529.535756428637	655.182092689041	142.371780258779	350.374688987545
1691	1691	522.85424143582	663.48916600932	119.397190259847	340.855095433784
1692	1692	522.48767133714	693.907703609395	131.906672282061	347.627163537401
1693	1693	520.734073408158	685.047789848732	114.32616005506	346.214612332511
1694	1694	520.463929360925	651.525032384421	129.537163807774	342.284556099886
1695	1695	523.042393100739	643.240586090407	92.6332183716875	336.997476603488
1696	1696	517.910099266508	672.328171613056	107.887777440248	341.488800025384
1697	1697	530.398664849859	650.096197021932	141.794052876814	339.482350301586
1698	1698	528.500637939513	678.615334076327	137.317275750154	343.87347104045
1699	1699	519.372302102462	686.146540674126	123.601319769516	345.549886438134
1700	1700	521.625397390438	688.777113508763	144.544330400046	349.94992611317
1701	1701	525.96202650916	654.477467902268	132.926206759557	343.078649851793
1702	1702	521.326998413077	695.515011366425	136.31497001265	349.009214588755
1703	1703	521.77212660389	669.679654532892	146.554506716611	341.986690544008
1704	1704	528.014168606533	657.761697897083	118.861113834031	340.093474776678
1705	1705	522.389748517143	673.455008376048	131.244790502239	348.508615160154
1706	1706	519.592589978683	682.498917017382	121.706188859076	337.801997922897
1707	1707	521.966136585687	676.48737500493	138.121072930017	347.903954044748
1708	1708	524.961052020165	673.096849491714	150.802702662161	340.938497725297
1709	1709	520.813866527876	663.482257010907	118.897223278196	343.692413231491
1710	1710	524.415743278217	669.161786085131	121.217861696998	350.953183246403
1711	1711	521.768006749007	655.802037785562	111.417186379184	348.499327273935
1712	1712	524.596606375294	664.815157836648	138.157442978292	344.77976917281
1713	1713	524.732073636362	674.932465589108	153.683441851242	342.938082622382
1714	1714	527.660301894482	653.094899923302	136.217879363076	336.219440681315
1715	1715	521.616576576281	672.00862662842	148.594928620909	343.564058073111
1716	1716	522.083951596837	666.681940155399	138.963591320385	340.135928380333
1717	1717	525.747113423862	674.836924167983	143.68872087999	338.773279875275
1718	1718	523.002826061887	651.1116050371	112.719952423996	343.498200374885
1719	1719	523.897970668873	694.75963728356	114.003854590972	344.25664475011
1720	1720	523.095106088418	653.985178568846	100.307321513022	341.2426463038
1721	1721	519.255099068515	655.950739161079	123.742862230737	335.890328894172
1722	1722	517.013752821365	683.344536149379	138.339532255691	346.003270868822
1723	1723	521.619198339224	653.71369086452	115.230184625158	345.233812980517
1724	1724	521.025226270046	664.204255225735	147.918787734322	345.451735448986
1725	1725	520.802554034673	666.954970068817	133.750204364386	342.044644312752
1726	1726	523.419477996782	661.288602960953	114.305291864292	342.321804262401
1727	1727	521.972393488528	689.781923908876	141.790739694223	347.115792557134
1728	1728	521.254119003667	654.169853770076	132.214390787866	344.870075039137
1729	1729	524.387165627172	669.968170444053	130.608909591273	348.374050487531
1730	1730	529.177018018783	668.559246091079	152.696504226378	347.762383407859
1731	1731	527.385835405052	668.717397665511	139.533462364801	347.428983400783
1732	1732	527.424697267587	687.329908686698	104.806852242795	341.681243111513
1733	1733	520.185419569209	643.592927146372	135.171377372765	344.400005177148
1734	1734	531.494764376931	670.874404553716	135.746706449709	344.857238524436
1735	1735	522.739981082651	675.464805672715	129.412586187907	344.327557661885
1736	1736	525.912120828036	661.473125838798	135.757807638363	340.104515853344
1737	1737	528.081147260228	678.482324587297	133.874599772994	346.780849439716
1738	1738	526.569638609404	678.890181913778	147.654207265509	339.645550705745
1739	1739	523.449890984814	686.969986157202	126.10907190918	346.026625433973
1740	1740	518.053603854877	694.216278577437	101.230741321909	348.617416161304
1741	1741	518.202643857763	675.940221707349	124.024720663178	344.791443072216
1742	1742	524.901002670628	653.401149356665	121.967113707985	347.981169358117
1743	1743	519.652116268424	625.288002403213	128.834224396925	346.385974733699
1744	1744	521.454443238372	673.55070700156	126.933301737049	344.872605188036
1745	1745	524.39716237504	674.193833720398	143.149337894938	347.730490908759
1746	1746	526.502955251957	656.816760167827	126.109287568642	344.809997406341
1747	1747	525.087504298523	669.578600161035	184.474488592984	342.073776569497
1748	1748	520.021735456623	655.771410042282	131.383007206276	342.187107220197
1749	1749	523.994136022413	647.697768429328	141.422036233213	344.549893644643
1750	1750	525.185045601982	688.685390304016	142.440237961369	343.059653411247
1751	1751	520.700933487901	660.13298074742	114.703247220007	340.418201702557
1752	1752	526.912039666475	681.562997237232	153.253864243717	347.469014689596
1753	1753	523.677415768919	677.73461049789	104.662900122037	342.638717564035
1754	1754	516.605431794119	685.351660944902	133.802842085529	342.864888569285
1755	1755	523.522133513343	684.96882307092	151.626905546408	342.598440010726
1756	1756	523.069392104889	655.663311851191	122.531468712462	346.761424557748
1757	1757	521.716267455001	681.575773853468	167.712339382907	339.474372714436
1758	1758	522.654134008556	661.674208269557	98.1804384483877	342.474352226327
1759	1759	521.466694359083	668.423914038536	167.966224372884	350.645431992015
1760	1760	524.459441707337	676.4874669021	131.327990581821	347.741535240485
1761	1761	521.505838553749	679.973986596711	137.650258131093	339.980205258916
1762	1762	528.262442872488	676.117008794878	130.239720559735	344.381754186539
1763	1763	519.682841252315	647.300811702224	140.391298610486	341.188309218521
1764	1764	528.719348640983	670.836635738995	136.64776700319	345.805342530111
1765	1765	528.225189424566	673.647353297116	122.706919536917	339.088493634347
1766	1766	524.328964213514	679.902459452206	120.681147613971	341.672259541638
1767	1767	523.578226489224	685.037891016506	140.371535221393	348.440827214449
1768	1768	521.372282513225	709.12164268691	155.787007894206	344.105846513529
1769	1769	525.116073552311	684.691717434489	129.715711726292	343.484692769134
1770	1770	518.946964269903	676.675467698571	160.328082081074	348.611209803714
1771	1771	522.969738589482	660.56172669267	121.866488981696	342.952598078552
1772	1772	522.797629378473	681.205445069062	133.402528806565	339.467991040569
1773	1773	522.273134526187	665.708394524548	135.16685259222	348.517239821229
1774	1774	527.948850869887	671.053254515309	160.768506151446	343.113173566315
1775	1775	524.057156037527	658.980981441036	140.293064851859	344.658991395541
1776	1776	532.849931473644	682.165254878259	171.015527113994	349.98216486458
1777	1777	524.518323249632	659.474916241064	157.417569674969	344.675283043766
1778	1778	526.618267173685	673.500283762497	121.235745664119	346.049458851467
1779	1779	525.207395954466	633.169504449812	144.091752975527	342.476422979441
1780	1780	521.512510056806	695.2661940041	128.291790042078	342.538600490944
1781	1781	519.245464004389	661.304154149196	158.021884732664	339.531689841003
1782	1782	522.078432546002	692.532050592313	128.673274461602	343.414050542361
1783	1783	523.171846684775	665.57627626237	126.257867589106	340.64315143852
1784	1784	525.252169820028	705.0842915855	140.067120827748	346.473927737619
1785	1785	521.573734370404	659.596453783797	136.136073534012	343.048686494976
1786	1786	521.073003512528	676.6214698596	134.546296652408	343.291317905131
1787	1787	525.988593092012	706.682095259284	126.368332477487	345.264839926812
1788	1788	526.402922191343	649.478643397489	147.645386061049	342.840607694657
1789	1789	524.765837908253	670.356671117715	133.360768428167	348.329201737003
1790	1790	523.08918227175	659.649922667929	120.716809681211	340.343378297341
1791	1791	524.96133281526	678.543331450006	136.411208357143	347.51278103342
1792	1792	514.470835970525	689.897059522923	111.755335525857	341.080376864736
1793	1793	529.393199826865	686.964531760302	118.740246014168	344.848938888393
1794	1794	519.327880328762	688.311319843913	119.366152447644	343.996926434525
1795	1795	523.596146558059	708.722284048634	111.725332484797	342.826520693912
1796	1796	519.32882303672	675.036386929309	129.030983111046	340.232953323696
1797	1797	521.881790474148	674.15621094573	141.603928536192	342.425898416537
1798	1798	520.882309733887	670.445563307063	110.405891978394	346.894946060815
1799	1799	524.240945371519	688.013441721411	137.359515700502	338.29944815671
1800	1800	525.944667682012	690.552520551351	131.006599796808	343.402410667377
1801	1801	526.150349111347	674.024911884745	159.170648470409	347.696029483484
1802	1802	523.104442435505	661.440619169815	107.957585904668	346.082004372259
1803	1803	523.238084355112	685.123168548258	152.630302718936	338.738281558927
1804	1804	524.6092195215	678.371596594132	123.400041799692	345.240610196097
1805	1805	525.791355157985	643.455331379506	131.635848162023	345.491725319153
1806	1806	522.47982820164	665.484784229677	123.998292706402	350.174454259031
1807	1807	517.786829542658	667.455718395879	143.615826081506	345.001387624484
1808	1808	521.947184814806	666.010604124956	102.14744034613	344.766276270475
1809	1809	524.584711084383	678.089768765491	139.179671223045	344.388948537519
1810	1810	526.454348278904	657.736178142438	118.897768819302	342.831591974992
1811	1811	523.025758432317	667.162267478138	118.363756983396	344.581379036735
1812	1812	523.859141272933	687.931836665676	128.107385775695	347.16690840606
1813	1813	526.44352290804	678.408045391581	122.162110775848	342.615392827801
1814	1814	524.756209562221	663.853817075852	129.377733305096	346.972172348792
1815	1815	527.159773119416	656.325528031201	181.321001487894	345.620048609154
1816	1816	523.679143512472	653.879096471721	108.639953734284	343.373153604386
1817	1817	530.140528830812	654.380296214239	151.586510810886	344.769174662512
1818	1818	519.266584984222	651.834218527299	110.204549839852	346.002668880582
1819	1819	522.232112000901	635.802710207133	125.61478832908	346.438664092287
1820	1820	522.406232719982	692.857237676851	128.560786363748	344.35632671067
1821	1821	521.049440810324	707.621531341312	149.320970533289	341.945148357057
1822	1822	525.56856171022	693.881169099279	103.097490440206	352.1352402474
1823	1823	521.551862718746	660.250214815677	125.420226941646	343.772694411131
1824	1824	522.964818772469	644.466680315586	125.260461250442	343.146311107893
1825	1825	516.680369823157	643.700811910483	126.679093513165	339.532821829834
1826	1826	519.50652419954	687.58327890071	134.072947533176	343.603977157601
1827	1827	521.233042640717	690.036958374962	115.218534909754	341.173132498363
1828	1828	525.665140352531	673.875594102563	123.187162979831	347.615913542565
1829	1829	526.516864030148	688.81207455639	144.029989685747	342.017467838944
1830	1830	521.246688054528	677.986082872349	144.167734663267	345.823189616546
1831	1831	524.75932910253	677.169615887588	125.752870562716	340.436994008339
1832	1832	525.219080598375	662.530722009059	139.374248384229	345.39936512841
1833	1833	523.539171515056	643.17413325006	143.18899027123	347.105534887953
1834	1834	527.124486931635	681.95652508667	139.262663427844	347.587475546649
1835	1835	521.43510862598	680.226977442123	141.600295520216	343.287677546606
1836	1836	521.536786762321	680.302082308135	115.15099811349	342.813217613636
1837	1837	526.870985349905	698.150161134747	101.753371203792	338.799641526028
1838	1838	523.853326586526	679.918079656302	138.013418992204	346.481019839051
1839	1839	524.821575838149	680.147566105993	131.973994003043	351.393869026376
1840	1840	521.614484059528	669.015240005452	154.767257105738	338.856987276854
1841	1841	522.764549049584	705.523176363622	152.546579685505	345.112641298691
1842	1842	523.466156438491	679.049755813123	112.397096057797	346.001661925497
1843	1843	523.676148723701	661.04213848468	132.259478087236	348.893321922191
1844	1844	517.812277219327	672.72266169378	134.14490869099	343.37181774854
1845	1845	526.13348422479	670.457017439594	130.387163341509	342.890013006508
1846	1846	519.998942806013	675.990204095528	133.047064982502	345.965432761084
1847	1847	519.044714931612	660.657562345077	111.297830904916	344.922608628405
1848	1848	520.373707337489	660.873185560445	119.574474838725	344.690241840642
1849	1849	524.551230549854	696.769271801117	186.903425560685	344.425020924851
1850	1850	524.926092277677	683.522051537342	146.505875881922	343.7007215111
1851	1851	522.360509806488	673.559299594819	123.251829144445	344.644082798685
1852	1852	527.407768194314	658.405897550308	95.1230180751841	341.342615877433
1853	1853	521.110411751768	666.62787678865	145.885490516842	338.812874198204
1854	1854	520.5789248781	624.705664295966	108.381501474301	344.946936224358
1855	1855	523.200123029274	660.265989502447	158.434832243411	342.670093004518
1856	1856	517.269868941106	657.328983218645	90.6939270135703	340.875602974765
1857	1857	527.384242783711	692.602410252617	178.05105805831	345.14259008517
1858	1858	523.976873775031	644.68901848814	144.65642448816	344.952286059641
1859	1859	517.731976881166	663.715539156156	160.678465180961	346.803700031774
1860	1860	521.711110743841	672.956031736083	112.788972008481	342.115931231753
1861	1861	522.181745365013	693.293427718795	127.263710211271	344.378287084559
1862	1862	519.812830477187	686.559428624973	148.997755676844	343.348891133542
1863	1863	525.330712213486	663.294967583137	134.244436238323	344.339542592793
1864	1864	522.508166811583	697.601632799264	155.393603034599	345.086608652851
1865	1865	522.500033990458	640.512821368347	146.098654057567	351.608431554035
1866	1866	525.87244678112	664.038484051584	121.200050498648	342.290250717771
1867	1867	522.590342136868	637.121594992794	159.604470990652	344.924455475838
1868	1868	521.923861209687	688.754682506121	136.114981200894	340.850581019392
1869	1869	522.972658017948	662.903295052863	122.001949498235	345.385539916963
1870	1870	522.783356550442	691.447615646977	173.016904337185	343.022684181906
1871	1871	523.462090974149	639.654555895655	126.838143932524	342.146711067203
1872	1872	519.837709418068	674.702160459645	134.712388757678	341.67687535798
1873	1873	517.181948415602	710.109350701264	110.995051023596	344.568743023963
1874	1874	522.765107441995	688.902040335605	126.438762527929	338.764870690119
1875	1875	518.826409848628	686.909307415165	142.96897498743	342.24786567784
1876	1876	524.470804090376	697.467024812414	109.379533575273	347.513673246286
1877	1877	516.086590148905	664.648230931111	114.844060131203	348.094348273175
1878	1878	527.635280103869	700.073009153957	108.917314175766	348.726730783488
1879	1879	521.509970375228	689.403524683145	147.669105019363	348.437269808948
1880	1880	522.236398533726	681.242374034177	151.427201355144	344.766555302018
1881	1881	522.665761252013	705.881948499739	121.163823083699	345.325318667983
1882	1882	519.026650005239	671.15043962704	162.374719698228	346.308093003255
1883	1883	517.878918711713	670.149934855554	133.131627092621	343.646971411941
1884	1884	524.360440477236	659.765128841289	151.942003377299	345.983942744051
1885	1885	522.945210617322	675.971143923242	112.397744108895	348.978923534754
1886	1886	526.070277163534	657.908889925776	168.372930280924	342.703730922137
1887	1887	525.820452629188	651.811054398062	149.386427133409	344.62855550689
1888	1888	522.314061262369	649.972425825151	135.331026884155	341.308407065586
1889	1889	523.100067658923	664.965326419125	148.775472971146	342.248758887991
1890	1890	524.480444883929	648.497701870415	147.574333552914	344.773614790638
1891	1891	518.458237425591	651.675378363628	141.039987915317	347.083343313173
1892	1892	526.303873585658	669.220411775339	150.932440366604	344.684606513017
1893	1893	517.15988112345	668.181768695098	114.951564045728	347.662476530978
1894	1894	521.216553632741	656.421544305571	125.823674314244	345.129522313475
1895	1895	522.723987348807	682.81564364651	129.870222475127	341.848857543826
1896	1896	523.718782617995	654.394896107819	149.325638649258	350.502600566169
1897	1897	519.536077181435	654.942644037705	138.837883411249	339.850024404222
1898	1898	520.338023890315	654.266958449262	126.138852957987	344.412195554409
1899	1899	519.862702450764	656.193797112235	143.429901387253	342.997596513737
1900	1900	525.514391249617	690.64195095418	124.099999839128	346.091705404285
1901	1901	522.530268211684	679.829138113203	147.727303969419	342.090758685561
1902	1902	522.49650788197	660.46262241458	126.558754628764	341.888075758028
1903	1903	526.231511852522	650.87723909928	122.096516204261	342.090116612663
1904	1904	526.273846765238	667.546395303636	119.525993245186	344.888555440016
1905	1905	523.522882640276	632.887648291659	156.186341815862	340.16024957078
1906	1906	523.656240561078	702.216639919301	121.090690669367	345.900878315277
1907	1907	521.420942450347	643.785101721069	140.526597320964	344.335022668621
1908	1908	524.635306871554	643.467090519603	140.26928516204	346.096803352452
1909	1909	524.475862119252	654.137331168984	149.815253028797	346.385549215692
1910	1910	521.22487780058	657.358286011146	135.378264100555	342.811947414671
1911	1911	525.686991318148	655.247027348798	130.117137327145	342.194566797321
1912	1912	531.161280265754	675.363532514406	124.02274339534	343.465153326332
1913	1913	522.81218485039	690.041621547643	128.013419749234	345.894538189663
1914	1914	521.864473391323	655.16112340466	150.223871457049	342.759974605501
1915	1915	518.178816593182	666.000962019596	126.62246782152	345.426773644673
1916	1916	521.538660194692	680.543314546947	121.064073962113	343.407056295612
1917	1917	519.63482983285	643.015599742454	116.307048891682	340.901285728882
1918	1918	526.080093744568	674.824538228426	150.235918335339	343.00447757027
1919	1919	523.250646769502	690.811908812445	126.330443743774	347.040242853294
1920	1920	518.171064104974	680.854888421214	139.709619199147	346.087674646261
1921	1921	523.540739953269	677.918248828504	143.601477163818	347.855186857678
1922	1922	527.02373061855	697.972257333664	120.386415067274	340.584856605849
1923	1923	522.39785546576	679.845974817331	113.532915503799	342.632090610553
1924	1924	519.983513631257	649.61431199366	122.474872059956	340.942304315163
1925	1925	516.857409957393	692.402801939211	108.736695924913	351.785702773459
1926	1926	521.99242625695	660.880361598167	124.283963248665	348.374097316817
1927	1927	522.745560930958	680.754928680213	134.226762880637	343.960468885857
1928	1928	522.367185499555	680.487550901449	136.41144595058	346.466754309205
1929	1929	526.680127332217	668.063734762714	133.039288908844	345.793128009929
1930	1930	522.125053429468	673.696164229414	129.99590192462	342.495646368166
1931	1931	515.909614645657	674.22342786767	136.529651954011	348.487776238317
1932	1932	523.128490783504	651.466064060052	128.817415955858	348.42723003007
1933	1933	521.187414503875	651.218730156933	125.933148544285	340.982503830557
1934	1934	520.061812222611	699.750953657992	126.177297407944	345.651846178794
1935	1935	526.049612145693	658.530277611882	137.370255451389	341.991145004468
1936	1936	522.182279819824	668.326015988185	148.906159444606	343.625019705608
1937	1937	521.195708937185	682.43265512536	95.5845642143586	340.70567148164
1938	1938	520.37236647404	670.678041546384	96.2387075234841	345.634364002175
1939	1939	520.067116656331	650.878931176327	161.249895080905	342.723931677192
1940	1940	521.833906431584	642.795699325128	152.727669511451	342.339368657509
1941	1941	528.424035483347	699.818605042021	128.490789028862	345.310271153132
1942	1942	521.336366122461	668.894854011388	119.570511797694	342.758400597167
1943	1943	523.541849301197	685.467014782858	135.950627052755	340.928421060848
1944	1944	523.459684544331	654.654745245583	149.301167562473	345.834571180726
1945	1945	526.42218056786	666.739054854938	140.056195988788	343.852945385597
1946	1946	522.968689995485	706.442125601411	108.861659252999	343.153099648171
1947	1947	523.254838367614	682.973581701704	151.065799035384	350.170483606111
1948	1948	520.824296649773	661.432829637558	133.204757589578	345.79145399006
1949	1949	518.960432002297	663.033065171453	127.521482332337	342.389380393678
1950	1950	525.923065821936	696.959275572149	144.136156158398	344.650804153418
1951	1951	522.814323598718	676.333408385946	148.221328199516	341.752853759976
1952	1952	523.210057724958	658.62475081398	145.369442595406	346.574619515791
1953	1953	524.636446904179	677.766609486635	134.978892939515	341.015649680589
1954	1954	521.349189071759	668.651550043959	142.957943262229	344.355795143335
1955	1955	526.499556423696	650.872748298233	143.441494083669	346.375197336265
1956	1956	522.69869566265	710.942870556325	152.037340016446	344.085981668191
1957	1957	524.34161310764	665.891560220948	120.171619163352	343.913222943133
1958	1958	521.218640652132	676.111360917645	141.706672356538	338.762987840265
1959	1959	522.989770580693	670.501466025673	127.811936421165	343.932666209035
1960	1960	526.053200362331	657.757465552637	139.097796773755	341.215645658076
1961	1961	526.282038982535	683.727042872668	169.824130400333	345.689195068936
1962	1962	527.02287990217	673.831122422525	105.451576182767	338.9867092441
1963	1963	519.305377451757	673.038376471695	156.566313014497	338.725440264257
1964	1964	522.369837014737	691.241960165793	118.981527919474	337.658701105849
1965	1965	525.832262927954	686.614898272174	141.500174950849	348.082796288557
1966	1966	523.885364164226	674.702687689325	111.964330683625	341.024492127254
1967	1967	524.383657658345	665.170477718605	107.342224389109	343.31722437811
1968	1968	514.963300318711	663.210654701535	120.322748593155	343.598415584066
1969	1969	517.816380325963	686.396397057486	138.757805811306	338.782685092271
1970	1970	526.241942081344	701.92822399491	156.109852317643	345.786138290515
1971	1971	522.713621019275	702.00979632387	129.135459329544	339.519867801095
1972	1972	529.322882612661	684.416363280225	102.268657789315	344.963097107092
1973	1973	526.241071334021	659.409977516139	107.943520953436	341.965572204347
1974	1974	524.464084453021	689.748441997976	151.497474790723	344.27419814584
1975	1975	528.559953906753	621.242365796312	109.547053584005	340.639869691545
1976	1976	525.034093855774	653.311564858013	138.820331829411	343.950984147972
1977	1977	526.043771748461	681.896522085945	144.319625600881	344.609064680102
1978	1978	518.614764228543	670.991858717828	114.249134037047	342.344825063433
1979	1979	519.386672420037	697.165189173885	126.756581543311	342.238766321492
1980	1980	520.116365540275	664.698222479951	138.541062871584	344.427800019268
1981	1981	524.981800462321	685.960611392761	147.832973952296	349.995752229747
1982	1982	522.179394784954	659.222165128683	142.387744271083	338.821403971968
1983	1983	521.144629207261	683.910713544684	121.507573082609	340.507738463881
1984	1984	519.229910351971	695.406349595209	151.982774518539	343.315557481911
1985	1985	521.445668601738	670.571639953241	161.989110381096	346.235068342657
1986	1986	516.817393798095	719.759008421787	148.187798581313	346.464922998027
1987	1987	528.04204589914	671.45216358455	101.433310918353	342.694636890061
1988	1988	524.735620303776	671.236948569338	145.683769962013	348.570431305545
1989	1989	524.006168333392	679.959908451571	150.933675185354	346.089801960675
1990	1990	522.514183569995	697.341847474145	153.462671673947	343.950854907131
1991	1991	522.37523529449	688.306504744619	140.145551692606	349.159340840381
1992	1992	524.322901056131	687.392316274591	146.095450878779	352.404638186964
1993	1993	524.073502121711	691.0207260253	145.529239924031	346.742887447579
1994	1994	527.235586021585	674.81207632981	139.183056232997	345.887931692473
1995	1995	520.558551250156	673.661962985505	116.02303967224	340.667870190973
1996	1996	517.490488376393	679.979301562442	101.184723790091	347.316355574639
1997	1997	523.603473988401	672.6346438179	154.891809438067	341.456846619242
1998	1998	524.376529754508	673.296845152999	161.169013023341	339.0392017118
1999	1999	523.142370673924	655.396747803735	123.579909521806	337.587794384295
[truncated: 3,001 more rows]
