# Supplementary material for: Hypothetical Outcome Plots Outperform Error Bars and Violin Plots for Inferences about Reliability of Variable Ordering
Source: PLoS One. 2015 Nov 16;10(11):e0142444. doi: 10.1371/journal.pone.0142444 (PMC4646698; doi:10.1371/journal.pone.0142444)
Supplement: S4 File — All experiment interface and visualization stimuli code is available as a zipped file. (ZIP) [file pone.0142444.s004.zip › experiment_code/data/one/55.js]

var results = [[521.397079685366, 521.853665354652, 524.112035117234, 517.054171171622, 519.929970909162, 527.225864334318, 524.166569936749, 522.223540346984, 525.311681314894, 521.016999972877, 525.365603026431, 521.819115409332, 522.648571273072, 520.45657375171, 522.69623246761, 530.269373998549, 521.347236577315, 521.305891270405, 532.859384090091, 519.595881506726, 523.662383475126, 526.691781601902, 526.973270255851, 521.709998881852, 521.995678645489, 523.134665969895, 525.595830967836, 525.966386737822, 522.443467159248, 525.226123810944, 523.485778730561, 519.882639826721, 528.169177020266, 518.705712060537, 521.614887030326, 522.459405686656, 523.458391079829, 524.071516771783, 524.774177328865, 520.159977729561, 518.986901704545, 522.128187929031, 517.937462756807, 524.003960379123, 524.83657769694, 522.393379382708, 520.222936773659, 527.920091351746, 521.292204728928, 518.675543140416, 520.575998214169, 520.770126461578, 523.906571692936, 521.288070245484, 520.364003550965, 526.353565253274, 519.219310392806, 520.570037748739, 525.210092885442, 522.986778471119, 521.635593996921, 523.304333899284, 525.668879824081, 522.03043817494, 516.9566122682, 519.46160181135, 526.450203480685, 521.424779553015, 526.046548930491, 522.768718965114, 526.15757146865, 522.957535386701, 521.481751289745, 523.298278631845, 525.723007682611, 522.980767263086, 518.957743576703, 519.459336932924, 526.282648260001, 522.898708620483, 520.717972451559, 521.800425311875, 522.558771702266, 520.112792156627, 517.371878950017, 528.242725574474, 521.628737269021, 521.668147828174, 518.189739840364, 528.308406940976, 519.456348328391, 519.352071644239, 519.295882625934, 522.211212661202, 525.16938550887, 526.221901139881, 519.751758049045, 523.847702648882, 526.149250920366, 525.764483531263, 520.077083023348, 518.616523071646, 523.993336627004, 526.760682386605, 526.193440931804, 519.550951285393, 525.826950009208, 524.204913645212, 518.978167101952, 524.426688009322, 521.021706719822, 525.696258291893, 524.320199916109, 520.471167196905, 527.849889661896, 519.127078970667, 520.206437716895, 526.019077134619, 520.330467501553, 529.490208693952, 524.335597740056, 519.214136766962, 523.430853165634, 524.248945194813, 525.568873248914, 526.707066167308, 523.968610687732, 523.753914164139, 524.007041987539, 521.79475012682, 523.17974748445, 520.359561107446, 521.869445732855, 517.46004658154, 523.52735683752, 525.813666567248, 526.3467617332, 523.917989231543, 523.396535990648, 525.49674510773, 521.260369277798, 521.174937901231, 520.491719824635, 524.645640897779, 526.015297463486, 524.715842169502, 516.609586132492, 522.015006388815, 525.861888342995, 516.798098836305, 527.212175485943, 525.361617958735, 528.494449737046, 525.134634085968, 523.068417301413, 523.806990865938, 522.058279663297, 524.95205327472, 523.578379060336, 523.058074996336, 524.833010637189, 522.313827297258, 524.121534038369, 525.50655244919, 522.568609056837, 524.405712698357, 522.785150696528, 521.608128737845, 526.659293622397, 522.377843781002, 522.361958749921, 525.090350422025, 523.302114340017, 520.019102480181, 525.888703130416, 530.896983336987, 518.387345554985, 525.325376731366, 518.000838788484, 522.375624470597, 527.881774086452, 523.660385223733, 524.463949944399, 521.456930010384, 526.313674189192, 522.243197631742, 524.0843418504, 525.410246508222, 519.746213857064, 527.797491648286, 521.467218139488, 526.262358840368, 527.129598539653, 520.089392418365, 524.879136586584, 523.980470728453, 526.623391498748, 519.170411060853, 523.842895187646, 528.206517014439, 526.555232152795, 526.670393719721, 522.835443412359, 523.27332138174, 522.204398446787, 520.512558971214, 525.345429462074, 522.633890259653, 523.616397755582, 515.91265357887, 523.537267118397, 520.611314614275, 523.521441470718, 525.917420992154, 526.689945344049, 531.483477427866, 521.437297517479, 520.715514831778, 519.438515995976, 524.148949080926, 523.680234700319, 522.636673108628, 524.255729399753, 520.700651245769, 520.969634556646, 527.77388485546, 522.269553248814, 523.248509351817, 522.09530956728, 526.324433167068, 522.67420973059, 521.851166582479, 522.160784371111, 523.817719139501, 519.336245324395, 519.034727256225, 525.013305964118, 530.604967119936, 525.296190060577, 528.896951535445, 523.389588796015, 528.241528709299, 526.039979630454, 523.999697246626, 515.76010273127, 525.618451068353, 515.916065246189, 523.938665472144, 522.005570896691, 529.552494931934, 524.936780777634, 523.777780120373, 522.817743399107, 524.069461705483, 519.187478624006, 521.441301745899, 522.895045194787, 521.905004525808, 522.210874941359, 523.455559762157, 522.341926809434, 526.365949976746, 525.985341937622, 523.667005668228, 525.360167664174, 527.725009952591, 520.970156596932, 523.761448759662, 518.270320917674, 524.41595460925, 525.99294624819, 522.022404931828, 524.954118052962, 524.770734326098, 527.982925406651, 522.984050156466, 522.268056728331, 519.600109506295, 523.829503331081, 523.829455028469, 523.534482504005, 523.70551236652, 517.17924979031, 523.949873030747, 520.633417961883, 528.294365077146, 526.949858069388, 522.046254337514, 526.414078507414, 520.75077607216, 529.434109503109, 523.092006581091, 524.152894889743, 522.91747269819, 518.463039590101, 522.0483129263, 520.744826873988, 520.977281656075, 525.351446881397, 531.113652675711, 522.646672107016, 520.295719931165, 526.952954148483, 521.96147309891, 523.465693437351, 523.237109364409, 521.924743442167, 522.182958831766, 526.576058985831, 521.299737675607, 526.335283014085, 518.792401340501, 528.056067237141, 522.666934674159, 520.03680040455, 520.177562495272, 518.620104848251, 524.101415096288, 521.728065883236, 523.654583566345, 522.178196091385, 525.327877187101, 521.870563861845, 523.410764575609, 518.126555017699, 522.697674218378, 525.861743880612, 524.883354394346, 523.271385390587, 521.055326303846, 522.885453236846, 519.984321576866, 524.563742470482, 517.753717457137, 528.228130502779, 520.153526659922, 520.198304188451, 519.60702478482, 523.85208038373, 526.79901299174, 520.932842604849, 525.637729148746, 522.898777710036, 526.073936137541, 526.254482813668, 521.845357246577, 525.546108449693, 524.96715500335, 519.630141165249, 521.441605692326, 524.142617051344, 523.96712356544, 528.507244529907, 520.685034543248, 522.249641247952, 521.723089500485, 522.841017608582, 525.772197190034, 522.900896221647, 524.051975493763, 522.243965985347, 524.154745670058, 519.369275920559, 520.824301361072, 522.410317964445, 523.917613660283, 524.66754413618, 523.355442341836, 523.756795486369, 525.293942602062, 523.17285428325, 520.486013576301, 520.885264160004, 518.953434820407, 521.222205434691, 519.528862988272, 525.616540259614, 522.458326004734, 520.359725709253, 524.257391917553, 522.737892990197, 524.224196472104, 530.163388446561, 516.638990102197, 518.733799300125, 523.435052039751, 520.497132003611, 527.355815804, 528.620228701912, 522.958563414219, 521.466465272683, 522.435177603207, 521.452377243548, 521.083558676977, 517.661437096332, 527.084013849199, 523.223109922855, 524.792456833275, 527.82204217244, 519.545744491566, 522.429599575295, 519.042988782203, 519.292078852965, 519.829600202953, 523.944363570911, 523.390255715325, 522.39509584101, 522.414252263245, 521.169331497989, 521.278999119413, 519.839408903757, 523.127491904431, 518.133997861549, 525.689615374139, 524.46696858598, 521.882899902629, 518.51737947827, 526.612642095752, 521.086237027724, 525.6201652418, 523.842006861698, 521.757463867436, 528.360883076875, 522.502407903935, 520.656208231299, 524.847649159941, 519.910147650942, 522.333100159501, 522.973168289907, 520.483743166048, 520.37600514185, 526.664999310038, 523.100296782633, 521.399719161291, 524.781882556909, 516.738064271278, 521.02133284509, 520.341238351487, 525.56108425301, 528.960762940912, 522.93789450534, 523.745295400778, 522.981482297496, 525.812367060157, 526.377686870706, 523.834602979628, 525.651669846127, 517.312577780178, 517.196025010268, 523.948888072125, 523.049279447444, 519.795875721744, 527.940518396541, 527.628278205461, 529.443849351838, 524.067729057622, 519.219758790646, 517.819895415529, 521.149955598759, 525.386587490578, 518.149373912815, 525.874545200716, 520.476583579114, 526.22547277884, 523.611618819467, 522.65458617751, 516.627763758274, 522.749104024229, 533.211737268107, 529.051176838065, 525.362716092558, 515.391379101866, 521.32472781312, 522.246153159996, 521.296688074128, 525.185791928131, 527.014118648138, 522.854228133407, 520.453824901755, 519.636154795373, 523.292316964163, 519.31260524264, 522.794055466032, 526.42216246868, 524.699615085579, 522.928372652098, 525.738552873221, 515.467673655818, 527.039567211142, 516.006312643343, 519.469022104404, 519.8867008339, 524.461110075511, 523.37951961886, 525.707383020334, 522.518179579012, 520.969079351189, 520.565164763189, 519.519153166001, 521.598949033694, 515.682971592529, 529.301387587661, 522.376291319966, 520.303654159088, 528.522688750204, 524.482423456511, 522.162075172665, 520.765175704033, 519.418835954877, 527.129542764547, 527.293178362838, 520.272623479953, 524.739104397994, 527.598440374698, 523.615358347929, 522.149322809319, 524.477877832285, 523.405707843626, 522.757961485041, 518.400227583524, 523.715305179017, 524.993036846088, 517.008318709273, 528.147241195067, 523.570452194798, 521.247437379986, 521.051518558122, 526.792973712888, 520.97636657771, 521.921681911835, 524.856826529975, 521.064264975512, 524.062733296809, 519.209141956751, 521.609443953082, 528.981810989251, 524.238108716045, 523.070049136147, 523.082849323893, 523.211039879006, 528.985679147027, 520.895669723441, 524.202762398143, 523.733258006697, 523.079639174175, 519.910659130332, 522.401876148011, 522.205207257765, 525.942475712056, 521.806859098527, 525.463746982139, 522.723276101287, 517.534388675594, 526.711624345597, 520.574689140846, 528.34291620907, 523.308682273962, 524.823392322762, 528.755009102906, 522.271127825965, 524.907841535063, 524.39654116739, 528.174224197452, 523.652794289898, 520.156447179349, 522.305468140986, 524.938754695237, 519.570375464902, 520.716395799777, 519.536221682504, 521.973802997555, 522.367233578197, 525.929097977973, 520.374503942978, 522.118883752033, 523.066938974006, 526.911753941204, 521.638771955755, 526.658799348651, 522.942558689027, 522.283526171986, 527.10410763862, 520.280616951364, 529.444275044866, 521.572639463964, 527.373488350542, 521.492134328581, 528.075628854975, 528.894097989168, 523.42295359415, 521.750715067643, 525.017962948732, 526.814260878836, 522.565505963827, 520.07608343449, 521.605839463359, 524.345634068946, 518.455133019925, 524.476973499647, 526.397242380859, 522.325292051692, 517.775474132144, 523.826547520322, 525.305354846487, 525.672432125644, 523.640222422554, 523.43260932505, 520.168328705227, 522.762919562692, 520.364183610091, 526.085788844622, 525.887943756088, 523.274029847839, 526.614587793949, 518.755708556659, 520.284249439167, 524.159810705004, 519.616052594659, 518.547316666139, 523.41502236227, 525.814990330671, 519.593761762715, 524.966184651587, 522.176891129456, 523.618140240942, 523.406793992378, 525.053227964152, 518.106920752338, 527.385143016676, 516.411272137708, 522.19002102361, 525.129932124949, 527.221060783031, 524.604143654776, 524.102709274787, 523.709111979492, 517.000203166721, 520.358004020283, 524.744714686568, 524.373144574927, 525.83512932273, 520.466463247845, 524.311433400018, 518.806082603742, 517.362704175838, 519.745296984465, 521.314833027398, 525.978529492735, 522.076724920616, 528.527756257409, 516.529763905038, 517.163514200764, 522.253099498782, 525.658802143993, 527.102861145413, 523.489046216362, 518.749308764016, 525.455715158735, 521.867149086646, 521.440445993342, 518.907306672001, 516.204809516881, 523.459807337179, 522.78437174791, 519.46303342017, 520.569679740641, 524.082358642272, 521.859109059789, 525.158848979046, 523.959601646748, 526.226357701116, 524.038987892028, 523.719490782182, 527.530055208063, 522.263955642241, 526.13578472173, 523.515576076918, 523.977550810908, 521.698396782561, 523.045740197571, 527.513659614382, 525.126223878075, 522.071790757336, 525.332401740691, 521.035913883791, 520.620785314108, 524.632183350234, 519.645641951861, 523.446702610062, 523.706550800453, 523.259522469891, 526.441944839808, 527.089867413419, 526.8347824697, 530.167493716242, 519.889267887353, 520.691090938302, 524.846897565657, 519.968539056189, 527.837284570305, 521.732235398702, 523.652630711691, 520.136309027969, 525.708149817847, 525.13853932031, 524.002639627449, 525.273263234908, 525.036744114149, 527.769002326619, 522.340743024524, 529.384879982274, 525.948532489298, 518.219350430795, 527.890324521166, 517.689222258095, 522.823322015783, 519.778791501432, 523.22599895787, 524.111527020328, 525.743466481538, 525.447265362915, 526.763210806385, 526.918665457398, 526.433461873217, 522.647973909576, 522.166160527135, 523.463428344952, 526.458513334862, 520.128697921485, 523.35116448033, 521.615375270856, 519.887364038985, 521.601536941379, 520.644319109879, 523.424973612857, 525.427460611452, 528.785562726511, 530.98354631124, 518.277058568981, 521.074355229012, 522.733212176451, 521.561641993904, 523.673396562641, 528.779538251049, 519.263721304819, 522.566272800336, 525.101746140965, 522.625496873454, 527.641090569585, 520.891745016124, 518.639642455811, 523.838736632944, 524.119089665754, 519.371101015143, 519.947026563837, 525.24284252987, 522.202783484812, 523.822821194511, 521.352260169344, 522.950791335577, 522.428420480247, 521.580011433511, 523.697539318478, 521.670234759553, 524.905053070132, 525.301063123447, 527.594220336806, 525.037799757015, 519.491489597136, 526.765623404594, 524.066443639254, 519.537564184615, 521.326451136143, 524.559370086112, 525.575006270949, 520.701632274141, 522.40580864701, 520.97428384171, 520.0130524346, 520.877231960468, 522.483247280062, 523.493415233796, 524.436087220235, 525.775214373758, 520.284812004987, 521.431225164137, 519.840414030997, 526.479210877347, 520.560259084902, 521.485542098374, 519.197558029132, 522.939783770082, 524.299753216325, 523.333602281911, 526.276828541381, 522.120529377464, 517.879639381133, 522.651023640558, 522.108641822407, 519.902443568874, 519.671649806806, 519.586296632946, 523.497211559234, 523.242930450486, 513.581241828041, 519.412792160571, 526.78373433598, 518.092825573592, 521.866466750182, 524.467434117298, 520.041227116893, 520.675878713915, 522.583065959745, 527.756003198131, 524.670468310248, 521.334114088262, 519.018185927011, 524.272093619944, 525.885411190085, 518.506538689963, 520.75287745363, 514.632980916786, 522.497609766747, 521.991538150281, 524.164590702608, 524.56707145556, 520.958163101799, 522.948989068734, 520.176975188041, 523.072599626337, 524.702418264867, 522.676799815446, 519.942366092745, 522.391738027655, 522.98952155257, 525.270572980001, 522.127652305341, 522.087757433465, 521.62733506457, 517.283594644154, 529.46566831239, 525.913089478492, 525.601574481033, 526.30424839467, 520.863686022691, 525.960656188359, 520.953916926572, 524.128132337632, 522.798568664186, 526.34482057415, 522.058862686963, 524.32386324149, 516.421442977044, 526.30056865868, 525.593534892588, 522.132258391603, 520.143533347985, 520.88656691493, 528.440112945615, 519.044169398142, 524.8067575335, 524.264513585581, 518.215564963659, 520.672342475955, 520.170704806039, 524.5839112068, 529.350139248849, 521.913798129939, 519.480304572915, 522.776974802796, 528.958911846663, 525.06975402799, 525.790876927507, 525.358177574464, 527.513359830124, 519.443450308862, 523.209343624027, 520.832990198129, 524.731384416439, 521.957591360769, 522.156778816544, 522.98077567511, 520.434371316394, 520.788908678728, 519.567109248795, 522.430179028171, 527.377105379175, 521.574402026294, 524.248094899507, 524.689646311002, 525.932723234125, 523.493223664457, 521.962525976823, 520.588691308118, 521.887479567916, 518.423643061955, 524.880630063411, 524.968312917939, 521.531215447096, 523.805277127832, 526.793177464573, 519.266268778561, 523.13292300612, 522.210814362878, 519.274556748028, 524.030242159157, 521.122655807701, 522.721856553263, 522.919809107673, 524.197649188093, 521.76335096475, 523.533455399336, 521.03400119336, 524.555268944523, 523.511580800076, 522.707166924048, 522.804122512458, 527.663536577873, 519.403195681452, 522.81503156249, 520.987441283335, 524.172316848542, 520.938037732349, 520.938758621108, 520.931147085437, 523.1991248822, 523.872886323965, 521.471749973528, 520.265234642555, 529.576985557282, 521.71068580053, 522.091240418307, 525.724182335857, 519.949706376957, 519.217869687587, 525.514503725952, 524.009681879654, 518.588084523644, 514.494982350086, 521.946469335371, 517.698408419628, 525.021910623082, 519.815197453154, 527.614935744017, 524.753144371541, 523.069673035328, 527.487086790093, 523.811735270119, 526.882289973431, 524.718034708885, 522.195761188539, 521.648655847146, 520.027140858289, 524.987442078064, 522.942139803017, 519.133264455182, 514.290965462078, 529.705069850581, 524.104727247418, 520.950704610858, 522.871025007083, 524.586158507902, 517.835093883707, 522.222906934048, 523.680078965223, 524.117235070912, 522.706814057878, 524.496744172541, 524.943182642233, 525.010886313037, 526.991637499966, 524.968039542377, 525.812990092136, 522.574076384682, 525.081972142252, 523.442745576436, 518.466508535064, 522.340104109516, 523.612346874636, 528.53626065659, 524.931934759453, 525.336439705268, 520.460410884711, 524.543373871005, 523.360177367177, 525.399075826087, 524.56618559356, 523.410917573458, 518.461602352343, 524.965519344628, 522.393200847304, 524.371575352567, 528.734068526816, 520.759763568828, 527.157147895315, 522.880923518886, 518.052406992363, 517.484351187168, 521.668473200193, 523.282061747953, 519.082087708053, 525.814626244202, 522.168189538502, 519.946365617448, 519.233678680638, 529.660738333323, 525.772379165076, 519.235943168691, 518.630906362499, 524.574596275971, 522.51542334755, 526.503984538911, 523.334247132635, 519.908852583072, 524.707525008761, 528.256008862634, 520.471410622317, 522.410664797059, 524.956468931186, 525.61513825027, 518.859365937836, 523.26184011656, 518.554697800005, 519.241743030451, 524.470582520825, 529.8597850811, 521.904702637058, 522.601362131852, 523.326453457307, 522.951805121465, 527.395922320429, 523.031925130678, 517.973405371449, 529.346577376061, 524.629498280854, 520.469998844739, 522.340429881565, 517.572650698687, 522.078671252505, 523.3499925914, 522.330625449709, 520.627188539788, 526.132943859443, 519.256720401164, 525.572787506088, 522.60357359065, 518.752416214792, 520.605198925491, 521.644288058405, 525.436159671163, 525.080458170469, 522.184131034228, 522.241785473561, 519.701588480938, 524.776278257712, 525.754290270335, 524.519624272891, 521.077701708103, 519.636009504134, 526.962768089763, 520.996400216602, 523.211710260974, 527.510785688246, 521.799826965787, 516.718408224892, 521.668814423468, 522.747778939387, 523.586085917603, 527.7452942043, 520.514994819595, 520.116587230689, 526.553029003665, 519.184758953724, 523.368279548117, 524.951738106143, 524.400421010614, 515.982797570789, 525.108092487654, 519.089152309478, 518.600416092035, 524.62048301099, 524.05240096244, 518.004309581854, 523.869132315985, 525.326387983998, 522.624618150263, 531.956958303554, 522.294464836699, 516.877350638817, 525.753183827341, 527.331885310619, 523.43240647969, 524.879863609639, 514.90674949662, 529.487807311749, 518.654141581199, 516.346064942711, 527.640592854046, 522.981668746036, 525.409763089122, 525.011446210051, 524.314442639722, 523.651636146478, 527.982062095818, 516.185340332604, 521.478587773462, 526.295667298425, 523.623438954868, 526.521427008792, 521.177404649074, 519.785608341937, 519.813616357557, 524.042730058151, 519.558390183067, 524.339055871791, 525.459518803929, 524.062812700958, 523.891469293616, 524.277101710569, 522.872989735084, 526.868933872165, 528.108912696288, 518.746810338592, 522.629372912612, 527.284688325674, 526.802966531785, 524.417548641583, 520.772465214577, 522.785261762711, 520.770723706629, 519.979701963805, 522.002888999695, 520.069100411391, 528.294413100557, 520.284981858653, 522.094926028994, 524.00792124705, 521.264599347813, 523.17307095154, 518.411829399954, 526.343979773705, 516.761783662386, 523.774420097425, 521.197760811412, 523.295986844014, 524.276128706274, 528.501870601824, 517.022953152761, 525.053152210063, 526.115858931701, 523.922275758334, 521.245305139399, 519.99874538139, 524.922594149803, 528.022335669165, 522.446645711202, 527.115045124004, 524.092183337923, 519.94538136645, 525.732870198938, 520.154043638209, 518.640239998584, 523.10176647584, 523.14001739833, 521.342522324794, 526.453809582522, 526.904324165089, 524.083544371558, 524.078603324894, 519.665946614141, 527.967777777767, 524.761397641884, 523.321543792235, 525.732714056636, 522.262605201403, 526.749392334415, 522.874442269897, 527.969100738558, 520.167899119168, 523.745967899091, 524.555123886462, 516.426511206902, 527.160266153159, 519.613092985576, 522.869096143021, 521.663591027609, 522.94295356128, 524.311888175142, 527.795888734789, 519.641735204995, 521.19452889564, 524.798348444878, 525.076027610213, 517.219650410158, 520.257578418007, 516.637593526878, 526.088983009094, 520.802125765921, 520.868445386559, 524.016163937351, 521.685215210611, 520.929952896183, 522.672583693904, 526.310903497042, 522.439373616734, 525.165953067977, 526.003833869987, 521.214713291004, 521.945687899895, 520.783286059682, 525.427642572925, 522.273060940792, 519.300308235716, 522.387697247663, 523.112685171233, 524.067946199075, 524.792742655968, 520.03663000751, 518.616654683335, 522.934716660167, 519.745419298924, 527.152936991587, 522.926492332716, 523.034012694019, 525.021383468099, 527.880256566861, 522.072043157285, 520.968052856101, 524.474306439244, 519.221938324079, 518.742984484082, 525.495009687712, 519.001282093792, 519.218993390894, 528.878027838951, 523.489791105803, 520.666255496211, 528.340622843395, 527.535642487714, 520.712489880463, 523.563706749923, 527.383802011826, 523.770397277908, 520.352207818186, 524.099221017448, 524.995841380828, 516.966759970829, 520.614501837055, 520.542687121196, 523.650692123612, 524.633713930836, 519.450598644032, 525.016108677401, 522.224520677801, 527.010022138616, 521.195067301692, 522.268227686664, 525.665360154859, 524.044179940382, 523.28815265526, 522.491090180603, 523.055604163343, 521.478914997408, 526.66787416329, 521.984731169927, 518.207934411003, 524.198743089349, 519.791566062979, 517.081203551297, 523.060098990873, 525.082314731304, 526.5936621575, 521.341011262303, 523.009300426514, 518.078860147154, 525.579674833093, 525.216516295341, 526.017237840869, 520.14878107966, 526.069853287177, 524.387256001257, 526.508617888757, 522.297119647482, 527.368850614359, 520.036218748314, 524.346482723503, 527.812966101892, 525.228391440497, 527.031971532633, 524.147497783558, 526.040107322429, 520.441071757811, 521.298689842964, 516.651126262049, 526.203412078223, 526.148767792695, 519.779698891808, 525.4262665802, 520.872218790874, 526.726253962852, 522.027936128282, 526.445307807932, 524.10827724719, 522.57076065988, 520.39860551011, 524.169079418501, 524.650280463023, 522.672337221728, 519.953400632223, 522.647521210471, 524.858926945851, 518.415111736691, 528.513819652893, 522.12074457553, 527.590376068405, 522.982172203357, 517.69452592978, 518.843670234997, 522.290526178895, 524.504013957063, 528.36551821696, 528.102859463358, 522.654456063368, 523.019353139695, 520.617288756566, 519.547810189883, 520.173909021231, 518.762388897423, 526.457259959789, 524.931673479472, 527.160102824907, 524.541629188123, 519.471010025932, 523.74712428636, 522.537793479559, 525.920292444507, 523.340937651303, 518.42871598874, 526.003412435675, 520.334816955437, 524.970881820579, 520.950883624494, 522.250950022007, 517.225668404256, 526.303733746369, 523.028681971721, 517.68043848746, 525.764708551095, 521.174333990851, 522.060757255116, 521.944643791236, 522.329703918842, 531.262391428805, 522.074931980009, 527.669905796136, 519.17823870884, 527.574100074817, 522.762633278756, 525.602684746001, 520.520090930286, 528.49652334995, 518.880504799195, 523.311936078989, 517.106263787551, 518.681851061039, 519.42152677684, 522.712479565695, 516.66096562741, 525.140093032782, 520.151866304823, 523.880184604702, 520.934357874731, 527.262221489934, 524.539927736033, 524.221922646932, 522.985906627816, 524.064751070353, 522.729318972033, 524.007609554864, 516.678613894379, 519.340113111155, 525.566503979097, 522.064598437985, 527.851341480429, 524.047061415595, 521.121445947842, 517.716794873085, 516.752667306134, 519.870236525315, 524.423475818689, 519.414624514664, 518.949573322487, 520.653753383663, 517.439274441287, 519.86742704053, 522.154920339279, 521.883809468798, 523.283903738673, 523.692130812314, 528.664438611703, 530.620580223765, 520.755486264494, 521.314051522564, 523.200581799438, 525.751009700825, 525.081213785111, 519.208857496472, 522.748248088848, 520.806260762989, 518.812100073047, 527.235983617929, 525.237869883341, 526.29451785607, 523.876157514699, 521.2462649349, 519.900256075164, 521.507365491577, 523.304976638948, 524.474532592113, 522.251349688874, 522.153690170646, 523.360448531552, 521.866648257375, 523.193016562859, 522.264372258549, 522.38931305524, 520.068286125159, 522.746872313388, 523.584954335945, 521.744266908443, 526.868453856235, 520.964043001408, 518.37633008636, 525.127109465725, 520.548443671267, 524.87006095842, 527.578389451723, 525.293536098621, 522.480875153195, 520.395130184356, 520.384246233618, 521.052223754416, 523.002655645173, 526.195205685232, 524.292266997409, 519.135438341364, 526.361267042303, 518.18326318253, 525.466767127755, 523.557519345524, 523.710388690699, 524.817005673162, 521.332141929556, 523.522869403039, 521.172703973939, 519.722739800623, 516.14534273098, 518.817706537983, 520.310790564771, 520.384450908469, 524.727145020593, 521.228487311534, 521.995333585694, 522.046453449866, 522.880652910004, 521.872729353505, 522.084908508656, 527.562845867709, 521.850910888071, 521.471918837878, 524.390427371344, 521.961424202813, 517.889610664289, 525.904071681538, 523.286443721892, 525.764547702599, 518.961581464351, 528.911647004967, 521.35187156541, 519.957908892774, 524.875841141437, 522.881200898542, 526.281097003039, 523.626505073547, 520.519775808368, 527.120332154149, 519.935063431565, 520.041524918443, 521.281793222708, 524.447734623335, 521.055796192663, 519.309441401069, 525.297815323066, 526.450089733436, 522.49629168204, 525.897067880284, 518.384337956904, 520.915751244752, 523.266707280362, 526.021425902724, 521.56407995851, 526.919331034306, 533.861307179302, 526.005778597595, 521.091247364378, 519.556118637013, 527.713258344923, 523.872462872124, 520.369214545538, 521.847636640687, 520.08050593541, 524.004920808416, 520.150201321581, 521.784657483702, 527.630738566346, 518.413577337607, 529.812225660136, 520.863598592428, 522.75014401339, 526.616016827482, 529.905544602066, 520.535313371724, 520.196452058678, 530.172869464795, 518.702969378395, 525.165985660788, 522.347058672163, 520.1528394449, 525.546832705964, 527.34105239984, 524.227969938069, 527.635491901584, 521.612709426454, 521.263695852537, 518.631169502379, 522.171797667498, 527.007421035557, 524.513887115457, 520.841468374458, 523.068126095774, 520.607232810316, 522.620847567166, 525.80258674089, 522.51270719295, 528.224661528709, 521.63524816701, 520.335088860034, 527.00389597459, 521.205712058842, 521.461148647062, 521.543189463546, 521.842511885184, 527.156741087061, 524.201370142675, 528.031149651608, 522.037838365785, 528.564125236451, 521.284451935669, 527.133386719688, 527.754103338159, 521.606516853713, 517.946146315269, 522.34594364232, 525.188571471874, 519.437850484871, 527.704119514308, 523.866199916958, 519.911949102811, 523.773636496771, 524.808740917134, 518.007051902231, 522.537526166998, 516.613164747138, 520.089324832766, 522.871507375682, 522.340917369944, 522.158093762013, 524.863984856822, 519.053642440558, 523.550388397422, 522.395669327505, 522.689024632007, 520.433256242052, 522.976069642474, 524.742711126934, 526.953727534671, 521.221523770812, 526.211013223595, 527.418022196562, 523.142545637764, 524.601493867268, 526.071700697565, 524.032223317067, 524.217816929689, 521.834777074533, 524.122247557922, 527.336540207719, 526.69377475134, 520.093264304301, 521.790965690195, 523.137268341655, 518.272038008803, 521.878803377667, 517.250058575706, 526.45429012289, 521.963522883825, 526.612684094702, 524.39437911609, 518.378066384541, 524.77319574092, 520.593055716234, 522.559230129397, 526.34301538716, 524.720441999541, 522.561167323536, 520.403300249276, 524.947129167909, 522.687247511438, 528.674372182045, 518.907038962836, 525.77117789082, 523.861445636847, 520.506113943365, 523.813959441233, 524.039607806297, 521.824799172271, 525.992477092025, 515.822590629485, 522.792661701747, 522.779076851086, 517.915852683404, 521.515493530916, 525.17671987316, 524.370086031998, 529.244949168886, 519.222508169168, 523.851315809777, 528.018451371766, 517.802356174644, 524.621643973503, 523.470097176826, 524.327276043232, 520.907240023188, 523.107257034999, 525.276631022047, 522.842128400977, 529.943328613528, 525.31657973711, 520.517337835833, 521.820852596415, 523.633258652501, 525.686967449638, 524.650956228043, 519.634607959832, 523.955153007965, 516.461638088322, 520.626173273167, 523.583111894243, 529.983845532017, 521.538956354328, 524.289035279874, 525.510423036942, 519.015705746193, 522.458998992172, 523.359144630707, 523.247731622573, 523.789330365858, 523.881776648297, 520.637235212522, 518.907326966834, 523.983079918156, 519.081984115228, 524.473035679437, 524.236175215439, 522.090262251667, 526.013703253333, 518.113246231863, 526.296117463221, 524.174211307454, 520.473929480419, 522.492569325983, 527.350399108309, 522.777364518267, 517.418946271613, 522.247455162398, 521.739488573744, 523.677858446891, 523.212258503925, 524.245858183345, 529.535756428637, 522.85424143582, 522.48767133714, 520.734073408158, 520.463929360925, 523.042393100739, 517.910099266508, 530.398664849859, 528.500637939513, 519.372302102462, 521.625397390438, 525.96202650916, 521.326998413077, 521.77212660389, 528.014168606533, 522.389748517143, 519.592589978683, 521.966136585687, 524.961052020165, 520.813866527876, 524.415743278217, 521.768006749007, 524.596606375294, 524.732073636362, 527.660301894482, 521.616576576281, 522.083951596837, 525.747113423862, 523.002826061887, 523.897970668873, 523.095106088418, 519.255099068515, 517.013752821365, 521.619198339224, 521.025226270046, 520.802554034673, 523.419477996782, 521.972393488528, 521.254119003667, 524.387165627172, 529.177018018783, 527.385835405052, 527.424697267587, 520.185419569209, 531.494764376931, 522.739981082651, 525.912120828036, 528.081147260228, 526.569638609404, 523.449890984814, 518.053603854877, 518.202643857763, 524.901002670628, 519.652116268424, 521.454443238372, 524.39716237504, 526.502955251957, 525.087504298523, 520.021735456623, 523.994136022413, 525.185045601982, 520.700933487901, 526.912039666475, 523.677415768919, 516.605431794119, 523.522133513343, 523.069392104889, 521.716267455001, 522.654134008556, 521.466694359083, 524.459441707337, 521.505838553749, 528.262442872488, 519.682841252315, 528.719348640983, 528.225189424566, 524.328964213514, 523.578226489224, 521.372282513225, 525.116073552311, 518.946964269903, 522.969738589482, 522.797629378473, 522.273134526187, 527.948850869887, 524.057156037527, 532.849931473644, 524.518323249632, 526.618267173685, 525.207395954466, 521.512510056806, 519.245464004389, 522.078432546002, 523.171846684775, 525.252169820028, 521.573734370404, 521.073003512528, 525.988593092012, 526.402922191343, 524.765837908253, 523.08918227175, 524.96133281526, 514.470835970525, 529.393199826865, 519.327880328762, 523.596146558059, 519.32882303672, 521.881790474148, 520.882309733887, 524.240945371519, 525.944667682012, 526.150349111347, 523.104442435505, 523.238084355112, 524.6092195215, 525.791355157985, 522.47982820164, 517.786829542658, 521.947184814806, 524.584711084383, 526.454348278904, 523.025758432317, 523.859141272933, 526.44352290804, 524.756209562221, 527.159773119416, 523.679143512472, 530.140528830812, 519.266584984222, 522.232112000901, 522.406232719982, 521.049440810324, 525.56856171022, 521.551862718746, 522.964818772469, 516.680369823157, 519.50652419954, 521.233042640717, 525.665140352531, 526.516864030148, 521.246688054528, 524.75932910253, 525.219080598375, 523.539171515056, 527.124486931635, 521.43510862598, 521.536786762321, 526.870985349905, 523.853326586526, 524.821575838149, 521.614484059528, 522.764549049584, 523.466156438491, 523.676148723701, 517.812277219327, 526.13348422479, 519.998942806013, 519.044714931612, 520.373707337489, 524.551230549854, 524.926092277677, 522.360509806488, 527.407768194314, 521.110411751768, 520.5789248781, 523.200123029274, 517.269868941106, 527.384242783711, 523.976873775031, 517.731976881166, 521.711110743841, 522.181745365013, 519.812830477187, 525.330712213486, 522.508166811583, 522.500033990458, 525.87244678112, 522.590342136868, 521.923861209687, 522.972658017948, 522.783356550442, 523.462090974149, 519.837709418068, 517.181948415602, 522.765107441995, 518.826409848628, 524.470804090376, 516.086590148905, 527.635280103869, 521.509970375228, 522.236398533726, 522.665761252013, 519.026650005239, 517.878918711713, 524.360440477236, 522.945210617322, 526.070277163534, 525.820452629188, 522.314061262369, 523.100067658923, 524.480444883929, 518.458237425591, 526.303873585658, 517.15988112345, 521.216553632741, 522.723987348807, 523.718782617995, 519.536077181435, 520.338023890315, 519.862702450764, 525.514391249617, 522.530268211684, 522.49650788197, 526.231511852522, 526.273846765238, 523.522882640276, 523.656240561078, 521.420942450347, 524.635306871554, 524.475862119252, 521.22487780058, 525.686991318148, 531.161280265754, 522.81218485039, 521.864473391323, 518.178816593182, 521.538660194692, 519.63482983285, 526.080093744568, 523.250646769502, 518.171064104974, 523.540739953269, 527.02373061855, 522.39785546576, 519.983513631257, 516.857409957393, 521.99242625695, 522.745560930958, 522.367185499555, 526.680127332217, 522.125053429468, 515.909614645657, 523.128490783504, 521.187414503875, 520.061812222611, 526.049612145693, 522.182279819824, 521.195708937185, 520.37236647404, 520.067116656331, 521.833906431584, 528.424035483347, 521.336366122461, 523.541849301197, 523.459684544331, 526.42218056786, 522.968689995485, 523.254838367614, 520.824296649773, 518.960432002297, 525.923065821936, 522.814323598718, 523.210057724958, 524.636446904179, 521.349189071759, 526.499556423696, 522.69869566265, 524.34161310764, 521.218640652132, 522.989770580693, 526.053200362331, 526.282038982535, 527.02287990217, 519.305377451757, 522.369837014737, 525.832262927954, 523.885364164226, 524.383657658345, 514.963300318711, 517.816380325963, 526.241942081344, 522.713621019275, 529.322882612661, 526.241071334021, 524.464084453021, 528.559953906753, 525.034093855774, 526.043771748461, 518.614764228543, 519.386672420037, 520.116365540275, 524.981800462321, 522.179394784954, 521.144629207261, 519.229910351971, 521.445668601738, 516.817393798095, 528.04204589914, 524.735620303776, 524.006168333392, 522.514183569995, 522.37523529449, 524.322901056131, 524.073502121711, 527.235586021585, 520.558551250156, 517.490488376393, 523.603473988401, 524.376529754508, 523.142370673924, 524.505266246101, 525.702126011916, 521.764322054854, 523.136209177413, 522.990453300745, 520.124991222165, 523.171163566193, 516.461524169566, 522.19638884571, 517.771631189197, 525.849116770631, 523.019485342298, 522.134078346048, 523.321597142175, 520.766467117276, 522.738914808252, 526.57311592808, 524.891012217769, 527.655156250084, 527.769852825419, 521.044868040098, 524.844038200457, 520.662100846097, 520.872904494249, 524.916951805432, 521.088559164344, 517.966005443346, 519.295089633072, 519.351014945818, 526.84326411064, 522.618803094557, 523.631660770722, 523.703745052412, 523.029202380868, 521.032497017036, 522.576296085111, 525.588784903003, 524.501455749623, 526.012029892769, 523.853282810927, 521.890913592092, 520.236197637794, 524.691315008172, 527.436246269657, 524.571295012418, 518.022735450247, 524.596217743943, 522.401956830616, 525.721864401653, 528.135086035185, 526.200165424583, 519.84620648985, 525.257395642577, 522.078213919069, 523.061727358767, 514.354917266675, 526.922451031834, 525.976574251817, 524.984566035167, 527.567390982355, 523.538140315932, 521.718272857029, 529.652871190097, 526.821741893862, 524.463493820678, 525.258842957829, 522.686459899344, 528.84440268332, 524.038652062511, 519.725279182134, 520.860930810715, 520.368006926434, 524.081605657198, 519.212374404753, 524.735518476199, 523.552507133616, 514.428884406195, 520.231655634616, 521.948906123247, 525.665449294277, 520.06000217077, 518.54430308072, 525.581514791223, 520.629772136196, 524.947926282276, 525.109288467758, 521.059961723085, 528.633685021299, 522.903153290108, 523.19017169351, 525.103414802777, 528.067405514287, 528.505591841101, 522.499679329884, 518.348908897193, 527.581764434795, 519.627193017993, 523.834230974661, 528.506685859783, 528.132940128553, 524.264371883366, 520.463770719495, 523.270400863669, 521.951388454164, 518.283042628315, 522.174701399104, 521.577119328384, 525.290837846143, 520.542438487997, 520.367298894948, 521.636020457763, 523.939524670423, 517.475716364408, 527.218373503369, 521.743949738805, 517.069031410714, 524.366168069532, 522.384912575232, 517.896727074206, 522.588786314689, 524.595694754811, 524.170090958935, 521.564940191244, 523.456670581673, 524.088131255104, 519.143319975109, 523.449611291849, 523.379620139508, 524.738536641903, 519.604207155534, 524.074896428871, 525.544546817975, 523.056537028279, 524.034994524589, 527.496395791953, 523.32123540237, 522.593658424811, 522.625365489732, 521.762860897137, 522.089249161876, 524.502407502014, 522.483535225143, 522.61272813824, 524.190081606282, 523.306301288602, 521.027044141534, 523.256887397197, 524.687044490413, 525.643442548074, 529.839588272502, 524.97741971399, 527.262046773432, 524.490201190285, 521.13334224127, 516.791181233277, 522.842318277631, 524.347818154983, 520.960373242648, 521.708676682012, 522.77905911384, 525.305913468337, 522.647377891229, 521.465653533311, 523.089259270583, 520.675626671987, 523.061305751159, 516.529158829076, 520.591921441391, 520.778207956102, 519.281924192054, 521.958652866305, 522.801994149183, 521.10982404403, 525.302917765747, 519.86256109381, 524.677353784769, 525.229723770616, 525.560975579487, 528.782262276454, 523.444789975511, 525.800762096944, 520.301881521304, 517.600532551277, 519.555798975709, 518.695914383789, 523.255141281432, 520.383916541655, 530.855689068897, 523.838506232166, 520.036782419916, 526.009272892532, 525.63488852495, 523.200971095516, 517.628947710734, 527.170151776686, 519.105522352574, 521.429612319885, 522.710449001089, 518.048480045064, 523.403680575113, 522.377032100121, 520.351045943803, 527.948039568194, 522.012332245461, 529.835731904258, 522.975366287989, 530.281921516184, 521.892616797636, 522.181505186699, 517.854262335938, 527.870721887532, 520.232841031313, 525.255287142458, 526.530611836104, 518.086057354317, 523.324712960698, 526.644465203353, 522.29908634685, 521.46029604198, 520.333245081751, 527.400198653288, 522.662636179778, 520.709760837265, 519.197601971222, 525.443515558221, 521.293034797712, 528.404907087911, 520.854171448552, 522.223496363905, 526.348924178179, 522.211599674772, 522.470394569598, 523.852775536919, 520.971232474209, 524.56740081923, 528.760886094519, 524.284691089493, 523.211292506679, 519.602269829674, 521.421739326411, 525.830511702469, 521.826221585124, 521.976287530301, 519.109252622522, 521.929934936899, 523.785740363107, 523.465929250001, 521.133787882946, 522.729239512363, 519.820952166535, 524.105750437692, 525.291194607128, 525.594723245702, 521.497176451384, 524.056531928984, 516.326610261694, 527.527502198802, 522.847433338704, 522.98508163074, 522.069432340896, 521.035447975061, 522.319405614218, 520.084405429976, 523.799493895937, 523.3528638039, 522.051365957413, 515.190085713416, 519.601056483974, 525.197088393476, 522.249172502419, 519.50559317138, 522.929254483463, 521.568163803609, 526.120032353036, 520.142555728877, 523.059324904093, 523.165925274284, 525.977648655654, 526.802052669587, 528.603948366055, 522.429915758684, 523.530068963886, 520.916199247939, 525.934956649236, 516.955363238633, 525.667493992251, 523.933206258381, 524.989403054901, 518.675399888895, 519.022687485221, 522.925910406186, 522.537956791833, 524.899376723204, 519.442478666685, 519.480928307159, 523.823616802828, 521.953180686035, 518.207199903888, 524.344935671727, 523.096666748383, 524.958501530915, 518.861424524966, 521.856502659896, 522.356664754957, 524.343928523357, 526.434558777285, 529.684327564865, 522.027527545147, 523.303558817227, 525.274137438627, 523.259162521454, 519.45076809631, 524.924986404643, 519.057333146422, 520.169361776096, 522.869082459543, 518.152582864051, 521.850476584726, 524.202555694939, 522.799403773066, 527.740969167856, 517.806217264873, 523.720644020989, 522.595289582111, 526.390421933853, 521.841717994555, 518.822450800127, 528.252289875272, 528.009447505162, 522.364504716232, 525.128879333947, 519.266512972127, 525.020289303734, 527.394918313775, 523.911609997499, 521.283034254143, 521.256330243741, 520.570950348442, 524.798143877118, 526.443106710688, 523.283469449394, 525.672262170806, 521.219098134523, 513.81547253437, 524.293814371046, 521.3034767155, 522.482834042372, 524.897818974997, 516.814014797317, 516.40247965292, 523.931538420837, 521.916872520816, 522.546847961179, 521.089565118345, 524.854035746163, 521.546223292821, 521.556205105687, 525.554249272923, 523.572701750996, 523.977184556466, 522.46483271475, 522.564852763644, 522.165740036228, 522.029807448964, 517.903690201459, 522.11925620035, 523.950595508405, 525.303282815291, 527.690705741824, 515.616459817054, 521.688947598709, 520.012307056207, 525.410891977686, 523.905253993093, 526.361670617953, 516.777319322895, 524.936442296113, 525.904604279817, 520.326379095246, 523.534678156308, 523.020868606004, 519.976705680364, 523.899215631729, 521.450182871714, 518.438552666458, 520.565245696959, 522.151152517263, 517.15362252232, 524.406617054489, 521.133966029326, 527.313833988648, 521.126233260892, 523.796193762839, 518.239419758825, 521.253677051405, 520.558990960036, 521.769573483076, 524.689596227628, 521.99233882002, 530.136563541718, 525.123612086015, 521.372995190366, 529.414010353307, 517.976849288275, 520.167101382097, 517.004293427218, 521.571394172311, 522.554097626309, 526.444852727913, 525.803063691476, 523.405804063957, 529.415021494408, 526.795421900972, 523.422341235572, 522.485116502079, 520.775682260517, 520.170886803987, 521.753275068732, 525.719379834342, 527.110980565039, 522.69453027362, 524.785671852083, 525.219588666905, 521.25227147124, 522.63292334667, 522.890804992101, 521.090612068994, 520.085996604881, 522.114121326855, 520.048449376214, 525.628439494871, 517.760391119137, 524.976691881304, 519.30952725804, 525.086329018377, 523.117028819932, 520.823732829452, 523.582094131011, 527.108601242836, 518.41774629719, 520.569519325898, 521.377784134144, 522.79996586887, 522.058012053103, 522.966746363625, 522.185485616221, 525.053726897697, 522.856384475957, 527.34475904861, 522.703005476794, 521.050529959202, 525.326018227096, 521.568093983022, 519.443568869587, 519.899323409042, 527.59077922645, 527.217589722497, 519.59415915127, 524.229380147242, 520.736972115019, 520.317680995652, 525.007753796849, 520.448357569603, 517.231405130167, 527.165387929707, 522.506670752845, 526.602004357802, 524.007892021041, 523.2235269485, 522.550234354234, 526.529084195384, 523.134368706235, 523.497345954997, 519.340129410287, 517.19291108021, 526.798648739134, 525.062479384954, 526.914997421627, 525.024184062012, 521.601273281515, 521.973817532649, 523.477281880363, 518.047679280941, 522.125193540757, 523.713643453265, 523.053687642057, 527.112556243736, 518.395033342153, 522.948320590421, 520.682997994925, 523.308710575118, 522.532587930048, 521.767135281216, 519.851168319901, 522.156633410869, 521.273944303068, 523.684949500818, 520.885346355287, 522.337292028789, 519.016833780703, 522.160623987912, 523.027053009557, 523.176458641411, 525.666770860004, 525.53974278441, 518.85563093342, 527.261207413058, 520.043961796753, 518.960396700687, 518.432872579945, 523.874528491609, 526.122521565059, 523.125677575681, 522.643635878403, 520.587256595604, 523.633753028931, 525.95232420521, 527.353786609354, 523.53569317786, 521.774051031362, 523.268758941574, 518.478030185957, 525.918992526281, 520.791815514473, 521.607604584985, 524.349770508761, 524.640555965403, 524.139619586978, 521.626559036188, 526.645748861663, 523.93819185185, 519.468264749119, 523.849000908711, 520.065330820093, 525.98759832616, 523.692541765409, 522.098811058331, 523.272951723513, 522.890139872844, 520.827962031018, 520.421538745353, 527.889523572051, 525.482664010187, 522.456775622834, 527.026592955305, 519.059622552728, 521.701736713595, 522.620167636047, 524.692135582866, 521.161386548029, 522.783954652099, 524.568145022325, 526.065096274174, 518.126394047865, 521.03628654282, 521.097183204845, 525.304381610221, 523.455540303404, 524.539282193655, 519.722263117793, 518.436333943864, 522.423995625209, 520.77939038407, 522.821289916213, 522.87625379274, 521.891428897118, 521.750353089437, 521.120487072984, 522.222713113, 523.672222733593, 525.127404193027, 523.856860500163, 520.240706179251, 526.19292600337, 522.039355081615, 526.561159224939, 524.432615360319, 527.032936563969, 521.571597218987, 528.131570107456, 518.164552470433, 528.66809235654, 522.693646852461, 520.960673371144, 522.087608283871, 523.598151703829, 516.714303917327, 525.601248941754, 522.379085454543, 526.625135367421, 522.7666972534, 525.453679918175, 525.405145605102, 521.599605563226, 529.214016346337, 522.718999107651, 523.026509291168, 523.082244006797, 517.482331814959, 518.805477413914, 521.883520665832, 526.464963752356, 525.167919790643, 523.277414634948, 527.908731529852, 526.328002228634, 524.497585979885, 521.929052507743, 525.782643161151, 520.692160493084, 521.892183350173, 518.520362269111, 522.780026179204, 520.088018682535, 520.802030579052, 523.909515707983, 520.493573903121, 516.733205584393, 525.29275949176, 522.173776846546, 525.604624850806, 523.377858973736, 529.172278754201, 522.701629873166, 522.701866622545, 521.326992128027, 531.299636845363, 525.544143496376, 517.12822254216, 524.265007102162, 528.586246158128, 529.252405083608, 522.27972410299, 523.400890480167, 525.632634663147, 520.970657201189, 523.1290923083, 516.716059779082, 515.8528825785, 525.201864334195, 528.504325694032, 522.239320024319, 523.165377072604, 525.076698150066, 518.247628154376, 526.083889123342, 522.206174341197, 519.648046697988, 518.428463774829, 525.731384783211, 521.003267026373, 522.137577217719, 522.183762926474, 527.592666130463, 520.454618928512, 524.70465200102, 514.609087549793, 526.231189465149, 527.951264955825, 519.801583921354, 525.435918843734, 523.141896881989, 521.905378610802, 526.943957457606, 520.555256686052, 521.028966646032, 525.315047623504, 525.649024640478, 523.640608436259, 521.492851726262, 524.44145782725, 521.803463161763, 520.376910948051, 521.748972788952, 515.806100592719, 524.508464663523, 521.931465110641, 520.371778487466, 522.350775331032, 530.597544297831, 526.783493820466, 521.15315539427, 519.723109616202, 519.67197998003, 518.920293164718, 524.173805649449, 522.113956654321, 522.683738928904, 522.164027428671, 523.767127430932, 520.435459759437, 520.997084232184, 516.787177362397, 526.828074869436, 519.942435224991, 523.510438427979, 527.773362869996, 524.32288434035, 524.001992132056, 522.619138774814, 525.460958736805, 526.297496379298, 515.580398799004, 519.499303821417, 523.99712697129, 521.457311678852, 526.403467881674, 525.274407243442, 524.537168569239, 525.798655414415, 521.097609717775, 520.889444170062, 521.724904898147, 526.572113574312, 520.178538130384, 520.305790184014, 523.378987929486, 517.263299584558, 526.087045001038, 525.181619784183, 524.259158346711, 522.511030120337, 520.871372665648, 523.066952553734, 523.202517558008, 526.250066837417, 519.132704361642, 523.693562825571, 522.679623526318, 526.177604606887, 522.905689053173, 526.86153412428, 522.249020600364, 525.865892473685, 521.039538664246, 533.466591477104, 524.045988706383, 523.012191619217, 526.153955969041, 523.564966024656, 526.880921589279, 524.465699142633, 526.294091381093, 523.941319196416, 521.328630104069, 521.898252504968, 525.752060763239, 523.330789119679, 521.623707884678, 517.578525592053, 522.687837970967, 521.59179872713, 519.671603155016, 521.371396932104, 520.202851650705, 522.36471520515, 521.067708213486, 525.553948421727, 521.75515591596, 524.665209704262, 522.009709923248, 524.958171065541, 527.81863746695, 524.462456975696, 523.63058531237, 528.381650958912, 522.478906919661, 521.453743082985, 527.262669068687, 519.824300384999, 528.894158848373, 517.316400928708, 517.577915904092, 528.795888580156, 522.721880921356, 526.441357921895, 520.031026617199, 523.049799120247, 522.916645561975, 524.105961805499, 518.131312434469, 523.957329003701, 520.365796189784, 524.541190167837, 526.099277424697, 518.898859045137, 524.811749761971, 520.875923377879, 519.367817568848, 522.19665159514, 527.364120958786, 524.699664643228, 527.221356964793, 521.154232373092, 522.059543651152, 520.306894338733, 519.779940601063, 521.349256247547, 524.606052689812, 522.693032301684, 528.271531387439, 523.431151071627, 523.152431876569, 521.601151620874, 526.566664220541, 523.725118614246, 522.907862511139, 526.553179885861, 521.420879060709, 519.2670898201, 518.280232651965, 525.094433963533, 520.937603042663, 524.322442001987, 522.888931774377, 529.082463323635, 524.883421867881, 524.804652294314, 528.359442442335, 523.335077955831, 527.773240302996, 520.946987145243, 520.407950681586, 529.074875133849, 524.961042190235, 525.009037913336, 524.198236665486, 523.297980530086, 519.524716534896, 523.267695845305, 520.994844495586, 520.661144181902, 519.343465900894, 518.573828994065, 527.600131069648, 522.726913114857, 524.793356552394, 521.810142213302, 517.154789137639, 525.643608935387, 521.644252644872, 521.710811064841, 522.798902160059, 527.709071050116, 523.300757938278, 522.078797643298, 524.279902401223, 524.714989248959, 520.129746573277, 521.069030689978, 526.443558714361, 522.129255733916, 520.630948199401, 523.422418752993, 520.236601230372, 525.850681196742, 526.832247035864, 527.943170836431, 520.774957306184, 522.990946097864, 519.512426552826, 520.114390161918, 523.322235188408, 523.987437576161, 525.504654548316, 525.3556598038, 522.431171589074, 520.846328341174, 526.489911632467, 520.690141472547, 527.668416888785, 519.63094906285, 524.838689568921, 525.002119833485, 526.511671505553, 522.296578458863, 523.124186803051, 519.386726439721, 521.453038086372, 525.55690498217, 522.028541502282, 526.04011596171, 528.085844955912, 518.505689050999, 521.348978339603, 520.244693644386, 518.261630720663, 519.535218773521, 521.730624922535, 525.555204261126, 514.642994315964, 524.236775210523, 521.094223019456, 520.962521492608, 529.62088142753, 521.282148063448, 523.930776764724, 527.05500305895, 522.098267021773, 517.953756060877, 517.416049894862, 518.883476186513, 519.988467573427, 522.455803956272, 529.088441107071, 521.439421546768, 522.972454248583, 523.578737631511, 527.550877756932, 520.382926612658, 527.496661827719, 524.237826257459, 521.853718293235, 524.208289952356, 521.680694059897, 523.22263220793, 521.570848997897, 523.744284658126, 519.872931560487, 522.107340058955, 525.450176015595, 520.90482364319, 526.339273237515, 523.794036687556, 522.444726990832, 525.409892523144, 525.112628495075, 525.768707568563, 523.947380007264, 523.915489704169, 522.727709190561, 516.889999393073, 529.376771726561, 521.187081000882, 522.222964381162, 528.767176355231, 521.569950948443, 522.681194539956, 523.71526953534, 524.017083975159, 521.68461293116, 525.604988410968, 522.317957661722, 525.732113619249, 522.180215388298, 522.62355239429, 521.201601005987, 522.52168358033, 527.41090194851, 521.80626421818, 520.401435063531, 522.204537581165, 524.03265739772, 526.022378124418, 525.067217816658, 524.758503400365, 521.290095144874, 521.606864688364, 523.379072895755, 522.041198088604, 519.487545018906, 527.135851245692, 527.816410213705, 526.843845547969, 523.752833986574, 528.715489144475, 525.10107208702, 521.862670289103, 525.1749071909, 520.19682987299, 520.158209117508, 522.434921069256, 522.911208404423, 523.184723865897, 519.347679663662, 524.704700050948, 527.40162758872, 524.319333035427, 526.652047031674, 527.315054046559, 521.858617622173, 521.247110034058, 521.512840860309, 522.700081350654, 529.02324501153, 523.601532518048, 520.974920621955, 523.336494659095, 527.905173499383, 524.989659091357, 522.496104510271, 525.849971175516, 523.122040610397, 525.995897744007, 527.644663341787, 525.164923946863, 530.016951798304, 524.458371446456, 524.287785287191, 522.174671981001, 531.954253795209, 517.680711337873, 526.318038597704, 523.523486349678, 525.183527657971, 522.735084617771, 525.909750007966, 523.432194018847, 528.676581283764, 520.634345247785, 522.93929254232, 522.164956969729, 526.037823123331, 525.062846669089, 524.14566097943, 524.115568107597, 521.979207821504, 524.294526799511, 518.715680929258, 522.822704381697, 525.471080590051, 519.788599032339, 519.29383067339, 523.694908629047, 523.522390810887, 527.382370847768, 521.68418154667, 524.299457989299, 522.030385803239, 523.562166434594, 524.653974784164, 519.685633744102, 526.904117849385, 526.946045401723, 525.486529490109, 524.560718668363, 525.295105177469, 522.936025476001, 515.138283335291, 525.457895938852, 519.774310906676, 518.425233846484, 524.554302329232, 518.848541630384, 524.412473702873, 524.824232661107, 528.213168895378, 521.082963795547, 522.169865989634, 524.486881625823, 520.693493928656, 520.346697507998, 525.360423671951, 523.612325447121, 526.484408067769, 524.130134368519, 522.4107266746, 523.522519814246, 517.066270820206, 515.845175288083, 521.547534576583, 518.158401552728, 524.747267008456, 523.564959169449, 520.77113135451, 526.621399019129, 523.098227301104, 523.159733665909, 527.477901686901, 522.034410204719, 519.275569039556, 519.520581049012, 521.129194116842, 520.469636223047, 528.244891348569, 521.101412080996, 521.785380125063, 522.101153143296, 527.268142494448, 526.521231527221, 518.223338571423, 528.660745734562, 524.163798347911, 520.729691783487, 526.689442698115, 527.068339003839, 521.662230135832, 526.79941996538, 522.426054082954, 526.593734547322, 527.008266549739, 522.258494969231, 522.295597694592, 527.397001521799, 526.111945770322, 525.615583017812, 526.863438208827, 520.503303340439, 528.345315209639, 520.57962086831, 524.241216975631, 526.714296657241, 525.483370215479, 524.174771345734, 528.419351206148, 525.594967465453, 523.725466202234, 520.929424866184, 522.940512302334, 523.400528934833, 524.236956524601, 517.484286431785, 528.035764459386, 526.517646961663, 526.122691657039, 516.117599157956, 523.063258858205, 518.341361310228, 522.643830846377, 524.987844861542, 524.603191928113, 526.837375960635, 519.362609642775, 524.456887735331, 526.602733342484, 526.173211815542, 526.948417673898, 519.160060682062, 521.669013002318, 526.311922771233, 515.854751582602, 520.833735423632, 524.687809961219, 517.2261147555, 524.388797885377, 524.423215280365, 520.930795090271, 523.72762505636, 524.326783877855, 518.928426113012, 527.875683709853, 524.616527999726, 520.918126668785, 519.505365424437, 522.751711874109, 525.511391529538, 522.575498331187, 520.198231837083, 522.998139633832, 520.720713159806, 525.177280124426, 522.807574525014, 526.082414465243, 518.471166651392, 526.040994282725, 523.073871274401, 525.102508264593, 520.448447741128, 524.064648061212, 521.208631158963, 524.577689199806, 523.471004519408, 525.807778856196, 520.597813994081, 522.88982197266, 529.787523407134, 523.217835318366, 523.820994117642, 520.159240024814, 525.236176465101, 520.906094340784, 524.03342799994, 518.088164416655, 525.440939223012, 518.580078225769, 523.579109799194, 524.056185391339, 525.110053623708, 520.459623972352, 520.945121135557, 524.27909060684, 521.003637027393, 524.255764193745, 521.341730907237, 517.981517110989, 523.723799487396, 523.693942128684, 522.344792651358, 526.024633302374, 525.79703715397, 522.202911201587, 518.868860358676, 520.853652289008, 524.64682176516, 524.935687099518, 527.247231039676, 519.721955776104, 529.751279204392, 524.716546498209, 518.417963571387, 522.787146185738, 528.735953557904, 521.562027156577, 523.46168118858, 523.198543794505, 518.897475656033, 522.53224522853, 525.20424045173, 523.467977180879, 527.183686843618, 522.44923312868, 523.499428576785, 521.342919002902, 525.006556532545, 518.879271828487, 521.691205395494, 520.399156848104, 522.318131111032, 521.126601431359, 522.537202656349, 519.346560348388, 522.31491474689, 521.882614558309, 519.266826043957, 523.919979863477, 518.888672320034, 522.471630614855, 522.114806532812, 519.18202833613, 524.091363091974, 526.195653880604, 529.93140785602, 519.421658352367, 521.679141716194, 521.664355848963, 525.353656606382, 526.232279475811, 520.90132390931, 520.820835987598, 516.541796667, 524.161618279235, 528.151493939532, 523.804930641704, 523.11684987276, 524.541379170734, 524.457481010638, 524.834288843907, 523.947879036084, 522.662723534733, 524.988943744809, 518.213772792598, 523.635657974758, 524.175343740839, 522.356127152628, 523.854867877038, 518.865818727088, 521.033455261641, 523.711593272799, 520.835552169729, 522.527745733892, 525.246415123071, 523.102679346359, 518.534408749307, 524.905442879781, 522.798255029419, 526.479380237036, 523.258147226146, 523.954957700247, 522.362597398292, 522.135571568767, 528.08814857867, 521.403746614528, 526.561919624512, 524.573472684334, 529.016285037318, 523.408492740807, 527.541818936389, 521.675751966926, 524.536510824847, 515.483620994158, 522.954013754693, 526.023889192347, 527.170483048694, 521.965686842513, 520.453773944226, 529.00983636866, 522.147051821448, 524.839519770976, 523.350087524424, 522.555942814524, 519.8626424511, 524.693914789999, 515.524710954401, 529.986475660438, 523.779674025109, 518.86639025446, 526.201866882929, 518.178863620926, 524.823480953148, 524.611050940671, 527.549916167576, 521.597034573561, 521.536289980869, 522.760932203914, 518.853067456831, 520.674156157422, 527.598190647733, 525.502540565953, 527.596472612917, 523.803145017188, 517.078773441073, 523.382366587515, 520.924754437362, 523.804456224275, 524.697967469926, 524.614111103044, 517.622991978039, 525.553461545507, 523.118657922478, 519.905481496475, 517.976578917705, 521.060736209513, 524.275520097011, 524.195317880873, 517.798554669544, 519.291462560168, 521.959236320634, 519.552780750652, 523.812431810537, 522.978157564987, 523.38300401694, 515.115236448771, 522.95059940372, 521.23353083966, 527.571564355687, 521.852462695104, 522.570899936769, 521.218545066632, 527.293990545301, 523.886894137045, 524.703385715161, 528.121628701702, 526.555116780842, 525.224757747578, 521.984793735658, 523.575190323527, 520.847043638278, 522.356215295473, 519.2542475331, 527.765983683886, 518.539402800956, 524.931249911682, 521.617699702684, 519.90591959795, 525.341879020395, 519.298430662119, 524.850035231194, 521.182777940599, 520.450749445553, 521.790901978528, 525.406544405788, 520.832646980511, 522.285400817161, 525.262301920932, 520.420862715378, 520.082759010075, 519.048243646373, 520.929234916342, 519.562778657575, 522.813432952833, 522.939456329034, 527.107459561643, 519.270199770176, 522.262350910397, 518.911185946903, 521.754601566248, 526.222707530176, 520.367720483814, 521.404283141602, 524.382367379471, 520.314174695798, 522.834314728185, 521.58588516422, 518.629951779999, 529.093259181677, 522.266787805525, 523.210572182671, 523.421093857545, 522.675327631759, 518.945345692382, 522.356192862722, 524.909531591121, 517.593867999781, 525.770824886141, 520.825889640618, 522.670281403155, 522.154317206491, 519.990325009641, 527.557584052875, 520.036276081368, 526.87525311091, 523.541034473251, 529.565986259863, 521.646928520029, 520.680529124024, 526.289219337784, 520.814877049081, 520.574428259517, 523.687596128439, 523.755986708262, 521.022701320616, 521.329500121488, 522.153295479692, 519.887626489292, 521.039624626542, 518.102280528367, 522.479398938421, 522.157816936773, 519.767965018968, 527.921904814783, 520.860500336737, 518.588237420563, 521.790290158218, 523.898755532818, 526.979432218233, 520.462630483322, 530.337022418717, 523.916244592994, 523.196121068214, 523.426731844371, 520.943466692844, 520.566727363863, 524.24291673797, 521.330228898744, 520.776715354938, 518.890606620419, 522.712041935781, 524.106952639928, 522.218544609318, 526.105441645989, 517.968753815264, 523.441277834896, 524.892542531091, 522.219501063412, 518.851735901915, 523.44600116066, 519.830302106229, 519.658659930361, 526.289044680172, 523.690950544553, 524.316646323628, 527.395515755478, 522.95039168587, 517.04389090863, 521.82943549879, 527.977035446554, 526.260687789406, 522.374385302258, 519.336649609298, 523.761066415578, 526.080530217147, 525.572363320312, 521.855796958067, 524.350922645121, 523.074676097515, 519.560313528462, 528.596652120834, 523.386784060014, 522.877642613486, 521.756560283291, 519.93608011639, 519.082968575375, 522.474884091514, 520.665756762692, 523.918156865153, 519.092566317371, 521.901687340785, 525.716703983529, 527.064981439819, 526.274679403764, 526.528228475299, 520.302272537414, 520.980220340918, 519.096639791939, 521.895753282147, 522.027917265406, 527.734994804143, 520.147668553308, 525.604393633628, 521.475450925187, 521.019929350068, 516.933348612021, 523.975544142846, 528.017283694301, 523.556139298623, 519.81780703739, 516.052431492757, 526.646196461717, 522.791456609245, 525.557449878543, 525.171212665791, 520.48032423122, 522.786001446197, 524.278370894185, 525.063486057654, 524.061307082547, 521.481617147316, 526.111092827502, 522.440254707923, 523.195070221376, 523.714543913399, 523.526467058422, 522.309893312875, 518.466559576198, 516.012780322995, 522.963868793893, 521.467058281199, 518.729313979114, 522.450569970272, 526.171898096674, 526.882255147638, 527.370637437218, 526.692954490448, 526.834642637396, 523.678060630678, 522.576171860666, 515.03846376879, 522.672426169946, 523.529470918927, 525.62852484994, 520.312409765621, 521.749899971255, 521.936209855372, 523.743347657167, 520.992187350536, 519.669722820603, 523.682506205006, 519.698025058226, 518.097514025769, 519.431160528108, 523.699227430628, 523.26366100696, 525.523363962258, 525.653301301912, 522.145927058859, 527.024229055773, 523.244051312027, 521.580746458, 526.385979270843, 523.254438688765, 522.389679920461, 523.791026598588, 519.72825099994, 523.023160688989, 523.650807791299, 519.447859689482, 525.48711634825, 524.290753647875, 521.390497203231, 521.783290045693, 525.365854474276, 524.773763705591, 524.769494121163, 524.47731477657, 521.320681265938, 524.460181940082, 522.864503889773, 522.538018733595, 516.567569443276, 521.229905728309, 524.927142447771, 524.654683309566, 525.430040428383, 525.051312927295, 525.600073744629, 523.7992216599, 523.900995724203, 520.15306805473, 519.983998970574, 523.452317215227, 526.543213132872, 524.530059009996, 523.739215100697, 519.757342791755, 527.365948382943, 518.996577122655, 521.868920196351, 529.752459687029, 523.614968424309, 523.741816317832, 517.452141213833, 523.322298713346, 522.26566823497, 521.543650985929, 520.258127632815, 525.300901440734, 521.752546040746, 518.458783034088, 524.663269546554, 527.388704676494, 524.48206963298, 528.330904750178, 520.177581459486, 519.618112249547, 525.021704955546, 520.434003947624, 522.712217425666, 525.294528480973, 520.463188865988, 522.796877755685, 523.482880913778, 528.182403642781, 522.809607410403, 520.211599973572, 525.80926679211, 518.899024745816, 523.830354647536, 521.546003830591, 515.253335020897, 518.807688489548, 521.483275246812, 528.963268644913, 523.959397086219, 525.740333744611, 524.790208785025, 523.982014938217, 527.822411056868, 524.586623841185, 526.755543098988, 520.303220150778, 524.709458060278, 525.248258215966, 518.621928293904, 519.403918340774, 519.591718150125, 523.150273248796, 517.81004726767, 520.773696999268, 520.940845927823, 523.330636230579, 523.593020243972, 523.586079764209, 521.461021768882, 525.763442638606, 522.477823921496, 529.008735572407, 526.784488811993, 520.328811761635, 522.720813434161, 519.4095034214, 524.101269859206, 523.570129257068, 517.452354707476, 523.165533487648, 521.015679908694, 525.872466596595, 525.607920484705, 521.223755010315, 525.148056857488, 529.400372023263, 525.2193825809, 525.169567066759, 521.267070085265, 523.52491107716, 523.958143343238, 517.825519095589, 526.670572685753, 518.349531399701, 521.007749048341, 521.47888557193, 525.314270051491, 522.672688385484, 524.12105230109, 524.127608336121, 522.291248146474, 519.02329637574, 523.973369546735, 525.604936250914, 522.05493131164, 523.969329124848, 523.678333884699, 528.594597604564, 521.802887535046, 525.736166106528, 529.647609654145, 518.100228726933, 524.008353316302, 518.150464543203, 525.568329425543, 520.708546195018, 522.939714888667, 524.821058975431, 530.210617293911, 529.403764356499, 527.100174094633, 526.57120580928, 528.327005738381, 520.869249666695, 528.097709734998, 523.905780733213, 520.116685645178, 525.165812382823, 526.427102045356, 521.094525365114, 525.05394581211, 530.647572069443, 523.531665941862, 520.53579872754, 517.16797025696, 520.385576730222, 526.074053081701, 521.967313482733, 520.654591892801, 521.181376037135, 524.586187427356, 525.250930685329, 527.669283699028, 521.918468364913, 523.599666056895, 521.414014464035, 523.163706350107, 525.164041481976, 520.737666869769, 521.425275847699, 528.482308973367, 526.126177696506, 521.802955471976, 524.920938151495, 526.678727407048, 521.304737274259, 526.624983681699, 520.596577910002, 520.192939030094, 528.673363583842, 519.942515278814, 521.416229400269, 520.672406399, 524.241329035202, 527.939594887468, 518.548126429263, 524.446207815365, 520.715886148341, 523.051507592349, 520.24743390424, 517.27080848155, 531.702504601315, 523.869306075097, 521.104688771274, 523.985010124003, 525.244392031839, 524.951672489488, 520.070686796674, 521.849358620055, 520.47358550982, 524.2615722508, 523.683725366291, 523.599273663476, 526.218490070404, 519.092532123312, 517.372600488581, 524.264066275862, 523.047612160928, 523.920469530442, 521.29038674974, 521.730415713853, 525.308734761713, 523.812717018844, 525.315441195369, 519.54637863298, 527.180622513158, 527.718976372334, 526.102479353238, 519.255242655826, 521.434013598342, 528.788244662991, 525.407599896031, 521.092929799733, 519.130705390952, 521.344102682737, 525.515911066899, 518.811775570744, 519.398902443948, 522.927932718712, 523.111985997938, 517.864259195314, 524.584401170755, 523.556034907389, 526.845219509916, 527.125102606887, 525.303870137697, 522.196366222458, 524.457442603228, 524.222582163076, 522.031911435858, 522.255621668999, 527.010216468078, 528.474870852703, 520.141879980783, 519.895670031008, 526.419427992396, 526.263262959587, 524.433834057025, 518.336739925874, 525.130292072912, 522.18261631621, 521.682672033987, 520.566166044541, 519.851104808946, 530.551501372682, 521.057058372149, 525.395773236251, 517.532045435102, 525.713136234858, 521.212309101288, 521.889154621446, 521.869465613002, 524.936735648175, 525.645750916641, 530.875556217976, 524.630609195357, 525.731149840158, 522.696554807476, 524.54230120191, 518.8644816869, 528.598330629234, 528.0729760294, 524.883271379971, 514.49674606611, 523.501364413453, 523.044353316717, 526.388916076562, 523.319739838776, 518.903102730199, 523.37796145547, 516.806627477905, 524.23010923683, 517.65179359416, 519.064803165206, 524.764406618446, 525.893810337676, 524.720352305823, 521.747417001942, 525.463526074805, 527.072254010822, 523.16660638954, 528.93599658134, 523.540064022016, 523.452259691976, 522.334658261068, 523.964391923236, 518.01666100744, 528.922677399263, 514.595571956234, 523.670692334724, 526.896940948425, 522.874701204977, 517.100114190466, 518.971496452059, 521.780221561632, 520.833465554572, 525.61199307452, 523.575344839727, 525.895502852024, 521.549000305732, 523.299788888037, 524.134473416992, 526.786109423388, 522.809356098132, 523.667667049849, 524.230733078983, 525.866219883862, 522.681838452453, 522.734561044833, 518.532600695696, 519.462906890499, 523.251020887301, 518.135733506778, 525.92255919927, 526.482850590282, 523.466430090319, 518.204475626689, 525.694265417829, 521.576785129413, 521.311995858231, 524.383102400334, 531.499640494423, 529.221193898361, 520.448051369323, 520.563499644392, 520.274300061477, 522.97780034933, 524.382692031102, 521.853056807679, 526.37089643432, 524.049073809393, 520.680523765784, 521.780877890103, 523.606654784744, 524.143897715661, 524.812402756847, 523.783460015335, 521.451075255008, 523.592120611488, 521.808050336737, 525.939666706965, 520.305690228824, 525.287153641652, 519.588983018459, 520.722855022028, 520.117131668659, 524.343289136966, 526.921117634238, 522.199452223965, 522.445871915723, 525.216002783084, 525.538242559157, 528.581045725334, 523.344481372093, 516.951130532985, 521.751538505737, 528.302142238892, 521.706952253981, 513.553560868393, 524.506033968126, 521.679412695418, 525.931047841309, 519.875074544822, 524.580362486079, 519.522248825833, 517.570648738617, 527.953033094205, 524.836947782733, 523.001123630055, 523.847225342446, 526.173596021576, 517.474489588608, 522.805486625436, 521.364186219728, 525.3475327248, 518.8717416166, 519.852187421178, 520.439507717866, 525.80376342114, 520.842910295014, 521.398141781101, 521.73243409438, 525.99462339877, 520.121756530515, 522.048903875498, 522.286175360945, 520.425696440041, 524.848885710192, 523.319586697057, 519.450126500144, 524.374853093749, 519.031420840355, 521.883044997231, 520.147896288489, 526.060658656087, 520.722014195316, 523.999379314669, 523.836085985766, 524.113691495223, 522.075925917418, 522.552630375293, 527.096115418, 523.161894551431, 530.267593230758, 523.442503954103, 519.862840205166, 517.544687623613, 522.923589012441, 524.464394462206, 524.68949691797, 529.901228132193, 523.985639230768, 521.16633875643, 523.769633746341, 525.911069474119, 522.987493831839, 522.576703934731, 520.133658348291, 526.219483279321, 517.95224987963, 520.563696575462, 521.840440650277, 527.219691525826, 524.750309585672, 522.163811733574, 534.755030906218, 517.878656401187, 523.156541768342, 517.56557914107, 523.936707683161, 525.430792514476, 523.059025949055, 519.919057609439, 526.992159848211, 522.258723889466, 525.873220621112, 524.516778247886, 521.208124484111, 521.968181158907, 519.212177718818, 525.670277274537, 523.843672156524, 524.903266517345, 518.97608660536, 517.631924800651, 526.842252468041, 519.612486266516, 525.966661283034, 527.83018187861, 526.077871782722, 523.556456063029, 521.440766654487, 521.084766101333, 518.895732996865, 522.752705504871, 526.144452785712, 528.526090504388, 523.194628856189, 522.395996930039, 521.187766848773, 516.852559464751, 526.669691621522, 518.482297628516, 519.033234960722, 526.980635343002, 527.288749306145, 524.357872438072, 520.509717710317, 526.358438059946, 523.859088227844, 520.804284316853, 523.187115263227, 519.38634352283, 522.054778803211, 520.468410601643, 518.576938622445, 525.576481224138, 528.159240141969, 520.831045684686, 528.185606001204, 526.049972320875, 520.989804533383, 525.10812644904, 522.866605916049, 532.995495832189, 518.815298090055, 524.120444607687, 525.120791720603, 524.162648701434, 518.751427757139, 523.312147513425, 527.47447723914, 520.462673796607, 518.966449694898, 527.123258814686, 524.122287664442, 524.248508297684, 525.976675498084, 525.718174483652, 521.869119385542, 523.986082653729, 525.403857057253, 513.458119079185, 525.942413435507, 522.267620334218, 522.166714291432, 522.262705207623, 521.188821470506, 523.122506413907, 524.83130765187, 522.516994270574, 529.38320905505, 523.034165174683, 521.103759533046, 523.28895377682, 527.249364464215, 521.496893797777, 522.670487138042, 522.415466595412, 526.481341950476, 521.159963037998, 524.667809016055, 520.028379938421, 527.606842571925, 519.690031247552, 529.60162643468, 522.199568337709, 523.137770021077, 527.695134186289, 522.495727233337, 523.754737365472, 524.514638785104, 523.846562265355, 522.132759526298, 522.203834830377, 520.357899746038, 521.345836570982, 515.615373735655, 525.507313605823, 527.290826899417, 522.24654205874, 526.508795228574, 525.824841871907, 521.363701966263, 523.8658048347, 520.329248651632, 524.912354377296, 523.448785812189, 525.041368786853, 528.900987071449, 521.946989712794, 525.673602070646, 521.976637985903, 524.116210221911, 520.98991481235, 519.772622658804, 525.777724826438, 520.970771233389, 523.264167528964, 521.736007129985, 522.341597820616, 524.052959169569, 525.772737499711, 521.051035153971, 524.547306493661, 521.883654366802, 528.168217047754, 523.250178035133, 525.408722283003, 529.885986145954, 522.428465051457, 521.172851532252, 525.409221269252, 521.67481998766, 520.907310259678, 524.928413447602, 527.200367462127, 517.3269077238, 522.240796067084, 524.331136240505, 524.952109051163, 522.440757209026, 517.503829480608, 522.238585561109, 525.33029676589, 524.781954443912, 526.630995470475, 524.036541653826, 527.001524515174, 522.803894182182, 524.588886938559, 527.371397297144, 524.118003200408, 524.561562524285, 521.549975203961, 516.87998426727, 520.874367390504, 523.778003476283, 525.619676270487, 523.067943327503, 516.717451777147, 520.733541508307, 524.418218382912, 522.613365525021, 527.04314644892, 523.421374933306, 525.710388686363, 524.990054036559, 524.933957479, 523.106031319762, 522.64644838028, 528.193204227739, 525.600252907156, 525.98238488887, 522.230677479666, 527.638921337447, 524.419830307344, 518.865450771695, 520.742295708743, 523.667073686127, 516.731598762294, 523.247513099038, 518.855466729482, 518.371036036425, 521.183512570368, 524.178503442965, 524.692031813205, 525.920007132079, 520.169954625304, 522.798531966003, 524.648305214251, 523.673774220848, 522.46931622191, 526.440431385747, 519.89401655123, 524.564123739158, 528.738605665357, 523.386024186404, 517.088324101281, 521.955856547367, 524.069625402344, 523.195478995347, 522.701736258173, 525.264157648034, 527.137979624332, 520.342948326114, 527.674118901332, 522.545176554846, 523.110397878592, 527.808229668202, 523.148634578667, 522.593766926499, 522.422142812954, 524.498976084865, 524.547680534364, 522.126433334895, 524.514147459084, 520.489584525676, 523.291803658402, 520.204364093042, 523.459748047945, 525.488555688462, 522.202940859523, 524.646545829802, 526.401226958678, 525.286239537705, 526.414236032618, 521.888066728918, 525.57263571667, 526.988530067052, 524.17884012959, 518.152500656278, 518.335414122284, 524.483294134215, 521.948508896466, 524.487237442271, 522.915050335642, 518.834161423214, 522.880688144838, 525.583363672872, 520.401770889114, 525.511478373066, 521.900917168953, 522.721672132047, 519.503324005836, 526.226141867362, 529.690184658655, 522.642146906246, 525.092507363122, 524.414656457241, 522.327406449182, 524.308780322148, 522.34995239057, 524.911366478139, 522.513073392283, 524.554741225768, 520.888192901518, 523.559117385263, 523.99702924923, 526.761826739202, 520.26973037265, 524.904481690594, 521.504774113609, 521.490110073369, 522.986889739572, 521.958719588786, 519.506994606699, 521.713901650712, 517.105781356596, 516.320574012803, 521.658296918445, 527.01732672379, 519.684956401835, 519.722047283493, 520.268814856627, 525.319318152186, 525.287062681062, 524.958592439442, 526.274297783755, 526.995180333545, 527.739374375763, 522.468288638271, 528.44200771888, 529.992127115272, 524.904560846976, 522.7846825017, 525.411321654541, 520.918139070613, 528.491422698187, 524.548356503897, 524.315749258708, 524.222446250261, 522.475747712144, 526.004314161836, 523.322616907357, 521.675748050768, 529.394408506761, 522.063686244058, 523.313902902433, 522.023977119981, 521.17570618665, 524.109055716835, 524.621570166866, 523.00751607166, 523.099418523319, 523.402551025341, 525.957480463203, 526.170460702125, 525.071369591561, 520.444048025376, 529.357310090914, 531.187595549323, 521.651038682944, 524.972077015374, 521.512485182522, 528.093787483833, 525.952250072225, 518.191190766963, 522.963500320542, 520.87612024784, 524.669519158412, 518.919575497955, 525.597144328848, 523.117043039133, 519.639173108295, 520.721630369749, 520.950620897658, 521.09281903211, 524.060802814956, 521.419767357343, 521.074126162629, 521.32357753665, 523.145578653337, 527.265566825398, 526.852263418856, 523.611097895552, 519.005891964153, 521.206544391566, 521.938856504572, 526.426323573956, 523.924877170085, 519.737216798859, 520.648795381109, 522.775809358107, 520.087721623695, 522.501909777269, 521.709846094673, 526.343581785936, 527.762937898886, 523.387369468848, 522.24535344369, 521.978535504187, 523.619448629255, 526.222047716888, 519.387447919356, 521.514366860972, 520.774556042347, 519.077982014264, 522.905300628462, 522.579535984788, 526.41051915987, 522.435805049122, 520.426262911679, 525.824221639966, 521.469172094426, 524.38242797514, 520.863488486708, 524.614569090109, 520.445831000516, 518.409298667685, 518.847758978225, 525.318317062388, 520.539958254387, 521.680626975811, 520.949810409584, 521.102778542481, 525.772606587353, 520.373388258111, 525.854854084996, 522.203071489375, 521.217926751832, 518.860797453607, 518.581713145846, 526.55003419632, 527.904373196612, 525.07319032185, 516.804606546168, 525.583718520194, 523.691406889192, 522.899640074721, 520.296407893369, 523.55530942082, 522.312659515714, 524.053182899266, 525.112690260118, 519.731821612302, 528.276987826592, 523.646636000481, 520.380580801829, 527.584812307385, 518.781167642718, 521.710445499444, 520.515321535332, 524.284853795416, 523.261338353249, 521.758396885846, 521.955993332322, 520.78574638359, 518.066828611413, 531.474812091093, 521.986874025882, 530.921760324909, 517.321460130715, 525.113236123608, 517.671347881427, 521.276597145269, 523.104205401481, 518.047595814492, 528.352746313849, 521.366226337852, 521.238949007227, 531.760350008529, 522.929619643019, 522.687203450727, 523.404987245184, 524.353952544578, 519.498485226991, 519.048605199938, 524.191295186348, 519.829397476634, 528.008568193916, 524.331339173352, 526.999801534427, 523.189504854063, 519.074078813108, 525.625098572405, 521.879058931177, 521.472673681933, 524.318149350089, 517.151444635574, 516.00834350328, 522.433417653059, 520.871884477884, 524.37410472408, 522.783965180305, 519.846554509182, 522.689116786422, 524.521435870127, 526.320722682603, 524.006954704309, 520.960333341387, 520.953323904617, 520.366757074764, 521.05439705924, 522.757063947644, 522.719609455058, 519.120515991996, 526.058443184298, 520.456650990519, 520.603597238161, 521.449984106217, 529.02671130092, 525.560585422911, 520.967280493271, 524.011981756737, 519.960488633541, 527.297275758859, 526.08917712276, 520.080599229773, 521.400423719434, 520.217072525818, 523.159295255793, 521.21249041363, 520.096555346575, 522.584643681879, 525.810185268596, 521.485616221114, 523.33938732888, 521.890781640712, 527.544205099924, 524.692604275036, 514.899826258668, 524.140288852791, 523.661989269967, 520.552826324236, 523.044723717152, 525.504291203979, 522.27622580195, 522.889980044389, 519.604681275043, 521.69669362217, 526.146709551902, 523.838499851159, 513.652079280618, 520.305686382872, 522.364964933343, 524.822085697877, 529.140625595414, 529.594912108485, 521.39296534456, 520.895262033558, 525.990511691305, 521.029886532353, 522.063208514638, 521.53674713921, 522.73288931152, 522.705547823166, 524.473176838755, 518.568321449041, 520.970263525433, 517.699740404605, 527.768158393276, 522.593889949329, 525.300682361892, 525.017170316511, 525.107642138762, 522.245833916726, 527.656687361268, 522.017801701949, 519.260306092003, 520.91217430858, 526.871347038364, 525.17694551711, 516.731542620453, 523.413187158318, 521.909634377067, 518.961396523234, 521.688470260817, 519.602541087969, 525.073821230581, 521.387236008226, 524.838826145619, 524.140346151587, 530.554967914679, 522.98211835452, 523.534367528308, 520.660722673995, 524.511161423728, 526.068450499873, 523.140102824249, 525.216957381098, 521.128087487126, 522.491511287025, 526.331274017784, 519.402349304962, 519.878751076235, 519.801038142764, 522.336582184097, 522.697764955509, 519.872355844169, 523.558680312874, 530.217043507564, 524.566140789511, 515.934498887247, 523.41753330491, 520.264550172796, 523.141412525871, 519.468229931623, 522.245589337184, 524.686468827303, 522.16442499429, 520.560407892972, 522.003088219401, 519.642754769328, 526.32962015901, 528.381077605667, 524.530819352023, 521.601793259289, 524.250729614551, 523.633732636144, 523.310665450734, 521.086069403726, 524.070497529516, 526.057097658326, 528.396846681911, 522.787462437161, 525.453004040719, 518.498972614172, 523.866333128733, 524.748355871469, 522.917321785751, 526.461386539629, 525.883675696584, 525.35874587014, 518.466645149503, 525.962604703496, 523.76436855627, 521.293164583113, 520.82974794594, 524.497187772603, 523.707662148219, 521.36418795286, 520.654910317123, 524.73095917292, 524.974290199829, 524.448587871468, 526.718077859751, 526.545318731609, 523.533200964819, 517.88424345617, 514.557217989239, 519.560995811204, 523.541784608988, 519.678127552271, 522.706479256002, 521.456838191931, 523.328878459216, 524.175419430262, 518.947779421601, 525.07942898324, 521.328434037407, 518.467853220234, 523.520064195825, 518.409192582672, 517.506195907184, 528.174054257172, 517.665003905093, 523.052258733846, 521.741935516991, 517.950864532558, 525.481151651389, 522.914517420193, 521.760083475987, 522.791445246647, 527.39269867256, 525.984015407591, 529.532495081139, 524.904133326621, 523.097323794476, 525.670630595418, 524.366931220361, 524.889895693071, 519.839398598064, 523.313116589025, 522.031179401339, 523.243757981915, 520.874862510839, 526.35126354678, 525.062167527059, 526.242760611435, 517.829868940185, 525.445267936978, 523.609046483946, 518.931485439802, 524.337852608557, 525.244572348478, 520.655350550621, 521.254284101174, 524.081762900807, 523.645829086539, 520.683718115066, 527.715739905815, 520.181595178973, 518.473680147841, 524.808852966674, 524.088892442048, 523.614272246003, 519.61269662596, 522.583689108963, 522.123884846069, 527.221189547598, 520.877328488498, 518.748597648679, 525.286944988459, 525.702733739714, 517.530277386231, 525.336347243525, 520.993818746154, 526.843085284166, 524.312252057648, 523.623141485984, 520.042142447151, 527.006087381585, 526.629954672133, 519.805776195131, 527.507703386973, 524.542941387934, 527.79105426059, 523.537415295083, 528.426261614438, 527.039578279637, 522.20712291439, 525.341176860522, 518.684283019083, 522.302488265968, 523.536757358366, 525.538751803698, 521.513964266572, 518.179820196197, 521.554673997149, 519.593332636249, 527.956288923366, 525.322286300629, 523.774480908067, 520.998290980902, 526.397373561683, 517.736696870079, 524.320163966712, 524.216621523881, 525.308854340384, 525.357218725073, 523.757983237653, 524.120595007487, 517.715805715145, 524.617795346599, 523.175931371161, 520.169879370796, 517.872901334373, 521.332089178684, 524.934131833317, 522.846198706159, 522.774262455896, 522.033073182714, 526.830938960995, 523.047743494989, 521.00234762776, 520.796098531805, 516.106326875812, 520.99824227519, 521.015572676537, 525.930814830604, 523.11391146265, 528.172040629992, 523.074802655096, 521.180087349014, 519.469806266483, 522.271603702101, 518.164037373756, 527.451451382499, 525.348028741904, 521.323536279567, 524.540089086133, 518.327115384323, 524.328601497953, 517.481226749382, 520.998082501932, 525.064911852108, 526.063720539624, 522.409537683512, 527.648041976717, 524.834048345313, 525.506460046601, 519.156328829471, 522.848600539862, 526.113428695071, 521.848996544692, 522.585081627055, 524.246558295729, 528.784579576855, 521.654424104341, 521.561799816692, 522.215189808748, 522.28176435857, 520.4266174409, 520.744791570689, 523.918842897939, 518.980911193049, 521.555880291944, 527.459872053469, 521.497581645924, 522.11352806946, 522.40851812191, 515.271659497999, 526.895794749202, 524.845873680456, 521.940007113101, 523.892291123599, 524.761581881151, 523.761130181891, 523.693598102504, 518.268118735408, 522.764455310159, 520.428396094558, 523.852317850831, 524.494050718409, 524.488768287707, 523.776436145475, 520.699985909674, 526.188388472276, 523.191761283052, 519.342701018092, 521.720575258593, 524.525274719158, 524.478829758322, 523.036602604195, 522.244466971984, 524.3485038257, 523.735484719008, 527.913851908218, 526.314099569414, 525.891921677579, 527.548641095997, 524.139894548045, 527.05713440563, 516.268073725482, 522.525162047571, 527.474396842407, 528.759081888769, 524.099023126271, 523.703982222207, 519.375502749144, 528.08426502624, 514.466725037692, 524.57254353615, 515.08764120732, 516.219185796226, 520.466934990205, 522.16596200513, 518.266734693936, 523.934408756461, 522.023461189328, 523.05600447739, 523.451819933049, 523.849896505563, 521.557882566965, 522.687220618048, 522.434291891223, 524.305425532303, 528.068102331828, 516.264145716446, 524.879852628123, 518.78516712858, 524.452270749976, 522.451814634667, 528.326164345732, 524.511879262092, 522.154413650119, 525.27909872616, 528.256160025907, 514.748629042003, 517.124955283407, 520.83054296055, 522.423988064111, 524.997488671012, 526.188646436858, 523.410065194702, 525.629232277706, 519.653970837561, 526.446586577723, 526.541522526863, 523.46416762711, 526.435488942727, 520.482006616535, 518.061086125661, 525.898926652018, 523.461313886029, 523.703756967119, 520.181499863913, 524.026502381271, 523.299456014621, 523.88021797469, 526.68729615574, 526.293959187665, 522.619359173957, 521.461707573587, 527.360251813844, 516.357203554569, 522.500340713888, 519.501554849906, 525.921755833689, 520.49613155851, 525.593468534227, 526.13713362571, 523.319127632235, 518.761342799505, 523.760229142645, 523.6537984432, 520.058592142577, 523.861519596065, 522.790470591616, 528.427182891999, 527.006402209169, 521.875633861487, 521.546201612021, 519.341738050157, 527.537770970827, 525.846900893234, 518.049339421746, 521.830059440348, 521.157119701774, 524.862037766333, 520.666875898861, 521.569263075529, 525.909308518143, 524.447133912643, 524.993050144111, 524.267577794281, 523.548800956768, 521.588228758687, 521.791195533514, 520.431005829397, 525.211243677574, 524.587979771295, 530.597105051027, 518.767120441857, 526.020960448077, 523.441328882252, 527.525692661562, 522.951148229756, 520.572270182426, 516.317288547586, 524.01396609088, 526.074381126276, 520.944388919145, 527.274018915404, 522.011695089725, 523.263809050969, 522.537732318041, 520.673627446013, 525.937238900675, 519.533919674007, 524.127527122355, 525.360352080188, 524.140901985064, 529.453370912508, 521.306475625334, 524.24983086957, 521.254704876224, 526.97790373961, 518.179132660402, 523.215514986183, 523.511146537098, 519.464159815018, 520.884723864755, 519.74896935275, 529.350969443351, 523.549433658915, 524.953410300624, 524.283330145971, 521.40191615733, 531.009327643989, 518.624484057036, 522.055762884413, 518.032098016908, 525.130490204448, 520.789801686696, 524.003711364233, 524.831396279644, 521.484691546155, 519.49880445149, 523.371888489376, 517.439439563358, 522.475260251154, 524.44334539876, 518.398149090258, 521.672417698313, 529.586016161873, 522.243252863285, 527.073242074476, 520.537039457584, 519.292404923826, 524.360052232417, 523.251763206642, 524.839340899829, 529.78499196321, 520.399345867568, 524.426221380605, 521.539370993585, 521.494119408038, 521.768052863934, 522.85393170576, 520.615638076306, 519.506859523302, 521.768656265102, 524.32704014488, 520.304983273283, 522.035752688785, 524.766144942735, 526.129697092247, 527.324289076656, 524.819200815639, 525.286637503145, 526.293386008705, 521.995189840158, 520.477436993219, 525.295301572638, 523.433501784555, 524.347653312366, 521.705120278558, 525.078947458205, 526.007979908863, 526.179742962579, 527.629220577827, 525.181037714167, 524.799833156834, 525.792393135623, 524.242712421141, 523.486906535201, 522.311870573763, 523.254332159787, 522.166918519017, 525.166835711466, 519.089935689245, 519.063898834761, 523.437868634564, 521.591870021886, 524.639113008661],[660.450457412063, 642.665295963843, 694.570690808849, 683.020950931282, 664.958180168243, 683.082555842458, 675.961660134612, 670.654649086988, 684.040021632396, 685.749040603248, 656.56256797659, 683.190479485487, 677.933843131489, 673.29157831369, 654.254153153484, 664.588346932345, 697.146219223062, 705.815538520545, 666.857495393785, 668.733839550717, 680.580830671018, 709.992027312193, 681.542944131073, 659.458035007787, 682.02905483332, 653.77014044863, 649.141899797611, 685.036689469384, 666.826102726242, 676.344879581142, 643.012808101769, 673.612517484132, 658.077055033371, 687.578711392386, 703.499066167468, 670.636668518695, 678.484084293801, 686.501066334807, 654.941871343521, 664.698262798809, 708.156235791311, 694.130705776334, 632.102337276954, 671.029310000254, 669.355631621919, 682.625229696055, 646.964489607901, 690.70788534131, 662.828758237506, 672.489404638723, 683.36696912701, 687.122706545846, 654.379121950378, 686.468498392137, 673.330841214672, 714.158510320672, 662.059590412882, 661.236375281361, 664.201326288981, 690.724690921268, 663.259671207068, 696.379783713426, 682.49768685465, 674.423855816175, 660.639919522713, 646.550282001137, 667.038424543943, 677.960763425033, 669.819075393549, 660.911224962302, 679.544655069745, 667.771990572979, 663.068016804602, 701.510108100498, 651.655579232835, 656.69170709649, 692.267656017947, 663.84913390096, 667.123366904937, 663.385959274681, 646.407956321025, 685.536436327647, 706.105853962445, 649.707651792985, 676.340044884233, 654.454145215615, 682.065570904895, 643.775675239711, 687.827708120007, 666.913989056031, 649.552885398274, 663.906781979885, 655.990505377737, 663.212472424982, 696.006273778419, 717.211391470049, 671.935043990069, 672.922034744133, 663.082180656574, 657.123649644081, 697.09271633655, 699.07954766359, 665.362152976938, 665.532630587679, 693.525859862762, 646.285102441137, 670.307364154813, 656.482632783467, 657.774398136113, 651.098800822068, 659.870447069716, 658.938009121008, 656.967270285713, 689.946569795403, 651.389958926821, 649.735472084924, 666.242118686052, 683.909621471556, 664.848420254363, 670.550790802242, 649.60860300357, 718.402603671303, 694.813128591716, 675.677574414444, 652.418665405575, 666.147964174866, 671.687960981385, 657.585228460071, 688.272609215181, 677.337646937323, 652.251389267248, 684.377919717254, 675.80047301532, 685.095226155305, 707.486298633507, 682.000581880441, 690.729818064385, 641.527452398618, 674.367913052747, 690.937191647192, 655.174371405316, 699.656190214832, 665.650620196898, 672.864211441424, 692.908710171523, 700.139136367125, 668.785041954834, 697.010910779901, 678.129799377519, 663.808074444474, 656.546565636359, 671.906166741907, 650.705967586389, 672.12149498855, 656.171937284828, 679.677814682764, 676.599340883657, 659.193905161388, 672.085007601952, 686.248919282584, 665.721591324934, 683.627085578407, 652.837557558378, 673.803961166758, 693.919317075605, 677.935741946689, 719.403307095168, 690.323275031069, 683.494877826382, 666.568611845584, 650.755555285736, 658.69725497071, 679.047285796178, 668.788321884026, 669.442226863815, 657.073581396616, 679.478164881343, 658.256066012308, 684.483873278383, 666.527160151934, 685.14726393022, 650.212050564347, 682.368400440944, 653.562186099303, 640.955235546913, 662.357174760561, 685.171092405511, 681.951249736781, 673.484524143948, 654.659109193726, 673.093213513268, 700.424822642527, 669.754065630326, 689.966006091439, 678.032104661232, 648.408435707249, 668.541974151637, 686.345477710554, 656.254455069879, 643.653830612665, 646.186342663448, 675.429415883527, 687.484570973556, 657.401797282018, 642.322514981353, 656.068734452178, 643.004239015001, 700.618209669468, 682.4454336986, 696.75597522791, 656.511467336171, 677.998040905356, 656.605747502459, 684.852593009934, 689.577659015902, 686.612597385881, 695.657235178154, 695.575462857991, 696.544354870759, 662.850430067495, 666.850831615521, 669.460785505104, 685.116763579642, 687.366709568768, 677.424869267368, 688.501717435562, 685.012250898873, 637.837268755299, 679.113781398204, 692.358204141937, 674.368434147446, 674.464086119631, 670.182894766067, 663.539373745726, 676.090496502326, 697.015165397165, 638.016058279241, 673.299058644239, 634.929633152504, 671.83095634034, 672.29764914187, 689.469297698724, 694.0955474083, 656.845086284144, 685.780276850675, 686.908569970659, 702.989909567642, 689.342897882797, 641.533257284173, 673.958655395081, 668.039415133492, 685.428167984166, 667.343292851428, 701.346015489698, 651.132950048582, 659.426140348494, 673.632032560555, 686.255213406748, 667.260982136803, 653.190490362697, 698.482185510108, 652.78730646307, 662.568096121444, 650.816561308044, 693.426566314223, 675.580939327653, 669.99579629646, 645.28928096276, 684.002212924208, 675.675180147043, 691.768238139683, 660.243588796117, 678.332679427376, 661.139922669439, 701.501087671894, 687.806614017521, 677.146458503867, 657.0865461339, 665.185643979471, 654.7338827892, 675.431703299422, 663.930400384413, 686.895108597933, 665.297357151636, 698.20433641692, 689.753943925468, 675.134304575359, 649.530975483621, 675.246842668944, 691.585680141812, 692.639741216894, 678.442934760865, 658.16532520071, 655.513507340684, 663.168250604186, 665.105981242775, 645.247194707842, 664.594765046616, 663.095357249633, 670.878085561491, 692.166278560805, 660.895065829268, 666.194768794543, 664.076018821213, 676.923503862579, 669.727751116259, 642.200538427764, 660.767016988753, 649.293648107912, 677.031335127845, 647.677965114634, 655.487873684919, 680.570910939374, 670.934501166439, 654.533239377695, 665.299677508364, 667.494911730271, 681.476685803952, 676.77650013104, 652.573512477731, 629.818442185727, 683.561272166359, 706.042098393283, 687.865107938835, 673.158616569446, 680.961819107101, 656.402491853458, 669.538671862774, 684.802988785483, 670.781961970906, 668.500796570237, 679.984993801739, 650.224416255554, 674.363939073104, 689.347303621715, 663.529706033794, 681.65031037027, 671.026218278644, 685.415860563715, 665.852873591903, 666.673806920822, 685.044351670924, 690.933137639632, 680.651144228975, 672.868551886439, 672.696640919117, 668.500341780338, 680.637036939669, 663.463728453395, 689.058475059005, 679.350564649988, 660.282034214541, 676.094708587441, 656.16757833963, 647.452171894469, 673.455990089181, 652.177476982415, 665.718080552102, 680.045241400206, 690.32275136325, 687.561351461754, 684.724340205406, 682.646020748113, 654.175590243473, 674.641958979723, 681.266239388899, 684.355262294382, 689.591535923424, 658.389477327143, 673.423616779893, 659.061728925695, 647.627509781486, 686.550613057952, 679.008589693145, 695.205037929547, 663.401762330088, 650.586282675044, 682.734443961179, 700.845167729678, 701.414343292378, 662.513588901758, 709.100070450481, 676.742268359864, 664.92746853634, 666.891770056783, 667.760078999609, 670.504197488722, 670.638585752332, 667.652492256694, 650.267277599428, 668.955194331379, 686.333801493022, 659.800933554712, 676.829133260153, 628.557113181412, 674.059714770916, 678.930342626876, 676.477913365865, 692.817321798892, 665.94500878234, 687.950095160209, 680.792474774766, 652.0599619982, 681.780583866818, 705.7930599007, 682.081053932682, 651.592418210225, 656.822013836061, 663.25369287655, 685.275210284202, 674.83705764986, 656.436459604152, 643.399715798982, 700.864675337095, 678.303637271582, 678.612099651552, 666.590408931891, 667.177781504835, 683.647311642572, 640.939652059647, 669.619713880316, 678.511461183056, 677.695012861364, 670.247809131729, 692.668263599609, 680.975041000008, 657.49692865515, 663.519801774815, 670.343963006726, 657.617290714499, 663.004579275831, 660.182717203498, 673.74656458183, 690.767458398516, 646.914302150128, 668.141043423799, 685.77946646229, 667.634543661661, 666.315891294201, 717.8195490845, 696.165152213085, 668.655750099121, 671.483393291882, 649.191157673683, 675.87791170044, 669.712206900405, 674.66274941974, 668.858479416177, 684.014293310074, 655.480499428838, 667.343495574288, 691.872277084629, 678.915212204182, 665.338765905143, 689.040503626491, 674.941757214851, 657.533171174413, 711.310342071509, 642.006859570045, 674.891300837223, 688.944898669496, 683.220576981294, 674.966236563233, 695.277708846554, 644.979983512735, 666.517285008051, 616.215328487261, 683.453979848454, 681.467451140605, 682.07796279398, 674.581886799579, 677.183758481552, 672.790642444744, 660.436520141983, 654.474367212716, 675.630065425936, 685.093918018673, 661.711752642054, 635.523750069264, 691.067968408529, 657.481453463648, 653.642700961472, 632.70633898944, 673.456988022777, 674.781666329009, 662.616174160797, 663.761795527489, 664.924952101837, 662.357437682503, 664.761610528973, 655.167146640712, 676.516770000576, 645.527013759584, 676.913301311941, 653.317442947005, 678.231072650062, 671.590840069869, 676.968489359602, 670.887732297743, 676.957990523076, 670.44298924458, 675.726755096463, 710.423308865023, 698.382164846052, 672.881186569483, 679.204316714625, 661.349608808096, 662.137902234537, 704.120783232877, 687.180590417625, 698.516309604792, 664.617358506573, 700.632079320295, 688.374759438639, 678.077696215649, 652.49016545439, 679.558708197137, 701.726443741555, 652.554631399858, 685.177530806796, 675.046149289654, 659.54008278014, 680.489072312765, 649.261348732894, 670.876313171256, 632.1545527108, 670.595670911863, 661.992122112998, 663.749955345823, 662.315112170973, 687.207123900275, 676.102095536525, 662.061009054719, 671.301919170081, 673.176453045361, 682.867069153188, 656.270227657576, 687.136548818716, 690.82654396068, 670.349861366322, 652.301314072618, 704.42198191556, 655.792629086423, 677.921715610128, 653.131085176663, 651.863883428422, 668.498239285632, 680.339698567622, 662.311810571716, 697.200213699063, 656.353176706805, 653.475411317961, 659.249334108775, 653.43717922711, 707.082502025062, 667.704098209359, 702.448267837328, 674.770253432417, 700.944148468788, 661.244145905301, 699.255440946697, 650.215890812268, 672.838907307437, 635.133853563497, 690.513528230624, 684.380376266854, 635.873976857735, 682.616138456897, 702.715352434087, 650.168815657465, 684.334152150196, 659.285237700503, 649.332069529777, 702.55088248972, 681.797013034284, 671.062951171109, 668.187972846798, 670.433427476463, 658.247020333081, 677.935353869406, 643.156019663252, 677.810446869542, 660.894868077984, 684.308227193262, 670.487175893157, 671.725384594034, 648.669164983679, 692.586399448349, 661.140319589273, 668.437372568733, 655.312165216049, 676.525809239053, 676.538681453867, 657.581156213941, 678.338672175261, 670.237507672751, 675.28864462457, 647.77134121653, 677.087555514764, 697.141743321909, 651.842999814924, 667.397794537563, 658.067602270501, 687.286644192539, 639.373060213974, 665.800469906374, 650.489794782582, 663.16502508312, 670.907060344061, 686.948085767883, 701.856611377229, 680.111976329847, 657.731287884001, 683.455143990663, 663.088421145112, 682.316354010071, 708.889528386072, 654.324945583162, 652.953642604888, 687.159290715716, 669.466391920341, 696.577931098343, 713.628816094525, 667.202874308276, 682.965890588798, 668.351197855001, 697.351778339071, 646.806434419213, 676.467308348963, 688.593373461908, 684.224189142579, 666.88819916271, 669.987372321092, 654.762137964491, 642.099451918174, 669.257787136879, 668.326279100993, 678.663975508745, 658.407268637669, 690.355637846941, 690.70550106054, 696.072509055616, 662.857741202642, 672.616713663711, 664.882159499015, 685.871259587283, 701.033475227742, 701.8631516732, 652.00918662503, 646.986571643194, 684.095284417725, 668.534847059672, 675.591207227459, 684.24146649072, 649.635431875677, 649.829103313867, 676.19754160275, 654.741839107527, 644.027879228277, 690.139859358227, 642.981721787099, 660.963703809099, 663.466368796113, 632.102527301158, 668.380471212366, 671.994183338199, 686.239283152102, 674.413511337267, 677.533065162952, 651.444577216883, 658.673743292646, 666.393885166311, 676.373176459627, 678.660909621102, 680.84071171042, 699.23798847009, 653.370721751621, 681.739776418232, 684.027747346176, 630.788629730831, 677.94839510254, 675.147498273198, 677.803392742365, 691.604614459057, 680.730034495918, 676.815394210475, 702.669315677178, 670.215030539295, 705.308634176731, 654.627782166628, 663.324344727365, 681.379695828698, 710.714967872919, 653.400874681307, 668.975281835773, 651.44426161655, 660.077616022881, 675.949521753242, 653.943566689427, 655.435940113075, 650.367878156291, 674.698091208358, 652.194639078981, 670.481920800033, 683.819205315196, 650.944979223735, 656.130371801038, 671.904111570876, 644.850450517192, 681.010506917112, 663.044193503817, 661.154228354474, 681.874678991217, 667.044518023954, 677.937330786967, 699.148994257351, 628.747006322714, 680.914557126352, 694.866600852919, 661.982523681222, 639.375175948473, 700.675216618273, 685.253984499274, 679.630062025238, 686.822690015242, 699.250717370409, 669.218864727548, 682.847222630524, 657.636055812604, 684.226982301947, 679.640075958158, 661.88055739965, 654.581600588209, 681.931859168134, 656.272455695499, 686.48111575279, 665.226938562849, 653.237917260467, 670.189306485196, 705.412190340454, 686.275089511172, 677.030209568522, 670.856736486531, 670.891823771705, 678.192683591313, 636.811461418972, 681.865639285751, 646.035944403444, 663.304590865326, 672.75485674909, 648.113613771984, 683.425293910208, 711.853020903928, 644.63343321051, 732.922470305841, 670.820152981416, 674.122713388675, 669.099958007712, 669.110697543663, 679.587033673649, 666.021718017654, 684.955797452201, 717.661835668852, 661.916280398884, 659.649078965427, 676.60023669971, 647.31187215987, 702.775698497118, 674.742667121408, 678.894611552402, 645.931109728148, 667.16717756904, 627.700521211007, 685.916444020301, 650.101910144244, 667.727160493502, 698.896850916637, 644.19293058665, 665.128658787717, 680.085363284132, 679.165845280043, 662.259679021222, 660.891412748793, 651.053373366633, 678.889155207715, 665.994490951406, 702.127541958742, 664.781107638893, 667.316114230851, 657.722214268185, 657.548800077786, 679.046234751355, 675.312124982912, 688.76033729249, 652.03987545563, 677.644320807213, 688.444864546052, 690.239613081823, 676.439997496021, 697.09969105932, 673.275293179242, 664.918458715423, 646.38528762029, 694.478251002796, 676.883011983684, 699.084082191093, 673.065263583679, 670.318063261806, 677.223378964032, 677.003443931248, 700.6084124918, 685.452701518203, 676.661895322677, 662.904866021562, 703.604405660258, 659.970569992577, 667.507159732462, 681.167647956758, 685.442830493169, 654.934172492272, 657.102530219503, 662.592216511758, 676.994732629582, 673.187467479271, 647.348565985373, 708.392995643069, 700.898213392576, 631.83995888286, 690.52255818548, 660.270896906348, 670.481996460473, 662.124025629491, 670.454799164637, 668.288370418768, 714.890663458867, 677.294509434994, 669.458168876054, 647.278188502954, 682.505123962211, 643.225933930969, 660.170518982221, 675.897650187621, 667.179390728413, 642.793071533236, 683.942349245682, 675.129580288484, 674.573392383678, 657.045442871936, 634.38941966354, 665.152671979941, 673.171479983767, 655.872772521529, 658.04310965259, 659.434431278152, 676.126621638453, 693.742739034972, 684.190265409744, 660.767286926823, 651.42728104572, 650.119585197786, 655.329744855366, 646.042019325652, 675.986778747076, 688.242160286294, 687.934178187291, 688.189162494463, 670.443696861239, 686.841124633593, 674.073916238758, 685.486363388591, 658.072669561172, 651.910517404285, 672.213079155147, 677.693427768079, 723.856949427212, 683.070650013973, 664.121902195328, 661.194769089528, 670.688747957171, 665.386038211268, 652.742070157229, 676.402525900134, 685.870090477674, 691.096988655265, 637.395789244323, 659.257499274356, 659.872797255301, 689.462889480029, 661.972083048469, 650.301181191227, 664.525378284234, 680.729870952185, 682.456139524062, 714.338215134686, 631.56677405835, 681.183678383132, 671.89811777172, 630.396413031845, 677.942118648773, 698.511068444078, 677.052579714736, 716.3345784283, 674.069861395894, 660.297560307893, 673.330466699771, 676.647718609522, 678.311929878253, 660.387417085742, 714.622080418303, 676.248201985052, 692.278494172851, 693.569270761121, 681.437328407626, 673.502143318689, 667.746645890859, 653.997940580145, 686.120478479915, 674.177644900519, 663.433605366263, 675.189151899271, 654.296634188682, 662.41087056374, 685.222956458733, 703.497896961555, 681.758157428852, 686.821577310112, 659.706361204728, 660.895507555045, 665.431742090446, 660.102937803391, 703.449190219276, 662.267206337519, 682.355169861388, 684.294023894658, 652.535257243322, 648.114044190289, 663.303869178436, 703.503333608204, 685.245916891417, 646.477980019698, 685.029139006087, 662.209859592989, 643.016319087319, 677.277741136308, 688.747252588744, 679.978982853236, 673.61778608976, 684.89246199819, 677.494677019294, 695.394344143041, 633.923234129562, 669.412609376889, 680.511732748205, 656.577276150371, 668.413115175679, 681.721878460336, 645.741428758576, 671.210379598213, 681.134280301432, 672.127371356993, 647.655378427805, 682.958169071888, 657.966005526285, 666.368169957741, 656.850327664248, 681.319126100761, 659.516574620786, 650.480281602315, 671.81565916649, 679.259112267427, 662.031040697023, 681.886662348289, 645.140769229821, 678.448299412824, 671.183016261626, 669.069525057872, 649.946106718962, 636.352543084081, 656.012335186239, 660.843503385486, 681.277473911821, 666.452153253054, 674.304984875251, 667.860934344193, 650.27666410742, 706.430637720833, 690.978151840056, 665.507024652158, 664.197543289013, 690.574575581865, 670.195696834426, 686.32975126389, 666.622343342631, 675.287253547628, 665.489445546868, 683.071412372285, 688.034567465617, 679.00574927078, 671.030492801786, 662.192666370983, 701.495579572244, 667.568916014475, 647.790671441019, 675.683277819462, 667.953429817518, 653.710259379189, 657.0008204738, 667.779180934265, 690.988530074674, 656.437571577075, 629.672473458365, 660.099875909664, 658.370606355531, 642.48871779598, 673.854317524369, 655.757781076696, 687.112093914982, 682.808417026938, 646.736040020692, 682.196111994809, 655.498756959396, 650.260952413861, 666.405314780724, 684.362973130795, 668.546699221076, 678.662644024372, 678.316994577823, 704.960073491863, 690.786693223149, 683.816337518957, 660.341457545783, 650.787985173155, 677.730329289499, 663.737751681919, 654.937532146962, 647.046231702031, 689.933111856333, 679.047841723994, 661.678311131079, 701.11815474749, 698.606071491335, 631.774080781796, 675.863027689617, 666.978519206502, 673.284411219293, 687.643931585683, 642.980135301935, 678.570662624944, 681.715103941247, 671.573051223696, 677.558715611324, 658.905247939911, 687.573552659676, 673.823011548874, 676.654324289946, 657.574829495984, 674.931709138096, 673.216227988837, 673.722281662848, 650.970436259977, 640.658388013278, 682.402238771175, 693.599076369996, 654.407979848316, 683.390931483433, 678.38615700623, 673.975069011914, 655.652255613408, 708.77336662428, 681.074874954331, 650.921501451007, 680.886319466144, 672.672093868522, 655.830037985479, 704.184431883941, 650.635401186124, 654.257984207095, 680.02640978493, 693.669863063175, 658.236793925589, 667.724606081495, 671.779458338278, 680.881564809369, 655.402648962981, 674.67749720105, 659.456539800799, 671.530809579888, 661.864399643848, 711.829160473043, 664.382851101898, 670.92267488118, 671.444456081199, 698.953864277752, 654.197125801096, 678.588546732784, 655.181908506362, 695.914860108102, 646.576873666835, 662.094731320988, 671.681010040344, 684.122418339045, 647.675072752977, 688.707202211537, 649.381309273237, 649.816553900496, 678.388374504097, 681.868191416392, 668.06595447995, 647.885230373575, 677.142548939411, 708.089834306691, 665.996494468626, 684.934333894065, 687.113507477481, 655.105136403646, 718.016341474986, 683.999322360903, 686.304756384703, 680.506104967187, 678.468588248291, 650.757917546942, 685.729425839164, 702.326336231393, 675.786420562745, 697.325910698851, 693.791134042492, 673.362131279024, 681.350566721509, 668.967280280075, 668.564667749613, 706.414069624625, 643.035918508411, 697.598188876867, 648.851120578497, 687.261140451628, 674.47408758422, 678.231234271536, 666.126550108484, 679.0642625858, 679.683782521698, 675.380705579181, 657.944321541992, 645.387225475509, 709.527158113971, 676.977149978916, 674.496237420675, 662.492759503039, 678.758823039795, 700.312871613912, 664.33561305994, 690.622940526952, 664.295856386265, 644.235706802713, 649.508996355103, 681.204527731704, 704.404403866045, 646.101786342992, 700.345487171831, 655.219397277177, 686.363088565235, 662.323754862644, 681.866258363603, 696.021876084896, 676.755247750101, 648.030004771091, 676.808631631734, 673.333439506888, 683.305171447097, 639.013108578018, 668.99949610041, 640.602711994175, 688.991533680174, 695.557913240897, 686.419578967253, 685.377535308087, 659.702292261233, 675.847088815161, 700.491313279136, 698.389795699484, 664.57939371134, 702.120465813962, 657.486140215932, 691.246273457972, 690.237399893789, 655.447783977809, 669.681808060744, 673.954019769401, 667.293175197484, 672.243047741611, 672.847989172413, 668.323422224477, 670.268999928871, 660.1057984154, 670.049083273517, 674.603018116038, 665.819193282998, 704.726618517694, 685.912540674276, 621.147589517918, 653.454469255689, 667.985267622858, 680.105911887868, 678.586715306725, 656.772837575153, 636.454707530977, 667.752001266497, 679.594278115257, 677.190967118212, 669.41058255778, 647.471734307913, 680.105924932655, 661.429409300122, 668.031670675083, 624.597844598146, 676.549018448624, 652.943859874713, 654.156501331555, 678.810196570944, 652.22900711663, 664.101927931529, 654.164868318426, 687.9721715868, 656.389861201744, 666.83165933512, 672.631991024893, 697.876439692592, 703.981620080874, 667.649455772735, 685.063653210311, 676.286880576311, 677.721386463933, 665.135914154941, 650.131770760084, 690.576697464902, 690.25377465209, 683.702217438103, 667.186222157447, 655.100885837518, 698.682361649895, 708.368475294283, 666.220163000107, 664.637863432458, 685.148906356155, 688.945597607607, 703.233833916528, 640.395226047077, 701.223045722834, 662.449582644558, 639.053341623886, 682.624485805468, 674.633246653337, 674.107993171655, 654.053050422406, 680.150336241441, 693.838571774572, 663.379645980252, 681.950099989655, 670.026262179917, 678.579223964966, 669.631751303295, 690.246362930609, 669.565363614676, 652.951349809719, 693.642605824865, 670.441476187674, 662.844385357319, 674.124607605977, 667.030967384903, 658.069761445768, 683.452353682451, 666.972435402681, 678.997036122606, 650.100966147158, 692.61154063906, 681.59857431149, 661.746825588326, 701.55354087399, 658.724310851762, 691.383016238417, 664.99220574191, 687.882947823774, 658.039282374574, 690.58352333745, 687.046878007108, 697.338778993835, 662.801957577269, 702.547461404113, 664.901648857363, 672.294702052303, 684.811171406683, 692.503686647368, 698.106218268086, 644.252031888419, 648.160129028854, 703.639430927256, 664.165290911363, 670.102440637362, 692.90994737517, 668.332305967565, 673.118205118991, 649.284251235575, 661.881628115392, 675.202700552108, 643.216490533061, 643.669974363765, 688.141265361771, 651.581594006267, 653.241439650524, 662.262925395841, 701.373797895283, 674.387581606833, 656.866751574674, 697.504556133011, 678.294429530058, 688.486469034342, 672.232763188292, 660.727154588341, 670.190966929565, 685.022771250508, 649.387247622944, 673.875718249231, 704.368166462888, 674.138396904882, 664.990089525768, 668.773257925742, 649.079389076011, 682.697748447805, 678.674060170659, 658.355463339595, 660.033870278005, 662.71426717835, 660.349406846888, 649.040728939382, 650.858868861635, 682.786113308816, 676.607850594317, 660.417301568333, 656.915557471912, 643.486989584977, 666.242580712903, 698.890911372578, 667.716802542075, 668.616417323568, 682.257585707754, 694.276509794659, 663.97724034021, 680.570587933138, 652.060494900682, 645.328204311549, 675.502626608336, 692.676909811169, 705.603847674871, 692.066203545627, 686.524093941522, 666.408872541871, 673.827715505289, 659.375606099377, 701.778224874935, 687.046930848678, 691.941804069109, 688.159466155022, 656.700290617644, 678.039948160013, 692.070250647922, 668.553655407975, 694.713928392625, 702.393764429978, 667.320670471343, 674.230030594839, 653.980087338381, 678.409344646379, 656.21352726127, 706.514756404109, 676.305511404845, 673.403011170084, 667.240460665282, 658.53751335212, 685.533466423721, 690.284517971132, 647.965384889346, 661.530089592799, 702.091067244455, 689.262200239686, 666.664703544488, 683.171749726423, 664.62013231064, 677.762898892676, 661.045321272494, 661.912591025637, 680.138264497696, 639.706568252055, 659.290366102883, 662.489225133295, 666.122819110581, 700.488669967744, 650.241539178051, 656.404789468638, 670.695586566372, 680.973189233083, 675.188188378281, 681.874339901769, 664.469919171122, 647.710608472165, 687.827516431963, 655.065840405636, 718.014490663739, 678.755043730214, 649.880293874669, 666.602554822463, 663.143993451454, 693.923219718263, 670.063137843665, 677.663008153565, 700.406459403077, 639.077256716521, 656.890131667902, 652.632758707284, 672.11062904089, 673.455619106469, 675.057258503373, 692.186676389331, 672.523217251186, 692.915136221975, 674.709125742539, 676.266504733191, 653.290840794712, 646.845989529027, 714.82741048946, 666.958445634323, 678.098420528607, 653.990474856122, 672.356441853488, 689.463417591636, 684.48976132109, 694.907773493218, 648.840691025962, 652.178478577066, 699.94569553704, 677.800224099107, 687.100260873105, 699.215543995316, 671.003495308057, 660.000892261653, 670.976848985509, 667.295515578703, 650.722451635509, 687.759080082404, 609.838848083025, 687.542956928163, 706.662963843253, 673.791247659354, 710.525182216375, 686.814887975944, 650.240684716614, 671.830059976288, 646.053154318073, 674.729579022704, 671.495100103571, 664.102844749524, 687.904747026288, 655.994524122203, 682.281820118091, 693.162310746985, 675.697004399027, 667.823840685636, 650.030149401349, 694.039116691731, 657.984174029065, 676.005276487404, 700.03234326613, 708.241769171341, 668.085180016114, 719.570051886555, 662.006860642785, 680.460322606888, 667.410114655613, 678.301478382688, 663.824943840978, 648.740109676573, 666.959635455101, 657.661560762006, 661.668138620597, 684.871506088665, 681.505688465691, 687.004984207474, 641.198910079909, 673.795538048089, 692.073750742295, 659.724744124812, 660.545672212029, 604.194982573236, 640.534214025247, 680.240014432329, 645.171905638877, 669.229104996617, 675.885880384598, 685.826288152442, 698.591408270593, 685.283499610734, 679.187265017564, 665.053934977031, 652.39349071764, 674.773881913334, 656.252244025032, 676.048058177349, 697.614299292747, 688.085259545092, 702.809484886831, 649.230385582236, 692.65996529484, 672.107288887059, 693.64741624055, 677.52738585012, 691.953023983476, 683.86448828763, 679.019440141481, 662.409078906543, 681.08109659654, 662.353859710522, 671.10241537165, 637.030114347977, 674.726039955805, 655.774611774911, 723.465506907579, 672.052819633086, 678.791076031496, 686.621272657816, 661.455725340092, 674.874756250733, 682.777876411808, 723.214291080396, 652.466813180594, 685.854500733661, 664.021324832528, 675.915036698883, 680.814759708274, 656.32765108956, 669.066898115731, 656.668546079067, 678.115990656107, 674.42416571518, 666.197168033388, 687.71497857787, 687.535360345846, 673.552835688854, 655.317032112931, 684.921090483198, 679.760622463033, 691.19169661834, 654.466907823871, 666.419581071674, 689.231915733273, 707.179828656831, 674.631853291007, 668.700144473703, 664.792942583757, 653.670958269499, 666.498659456614, 676.889065990117, 679.103818695748, 688.824884723097, 659.463265285661, 648.851580190788, 662.631443657676, 689.484079893407, 658.005466749339, 687.739699774233, 660.834988992184, 651.757776358042, 695.843383226018, 659.129232483082, 673.688211152367, 699.956087937746, 674.312862638977, 671.967843087246, 660.053077721664, 655.284111706289, 673.478887560595, 668.735487187672, 656.540476647301, 676.148982568826, 670.729091369086, 664.090325245239, 681.801101093033, 647.054891841245, 701.171002739083, 673.492316785143, 653.773270639207, 678.584044512779, 669.913430194994, 657.995169700598, 679.125563346393, 656.128733176392, 674.308730109752, 670.084439232603, 680.831210239715, 673.571466849209, 685.337045211346, 663.646736913568, 689.937149776251, 660.847669765184, 693.23114951531, 687.685539266645, 706.027067167629, 681.336013143984, 688.148642527099, 681.106687816241, 653.714596989716, 687.512456956936, 671.575298506844, 725.105844688541, 649.683957403602, 655.636890044645, 673.909885318117, 678.930604926345, 660.683289769302, 679.420928535081, 663.86665264579, 681.400007110863, 660.855650454279, 668.110881486553, 686.831433529421, 666.75137901013, 678.815240303939, 680.593970025497, 662.99607361588, 662.420179998886, 681.284698899244, 688.739335608028, 662.114368162312, 670.405105477956, 689.331698751259, 669.152897634103, 700.530015370471, 681.99367304884, 670.50858019267, 625.522619430839, 657.777239378442, 668.778788592148, 682.158762103722, 684.791255440378, 670.910155763669, 662.853574531771, 643.923718471563, 658.904738399299, 665.555043509369, 678.578768236408, 670.071560233886, 671.985031282177, 687.050810894409, 671.78372053684, 689.719536485114, 655.679053109706, 674.495047503166, 678.802697975559, 709.382075152139, 673.529873731951, 671.12778529445, 661.360584890113, 655.380322439941, 688.611492070707, 667.75994478975, 679.182362525961, 694.377146930763, 647.09894809282, 691.857141446944, 683.468319913329, 650.465654996231, 676.746681368992, 676.590212009144, 659.082453453632, 682.68200581924, 659.367470513329, 663.073008903826, 689.027521953092, 668.313291387753, 664.118227614211, 660.425554020641, 697.438353979043, 641.386889993614, 703.830964267151, 685.298731507504, 692.505699776312, 662.076764420723, 682.342767084398, 619.961808051989, 674.132945464857, 636.538282247795, 664.546728560692, 655.182092689041, 663.48916600932, 693.907703609395, 685.047789848732, 651.525032384421, 643.240586090407, 672.328171613056, 650.096197021932, 678.615334076327, 686.146540674126, 688.777113508763, 654.477467902268, 695.515011366425, 669.679654532892, 657.761697897083, 673.455008376048, 682.498917017382, 676.48737500493, 673.096849491714, 663.482257010907, 669.161786085131, 655.802037785562, 664.815157836648, 674.932465589108, 653.094899923302, 672.00862662842, 666.681940155399, 674.836924167983, 651.1116050371, 694.75963728356, 653.985178568846, 655.950739161079, 683.344536149379, 653.71369086452, 664.204255225735, 666.954970068817, 661.288602960953, 689.781923908876, 654.169853770076, 669.968170444053, 668.559246091079, 668.717397665511, 687.329908686698, 643.592927146372, 670.874404553716, 675.464805672715, 661.473125838798, 678.482324587297, 678.890181913778, 686.969986157202, 694.216278577437, 675.940221707349, 653.401149356665, 625.288002403213, 673.55070700156, 674.193833720398, 656.816760167827, 669.578600161035, 655.771410042282, 647.697768429328, 688.685390304016, 660.13298074742, 681.562997237232, 677.73461049789, 685.351660944902, 684.96882307092, 655.663311851191, 681.575773853468, 661.674208269557, 668.423914038536, 676.4874669021, 679.973986596711, 676.117008794878, 647.300811702224, 670.836635738995, 673.647353297116, 679.902459452206, 685.037891016506, 709.12164268691, 684.691717434489, 676.675467698571, 660.56172669267, 681.205445069062, 665.708394524548, 671.053254515309, 658.980981441036, 682.165254878259, 659.474916241064, 673.500283762497, 633.169504449812, 695.2661940041, 661.304154149196, 692.532050592313, 665.57627626237, 705.0842915855, 659.596453783797, 676.6214698596, 706.682095259284, 649.478643397489, 670.356671117715, 659.649922667929, 678.543331450006, 689.897059522923, 686.964531760302, 688.311319843913, 708.722284048634, 675.036386929309, 674.15621094573, 670.445563307063, 688.013441721411, 690.552520551351, 674.024911884745, 661.440619169815, 685.123168548258, 678.371596594132, 643.455331379506, 665.484784229677, 667.455718395879, 666.010604124956, 678.089768765491, 657.736178142438, 667.162267478138, 687.931836665676, 678.408045391581, 663.853817075852, 656.325528031201, 653.879096471721, 654.380296214239, 651.834218527299, 635.802710207133, 692.857237676851, 707.621531341312, 693.881169099279, 660.250214815677, 644.466680315586, 643.700811910483, 687.58327890071, 690.036958374962, 673.875594102563, 688.81207455639, 677.986082872349, 677.169615887588, 662.530722009059, 643.17413325006, 681.95652508667, 680.226977442123, 680.302082308135, 698.150161134747, 679.918079656302, 680.147566105993, 669.015240005452, 705.523176363622, 679.049755813123, 661.04213848468, 672.72266169378, 670.457017439594, 675.990204095528, 660.657562345077, 660.873185560445, 696.769271801117, 683.522051537342, 673.559299594819, 658.405897550308, 666.62787678865, 624.705664295966, 660.265989502447, 657.328983218645, 692.602410252617, 644.68901848814, 663.715539156156, 672.956031736083, 693.293427718795, 686.559428624973, 663.294967583137, 697.601632799264, 640.512821368347, 664.038484051584, 637.121594992794, 688.754682506121, 662.903295052863, 691.447615646977, 639.654555895655, 674.702160459645, 710.109350701264, 688.902040335605, 686.909307415165, 697.467024812414, 664.648230931111, 700.073009153957, 689.403524683145, 681.242374034177, 705.881948499739, 671.15043962704, 670.149934855554, 659.765128841289, 675.971143923242, 657.908889925776, 651.811054398062, 649.972425825151, 664.965326419125, 648.497701870415, 651.675378363628, 669.220411775339, 668.181768695098, 656.421544305571, 682.81564364651, 654.394896107819, 654.942644037705, 654.266958449262, 656.193797112235, 690.64195095418, 679.829138113203, 660.46262241458, 650.87723909928, 667.546395303636, 632.887648291659, 702.216639919301, 643.785101721069, 643.467090519603, 654.137331168984, 657.358286011146, 655.247027348798, 675.363532514406, 690.041621547643, 655.16112340466, 666.000962019596, 680.543314546947, 643.015599742454, 674.824538228426, 690.811908812445, 680.854888421214, 677.918248828504, 697.972257333664, 679.845974817331, 649.61431199366, 692.402801939211, 660.880361598167, 680.754928680213, 680.487550901449, 668.063734762714, 673.696164229414, 674.22342786767, 651.466064060052, 651.218730156933, 699.750953657992, 658.530277611882, 668.326015988185, 682.43265512536, 670.678041546384, 650.878931176327, 642.795699325128, 699.818605042021, 668.894854011388, 685.467014782858, 654.654745245583, 666.739054854938, 706.442125601411, 682.973581701704, 661.432829637558, 663.033065171453, 696.959275572149, 676.333408385946, 658.62475081398, 677.766609486635, 668.651550043959, 650.872748298233, 710.942870556325, 665.891560220948, 676.111360917645, 670.501466025673, 657.757465552637, 683.727042872668, 673.831122422525, 673.038376471695, 691.241960165793, 686.614898272174, 674.702687689325, 665.170477718605, 663.210654701535, 686.396397057486, 701.92822399491, 702.00979632387, 684.416363280225, 659.409977516139, 689.748441997976, 621.242365796312, 653.311564858013, 681.896522085945, 670.991858717828, 697.165189173885, 664.698222479951, 685.960611392761, 659.222165128683, 683.910713544684, 695.406349595209, 670.571639953241, 719.759008421787, 671.45216358455, 671.236948569338, 679.959908451571, 697.341847474145, 688.306504744619, 687.392316274591, 691.0207260253, 674.81207632981, 673.661962985505, 679.979301562442, 672.6346438179, 673.296845152999, 655.396747803735, 665.712742354266, 656.693525063622, 680.449529512049, 688.199640698846, 670.4938515961, 688.300861101476, 657.909612120246, 683.588662487444, 689.230296624268, 685.310295750721, 682.008110138288, 675.916104608552, 656.413107812725, 644.98036242629, 674.121793232819, 650.361337691022, 691.141399308247, 671.912723365384, 694.023874253281, 678.395433342424, 691.548728654236, 664.440332992612, 701.201943655549, 668.752756688768, 694.064551224926, 674.055407123441, 659.778145884446, 646.504993942109, 679.243531782769, 680.324658081777, 674.324930993058, 672.821488231831, 648.525062520652, 664.154344962491, 690.85998291639, 683.319745923761, 675.02196724489, 679.188442047915, 669.019081914396, 674.348427912297, 663.76251465326, 705.505834169059, 680.753243152554, 683.334781785197, 692.759295358911, 666.453527494212, 615.707095359884, 656.167739367319, 666.362844489644, 668.383158202868, 689.087092889482, 680.147107803136, 654.862312028691, 692.510804317372, 676.692374879414, 660.213318926252, 669.428091350459, 671.507282291915, 678.935622871555, 670.756016361666, 679.775584267116, 682.098642467951, 666.274060745911, 678.985336291825, 672.2629711731, 673.580323129476, 682.206181723794, 679.443646839138, 645.292299795486, 662.070480455624, 693.118044135531, 652.746526583139, 670.245505749547, 685.113637595436, 665.656688045534, 689.281083535618, 670.857261868725, 658.460829392712, 657.245891085438, 674.099789036931, 666.674236705183, 699.249533897221, 658.727902392138, 651.81847869154, 664.996662934875, 708.840918218873, 683.826595500965, 656.577591888822, 661.288603819582, 687.093932364702, 680.640123661483, 685.160912071289, 696.21164150612, 646.338449545994, 641.253015340235, 648.580578818258, 680.01674552855, 685.28502611651, 688.684206417586, 695.334110126528, 654.520012327116, 683.354467905315, 662.306376616123, 658.743199026012, 684.115561272154, 649.187644024701, 659.866947981387, 688.153034184886, 668.644266544513, 669.206483567683, 680.314487685071, 669.495417077483, 660.835085758288, 644.332298916901, 650.215168325265, 658.700080106833, 664.999866067644, 678.983567103197, 717.595255704936, 645.367191576183, 633.922882114104, 671.517470610226, 662.68491898254, 672.651319998505, 640.078083482733, 640.855351554649, 692.317560420384, 662.602644865884, 692.506033267461, 672.674680052165, 687.352870053987, 673.907046656225, 676.004322557898, 674.354316530277, 680.218110729878, 725.632782982414, 658.601110126387, 673.593415989069, 675.449784657707, 664.325599268124, 681.679887695312, 629.57896534323, 659.683207199818, 664.735336606958, 651.362503161495, 693.059628964012, 656.958598916954, 670.407047315848, 663.654537071534, 657.748512613766, 667.207736811338, 662.255777066353, 695.743712673069, 657.962687431936, 653.870789842038, 667.130495058886, 674.074801513149, 640.594107393835, 652.139336145315, 660.30683832642, 712.070086653093, 682.382233751692, 667.89382833142, 675.963049485914, 684.245017724344, 640.886418019074, 653.600159984278, 674.787982808135, 687.203279789175, 669.827227462605, 685.514728041178, 658.087033028381, 700.667814860058, 688.136749015697, 662.681150738435, 688.53025042552, 693.686567278723, 686.197426492193, 651.439254049113, 664.720139581146, 690.992842623891, 706.923533416927, 659.033228653505, 667.435610728444, 667.438223489401, 664.675255998799, 684.5408817129, 685.257203135265, 690.038910880203, 676.926358011823, 699.128859446162, 671.984078180049, 662.193359102471, 657.997277854181, 685.967587279369, 691.463884983883, 666.654879611061, 669.843026470887, 664.144669295235, 664.443998997274, 642.750637731574, 653.134159694239, 675.231974301329, 689.317436120238, 661.040935812386, 652.465060549016, 670.148531745724, 688.264433029917, 648.507762676206, 675.360502337059, 656.291830039414, 690.129421470308, 694.053983602244, 673.095464056058, 671.95860933059, 663.789588412973, 669.628015648972, 639.105218374653, 646.428111015079, 738.432363391058, 676.852710590484, 671.335686825318, 642.693350310725, 651.206636844766, 658.436970764367, 655.44336390071, 710.737116485199, 672.825353572323, 660.632395297271, 685.607698686459, 677.937404587283, 641.292706291662, 643.975972776463, 691.273625749479, 691.468545626354, 694.066918623828, 679.735123393995, 692.692103116926, 631.799682147643, 693.147356101135, 642.000716010945, 679.749360857076, 633.914110955341, 682.480058707415, 693.391201730746, 653.000158490186, 699.978885760866, 695.281149337445, 685.928451844131, 684.187177441129, 670.168481828205, 688.093978170666, 691.257098111396, 666.612564273103, 676.325691422866, 686.886991478382, 671.288784525289, 661.260063134241, 670.822454186575, 653.716590201696, 636.71682852289, 661.760867961555, 681.384710611853, 647.66074197373, 665.091639320225, 675.846598688752, 662.138782577346, 636.060584363314, 665.86983458717, 665.794391111991, 690.221091937907, 683.731337376492, 661.01074766574, 664.016383408136, 638.226933242237, 657.62998757502, 675.416936106722, 660.121214535855, 667.585173512439, 672.346346254444, 690.559958560631, 683.082382398464, 688.306985898153, 643.987748453759, 691.004699736926, 702.079563644418, 689.609726607457, 657.536073067283, 670.597948651622, 681.177039246991, 657.476814182834, 676.549397573636, 629.191305618261, 659.707885515258, 704.406123907734, 675.533614151053, 665.913636479028, 693.615975519001, 668.934410511019, 651.783819374542, 666.435259776365, 676.801457028961, 657.595888807467, 675.174897924504, 649.85675013172, 668.288880718824, 686.190676703927, 647.341772150728, 693.85852173965, 679.858935109189, 657.439225240267, 670.983544923889, 650.927968732457, 672.549203374729, 661.10082267738, 701.252707993302, 665.512178650489, 670.748350802421, 683.190331217018, 677.639404637756, 660.239936606596, 641.721378685291, 649.837304348585, 657.333043604601, 691.568933011695, 677.820216343515, 665.673255632475, 673.752060944215, 644.370003679097, 667.569493282864, 677.654892388114, 677.498405905726, 673.28158382505, 673.334037239736, 678.172008435171, 670.614287879012, 666.975424071052, 681.272752646734, 668.622737801676, 680.507888818445, 688.276043468199, 665.450041788339, 663.464823168579, 671.249136818415, 660.753725760678, 664.654274709549, 684.618436197652, 673.544824750046, 661.629003441801, 650.950486527894, 676.32991657066, 683.579048933888, 668.011924770761, 702.824929751325, 693.599361414226, 672.662936064863, 672.38050143056, 672.027364347726, 677.679716406072, 671.634992641756, 680.441953985713, 640.408838578691, 661.048766339968, 689.331770450159, 681.695506097074, 665.734484508976, 676.651531250831, 698.09901589877, 652.600700947148, 701.439174078195, 676.026824076114, 706.532425316786, 658.689059473751, 673.390158696926, 681.12070141248, 656.905807536322, 669.533076113349, 691.960226469002, 669.740012301517, 675.156456610782, 649.394574886575, 674.120670532173, 690.818441746421, 657.157948797779, 687.781755714791, 654.211180540399, 689.252487635889, 659.210661197606, 676.95542822143, 677.10468052196, 673.629669505649, 672.080317480728, 699.787322637134, 674.855983035408, 661.407828131533, 652.615503963264, 636.720343685697, 701.234956721447, 668.717936758334, 687.997603704152, 683.620095488758, 649.785666861488, 663.633020386493, 703.841865355006, 678.646407214789, 688.824655226956, 638.474774198616, 659.141928852349, 657.443599833828, 677.875416112122, 658.103864957609, 654.421914157241, 637.925786707907, 634.690437778197, 677.513157479544, 684.501537789395, 679.182566435288, 676.743109183657, 674.949866086778, 678.926163661038, 667.595546946617, 676.009648302498, 667.393761055697, 681.123021786177, 672.262585458453, 680.935090123807, 697.746543986928, 654.307781313506, 672.573553918943, 656.635780226074, 667.107255729253, 699.82856753987, 659.10753469515, 679.82876847836, 669.360774244331, 653.420278881122, 656.774234141336, 684.094415762662, 661.826730914614, 675.461088758379, 663.594288514729, 674.917011615566, 690.155148436438, 679.730398243173, 673.96342661489, 667.713077558467, 679.452142318709, 674.197361285752, 680.346907954955, 665.560935807724, 659.079496401956, 673.277870698593, 703.53256881994, 672.617292046685, 666.770324528387, 691.335604122392, 685.808957776616, 663.543727805972, 697.504569777597, 646.375517572783, 669.617077694368, 693.573727477985, 673.883354502838, 665.785468769729, 667.012522190108, 654.26063805628, 664.739724002106, 673.359953655209, 657.698767817276, 676.363520394883, 673.090067075707, 686.783265379397, 637.590759318211, 662.123213870176, 683.365654197815, 665.37854346148, 647.419874654674, 680.409769457832, 662.03281406738, 685.684406012443, 690.516533881902, 668.350268926382, 645.681535921238, 683.408104102608, 662.726313870228, 671.025794200701, 688.478378961882, 633.287657530569, 640.154825548447, 647.791165334843, 677.523001177948, 672.682186357022, 667.483245932682, 651.850665267703, 685.555024782371, 677.862336936641, 683.739873816639, 689.324020373362, 671.62300059058, 691.118904295868, 673.417679506955, 673.480869716352, 675.887658241927, 673.609376547516, 642.765583686776, 674.926953663426, 667.983716785432, 630.927802294829, 663.969575913921, 666.324852189225, 671.288136459486, 689.642303421684, 656.604892545621, 640.424613212633, 668.305985786055, 687.850964789586, 665.094427362784, 622.641287699234, 642.706047033941, 666.212147446199, 672.510085588914, 676.784172410032, 704.506499030691, 688.662974563679, 688.469819097651, 708.732503907211, 655.867269974306, 656.785249447567, 659.433738655354, 684.370576933143, 652.665794882549, 652.52448864095, 655.502000884992, 699.310474317252, 690.556281957764, 673.17966827285, 696.426890276205, 681.155977977078, 625.804654498679, 671.074365943417, 658.901540482068, 642.348794516036, 662.330487624531, 693.476940139092, 685.289415616787, 652.267608710991, 660.843261176836, 666.208834953234, 671.593764633631, 652.185950087647, 709.635140585874, 662.741263822315, 660.63068042298, 686.55005532471, 672.976175818115, 661.942624566057, 694.443653928624, 684.076574958068, 669.462010147989, 686.557114184804, 682.667248151224, 664.215509505661, 668.943167287844, 687.707627087497, 679.174793863815, 660.518986477559, 668.626248745068, 667.864976425385, 675.982056285797, 648.945515689201, 669.871911156395, 648.991379311525, 676.42008815346, 686.843979465682, 663.123551118673, 680.81267025822, 664.720648246311, 629.961838757343, 673.070121112255, 662.783569373501, 694.885062454474, 664.92398444025, 685.363136696407, 680.707704322904, 689.145088294316, 663.577637491681, 710.378334056029, 644.421749032324, 651.215771473607, 663.552342171309, 675.164822908026, 670.368301572671, 690.153797731421, 678.541961152474, 660.637094925998, 655.78840880668, 652.662221850065, 682.118414481467, 658.773904618104, 678.448862317717, 691.657679820706, 682.424755345619, 674.284997085164, 618.948183270091, 674.234987996812, 678.781107875531, 658.804505211244, 704.973024432442, 672.06191851565, 670.215292291889, 690.491151081573, 646.761354283294, 700.923619323724, 676.646540608602, 643.507301790516, 626.982738096388, 645.423377240137, 673.67399245738, 674.774371017165, 648.326948352898, 680.354049004896, 647.090986250188, 677.522983249085, 673.140446858931, 664.063801446144, 686.410822651024, 692.549763770649, 671.387044440534, 695.969399958545, 668.160632562681, 682.696003958191, 681.06812550014, 642.999296332393, 636.635597974097, 642.83817042663, 666.626519557556, 676.0375226217, 667.593918283249, 683.205981503885, 676.541378504947, 684.570533972653, 682.597292883676, 670.175216289493, 670.196962688989, 678.023413689157, 648.039450588545, 638.90216026937, 655.439178315189, 649.591657416561, 676.636642445536, 668.279323442277, 662.389644975048, 683.804677050374, 671.479704091372, 711.591428914246, 689.35637941228, 667.755339805625, 676.092544015097, 640.406349186732, 650.121379947177, 664.937207946272, 655.392940969154, 663.121429879409, 702.107210885859, 655.000280573255, 660.164080523557, 715.945651730772, 655.907207754743, 639.019483137528, 680.23625650004, 638.369899783462, 687.638253345946, 692.408005202811, 637.880394421748, 654.013914791759, 672.13446915357, 682.003635447331, 692.610422569518, 652.994023224229, 713.412016275917, 661.129787258178, 686.956236598616, 695.222145327352, 650.062055685479, 691.754232307236, 619.289717252917, 653.431810540312, 687.674756121612, 674.550820431456, 662.198092403248, 673.736953226626, 657.664280047882, 662.483764144237, 665.188263494423, 662.132361425849, 659.352719851752, 673.419220610837, 697.679242252428, 663.751073960731, 687.1528159631, 679.103925671775, 659.568552085406, 657.836628076355, 643.490994557638, 669.493962227996, 655.383786609119, 680.079450040025, 702.119376001478, 703.625030639695, 672.881481404331, 686.842308246991, 666.621826330433, 654.778294952897, 699.24653820944, 627.661180953626, 671.858336788468, 679.441445396332, 647.829527777805, 645.742832923137, 686.964715360433, 657.381661680496, 664.784954263288, 687.201982701127, 655.35622207645, 701.377981557098, 692.094643295959, 677.304088678917, 677.674988424119, 654.112342028035, 678.910481990701, 663.677538615046, 651.101617134341, 678.105359290993, 667.747818119098, 674.027116235323, 650.043874309686, 679.985801423553, 669.557521987008, 670.97816418733, 660.754702455535, 677.098030260302, 707.523609669705, 646.835895201892, 662.295478887138, 669.563968143527, 656.924015136159, 653.454132411717, 677.542134048383, 706.518243157925, 668.608322440078, 673.574104692541, 664.406073470063, 682.233891990168, 669.089071350987, 695.217042110572, 663.002119063276, 695.090314970819, 657.98290289838, 666.273994342148, 669.357755151772, 673.80655200108, 636.158893764854, 683.160637079591, 698.020222654283, 687.383588039135, 690.643615192164, 660.728189271573, 679.602224701036, 649.915005889323, 643.219791094303, 643.815587298008, 670.758902197224, 658.451927453555, 672.334173281366, 691.574289967615, 696.249609866689, 683.771196387973, 702.749767286198, 655.374552197243, 674.365755209567, 688.397959182561, 666.619655742087, 683.414849191386, 693.992002922239, 676.444992430025, 653.335126659828, 674.826733859933, 674.102543386277, 682.174866366682, 699.357249061771, 698.547306654189, 671.952499178892, 699.177771752083, 672.381254167201, 646.6948693357, 670.083868182837, 674.525359245218, 666.660104212614, 668.433941152579, 696.081677264562, 666.684161185681, 668.800045536142, 635.435298263754, 675.601932537727, 656.123421601837, 693.867411623855, 684.339293172245, 672.655020894305, 651.522062294426, 653.041229605696, 709.811359736007, 692.741751454477, 672.599185800756, 656.348945575903, 664.392309744117, 690.722755789252, 654.957832587431, 669.130582717031, 672.264125624389, 691.013099191792, 660.800444925213, 690.521346544433, 649.239444231641, 669.232660093853, 655.268043166439, 638.945776827955, 653.741831197983, 687.801580063604, 646.522512704132, 680.760336452173, 646.885037303225, 683.242949608009, 645.144308682459, 698.296923343855, 663.134354606735, 690.50097951794, 652.610797956873, 684.466339482813, 655.079279500912, 633.805347752595, 661.516511058973, 652.844488850777, 666.818229805912, 659.43744732548, 660.155201600477, 663.923648388756, 667.600842788539, 691.139655882507, 672.490037091849, 658.994770046476, 677.331310757403, 653.190741555434, 648.406817889479, 665.450296212799, 704.133086671741, 686.864822563579, 687.672553202971, 674.132307072195, 683.415673132815, 653.873677634828, 676.107041161868, 689.028650671668, 676.497898451685, 661.976163412907, 663.40192533218, 652.685678528269, 673.336634659146, 673.420995079008, 650.728632998525, 660.409724727663, 671.89051079611, 673.033555730208, 664.561225784914, 650.222778794549, 709.885030182716, 660.071926315425, 666.62848790846, 661.154258825236, 669.812121361458, 680.672926735752, 690.841946939457, 672.143400550195, 670.764015028453, 677.664422092938, 654.993062757752, 667.319976951786, 687.881810566282, 663.25441514677, 652.263850187664, 685.064236801249, 645.986890473181, 678.553987014809, 647.284951983083, 685.985650917755, 659.27758827396, 670.45630585021, 650.573509166817, 642.32493458184, 663.015893093507, 682.695916733119, 648.346978975426, 640.31462014734, 633.50880538494, 658.476475418843, 666.374097258648, 684.501842982991, 659.300686946583, 676.046748952874, 673.506469694392, 663.739969060893, 674.427074770152, 674.474504821266, 654.245077151709, 665.23010819285, 668.483904004509, 640.038072317512, 640.07153676133, 665.584899905076, 673.855877900124, 685.318413869081, 667.346148571974, 687.264470670993, 674.768682312935, 703.808990205561, 644.08043724835, 650.409532835447, 669.02973111194, 650.859870533113, 662.403818939889, 664.800842972874, 682.439662573251, 651.076560782705, 671.079870880108, 669.56441712886, 650.110604043696, 679.640879138914, 678.683854416412, 677.520590956152, 653.464248525765, 689.275585434115, 722.777628053963, 662.789685808854, 666.154525844659, 685.258644930817, 665.460400585448, 667.918618459255, 692.193801634435, 660.712642761196, 683.540585437707, 670.387126499941, 692.215318319797, 662.856533373873, 691.523705372077, 668.075534253028, 660.393774583341, 670.071309480346, 687.830014687735, 668.490762097927, 632.752779040722, 692.08716562144, 654.282763601791, 651.350237128291, 678.856234402147, 673.732167908766, 670.976369373872, 695.642752907101, 678.311429464533, 700.825415192512, 708.663204581234, 694.356918730376, 682.109192700029, 662.251723330585, 690.119486863184, 625.917465884595, 698.98964203462, 664.19812425587, 685.507834719219, 684.361000932042, 679.989297826366, 684.248461970898, 669.831506315067, 695.786075682468, 670.011120001214, 650.855292048359, 668.129742551883, 679.169366602865, 667.427799174508, 702.539683020681, 672.434115068758, 678.860912083088, 684.762438806838, 662.518297671135, 654.542711067748, 655.461380892671, 706.296792784123, 641.257205152474, 687.366722328356, 656.978201448151, 686.611073374099, 653.237837852618, 682.228145075444, 670.475925593477, 664.29602962113, 693.256406985138, 681.347832315307, 652.273412110864, 670.208880945186, 636.02185625211, 658.149245707592, 687.605815569892, 668.071638272954, 673.061021695731, 656.835738014442, 669.840179417973, 662.517986848754, 706.508627320781, 665.903955134621, 670.079451390514, 668.638211725874, 676.624206002865, 672.198903396545, 672.134426050002, 673.494508233833, 679.495821794799, 669.409749815672, 676.174500155005, 668.337857589638, 655.437865035562, 661.225255312214, 655.371160466213, 650.25198878729, 707.312832155457, 668.409574525368, 662.90590245535, 670.920202734222, 685.276062055603, 688.033668370005, 689.697262922461, 656.985235033482, 686.896414021242, 679.950526695856, 682.870370019217, 660.098278460252, 657.728897288505, 671.288701762374, 659.290159197608, 695.211911143724, 627.007314905018, 668.642510963508, 698.518101951756, 666.307388578292, 688.19980680887, 670.308863912823, 650.397755358694, 660.109928773741, 675.262658303711, 670.668286498251, 656.500054169451, 657.08625993991, 688.654408258079, 679.466063395074, 675.859033472131, 677.84534562293, 685.640650462345, 686.181811040756, 697.900964837577, 653.017966075808, 650.759402331182, 667.900065959614, 693.873335744392, 661.939898366922, 643.685252395916, 655.380150806035, 684.602239140359, 658.383789154065, 663.47819411964, 670.422858907942, 693.453051659872, 690.102936349885, 670.909235005654, 672.565391052374, 668.223976092407, 670.720470727122, 680.361274414295, 677.572041362619, 671.424216408144, 676.18100541411, 656.786129785715, 678.132035437191, 673.813419364944, 684.505663147388, 662.161283397717, 669.071270125162, 658.743987473028, 661.596040331988, 681.984603403513, 676.729490451975, 679.784065529201, 644.858698294359, 677.546191387372, 674.065276580095, 687.531286107731, 686.599900786728, 678.10284979952, 661.398521528148, 685.878270619427, 684.880824698029, 685.900344476735, 663.169379727584, 623.006968951009, 675.356550971176, 684.789423280139, 696.529782045441, 706.584980254011, 673.685170022855, 651.843206801334, 674.868975844385, 666.257620150514, 678.290342869951, 700.497605263638, 699.360995389171, 694.165808559654, 670.115202562175, 682.116367511264, 657.440640667297, 666.09867407389, 684.412170936465, 683.527823292708, 691.176036478284, 673.262866784898, 651.926158725638, 673.332406324172, 687.93148941283, 652.669188608719, 665.250912240081, 648.884300026202, 636.78844364991, 634.957605589041, 692.439407806288, 685.999106670349, 665.704512757121, 672.866098535097, 677.589581161102, 674.344786826571, 669.878944246965, 702.267180165595, 716.798367620384, 697.600415753975, 673.175299856355, 695.660138402923, 662.685447826758, 656.935030584831, 684.928410413362, 692.844328810256, 671.336731258647, 649.880053661123, 654.751406258207, 670.006955272718, 670.656486346758, 711.164475810694, 643.961449163385, 661.916199232386, 670.826189491966, 649.32144029014, 689.703745024527, 673.044265079422, 674.581989053517, 680.730338286612, 660.064733272007, 645.70695808453, 693.295228340024, 686.049714206118, 633.379606379924, 680.03113958934, 685.540806122917, 703.419536733803, 674.708301401995, 659.310012616977, 700.347969188919, 689.187626923875, 635.525735607762, 657.179193895812, 655.383024700291, 664.624014882336, 648.574587874324, 673.336075542782, 683.593617212161, 666.348070100864, 690.549844690541, 652.827752335261, 692.102655018994, 670.825272899857, 683.527597673219, 671.349234150914, 686.092076252482, 681.716326879043, 676.633274768042, 697.270950173159, 679.98605655598, 672.467205396718, 677.560399908832, 663.277527185754, 673.115073832923, 694.283932215048, 671.343161341, 676.918583735672, 673.694008879379, 737.071619989185, 698.394651888266, 674.210335913513, 675.441695522516, 668.455561841568, 660.84614194402, 652.91092481642, 669.198213463858, 685.625488422158, 642.427280496401, 670.567311708466, 645.654492642605, 666.491945080928, 672.719599170943, 692.105863349521, 688.839487772594, 670.777469793964, 645.363688352378, 673.108604140243, 670.107794372006, 660.062169151784, 682.742936972155, 656.640463983704, 670.29791557987, 678.363681431235, 662.03039866075, 654.379792092434, 696.597391306924, 669.083006465543, 685.239295028928, 647.211391023338, 655.047039854486, 645.540538602266, 673.788032639291, 696.549183048818, 665.361268012489, 674.437431480644, 638.155149687305, 674.227050215529, 670.319244819215, 695.607975109905, 646.003895838385, 679.500145057151, 657.634359857206, 681.391891318243, 644.743233058361, 662.660834803388, 706.444317120284, 666.457755546635, 640.655368761461, 657.195966281192, 676.776749653268, 702.991495717102, 684.386966562585, 679.426006107869, 667.947950469297, 660.215395829951, 683.258348238175, 680.730599454081, 669.038894491319, 683.963618959978, 656.4781883815, 667.96989918955, 684.594842696629, 670.064754384823, 686.865461360924, 658.427580068372, 687.404308803383, 649.405049924234, 664.470710568715, 648.088969721681, 655.856821183065, 689.045767253212, 688.803607378162, 670.606574537288, 675.201280565926, 695.192561865276, 686.910642233145, 678.236086270826, 685.31033566853, 682.070317783888, 679.375643001198, 648.719189687067, 675.244157650292, 706.444523128322, 663.517102634802, 677.378315191881, 677.945343143233, 667.022377730469, 667.634526329745, 693.245032509706, 671.468342890272, 669.750685321475, 663.224191291694, 688.080821055026, 667.997644771772, 652.429060609529, 644.748469146549, 694.440980699801, 655.922908412327, 695.14168025532, 689.178109868962, 670.016923950524, 651.512870366563, 655.197209370399, 689.594013274983, 666.699737303235, 678.827759464572, 678.640241607068, 677.390372407068, 709.151109373732, 665.248227687524, 668.434053859951, 647.087596599355, 644.569798293278, 667.093510298422, 644.134887086377, 679.721003732659, 663.90734569131, 653.291245978069, 646.904046155052, 634.156533785811, 678.825039667906, 655.691189263902, 609.220536168139, 674.245606451611, 681.974494676422, 693.615534777179, 665.68861153788, 670.897232018542, 638.692734503147, 676.898717365623, 682.531177735318, 683.398481835982, 668.448000153126, 678.475762120367, 643.293199644776, 682.849878920967, 699.276098203051, 665.906044432216, 668.54099013358, 683.447166576455, 673.864124627394, 689.251995080819, 696.182498726463, 683.904546823861, 643.531255964905, 672.187294613933, 646.52420952366, 706.185571257005, 653.553216763839, 687.030555462094, 652.572436412704, 663.498901235553, 698.147123613744, 657.328837826945, 703.325610611865, 673.073090753362, 668.280328049785, 668.962843038502, 668.81191423634, 664.665060010687, 667.258059354392, 704.259187551023, 673.96233133029, 670.139599301923, 671.688117524343, 655.839039708821, 689.698754212682, 679.496688668137, 655.814878378995, 656.401317184718, 682.096939749744, 651.774552768819, 668.826434524256, 694.781615582642, 660.248314607504, 666.631528673474, 668.249563528307, 653.34955874123, 653.73976093191, 674.224918902825, 653.322292357273, 702.573825985368, 657.607670174148, 672.401749035618, 682.189862418009, 658.294602209548, 684.67418374414, 696.485180939171, 675.529062390952, 680.077862445468, 690.361715064754, 674.766560664554, 687.40573550383, 678.356391493483, 629.103455679605, 673.847251898591, 680.467952519989, 700.227407635495, 703.816870079319, 672.502757264988, 670.158810398239, 640.658301931296, 693.432808045241, 663.56975367014, 700.003387901804, 666.672062256369, 698.660985819174, 662.188715169169, 640.897882316485, 660.663421980579, 659.348339325765, 671.317487491376, 663.44455592538, 701.116197291938, 676.981332818776, 650.089775237993, 650.976160100672, 689.378174032525, 683.016347144983, 665.003942486509, 660.225228632276, 676.252945129992, 674.381637689087, 658.518253788042, 682.488561466022, 667.936336552255, 691.158392651619, 643.26115341886, 660.855420873434, 667.929119202233, 659.523123341681, 676.734834633377, 691.598584400985, 676.02933162559, 674.062670502672, 656.470320405506, 683.451921188651, 652.342474450908, 660.390457586749, 657.594227024377, 677.787516753791, 675.623463796953, 648.457590077634, 660.807910052681, 683.941837725692, 673.168216561206, 643.976628978772, 695.012427438249, 644.227441965858, 657.582804290251, 696.480000437726, 690.690855687942, 669.820565419654, 683.140843539107, 651.006118187014, 662.553803313927, 642.313090126885, 650.860667870942, 671.469060661122, 685.241807129104, 676.381973970926, 667.396092017618, 659.424558245768, 686.506944542576, 688.394544716219, 658.433263632208, 671.679792911149, 666.189552956056, 665.889933385099, 661.694501336019, 654.074302807245, 722.316154270467, 663.117014708121, 677.575431048671, 644.474539849448, 661.442584025649, 655.725690500704, 665.831303582788, 678.20184047685, 677.986102972817, 655.404831206431, 689.00604575391, 695.121781114019, 683.125141391648, 677.083188499082, 660.790056497397, 675.311893255289, 662.840474899827, 673.646330759005, 711.457821495224, 689.062702569982, 703.182539310089, 688.056570249667, 708.866268627229, 691.878293993728, 691.725683103907, 670.035493628435, 682.473212869879, 637.90812214647, 696.061967602569, 662.261728055079, 651.751062168664, 664.607206174748, 668.961562709716, 688.197117837059, 666.721252423491, 676.739962352163, 702.870884776671, 679.395760507181, 685.901331645776, 675.400384395811, 706.815410072265, 670.587186176948, 636.111111273918, 659.041243247633, 662.621206026362, 660.167034378822, 648.172372558979, 658.135901050244, 667.793089364042, 651.047646946684, 654.164077468761, 695.416862587018, 694.163906128566, 644.055348148692, 695.020463183338, 718.641508510724, 680.470185153264, 628.545316520888, 658.750819641708, 659.658363724673, 665.935438572782, 669.269477151646, 682.542584971441, 705.503134983486, 676.853755577434, 669.197660624274, 669.638111841164, 667.566642389998, 676.059073727552, 682.242612950175, 683.655926818355, 637.806962900885, 700.020681137504, 660.591516325853, 674.435876446179, 667.909874936142, 701.848047966419, 690.448270192043, 687.75767206932, 644.096456421559, 675.120892189231, 677.192238107356, 670.616601679856, 643.735213574216, 651.849780800922, 675.787189313489, 693.320323171034, 676.600130350031, 658.39997002872, 668.644368168932, 687.576197003943, 641.778353309328, 710.395939050538, 669.754831411846, 653.237612951673, 649.526935436479, 666.419349448607, 690.685688052163, 660.692100703736, 682.83174321615, 656.251956971544, 673.917255729148, 705.086851895718, 681.922772902567, 649.991822276471, 692.180104516768, 674.350804026175, 709.529413142568, 666.464516847282, 695.519877475667, 682.519428969767, 693.011915900095, 686.783899417607, 691.054113795494, 666.87033618753, 665.915003702999, 645.774596440286, 670.795524302034, 688.258755330933, 660.513990145204, 675.174131243196, 664.561532367019, 674.774091462662, 634.217893097877, 677.10417000273, 689.304809413842, 676.72526689594, 694.522801417616, 657.525787914939, 641.823627961475, 686.918471120409, 704.895635138286, 676.260207877746, 675.805645212993, 682.500885388753, 698.275126819951, 672.874249015257, 680.584630556599, 681.544363787597, 660.401105266312, 666.106130305022, 656.760047526069, 685.313671344415, 719.884361836762, 677.357784775406, 657.543699347738, 653.236592257048, 649.991130708547, 676.953170808615, 689.371023010206, 668.75693470789, 659.770977328256, 643.010158657567, 671.141175722511, 691.946160011455, 657.375189841861, 691.692769407551, 668.852378134118, 653.345350461391, 675.461182296883, 672.872873871801, 689.527393501581, 683.835612348349, 669.187742721337, 688.809249909468, 687.663797199282, 675.702699458605, 690.643105381238, 678.305576174931, 675.965693239517, 692.051252069054, 677.650749175687, 631.053943146909, 660.952423717482, 646.885277004517, 672.227469861999, 663.389919036094, 681.799714967662, 643.597515918759, 658.27241561306, 677.882654120203, 659.370545823851, 670.49195053708, 642.118595562366, 642.756272560251, 692.458466765199, 695.467371150061, 647.545288164895, 680.846799107384, 693.887000812, 688.908041189294, 676.61836293666, 649.685411176012, 666.393020175079, 677.841462508356, 692.04618749852, 694.355817285948, 665.943446964764, 658.663674056537, 691.116530437812, 635.941016996022, 676.860283407765, 683.148512120243, 666.215758513961, 657.41235283857, 664.371799748393, 686.381479055706, 643.311874773276, 694.182545634983, 677.487019796944, 647.055750987124, 654.489565215636, 672.286365877577, 653.312141329293, 675.090963675646, 680.286406627911, 683.482981896399, 676.728317884071, 702.962233302662, 671.770569127988, 677.895760549476, 707.183529008656, 675.302988719545, 686.516372553285, 660.860970321748, 669.598743517836, 675.119321934466, 682.294703022892, 675.983612159933, 668.388187684514, 655.222528479492, 707.302996842255, 666.580047429566, 709.709939381324, 696.996010025444, 628.676291754061, 698.463039437388, 653.620775244556, 674.672254832187, 691.901275624993, 700.139616526344, 663.062374444351, 670.268670797531, 682.97587652212, 679.005523399587, 660.204557015703, 693.273389624098, 679.046745689605, 673.032583718482, 683.744823855763, 671.903124546846, 668.536824638621, 701.640913200277, 674.71523087588, 654.946943009279, 683.047187973046, 654.768209219445, 669.018910792222, 654.813755887512, 631.666224011354, 673.496265111015, 651.579384740051, 655.948620444169, 666.287198776809, 679.091382837677, 697.198095855063, 676.401427334371, 674.586506290042, 653.958036210437, 663.245442679283, 656.41211245847, 699.96761286649, 675.152073023385, 664.361186889538, 653.894964210034, 671.6929132974, 674.011260204498, 682.355504996946, 672.439242790285, 671.659600508177, 651.222184909197, 660.312918385997, 688.669888778898, 675.581789927752, 698.920796222086, 678.496495638778, 677.779729957122, 676.902367256025, 669.416532993242, 660.061906971565, 685.797346408544, 684.994734197159, 662.005064157317, 658.764458026713, 671.50504569695, 660.766026398025, 642.788720288233, 679.115709512293, 665.38202960036, 706.742835850357, 672.864647093635, 665.749603667372, 684.27631074978, 636.853540721282, 671.280632597716, 673.270690610744, 691.669020884433, 685.303120348409, 664.391720800535, 659.302850337242, 641.017153699, 700.373411419644, 663.393409716657, 666.8824605694, 677.635359763561, 683.211326771846, 684.122815210201, 668.976829207585, 669.771762533776, 661.390167785391, 658.311481703788, 647.58174951699, 655.710952879842, 670.250341578542, 678.386012945036, 662.84577809851, 669.867082948993, 634.755751209087, 642.672521652811, 677.069921336476, 666.197301905582, 668.819710638599, 659.60606481716, 673.628203796032, 662.01471470739, 700.18402319497, 663.811578415378, 677.31757815214, 678.582485441493, 647.643304737022, 653.696826049, 657.51458017268, 662.226539521997, 685.633355206685, 646.623233500425, 699.82503473831, 661.060513254212, 665.760266585254, 676.107006732556, 683.879513895904, 682.58637355367, 638.349503864516, 669.646972357479, 649.802201048988, 674.955187045923, 641.70162270385, 698.673592423037, 704.2826658696, 691.93968525653, 694.8554801103, 668.615785239575, 675.070150425141, 674.556235549811, 676.0579999764, 693.777145702727, 682.200587726687, 683.113658265428, 694.347800234379, 674.526143725966, 688.5960239243, 663.690993048485, 629.8394101886, 684.762973872149, 685.552313617519, 681.044169324065, 685.148167531387, 677.435237901563, 680.617389454043, 675.355976019255, 644.328808613051, 674.767796229888, 678.781805201868, 664.380328041991, 675.610260757393, 660.008836049823, 661.964260211966, 661.762520897789, 649.577988448827, 667.663497018425, 672.997885237263, 653.206781238666, 675.275368043425, 692.009987930693, 699.757590456774, 690.32000042522, 679.487994428235, 682.672048912716, 659.166492225893, 671.212273899091, 660.820736973065, 660.807724356346, 675.00854997326, 662.759172165054, 652.718838172343, 650.04047642426, 687.495858568019, 685.284157604477, 662.407212588745, 643.258283571778, 677.975103747223, 658.098125322536, 680.164308647393, 667.455627401509, 680.740468672408, 650.540449336453, 662.674543388946, 662.725571085494, 683.730223651139, 632.188470347069, 675.611569262414, 674.197188633945, 683.235457148674, 668.971726162426, 695.239935910925, 676.009418141388, 683.626508758164, 686.989199354961, 677.157140753547, 668.473960519453, 660.286229709667, 651.000524364735, 669.14425264755, 687.236849827127, 671.600752028365, 693.438177161535, 688.773057069618, 629.315526186201, 696.100220798644, 695.899089675145, 670.702394479624, 679.522870893271, 673.980745266427, 677.443915784836, 697.079447005532, 679.646287107033, 668.81732527989, 659.5926247582, 663.82659841964, 683.486761027952, 686.677735457905, 684.508762295983, 634.899913315484, 651.551788058599, 689.188928767974, 687.083515949785, 664.241349264216, 652.009679709923, 683.787064702518, 655.097893692409, 694.07763516439, 689.313107902422, 709.567663279506, 689.559642850057, 683.42269106318, 641.929636589615, 653.938295607601, 649.164818062427, 655.954612074809, 664.953034970757, 678.016336119182, 683.034133335084, 646.950544981908, 680.624136779449, 683.561236305827, 680.262984217333, 667.787439694935, 653.723207100335, 664.281454104606, 663.691947390247, 668.415308335181, 672.781997033941, 675.151987636466, 702.824375593113, 666.197955757785, 685.441536538719, 643.058566160117, 651.551588197674, 694.153853558061, 640.236741057128, 667.427332154466, 669.367296499568, 683.021715910828, 690.936933864403, 639.956724660125, 682.196977644326, 655.169340278556, 663.990444293381, 684.754648158938, 691.089451829954, 678.510638796341, 659.654730869177, 674.360501610431, 661.305756678714, 684.97222597608, 674.839757561423, 663.945302734531, 670.896709061056, 689.236313393255, 648.322735248578, 689.662794206888, 690.056577023143, 690.393865293124, 675.546644118418, 679.951184409459, 683.082147340629, 650.19897066629, 676.632762323234, 663.877671894295, 679.436005179102, 682.662449015744, 673.932788531738, 644.604606471894, 671.282793935356, 677.216175430173, 661.484398727571, 687.88882672689, 675.415735533798, 667.676159146262, 710.787500858186, 650.314274490399, 652.462441899365, 677.56572408876, 672.183099425578, 689.077202102171, 676.030958635249, 666.40662915725, 646.190823597615, 672.734975149369, 641.802428871154, 663.886266313596, 673.440732859706, 662.413363629188, 686.721910350855, 650.324347161329, 690.823063448322, 659.364799981873, 650.393545735544, 662.580074907356, 696.607825667484, 675.354570497161, 649.74572038069, 680.085091613722, 687.592118132915, 652.644246943109, 664.168596151375, 686.257837993185, 653.009826309851, 687.211952097003, 646.906914231223, 676.354979902502, 651.538496375184, 696.505748728772, 676.899203233035, 671.191451017631, 697.710127198017, 667.710551724895, 653.114088729145, 683.63374199252, 689.428412609086, 701.122360607168, 675.60912652388, 655.479555690633, 642.962402840624, 694.367046255025, 654.522444923603, 638.533998167938, 661.181999014627, 668.162932638114, 713.950080354838, 669.133542246386, 675.192248728776, 677.251628845564, 643.942015405583, 696.29114243175, 690.987584231379, 682.254335311351, 666.506742495058, 666.464745179323, 644.160101367851, 666.482837857718, 679.513892625156, 651.150517582838, 673.997635834912, 644.269245116257, 685.523574622472, 673.850721007371, 661.435512021062, 657.982381748539, 676.177489709908, 671.128765035894, 668.738249432774, 689.919874806017, 659.082947011445, 663.277804759383, 690.171952715341, 663.411169659106, 671.983663693502, 646.670000133999, 673.90881105317, 650.517382212583, 669.251266653427, 668.075540978, 678.793246783896, 665.304808922792, 680.50618440605, 675.88083592501, 664.954580142946, 646.557157398768, 664.191392818426, 643.83426922571, 658.240491000465, 696.568421503166, 708.449978416807, 700.425652991767, 665.454899810406, 672.191677657695, 698.653341441516, 642.658641525039, 684.345422541156, 657.379253616689, 688.459191126195, 669.458361751852, 665.545550968955, 686.213771948929, 660.619141786882, 662.388351808767, 682.888463710063, 680.215465508667, 678.661168712382, 682.76509525334, 685.699314389187, 662.330243076057, 666.731744444494, 671.241202706832, 686.978628919145, 686.954831140295, 639.705400437758, 673.10429191046, 658.32776046398, 685.536805269224, 663.734851332678, 660.394511908348, 666.916256270879, 659.934487611284, 671.900143309681, 673.289035530312, 687.530621064366, 686.034277574168, 689.703720348043, 673.771910459968, 686.452969303389, 705.537280326944, 638.82414194186, 708.927090472641, 694.13832153408, 676.449795572105, 681.594241635155, 690.364879750047, 668.399234866763, 664.849860164258, 676.669299436169, 672.318650222455, 685.499379388738, 692.593000907111, 653.943023587576, 661.364025350645, 688.799355996498, 706.794141039827, 688.534989270435, 719.26522476798, 673.867527940485, 662.605741275582, 676.889891412305, 644.263866516381, 688.778691939195, 664.10005119667, 688.585941921564, 670.579585994362, 647.973777308254, 672.917907373109, 680.025803782971, 655.065910830234, 669.773737126414, 701.952856568158, 686.585990721916, 666.811081479154, 712.33469607311, 692.197716258651, 657.777597917644, 663.054713203349, 668.827022806241, 657.723103086011, 687.101726267687, 675.099449456024, 657.980834987652, 654.301426651979, 676.934755689406, 670.260541324182, 670.201025915609, 674.497769146381, 644.708465122775, 700.637533530591, 664.721610029897, 665.855369265515, 657.275089305291, 669.573116563517, 707.761962039025, 692.877400159086, 667.409405460014, 691.525823536691, 671.718235729147, 661.573295602155, 665.365548546107, 679.680282573101, 671.894177051559, 703.734270462856, 689.282009767157, 668.964749049795, 670.446013004746, 657.556327802829, 637.006331614441, 675.644969614076, 665.519390646406, 646.326621890566, 698.544458268496, 665.922929624718, 654.945997003586, 651.326270372541, 694.613534004714, 712.348542826916, 639.565031969564, 692.129851662978, 643.556197493988, 676.307955786941, 672.140092829886, 665.927522621289, 671.916491329659, 674.677979870334, 675.393256669385, 637.45939733452, 660.733145262102, 665.18929429896, 674.7720739739, 667.198094142527, 685.286763444806, 679.97104156845, 683.069294463098, 664.679718793568, 696.432510586271, 681.300359122312, 627.87694166911, 677.553158915625, 661.923099156408, 650.363667498861, 677.759075113084, 659.50473881015, 660.945239671179, 683.160420055026, 679.069751762501, 674.950999345233, 657.726579857146, 679.25665675735, 663.110456697012, 665.254313800115, 674.290535443729, 684.671462542351, 644.484875862041, 673.110440185004, 688.694836746225, 674.157866700388, 658.442199132797, 677.602733045103, 665.222057833406, 652.68766019664, 657.504128497763, 655.962910091479, 668.857661445573, 678.699209244881, 673.583396597098, 672.302279091593, 684.334394496872, 696.272283527919, 699.069075855625, 676.581901946387, 671.007867793604, 699.809967422957, 658.552323401115, 675.401451942482, 660.579651979755, 651.304182102784, 701.815852229547, 680.597577939313, 676.003928068882, 665.485804442139, 679.811578350411, 661.61875465652, 674.478338720013, 664.083163251737, 686.023305084174, 655.889638301518, 661.797345363274, 646.161460111448, 670.121432373176, 694.318319434659, 689.794888543384, 695.480527398106, 683.854427822542, 657.186311505462, 695.693204252668, 662.239663945157, 693.43917789909, 678.397783157733, 689.721069961541, 672.192570736617, 667.561117694378, 664.839584618738, 667.081314548156, 665.63151182612, 671.902058011943, 690.333455430211, 684.330954814856, 670.112345706424, 665.338135907868, 676.510417346545, 654.504845937293, 681.432120295913, 678.530563469141, 683.913125312779, 679.125375109003, 688.77532264722, 683.291219185477, 696.354369466576, 645.219998950633, 695.437422566558, 676.52468363399, 643.170659378329, 665.739324711434, 688.260575068413, 652.022015771444, 686.489078439681, 701.913046955344, 653.517946405231, 647.665725624425, 646.752696607511, 633.820400529863, 644.829238743634, 658.703732266409, 688.408854234704, 674.124479979878, 668.390027811168, 636.971315250925, 670.629673316212, 680.770382619165, 650.368057877043, 671.641548188521, 679.202497661435, 659.333255389765, 662.523839368094, 674.248564200406, 678.963603420547, 688.445800817804, 672.460371096744, 663.282282435011, 653.950408074187, 668.568065616477, 669.264175524615, 683.405923555131, 684.087587542247, 667.054959016341, 654.869134536814, 670.997410139404, 665.586436279786, 689.182990427755, 673.066448599381, 655.947505161025, 700.758420241107, 685.426946111154, 683.547321924816, 694.942595276797, 672.380710485505, 675.411754808635, 686.411818319177, 696.928226107963, 659.759828751089, 685.729899293698, 668.889521380584, 676.694576159589, 656.13378948235, 699.640068103572, 654.175663991312, 666.138167592353, 648.028286467496, 696.881543155631, 672.360320276303, 642.700821583962, 688.340479616787, 679.921399704176, 678.538103711161, 692.571764404235, 653.643467596346, 706.815904191396, 650.17376362695, 663.019408775995, 681.896395090699, 657.84388300717, 673.513818368908, 675.410131288232, 677.176819868018, 683.28343996385, 704.254359611901, 682.644981551383, 710.40794229923, 682.146501278669, 635.672884853583, 644.246241896743, 661.054127682686, 628.437602667278, 664.488355433948, 645.007207862094, 669.746597551818, 693.517262617955, 704.500146178314, 674.822932848259, 689.14688302689, 660.052670862392, 635.376207461968, 664.269607886391, 692.216158030162, 677.296764977298, 686.186318560794, 675.491515549224, 670.380357891128, 677.397538993854, 673.943900151657, 674.951366127423, 650.141465039885, 637.654622844003, 678.282928225273, 651.152505138486, 642.678042961558, 643.489198070221, 662.926177989912, 688.765646449994, 667.296004563567, 678.56425381701, 650.925190825327, 644.446779870029, 664.982883334778, 682.261923945824, 681.289593288547, 680.834775756983, 653.079583715414, 669.018509666432, 676.452239034859, 692.024771431231, 676.96413735134, 722.472527694946, 686.483370107307, 678.820046746887, 695.696370916732, 659.974125230059, 686.723356498104, 684.660955462332, 639.465854420279, 660.261993048643, 646.933003793212, 682.661063976958, 700.137436903794, 669.244114959949, 627.467149895221, 704.412171821026, 671.681208187147, 662.963712702104, 677.757685314704, 690.480619496863, 695.641217432508, 668.270302017533, 692.654648665528, 666.143512564005, 674.666479410793, 671.048340856604, 685.351445968515, 647.645472564769, 706.45967679726, 638.44168662879, 676.940843306795, 666.422169138649, 682.135350374715, 657.428711909731, 671.329366055875, 696.797803079462, 667.82418879259, 668.172667997986, 659.139859605826, 674.964156627206, 679.149209231686, 690.626015366626, 687.820845509649, 675.312164309721, 692.533370453078, 682.786003092467, 646.159204728178, 681.487945060145, 678.141420961089, 669.988926485394, 683.930437555134, 653.958224825434, 652.761500973205, 647.359022404234, 662.701109233719, 666.712916081517, 664.438174031083, 664.126724318176, 668.57704097713, 658.670643427293, 696.162370211178, 686.034747145279, 696.104367181364, 703.78285759984, 664.379535659726, 658.426294014347, 686.146800471077, 650.923757477604, 662.309408627651, 665.741523897959, 670.985323567301, 618.319922769973, 655.678414889063, 708.83428142154, 682.20075660547, 677.01746041006, 686.556131924175, 714.842594079683, 629.62191548817, 681.361908059021, 678.97862405584, 650.817095721316, 680.543378730995, 674.244988328291, 680.998862921381, 663.278762025423, 692.682766507608, 686.56296100903, 656.587969591295, 687.764847485512, 649.89974537322, 688.673852509458, 683.307983970914, 667.484086996415, 687.303857030175, 667.151220324096, 683.38544241454, 655.877477977885, 665.252099900225, 678.38864740833, 659.720899611598, 654.335588332295, 675.569772182051, 657.134870263498, 658.540946389977, 713.311848626275, 686.381943298697, 658.810403487114, 667.497106649034, 685.303423120467, 673.595952920001, 688.160450702055, 670.948262417677, 661.194692949837, 670.260416788099, 686.939776565826, 664.009812431363, 670.639276786509, 660.252280871136, 670.025266972321, 684.573149961698, 676.229791504176, 668.457347066723, 659.026502917834, 677.983489482378, 678.441459070177, 662.850586511157, 678.110506754506, 643.7234387337, 670.060474366564, 690.587230664136, 672.690947530844, 676.302500987695, 660.357208903012, 678.120223283249, 684.759798975197, 693.668939279655, 654.481381000374, 675.357147990165, 684.514282946181, 650.450831184092, 690.970159807585, 642.689217680769, 665.889390017979, 696.469504118169, 676.969760454, 655.381208887835, 680.850339519262, 655.6065220547, 686.457369500151, 648.988220235, 662.824963041946, 673.428908676924, 669.634995945372, 684.995849302726, 682.587415914636, 663.020683631378, 698.494317925949, 657.839957508234, 668.127623466397, 696.768335143551, 666.574828999581, 646.533618017983, 682.158768946649, 669.498242590222, 674.849236828121, 686.323153012727, 661.963783349558, 691.621418272224, 681.71657852634, 669.920284708174, 676.26035028379, 672.592373581143, 664.041214474974, 668.070983025043, 666.194283264558, 699.789929569335, 658.247351375249, 663.457377057551, 697.576742541078, 651.101184257662, 659.648796296936, 655.59213092319, 642.200202673043, 674.968220458358, 679.823681323675, 706.32822530025, 642.199839428122, 695.765522985393, 674.137711986691, 673.50305473463, 689.484631560841, 677.083120199461, 684.46415026589, 652.815308117543, 699.087617627986, 696.158459080765, 668.059957119183, 676.030649665216, 662.971994731763, 658.203856328222, 664.793188097937, 657.790670867225, 644.405513106478, 655.689662544245, 674.318606887045, 652.326969757901, 655.846681440476, 661.558368353665, 654.975922412326, 652.869577604753, 681.744896966189, 663.516448064962, 684.240387678345, 684.82742179921, 679.54624365893, 668.758630122317, 648.929945741178, 662.92481237669, 666.258930051183, 679.124571219904, 623.969610227511, 687.158914469323, 642.383073595515, 655.537512835434, 677.173897294913, 689.769405159154, 664.121836787841, 671.437064181525, 692.884667418862, 689.374635558932, 685.286177513119, 666.299773844438, 705.225646615501, 651.827805086769, 685.962632478825, 667.791950254, 663.493257527731, 694.065116746969, 695.286320495954, 681.353154833582, 677.65349219009, 680.273314280481, 670.733302215497, 656.705624174361, 670.617069261556, 697.137075332821, 700.097207960873, 693.404343402037, 678.307222399035, 665.434280400444, 686.76962839175, 686.758024741928, 697.077420974052, 681.994289035815, 687.42980407888, 667.272284725912, 658.326812123387, 699.913645183875, 670.422785406967, 676.975383503438, 677.776106925872, 659.237224243672, 659.107336529203, 694.245386885602, 651.589790111123, 648.815480813343, 673.706518985739, 684.293546716282, 668.61999816493, 678.723112070021, 672.210344139079, 662.435126882803, 674.879919268395, 678.972359062806, 667.918993428071, 676.837507037056, 710.326972234672, 692.642888714761, 666.651164214006, 635.65579035898, 655.371553694362, 686.064166057756, 699.368603042995, 676.927207607053, 692.445712927295, 663.237502589847, 699.758913959927, 655.684478086865, 695.707086299907, 688.239991945902, 662.40420487128, 645.462318846352, 667.648246054989, 671.969881037498, 658.347255034054, 666.191787051932, 714.613054158823, 680.892067863117, 686.189064211811, 662.535110501664, 666.009406882326, 692.959349496029, 663.611279160091, 670.00751551406, 681.450109661865, 670.759981976142, 668.629854238484, 657.655802483806, 660.883184093165, 681.819814293083, 684.313647923106, 687.822166705344, 692.215401982706, 674.413795907128, 682.217975511708, 659.523398539464, 657.760405157879, 664.87798335027, 674.552376927508, 658.215774494694, 676.832444238304, 682.247109529784, 666.442817826333, 697.401295608451, 669.407557161911, 656.281517570928, 675.840067723888, 654.866703675841, 670.107949883121, 704.496451096069, 674.057687915168, 695.997640041013, 675.955145053147, 691.864431661362, 693.995722980752, 662.906743390776, 665.634341167928, 672.676650841444, 652.480752597178, 672.366945444923, 697.973076608123, 665.527614182738, 660.608862206623, 680.39373814652, 639.355195359681, 683.170272116663, 658.967482846056, 679.212932747077, 697.258615228687, 648.2367983668, 683.808467178242, 691.348058685573, 667.765518588544, 647.767575253823, 686.631628619338, 676.2028267617, 678.832458097941, 652.083288796173, 674.773299746915, 682.800051431031, 674.812333125818, 657.098716948101, 693.929305982146, 653.091693192101, 673.361011414271, 680.286630748876, 646.20358416714, 673.117845372365, 692.684274711291, 687.901528517627, 667.081072916042, 662.466273426872, 663.016742565301, 676.521881087911, 655.549222379478, 672.485314990654, 662.056968128761, 657.180624963976, 640.983839541127, 679.992588550272, 674.913216611196, 679.820241010986, 649.291413800476, 680.950898259241, 663.566811063581, 670.827766827052, 690.838481090244, 642.518164658368, 663.017760270965, 682.137026529904, 689.970067653607, 655.55271367695, 703.23198008419, 691.413963013329, 663.946075810179, 680.408752675968, 673.360662019333, 652.772768341316, 674.031651261484, 658.957775146134, 691.564101989215, 666.372524841422, 664.530699905658, 675.351080938738, 653.061663544425, 659.449055342866, 698.415880479283, 637.75459126424, 681.720298251153, 644.5358664819, 666.891126780385, 676.298947547755, 654.444176752799, 685.407297173194, 681.776767137794, 685.621057081402, 669.998470754977, 707.557357764807, 689.30921533223, 677.170906958479, 696.795763705302, 680.326578910483, 661.627600624066, 648.047479336012, 679.196115208601, 672.707090890174, 685.215959815849, 691.732365296171, 668.138385146966, 651.785959965384, 694.729406513855, 704.435532218028, 650.188199620244, 651.546189076319, 665.123859282647, 662.74255831823, 700.453309293373, 687.095978207199, 695.517039156188, 666.981220902528, 681.805381308233, 673.023567055795, 660.108222018157, 656.283422470642, 664.171488771968, 668.061572569344, 689.071589823899, 693.205562692524, 681.586754692882, 643.329023298443, 646.40525714064, 651.400599501419, 686.456550781993, 663.63157195398, 664.140059002127, 674.439610864316, 708.807855610477, 684.237122570621, 648.571295916637, 674.715322249181, 684.169244640244, 690.003194063255, 682.467683866596, 687.901155722512, 673.349486223798, 704.295011600094, 684.870480070853, 670.84131407686, 652.161209705468, 679.516031561555, 672.234720597461, 688.408426260189, 681.338976728918, 693.507973352268, 657.003607769455, 653.521814617966, 641.031303009345, 665.816683644052, 669.085950999539, 640.317057262249, 672.614481686235, 694.420825049623, 673.988457122445, 656.104363824202, 697.954784657153, 668.186435325202, 680.228396885916, 655.929410208071, 696.008146929915, 654.728362451515, 690.710772513151, 677.103900283997, 620.380632871862, 674.254880515107, 700.433153752974, 681.615723838077, 669.442410602044, 639.59067337992, 659.648790697114, 678.424357253089, 668.145596215794, 676.699478883289, 677.521607526507, 675.944232053653, 687.933040556295, 645.132496175869, 699.870206032802, 685.079693022154, 687.244590861169, 689.039956445101, 650.715116782479, 672.982420709603, 644.080121852939, 659.24689634755, 682.756262132635, 651.439371914585, 648.487005147402, 696.578944438044, 687.068478754152, 653.481994557, 680.386728945362, 678.155561047726, 658.27237154998, 663.603228625452, 684.880246538593, 684.149171033611, 649.742820432809, 687.786414946862, 678.193503147413, 689.475286258327, 650.197367738847, 686.951144712262, 679.059166220396, 690.26234564503, 703.445965219238, 693.494188013117, 649.507218421648, 691.231486854963, 690.750376851684, 677.916528666342, 655.969650073319, 661.739690825523, 661.387650711629, 655.344331918289, 666.068035054798, 679.678841666117, 711.043020095431, 657.525488393926, 649.662503743719, 673.204867070495, 685.98488583722, 661.674503531938, 673.876943016785, 699.562066115622, 679.582024239867],[137.025692500901, 152.023031765402, 108.515481644445, 133.614678673773, 135.146579160621, 136.090193824281, 128.933174468248, 110.301388138219, 116.74561290951, 131.709789383625, 127.455381902835, 167.329629346766, 149.006821319044, 90.1371740779853, 103.561809088325, 123.715916265172, 105.358860934695, 114.375538553347, 142.200238228538, 151.691885320656, 134.551288695177, 128.766356093052, 107.551450144714, 138.203244288126, 117.644841697103, 134.344692211589, 116.424546866993, 141.608695897748, 129.47892164914, 133.773870701513, 117.41918176242, 136.082862541252, 147.909018056047, 120.868353961398, 102.835080888844, 128.334283831868, 110.354543438964, 168.376355307118, 153.11701166117, 112.91268619506, 139.332465140484, 102.483337460554, 122.797538546511, 125.263887479512, 144.326741211469, 125.875408165594, 113.608506797956, 141.464649379186, 136.821390868281, 120.185930305659, 124.850746786561, 146.167546326775, 131.967041167621, 156.912106387249, 150.168536683405, 170.187683848328, 159.97851850802, 141.488036995315, 117.61687896378, 135.137500787142, 155.51808795403, 138.211073696284, 135.298659620298, 108.465837591436, 125.52198698271, 126.5766315997, 157.930277265717, 130.953373292987, 134.973869593868, 137.238076926255, 165.346344285132, 138.960191925229, 148.962655888268, 141.777231110557, 127.410994647634, 100.820452082532, 130.638500929769, 123.658265146527, 127.944850583433, 148.485622119329, 146.84750752367, 132.99581695475, 94.3831668479458, 148.831093085435, 115.557683244973, 143.326291147703, 125.00802866142, 124.925791894791, 117.055591896193, 120.422546571453, 148.020441141879, 110.252275102103, 140.298193135637, 121.405117962148, 111.079610153147, 129.145920062012, 122.502248545449, 123.630311706461, 132.279112282962, 156.974922485831, 145.48795486736, 129.869358138463, 116.714074013864, 111.302971682051, 124.049982056646, 141.405357935115, 144.468044327428, 164.727143497939, 144.605666701909, 163.266353036491, 112.628780382157, 146.167138701256, 157.69613627018, 137.130790993537, 74.2322481320384, 118.36866139819, 116.228104744611, 98.1473572707274, 126.316839002186, 141.307962093716, 145.701893970981, 135.864352034194, 115.400286657876, 129.988667319471, 149.635161053203, 133.181664738263, 110.195002317565, 125.150690497794, 140.775482438392, 138.225867426133, 150.702816817005, 121.331053539238, 139.481464190022, 167.043131816891, 117.172100720434, 137.993959290057, 134.398074531893, 114.294670505934, 117.929982353631, 119.90393283546, 149.087336391766, 130.380310995745, 139.73892008138, 144.770664130979, 134.91571986284, 125.385371631377, 128.460559828104, 138.15344485646, 122.970628485723, 156.416638690878, 140.563544067275, 131.111389402307, 154.884382348428, 141.037082008571, 144.286423032453, 127.731155326845, 128.992597201321, 119.490069212312, 152.099074298706, 144.808397218084, 116.82565233461, 104.933816498383, 121.993347126633, 119.196845863537, 110.925902634688, 142.028240025416, 109.845150295887, 157.455313006658, 121.636758475629, 133.045159748286, 103.634033205646, 142.846598891916, 127.37078857852, 115.774405818317, 147.074215317261, 153.537281748741, 154.677055946449, 121.217770395933, 92.4895737544555, 109.352623694914, 135.796689943705, 172.168756390079, 128.646850735069, 125.532777572527, 131.093700426512, 126.80582968508, 121.314681961629, 163.903517019877, 121.796751416231, 165.207797569509, 146.995507938045, 135.698106233674, 128.424373770712, 95.353677900077, 139.447008581777, 108.809130249329, 135.196085078557, 123.536674810055, 143.692798502371, 97.9619985162311, 146.196135786505, 166.499582635888, 126.42596426736, 118.984198456147, 150.198130113352, 171.717446673074, 124.291393242496, 120.652408138949, 139.045023780953, 122.539143087766, 137.908868997377, 124.828165991477, 115.605919859549, 138.321804740036, 102.851089667702, 147.674121600957, 141.112017158869, 145.105919080958, 115.78048462845, 122.386602603403, 117.008677402193, 157.979907940799, 140.915279211436, 121.839001692464, 130.657978920981, 120.962459367925, 115.430864243201, 123.435901430435, 105.433478429386, 127.306402630392, 123.396148877613, 131.169709950964, 126.491109231015, 114.515045043551, 129.042664577946, 117.30614597757, 123.681293378587, 128.442843547827, 141.463123178062, 96.3130153904667, 117.189665224274, 129.207584402706, 147.843094572718, 164.891758655747, 134.966890784189, 122.399689753271, 94.5688395298531, 137.442578147742, 121.660440242292, 96.2871254153096, 133.404391629223, 145.316738654981, 119.445500347542, 120.316082895467, 133.139215050057, 127.704105107811, 115.080734920416, 149.781009956758, 128.417274347465, 146.186247855232, 124.45048625135, 119.582701388683, 136.227488382709, 117.591087189372, 159.870985563651, 142.122014113175, 133.145345730063, 135.648462619375, 143.242954665567, 130.325997144387, 134.136587815658, 128.546890217584, 119.152633813941, 180.251084514774, 124.440062727316, 120.411014480177, 126.317171878663, 138.455745981236, 114.921990580038, 128.876371820744, 120.34809483049, 125.476395530552, 166.349528148252, 138.565388169577, 130.037270398382, 115.921176154301, 139.643301939787, 116.172846647727, 148.990359999305, 144.192892484058, 129.970356678467, 148.796474903458, 137.073584840307, 120.544968730649, 118.546680374557, 118.088232068566, 100.356262179014, 148.147972656467, 138.318775614875, 134.855654201982, 143.761161227246, 135.408559685412, 151.150893393492, 140.327554812103, 148.785946040179, 138.394663005217, 121.034145334138, 126.792946411779, 116.035292833994, 136.689508563626, 136.803123847874, 130.158877133903, 143.505055916576, 148.641133576553, 125.676860430209, 109.072249203113, 148.448481698225, 131.239816057193, 129.210838483417, 138.710673937418, 144.707403416019, 106.681020938829, 125.494435284873, 130.466508490253, 141.062538590498, 168.052650171075, 147.040993174705, 133.278904528193, 157.90907479682, 110.582103960239, 115.734113972233, 112.719090306785, 135.365501574459, 131.426195584061, 132.622524213458, 119.177203441144, 102.165668353502, 148.26200235148, 138.183883492207, 131.905908863988, 122.857377824056, 124.51361173942, 133.484665165166, 141.737267052905, 154.25402367544, 158.715204825307, 130.711104582916, 140.021774687137, 122.893334027295, 113.264845135945, 102.987799875292, 154.235611677632, 111.168698728641, 126.316492626285, 111.526909617463, 135.615095404756, 160.770866725838, 145.837130165399, 125.102616872619, 155.320385708994, 143.219754022086, 148.876322105946, 117.224617912096, 116.526664327813, 98.3104500687999, 86.1529121177799, 159.767951062846, 102.736635512692, 117.885927077184, 126.315512216449, 99.1985770633284, 152.830180125118, 140.470643146117, 127.231599557387, 134.936434207658, 124.384832588288, 133.973011059702, 120.193466299497, 120.135112366509, 139.322668962647, 124.002080231821, 121.988464411987, 140.572444661237, 144.648741144981, 134.606303117429, 139.06873578963, 99.3913548702929, 127.862192557209, 121.994599894374, 129.473748081963, 148.772186606218, 155.216450045366, 151.405856149656, 151.193607451538, 143.426346461841, 126.553747403877, 121.902919903037, 150.727146780097, 137.620030695646, 120.746781571701, 130.189745682713, 168.328698026065, 127.934043366922, 159.641562833522, 157.068227124687, 124.401701306317, 120.221035123726, 158.557033791233, 126.625625405253, 146.94895218757, 159.27311585052, 128.503105007284, 120.691392619415, 163.718309770945, 147.545763329533, 118.81031992681, 122.53698238637, 122.179898055433, 118.946782175812, 165.13237987717, 123.596490973809, 158.506685921129, 138.410634426412, 117.818223825916, 156.600302815627, 112.934086855022, 121.394342171794, 135.560964563814, 127.123633193909, 140.508876088805, 147.601294538971, 114.695237824676, 138.610931540032, 159.465506571155, 145.576587371606, 113.411872852179, 129.777021568503, 125.498103269518, 147.549604134465, 123.734480609281, 126.938816953435, 131.926681944377, 151.600680972852, 112.236989720023, 149.049421837907, 107.285025577, 151.241470479793, 144.321417304319, 117.312457788131, 171.514748684473, 144.978454492089, 91.5548504875075, 137.897713450065, 123.389411412939, 110.649258796483, 119.910505031127, 135.891156225076, 85.5976275264832, 133.18165024743, 116.200388303013, 89.2133785944239, 149.688836626692, 153.136301892055, 116.172745563116, 133.198635355603, 159.825654799813, 158.080005593291, 126.648086638818, 138.247490411356, 152.607337167771, 135.414137966821, 117.865679750474, 142.06358408454, 134.100043291441, 127.907608708858, 147.503225816186, 153.72911858642, 116.153671379345, 145.239804925367, 121.224124350282, 157.753965391472, 127.744978250698, 115.61402557879, 139.3779435768, 125.495234891713, 119.059013881383, 156.22200996362, 139.184600364967, 113.959927871934, 133.268200572443, 114.078388774198, 120.795643743189, 133.53287636331, 138.520161864398, 105.651657901208, 146.220887049391, 155.452564265613, 166.304197998911, 151.020401308068, 120.269977603186, 102.927982251428, 155.010732906171, 132.57504363333, 128.655494182464, 133.935564574042, 128.521490563182, 112.023929789624, 101.957472692818, 124.695440187117, 121.197319206698, 125.987800751001, 136.761898256673, 140.17105613265, 141.275332414463, 102.665185065441, 119.137992964382, 126.415775454551, 158.160255552996, 147.694041745482, 94.9655628753472, 146.969996692138, 132.278402759943, 117.303027335167, 146.959449836098, 140.01736771458, 153.33908527296, 156.90859799353, 129.363666219452, 121.785489177093, 126.456018306412, 141.310710062529, 132.760032784085, 139.245288052275, 132.798526011521, 152.438346092067, 146.690814607806, 114.890032635573, 123.604684116448, 119.741798774519, 132.10223863302, 143.589991214452, 144.170037449155, 102.288042418489, 159.903476952702, 135.664766460237, 146.153384322593, 108.418017661476, 121.640363050353, 132.348414521759, 155.244282632576, 140.163204017294, 128.34424126516, 120.939111078244, 138.072601208755, 131.485126975311, 153.751510479862, 135.826420768129, 93.3029826518741, 105.824902463416, 139.429042913609, 99.6641749144954, 150.343115969947, 149.093201063899, 137.286341238364, 150.791815520503, 147.486550543804, 156.85468957158, 157.561985237783, 142.060118292283, 126.127971685463, 109.040256045603, 131.197372019513, 143.97902670723, 93.6578658033846, 148.988697582148, 128.464232853119, 154.134388485093, 135.012768227521, 139.355910441504, 103.787640532292, 127.756754983168, 154.934005480349, 111.731974225, 113.95263794575, 104.240073458628, 123.531886090132, 129.830126246868, 125.348669289873, 116.614057736061, 93.0403581565328, 101.537996640756, 145.356720815058, 141.653719864582, 124.628100525956, 132.134655867388, 134.684327657063, 146.178498808464, 126.053516652386, 112.435008476475, 133.029408647981, 132.974762471362, 103.01322364408, 125.042679851134, 132.378258829377, 135.512843487126, 114.769186234, 135.574228117664, 150.139892653153, 129.91087743225, 140.014090856421, 146.468762276257, 160.621499459741, 155.785024292964, 132.167644361463, 128.302690496484, 136.398953245118, 146.379889416911, 142.214379077342, 111.276527964348, 146.808041353142, 162.366752798493, 121.185952477429, 137.713746621731, 115.833380868868, 125.884361128605, 121.416370856732, 145.4750810855, 135.984901053965, 126.876826674768, 127.240882221827, 156.707701874036, 139.895463211673, 102.653248898329, 142.738712888667, 112.708678791168, 157.432372637433, 135.329501514857, 109.816531776346, 143.736888647579, 125.920186953382, 120.316480123622, 165.377486930054, 120.953494142206, 113.652247344609, 158.845614919879, 137.994172889058, 117.965036737709, 124.23510676177, 134.597239031758, 132.146863133863, 150.137861848919, 150.578615646291, 98.926218029752, 121.002877936643, 125.032594869545, 141.849308543189, 127.030224211341, 122.596866920234, 108.897361272058, 156.921793945099, 91.631454106332, 148.115125329963, 140.924436112855, 124.91272304466, 138.968055196232, 111.796770192402, 149.684346598282, 123.705678064088, 114.372907121465, 122.791181345368, 101.941950067535, 128.400397561902, 146.758740717287, 132.483072544149, 128.305990235669, 102.023064329893, 156.745755150871, 135.22871476977, 101.526409284743, 144.712735427352, 103.716348543681, 94.3611926699877, 125.864220267726, 149.635522556104, 110.813942829474, 122.743491576853, 164.001899268815, 138.152684171628, 138.368898488197, 125.009280622083, 110.887056330571, 135.683836307882, 123.9816344403, 136.012655379012, 136.076977379759, 106.532261076178, 126.750891712714, 127.011868546369, 127.824685620037, 124.807728893664, 127.600934245649, 94.0521512282262, 111.401736678757, 113.397522118023, 111.220031275615, 124.171472028086, 115.692759128084, 126.091800046578, 117.717701843465, 121.697219532841, 127.163778423014, 138.251584902359, 123.66057641206, 150.763066891014, 137.985980108985, 144.291847440866, 122.113353418309, 117.926997954404, 126.724290714669, 131.850083807646, 160.232499622834, 111.186063140458, 118.161986972603, 129.414844183626, 142.044488338024, 86.8396912347818, 136.942406295312, 130.072658523691, 139.556154152376, 136.48258856071, 146.096692351561, 96.8172384046205, 126.229240076166, 88.3618957031743, 168.427523188933, 128.427654950234, 169.840109719518, 128.264341338249, 163.109704488299, 149.58047647037, 125.791388575587, 135.099596793678, 127.616645879131, 109.714208350674, 118.155116801082, 133.550760023094, 111.076044584444, 108.003945270765, 127.235502330485, 164.265578218846, 146.478899606878, 154.434114890331, 112.880124831413, 130.685008708361, 152.011257825459, 130.189244790665, 145.963431327409, 117.628377479885, 139.618762449268, 123.337110729145, 156.71510534871, 123.800607933185, 149.999496925334, 104.706161803559, 101.716275520779, 154.953571760774, 137.669402196669, 128.105039482628, 133.174924892345, 136.682756275683, 160.865302634347, 122.36283312797, 118.025479253883, 130.918391903618, 132.81157996057, 114.980048778986, 122.446889784777, 127.504996385772, 102.90981009261, 131.122083435829, 126.567106411136, 128.905901780974, 127.664322085339, 176.24506738792, 127.646133531607, 130.066251136412, 139.194955794837, 111.73475023764, 148.458854389831, 97.2242077701906, 152.763035010657, 130.676321618768, 136.399960532401, 142.456253274449, 147.919487349948, 132.724616631586, 151.039350221172, 107.649588738695, 126.836455619299, 135.702344973997, 114.254200651888, 119.035956346137, 131.681546535917, 137.808802777348, 116.541407015365, 164.036682605484, 148.388567460332, 140.795344238661, 134.63458216852, 132.386915598805, 134.876354744229, 161.105354729687, 86.1485396390132, 126.540090801508, 157.976937710236, 122.499358522066, 118.969942789243, 127.881169716552, 125.016339502375, 122.96094702504, 144.388708788944, 120.34170233891, 133.63274595621, 149.019998066748, 131.171039640376, 132.425987196744, 136.491613266151, 124.450378482715, 137.389525824321, 142.192865444959, 167.496286677384, 135.779124192412, 100.506575147212, 132.389415271747, 110.221896436855, 107.274224915634, 148.032787372043, 165.061770251753, 121.363021093769, 114.514659759164, 133.738669921304, 150.66613949559, 137.333740656997, 118.733392697099, 147.697522327906, 144.456249329411, 134.973135681473, 145.63362843852, 122.363477537719, 127.801047518717, 122.056577904057, 128.864198647949, 140.767868696675, 147.477578471593, 130.656325555105, 170.007712043553, 133.117246820862, 153.075177223549, 127.923056382594, 137.464460754017, 130.960847498741, 122.467692237397, 157.005461338261, 116.934942917067, 136.94002301435, 131.631082145802, 127.907921834469, 141.819257149663, 137.059206304678, 116.759729272823, 162.140809281063, 132.787737960736, 102.500572735166, 119.263395876109, 138.72934007644, 127.430900310373, 152.894400946929, 156.752372372106, 124.581078524336, 125.963743498352, 120.430463427683, 143.935976537997, 132.590596125571, 129.632956035338, 124.475382031735, 107.748890814749, 129.101946255159, 135.318283502403, 133.534784282463, 118.527459254078, 132.293087143121, 152.961373703058, 129.567554695041, 134.802566287162, 114.360923422417, 133.693066241293, 115.114762782109, 144.018562023838, 98.5776256600665, 138.854913601758, 122.091944240029, 126.084450776447, 136.147666279339, 122.06449756134, 139.392483016938, 143.120848241246, 132.04662240542, 118.894232399051, 121.251668306872, 120.38171003151, 135.52460682088, 127.235778281941, 118.885697314917, 123.774330296746, 122.283653592068, 137.727632881674, 76.2396822193278, 152.044484587589, 150.890152848387, 124.246474959794, 133.386973569983, 146.090071358629, 131.907610205245, 119.919095520169, 128.05659795098, 130.805088820921, 141.243418901164, 133.722263016304, 147.415595120688, 129.528138293332, 135.734558783536, 123.935854794552, 117.006217924954, 144.114638465616, 146.001495983943, 117.065126879314, 150.403453364207, 100.433227836703, 144.750659456272, 139.751877896408, 118.914918774987, 121.208949431559, 112.283062026341, 93.0847867988379, 131.096908793247, 150.052844865392, 122.116305791401, 128.339627525976, 125.413088245482, 146.091702699225, 124.274894247426, 107.38016925315, 176.542889881578, 119.700147676008, 145.399713222202, 108.099040886795, 112.987129872073, 114.630168857034, 133.618611529346, 144.748289835261, 95.2633138533834, 116.955502683059, 165.471478398209, 136.290048408244, 127.062174891867, 99.4178264552075, 130.184500163598, 124.225037364658, 127.050106233528, 137.370986724954, 131.430836887115, 135.091967681285, 108.112621643167, 114.706414111288, 142.717474882217, 133.288792908338, 104.147421825824, 151.970270574175, 124.940115004171, 109.227180310144, 134.826315293199, 136.48787906854, 172.4562192649, 119.632172549553, 124.620330983143, 126.076861081772, 154.750184074119, 142.172105009581, 125.985401273035, 141.61880418643, 142.249363862478, 126.073301693268, 156.604165447711, 130.006587037251, 110.196043090402, 148.441297565402, 101.724373596127, 147.096616393459, 154.251495684028, 140.446945445427, 134.023369867665, 137.04182996618, 127.732634551326, 123.067877863599, 136.831898914153, 123.377594990961, 130.547977565885, 129.829735293202, 176.595606183788, 160.759182992556, 150.800004455923, 124.917548557805, 87.8775013425556, 103.739976392031, 136.401421629674, 121.201417343869, 153.571268861455, 74.2632294350327, 173.207416583509, 124.881039032207, 127.233157724358, 99.5188983236083, 124.443317609592, 147.931404704257, 129.854131870897, 158.781319532121, 113.523598638357, 123.695111020941, 160.92448700569, 135.809268435565, 132.872240369688, 123.164595737611, 155.021042214227, 127.581948643515, 130.220333413212, 131.043188558982, 134.177950205877, 153.829884837069, 143.297392784758, 158.039077436042, 139.211542442561, 133.86639507681, 125.839878236813, 139.910525754414, 156.13781591821, 135.936700626235, 146.711918848255, 145.273366056665, 165.487904475344, 106.817525708117, 153.632596197011, 134.199280245666, 139.710356234126, 123.416371080288, 112.88898560307, 124.037640163277, 118.59286322096, 129.225059336663, 134.683651317727, 171.503205170351, 142.814499936378, 126.651586967222, 130.522318976956, 122.295652766735, 153.550418017822, 133.415571957586, 128.212530525406, 146.914789327815, 137.632264641118, 116.509447797186, 121.752463140938, 154.515341388011, 111.690337865813, 132.534456403118, 175.851254324485, 118.886680255733, 118.558982181984, 118.820627203321, 147.417253090573, 127.247727742673, 143.144351162592, 124.723999521076, 149.036067903464, 143.990007344754, 107.791704112825, 98.6675241843729, 123.561988776916, 129.118755703844, 131.64096134677, 135.214093918619, 138.631685008752, 148.835223793659, 152.678760855417, 111.600045989473, 99.4912043347265, 124.156428498306, 115.896954964417, 135.895627665005, 93.5160288304556, 145.515763559765, 131.205300385324, 109.144459060576, 131.858181105192, 152.30901174882, 127.411399888356, 127.992432617491, 131.349591918287, 103.863097041016, 127.153016616459, 128.8954840856, 114.776747654083, 137.409149112071, 117.312014866703, 104.145734168583, 140.255492004472, 138.459205286926, 156.415711788891, 135.975863072482, 156.696233389212, 96.1945067416352, 138.163809500329, 112.640111834112, 137.760846149836, 108.033498246548, 134.67947747788, 146.726432488033, 128.967366584991, 144.556006702903, 153.861621532712, 99.3484902445448, 139.569732622872, 133.004211769716, 147.513185250388, 118.714718634524, 115.797206753287, 160.349021396676, 157.127889267652, 144.413444827119, 136.721309474754, 131.560230667331, 118.732419277159, 153.734219404007, 115.842814392384, 148.578361085894, 97.4299465465937, 138.8513910619, 155.307046078861, 144.643050405832, 140.398402938519, 137.616009073206, 131.396868370886, 116.525066181155, 139.151605486693, 111.885402271468, 140.827964400316, 141.016777646374, 134.485966891696, 143.235617401432, 148.038031146233, 131.367719676806, 92.7148337144078, 117.399341857002, 83.49369964828, 137.811474540019, 165.331706537277, 126.183142110145, 130.38743008662, 147.968813950214, 130.024637759031, 117.855115870048, 126.54796509387, 128.761709971188, 119.190116685635, 123.077131315077, 127.895266601498, 137.070573025147, 124.109108887248, 102.608598744027, 144.303051680401, 111.834444868451, 119.471769037002, 128.369020005271, 119.736362426509, 105.833313766457, 149.878495247856, 142.109050953931, 144.395205045832, 135.164658350491, 110.586313582562, 127.34149385713, 107.950014546805, 127.052167709794, 133.136945545066, 114.46528423364, 100.00385053642, 119.081181778116, 155.742528554777, 149.104154573216, 123.445298010954, 143.531240521888, 111.197095227003, 158.163685869196, 110.30889947027, 145.717509490929, 151.773477005893, 110.718818412906, 129.915019684018, 125.556207080069, 116.140670305898, 139.605258814214, 93.2313811545993, 95.6096565735107, 108.712567295812, 145.315503152085, 143.738379877103, 115.425538270907, 145.24747329683, 120.885008525282, 144.582755827934, 111.893778111125, 145.444034754672, 123.393956098463, 139.601706167935, 127.80361122534, 91.0035054769463, 127.650976182326, 89.4540473714129, 166.525257820085, 148.600963680748, 153.17455193032, 130.078812190475, 122.16261592396, 135.645120675898, 139.824804182302, 120.700006589347, 140.617205065605, 130.744347242355, 118.937520790763, 121.783788986912, 134.527499406009, 137.529840911819, 149.626208063573, 133.43306029679, 107.990056070654, 132.756078790046, 137.830043755732, 108.213221723677, 113.770452264766, 125.004722241251, 116.137973719193, 106.318560430144, 141.400719299643, 129.008492261, 91.2057713179469, 137.811766473895, 169.295219928275, 101.82900559152, 128.270585771944, 117.5608507471, 158.002626512541, 120.93792699428, 115.116430359902, 149.182374913514, 140.273924888495, 165.182330723931, 100.108909444775, 148.731353662269, 141.703499363391, 97.487503780528, 147.557766017055, 140.799495943674, 136.337523179038, 119.161910542688, 129.382443425881, 135.014530142767, 139.489583237634, 145.010597779553, 138.268808338863, 155.389817554292, 153.61657891817, 138.057809027584, 152.211803620767, 115.508325513562, 120.313967006832, 156.971598777764, 122.746242197845, 152.898368130128, 149.445517562159, 133.879972529386, 134.157303891287, 135.149073674051, 120.275834900923, 114.262068491286, 134.399555129928, 124.016188366824, 142.322693686385, 139.547851251071, 113.548104248731, 116.312316036642, 134.986794039219, 134.863536646743, 130.379189407782, 130.079274372785, 130.190705357964, 127.99362066637, 127.025694594301, 148.628300120887, 111.407170880297, 137.089218442893, 121.198693687106, 129.970241672474, 132.67615496535, 149.223201989076, 106.358971561527, 122.337638259554, 127.950260381048, 163.034534451808, 130.000245687158, 129.167606395459, 138.150612726646, 164.917456042319, 126.672055674107, 150.007659622636, 120.51852235535, 155.112809969547, 152.228794208663, 105.516695334376, 142.673718099915, 133.6920345191, 95.3406651598136, 126.281959724598, 130.880272217042, 105.617818645966, 173.605782220475, 124.896137106129, 167.371867699324, 161.019714732622, 143.349765031226, 141.19646957399, 137.652931058356, 106.948340623038, 133.483085005163, 111.121596122137, 128.486822578863, 133.867756960202, 145.225997825323, 134.956986623943, 161.585367932912, 124.755274863707, 124.104405035432, 119.718856797902, 135.100035971219, 124.69294783384, 144.297501679855, 154.36868323742, 116.042022716791, 114.118618683177, 144.553226069026, 126.525560417465, 122.18680751439, 103.134528812049, 129.803007418052, 124.431926028232, 138.749786598154, 129.313988431203, 158.089795899982, 113.146423334357, 155.51702185964, 137.875734590164, 111.813012059227, 125.872421331841, 133.750232847751, 143.836900974324, 153.947745782817, 139.176890378714, 181.416122442317, 136.272230730703, 116.993776912371, 136.55699421597, 98.4397911655268, 119.787554866569, 140.789707679829, 125.960124753319, 120.674702002988, 126.598501230289, 122.95843625805, 144.802390547021, 103.89012902146, 154.539366666047, 165.275564954228, 160.474022568741, 138.327949223023, 121.779155508589, 152.714750187113, 138.882393436184, 135.867238680438, 123.174805674692, 140.36107274214, 159.509277520586, 143.086612771755, 132.275207571863, 148.621513232715, 112.182290783082, 140.416171218116, 112.620421313675, 120.550725740163, 113.924357230359, 141.777017077593, 103.10682366913, 122.141726814957, 86.1655607596967, 126.455282009322, 113.913885216468, 144.465761129195, 134.055879187431, 144.810585573179, 142.723591954318, 159.683560488486, 106.335889595023, 137.644871715369, 132.808966788661, 126.320414322082, 144.910137908186, 170.749527802265, 92.8080672518118, 130.921231555465, 126.390793518228, 144.11250682817, 162.067937000852, 120.490630078327, 123.513354102524, 134.347798117328, 127.529543408546, 102.587369047461, 126.081181737485, 116.201734495702, 138.562278621278, 126.719768152994, 104.756937608562, 99.2517505011261, 127.572828899046, 123.092873048973, 114.617250959518, 120.579931341426, 125.047116238324, 117.752877054986, 114.090249649195, 105.605400257816, 116.830537990214, 142.769372282082, 124.788921233919, 123.403358567899, 145.024088984454, 130.851105219331, 109.571403686972, 117.570148810653, 159.682592215472, 141.557127651719, 140.82243741923, 111.764468354967, 134.670192368534, 146.863368727177, 123.579596812249, 102.637702451602, 146.502305160946, 118.394675792741, 151.721102156402, 153.435006566614, 112.107109134289, 116.053039122999, 100.418447667735, 122.465002592473, 149.495997372287, 139.910905333906, 136.961841905923, 133.215593564205, 129.437367512022, 120.782676793731, 131.586701928385, 153.142190008866, 163.488489013738, 127.177887294051, 130.928901207082, 123.639787578679, 102.869477184368, 128.813003937826, 92.4381851291757, 127.141680695814, 105.459710461815, 133.823573951304, 144.87918764894, 150.478367335796, 134.408012799454, 115.654077406103, 121.430781948175, 122.157934901559, 110.498691022561, 122.227210774125, 133.418046588977, 108.429882324127, 109.838122546601, 145.974664774203, 119.37475217115, 130.904243299397, 143.759594677746, 106.852519632842, 145.2253294952, 128.664176545742, 138.966506143057, 139.2866642302, 106.91650762824, 139.725695116925, 146.293254537361, 145.481666139936, 141.080339388274, 150.97681684103, 142.537523965329, 123.617291800786, 146.481192816584, 142.449574584361, 147.728689669487, 137.541073009508, 156.655518336437, 135.262007127664, 114.369626191279, 155.45123575466, 137.606006584962, 133.834760250736, 90.8146796186373, 136.066657534289, 157.156315228885, 120.551281241386, 116.532189642985, 139.558582503143, 110.127297068062, 135.499209629279, 111.192281292837, 138.795671357054, 93.0582597916908, 141.104101654047, 132.216854813046, 129.948722578524, 157.632819957134, 105.361130823108, 147.1731555645, 119.545991743812, 137.529896505331, 146.001164825424, 166.344698529078, 164.865461122619, 135.194957170684, 158.87739572862, 131.997124235518, 139.66892067906, 113.110100464559, 141.939734815688, 134.407807577981, 129.275627167299, 136.000975458527, 161.554195023063, 122.452188171244, 119.349627965602, 122.223367052242, 152.008693765891, 156.090393467216, 145.430829011054, 151.588217148668, 110.755100138357, 158.947970233398, 144.209191121721, 119.83025081297, 115.953102389477, 123.759074412261, 141.040941110591, 127.023370670664, 129.65372382023, 128.566281628444, 131.612215061889, 168.773975879442, 117.112418868388, 107.742919815231, 121.042337647054, 108.78414641621, 126.902699023867, 144.795046614397, 117.339466908313, 165.038507499572, 106.485718947414, 108.410700720692, 126.694602701008, 124.735694376578, 128.907968992534, 124.454990132111, 144.974107739412, 120.798301949726, 144.481560418218, 134.725019556201, 130.618965813718, 176.438835364483, 131.403476116204, 130.147721671714, 129.096138112919, 146.398432727715, 132.381302706025, 135.242297163277, 138.272864118498, 118.25817355079, 123.884052539618, 127.278044690923, 151.04643385349, 124.027249038141, 133.483857758064, 123.104268966707, 120.063355604351, 134.271875083508, 120.349996773946, 147.428369663921, 133.650480478438, 119.160623975763, 126.796289520572, 172.55791212182, 138.439129812139, 142.935922534913, 126.640123482994, 164.231374224833, 110.010263104976, 114.295949212668, 136.715497169079, 105.471342495514, 136.446640826583, 124.185828684932, 105.55366764843, 125.488334954756, 122.224514666579, 148.561978330997, 141.200893553368, 149.791936027101, 140.976825578506, 130.284036716794, 135.871866744406, 119.842967838967, 153.622868483048, 135.812636390806, 120.138325524172, 158.609578684211, 140.223867654542, 149.883596635211, 150.588781914628, 143.985947301491, 133.489544646528, 156.325984360264, 112.134905192246, 141.985872205127, 143.792015975159, 125.059213732554, 105.791994986231, 147.279204554491, 122.46499112687, 109.326212084234, 121.836825885325, 123.123946711994, 138.734427871993, 127.148607174837, 132.903478593722, 140.196561128043, 155.283662662954, 100.382475611488, 147.209055317725, 162.330492447676, 162.090397650266, 101.363976692331, 155.635683889117, 127.149649666843, 132.508873285526, 141.333486584604, 134.065369744585, 143.178609607575, 162.903234688854, 113.324433115992, 139.471845682748, 135.337524594522, 140.012960187929, 127.732838926694, 123.597718359028, 139.920898193655, 104.439129615404, 97.3714478606722, 124.038751380019, 134.852119067811, 142.371780258779, 119.397190259847, 131.906672282061, 114.32616005506, 129.537163807774, 92.6332183716875, 107.887777440248, 141.794052876814, 137.317275750154, 123.601319769516, 144.544330400046, 132.926206759557, 136.31497001265, 146.554506716611, 118.861113834031, 131.244790502239, 121.706188859076, 138.121072930017, 150.802702662161, 118.897223278196, 121.217861696998, 111.417186379184, 138.157442978292, 153.683441851242, 136.217879363076, 148.594928620909, 138.963591320385, 143.68872087999, 112.719952423996, 114.003854590972, 100.307321513022, 123.742862230737, 138.339532255691, 115.230184625158, 147.918787734322, 133.750204364386, 114.305291864292, 141.790739694223, 132.214390787866, 130.608909591273, 152.696504226378, 139.533462364801, 104.806852242795, 135.171377372765, 135.746706449709, 129.412586187907, 135.757807638363, 133.874599772994, 147.654207265509, 126.10907190918, 101.230741321909, 124.024720663178, 121.967113707985, 128.834224396925, 126.933301737049, 143.149337894938, 126.109287568642, 184.474488592984, 131.383007206276, 141.422036233213, 142.440237961369, 114.703247220007, 153.253864243717, 104.662900122037, 133.802842085529, 151.626905546408, 122.531468712462, 167.712339382907, 98.1804384483877, 167.966224372884, 131.327990581821, 137.650258131093, 130.239720559735, 140.391298610486, 136.64776700319, 122.706919536917, 120.681147613971, 140.371535221393, 155.787007894206, 129.715711726292, 160.328082081074, 121.866488981696, 133.402528806565, 135.16685259222, 160.768506151446, 140.293064851859, 171.015527113994, 157.417569674969, 121.235745664119, 144.091752975527, 128.291790042078, 158.021884732664, 128.673274461602, 126.257867589106, 140.067120827748, 136.136073534012, 134.546296652408, 126.368332477487, 147.645386061049, 133.360768428167, 120.716809681211, 136.411208357143, 111.755335525857, 118.740246014168, 119.366152447644, 111.725332484797, 129.030983111046, 141.603928536192, 110.405891978394, 137.359515700502, 131.006599796808, 159.170648470409, 107.957585904668, 152.630302718936, 123.400041799692, 131.635848162023, 123.998292706402, 143.615826081506, 102.14744034613, 139.179671223045, 118.897768819302, 118.363756983396, 128.107385775695, 122.162110775848, 129.377733305096, 181.321001487894, 108.639953734284, 151.586510810886, 110.204549839852, 125.61478832908, 128.560786363748, 149.320970533289, 103.097490440206, 125.420226941646, 125.260461250442, 126.679093513165, 134.072947533176, 115.218534909754, 123.187162979831, 144.029989685747, 144.167734663267, 125.752870562716, 139.374248384229, 143.18899027123, 139.262663427844, 141.600295520216, 115.15099811349, 101.753371203792, 138.013418992204, 131.973994003043, 154.767257105738, 152.546579685505, 112.397096057797, 132.259478087236, 134.14490869099, 130.387163341509, 133.047064982502, 111.297830904916, 119.574474838725, 186.903425560685, 146.505875881922, 123.251829144445, 95.1230180751841, 145.885490516842, 108.381501474301, 158.434832243411, 90.6939270135703, 178.05105805831, 144.65642448816, 160.678465180961, 112.788972008481, 127.263710211271, 148.997755676844, 134.244436238323, 155.393603034599, 146.098654057567, 121.200050498648, 159.604470990652, 136.114981200894, 122.001949498235, 173.016904337185, 126.838143932524, 134.712388757678, 110.995051023596, 126.438762527929, 142.96897498743, 109.379533575273, 114.844060131203, 108.917314175766, 147.669105019363, 151.427201355144, 121.163823083699, 162.374719698228, 133.131627092621, 151.942003377299, 112.397744108895, 168.372930280924, 149.386427133409, 135.331026884155, 148.775472971146, 147.574333552914, 141.039987915317, 150.932440366604, 114.951564045728, 125.823674314244, 129.870222475127, 149.325638649258, 138.837883411249, 126.138852957987, 143.429901387253, 124.099999839128, 147.727303969419, 126.558754628764, 122.096516204261, 119.525993245186, 156.186341815862, 121.090690669367, 140.526597320964, 140.26928516204, 149.815253028797, 135.378264100555, 130.117137327145, 124.02274339534, 128.013419749234, 150.223871457049, 126.62246782152, 121.064073962113, 116.307048891682, 150.235918335339, 126.330443743774, 139.709619199147, 143.601477163818, 120.386415067274, 113.532915503799, 122.474872059956, 108.736695924913, 124.283963248665, 134.226762880637, 136.41144595058, 133.039288908844, 129.99590192462, 136.529651954011, 128.817415955858, 125.933148544285, 126.177297407944, 137.370255451389, 148.906159444606, 95.5845642143586, 96.2387075234841, 161.249895080905, 152.727669511451, 128.490789028862, 119.570511797694, 135.950627052755, 149.301167562473, 140.056195988788, 108.861659252999, 151.065799035384, 133.204757589578, 127.521482332337, 144.136156158398, 148.221328199516, 145.369442595406, 134.978892939515, 142.957943262229, 143.441494083669, 152.037340016446, 120.171619163352, 141.706672356538, 127.811936421165, 139.097796773755, 169.824130400333, 105.451576182767, 156.566313014497, 118.981527919474, 141.500174950849, 111.964330683625, 107.342224389109, 120.322748593155, 138.757805811306, 156.109852317643, 129.135459329544, 102.268657789315, 107.943520953436, 151.497474790723, 109.547053584005, 138.820331829411, 144.319625600881, 114.249134037047, 126.756581543311, 138.541062871584, 147.832973952296, 142.387744271083, 121.507573082609, 151.982774518539, 161.989110381096, 148.187798581313, 101.433310918353, 145.683769962013, 150.933675185354, 153.462671673947, 140.145551692606, 146.095450878779, 145.529239924031, 139.183056232997, 116.02303967224, 101.184723790091, 154.891809438067, 161.169013023341, 123.579909521806, 143.47136688204, 123.316750737501, 95.8484507552119, 121.301501811454, 108.666202671704, 143.865419116167, 96.3475984288978, 123.054205656329, 155.06703685094, 161.950851877002, 116.010960905306, 134.558670609165, 137.94724582168, 172.154992775622, 144.899265519785, 146.152192073281, 128.388110539574, 137.563988326463, 131.245539642455, 133.753738793345, 119.362401779158, 160.427274376481, 109.373072857233, 169.619341458428, 150.945941009301, 113.615786547972, 126.180172846285, 126.917548490353, 122.730537997224, 157.048990838021, 142.762303369775, 136.082446787451, 154.780720799447, 159.143484787259, 136.403461764636, 111.36362642006, 155.618238802846, 148.616571658724, 124.41261068045, 152.793155162225, 145.085930773342, 161.218025309761, 116.678620878718, 109.695867223471, 132.073316294795, 118.19260363484, 121.250134029928, 122.825896308593, 141.881292232366, 99.8847023380317, 107.396693804023, 133.175991018307, 160.041187022949, 110.19430027894, 148.549038562179, 96.7689067853305, 119.725586580059, 118.746316782208, 150.262076456133, 153.706695200836, 154.280662997033, 115.340508536777, 123.724387208434, 123.897384857581, 139.643382914795, 148.68533304384, 121.931471085607, 134.537818320612, 116.014425616122, 138.142226174803, 153.871257808419, 99.1047257051095, 112.020433946355, 135.316175079909, 127.502366530392, 117.33224740269, 122.336293340267, 98.5257848673022, 145.201811680997, 106.258680248723, 119.463012225975, 147.242043279517, 140.164431251793, 128.717878808186, 98.7156983924309, 113.183224191749, 137.108051041848, 135.247089332872, 125.652582062788, 138.909848678937, 134.486320165322, 123.57837246246, 103.217963764212, 120.148062245002, 150.19010426684, 162.312434472474, 141.89605002637, 128.688838699159, 143.489454846853, 122.119236182772, 149.607985836988, 120.2368726711, 157.072385312213, 121.756041531203, 128.735487789435, 133.832799551958, 90.8386824042463, 139.239404716165, 137.408405182684, 117.36924973346, 137.544550056849, 145.88727033877, 148.504659291501, 143.832120339429, 113.594000843781, 178.381380077192, 157.832911178217, 134.955997647495, 162.85207130956, 94.4012260913895, 110.871554133374, 127.177666568088, 166.066591958847, 153.820402250366, 118.628284182716, 105.101154816548, 113.747249311925, 148.357884178725, 124.265230698677, 112.452455259761, 148.397583475776, 147.061519407245, 157.809791942246, 114.939547062101, 131.721109083143, 114.017746036749, 126.579757494705, 158.289252128328, 169.616108168012, 114.156716310479, 110.018834633443, 114.600114133782, 110.114353190688, 83.9126346845842, 169.848803730294, 116.343517548183, 129.576942510549, 112.255627969842, 146.892862745313, 96.423791261191, 143.778573156992, 127.809619734878, 137.552206111426, 108.288922971441, 135.903410197761, 124.34075638228, 135.07552829638, 119.306684765551, 130.245999216839, 123.20725471579, 112.392171348973, 124.211399280096, 116.77393257961, 164.213927173122, 142.756182689982, 109.619526181909, 108.6951839554, 106.643761800751, 135.210586018418, 127.727935123281, 119.219874645732, 125.957585138653, 123.867620508708, 167.951056271444, 129.444100216972, 130.005205704765, 108.824163911444, 128.893326156481, 165.571099637346, 112.092978542592, 139.712674422965, 101.107475891934, 125.835977953519, 115.691252061434, 136.403795940586, 145.371549770992, 133.01350342551, 147.375317692401, 122.615843546242, 156.214955327158, 145.141912929513, 146.890166334335, 122.661232332471, 146.902670398095, 130.772753975566, 149.351051610387, 113.037381915548, 101.623891577101, 123.418219862594, 125.758118356887, 116.997143860205, 137.04774971991, 135.126034771169, 118.508247699907, 111.248967907551, 113.580265669512, 135.117674146092, 132.510051045222, 135.759892631444, 134.023697916862, 132.6172154924, 100.861687273584, 118.376944862082, 171.188802022434, 127.052164575939, 151.675980427787, 119.346935332343, 86.1556882238267, 123.027451278793, 154.205990385962, 135.804579286589, 140.541025637829, 109.380009033434, 143.442299611964, 128.00582384543, 150.443388412877, 161.595796790339, 125.013006897367, 146.516646622459, 120.660488459394, 130.635356022783, 128.387263748174, 123.744417092919, 119.495015092158, 127.543761256331, 153.513920504849, 140.767617649924, 152.502025348717, 86.8619823371981, 113.316374617725, 136.526242326775, 154.882993535555, 92.9771400391754, 120.23650899138, 112.391343813825, 129.126766646978, 147.574303019007, 132.976373647615, 125.582454663231, 121.675638693775, 114.858149526572, 110.986950389362, 128.821823497256, 135.683688044294, 116.300440817244, 136.37753315004, 144.559773722901, 136.860898689057, 136.642828446133, 121.417838015203, 123.818839056482, 148.142542347478, 142.179361905372, 151.704457279971, 130.657237839729, 129.832915169466, 136.132601392079, 111.455729118307, 119.588585918463, 136.07196636578, 83.9202901696096, 115.436035175581, 124.773366069953, 126.80601120206, 114.934423233771, 144.9361643746, 118.439728935576, 162.07956267297, 116.424455968313, 153.279486127223, 153.968558216259, 146.525642084904, 146.876916941799, 114.395602177206, 150.743498631335, 119.197591813585, 121.943931251441, 109.278294789467, 144.712706549756, 150.688549285698, 129.974140838701, 116.075254547017, 128.466774489189, 126.638936452107, 142.11245761656, 127.012060163194, 120.714360547532, 118.112818050735, 138.705025532672, 170.83283547647, 147.089344097389, 131.441319436117, 166.405117899561, 116.900479522497, 127.179811233847, 111.370162112263, 131.623402136279, 158.275234202812, 142.718688389761, 115.690581487071, 154.714721782167, 142.005355869962, 136.828740708711, 129.657703897858, 127.494606817482, 124.336908856626, 123.794556218834, 137.204951682008, 126.86112324133, 115.955376996918, 177.627843904028, 113.444080502299, 163.557668756466, 145.563412060964, 126.025479550285, 151.740559249653, 101.022476523663, 135.830818379858, 161.170012108061, 107.185505449189, 137.521258373672, 108.594628911326, 159.864048483021, 114.391953833405, 146.704688482621, 114.093035547176, 141.341106795388, 144.741922048917, 113.124400000637, 139.203616403911, 119.041277365509, 112.265914710642, 112.961959260476, 146.957977810208, 128.043743000302, 102.081664412062, 128.448568371582, 141.932806452314, 119.133583769392, 117.11097563126, 131.612784573837, 151.352507330587, 126.694260548551, 142.473183130121, 122.768591759836, 130.391438070474, 138.502380164765, 106.554197488914, 119.181964685944, 148.718914604642, 145.064752297135, 149.784632103408, 145.194297333734, 139.220996411206, 156.890844194293, 139.511632721583, 169.084346830999, 154.381614344919, 115.810868154828, 82.1572297694226, 140.339749755909, 135.552472957303, 133.993885365599, 129.827536977373, 133.078151408919, 167.310007335331, 116.126985596571, 116.120629785016, 135.424699734586, 122.981818992235, 155.193441628309, 152.20011218873, 135.118589886978, 159.659091149985, 137.307061695884, 123.331643213619, 101.652978938416, 129.710548351385, 141.217107934803, 143.484259786797, 120.208458661816, 117.602791406621, 140.949588405451, 105.213359327144, 119.352704275789, 142.881513587881, 138.474642533816, 155.095357748496, 143.252327824309, 129.844237232756, 140.544203987171, 123.670248249038, 144.637880939524, 143.311464391114, 151.636083159337, 133.071730787899, 129.676786190934, 135.441294094875, 128.348292997487, 144.285409178791, 164.562324720008, 124.156117669724, 126.028017157032, 95.4589770522194, 107.265949958504, 123.106853455612, 123.353511646344, 142.93194902844, 133.605216107379, 128.100879937311, 140.881143375668, 111.783783493921, 139.131790692738, 96.0355674176753, 127.051160327028, 138.448875190017, 118.750709494917, 127.357364425668, 131.93303355833, 151.164732555157, 134.2880986148, 129.207194443836, 132.291363672284, 184.305308325947, 129.026598162543, 132.304186684281, 145.932608697829, 109.104227192825, 131.566807768728, 126.043237810966, 152.047401043626, 143.112758166162, 107.886930834124, 159.565930375203, 116.453800241339, 158.237015984081, 122.691564807896, 135.733243510506, 131.813388984919, 137.118615405757, 119.800103897027, 130.060678669165, 128.970796341807, 129.888816635472, 120.609727055844, 135.558992041508, 125.5526547832, 116.794274865693, 108.972008811041, 114.435080632808, 130.016084824022, 140.723222611866, 126.510830047038, 132.580227605189, 121.150304416866, 117.467662342989, 141.560337617488, 144.108112579999, 110.297090856367, 125.52761040564, 115.028960224167, 132.456069785209, 116.240597243482, 118.218921411847, 141.113143895234, 137.301470653573, 129.080182844011, 111.271813797936, 122.85266760415, 129.494225044686, 137.060433953498, 148.743196767941, 124.474954093612, 136.603602874785, 145.632466018716, 138.196821288934, 109.639839238203, 117.466171704352, 108.736431481901, 109.757854355321, 151.851562337635, 120.562529311527, 147.528840281636, 119.22916248807, 108.575414510484, 130.291720131546, 111.99576419553, 105.453859246268, 91.4343979684494, 115.081320637728, 136.476925225328, 136.040257462201, 127.624688595405, 138.610885822639, 140.113128099607, 131.947021796992, 111.696794597702, 124.740077967857, 114.754438710266, 130.979374153824, 115.569830436544, 128.904345846696, 133.842539940915, 148.60277937888, 142.734721593294, 126.862242292551, 115.227931029199, 123.656825807373, 152.24707228901, 135.765782864763, 134.700438134173, 149.655285986013, 123.284443002849, 131.527083352278, 181.63975979935, 117.489571578127, 111.179381287742, 147.626680139319, 142.135269186901, 112.269646314844, 108.915088692364, 126.957866012174, 128.406220610795, 124.306036430711, 154.644683033301, 107.711859289014, 133.443003189537, 164.843039338869, 107.568812371038, 137.870993714262, 143.348785473412, 116.598494585156, 149.133177002936, 127.576340266676, 124.754413534818, 120.155640481657, 128.224579296347, 118.355302818904, 141.596275612606, 158.263283353587, 147.594675310556, 130.427786834567, 139.904100344284, 135.320489429331, 150.930548282733, 124.995226282351, 128.311911363833, 110.125085782362, 148.717559967806, 145.681208416016, 114.1422031493, 131.513431158148, 98.6618975646621, 157.54806652937, 143.67127654125, 119.528698509608, 119.582970353027, 141.878954537487, 131.384207862212, 148.784719265998, 125.577002084526, 156.796348947496, 115.925803596064, 133.861911800579, 127.798021106639, 141.923355343271, 94.9790533275106, 115.592502083465, 119.795449265209, 109.326289559896, 116.683502604067, 160.646611030558, 116.898683806501, 134.800266074979, 166.898450477031, 138.167432600387, 162.7004206549, 127.667289770956, 112.721271370262, 153.827135565797, 127.351859489989, 147.18197214321, 123.82459332482, 119.319345245959, 114.977836154478, 120.693817888157, 159.587917347536, 118.558724430755, 116.92540983286, 139.080196732908, 131.255814124859, 139.422622978541, 134.791060574195, 145.443036535016, 143.257233114181, 108.139826965955, 114.434865446941, 143.528131225682, 138.902326683449, 129.532087332008, 117.077014119333, 111.776484289739, 114.092207918786, 121.733240034456, 123.460180176962, 113.217965967073, 147.898602297255, 116.997282778397, 136.947618750323, 125.864238496991, 144.11328786585, 147.013451590988, 135.730607773782, 144.649158620936, 151.354714354744, 140.354356144208, 107.174626398236, 154.082236550773, 100.501004600906, 158.977355838153, 165.263204417857, 128.021818815807, 126.757689204154, 136.168929144012, 124.237448744888, 161.219719672752, 169.501027001683, 142.721005098238, 155.59237027609, 137.053723260939, 150.948531232279, 142.558498302738, 141.148600297893, 144.536330831968, 104.895807431469, 142.70937464396, 136.687980568815, 111.313695723591, 103.239107818934, 144.180148776894, 152.922797144389, 117.008538521716, 170.233810922992, 129.559825632963, 150.058297584009, 123.046962882767, 163.259612399176, 134.819464162228, 160.006160952424, 118.605658248606, 149.93132236069, 135.797372588661, 167.310807527578, 134.557407076702, 125.088593701744, 101.268290168433, 155.156662419739, 115.418520000969, 168.521900908285, 129.154861436497, 131.914023158615, 130.658733467055, 134.634212684401, 144.422248975147, 148.681476120155, 145.186200545779, 145.599790726808, 109.453847131055, 130.472884828571, 147.342608958721, 131.88573679426, 140.292852082685, 138.416277632823, 129.199254198925, 124.819969788855, 138.305161931792, 141.463629142254, 150.006650007592, 116.861478096423, 123.585131104067, 157.660733103454, 146.680925875033, 136.911793644728, 127.058933191533, 123.542631901723, 145.485429012899, 118.992277256459, 140.184145822387, 121.523370590138, 123.148440019066, 120.221086590412, 137.525740491226, 141.03510951326, 145.926234343554, 157.59575023128, 119.639492587878, 152.593827399739, 159.847588976176, 113.204710006954, 136.247942013466, 135.882411123795, 181.148425830835, 119.200168172588, 150.505809760213, 124.779789777057, 137.572151905815, 116.716391614632, 172.266320049129, 114.491774478053, 112.335810172296, 160.409021651789, 116.633204232721, 129.276435195966, 162.189641643836, 138.173374870799, 133.573569122845, 141.393755512588, 125.160806778139, 110.37803273787, 131.94337019435, 134.83266899959, 149.19848805744, 134.687870542253, 160.828274895305, 138.213170821793, 153.465784542437, 152.956269735456, 121.161547406452, 150.737144635689, 113.559979960596, 115.077128475251, 141.823215695109, 124.289713076509, 122.505401744365, 136.283268904827, 128.60111412352, 102.493684370193, 101.342703778397, 119.46848433396, 122.956402197851, 108.005032490169, 129.34742644632, 130.798293196429, 122.037171357066, 129.484646387668, 144.96340499164, 142.452181331414, 122.79378895478, 137.948269068192, 142.245729272424, 131.648636795452, 148.182204953192, 150.14407442458, 126.037113266862, 132.573355871207, 128.960065625586, 144.268999016715, 157.693189314792, 138.828571358688, 163.37279884862, 113.191930161059, 130.653334597032, 128.252711814519, 133.512565585394, 132.186612260059, 129.92973643022, 140.377062847558, 122.187849182464, 143.541070634168, 135.818534682119, 118.78438637302, 126.536760801555, 126.833520696567, 127.065065117838, 133.270417180333, 130.150263489945, 106.356010240527, 115.367756273163, 122.777070034394, 137.65309854831, 139.941972794224, 145.669934905042, 134.238694384898, 129.563819420942, 127.895495978256, 117.4069571303, 87.8187391584542, 133.753943660185, 111.878489155945, 155.098265661093, 177.638698789041, 132.515686704124, 130.321194886728, 127.258321376596, 92.0141204155457, 124.415029377326, 119.495585166026, 140.338814954685, 141.269327132033, 101.346740239432, 112.69337038894, 120.898906611469, 127.610597871719, 109.618559730593, 129.320228973372, 130.50046395463, 118.061990632193, 150.376328276442, 110.058071439684, 148.172074639242, 152.326928847978, 133.362176154444, 128.886473853852, 119.455511618647, 89.5510313616494, 108.697955644057, 139.910388223884, 143.96088872435, 133.07833330093, 116.183476777726, 106.159434182266, 112.114091082615, 121.111546830076, 143.955517901765, 157.673920947817, 141.19676327751, 114.990333553547, 96.3307347202464, 131.787489991892, 166.119007854752, 149.202321861335, 138.353004654476, 150.377768519351, 122.717357674906, 126.245225656083, 132.232998137834, 128.492570055566, 149.681728904415, 135.956460196856, 153.799885677383, 116.417153715207, 113.350954206553, 144.297589229182, 131.00889147432, 127.451757836069, 116.498980090186, 131.988816213259, 107.084688019734, 148.958662173605, 108.69575840925, 146.19781871329, 131.623299161087, 118.101980374281, 122.197655949934, 109.538869820667, 155.710984619659, 116.871564802838, 116.500416261796, 117.100166042903, 142.507482215106, 108.980405593723, 161.468441181755, 128.937278625098, 138.071819037907, 136.387329726234, 125.707135207214, 120.943630327542, 110.703299871651, 107.836800236445, 131.998826036344, 123.824936777826, 135.086132847289, 140.126019335958, 136.770352917192, 150.189971197314, 120.079655024934, 169.682175308164, 134.786159740718, 104.578631860273, 132.132036773223, 127.961592292935, 143.98269368636, 149.13478588572, 137.965261311463, 111.718183024345, 87.557358950195, 145.66755650199, 116.236984450481, 141.038004340475, 150.745073785679, 130.468402176241, 86.3003118718659, 150.597726749463, 136.534075326298, 124.199056372968, 119.566629099435, 120.490310288945, 130.247148390171, 126.836933271, 138.050505086576, 117.362633787531, 111.910671466416, 129.666354683279, 93.4806201749476, 139.499973307847, 157.47856087521, 135.611060717023, 123.035143983504, 138.301239238095, 125.438630598506, 140.116220842634, 156.415405892702, 144.814710804465, 112.929692859232, 97.496776953767, 134.783169770515, 105.188839537356, 125.049768138729, 109.013601372816, 112.160683083978, 131.367630492912, 121.510596917131, 131.470969158973, 131.288479027697, 132.505282157547, 121.212885321124, 146.718148867407, 153.692769589234, 126.651720527824, 112.850062425508, 96.8379600830372, 126.378761576793, 126.894133951432, 152.082409675069, 147.797152462815, 129.765567828874, 176.98517601743, 123.930892055056, 119.42812909126, 120.609641303367, 104.796357655538, 141.910303799005, 111.587101061931, 105.857791988196, 138.378750208352, 138.706278597395, 158.117015726043, 135.943277010093, 104.523045796686, 118.079001374409, 132.079855156438, 118.615296209738, 127.837592220451, 120.005825724778, 134.184195058971, 109.036370095836, 127.027072972254, 114.797216864046, 112.850527660452, 125.565467267183, 106.62629414887, 121.963238531832, 120.245677315415, 128.280553078199, 124.053226246358, 153.282822269467, 141.580987884097, 149.268220707384, 157.450754470451, 144.505590977385, 83.1348490817323, 95.4868165732765, 123.278997061222, 124.639464695995, 141.185220128628, 139.598826630796, 126.142248809894, 138.458478989945, 100.113266414513, 117.922410891398, 154.852879090223, 142.638947059171, 124.375705540161, 162.006466548904, 141.745802306925, 125.726601470866, 126.790445205399, 151.800301859834, 121.710758454011, 139.822926480078, 152.502496954127, 128.553905529581, 109.532466622351, 155.259770923867, 138.181068124254, 154.043167842872, 101.567951443993, 152.770523254406, 144.080065917312, 114.072440875573, 132.222441312919, 140.875339306398, 107.044751749569, 107.981005984996, 111.583253714441, 128.347874267893, 118.275691177616, 118.206149633626, 127.66988246927, 111.450544707352, 136.45883405744, 99.4222709019615, 110.241324637817, 142.007322803396, 135.657425052447, 131.415667093057, 140.212524544827, 103.037178656337, 135.839879421499, 113.554295893021, 105.320997531983, 120.227871223278, 123.217650307454, 98.4473717983091, 139.788449286021, 91.0784746810653, 126.402503447894, 141.2111201637, 156.051438469979, 117.595412764024, 134.901070860786, 178.812385037048, 124.930808381602, 164.921857324672, 134.369184508256, 113.425459768599, 95.6757919065504, 113.547449916787, 145.380258990553, 105.193890123214, 126.263297905051, 137.623244991917, 123.457008591427, 141.610039013677, 117.392637612832, 128.583532507128, 162.885935229102, 130.752820273591, 134.049895906822, 128.393591615351, 149.650367149339, 122.177732580203, 99.4016154758676, 111.665157669955, 144.060181899405, 144.410632152538, 126.237489817722, 139.946756826383, 156.058586760881, 140.968367155683, 119.849421221033, 163.639713499698, 121.407668913354, 112.174330877722, 97.8818220977487, 139.514625752845, 105.224462655477, 129.150191703554, 125.76358739373, 130.565660666568, 113.715573552387, 114.726127321822, 141.470978287097, 127.743546143899, 152.900079890861, 107.196311356211, 105.673754754706, 121.796725993153, 141.433696996203, 125.858552060082, 122.506794987202, 114.663859205638, 150.443990443601, 130.431268187075, 131.503611086779, 142.109102606705, 147.632298981969, 108.810572438212, 164.214551228059, 110.803421850148, 140.296950006204, 113.524402126126, 157.161557358154, 133.637216443012, 120.725866952612, 86.7470303335331, 96.7712281050644, 144.385372296608, 138.893648050207, 130.578799167915, 117.682794130381, 143.190934239705, 152.45798824718, 150.008388695188, 104.204695659145, 117.870687689266, 132.94708933737, 143.761178920489, 115.778597510666, 186.871605249561, 124.407497216873, 135.342661224301, 143.484224457226, 113.136956271788, 130.452631700265, 149.809578727109, 139.276297851759, 131.441170018771, 130.897093225066, 107.665210687109, 164.172718964482, 135.682736652339, 116.936435695941, 156.119134769194, 125.620471094065, 102.869548058418, 134.945208744061, 127.568201611608, 127.005245010256, 141.041934958013, 132.159918791965, 114.218353356322, 125.055130960544, 115.276692839999, 116.459125991578, 122.200837825612, 141.423199921804, 136.431594417991, 161.930407714402, 113.303704063646, 130.5014902277, 134.332379561257, 120.177683569742, 131.881317190302, 124.814826495986, 109.146546063997, 102.733686718966, 170.561760762758, 150.034922620786, 136.19957453347, 98.6259116502418, 123.926321528253, 160.675657695542, 135.117888948465, 83.0383150454618, 137.820224576443, 142.065749724162, 122.037964296066, 132.221280514625, 129.589405588418, 125.890922941825, 147.342367257702, 122.412179716475, 129.842036782784, 127.533827636644, 134.002629549784, 93.5312623756476, 138.123453324546, 140.258882314019, 105.456486521955, 124.07404407915, 134.910225571143, 140.187356701788, 123.348758717967, 137.829322627247, 125.884990559179, 147.858539665376, 120.175229230717, 131.300019470497, 153.446377316742, 135.026883317766, 128.837407474298, 130.250810146861, 114.79404864837, 122.778806274916, 163.472851206344, 129.906082669306, 136.380373660108, 139.209842904007, 126.997404163115, 149.111973035805, 159.865115750951, 109.318989531426, 132.226423241364, 146.64272791996, 135.986385116497, 153.065358075275, 112.571553989349, 136.279482746555, 117.109503367226, 94.2479334834092, 130.81328350753, 103.87426137947, 125.675725375759, 127.74073771079, 127.49861118175, 117.728067939775, 139.841708996485, 120.269180053586, 156.11419306068, 123.58592098206, 143.299217928482, 109.068987158824, 128.483865808666, 157.431669307616, 114.3616389426, 115.736055263561, 147.103887425117, 147.153431487262, 128.27070334639, 133.629102524354, 116.195224121846, 131.974199998863, 126.804903382856, 133.075965744602, 142.973822133485, 115.140512576479, 138.066571119863, 146.947689729647, 89.4204060193788, 127.137147648287, 132.342782016629, 108.74652988396, 147.245182677346, 150.224616123919, 143.05181526386, 126.847661282029, 126.60606272652, 121.740207784573, 147.350177152348, 117.52866466888, 144.980904170922, 131.002694020047, 133.510325986346, 123.114989574982, 165.28855090909, 120.332520622156, 156.788592424369, 131.382828652591, 138.65423335529, 109.606980641551, 137.698071932344, 142.748735943737, 112.983342926144, 143.817235976363, 100.827277671074, 148.846286896498, 114.685459938483, 103.922062242129, 107.402344494465, 108.4129062348, 131.142292732926, 139.551332154462, 132.867161163987, 125.69392040043, 110.868429418587, 123.014660553191, 141.510200895755, 124.226603692865, 142.543540727535, 103.598610344598, 160.57137143357, 120.924775231984, 140.390776921985, 157.624123357106, 131.258599083117, 121.090465665595, 103.472516905586, 146.932382863588, 131.03299646319, 153.58531843616, 146.892178889995, 131.773757373195, 160.688764577409, 130.870210871679, 145.517493150311, 164.342112971708, 121.738022143571, 129.828602050833, 137.366737106195, 126.837898647406, 111.887590629817, 119.709133275691, 122.317096348932, 113.937392545079, 118.249527004371, 113.349786237937, 154.128008197779, 171.16473912347, 130.285943589192, 102.951655940822, 137.995152548952, 119.614754803771, 110.824343857779, 144.191704732584, 146.171849547847, 124.31292554378, 117.921382963256, 134.463776439355, 137.017664309826, 152.074026102617, 144.180415337366, 127.097221287613, 171.30096582294, 166.234038112317, 137.078412583687, 120.221312336679, 150.932985389244, 152.92879345765, 140.545618437633, 128.963079102131, 138.23773480155, 140.636619334495, 120.006283246436, 112.637894404724, 134.181854083229, 136.088116300696, 132.968381758649, 137.072515694421, 149.823926592334, 126.157430465329, 130.212154311621, 154.987973524887, 105.135281177856, 128.846623056812, 105.793411236682, 138.872869927649, 122.561272799346, 124.969304304882, 141.628866419517, 152.467046080789, 151.097891691142, 111.997086420142, 135.694814920892, 128.733465746992, 134.853862318548, 130.766243532335, 130.356574290244, 111.649700406152, 92.5522920122628, 139.912910348255, 161.164940528863, 154.263517468249, 154.538948438278, 131.274775898122, 136.305491873866, 111.193636870353, 122.506942634516, 144.475890248287, 127.650510709601, 102.221555388152, 155.478682303072, 130.027815024209, 104.383422880007, 135.474453896899, 132.491389117329, 123.233349661979, 141.238435254708, 127.364934533223, 114.729050543956, 133.1838776248, 89.9992055506454, 140.051312093138, 118.48063332369, 132.374155229837, 142.403194698822, 139.643270218527, 130.226344701525, 119.850332114261, 114.200750975706, 108.717059172833, 156.150384339633, 124.589176469453, 104.224915128793, 128.046218989441, 142.019612923432, 135.439501816597, 122.113784064926, 112.624322389418, 175.475201061831, 142.647713734458, 164.742198523426, 150.582820745464, 127.825818248061, 112.528381077798, 164.936601523947, 146.061064759963, 110.354431621897, 128.099737720124, 172.109523624408, 165.750573452071, 132.44193988051, 151.533130430098, 161.060046404217, 124.553968280437, 161.177563025149, 119.556844446802, 122.595576432464, 122.553747878471, 133.087926109708, 120.938454830777, 121.593198572608, 126.472981702087, 128.295231784378, 121.289340203013, 120.801047947191, 122.594733246065, 159.064988646859, 132.29958709151, 127.069301670873, 115.813757374265, 130.955228372354, 125.731697103059, 133.381423473367, 119.773661478886, 153.935464945727, 147.996017698752, 147.45709078979, 152.825873064831, 159.108232847765, 141.83670712827, 114.585035837006, 136.46906203952, 123.317798219286, 127.866118231705, 129.147209972162, 112.510718974165, 136.676944252942, 128.394454296579, 126.23062593404, 141.798451072345, 118.214150895314, 133.812950562575, 115.526689709843, 132.59310455123, 140.567726562792, 152.072380972914, 116.991405327474, 118.612675229335, 152.279658691996, 135.288975655688, 122.956023511074, 108.269799889914, 136.852414772202, 127.449803691808, 140.581990206776, 146.168331441235, 145.39574030462, 139.515789452706, 110.081548689771, 127.652082557039, 127.51290619511, 132.221893001768, 127.034609832574, 159.651251053963, 117.511757124474, 138.070049254986, 131.512430436481, 136.969119204339, 137.124720703145, 116.281234219909, 124.533226415525, 156.003347124127, 112.382974970867, 132.295764558161, 101.559473984167, 123.071622602692, 117.373840468676, 155.674628358628, 143.954960248988, 133.093663350334, 162.668311349086, 115.031457787252, 129.015620563412, 119.26263950199, 154.121945269693, 107.65354274687, 127.642296721834, 136.145819530584, 133.41703503745, 112.947904811588, 149.537865925892, 146.820937780532, 149.590538799599, 143.133228336248, 122.514025531213, 102.219259899533, 126.905321275497, 110.606761620996, 130.832736357418, 139.316111615268, 138.482586355451, 123.115203489846, 94.0832964959732, 121.46392741792, 119.681957145981, 139.41248539943, 149.318825496565, 147.286365809764, 152.496854037163, 142.366986239194, 145.485245905459, 144.012926625419, 145.236802334845, 145.952332699682, 146.098948855411, 121.32490515115, 123.662355150714, 133.16859849168, 141.572523438506, 147.107162147897, 108.62770106162, 99.3941678594855, 122.433118693779, 152.847408584191, 123.135717393897, 127.415152763556, 134.248652946334, 142.399345021757, 120.190167672011, 131.134781751507, 138.31465749899, 150.123252179119, 130.42462196482, 157.374246025139, 121.138084375651, 119.630778337934, 162.276506119729, 131.900326287217, 138.751521728428, 139.863564824438, 115.312845317516, 132.405576246606, 162.164970412111, 123.742186516776, 100.638059565422, 137.025463856477, 131.716185129794, 162.482271412563, 135.41199789865, 120.528750980438, 132.474077688675, 102.520789594825, 122.358470830621, 110.686564650474, 133.035857522209, 159.526614028767, 129.831441057439, 141.91653819353, 128.343847891339, 165.559255668922, 116.208738926392, 133.579804995918, 123.860685766869, 157.376531105303, 125.654264401566, 129.496535604648, 118.739146462265, 121.190574712123, 133.456427297918, 145.354159901574, 152.638105093609, 132.56072783276, 146.307442860459, 142.891286793753, 137.604432637659, 114.704566058842, 140.974577803698, 129.171143347448, 132.652166541842, 124.945708238988, 122.124168310308, 124.825004029733, 134.376882288817, 133.257003429654, 120.909908341455, 144.100916545621, 104.064132307683, 154.95492438539, 142.195285211501, 131.974097596469, 130.91731104336, 152.32811326538, 96.4560829966324, 135.370352520703, 135.632547319503, 101.875959537146, 143.693308218703, 116.028578412318, 148.028083595823, 153.00745392548, 149.956823481877, 158.970736832585, 107.755303829987, 125.447286549114, 159.589168777329, 123.219503860885, 114.060691894639, 134.048820151695, 122.99762224832, 125.463082109169, 153.89850229818, 128.905497066384, 140.491119855381, 137.077231908699, 116.591332822166, 146.141889486106, 153.591045628056, 138.877276778068, 114.179840454098, 151.018646893998, 112.634811597341, 125.975184158219, 140.874952799422, 138.43909943578, 144.48931746824, 108.176385547154, 96.0961834818542, 116.64812349879, 113.579919244237, 132.738562805306, 150.024170041702, 129.734275312669, 132.771185021093, 123.140298450691, 123.150054598586, 86.504074159546, 105.977008531118, 127.581605504649, 146.095221830368, 130.949149709893, 142.028923096267, 142.092286408895, 160.608660485799, 117.368596054487, 133.145538658303, 126.869872279452, 149.556429545456, 137.082459791119, 96.9208092297843, 157.721076433883, 140.234300183676, 110.171475753767, 141.625408506311, 162.032460047897, 145.109545134578, 110.623698478112, 108.205009306444, 116.205011503617, 120.487367142241, 128.644079437436, 143.532310147876, 153.125336240828, 136.157723985861, 113.211732551033, 120.78802843332, 99.7754562451891, 105.465407661175, 169.121589625404, 152.048079662943, 98.8866468294501, 95.6899816515747, 119.975576589519, 116.273432270317, 142.698031882222, 117.945675347439, 123.154840286693, 126.219144169966, 131.259101595067, 162.128407517264, 123.83023486122, 137.225405702441, 113.146876056503, 118.503355120933, 118.485617948061, 126.991248418495, 152.491867594808, 128.806515930699, 153.763104000805, 138.090397848416, 143.6769432181, 143.645009069236, 131.693913272641, 105.96583645158, 143.276123951688, 143.769922172349, 126.83478408309, 153.176844781023, 100.004148069205, 137.272601349879, 131.420492172198, 130.607219060212, 127.670074579204, 144.650863372044, 134.969189746381, 116.889039584081, 118.931274976424, 137.805855085454, 114.100846620174, 117.150659753731, 125.216579067976, 182.430900296506, 153.867388855181, 142.01950034366, 113.912951336014, 116.426510727554, 124.541697758412, 134.947358067402, 111.651512646123, 145.148557173884, 132.263118237132, 119.991842212825, 127.5374385176, 123.428322944038, 117.52469820557, 94.1499892288271, 107.898504435386, 150.074018051924, 134.692294544147, 118.456912546385, 145.694208192599, 118.58574573795, 138.748828121693, 135.131115251226, 111.866942989105, 153.966061430022, 134.174973353284, 139.522202698334, 108.665882515806, 110.875336209114, 113.084529951994, 146.578906551469, 141.475384532671, 144.050041225379, 102.276663541654, 133.2222342579, 125.550647106318, 103.427811314386, 121.949537312901, 142.04278741035, 115.417331171991, 124.207493982196, 120.521664713208, 148.272540956986, 154.335792490276, 117.043548885464, 123.362248876384, 148.276015128024, 130.414006655858, 123.157664827428, 152.240246422882, 134.214347426215, 127.210970110034, 146.71463385783, 122.962521154934, 134.591807906349, 119.99610753693, 142.41408126776, 117.377522049728, 124.612856080273, 128.02793304252, 110.08130295697, 115.538355143577, 145.238994371943, 155.484664264108, 127.120421268176, 138.082476709952, 115.109478299232, 115.363591420751, 157.294137264142, 142.976778503213, 135.569354942559, 151.069287591872, 123.651413559146, 107.948864138191, 161.902624998504, 162.330611978451, 145.034646542988, 124.896064208718, 153.896762448523, 147.399610927244, 133.571876350625, 124.006301966607, 151.045061056551, 137.5905199234, 134.288967114863, 152.7440211361, 125.306680615002, 123.63185150678, 124.743806159232, 138.538396744362, 92.771764183361, 141.133528582366, 153.281835488623, 141.612251635959, 131.866382558411, 136.623088948774, 135.206440825525, 121.896984680284, 90.9143594027804, 126.603520541327, 119.420048774268, 137.361298280488, 133.87268715711, 163.80782793452, 94.9585121983565, 136.080155918897, 115.145929058308, 121.522983527863, 134.153625849253, 115.331349783144, 112.459932539147, 136.854302101539, 136.281295904146, 137.665105367655, 120.672314408087, 132.791487339428, 144.281541384302, 145.160571762875, 130.911620787068, 147.075976629082, 126.028663986705, 146.502723710466, 138.735702123636, 107.775980617367, 120.903268751877, 143.824805882159, 147.176951879777, 125.169804147663, 136.460979210868, 107.10283919033, 127.828305199757, 143.123900149466, 138.097493020222, 120.749646207328, 128.555306996001, 108.096629833029, 133.266584123247, 132.480197436277, 121.541832932483, 131.397092716823, 159.232267946334, 126.595351482565, 147.808944271249, 131.546291283485, 144.358893981559, 131.908325449931, 168.09944641582, 110.766714936783, 129.396346840473, 118.818139997048, 109.210275927819, 119.389160910989, 139.153944981566, 131.464217671438, 120.061146679617, 121.297016304619, 137.551133145374, 136.039385023659, 114.737148181186, 114.611993679311, 113.619199241332, 146.765330541653, 137.904577970898, 158.535671835679, 117.231318591268, 94.3025272300197, 137.308571939108, 131.11666697027, 126.284628351478, 155.314628731537, 126.440869700974, 114.604869167454, 145.932726049397, 151.346872315659, 130.254952775721, 153.281695745434, 134.857865407631, 137.718968378474, 134.635949214696, 141.843554896648, 109.536200761626, 137.711156290625, 114.161092214667, 128.18290888549, 120.747419677916, 141.317919721373, 145.132349344485, 125.623405295635, 135.433117006376, 160.176870628859, 121.67041388735, 111.366648799232, 118.676807152555, 109.943909071227, 140.385416260137, 122.939497074002, 126.427840486338, 139.110160740061, 122.97336048959, 132.823179677742, 117.830482536906, 120.418435034522, 129.702068190101, 141.762061809856, 97.4615746617971, 131.179231557561, 130.441677235648, 110.417900049835, 124.990043558163, 117.542709444293, 139.423678199041, 146.37650991092, 143.196744818071, 143.038765479881, 108.781857228645, 116.430193647875, 157.288269422439, 149.518211180853, 132.973992925239, 121.764674676246, 138.635236949062, 136.719827072457, 128.355598220673, 154.041237877786, 107.386421891821, 188.809786991889, 130.91425762347, 106.456545554246, 104.024544396323, 124.530600619736, 143.00084311749, 160.570644109335, 126.206195342452, 132.019405589853, 141.675789930193, 132.921762144632, 106.865435361517, 142.646316358903, 129.932599099177, 122.059827287031, 136.722633522908, 130.738220878955, 132.777094546629, 148.458603489501, 105.31010206496, 100.748662836643, 122.884594414554, 154.039558446632, 122.418937297566, 112.720737867337, 121.966849384427, 144.146407615691, 138.39724185246, 151.414378194538, 128.156380285046, 131.513771259755, 149.680195833123, 146.609979390843, 130.640940587465, 160.799129079386, 156.165414249065, 96.2549209532488, 147.611701556569, 121.615094901346, 136.143464879222, 131.831158598138, 161.897392156369, 116.848174856405, 132.160015276877, 108.104208176429, 139.610632129053, 151.100057877709, 113.752774261361, 152.647503130959, 143.12177200933, 125.935886177583, 151.401892485789, 162.262872586456, 160.275990269555, 151.761116300674, 127.627878621508, 163.164482414095, 134.133686004747, 139.912341704431, 156.386013262918, 129.846434694755, 145.460738353736, 110.720259442517, 86.8969927554351, 130.081076968092, 158.369700417931, 131.008985576681, 144.144104724568, 133.417164492921, 155.22244734091, 128.753682679738, 149.734881869156, 141.797788069948, 141.544965694126, 102.847103825919, 102.709408944846, 139.76959069435, 124.981116384867, 121.056805821218, 109.327603269926, 137.977567100931, 122.780482613271, 75.2502638734798, 151.953565696587, 153.245927055936, 118.83719759921, 133.756217957653, 112.68018323552, 98.5912148446665, 143.654279779877, 96.5588425931638, 138.488898416939, 133.86141135938, 105.972176150014, 152.315647226766, 113.383555726164, 143.276416367469, 153.702475537914, 142.613531274703, 126.768164032443, 146.089964452728, 164.158437767118, 111.431369798686, 118.801953154598, 118.577836382042, 133.657212609921, 146.050663876999, 126.278148141898, 127.341962444295, 127.520638051036, 169.538818753613, 126.602159765111, 124.814428241105, 142.284300547396, 176.726878483034, 120.705533106435, 117.853889863486, 131.558555326276, 145.420585481821, 158.842761558209, 108.981017888237, 130.15469317719, 114.743587071061, 165.530311175413, 128.319199256519, 119.150188439462, 129.551366539075, 113.599336908361, 133.933423323083, 120.99534786181, 107.169992014436, 136.381364175026, 100.615344131995, 100.013948062285, 141.76226752551, 134.586040732952, 124.475204693058, 114.440125803223, 135.520413197202, 141.980521805005, 102.550619376618, 136.604397084012, 133.99623709631, 136.523006152668, 115.287586871169, 128.08178825843, 121.521186453313, 116.35398967057, 126.045006860775, 161.384545058086, 129.553819683332, 126.433884844151, 117.737718334579, 113.028234450161, 126.721501933877, 162.408109972384, 137.183287697018, 148.569539726725, 138.402543847804, 167.701186143878, 124.811903855997, 133.693413008883, 142.34026437525, 129.180655771803, 127.139470656608, 147.120750421944, 144.959135062117, 147.95560558045, 108.285344799256, 128.519216469707, 107.642212374288, 123.821446510769, 145.968120295145, 152.327950509277, 148.768543100716, 168.736455098955, 134.30215088094, 109.935042054807, 86.8056212010196, 129.498087398095, 90.3216271848666, 127.539743568824, 137.355543569545, 151.529050934694, 114.009123368901, 152.168081925405, 142.437157307465, 111.103493086756, 131.608918768914, 106.113301087218, 149.648281799579, 113.00341958685, 140.449968471685, 113.246531314365, 145.767001790852, 123.074761368302, 141.250229317572, 149.193572715881, 84.1507192215163, 105.871774569463, 132.21011853993, 130.56856290979, 174.530654321366, 111.442963470816, 166.786402307467, 117.492457329913, 124.448474474325, 97.3275848594143, 119.815812839265, 126.444339634285, 157.75682232439, 125.693992271265, 124.167759823128, 121.163750030702, 126.851834197911, 122.426334355622, 143.868430090095, 125.967823943119, 142.618732443184, 93.8961471510145, 120.223088383609, 132.771306785294, 93.9845872916623, 118.112335462223, 136.073796256, 114.21861171549, 147.035325479491, 95.0272538214376, 149.980175825491, 138.149199490869, 117.749792686605, 101.809322538397, 129.173898699456, 152.961675895402, 138.187138922638, 140.832086720552, 150.331564911821, 129.411864209705, 126.115399397941, 127.484081324863, 128.085666465489, 125.570165780089, 164.796195449944, 135.392410811327, 144.282217526674, 155.733978675977, 99.6565932899829, 107.228466397004, 121.498133717799, 123.542561225611, 106.822673788966, 165.989865732708, 111.621189272115, 146.170897812572, 117.679980523901, 147.613123576493, 135.34693722116, 127.777303657745, 154.017448380495, 124.208980508197, 145.233488782437, 133.434698347918, 162.29773851644, 146.118597535587, 127.875501574192, 157.121812163877, 144.192352506811, 103.431086969254, 119.5458750658, 120.903633082897, 104.530830098659, 114.054945865896, 158.980093714568, 131.187312455225, 157.546732041442, 128.700885153926, 99.3981508636799, 139.950247353881, 152.037400629839, 129.874978552781, 142.399824530242, 159.156857451537, 122.145827891962, 103.041260462185, 140.853501018414, 129.695635812329, 114.356699219519, 144.345331018665, 149.27541661907, 128.48070772668, 126.937331586045, 157.454841508716, 138.071813255222, 122.331066790702, 136.649811329898, 121.363265713189, 146.889601463477, 150.646738261106, 133.932298407304, 134.805514051384, 130.969258628106, 126.283151351151, 154.312280774793, 121.670166558903, 136.810954637106, 143.262319006739, 151.914403942387, 136.950352369743, 125.63294121258, 139.68299348106, 135.010734177576, 143.060714445657, 129.416602321849, 101.624099900092, 112.40720710754, 107.292479599799, 175.171994353211, 95.9183052108077, 126.027786016502, 130.594699871744, 136.468092060097, 134.655372860124, 106.102077397474, 120.752414262115, 154.963387011346, 137.508166318188, 160.61782548339, 106.352859481932, 96.9047838768777, 134.262300113066, 119.82244901248, 133.120407144908, 139.288105734508, 136.198700824441, 99.8415584993271, 138.479568230319, 105.769603779222, 151.687787756424, 123.854007134305, 144.427151966444, 114.236881946121, 145.474794331709, 99.8209846123637, 128.066750794112, 144.834629194729, 132.908713509975, 107.195685462642, 117.714558399951, 126.7946839369, 106.86634873441, 135.538795339838, 105.035082056141, 139.46682344056, 114.935893339204, 119.769528634109, 138.987317086185, 141.733304649881, 129.924865102145, 120.504511277356, 128.352441014189, 124.137686973598, 147.737883764139, 163.824396011145, 117.117630565566, 137.155574650698, 160.662811582609, 152.940072489901, 129.138810508718, 101.79684086425, 131.808823516521, 97.5393744553625, 136.243273461818, 114.362569723683, 98.5617376315699, 144.051999367095, 150.373679676363, 123.336654247841, 149.409314078634, 101.426174009207, 146.254362421776, 115.092454038099, 156.008919579326, 129.57940153027, 123.118614362774, 139.133829876717, 115.354543530344, 158.169997994608, 141.595874928001, 142.0723786154, 151.182521073901, 145.505851989592, 134.006061615564, 119.287435871882, 102.60077842781, 150.978930528807, 125.156354158005, 146.228364994159, 153.456364186136, 143.398917337131, 113.850443503836, 141.121767970441, 120.800263105548, 141.858906069537, 145.657315907833, 151.206272874253, 124.249236625839, 120.580450154012, 152.653198889241, 131.799832001551, 126.935666581289, 107.635988860718, 132.007570315594, 158.266045025146, 149.422267328577, 120.384610803337, 148.51395927922, 132.520151177688, 144.040626280326, 132.770465844243, 125.447979029622, 114.373729480552, 131.99884800427, 140.73883863491, 123.515016876418, 138.391188715285, 138.40870176948, 142.992292793426, 134.769239090945, 135.530055425561, 146.464095686754, 169.96443045713, 154.484930456568, 151.142973359971, 146.976869308128, 134.539630104513, 116.666842997037, 118.150218219491, 142.660599885823, 140.758636828243, 118.845554269995, 151.589182113918, 147.005412061374, 157.560234553082, 119.615680563323, 105.031512680891, 139.859737928032, 101.830392859902, 156.022745445347, 151.30782982528, 139.610238899124, 124.18862234564, 107.866495081447, 133.367522582672, 108.250913003785, 141.700363050997, 110.510999786644, 118.863507154956, 112.777068432793, 129.492543686726, 120.628947010415, 135.512843619285, 106.792780545856, 126.465584691611, 139.529221485945, 146.750606574911, 116.4526827151, 138.382414160338, 134.419346583473, 145.660902959774, 128.936464694712, 118.616807072978, 143.351104438752, 114.915361881086, 139.377780284725, 150.335210377303, 114.742056949866, 109.813214394989, 137.223600363894, 137.468297135039, 116.628004984009, 140.798716572755, 132.107915092393, 131.264696025128, 127.249040702216, 116.373347035446, 138.732612800509, 123.28648893174, 145.278637673228, 141.091278481221, 119.536736887244, 142.424471577417, 147.987701710696, 132.122691171271, 141.042238325778, 126.942625519364, 116.409461810498, 119.481801298418, 138.886953675286, 121.748217777954, 112.272776784737, 126.934055931032, 120.392840418595, 137.116443819278, 137.525428931728, 108.437781104771, 99.9319070320318, 146.282175182234, 134.914633876747, 132.004445288375, 144.685822275228, 154.088989796319, 126.673469872134, 126.408754780312, 167.87970314111, 130.861139375894, 124.268823870301, 126.640461749925, 120.115007556753, 155.585786844518, 130.608295286932, 130.364414736874, 115.741591157631, 127.730465887772, 153.336328314378, 137.622932972893, 122.309029321513, 123.193573403877, 129.002507494883, 158.672852658764, 153.209638399838, 145.467785205455, 126.850090674535, 136.822749515536, 142.812139710821, 141.056441580367, 120.720290277544, 115.201739833325, 157.257365178473, 143.255662287773, 120.899240813138, 122.245655038815, 86.2126820248656, 131.379706334413, 108.271684618821, 160.882484977817, 118.621687870917, 123.674815503133, 116.670386575386, 143.079474861965, 119.091738120277, 126.155854098708, 133.949658840354, 126.735084118974, 140.035133201321, 136.9991565768, 133.072341243271, 135.995905015385, 142.663221213292, 134.872273021773, 92.6950542836077, 156.8039952979, 129.047064085064, 117.637467938714, 139.31904410844, 124.841480748212, 128.131687723293, 153.085840511615, 144.492967544181, 94.1879529888812, 133.742969432433, 117.00304970517, 159.92418752435, 90.8291083379419, 101.366259129202, 154.620291976576, 146.495122510577, 140.609640101026, 125.239840910052, 146.639052716765, 143.683933214304, 129.73839582251, 140.204990143045, 119.201667786986, 148.488141276474, 84.7264711480488, 150.736419709505, 139.789904165752, 165.01838536435, 126.179847173997, 167.862005614657, 128.060342461836, 125.684761609879, 147.589265278614, 142.819801807014, 149.637616694869, 148.813104003378, 135.184401361958, 148.759212807791, 119.295637220912, 91.0877031382614, 123.893848912695, 104.758613736737, 118.28176602487, 117.513107282587, 152.376902514976, 118.96983085235, 118.086269607713, 146.196801367823, 146.813556007322, 133.13565902049, 155.332089055833, 114.771096094635, 150.777229669334, 138.363190267293, 141.8682012752, 153.069888480574, 116.205269308349, 132.404315077201, 89.5942618209412, 111.637651007891, 136.257182083847, 139.029347533882, 144.444668516941, 138.282602890049, 135.391371068019, 123.963301982947, 99.8544730997988, 120.726393851759, 134.729775220842, 153.132891792455, 100.194269263382, 132.712239709933, 130.31320124824, 106.779757010104, 124.845123529912, 121.610258385584, 136.5955140142, 137.131388377705, 138.475426352244, 130.120009758381, 137.856327368362, 115.662973772184, 110.563237368954, 186.509107170978, 127.448256660584, 131.163733896546, 157.181254626326, 95.8324267782004, 150.01806437765, 162.063720764694, 131.570728315934, 138.101078745456, 125.557327837489, 133.325311553998, 85.7013074858735, 137.097654054826, 129.55268334747, 134.113662726906, 121.289722747245, 126.345912754409, 155.912331779807, 131.07638142992, 122.245948696454, 154.743594152583, 153.809213271184, 131.034961995563, 134.597930301053, 135.966832045645, 149.003515072111, 114.227609890895, 113.790495710627, 144.088468191285, 99.4441912209685, 148.980422681227, 157.145100315225, 102.465659378758, 107.454114090099, 104.067922178785, 180.040063846664, 143.047935260643, 131.313452011479, 109.940588169756, 120.123108126582, 128.122933826511, 115.304923975791, 112.525484616451, 128.075322006159, 161.184085386372, 147.288031776722, 102.627802818449, 135.867803297996, 126.604451312132, 138.146422093961, 121.509024725694, 111.898245864931, 140.047192971031, 80.2227802882685, 123.827041186572, 151.091078277467, 140.93251434323, 137.80799396234, 148.677740381411, 114.074703229359, 155.946932463754, 123.245085919999, 116.554257774348, 134.618119471828, 135.443789597912, 147.856914455449, 132.268614645297, 128.324233238562, 130.780705423722, 133.366877384042, 123.774876766927, 144.420590935199, 147.570174848937, 121.393687773851, 114.738308081133, 150.346667840908, 129.136719966417, 141.854696284433, 101.471324634258, 165.957977882016, 141.377038093718, 134.39238614444, 153.519243412696, 175.838653014705, 124.462265792306, 150.309163620256, 156.572529232903, 147.486862254105, 120.808564232741, 125.610675764901, 136.739451888938, 115.050470042399, 116.316410499817, 129.480862331717, 115.692008694506, 115.409565784186, 136.515397001532, 117.653734058984, 175.016918991032, 116.343446661708, 112.701916565522, 122.860425243917, 144.123797332274, 129.338901711346, 123.345665341962, 137.417697206549, 145.565033278049, 137.26030288027, 146.942322756762, 142.117275085497, 135.683060113992, 142.472405490149, 124.239644047073, 129.729188320107, 145.04369343924, 153.925103974468, 124.781722048128, 151.856001134909, 116.776685581917, 130.903704832997, 98.1950401980283, 176.07992579338, 148.523540193563, 126.239621397526, 120.663659032987, 124.265054086142, 173.621550065726, 137.798754432455, 119.037235068586, 141.118997924454, 134.353815436616, 183.058262730102, 100.671560638068, 147.337663614059, 89.3075968052679, 142.75155613702, 146.327080443364, 122.727000679669, 143.368176911103, 131.088540072084, 111.526661790674, 128.90451873719, 111.698085233648, 120.783400363226, 138.41597060817, 127.477688937942, 149.159388612306, 120.670280674161, 139.447596401811, 132.759303158009, 136.752942068702, 123.28856221764, 130.999780856795, 103.812376163011, 143.955707650336, 146.329541419131, 133.946751682609, 149.072824210449, 145.18572390066, 146.233485406281, 150.10900029701, 143.619051137001, 141.741756314347, 126.641273183948, 123.759600577834, 138.221705433274, 118.897593189945, 135.794823693682, 107.169504015566, 129.830873541004, 126.634751797425, 129.925252441539, 105.680176278118, 115.065079798042, 131.426936336196, 116.936193537366, 116.269140668453, 167.00418780751, 141.48203311901, 167.091667796301, 128.365654982556, 126.87405428125, 139.034441435282, 153.754808085394, 116.252709423489, 96.1993027774473, 141.173966417375, 140.741619098545, 151.908480473853, 149.25205678414, 139.575233777338, 149.608722804106, 148.612793219141, 123.861013082976, 142.110816688696, 91.6497671858634, 139.853155400262, 131.646681651243, 135.910549581286, 135.388730510729, 158.681140504026, 131.371308538656, 112.092443184808, 101.314343929417, 139.430493544909, 151.177183376073, 113.599985374906, 115.592939018226, 118.730948344008, 133.151460066628, 130.127604969147, 120.40352516443, 122.93185557303, 152.039574434408, 138.432155331453, 129.12807136345, 118.668410167559, 107.189333466815, 100.488427792883, 141.960809195978, 140.32842327807, 130.746426575846, 174.156926808336, 120.5102230109, 133.824760240169, 123.76563098658, 159.666158515446, 126.043891247486, 116.561657693188, 132.310589727906, 131.64746680398, 129.9303620915, 133.784509566674, 136.249195835759, 125.835682769901, 132.27822246994, 141.036158043796, 118.921700012108, 140.702875155662, 144.104046376111, 138.686592214323, 138.234543814263, 147.842373745091, 98.633312376962, 142.183548048966, 81.0883642733689, 131.702219758605, 108.356248033814, 142.960564895786, 162.923025470875, 112.097998252446, 111.582623166367, 110.727632894317, 137.900098951944, 118.347364742675, 120.191472978914, 135.888356317736, 123.753134984739, 111.499583274384, 145.474117083739, 126.31721964312, 115.644941898389, 115.096495213259, 119.82050659018, 126.25245324087, 124.48480441568, 127.170812374548, 170.137543085743, 134.115313171273, 154.592654855367, 149.605405069333, 141.346638002557, 114.704003777026, 136.669594741941, 127.446709067535, 112.001707382135, 120.91355318289, 127.582564125487, 156.982536760349, 146.811866033373, 76.421153447693, 137.453960658028, 119.272919189532, 142.810928551587, 149.649964927327, 124.110045342622, 94.4619260397357, 111.579613880385, 140.985625701307, 150.85885398273, 126.559753888508, 138.456242520365, 124.332486857999, 111.377408613237, 162.280664869706, 143.142015803681, 117.244400471523, 125.822361776877, 125.882885599353, 139.514539097851, 131.908408438561, 113.160528118842, 135.352186125195, 140.115767931163, 138.306668430062, 143.672897679415, 118.871344549689, 139.033950857084, 119.580031859573, 130.648847316628, 128.400174140156, 131.849243246146, 116.403536421701, 135.682090652014, 123.409782424057, 148.173337141221, 141.5871661138, 126.689075237017, 115.493393390989, 116.776090506843, 118.528261240742, 124.543207391325, 154.207956387342, 164.094199545087, 128.466611568631, 120.280063762288, 143.476716542875, 120.154785705925, 109.007755477457, 124.25176529124, 107.089886176298, 118.491430638659, 113.539725761604, 140.148180923176, 155.803248494338, 169.568225682756, 144.111998893389, 150.06421202619, 119.536092837498, 125.110975850173, 114.866787889085, 144.627287965825, 115.855223255859, 126.139802809803, 96.7775827939408, 120.092993758047, 138.124565029644, 131.375493731889, 123.231758272912, 120.220737838593, 112.764424108931, 165.558018118538, 121.352797664944, 113.663691261726, 116.589990246878, 149.038151612896, 122.962654590338, 145.948264856673, 125.787912974245, 145.161978609387, 135.403167539786, 116.804676375124, 138.672885182496, 144.633473914905, 160.866822342322, 82.2363940418414, 102.543182612972, 116.66495238902, 144.474464827672, 135.857751111121, 131.420981112362, 116.221694504719, 136.847146404991, 122.236109431677, 131.85081264554, 141.749464321975, 128.268707670558, 133.326052551801, 100.276532772339, 139.439598148143, 130.101403801213, 152.935585504416, 119.44353738914, 113.442804433027, 150.386155928722, 125.944910079884, 124.32133012628, 116.160552629523, 121.492536975955, 157.41474064393, 98.9374694388283, 104.697144969697, 147.148305692019, 125.490941390908, 127.61039345057, 135.041924175816, 133.169541812458, 154.528397613571, 152.43515967078, 109.237257916363, 128.185570656823, 147.952316631872, 117.750233107596, 125.071664960116, 143.747434710488, 132.84119526523, 155.048331249615, 126.833406427392, 139.423492846058, 141.375471861678, 142.887300697191, 118.628666288479],[341.719753183209, 341.039391417711, 346.466477408877, 349.037112369405, 342.796551048608, 343.754846830422, 345.451552218908, 348.535519029006, 348.846033805973, 344.469835492171, 341.671744718999, 342.206320427227, 344.569058680317, 342.172905128758, 339.083331688589, 337.795600179876, 346.474599986438, 346.803907739364, 339.111992006074, 343.668989416055, 343.739789810042, 343.247297709469, 341.798338913187, 342.962483582807, 348.407200516666, 344.619044003281, 344.41206707447, 344.935738899817, 339.157499806647, 346.250205527259, 339.80183421663, 343.585277359444, 349.7611204231, 344.869723272863, 341.077029494176, 345.470426096174, 346.018656874799, 343.269430550698, 347.18796544962, 340.40216317736, 343.348098959209, 345.853504627064, 339.33248595312, 340.543030863234, 348.6218402533, 345.421970040972, 341.690573716808, 344.307043586163, 346.189137757344, 339.638941531348, 341.41637074599, 340.875350361359, 344.98126448482, 350.631303902081, 346.486709192504, 345.210907578814, 342.483571147879, 343.220723765842, 344.552149838023, 350.203023183177, 349.187153578378, 340.592257138076, 348.304581179747, 342.851987942003, 346.4907750909, 338.723993681853, 341.111803393454, 343.769469235322, 340.597079130046, 341.971891185903, 345.985736250944, 346.577039984998, 341.160044150216, 344.644064412624, 345.246175827591, 347.239680805124, 343.151567767929, 343.954669278307, 342.097602486798, 343.209129453485, 349.453717509, 339.05990780627, 344.602889344638, 346.587931261061, 343.184496336529, 345.753003097158, 340.330430420303, 342.112314866184, 345.524853363223, 346.88195978813, 344.936658038153, 349.085313473736, 350.508568360205, 346.812350599534, 344.641900669584, 343.843032524058, 348.665990090703, 344.35247858353, 342.482755414181, 345.942974491414, 344.827503194217, 343.992643607853, 346.664554100204, 340.337712027865, 344.468386284386, 341.355135086105, 343.817649560846, 341.576467819209, 343.913487368475, 347.71787756157, 343.938350836518, 337.398342839632, 340.96662420453, 338.779805962244, 342.493756980342, 344.931739840838, 345.35926824532, 348.389995872108, 351.295015219403, 338.620017980666, 345.499249734112, 347.268001237488, 342.871838898612, 351.022384313755, 342.43875381961, 341.635155578344, 341.574756175397, 342.239910061455, 340.119825185352, 347.084214103854, 344.162513159215, 344.101527793622, 343.263179272546, 340.398823690445, 348.356899590497, 338.901797976859, 342.991820322172, 343.836730591934, 344.037661276393, 348.679953656404, 344.262448760323, 343.041565312257, 343.204692540664, 344.764997210612, 342.822623798644, 343.023333228772, 343.087022826063, 341.301690578153, 345.235851895002, 340.55593387105, 344.663663800155, 343.970953861139, 345.066614756408, 346.487122611411, 344.474060747497, 338.346242390001, 341.504436148059, 342.659897639788, 344.878292892069, 345.585599673368, 343.602198991067, 343.399658447843, 341.826394572039, 346.338962558892, 343.025095754132, 347.053117055789, 339.453674433846, 344.814658399982, 341.052023580149, 347.231738967444, 341.164548331871, 346.47391293559, 343.868046071321, 347.307894478272, 345.400462899355, 344.727382989568, 339.3970598237, 343.206422271926, 347.86133308705, 341.927811287041, 343.418054286733, 346.91637708612, 340.980280888786, 340.791769119671, 345.203262772892, 347.212450899684, 346.125213184642, 346.018375600783, 343.666126335039, 349.451426062176, 342.045066238978, 348.25264868856, 341.813614130769, 346.771102390139, 347.991803189567, 341.367209629122, 343.955743482501, 345.236581112464, 347.581817314815, 343.830828811207, 350.795532986373, 341.542135864451, 341.677824919701, 340.332116806685, 343.613712691035, 346.900309449055, 345.332875786878, 342.343983070688, 340.731160672006, 344.000834494109, 347.671147040705, 340.182979783621, 339.909102709497, 343.959999573589, 345.229152688439, 346.576946488291, 347.478401170184, 341.843007975162, 343.677250385473, 342.028131740004, 342.178229956153, 341.548834417651, 343.698252671944, 341.29437788036, 348.35412370975, 345.324270308518, 339.986215002282, 346.826297139486, 344.640331170867, 347.757576161443, 336.425566079607, 342.143865829393, 338.734250771109, 348.967033169028, 343.639025650399, 343.393443566238, 338.800885223835, 345.041940281399, 338.698629506326, 345.948424842522, 342.548371406063, 344.925041358044, 338.925470451281, 342.202545750321, 341.547697827481, 344.122168494741, 346.581224322436, 342.425060365866, 340.402212640569, 343.534567461862, 340.789666347874, 341.056102047369, 340.677895960318, 347.942399204448, 344.310233517858, 344.529191907832, 344.457859635056, 341.353700167045, 344.062571702241, 347.050151214146, 340.134426486263, 346.470682269028, 344.874006815331, 343.050169455621, 341.705393873404, 341.235530205958, 342.560880451221, 345.866886995866, 346.189409977664, 342.027127955428, 343.369829343924, 341.152885147603, 340.174742942763, 339.470353089152, 344.56083019824, 341.159507980969, 347.822947824117, 343.080153346454, 345.52632097427, 346.946027859125, 346.385455695875, 349.65836515335, 346.554997114737, 347.762663463586, 342.879209777557, 339.655165229262, 345.33617130454, 340.092594845247, 343.041021184627, 347.565267022546, 345.186237095416, 342.997667577346, 346.228723801747, 343.891407697472, 344.422658290099, 343.394693499276, 341.393546318644, 342.610517875238, 342.897686385849, 350.265101817878, 345.095365925441, 341.095943003591, 341.361506359088, 341.236945577617, 351.033557106084, 341.498751408865, 348.073244195689, 342.687979055513, 350.796053483007, 338.788433866358, 343.281430135134, 343.237013004108, 345.383300157748, 346.69662333295, 342.649819269588, 338.940083334599, 347.326089768992, 348.546302042944, 344.518305403748, 339.252250916318, 341.006644571904, 341.259831244808, 345.280525244414, 338.656589023593, 338.963134723674, 342.608853392254, 340.993682687173, 342.702563846811, 347.157082753103, 343.039579580076, 339.649647106918, 345.661988632488, 353.460618264647, 348.788060055446, 343.074205092021, 343.297162326344, 342.876405672935, 342.126176531193, 342.728523066936, 346.019071563403, 341.450392244425, 345.924835486134, 343.312043392977, 341.425576978399, 344.921569172004, 347.070941624158, 347.674431698585, 345.03721119263, 342.577978746192, 346.399106328477, 342.067420362221, 346.227828278334, 344.614081406733, 344.27808693808, 348.166553595933, 346.997496922799, 340.256289848455, 343.130272728314, 346.230883171388, 340.365868463196, 348.271717933568, 345.27823750633, 347.535701135244, 344.294457116917, 347.173165442269, 341.34977913799, 346.118996997854, 346.18303451819, 339.391419001508, 343.630609702496, 343.022487205112, 350.112411858923, 350.253159884388, 343.427465676585, 344.633193611791, 346.551094875261, 343.736549611653, 344.5794466663, 342.067470457365, 341.971803995611, 350.603178582686, 338.796355189275, 348.889974976348, 346.236399392402, 340.783780769285, 342.202016613771, 341.106625275788, 345.605212116056, 342.566434238147, 341.002781317612, 346.786445224183, 340.648196520832, 340.443612419111, 340.565249800936, 345.081134760334, 345.42564075618, 343.475196165784, 340.184675731936, 342.426424566768, 342.677381230238, 339.06136593877, 343.146980304686, 341.244763543391, 349.529551678697, 347.576648301795, 345.193551626716, 343.199705766529, 339.129089377514, 344.005133573703, 341.699549303971, 346.979141052281, 342.047476105304, 348.096933928417, 343.589226149889, 346.536686935641, 348.83868199169, 345.1470694125, 342.856536933776, 342.340961398791, 345.378662838067, 343.564505314675, 349.567555044093, 343.206361075826, 346.459837065933, 344.267758612002, 341.801846529069, 342.960168419249, 340.281059268562, 344.458186420911, 345.438245231003, 343.618949006492, 340.404851563733, 346.253368126662, 341.210376219739, 342.140709229166, 341.716415976445, 343.584536746105, 339.905575891165, 343.910532017052, 345.533574785743, 337.454493554438, 344.060329141731, 340.723434025548, 349.18343552598, 349.967619644957, 345.033086776646, 348.551686547111, 344.499445497135, 340.169497566741, 343.569948031787, 343.103419113172, 344.751034407332, 344.790250025602, 346.213267300712, 342.156403348622, 345.772467653191, 347.362969150146, 342.741203921534, 343.260288897932, 347.315358456032, 343.042447864454, 343.81841123353, 341.593042749053, 345.31148392623, 346.161755513445, 343.580111596486, 348.203559084515, 345.267410787014, 342.915523543953, 342.367434654663, 346.476012967593, 339.257031230491, 345.865675532156, 342.57120875309, 346.378187729263, 346.375524381424, 347.507732920001, 343.126792794527, 346.894903513028, 349.350693941082, 341.288368153045, 336.848703264173, 344.875343189037, 348.505021595028, 345.232983649952, 338.570489329932, 345.306156195306, 346.395809023036, 347.950258731635, 346.278021985449, 342.227500367779, 338.203602402505, 341.180408587838, 339.718641043547, 348.908537075093, 343.654631763179, 345.097148216174, 344.484421044805, 340.881924179568, 344.775911104594, 344.458242561495, 344.802373386769, 345.439175160636, 340.809950990488, 350.038117280757, 341.730653471437, 342.677662412804, 345.94836566015, 342.380983992212, 345.10916373025, 341.178183005879, 346.870373703686, 344.167310352201, 345.447376608937, 343.175784313516, 344.415020425062, 346.149020376632, 343.928797234376, 349.801700067456, 343.090343418576, 342.163044941491, 343.073879860202, 342.619598767218, 347.650091666131, 337.95053815378, 341.964653175259, 344.657668343984, 346.5218685499, 344.066797187867, 345.715688942929, 337.444107399388, 340.480800843173, 343.951382288946, 342.060328051652, 345.533977048859, 347.95742318902, 344.295663602534, 346.38350985022, 343.285357255698, 339.978434531665, 341.440605248293, 347.912883138182, 339.85163621725, 342.705401814946, 346.394071667507, 343.423702606607, 342.789780679988, 345.756444600667, 344.525480893245, 341.69752531917, 340.821729728405, 338.731434483549, 343.581490053417, 343.908974785696, 342.740143462489, 341.665386114756, 343.130525927161, 344.366938054196, 340.545326140705, 346.026510156907, 341.184216534182, 341.55216170672, 345.788051620256, 342.26457620337, 344.683689723577, 341.463310594383, 342.116853609289, 344.609770376572, 338.036441802274, 347.561985308115, 347.834755473543, 343.116621159992, 350.193823647622, 347.744253981354, 340.233647095904, 351.955912779002, 347.271051816867, 339.441614255899, 345.219330863758, 344.979162694149, 342.238397795279, 346.299102786182, 340.306595286659, 339.33596101792, 349.623005010996, 349.302175672489, 341.087748736486, 344.187057840875, 347.80415158616, 349.365278240806, 343.157216252392, 343.166100382883, 347.286709100579, 347.362386957036, 342.167913891178, 340.867977065989, 341.678394276491, 348.122038675405, 343.251502044784, 344.366554000887, 343.247166199985, 340.870889920435, 342.017805168648, 344.241864644935, 348.954502343549, 345.265994915231, 343.840793182143, 345.104722336364, 343.383594909115, 340.831616437898, 343.565312242013, 347.327801742893, 341.974667364538, 346.950742627598, 347.365169440936, 344.091008915672, 347.752953317453, 343.672648527909, 342.767945830371, 344.203081623612, 345.565266469124, 343.102921899821, 342.579064431558, 342.666932968589, 347.698002957957, 344.116166119773, 351.404620584575, 346.369370173346, 347.147572343825, 343.628950434239, 347.314676827177, 343.839551441045, 347.972903088497, 341.550299436291, 341.258830456124, 348.509064852477, 341.461877336295, 340.901851184691, 348.812409285254, 348.228984268907, 345.480729225904, 344.916042278235, 341.960874132649, 341.824264390488, 341.41227130713, 342.511624489099, 344.975665124035, 343.870748362089, 342.046227413592, 347.236244386398, 346.45827699049, 341.254979717408, 341.944000632235, 340.624254227305, 339.685810569641, 343.005006718241, 348.560247261231, 345.440070361827, 340.890844874947, 342.710983481596, 348.328832487343, 347.023899437436, 340.016922375383, 346.80415767688, 344.057954111449, 346.761116652569, 344.161722584063, 343.918646738685, 341.899101746064, 344.695945143099, 346.182391910989, 338.498916554415, 344.753313167174, 345.653616600429, 346.944890013867, 343.764319476125, 347.498955068235, 345.480758560549, 342.652591096449, 342.445234330499, 345.212249230035, 342.838495496445, 343.654785949389, 341.146157105362, 343.771459189423, 338.26596529676, 343.193366082295, 345.672978252273, 338.146252697109, 343.17263297253, 345.54627509986, 344.21469858748, 341.893415414196, 345.43817959419, 342.455924730821, 339.441670829815, 344.01453042259, 340.679868644553, 344.789534297054, 343.422040010452, 340.829514342128, 346.485118319778, 342.457937986914, 345.517911758132, 340.925122746068, 344.203371640933, 339.023595732066, 339.523831230925, 345.980076431402, 341.171245862342, 339.708709669559, 341.397545242163, 343.021520714257, 341.616843380131, 347.091092150555, 339.514773626781, 343.120680307955, 342.468056604336, 345.729180337106, 348.933956979797, 341.809948756308, 346.37531312079, 345.878615457549, 346.911650421797, 346.499051194739, 343.462112496386, 342.710327287349, 348.786597527176, 349.144432651792, 344.01235535471, 346.079508530678, 336.731828553711, 342.933562290405, 343.686897393762, 342.807389356873, 348.686834057976, 345.237279252527, 349.836841243824, 346.585335179931, 341.999843818152, 343.881575566669, 340.680572277499, 340.702576935119, 344.196506838537, 345.793935147127, 343.194521303491, 340.856889574561, 343.163713820101, 341.255799948885, 347.794401501733, 349.521750508355, 344.973970979458, 339.67199087117, 344.40225874221, 347.538424683004, 343.163058295567, 347.954988704831, 343.74316325253, 349.189393887725, 341.713005093917, 341.079617957814, 345.058149687132, 342.961602042765, 346.205293116533, 341.886243676908, 339.105184853224, 340.629105589955, 342.542383727936, 346.66006720119, 341.057936816043, 341.417433976736, 343.923357889934, 348.590071599905, 344.722340179333, 341.047203940396, 344.50472873891, 346.317770931793, 346.852853127246, 345.39548585023, 341.701014834169, 342.285798171852, 344.068860285758, 341.802335043236, 345.340230388245, 342.91213593884, 345.018663777629, 344.223936123038, 339.007226671573, 343.903995911875, 342.355796910472, 339.31293032443, 343.505353041888, 340.362116541126, 342.579215121464, 348.053240864108, 348.806045956368, 341.10471105167, 343.246699267252, 342.454615542872, 344.942029272639, 349.239202072673, 346.218503536143, 341.831395505274, 351.139153370149, 343.661359913483, 343.214236628532, 345.048988072372, 347.535181449329, 345.20124430059, 342.495746980002, 340.659041735907, 344.279564338278, 348.366485284107, 344.607107094253, 343.543831252975, 345.478434971127, 350.870321496211, 344.967061973832, 344.561915815022, 340.211374430306, 343.640247135467, 341.374803036339, 344.144429231874, 341.574981240763, 341.509940421065, 346.720910893879, 342.657003261437, 340.521023436712, 340.572508005395, 345.583760329182, 340.802701032805, 341.495208291002, 341.361228595524, 345.181577013367, 341.077118399133, 343.660243161843, 346.476007928342, 344.657307166147, 344.810853237113, 346.391489072941, 348.859167176661, 341.02468653256, 343.379652643135, 347.292947586109, 346.87463811894, 342.690983141503, 346.101249172888, 346.982125866295, 352.539866626866, 347.256357853562, 343.953603249187, 346.910590493, 342.068327579033, 345.200783571135, 348.786312303683, 344.363480960558, 342.098614411311, 345.528762852796, 341.531269299178, 346.011718263733, 344.276845063453, 343.282492708562, 339.982831063033, 343.067983728471, 341.060962314651, 346.555101662685, 339.895833252851, 346.225133445969, 346.685191230645, 341.561097058946, 340.92708818909, 346.741647731879, 338.698059398649, 344.72781521824, 345.145528409157, 346.880522282701, 342.566414776193, 340.409034638152, 343.651651840559, 339.941974012506, 344.178127089867, 337.77832268883, 347.058343080411, 342.518874565109, 344.253436690761, 346.506706876999, 344.379505527097, 341.747470737204, 339.304158649299, 343.575655881691, 343.111374096761, 341.395309497539, 343.197726147789, 339.639288402395, 348.371471814428, 343.69687356914, 341.659204703412, 342.148382242809, 340.156839578808, 347.473208687176, 339.013989169155, 349.53118875961, 346.732809293298, 342.277267771407, 346.162633231863, 347.905736792758, 349.421580516565, 343.982844345419, 341.079499382997, 342.813300941971, 349.514417865295, 344.955131046702, 346.073968858116, 343.084145943948, 344.741839117466, 343.328641574954, 341.236051808008, 350.89552297845, 342.156216085271, 340.929771144131, 341.869581471856, 347.004597368545, 342.0281969323, 341.944041608448, 342.69800147234, 346.699440342395, 340.124776559779, 337.815590211932, 346.054743908095, 346.872783522833, 348.845920545561, 346.790819762132, 343.332580476025, 342.171738931924, 340.46881640621, 339.508322956733, 341.263586879268, 344.23825849834, 348.934488329588, 340.913589946411, 343.832182690921, 348.107649357382, 342.278428260799, 342.331142085038, 341.728509412838, 346.139578206993, 346.101574203983, 341.626027892933, 339.804532289457, 340.444789347183, 343.378210275082, 343.729929958691, 340.28113662778, 338.071761933523, 350.385636560232, 345.077120573361, 343.619254028937, 350.04681295393, 350.948252651703, 343.393517041711, 343.394359495939, 345.26235034624, 341.600869813032, 342.459132369497, 338.697474380506, 339.93454267629, 342.607019838596, 346.595899700976, 338.134437358291, 341.7991755358, 343.395350134709, 347.311787052152, 343.958515306799, 342.692960769832, 343.438167691539, 337.816067498097, 345.609489411227, 343.325610864353, 340.638002692846, 346.826077455166, 341.147158975983, 341.626636197384, 341.548838481149, 345.541813393131, 343.850543159631, 347.515630700516, 340.986296560045, 343.241838446611, 343.301365385087, 345.317487474792, 342.881326935341, 346.627988462259, 344.43349032607, 343.654311064588, 344.128431497359, 341.22988813146, 344.007333034719, 347.370018791161, 348.435229892348, 340.843258293925, 341.689408054967, 346.161485915308, 342.933733096406, 345.309815404359, 346.241282279745, 352.683367188152, 345.141713210484, 352.609067932723, 343.484566813712, 347.942543010485, 344.23852297536, 347.580973054962, 341.349054555934, 344.190352112815, 349.41492286184, 341.231344549671, 342.510366135144, 343.661541694526, 345.147038506298, 343.876743986342, 344.086013443921, 343.978042817308, 343.392044068091, 348.631442172863, 344.229687113502, 343.004286689832, 341.632294657961, 340.900006741618, 345.413392274935, 345.864906470777, 341.130974371145, 348.492045244272, 344.094478162683, 343.188820282161, 343.897848854311, 342.894425692912, 347.038533254538, 347.471664337609, 345.859695808922, 339.946660228534, 341.421400818059, 343.292053234385, 348.210718852278, 344.912344875839, 337.788917339695, 344.560083063211, 345.411010381873, 346.684569743743, 344.337282092105, 344.241295712969, 343.005672832566, 352.090190458949, 339.073886463334, 341.697658897379, 341.658380468797, 338.329621958929, 350.707190989496, 347.230817621371, 340.441106072615, 340.837630387426, 343.915639550463, 344.050649011808, 345.467316916318, 341.330442316564, 341.422379604872, 338.215831258405, 347.352907439662, 341.308086550839, 342.301313471421, 341.657289201099, 349.209696590892, 347.126237673391, 346.492752295635, 344.859066602485, 342.288333245262, 340.542781969277, 343.650500652396, 341.931241901216, 342.33704339377, 341.567297035796, 350.468089515706, 345.108987169499, 343.362981107918, 345.162932311114, 344.474377232141, 343.535006396661, 342.652583219114, 342.979641703447, 343.050443870543, 342.402426134275, 342.200797227069, 344.464870758529, 341.35841069211, 346.337182472268, 347.042776902559, 345.938161284813, 346.480619252736, 343.44142324689, 343.657222521916, 344.176924916308, 344.805212851971, 343.861286504143, 347.230361997902, 343.088240060032, 340.27086437389, 344.494878705832, 341.705527535413, 348.225495067644, 344.755645666615, 340.350733173187, 337.804233672513, 343.093986341552, 346.459427520091, 347.915747159546, 350.49202636189, 341.337438716467, 344.661182383748, 345.271469173383, 345.06228655054, 350.622174158212, 345.028594115083, 337.555069007316, 343.491640748374, 345.477322652939, 343.046254156658, 339.926482452361, 343.742187299568, 344.556489299891, 348.785683674633, 340.919593033057, 343.370853316887, 343.038127460599, 346.015832114093, 348.395613733294, 346.445496672247, 346.587144011364, 345.499691742863, 345.645740864086, 344.690310915211, 341.417363369198, 339.685377398774, 340.926616213259, 340.83553230128, 343.046465795157, 345.351903855075, 346.249241086504, 346.519747396015, 348.89696133343, 343.848437180664, 348.352424655053, 347.747829511112, 345.113391414814, 349.151960974488, 346.366508526267, 339.809794766615, 341.238256563777, 343.660673465336, 348.233899591426, 340.151996710885, 344.839761188115, 340.139358731349, 347.314561392115, 345.625054766551, 340.235016262862, 345.803007522692, 338.80627576334, 336.974790186729, 347.369887162208, 343.431852776037, 346.933968985402, 342.517582193387, 341.587884274235, 346.052505857728, 340.423368233118, 340.99874795, 342.394554676623, 337.913896864756, 349.380096257891, 343.728365896988, 342.91534622743, 347.21148144886, 341.815854257652, 346.718445847834, 345.837548943188, 345.850769577189, 340.440375991182, 342.274861561673, 345.16259898776, 341.246957722098, 337.716480085304, 339.148054978876, 337.818086411049, 348.903014283806, 346.212997964887, 340.335416096861, 347.089363272102, 340.204039422584, 343.459002404693, 343.063045228018, 346.392098883253, 343.521460306735, 346.171668424413, 344.391274394737, 342.929654788187, 348.765584497756, 342.783699528695, 336.64278794732, 345.09927558072, 344.493763108178, 341.656882267345, 343.464564389462, 342.956827182884, 341.830375800665, 340.888549256477, 341.101023648417, 343.6725306924, 336.949298220152, 342.62654836215, 346.390842027592, 344.116383000912, 347.266983828546, 343.202941046877, 341.471989807401, 345.687313535733, 344.809222229939, 342.221587756348, 344.783591603323, 341.057186553151, 343.176901832274, 346.430502158835, 341.194257608331, 342.52255234203, 341.319598211303, 345.858714307113, 343.548283413019, 339.024765749408, 341.532875443573, 347.569131371048, 342.755982109911, 348.47396658398, 345.784868222861, 345.431884154306, 345.501320743194, 341.403740585227, 344.075483034594, 347.389563240697, 348.500022916525, 349.426016355095, 344.1899807368, 343.931765612823, 344.570146251004, 346.689040004501, 343.014089482098, 348.190824596431, 344.144214677414, 344.238277689493, 341.502953654105, 342.216789563676, 344.242546094597, 344.68678028401, 344.467218168913, 343.433790319862, 342.75197232682, 338.127416688627, 347.362703976315, 343.206972963821, 347.879219752634, 349.479805211437, 343.159488842992, 345.276422062339, 346.148604068864, 346.881239736487, 348.673211388065, 349.003991350545, 345.020389555642, 347.301155456719, 340.404347456351, 346.715728744744, 347.344218144662, 349.337382255757, 340.502562690556, 338.601136666117, 346.089967869296, 342.414714083142, 343.57030114118, 348.468330674946, 343.405578313257, 350.63619450984, 341.185286856142, 345.179779799955, 339.714076560093, 346.988763716041, 344.694425779011, 341.704081041575, 347.767681460977, 350.41345780889, 344.910895362466, 343.737519770482, 344.110909782737, 343.837813198723, 342.794031340694, 343.374332360323, 339.756180005112, 349.316636353552, 344.409404464507, 348.097229853815, 344.559758061709, 339.502711062054, 344.954753462462, 347.189783592406, 346.156089131985, 343.598400674188, 339.976002198466, 337.087436808942, 343.781150509873, 341.410862517794, 347.287655348671, 348.824272022198, 341.838250664578, 343.605724497329, 344.1678441674, 342.336167815587, 342.796866706786, 343.552786282096, 343.977044908761, 339.091985285661, 341.0151426718, 347.951541007588, 341.783353536733, 344.647958622387, 347.372952577216, 349.405804061506, 342.802190791999, 343.131721453099, 334.899745532759, 351.442987106849, 337.82037569448, 339.305455261383, 345.039604519348, 339.427285963887, 343.619396921159, 343.990703821087, 343.077860711583, 339.068182244283, 342.8533296915, 351.422102300575, 346.719398994214, 342.455882698048, 343.834933440647, 344.753645017512, 342.121883614007, 346.632335285742, 345.960737133679, 348.120567270285, 344.666260985754, 338.977374707593, 342.723182424539, 342.984923669701, 347.186951019729, 345.677203756017, 342.173508100252, 341.916951972076, 337.526030959217, 343.904998950777, 342.790621943639, 342.642416350019, 343.649626423635, 347.441567437483, 345.412473504147, 342.420742968169, 345.626063837751, 343.497700697161, 345.225278963966, 341.526515402596, 349.534311140346, 344.151586694841, 341.283259008097, 345.91954347605, 344.435773592253, 343.805793708775, 343.049224353395, 344.578486215199, 343.010638837517, 347.636369470095, 341.003546189035, 346.278350092471, 341.897199911528, 344.489924406225, 339.804495597858, 343.926475815943, 348.49779326421, 344.175179886758, 345.623056773673, 343.43079849118, 346.286312940378, 345.241669736472, 344.11785343522, 341.16986535966, 344.322610239567, 344.188105240436, 343.49764175044, 338.62974918061, 348.244738420428, 339.859789768725, 340.64957969505, 336.006211916823, 339.713868157887, 349.364205331599, 342.12992809626, 346.841363366367, 340.509984329158, 345.616051046867, 348.433962992996, 346.135577643351, 345.054069071268, 339.924712044017, 341.943209048853, 340.789022983546, 341.700485359062, 343.627713958705, 345.574820464879, 335.326113564809, 340.283694146576, 350.813021959736, 343.349259701582, 344.104335821375, 341.879708924597, 342.282487383435, 342.086558573938, 348.76915655356, 342.771640653802, 344.10918984863, 343.410421256741, 339.332296186168, 343.070935058368, 343.87417215547, 348.505194716224, 339.833499834369, 346.961575796783, 337.893736164683, 345.935429320519, 347.699275069255, 341.726893214769, 346.513378292342, 343.052768231126, 344.069144222326, 341.805843068083, 343.008130011076, 341.357481776526, 345.060183286223, 345.934603749846, 345.564671811887, 342.969442403955, 344.125540134385, 351.465699500523, 343.497526253705, 338.62054343732, 345.711731079149, 341.376866644535, 342.625445334491, 346.830580060283, 342.519819266016, 342.895830997591, 343.54424984919, 345.328279796939, 346.728121081649, 343.302428049762, 343.921379859683, 341.350842838852, 344.875080092778, 343.922863358163, 341.431778812262, 345.573551497687, 337.309488631115, 347.282133777906, 346.498610510742, 339.77050253127, 337.493838425842, 342.064213879304, 342.401799374393, 338.106444132622, 340.225407977643, 352.502274007555, 341.552904606493, 345.56447232592, 344.976515824941, 349.384969824885, 344.953044212502, 345.644393059904, 343.435103149181, 343.655629803035, 341.7896104281, 346.960237097344, 343.288209423234, 347.124809035136, 344.96013332752, 348.68711612447, 345.683358306436, 336.750766316048, 343.511269733735, 343.866445332776, 337.43446727437, 344.546306088928, 348.073331866278, 347.642000583849, 340.669705205626, 348.936522584993, 343.020649643565, 338.941623974531, 349.803888131678, 346.451507245667, 338.907950881023, 340.667250635799, 342.923328227961, 342.356002925223, 345.92660910592, 343.599462674694, 345.371833447295, 343.076873995594, 345.345138540583, 340.548908725448, 345.174842778458, 347.792526503154, 339.522829448341, 341.416331317804, 346.876445447308, 346.52539095955, 341.998825004029, 342.749192589794, 343.685114687607, 343.466846375364, 343.636322848855, 341.467190769236, 346.042356249256, 344.202798621477, 344.089166594424, 345.351461582585, 344.480732550397, 339.690327156127, 338.06319045407, 344.877726661076, 340.367551714753, 339.844424674869, 343.932536730923, 339.620147185633, 347.832253976797, 343.080589885409, 347.479057140201, 345.568715381453, 349.220388287908, 349.92174721494, 342.018346882927, 346.873174209118, 348.291983103614, 340.4563300279, 346.46444447923, 335.915746075395, 342.644584315911, 343.284177313609, 340.54070469858, 347.395532746113, 349.946881372161, 344.017346635426, 347.956977242761, 343.418818499411, 348.421482326287, 347.906511775497, 342.800959215185, 341.167617196463, 342.959825627773, 342.688005483297, 346.753582566596, 340.799302860089, 345.233038396555, 344.915933682092, 338.75689884306, 342.560970440557, 348.17896530459, 342.960199400675, 343.492860893403, 348.859208507683, 351.055507772297, 345.309533821388, 344.702250402177, 344.75457887007, 347.07971968431, 345.112747760977, 342.935656252726, 338.737293630929, 346.040233993455, 346.879647429446, 345.342189399914, 343.937225215563, 341.75324705453, 344.596181717934, 343.712597723121, 345.809675906335, 348.380702608604, 344.122498113697, 338.881915293521, 346.588030499526, 344.442401098545, 347.659520014131, 337.453591449043, 347.534138996684, 345.543049024389, 346.691206741299, 343.162795182823, 347.503628095917, 343.095147132425, 339.651552132424, 349.082937631533, 345.171321059465, 341.034669530634, 349.176065769191, 341.196732117806, 347.58058412788, 344.592679493766, 350.939970968354, 340.73646913367, 346.419310904681, 341.318894817132, 342.143187683006, 345.450462321208, 349.273569778049, 342.621057500615, 345.742410104392, 347.716463142987, 340.909916068707, 342.078968675379, 344.570009687684, 346.944420455551, 344.441183000122, 343.22597982144, 339.979727420537, 342.616207939391, 345.474840170105, 342.90548412286, 344.816751882538, 343.431575851949, 338.869897781459, 345.154796891348, 338.653838824911, 340.748294318738, 344.559771333312, 347.107957992885, 350.280906894758, 348.558496019516, 345.778270776087, 344.302433781323, 347.451966446174, 338.876212936928, 343.264980421529, 340.735430362589, 345.422613583143, 343.299512005792, 346.630449545044, 343.892576212337, 344.604706888419, 338.087188911958, 344.009351216527, 346.383978863443, 340.635521160096, 341.539415734463, 341.892717880449, 345.362973960043, 346.162757779011, 343.032244849874, 345.922958626789, 346.198843816691, 346.386398291915, 347.940888083441, 341.008445256405, 345.178976437801, 348.841564746986, 346.361950294974, 344.964074295569, 351.35525961964, 341.392487999102, 342.204300728037, 343.799942107696, 343.030855982212, 344.66531120215, 340.477370782839, 343.747037645785, 342.236473484187, 339.872153488741, 343.237490073066, 340.317837699102, 350.374688987545, 340.855095433784, 347.627163537401, 346.214612332511, 342.284556099886, 336.997476603488, 341.488800025384, 339.482350301586, 343.87347104045, 345.549886438134, 349.94992611317, 343.078649851793, 349.009214588755, 341.986690544008, 340.093474776678, 348.508615160154, 337.801997922897, 347.903954044748, 340.938497725297, 343.692413231491, 350.953183246403, 348.499327273935, 344.77976917281, 342.938082622382, 336.219440681315, 343.564058073111, 340.135928380333, 338.773279875275, 343.498200374885, 344.25664475011, 341.2426463038, 335.890328894172, 346.003270868822, 345.233812980517, 345.451735448986, 342.044644312752, 342.321804262401, 347.115792557134, 344.870075039137, 348.374050487531, 347.762383407859, 347.428983400783, 341.681243111513, 344.400005177148, 344.857238524436, 344.327557661885, 340.104515853344, 346.780849439716, 339.645550705745, 346.026625433973, 348.617416161304, 344.791443072216, 347.981169358117, 346.385974733699, 344.872605188036, 347.730490908759, 344.809997406341, 342.073776569497, 342.187107220197, 344.549893644643, 343.059653411247, 340.418201702557, 347.469014689596, 342.638717564035, 342.864888569285, 342.598440010726, 346.761424557748, 339.474372714436, 342.474352226327, 350.645431992015, 347.741535240485, 339.980205258916, 344.381754186539, 341.188309218521, 345.805342530111, 339.088493634347, 341.672259541638, 348.440827214449, 344.105846513529, 343.484692769134, 348.611209803714, 342.952598078552, 339.467991040569, 348.517239821229, 343.113173566315, 344.658991395541, 349.98216486458, 344.675283043766, 346.049458851467, 342.476422979441, 342.538600490944, 339.531689841003, 343.414050542361, 340.64315143852, 346.473927737619, 343.048686494976, 343.291317905131, 345.264839926812, 342.840607694657, 348.329201737003, 340.343378297341, 347.51278103342, 341.080376864736, 344.848938888393, 343.996926434525, 342.826520693912, 340.232953323696, 342.425898416537, 346.894946060815, 338.29944815671, 343.402410667377, 347.696029483484, 346.082004372259, 338.738281558927, 345.240610196097, 345.491725319153, 350.174454259031, 345.001387624484, 344.766276270475, 344.388948537519, 342.831591974992, 344.581379036735, 347.16690840606, 342.615392827801, 346.972172348792, 345.620048609154, 343.373153604386, 344.769174662512, 346.002668880582, 346.438664092287, 344.35632671067, 341.945148357057, 352.1352402474, 343.772694411131, 343.146311107893, 339.532821829834, 343.603977157601, 341.173132498363, 347.615913542565, 342.017467838944, 345.823189616546, 340.436994008339, 345.39936512841, 347.105534887953, 347.587475546649, 343.287677546606, 342.813217613636, 338.799641526028, 346.481019839051, 351.393869026376, 338.856987276854, 345.112641298691, 346.001661925497, 348.893321922191, 343.37181774854, 342.890013006508, 345.965432761084, 344.922608628405, 344.690241840642, 344.425020924851, 343.7007215111, 344.644082798685, 341.342615877433, 338.812874198204, 344.946936224358, 342.670093004518, 340.875602974765, 345.14259008517, 344.952286059641, 346.803700031774, 342.115931231753, 344.378287084559, 343.348891133542, 344.339542592793, 345.086608652851, 351.608431554035, 342.290250717771, 344.924455475838, 340.850581019392, 345.385539916963, 343.022684181906, 342.146711067203, 341.67687535798, 344.568743023963, 338.764870690119, 342.24786567784, 347.513673246286, 348.094348273175, 348.726730783488, 348.437269808948, 344.766555302018, 345.325318667983, 346.308093003255, 343.646971411941, 345.983942744051, 348.978923534754, 342.703730922137, 344.62855550689, 341.308407065586, 342.248758887991, 344.773614790638, 347.083343313173, 344.684606513017, 347.662476530978, 345.129522313475, 341.848857543826, 350.502600566169, 339.850024404222, 344.412195554409, 342.997596513737, 346.091705404285, 342.090758685561, 341.888075758028, 342.090116612663, 344.888555440016, 340.16024957078, 345.900878315277, 344.335022668621, 346.096803352452, 346.385549215692, 342.811947414671, 342.194566797321, 343.465153326332, 345.894538189663, 342.759974605501, 345.426773644673, 343.407056295612, 340.901285728882, 343.00447757027, 347.040242853294, 346.087674646261, 347.855186857678, 340.584856605849, 342.632090610553, 340.942304315163, 351.785702773459, 348.374097316817, 343.960468885857, 346.466754309205, 345.793128009929, 342.495646368166, 348.487776238317, 348.42723003007, 340.982503830557, 345.651846178794, 341.991145004468, 343.625019705608, 340.70567148164, 345.634364002175, 342.723931677192, 342.339368657509, 345.310271153132, 342.758400597167, 340.928421060848, 345.834571180726, 343.852945385597, 343.153099648171, 350.170483606111, 345.79145399006, 342.389380393678, 344.650804153418, 341.752853759976, 346.574619515791, 341.015649680589, 344.355795143335, 346.375197336265, 344.085981668191, 343.913222943133, 338.762987840265, 343.932666209035, 341.215645658076, 345.689195068936, 338.9867092441, 338.725440264257, 337.658701105849, 348.082796288557, 341.024492127254, 343.31722437811, 343.598415584066, 338.782685092271, 345.786138290515, 339.519867801095, 344.963097107092, 341.965572204347, 344.27419814584, 340.639869691545, 343.950984147972, 344.609064680102, 342.344825063433, 342.238766321492, 344.427800019268, 349.995752229747, 338.821403971968, 340.507738463881, 343.315557481911, 346.235068342657, 346.464922998027, 342.694636890061, 348.570431305545, 346.089801960675, 343.950854907131, 349.159340840381, 352.404638186964, 346.742887447579, 345.887931692473, 340.667870190973, 347.316355574639, 341.456846619242, 339.0392017118, 337.587794384295, 342.464675292177, 348.541733846774, 344.957217988199, 344.239850008606, 344.777424265388, 347.78409000581, 348.276842520427, 344.620046985515, 345.864151451812, 347.663980732995, 335.99706944816, 344.100439507013, 344.100826669158, 343.853931786722, 346.776551454661, 343.648363081519, 347.466349495613, 347.534086655251, 343.275588217109, 346.729617249346, 346.725544904613, 347.894885656171, 338.948190279667, 346.312685113498, 343.856502141041, 342.363733494275, 342.835540789991, 345.778149639601, 344.498792338826, 346.73051827633, 342.521539641414, 341.987363891559, 342.661528883384, 349.684205309918, 342.974406269273, 342.867787266158, 344.474003607166, 340.439650117078, 340.066114854624, 341.864024355528, 346.252649503411, 342.319401105129, 347.643200764101, 343.57209744, 346.800665484863, 340.31258674108, 344.492283842173, 345.983516013803, 344.577782580237, 341.45395368251, 344.983576574653, 340.249016612534, 338.687382911649, 341.855353893818, 340.282154722333, 343.210477588955, 348.955326346094, 340.64181219023, 346.715154462411, 347.054769547707, 341.597254748036, 345.818354437132, 343.503020837771, 344.723202176725, 345.90326301011, 342.21739723266, 349.968845846125, 346.003130330083, 346.364172562507, 346.331216178574, 342.000354075741, 342.174831495125, 340.816206189194, 346.198585886388, 344.282135452256, 344.105198789024, 336.01100705034, 345.16920910291, 349.348275787305, 346.039515930771, 345.214031179912, 343.157559536345, 340.322106829529, 339.910590167348, 345.336993777708, 341.860142004898, 341.228072156419, 343.33935223609, 342.794467710485, 342.944952148566, 348.030307746865, 342.216369514708, 342.093634427087, 343.745449503007, 340.513910148434, 343.34034678892, 345.945468421774, 347.405094113054, 343.997184386683, 341.284407914357, 343.185228248797, 347.357991673375, 345.165993141616, 350.963273902952, 342.175075310016, 342.66667911524, 344.309372364832, 341.475514278351, 344.564160981134, 347.276511938834, 341.63446209384, 339.861578443295, 341.242353239387, 345.136407523702, 345.563709068468, 340.607113337884, 344.09021298873, 342.02374350452, 343.497830798288, 340.871048140974, 345.81956949834, 342.525075092612, 344.741660329064, 342.591648947068, 346.859789604563, 348.561755904977, 339.818313098041, 345.188569108554, 345.426882646118, 343.020378134435, 342.89908805257, 344.248342699707, 350.390606721754, 338.21438561427, 342.383773601884, 343.905800372971, 340.750387993476, 346.178519617576, 344.433954383233, 343.650660252855, 349.181897014856, 346.2184992139, 344.78692893531, 351.987740376318, 348.326675104284, 340.590544271853, 344.038950474848, 347.341057526009, 342.160862897118, 347.23246362641, 348.724529719808, 338.950562726283, 349.402715553814, 345.875557940382, 342.666106563235, 344.344743392644, 347.29902154885, 343.363466787464, 338.201025497374, 339.827889762537, 349.123489048585, 340.002469765704, 345.741545180461, 345.665389762093, 341.865613375041, 348.496504586427, 341.502616213441, 341.940131371916, 343.955299062233, 343.531233322086, 348.370827864655, 340.940625334366, 342.570369343314, 339.832429543327, 340.878943910306, 341.263890383538, 346.662932385747, 342.194136555757, 337.69031509788, 345.534396903825, 346.207965596786, 344.566816575594, 341.099567734701, 345.002816199114, 349.653308038651, 345.755718900714, 340.402121461431, 341.856228099389, 341.286952645741, 347.207058322476, 344.427775043062, 351.045717934079, 343.684584431834, 340.982161984562, 341.673969694194, 342.590212158237, 345.996781379681, 343.785257323014, 342.675451432643, 338.931193421631, 343.328300943356, 345.138179404259, 343.280394283738, 345.291645288493, 341.970267477942, 338.35589211342, 340.214486707845, 342.366061361874, 341.889085950325, 351.408910563113, 342.004869380304, 342.231975122834, 341.927014656652, 340.93959950138, 346.362447269719, 344.033882258651, 342.430348786888, 345.924082882091, 343.3553377378, 342.456105463671, 343.841587777317, 341.266941253007, 341.690084808888, 343.171413605, 340.592347639855, 344.969395332371, 348.979032132747, 340.967695172438, 346.339350308786, 345.97974309723, 345.204800124535, 346.433233969153, 345.203733091227, 343.74326371135, 344.724072020081, 345.834465002335, 346.911394354419, 340.847175171929, 345.189496179111, 346.99869306696, 343.735558154835, 342.41379145242, 344.628188627164, 341.179194420567, 345.08924609189, 342.835671554622, 340.246136084798, 346.286937162806, 341.014255506742, 346.116247724969, 341.853772945776, 342.336706808505, 341.542906121729, 348.617721473223, 343.552506396245, 341.164328681908, 343.31149202768, 340.587112695426, 343.117869713216, 346.97036993405, 347.511141602382, 340.644104003359, 343.532918209979, 341.064410153604, 341.361988334254, 346.548224224034, 346.066141193867, 349.636783294257, 345.267177552247, 347.249847864989, 343.669417424798, 339.523762079, 343.243623752673, 344.801108049956, 345.411775866745, 341.13495444677, 350.344152010789, 349.072972188999, 345.660267107537, 353.115143298805, 344.749453806477, 342.313275512735, 343.250634554238, 343.032353695279, 340.423654207833, 343.773448688852, 348.203686289777, 341.202190202136, 348.238487595659, 344.06760744022, 350.222885402953, 345.010216579864, 341.567250226611, 347.984223863296, 347.096558131181, 341.667984409239, 347.570649505131, 342.038911007831, 342.389766420541, 342.516083454398, 340.167294056001, 344.244001579834, 349.108800179766, 344.4162601573, 339.44655872337, 341.635504395055, 341.988017521607, 338.548022160083, 343.855667942103, 353.503617525228, 346.019614051515, 341.847991854627, 349.526639890986, 343.63566867165, 343.70095623476, 348.152277591795, 340.562249575094, 343.998940163317, 341.410492028871, 344.471300389883, 341.412584373608, 348.312414169206, 343.449904741082, 341.629534270338, 349.190661828515, 345.975559362482, 351.340944023857, 347.710589905627, 335.656040774046, 345.231554704158, 342.236927031644, 347.027185116443, 338.848605977133, 344.790362866841, 343.011304792113, 345.216674586079, 345.183081691688, 345.996125970295, 350.415080145746, 343.998386700719, 343.110650837472, 344.486203443946, 341.495121454997, 346.12203948542, 343.3129671996, 343.12745726488, 348.063375461375, 341.720865414082, 344.920783639254, 351.122130523027, 347.593510851974, 347.853780971682, 342.363125159257, 341.166271489602, 345.48042445348, 343.466702793369, 346.237391259882, 348.701411357183, 348.331184171305, 344.024003870945, 344.099312219924, 344.695389158561, 343.320374020801, 343.957667823912, 348.884785141272, 348.502116762614, 341.729802026342, 340.456495013136, 342.272418309356, 342.543134085846, 342.112138846114, 339.578882833389, 347.718056931731, 343.294477745069, 346.450746687927, 336.896527306592, 345.748306250948, 344.676920289657, 344.622717715284, 341.454459533615, 339.533022183816, 341.782557013648, 341.706392352303, 345.003524847996, 346.428983581632, 344.515152201628, 343.693510188792, 346.370761097854, 345.131858890549, 343.58949209079, 345.181881123774, 347.411015001195, 345.817859857526, 345.833819747312, 343.806543944888, 344.249945118613, 341.530579136534, 342.457474922246, 345.584940157375, 347.077452420376, 341.682452497326, 348.404540684241, 344.343246074817, 344.900196475112, 346.690153852102, 345.892302287714, 341.577951508482, 342.678184396534, 344.087375053816, 343.030492931026, 343.835538367829, 341.589770204951, 341.617440244956, 342.38073307537, 345.949667504211, 344.830829011186, 347.825304728187, 346.289977629852, 346.557459140092, 345.431774590238, 339.471421846953, 344.264128552992, 344.384547415031, 342.215239401712, 342.121220964495, 345.425604387793, 340.818211587942, 345.096063722747, 350.618718951597, 343.507748280151, 345.249716922563, 343.359077799423, 348.24202566644, 340.282913130577, 347.781773583184, 337.336254663226, 346.250164769481, 342.92728367374, 339.458034396115, 338.170931271841, 340.667687681651, 344.784978739884, 344.751751310006, 345.90643286027, 348.078814387704, 342.299115549897, 344.001512536014, 341.697136991838, 341.658254604291, 339.567734178471, 341.779551205144, 346.873418938894, 342.787047285319, 345.445618618039, 342.744383734221, 343.214232055354, 345.507578619191, 348.809337108444, 346.827810185603, 342.730105524268, 341.488659557933, 341.832377154603, 344.666861147522, 343.999643398939, 340.328960712314, 344.42299105287, 349.014159348981, 345.50738613514, 347.148876660249, 343.706920012862, 343.279879859986, 347.516210835261, 342.67064474863, 345.028673860992, 342.746652695966, 348.258798419865, 345.343500194089, 341.737190890929, 343.724060150031, 347.450955006048, 340.898978949385, 340.744807185137, 346.517222854078, 344.601787030414, 345.78421548429, 342.252514530965, 339.939390737497, 340.125246745068, 344.722878327782, 347.878295894852, 345.002885889446, 346.604186415579, 343.074375181548, 344.602820879585, 345.556368087125, 347.401551125896, 341.242879051471, 345.832854148499, 344.489421501866, 344.354229427582, 344.833798433284, 347.203147147249, 345.493899757382, 344.344376959588, 339.894257684343, 348.331057105507, 350.057465698946, 341.844261406575, 341.173653942424, 343.133679703281, 343.729425985165, 341.899272386513, 347.445399563429, 343.665689173449, 341.486867084782, 344.296256322746, 341.958478975889, 349.400730647719, 343.085813678972, 342.102909392122, 345.307975663209, 348.132683377396, 343.445558013812, 345.904655895754, 345.00586914337, 341.508263422873, 343.463825991491, 344.283716810228, 344.187267576113, 345.653485882534, 349.10317805782, 347.691356537615, 341.542767194093, 346.644639445979, 341.287466579005, 345.928373933512, 344.888698836835, 346.095680545298, 345.73943324392, 348.845550855875, 336.851972351416, 344.669099168811, 346.783905868624, 342.793218228327, 340.623107168512, 342.375824156094, 341.099578703481, 344.176351892629, 346.279316957035, 346.516331991376, 339.637739330712, 343.267422958363, 342.757279807697, 340.610375951328, 340.787516874288, 348.60208981693, 340.085872143142, 340.824281997463, 344.03976446556, 344.311985050379, 340.388326112859, 341.89945757209, 346.937703913259, 344.169780840217, 344.481097308524, 344.60639876274, 352.173070989246, 344.30208630952, 348.664827363801, 343.097006036315, 342.003093266715, 349.967508768667, 339.641869880592, 345.39816238816, 342.180503480232, 343.222059777775, 341.750522132124, 339.517106277039, 345.980720729578, 340.045131144035, 340.138488225484, 344.093130760423, 341.603249590515, 344.176104751951, 343.017366964565, 347.096014064069, 348.532494718387, 343.819800487752, 343.14960431357, 346.089852629142, 343.23190498939, 342.536810934595, 341.507814358, 340.744931340143, 342.289190112886, 345.033575996068, 342.912163343645, 345.494502494076, 344.640775701617, 345.774636413747, 345.575429502808, 340.844959727701, 340.710566026345, 342.461198270905, 345.793222460649, 342.394956233446, 341.487320591065, 345.023228051592, 342.907821489246, 343.013395495538, 345.399953061682, 350.462460447482, 347.663806238554, 342.346688494245, 351.000625020257, 346.016345928783, 341.917109907675, 344.84397709176, 346.796115797512, 340.398307624999, 349.911701235384, 345.170453681689, 344.931630129192, 341.421749362567, 344.962196203579, 346.732243305423, 344.318946734784, 342.821857088767, 342.146606358131, 343.751536833259, 345.537327927713, 346.015823271666, 348.00312227467, 342.227046118865, 344.125177215155, 344.135786118169, 342.175340100248, 341.406081402792, 340.152923307818, 346.742604954645, 346.634614086294, 341.359141335238, 342.767760537141, 345.799752002525, 345.11856547277, 342.462856899797, 341.762008272339, 345.539587930877, 345.797931372628, 339.590234352953, 344.160563883693, 342.582524188471, 339.661017653757, 349.975544135356, 339.925203717586, 346.075901073659, 339.252528961328, 343.78658411988, 342.237692704902, 344.522074075287, 347.296123928175, 340.305049613104, 344.554831225011, 343.318586861407, 340.848213414966, 346.121354929417, 340.425544305579, 344.07363656778, 349.916652325537, 343.236637919036, 342.68928025536, 341.802103582848, 344.618492453839, 341.783934831136, 344.525950155682, 339.222710870828, 343.027587756358, 347.850423802398, 336.076489097626, 347.410653539218, 344.042432450286, 343.408768779295, 343.14207671404, 339.053368039263, 338.294009911431, 343.415548227772, 350.238006256419, 347.029565613719, 342.052506124835, 346.072988763951, 345.782213361124, 343.763874460496, 347.309696633271, 344.714297948516, 344.313886459323, 346.963680402235, 350.004182043611, 344.82717014885, 341.821289167943, 342.888137447757, 346.871751676945, 345.933578862743, 348.846709373247, 350.419463208854, 346.214956386507, 338.323380744202, 346.488962765156, 347.026317452329, 344.169207274961, 339.13638023262, 344.779103189259, 347.796278845339, 343.690153098004, 344.021034532961, 342.079762882309, 342.918248965119, 346.219812847654, 338.485342748465, 346.689201053466, 341.905916743985, 345.281128341524, 343.762518333046, 342.223266026453, 347.865234330822, 339.492114712199, 341.570460681412, 347.569641148682, 339.035950568614, 337.482216171513, 342.052991494902, 344.28353138952, 346.455396192604, 346.315194211287, 347.443167678087, 342.729641365144, 348.780299885835, 342.243449991113, 344.413418731715, 346.701942114529, 344.830657836119, 347.502956477, 344.412027334469, 347.549014791628, 345.445216971466, 341.73718672885, 346.514205806419, 347.036536088117, 342.527357981556, 342.161638457629, 344.555209667838, 342.703976188181, 338.44296582187, 344.051108148046, 345.407322007441, 348.178269953489, 340.703551439241, 344.894917634864, 344.005705917632, 340.793460190627, 344.308345555861, 343.935836770091, 341.965639710848, 343.527974261226, 341.323979709024, 344.590278564013, 347.195740306607, 344.615664438896, 341.093869649745, 342.795419032208, 351.808517293845, 344.236762116864, 340.873895148962, 343.857477954733, 346.069381806074, 343.666609393984, 344.72648588188, 349.885553475402, 347.836850810267, 347.13328179986, 345.27179487595, 343.094808232034, 340.761177092638, 342.67473754161, 349.101447923102, 340.081838784852, 343.966530223466, 345.324390042025, 344.540487556669, 342.170663553758, 339.986307957212, 344.962810390004, 343.982380856028, 346.75497632149, 345.290461297783, 341.351697688367, 345.794022910062, 342.447764696705, 340.975663185879, 340.348026131535, 346.556408163387, 339.590017571629, 339.800016727342, 344.09437193372, 341.376028640351, 341.797155619674, 343.252914261346, 345.64417578645, 341.90389887919, 345.426630219974, 348.878468758075, 344.555650918423, 341.473335257016, 345.285436707869, 347.601621290186, 340.514203124683, 343.435882573627, 342.684290334404, 346.671941584238, 342.728334653033, 343.419747341021, 345.563097954482, 340.779589571716, 347.065733988344, 346.59994388926, 346.048450089603, 344.120878970048, 346.182606719997, 337.833208423823, 345.118434881749, 342.225173708924, 345.994823192403, 349.891259530298, 349.465934583393, 343.108734519928, 341.901059036616, 345.59925469996, 344.652839256848, 347.191366915018, 344.578770223778, 341.48086978635, 346.219684259155, 348.968060754667, 340.224870772678, 343.509127615167, 341.528717333877, 339.64158251543, 347.316776394815, 350.531613378046, 347.904781940382, 340.405228458312, 338.500754316862, 345.090296796321, 342.381549691781, 344.388156009062, 342.96816480795, 339.218303789718, 340.721038594746, 347.786493710106, 346.429256569697, 346.785542256993, 344.527972606092, 344.926130285708, 342.905552728706, 347.015673547036, 343.847460945129, 341.094255938423, 342.682258530289, 342.330829293729, 344.548388057184, 349.008567652655, 343.346768054697, 342.523640484373, 344.125241501893, 346.996722282808, 344.575628588415, 349.487069451041, 344.106539871378, 346.739816314973, 341.585462288581, 341.069280792182, 344.850384153217, 347.496929747848, 348.663403932865, 345.740973213171, 345.969505487274, 343.188245869095, 337.33042631397, 348.244498356084, 340.719684295541, 342.906100574586, 343.466657171689, 343.24537678578, 341.162235857016, 343.532359440174, 339.829135224297, 344.28204596021, 345.375848223982, 346.124512748645, 341.567988199824, 346.125478743959, 341.092928634797, 345.390923057264, 346.575961418002, 345.423911112459, 345.134179912708, 342.900430528144, 346.079066074183, 343.619549520391, 341.315052900859, 338.959961257978, 343.341587620587, 343.902874592577, 350.071090658214, 343.92689252437, 349.64844060514, 341.570763804345, 339.409814363308, 344.4397469835, 337.810176107141, 342.817100794314, 339.370354238817, 348.555300281417, 346.695279339111, 338.2451234726, 344.814523277359, 348.511296295067, 348.320617606668, 338.825419610645, 339.506161269061, 345.069969077445, 344.318212612045, 342.444994001989, 342.12694740888, 344.219257069256, 344.754309589868, 345.045127276406, 341.65276361978, 336.009677489514, 346.341057079681, 345.730403683001, 340.717613629027, 337.935968769352, 345.664612040067, 349.109316012548, 343.564435294595, 345.331993080123, 336.867729994864, 338.976084825304, 346.969118709901, 346.037774700893, 345.479312189306, 344.333327333672, 341.81252203505, 349.495585304819, 346.571158571449, 343.135864298934, 339.999413172762, 346.096772857651, 345.340321659717, 342.371515401828, 341.145136458908, 349.298629769339, 345.450323069998, 344.318485324384, 344.834373459814, 351.012037106224, 346.68143217584, 343.510744394258, 343.394190443203, 345.953661074485, 344.548842753601, 340.794196251627, 350.652860636692, 342.390221795233, 337.993837115905, 338.945788209202, 345.97338487308, 346.207589566207, 346.575481301388, 343.081401526832, 341.084587881715, 344.976213290549, 345.237861781593, 347.301380990634, 344.884547416523, 343.748149144397, 342.102852104916, 345.782592501738, 346.755204377573, 343.314957909564, 343.264270492906, 344.552416645392, 341.710577588461, 346.032696614284, 345.164921356307, 345.812640156371, 342.281029669152, 345.979330947554, 353.936928655558, 338.714016071039, 345.807371933788, 345.940664204559, 343.402283038775, 346.130136364298, 339.38729291046, 344.346621589824, 349.309380634728, 344.794243734247, 341.180693830484, 340.433756498236, 341.528762247378, 344.000527818559, 340.784703366674, 343.917511722096, 345.428615279495, 347.03148895402, 341.050045556838, 346.267138573245, 342.700512490072, 337.966178294137, 347.199117899143, 338.437893890349, 345.600233580504, 345.513165711574, 344.055044248974, 342.872356383298, 343.682097073218, 342.76454778777, 344.394328637705, 344.033339031062, 341.48148162654, 339.695933924201, 342.333525866656, 348.168558360749, 340.922035625418, 340.702668028944, 345.292520590806, 344.500030528458, 343.848462672853, 342.708438661888, 339.812990991237, 345.193407185653, 338.283370784375, 345.633845306257, 341.37394975894, 345.808127021741, 347.511320358905, 344.005058805095, 337.7613822444, 344.417345028827, 343.02954022582, 348.750232397978, 344.434264901028, 347.07846384921, 346.653375279143, 347.152688907606, 343.55844495883, 342.759880991262, 346.138874157245, 341.471972727157, 341.228939970966, 345.163185892688, 341.869437667899, 342.24871452624, 346.453517901314, 345.439268659581, 342.856238586137, 345.810463264562, 343.689667234229, 348.349507764073, 339.673699218289, 339.483210244787, 344.516164633472, 343.253934822499, 350.782618546873, 341.953140417541, 353.890720088758, 348.591718229424, 343.178376638695, 345.866952463434, 347.754264001442, 348.402243991954, 347.45889549923, 343.460069615346, 350.664995764253, 347.090262988106, 337.69905524703, 346.075399775266, 344.040108108788, 341.16995691902, 344.325859649033, 344.380988201432, 348.621623436991, 341.200532188161, 340.79865373021, 347.32652161896, 344.568862060609, 346.1341141151, 340.290346115693, 344.497490695661, 344.037528274844, 344.59986731836, 336.093503018718, 344.167410998006, 338.480735187059, 343.355727915091, 346.479503222712, 342.355040812247, 343.130054098597, 341.259021569076, 346.321242200585, 343.405029216897, 346.34201858076, 353.728235808291, 345.450538655286, 341.489223108058, 340.580147733538, 344.065828801835, 344.072539536048, 342.444868465004, 345.025166191832, 340.689928019338, 343.411121264865, 348.870541022408, 341.793719899073, 344.652494984247, 334.072925306744, 349.760377043279, 345.369114795552, 347.206259265211, 344.204546697741, 341.924151879055, 339.322211442825, 343.92878210288, 339.000324603121, 346.756795753312, 346.413495193891, 340.21950916879, 348.530511444715, 350.225751268066, 343.751099368514, 345.905590571347, 342.961801924226, 343.451280389902, 340.475744335639, 339.577836174297, 343.087692459828, 344.205654371908, 347.661009515895, 345.905455022794, 339.286303979542, 347.491554453284, 346.91863136539, 342.896848060311, 338.031162909201, 342.956544420297, 346.122757989084, 340.176375632561, 348.018778577924, 341.094592392038, 347.189338209125, 339.570245744293, 340.340963818851, 336.021424154883, 346.020029071851, 346.425741826827, 345.823097309598, 344.310616394694, 344.078027018898, 343.222318116098, 340.505120551482, 344.273704984715, 340.610464969701, 346.665457099337, 341.128217182387, 346.593311734522, 345.067835833209, 342.21713684187, 349.773830759655, 339.22788495003, 347.773846457691, 342.72366028147, 346.7816747051, 341.584336844039, 347.659178892573, 343.630294915229, 346.031973222172, 339.853148159582, 342.715325868743, 348.180783118834, 343.669907448684, 345.504202587748, 342.17159287408, 347.187756012702, 339.219419365975, 340.79353447115, 346.675921247101, 340.433306317638, 345.723222749007, 345.122387945543, 348.340680976389, 343.162199716837, 339.595881270077, 343.832775281176, 344.999686182694, 346.349095185227, 346.22135883246, 348.329267396952, 342.48215048243, 344.172053432268, 345.250320414522, 344.647904497141, 343.603663441212, 337.968465567437, 342.806735004285, 346.27594302946, 343.105868941017, 348.063002836965, 344.90084216236, 345.043529130843, 346.383412003011, 345.334226917142, 345.967280933341, 352.103121592431, 342.288103163423, 343.535658275096, 346.489503716683, 347.350895374784, 340.550344260528, 341.337764809329, 341.854534512941, 345.190563253988, 341.52398550665, 345.642289420551, 343.657472356271, 342.95484212624, 343.150779300896, 341.596838371235, 342.303092894509, 344.915546155297, 346.662295812986, 344.133133338374, 346.549051020534, 339.099126987166, 343.089756226128, 345.528599665612, 342.235468458537, 344.49311672006, 346.425140524848, 344.54296775786, 347.140028931992, 347.709528056628, 346.896491144978, 344.21336397386, 338.51165869977, 347.810268354997, 339.887213167342, 339.280324114136, 350.944122167169, 342.728014263625, 338.492024100524, 341.111839347173, 341.33985582922, 342.388160900927, 346.480876871721, 345.691071823252, 342.617826134762, 343.052292375487, 342.272245839606, 344.137796523456, 346.227118584881, 345.702848984779, 344.710510087653, 340.165310256728, 343.148963193725, 345.260869067013, 340.965720836208, 338.251246451353, 339.389133783451, 345.289668566651, 341.814460274738, 339.140564162801, 347.740620168383, 345.065084746875, 340.824128857812, 347.800441519556, 344.018977926943, 346.645148689077, 346.01331546758, 340.462420625879, 341.066852845296, 345.560810646646, 346.469667807601, 344.385753353004, 342.430020192422, 339.898574701016, 342.040682983129, 341.014694058022, 345.609761486484, 336.219902072089, 346.712815970989, 344.813565973063, 346.521178897634, 340.112327017975, 344.347878963316, 341.144528245136, 342.134526944889, 345.533019827337, 343.479513675525, 341.74939631692, 348.273081977667, 343.367856431558, 343.080595283034, 347.92904107883, 347.174247254903, 339.814325450484, 340.269830409087, 340.878129041931, 344.057279820948, 346.056945532615, 350.771052742894, 345.136951569518, 341.323513612729, 347.533429289598, 344.936298525376, 340.648125504354, 338.43039164865, 344.920948511983, 342.100386159296, 339.75374011644, 343.48403371933, 344.929853574636, 340.789386546083, 343.528779657907, 344.319605520188, 346.191877423099, 346.911134685364, 346.923546481702, 338.273275786677, 349.900393748702, 342.701526275673, 347.355051468467, 343.683427369886, 341.39654733655, 344.476414252624, 347.374151370389, 341.438690474962, 343.401601839427, 346.370297996459, 347.232924892527, 344.18842061337, 346.571996106341, 342.185252100789, 340.117054133022, 347.371341182731, 349.561656678413, 343.079254139124, 347.658334655298, 345.564437174524, 345.258006382702, 343.52430268968, 336.76483647121, 339.392458228784, 346.967442561437, 345.505753721314, 346.426610950134, 339.012793582742, 338.78479025419, 346.715237252696, 339.320834532279, 347.520582904499, 345.733948106634, 344.215374680039, 345.035248070075, 345.063719020019, 341.758505263817, 341.97027870619, 342.806493121363, 348.900431410467, 340.331687473499, 345.552544328057, 349.269775989041, 342.603354976971, 340.804367789041, 346.911679122678, 345.571715851593, 338.783781160568, 344.90658008412, 343.520494977356, 342.824711165033, 340.042689551517, 345.616066933044, 345.967527655579, 337.848323829921, 346.164186320267, 338.768974358648, 344.42769884216, 340.739862983869, 346.782379412004, 347.025319715944, 340.927329602949, 346.964225577182, 347.278746162054, 341.2546611329, 348.022278362649, 348.502630042037, 345.739678369458, 342.744057289078, 341.810922265921, 339.846814893455, 346.220477104639, 343.518773478222, 346.082448547721, 340.689851149744, 348.617152216814, 348.338571364847, 345.6889439901, 337.742132844403, 342.090031709478, 346.15017459112, 343.573824084629, 345.484081629676, 346.000632246571, 344.806751717573, 343.646411411985, 341.640222199888, 339.728188295055, 344.130698278959, 341.876353690325, 343.214306816571, 345.003842091796, 342.793337264231, 345.201991012582, 347.082168792308, 339.081570765724, 343.806026017395, 349.935315496135, 342.84717226529, 342.196567210308, 340.605875765881, 341.623224931694, 341.79519887303, 342.151611916913, 346.002317744724, 340.703839546875, 348.71695627821, 348.109883001611, 346.408218746949, 345.841770795202, 346.830939932582, 345.838199275663, 341.379913190609, 342.583365612293, 345.181701256245, 347.484036856016, 342.414295799095, 341.894527491287, 342.739985642518, 349.286840558037, 349.277441168831, 343.287228034565, 351.496706072331, 345.907649493648, 338.303375918324, 344.102251692522, 347.074003018439, 345.446422956437, 347.100033061292, 342.862665943974, 343.23469235851, 341.115501275054, 342.415079423689, 343.880256938476, 342.178414171921, 340.145266524616, 346.274464231706, 340.6151498183, 347.205553651641, 341.878940314633, 342.654190858655, 349.267108341988, 339.27175420001, 348.871032336948, 343.720900579945, 339.147570064536, 347.141759595408, 341.879361581293, 338.8847226992, 348.009155493653, 349.223724132947, 348.649720809647, 345.156071706449, 346.915054963061, 350.709573915157, 347.351316712821, 342.936934143193, 349.11607965863, 339.582212909515, 341.177184276466, 342.0067992522, 343.695799248561, 348.256719903233, 345.111501642579, 343.665216112212, 338.810854532075, 342.20713645227, 345.861150230393, 344.851553237946, 350.073887211621, 341.272125274625, 342.48471392634, 343.596629559069, 342.367701951602, 341.234311822594, 346.803802315979, 346.10693615406, 339.208577204827, 347.709231323491, 349.724385217761, 346.672227804761, 342.105725029808, 345.11981100344, 352.748180782102, 343.73140360561, 344.052417617472, 343.936233010718, 345.179792236025, 346.255283686612, 341.690463681399, 339.380112117417, 345.024660769166, 335.688257605729, 344.205484401704, 344.93165425887, 346.810847164675, 339.501633683398, 339.698618548282, 350.541441703009, 346.414371807382, 343.646849570967, 348.738722075791, 340.678300561125, 339.313542203376, 346.324722551897, 350.085390008359, 343.84984103211, 341.367786437063, 345.169749284858, 342.401045941327, 350.48789701469, 346.740874754199, 348.586014351314, 344.303121049938, 340.347759522645, 340.669500602808, 338.285005771314, 345.860634060759, 339.937532233615, 345.313123666425, 346.211686516645, 350.687612899103, 347.421563582708, 342.135652347742, 346.083394238689, 345.183429945065, 344.429396037352, 348.268352778221, 348.433620722162, 338.01739697481, 344.730570363986, 349.067613846759, 346.166091356058, 344.903260505341, 347.257783879794, 343.238844194151, 341.021632128863, 345.730225221063, 338.425031479144, 341.667499087823, 343.28162546985, 344.102570974661, 348.168642830257, 345.162264146338, 347.15082955946, 342.921659266009, 337.817053670504, 346.96593870584, 345.053692868988, 343.919491669962, 340.7550256082, 337.257064688926, 346.355097471141, 348.740948531422, 344.008629429108, 342.782512348737, 340.526428423758, 348.004082286697, 341.557750525119, 344.126617697989, 342.123490580627, 344.220978982096, 347.672209980058, 345.825545893619, 344.936625302185, 344.577833295993, 347.38993704726, 347.967915859077, 345.901373044593, 343.341178254102, 348.284206864629, 344.000276584871, 347.257838216838, 348.905694875713, 343.340710463913, 347.288042966741, 345.284597127582, 346.679288762378, 350.215652664798, 349.07710877773, 341.863441335698, 345.804404180518, 345.730888663077, 342.446418968108, 345.443947568242, 345.699789600953, 342.168268155528, 337.073696802456, 348.640836569951, 340.401213341351, 344.29906495767, 341.08902791035, 340.33542287512, 345.158350736252, 339.275922124361, 343.942513275622, 343.548504388687, 342.02097994787, 348.057590524224, 348.615934179738, 340.908748046997, 348.76383356825, 339.307543961186, 340.134030986354, 340.923966185966, 340.888672733742, 349.414528677325, 349.405222905129, 342.523964162033, 340.401340070482, 342.617612616749, 342.529867559793, 344.3213829231, 343.461134048344, 342.537732368344, 347.200081370278, 344.275408105605, 343.502734102225, 344.276786295516, 342.076936793163, 350.218566722907, 346.845995088088, 342.079594844547, 341.875838399212, 341.761988230217, 342.578936936584, 345.511722218439, 340.054991589646, 343.861351249445, 343.983619908041, 348.270923784349, 340.658803288545, 346.820060358164, 348.857501664236, 346.765862052586, 344.692156822482, 341.20941640377, 344.13724747375, 343.587641337081, 346.182125029667, 341.497540595848, 344.966131651456, 342.231114523345, 340.571883357892, 342.04531750788, 343.903838056435, 347.169041892891, 342.183172099469, 341.655714130767, 344.913438105163, 342.109414351924, 339.699671858061, 345.161030330201, 345.994445185105, 341.741809017719, 337.452114282046, 345.775869433431, 343.547914385856, 341.458255635012, 339.652595889213, 342.393559458602, 342.229584421047, 340.604019501847, 344.791059053341, 345.857064995564, 345.071975478459, 352.071153455327, 344.201536510778, 348.376738049222, 344.312000580478, 343.294737501747, 344.591661258285, 343.288770483107, 342.916751272479, 346.035877392566, 341.294984399603, 341.967261971594, 342.59835832579, 342.919550383098, 345.301727566693, 345.119559761935, 343.937643011882, 341.873093736337, 340.280611380868, 341.610361204103, 347.716761737878, 344.556850634585, 343.894737727649, 345.891034006504, 343.862484011577, 343.664552095246, 339.558121582094, 345.137703653885, 344.668565442892, 342.365809239327, 343.57124654813, 345.036709559493, 342.817892933369, 343.399676108737, 343.35640928976, 348.098438432121, 340.685329405122, 342.130256131111, 341.097845747056, 341.817570188617, 345.035252848303, 351.82316993789, 342.913875515642, 346.640007177583, 339.616509610041, 339.303863693165, 340.858435390832, 350.196953468129, 346.047755795662, 342.946051550768, 343.761730898181, 341.781572495289, 345.583015287625, 342.888742934722, 346.460763976021, 347.157235136514, 341.303458175768, 344.984211220904, 344.8852875776, 342.409276204655, 342.327152721384, 340.612589269753, 343.216125766194, 340.715819657421, 339.755485207729, 335.607241747372, 335.127822316568, 343.359230800666, 342.686740029569, 342.113571887826, 342.123799311814, 342.997942698016, 341.524410533065, 349.059206193481, 343.12515031746, 341.375908998096, 341.804997257235, 347.64923807454, 339.998131239778, 346.149082856871, 341.808449171128, 345.074262554881, 345.07495341194, 341.35994492559, 341.996233736894, 340.57535223658, 344.102242960678, 342.475149835299, 343.287292921181, 342.98289671359, 348.967328971474, 342.80703799333, 346.259463021553, 347.829933450945, 338.191470008367, 340.654276917684, 346.784760749494, 343.855277432371, 347.669623724379, 342.940063923316, 342.078820081986, 344.214701106802, 344.298288824996, 347.184282179588, 349.413347292323, 351.510468630581, 338.613132030637, 344.736471004609, 342.822544030314, 343.62442575193, 349.369528048592, 340.506622430487, 342.640425419068, 341.356607226283, 344.983585755102, 345.179017348687, 346.265456756412, 344.007274936301, 347.423640085372, 345.924521968481, 348.888524616469, 342.539499297646, 344.236323296651, 345.860728227673, 342.544380379064, 338.750153076498, 344.089193016838, 348.598749902708, 346.404978072222, 339.631492224317, 338.987173542076, 344.893402758966, 339.303137916479, 347.011964608235, 345.290678711342, 347.747318988471, 343.989285687938, 349.790211526657, 347.370766584399, 345.708758221617, 350.199712717834, 341.66416393462, 346.406658182014, 342.983126870912, 344.682795715956, 347.176812178457, 343.290382882861, 346.599268522138, 344.953264687928, 342.651971663085, 339.973394135729, 344.856569402649, 346.337453648336, 342.716297527616, 341.470984596233, 340.253155695841, 343.229079060303, 338.257771821921, 346.119372810839, 344.117432385742, 341.468946094818, 346.605245840962, 343.903141150811, 344.239632720637, 344.990118086839, 344.130856029234, 346.670928255251, 340.968797127923, 342.977155485524, 337.489961608831, 344.500306816633, 340.763983876376, 343.456819169787, 346.909951863311, 342.859955376696, 342.793602701924, 343.645733277616, 346.301164637275, 342.746555463395, 342.975750176343, 341.457625967843, 346.206347817769, 347.976481605772, 349.616828447486, 344.938887802959, 342.597822892384, 343.242066590546, 343.348973942969, 344.273274861496, 340.887466935786, 340.654108270418, 346.72955163398, 344.947171376351, 345.1647964679, 347.470725153426, 344.849056544005, 346.851225506823, 344.90202216137, 343.153990867937, 343.443750809369, 349.240514911364, 339.809208202371, 340.445335048048, 341.437361089793, 342.942747344821, 346.660280579118, 344.224762190913, 341.138255617188, 348.02893044784, 347.780844810474, 343.213010340998, 345.40443389957, 345.899465636805, 341.830358116223, 342.190080853634, 341.366606320721, 346.428746572615, 338.468178525644, 346.346818898257, 343.298368664278, 344.72879396685, 342.671925231992, 345.483089115679, 341.872345760586, 350.570893731621, 343.250837943566, 344.240847748257, 345.980119341905, 343.337523803022, 339.646203017077, 345.373799136065, 342.830488211658, 344.17887441442, 342.919100322808, 347.023385373701, 348.906401824788, 344.3964688301, 338.855415447679, 339.676330266059, 344.315910851637, 345.531053330266, 344.373426426161, 346.557342998791, 345.067316149191, 346.716260368958, 344.347534727695, 339.389426935978, 342.339959871458, 340.543138752324, 342.915645522222, 337.313973680036, 346.571365216274, 343.312938521374, 343.06845543652, 347.479189829024, 338.281368204318, 344.520223491382, 343.986855593983, 340.94751392173, 346.798202322063, 347.937049460095, 336.629078627391, 345.024385268178, 344.609729878368, 343.487721474027, 346.272396737069, 339.929565285756, 342.090957130552, 344.26427178853, 341.911515865417, 351.402197360153, 342.988108108775, 347.972717099643, 340.71610695105, 347.986166922328, 347.028745930579, 342.022338331015, 342.072256907239, 349.767719399225, 346.29537714448, 337.181151555823, 343.451169800985, 344.698776721624, 344.557048683599, 342.368313064839, 349.302654172639, 343.253264918792, 347.961193217675, 341.314332092324, 338.218485333964, 347.752557840198, 346.647289689094, 349.579617111602, 346.14920764551, 349.612201827632, 343.783612753288, 349.472323730323, 338.420977829535, 340.950612036462, 347.118034329557, 345.581598207136, 345.318969212705, 346.151667094634, 343.137906608122, 342.547079234865, 345.094223007483, 344.99836521652, 344.448602912588, 346.729816095838, 345.103629144894, 338.470432140839, 340.944123288237, 347.54256776122, 343.458474344527, 342.922254746899, 342.885390117405, 340.020345260644, 346.360268026149, 344.478976905492, 346.052691933812, 350.121614641661, 341.78159676738, 341.207178532144, 343.495839458042, 339.04640459208, 345.991372816277, 343.360650664916, 344.537265128845, 346.490444184877, 345.960233900156, 342.763602175885, 344.744970485458, 339.747254526533, 337.820497015737, 342.552747108912, 342.407832433709, 346.567454890594, 346.524287908246, 346.050741997374, 342.212558651724, 341.506846936987, 343.887083735996, 342.02308643682, 344.795138121795, 344.231802386831, 340.567723336048, 344.313764432614, 340.40548758187, 339.735541381597, 346.121560668287, 343.100345147671, 343.544328488605, 340.455828771403, 339.77845099581, 341.496866835813, 344.641584016562, 347.608835347095, 343.55691380888, 340.521378403658, 342.662494559021, 345.141397509762, 344.79813894445, 346.514705540327, 346.056570774655, 342.515311193099, 344.720884168009, 349.716208505316, 347.109561179667, 344.74963439268, 346.071957340143, 347.10314253477, 341.479327345684, 338.872975960608, 345.58177008253, 346.263015716771, 342.216654827696, 347.057416075017, 342.737742620915, 347.676530483328, 343.469229697219, 346.988345822686, 339.728735621793, 343.155598408465, 344.498968908244, 342.956295820194, 343.176415963268, 345.633896349698, 341.479022683628, 346.709700526332, 339.186908848837, 346.009923085028, 343.307093307394, 339.076727556266, 348.149370866651, 346.091366360069, 346.244289212409, 345.598996905433, 340.994096618594, 344.498021849696, 342.052568144836, 344.458010774148, 340.075303704013, 340.111567130512, 347.907970858952, 343.607558681376, 343.604826012256, 345.750729375791, 346.619268280353, 338.189502151984, 343.290250017302, 341.451005247605, 340.229477103917, 343.235726872156, 347.833594585232, 347.381442481771, 343.347471514321, 351.339148009927, 342.262744001521, 349.323231460092, 342.400154786544, 342.007978216742, 340.667376688244, 344.360670168221, 350.049264800445, 344.811277768528, 349.251098889807, 338.293387896037, 341.78925087104, 343.178009840499, 343.91478778346, 343.730040999049, 340.38420899871, 344.93783820456, 346.881865364104, 345.889311971863, 344.453597484412, 339.961261537007, 343.923723475274, 345.529785646919, 351.539454908375, 344.061886694436, 342.160476965853, 339.427381779533, 345.948536613221, 347.163836805102, 344.402067314055, 340.695593004705, 345.115079228348, 343.620213361853, 340.757703941237, 346.572869906653, 343.670006618326, 342.269468878907, 343.508985296707, 337.680920542896, 334.647069825217, 342.869480660005, 345.568695590499, 343.15553894319, 341.995933835631, 343.227675406062, 345.07606550269, 343.476621756374, 348.674511380149, 346.866041992913, 340.855535829447, 340.025802609525, 345.813415421252, 345.597761636156, 342.338691296034, 341.652965380789, 339.735074607274, 346.78300996742, 346.20291132785, 344.281689048546, 345.895228918416, 345.926915618605, 342.586900815314, 344.343711145923, 343.697423707003, 338.398749598319, 339.23885388403, 347.680487889326, 346.347169337019, 346.913510353462, 349.83856563665, 344.551269908866, 339.347659027677, 345.284844657889, 348.81862556251, 347.515190305728, 345.121695785212, 345.137221209476, 343.854593719923, 345.231240265334, 339.556020403164, 345.949254294124, 342.697443654569, 346.234408648073, 344.785199210188, 342.919730710739, 347.044555966638, 342.723478117388, 344.724636939005, 345.166796236492, 339.533882072065, 345.052093266675, 343.789530410978, 345.585252965789, 343.897174174021, 345.012928994473, 348.797826505749, 339.127178105464, 339.653475574462, 342.778341150963, 347.219454953571, 343.402619807781, 340.375716359056, 341.386085203888, 344.4864139252, 346.820261943907, 343.340729918096, 342.327369953909, 342.005149749824, 341.085795066956, 340.518771511351, 342.945984127353, 343.008715313309, 342.749203998225, 345.379447526473, 344.48445075777, 341.057109713242, 344.143857804107, 348.456204970149, 339.794161898031, 343.114073793224, 343.149035058842, 340.880099473615, 345.457768620334, 345.833795283741, 344.30798588183, 336.276701281502, 343.129645213448, 345.752146805439, 344.681195466227, 342.877314007006, 343.162615373976, 348.230012465485, 346.917867621972, 342.666591420498, 345.324468157961, 348.218999589013, 345.178554296562, 342.301020040029, 347.412204106042, 343.305752214865, 345.151266793038, 343.903592665985, 346.604596923783, 342.510297963975, 350.086947412127, 345.079860523841, 342.349414468, 348.969952542357, 343.363077982367, 341.868063044582, 343.627367181753, 343.028842861909, 347.641085017809, 341.325906321978, 342.292944847188, 344.94835403203, 348.03662970058, 342.416936998781, 345.114535288418, 348.085654269613, 337.307121779063, 350.637707096511, 340.949347032215, 344.417005401208, 343.366055381893, 344.132576552219, 348.369985666634, 344.896131761572, 343.122235142311, 340.280726260341, 339.135768944871, 346.104401711281, 341.779428012044, 341.472190346591, 345.625695706271, 342.008040364535, 344.519924650144, 347.121365037769, 343.967673669952, 352.5128840766, 338.836803895986, 345.517640951739, 347.073531933516, 338.987408593185, 343.338599211476, 347.303903580208, 341.679856777606, 342.313919410946, 344.89811874063, 347.761059505645, 340.9406206995, 349.665920553096, 343.976491641184, 345.864014238161, 343.123187515341, 347.084511056094, 348.787379957192, 346.828324136831, 345.013301787346, 343.717310651591, 339.297668769257, 344.930164853183, 348.341159233216, 340.390226272813, 343.309209410395, 345.574881263429, 346.627818586182, 343.475025084512, 342.188097120184, 349.955606025844, 344.726246846886, 345.031898341381, 342.531905637355, 345.686384146058, 339.966122726468, 342.778136506004, 343.297058484452, 346.137780455644, 346.633335621381, 345.298189188728, 344.612631569669, 344.958803756441, 349.405010687823, 345.216227550246, 341.093230173298, 347.110946980922, 345.49464203852, 345.652798880874, 347.973589052084, 343.583243472115, 350.035594822704, 343.205140920395, 341.993367787883, 344.327407778902, 341.08880841992, 347.855831890123, 343.94377116107, 344.904978476133, 345.652030081377, 348.503115809465, 339.954721113734, 338.98316805641, 345.18558021293, 337.592923804764, 344.359311518758, 341.693579203692, 342.20700476218, 343.768106834475, 349.494014322315, 347.054513149384, 344.840294349473, 340.617831724805, 342.169818111266, 339.950215589941, 342.623301489939, 341.908870252153, 345.185599980369, 342.960362200823, 344.663995824219, 340.180318926906, 341.746466682944, 343.955075984711, 344.581382842881, 344.196890529372, 340.718226970602, 344.847724404415, 347.155877814004, 341.584723341661, 346.562465721656, 344.941759534308, 343.376037305107, 344.646642618938, 344.948742551013, 343.358036671452, 344.827965674752, 344.019761373698, 342.924113601951, 345.79877466982, 343.300760618397, 345.676673245923, 337.601665901045, 339.844383494666, 346.175118764305, 348.506384490931, 347.572166128615, 340.754989155945, 347.317642247602, 343.275587064896, 344.790133056998, 338.814228715249, 352.229759377057, 340.360936687808, 332.624820800713, 345.060420979908, 341.95776050377, 340.188347441844, 342.655775732, 348.579324682339, 341.694951911657, 341.236605621925, 343.586632652645, 347.234311385833, 345.449129276867, 345.362961110986, 346.423838365699, 344.037304457346, 346.245241747465, 349.187555230893, 345.677542483769, 343.996450656471, 347.374303321442, 342.414719391202, 345.13590369719, 347.944052742422, 344.219542379385, 345.215837776123, 342.870673044177, 344.544002840844, 345.939367299508, 343.528759299422, 343.725093135818, 343.470918658657, 348.320552164755, 344.577172922504, 343.764962062932, 338.042964190624, 344.359953136913, 347.386782753446, 345.201251746869, 344.328625188196, 340.649907719895, 346.029620574432, 348.87476478168, 344.965700024659, 343.989849219058, 343.138420158891, 345.120651200294, 347.121060415582, 348.229677442526, 347.798742212337, 340.908306292027, 342.740700432713, 339.308995130247, 341.794281109579, 349.490457655406, 340.816991008923, 348.072020288267, 345.848466973085, 349.651113485218, 344.97671615402, 342.886935134377, 339.247507134679, 344.1702272206, 342.025865596862, 341.841373237972, 344.500973184063, 345.800366536814, 344.930694891538, 341.928521215613, 343.490722962983, 342.390000339346, 343.695879240051, 343.373838684787, 344.012369503656, 341.598073167937, 345.351203603348, 335.557395167761, 335.71185941858, 347.034700588209, 345.819361425957, 345.607266596935, 343.123668311247, 346.53425430336, 345.111371835798, 343.119704890207, 345.832445225119, 347.017842669634, 343.39091762531, 342.411277672841, 342.876054727763, 343.482953577854, 347.333429544946, 346.307106900494, 344.189183727221, 344.97072179965, 341.734903231892, 343.489146650469, 348.787036915837, 345.933539836154, 338.56338532731, 342.162260267632, 343.134174666326, 342.228953068454, 346.83545673524, 347.578629981477, 344.036763626971, 345.080538760351, 347.676022192923, 344.595703310555, 343.345740220947, 341.459015812883, 348.391166391929, 344.837342316723, 342.948667150932, 342.326299177227, 341.099945978123, 346.042268642844, 336.562877407215, 342.042026138088, 345.81830499981, 344.195901942445, 346.349833243724, 344.935126571315, 345.113654829414, 347.54294269892, 345.263927653624, 344.613645429037, 339.822303863722, 339.997907740648, 341.66369908197, 344.049923052393, 344.065985676311, 350.163781512291, 345.577443397514, 343.597077691561, 346.650953983407, 338.753815403815, 347.152988193647, 345.58191974339, 343.256491724175, 343.554200839101, 344.831131038807, 340.723591415148, 349.641196900285, 344.746777080679, 335.574951389888, 343.340848278483, 345.884885825647, 341.634344580479, 343.422052312587, 344.02292416531, 345.420685505554, 341.972345147893, 342.107397379035, 343.781854606111, 339.109633660665, 348.738736232894, 344.802023786259, 343.446512833264, 345.388245350153, 350.066428841648, 335.376896288608, 347.989858598142, 341.828231770442, 340.846096073756, 348.187059691591, 345.90714903333, 344.290296298589, 346.970250977291, 346.505728092458, 349.963849588845, 345.979717710176, 345.240413847686, 339.087027449143, 339.094066257242, 349.022439978373, 344.450440910527, 347.04791266905, 344.173354267245, 345.420822660085, 347.645971695882, 341.038900109471, 343.474467726816, 340.112459285043, 343.497434456053, 343.98422607823, 348.008445927049, 344.247875959648, 346.253273920018, 342.47388375466, 343.769061630244, 346.226429727757, 341.609461713741, 347.334503070551, 339.430236869528, 338.701479210034, 347.450502986665, 343.546588357894, 344.734431928374, 345.483415661075, 341.66883127552, 343.368160827142, 344.48512470591, 340.9913837641, 343.470553371737, 342.994634542047, 348.318638852172, 344.885673908263, 345.088202742094, 343.49699836385, 345.581950431591, 340.753354396105, 342.989949171237, 346.547319723642, 345.537005132309, 346.291421830228, 342.767923151543, 343.221634449409, 348.714428482913, 341.534657390725, 346.523529859166, 348.306699960865, 345.727953777727, 342.359270772294, 345.226898032346, 338.286301440574, 345.76531424253, 344.957488971913, 342.264106281867, 344.661381808021, 347.756425087567, 346.480919936412, 347.019902406118, 344.586677404358, 345.650944287001, 347.538116653899, 344.839152859034, 345.779508662379, 345.006474778672, 347.847859047537, 340.893170948832, 340.903817320258, 343.157672029651, 344.47112088791, 342.585173557411, 339.230383185363, 344.241541256677, 341.98550731019, 341.8631422046, 346.951786531642, 341.75425053965, 340.382934651981, 343.86415226328, 346.203885759044, 347.677119410823, 339.518871766874, 342.424886815324, 347.353321731137, 351.033598593671, 342.314331506694, 342.546956347876, 352.015655509018, 349.02460616306, 343.811523928083, 336.285239230733, 344.046234468341, 342.426890041969, 344.627515593009, 343.162342288189, 342.137105780508, 341.091472125129, 339.959337710081, 349.368069268994, 341.643366112075, 343.880096329782, 347.102229856037, 345.84733816901, 345.016198851066, 338.975603247936, 346.626413898243, 347.647326829779, 338.069771164765, 340.753069496208, 341.123878736197, 345.211794068755, 342.685489805976, 339.921295832843, 347.613303465834, 340.507091164198, 344.539414082106, 344.285453880789, 341.67139280641, 340.12719856649, 338.850294691595, 344.535202765349, 347.169680402109, 345.889215258349, 345.076982185271, 345.878256639832, 344.226172967463, 345.419938527573, 337.935468781335, 346.462410558806, 344.149076256822, 345.592041793444, 343.494226124949, 344.608045605048, 343.932773404828, 343.092168951706, 344.126734801545, 344.486894409528, 340.470630411676, 337.118001352074, 345.560719157878, 344.855891926195, 340.004802580894, 342.207545954181, 340.172585397207, 342.40860111616, 343.772857984142, 339.963720446927, 342.608636427491, 346.193253067486, 345.878491221953, 340.651031391008, 353.298042610148, 342.345553893325, 339.316355190239, 344.836636270587, 343.451306441792, 346.148429855559, 345.300996943329, 346.268181669948, 343.166285254952, 341.776492198798, 341.722075305929, 339.611830103687, 344.261803517737, 339.875565350461, 352.450021232817, 341.288007468709, 341.483890524658, 342.106743705235, 339.552054507062, 344.17870324698, 343.704057214255, 340.162848363301, 346.614029392324, 344.747158052023, 345.010560201583, 343.644776404692, 340.825989489188, 342.791939658682, 343.428466511164, 343.550542462575, 347.699761228622, 345.593075363996, 343.661031207968, 343.387463273807, 345.384801732723, 344.161953748155, 340.920440690947, 345.451802169556, 344.147265718059, 338.886227241459, 343.584661468129, 345.065172044781, 342.976565600817, 339.751592410148, 342.678870344851, 344.557065784804, 344.758396281491, 347.746576733528, 343.66297417055, 339.218219019042, 338.509000675485, 343.37799722981, 343.601965045081, 345.928894626298, 345.554602740089, 343.352105832033, 342.118184855058, 340.602664208115, 344.214083195505, 343.690732779815, 344.382150103148, 348.412843405481, 342.448077607683, 342.883650498575, 341.475214344186, 344.332462581901, 340.278235452656, 344.484518421859, 346.945972408834, 341.582015222268, 342.613109778079, 338.838579144146, 335.471687538005, 345.510397814933, 343.410804578843, 342.883092926784, 343.360263500092, 343.732667994968, 348.867434484103, 342.989738278263, 341.722467642074, 345.149324395737, 345.074904832408, 335.792887261281, 346.682170307053, 340.065283222226, 350.162178896116, 347.961352248353, 341.498495273921, 347.143530636192, 341.701989204548, 342.301249115045, 341.480971228651, 340.69528766734, 341.879812120846, 347.784203383617, 344.26741668705, 347.498892602441, 341.770653028323, 344.956433275831, 344.147519233937, 346.572797448828, 348.847318745072, 344.081740933836, 341.690675302426, 342.427866135681, 346.585637384503, 345.905986466685, 347.079238623058, 344.630351100568, 349.833962168261, 341.414687861149, 343.630889372712, 345.789197561922, 346.967027227678, 338.891574809878, 345.94546698183, 343.197642885193, 342.331880763439, 343.93256893259, 336.140030154865, 346.386172003041, 347.348295051176, 342.824170101858, 346.97365988859, 344.648564599215, 342.518341361031, 345.821590839282, 347.406286208196, 341.989628981025, 342.781824647233, 346.18478430479, 340.909952839292, 345.729042581093, 343.931995214887, 347.13519871336, 343.468650613644, 342.992229838334, 345.472873888346, 341.048836192371, 342.759211569633, 343.883013161953, 342.144484452551, 344.604517325839, 340.400719336579, 345.93153880733, 343.823271502933, 341.161049184966, 342.921401608759, 346.689016587225, 339.550436860505, 347.887937901773, 344.786655411877, 346.672477150122, 342.345785386299, 345.279354403402, 345.417398667812, 344.984943835425, 340.485122365054, 343.524705885142, 342.031896114146, 341.697082247549, 338.422533755244, 346.335066255248, 342.0473877322, 345.851541754055, 340.343011687962, 345.074177574354, 340.043504790662, 349.379863006178, 345.244910726973, 340.226923527667, 341.890916940859, 341.505589304449, 341.752953697454, 344.098788679216, 337.263475494701, 341.929595375358, 347.841438128853, 344.699641397274, 349.000241875353, 338.279022415316, 345.630937411849, 342.568358118308, 347.850430353954, 349.533473836823, 339.219831118759, 342.110602904422, 345.966523408687, 346.539904275479, 338.319992664463, 342.227864800133, 343.630803042647, 344.719650496242, 346.695044543321, 335.260358902202, 339.189823561336, 345.651946890818, 340.674503418088, 344.475336722365, 345.997955572875, 341.204239716809, 342.87036183701, 347.797531855722, 344.821439608621, 349.674941804873, 336.437807717663, 341.94443516799, 344.971871284885, 343.754400218872, 349.636526688703, 345.360339617722, 338.411610168836, 342.153482096494, 345.026809969855, 344.900728366117, 343.859803713034, 346.148408384632, 342.474628447704, 346.991472828495, 341.814368675789, 342.910430016424, 350.510094774229, 341.704475280824, 348.175779086003, 344.975219812126, 344.398351291237, 348.693708080527, 342.106807659413, 344.459342864902, 341.173405404923, 340.414742858131, 346.363492133346, 344.209728497817, 341.985774062534, 341.835464573903, 343.017795615492, 342.207464952722, 343.633100074401, 346.183892852095, 345.508529863349, 348.477436871852, 340.971549979404, 343.222346573799, 346.504566321332, 341.821575334949, 349.950609004392, 347.370808213059, 347.548390665446, 345.029053585068, 338.740852150594, 345.521093666862, 341.174797476528, 343.890225296675, 342.418681559083, 343.573587859201, 342.212627707804, 345.030663155356, 342.738918009629, 340.371505234889, 345.292659065693, 348.622978911808, 343.54784867075, 341.915953218068, 341.214333509651, 346.495544989937]];
