# Supplementary material for: Hypothetical Outcome Plots Outperform Error Bars and Violin Plots for Inferences about Reliability of Variable Ordering
Source: PLoS One. 2015 Nov 16;10(11):e0142444. doi: 10.1371/journal.pone.0142444 (PMC4646698; doi:10.1371/journal.pone.0142444)
Supplement: S4 File — All experiment interface and visualization stimuli code is available as a zipped file. (ZIP) [file pone.0142444.s004.zip › experiment_code/data/one/56.csv]

	sample_num	task1	task2	task3	task4
1	1	530.904667386651	689.425416214491	127.417978011613	330.888965485579
2	2	518.584156500197	675.533142292964	134.143902701358	359.021006096071
3	3	525.467638263279	667.246613121462	133.592725335165	319.401793592253
4	4	522.972219275003	690.246387238494	133.927877214637	349.889648263169
5	5	521.185042200405	666.946082906602	131.968766970607	338.856995470324
6	6	526.57010333537	670.035187519546	133.210008803983	346.451609699609
7	7	515.472132840453	659.282674529277	130.571483201446	333.818252685433
8	8	523.410000326843	678.86482968433	132.019756985616	350.010001164322
9	9	522.329717069913	694.249399161105	134.876263245681	348.006672143993
10	10	518.878177890079	652.103505986471	129.923738507122	317.257418964097
11	11	517.545982814149	680.754022322673	133.857384267982	333.888138626503
12	12	523.045794381591	704.012281002591	131.065339020699	361.146741258046
13	13	523.761092051792	668.995118931333	125.749527890338	361.09995828051
14	14	529.47832757226	677.289439838236	127.989972598166	311.311369701204
15	15	521.740447678422	683.95982069957	138.664545734255	339.67272219541
16	16	523.966821676897	662.175206150992	132.04399098756	309.333647749061
17	17	524.600800743836	678.748436302825	131.867081424885	358.259722973261
18	18	521.729404140125	671.148694229687	128.292653159414	340.359206667219
19	19	517.003329148731	665.041491357754	137.222255857426	344.300796268331
20	20	529.293885724137	659.432486206288	131.418043663996	338.250671343196
21	21	523.979362689652	667.942639486397	128.204239661362	347.196572449064
22	22	525.350731581531	660.616194167544	133.560387989843	313.935634475356
23	23	520.52689887366	644.032040235885	136.499288320347	340.493090349195
24	24	522.033327025994	648.286530499736	127.876040583855	376.818352356252
25	25	516.813992110158	680.509456169311	127.059018859198	335.560714532039
26	26	522.045328000076	655.972845986875	130.320586485655	332.509573240641
27	27	522.803959494085	645.242799826193	134.470656863896	349.606789656853
28	28	525.400185360305	669.224952355152	132.085087868965	325.535164609421
29	29	525.946896703761	670.818943879063	130.966679864585	342.873101412639
30	30	525.152303491893	652.633885821673	132.11612307951	347.702553689496
31	31	523.434082821762	670.416232125239	129.854512750424	325.306312121758
32	32	524.720171292455	661.7100919859	128.782610561301	318.303488778844
33	33	525.533201382693	658.693492091943	130.538324171848	353.833041023979
34	34	525.15766431822	670.173397879057	124.186335252991	354.166952574573
35	35	520.490904266361	669.673243771357	125.524963902104	336.864901844893
36	36	522.3340777832	685.858918331363	129.981359089115	369.215474298262
37	37	529.549860515335	642.117001921881	133.30940205599	339.280554271449
38	38	522.506639721237	661.264733460809	130.307552524546	349.849126661735
39	39	523.289464277116	655.466845788881	129.550736573598	333.495558057009
40	40	522.259461262586	664.255595193077	130.352821471777	367.391784190312
41	41	522.005831914794	657.852336999411	130.644300582521	335.778431600437
42	42	521.041371766391	653.81736783716	125.415880392293	381.361593661725
43	43	528.06013862675	641.325092415724	132.993465269472	308.674959264947
44	44	526.881555130531	675.570817747652	127.888782382719	346.502536064496
45	45	525.303547681023	651.260999416456	132.672741719237	330.646360029092
46	46	518.707961373816	649.32290357511	132.749715457145	342.998472857161
47	47	519.905495498253	682.534146526459	127.300558586049	337.415947283262
48	48	517.737164993245	680.401509661301	132.928937403746	372.823212724862
49	49	523.300726847165	655.101032704611	126.559078135247	331.597662711101
50	50	522.88331955996	673.497493339888	127.286752333127	361.940422758211
51	51	520.835969640839	679.014742106643	132.104516756074	355.509703565495
52	52	524.708055455349	694.750616869601	125.734461196943	333.664875450665
53	53	525.547626859266	664.960845041817	127.684938086794	330.499170133373
54	54	521.663430381003	683.461864258119	131.041893976894	361.974389255512
55	55	521.057398993892	656.751292221581	128.865930605534	339.058923367421
56	56	525.079622591145	675.659829694215	129.833106064809	349.636531321706
57	57	524.402110024507	675.151001173367	133.589974055603	337.035833927105
58	58	523.108830559001	705.013942308481	133.799602690085	343.198637861599
59	59	519.151747627853	645.928868835707	132.85201698699	349.118195574832
60	60	523.302819623752	707.006638170492	130.410657295787	365.539792257325
61	61	527.894947596121	657.453472082095	131.337204983435	323.523145859543
62	62	518.304553950868	659.683260876683	132.487154884432	328.352625626363
63	63	525.270586323957	662.30009153635	130.291347453701	336.879125757903
64	64	520.476640364058	676.760579489611	132.095430959334	366.832554103393
65	65	519.868655931807	648.582594998313	136.820923916968	332.153977384429
66	66	517.134980697877	663.904922705858	134.831292207363	361.745335206092
67	67	525.799543015214	685.404702414515	128.045453769626	352.722788282385
68	68	518.882969965396	682.724496958527	135.140653816572	360.281677257204
69	69	527.476507050845	664.758759967939	131.745141790581	354.037108139789
70	70	522.907712172642	646.745072433613	125.248551058814	352.600048865735
71	71	526.973375691595	698.05590310742	130.022897472715	335.804681119759
72	72	522.034447185332	658.672841013716	133.145338355618	353.699805234601
73	73	528.102258196595	681.445366877381	127.822328908376	348.561452212527
74	74	525.339914349024	637.193761236944	134.794961198335	329.458867440803
75	75	518.300601190293	664.73924255169	131.254155468875	352.829996879224
76	76	523.286520527997	668.950544642477	130.287864625671	343.622758021563
77	77	520.680953429677	689.913090430942	133.63579343795	326.552629248604
78	78	520.959497625619	670.136051972718	129.391382005524	365.795632791953
79	79	522.314917856116	649.80426553021	136.974369344514	311.354684346192
80	80	525.856560656432	645.854311805696	131.969290320033	346.790335946921
81	81	521.314957271063	692.968088687257	125.616835069641	342.206045316775
82	82	527.532216502017	686.943378016626	131.679915506334	315.851233611326
83	83	519.917309548661	660.791508434512	135.640163566298	359.61620605538
84	84	525.697065231823	669.458025774778	132.306570746194	341.404331714925
85	85	523.330297490602	702.590772505974	127.571196866976	341.069457070615
86	86	524.050827501957	657.907655388441	133.479813750258	358.035330859746
87	87	524.874741754691	686.879073626593	129.149520947068	314.300324319452
88	88	518.559614672253	670.030727378917	130.246636730928	341.630182772958
89	89	519.847299711069	664.300698658457	129.168958340167	346.34720524616
90	90	523.758082670726	714.652481268167	133.530674782343	356.490548938849
91	91	520.389690900645	685.826402788506	127.197712451968	344.744387787315
92	92	523.24667126209	673.321143016885	125.568317297053	371.975051662783
93	93	519.754914902911	684.738401994229	133.050905460123	329.000732683417
94	94	521.945583652353	662.740261217305	131.351728827314	341.005998199879
95	95	520.999795362123	663.580844421263	134.192194403972	356.2905344281
96	96	525.4709397171	667.291903255531	129.792739648443	356.751757839701
97	97	525.009684934373	642.951265853584	129.72285872181	350.831170797577
98	98	521.08488085696	659.856122567887	132.266182455972	327.37718221623
99	99	526.581743059271	668.472708733922	129.187687954296	333.438448353013
100	100	524.087481731608	646.844066112532	130.95080710258	344.090803253215
101	101	525.479916450725	642.139445726435	132.070933560966	337.007143378262
102	102	524.099914630295	666.736265099893	132.934457706548	349.004058879172
103	103	522.926687741331	669.727471691387	129.430089914177	339.580542581068
104	104	520.096853468426	677.258479336875	128.734547237987	347.166931049686
105	105	523.158293840456	646.082158466919	128.766043903773	320.847820187407
106	106	517.5633146147	655.699183415524	131.581573020937	318.706183913406
107	107	520.329979911519	660.979110910234	133.702053521954	329.492880995565
108	108	523.583669718307	683.679796670004	134.283573452654	343.849097711892
109	109	523.7073237688	671.115674989428	128.590149086471	333.413188705694
110	110	517.005822492339	688.076909886283	132.865833056548	329.626050743581
111	111	521.436622656484	653.333648835257	134.444773676552	343.177288769929
112	112	523.597933317632	667.372397159046	130.879205648764	347.829629130332
113	113	520.705690522836	667.051992836683	128.801359773939	325.999077317479
114	114	519.080757552395	683.307766083049	125.899043638312	320.063401516776
115	115	522.523929293203	675.273711693826	131.623198408852	358.480181484647
116	116	522.729536478341	669.290236472763	135.34209749953	357.345130078545
117	117	530.056443846609	653.235616482738	124.577835464698	362.40525906208
118	118	522.70581912657	658.11989115571	131.380465826952	310.485125889612
119	119	523.930453251904	642.781957320417	131.020168315651	341.166527629132
120	120	524.669156578892	700.673156376219	129.230587353837	316.994872352501
121	121	524.476903286942	641.911021227083	129.890097797127	347.659469328171
122	122	527.651935900152	693.69812417271	131.231255499052	336.645310948097
123	123	519.353834246049	662.030957573091	134.207912518859	360.074167775881
124	124	524.49564148632	686.665587601273	133.268649612818	343.960925341018
125	125	523.204422816457	668.967950239372	129.293231804788	350.610573339301
126	126	523.173772137061	646.635408705327	137.472723436268	366.644517314014
127	127	521.320712275889	665.734741299471	124.570388980182	367.129040049212
128	128	519.598442620249	652.337576424685	128.184740715816	355.382522945146
129	129	528.585255035365	666.696834044364	130.367430533324	332.501063245821
130	130	522.102634700706	672.821393577951	131.820272668073	334.220234400593
131	131	520.36459933085	653.687397568125	135.342879474945	333.94875247467
132	132	525.198029747543	699.27211619353	131.85433443872	372.616961963057
133	133	523.022604454204	665.050394711638	127.797312239182	318.802921489583
134	134	522.050725543289	706.518112423351	128.98072490977	345.892070248259
135	135	528.222100818849	669.074833453007	122.777347155864	323.916451178394
136	136	527.004001876752	697.525405462639	129.217291635498	322.725748055446
137	137	523.31592369375	660.878066962696	131.658940733696	336.589488876074
138	138	519.212784693903	680.241390466873	129.212947353116	364.087880791901
139	139	515.431984738755	653.326343375221	126.174075481652	345.177664504178
140	140	525.960290590382	676.402688579728	133.365836191813	330.333099593078
141	141	521.341006522437	654.579346669247	128.636639977656	371.980717412329
142	142	521.998225316789	687.924986963188	126.895544793343	340.212154312964
143	143	522.159709422571	695.79548824559	133.78879081344	361.325012982339
144	144	523.93324519136	667.764259960554	133.040862629741	343.674775020369
145	145	526.511514677701	684.492341871443	135.364579236111	364.29482783964
146	146	523.593424409995	687.608223526584	126.543049845189	326.625749084315
147	147	521.444802138612	638.91953886857	133.769698304238	355.70842463738
148	148	526.092089265851	678.9210471585	132.157953923994	344.518991777393
149	149	523.194471452314	636.331482729454	132.613384144931	333.653331373069
150	150	522.082931297584	663.341014546235	135.257641192004	333.496192152415
151	151	517.801856323115	664.226892389457	130.752617856807	340.434209071604
152	152	524.229841386858	671.145259087111	131.519873263529	345.661222944412
153	153	521.587500517775	674.621382370833	132.138180912113	323.363973394096
154	154	527.595855191859	669.687458605554	130.716369952776	360.545574010446
155	155	520.115828952339	677.418903354558	132.976923128162	349.54191672111
156	156	527.036129868209	716.431844140125	124.876387721197	366.771335119912
157	157	525.075698853011	684.123981938817	133.488338520093	318.217670496633
158	158	519.724015780373	699.158302032956	133.176689843494	334.307468653965
159	159	526.271107844944	692.29697405286	131.542425774188	334.181801414584
160	160	522.346919035794	718.114496031424	134.349228518556	379.631535221391
161	161	525.322335704273	678.668543169877	132.976162601703	355.629768432039
162	162	528.393654368238	657.916251451396	127.519558502802	328.272676873812
163	163	525.164639604522	690.432082598247	131.662165662087	333.855382378414
164	164	529.222548069315	669.862937162458	134.836037603233	347.85219300309
165	165	525.455872885157	667.57905637419	134.789900732788	365.674994405155
166	166	520.342433330238	699.19650390844	130.866685658903	329.326611189052
167	167	524.274445118919	665.469193991273	133.887446627662	329.728582553157
168	168	521.581566748199	677.28575395156	131.812118674207	344.874761046573
169	169	528.584480258042	702.882023702518	130.771491592012	344.6346938037
170	170	520.787511468302	673.493962015655	130.48214799871	331.031346628076
171	171	521.825302324757	657.999717789811	127.867779606274	359.841754571238
172	172	526.316952533644	678.160689071081	135.077371828014	361.982475809583
173	173	524.073241779596	668.855925773863	130.992782091459	337.869225242072
174	174	523.958562363215	651.880179546924	133.094307570649	351.073131922364
175	175	526.144776727414	696.004789037143	126.925894594314	346.645636591655
176	176	521.865377867558	658.557829146873	131.89974506712	391.304350711071
177	177	529.698172199331	672.493236056057	130.9006790631	336.175306407552
178	178	523.59994186446	668.211178067121	131.349049482395	329.829184132384
179	179	526.040038994437	648.918932589463	127.987756589411	349.435199091565
180	180	526.484099631409	665.973428162035	127.213035322606	330.084988807206
181	181	522.310393318137	667.701395734591	128.168848436374	341.472558897326
182	182	520.325331763784	655.210411101426	125.054015376625	330.01483229963
183	183	523.281715471561	662.017182517322	134.282230527109	340.806925063849
184	184	528.66646851063	691.664509745974	130.173641071297	339.806011880348
185	185	521.324664843967	651.808068110262	133.387050183659	345.642161207133
186	186	526.957155221144	658.889707598786	130.195950937219	330.9473940803
187	187	526.212390500909	667.199830472429	130.097475408135	370.866901493932
188	188	528.230564405816	655.992807527596	130.289698337735	303.663534621724
189	189	525.287537298476	657.565969424978	132.988492924323	344.106900630163
190	190	525.068136694416	685.653324629797	135.232169760555	327.60766804825
191	191	521.93943151114	658.456355214829	130.756664386152	338.760283252211
192	192	520.988038701716	658.107806276448	132.254060708544	369.555287905238
193	193	525.872280250671	644.44440380718	132.721663523983	339.403098588306
194	194	525.95232171557	662.311991369317	133.752261331868	337.49170474789
195	195	522.545758668793	706.392936889774	129.64972834154	327.273225137589
196	196	522.583155836731	670.827037422393	136.169631675278	332.51647505401
197	197	524.248477090058	686.007124930779	133.779653355838	376.188928555057
198	198	521.597448364403	680.251390622732	134.660920915156	342.681129725158
199	199	521.552534466684	690.466905895684	131.847275621757	352.909691987853
200	200	527.201788138293	648.687474460164	132.114131267656	361.391536309451
201	201	522.156006960192	673.023752051674	123.783511344016	327.027894614649
202	202	522.493131653416	637.912293554737	128.730822813817	357.384724878149
203	203	526.219289286097	701.493260510892	127.977830271501	371.846144555394
204	204	522.944415093026	694.830185039458	131.561858303026	367.488414822185
205	205	526.97788814625	678.647126090349	132.646760399896	329.987222045689
206	206	524.625871370346	673.011455795216	132.647000457987	353.11398984389
207	207	529.642242718642	673.542017683137	133.265151263461	337.921959491104
208	208	525.299414071744	690.442678966705	130.85329855062	361.376323903811
209	209	521.03336607352	693.01406077537	130.862100264995	315.102585385311
210	210	521.431827424592	678.021799202749	124.959860639961	344.788640127573
211	211	523.145699226586	678.031233692588	128.971475385098	347.114420216979
212	212	528.478505004299	664.083313023183	122.547747278466	356.666246171133
213	213	525.002410915941	697.95605452788	134.513009184088	352.609142380904
214	214	521.035693132762	667.241674138953	131.151736335265	341.791696158953
215	215	524.179293479616	661.775673971964	127.314177364578	363.635973885306
216	216	523.493693348658	666.393689649984	126.648504478768	307.974320482663
217	217	517.994215753704	692.297973826275	130.478370049149	347.529026748013
218	218	524.054441387964	668.513745881227	126.942995774649	363.868711952465
219	219	525.379311670332	664.943478103366	129.037984126073	359.624765429406
220	220	518.141821275417	652.77024795598	127.872469646364	338.318991245974
221	221	523.885728856299	681.016622858508	127.024356454429	350.411798357042
222	222	523.102441221788	699.442200461527	134.11631558676	341.94979957311
223	223	524.429152794666	681.331782576701	126.108648090229	390.39680950276
224	224	520.366983677976	679.053017956232	127.81384015181	350.932284181911
225	225	519.38352762535	653.314087885822	132.419682597446	355.212096539075
226	226	522.126129649565	681.331634928536	130.514635539591	344.324837338594
227	227	526.517106839275	674.280804857013	131.887604525768	323.937224280597
228	228	525.714653743052	636.525393345195	127.071384880918	359.699199150821
229	229	520.6381073905	674.761574593898	126.881627150027	359.421195454558
230	230	520.316025004043	646.750086643072	132.388535794388	341.91863817151
231	231	524.434358111549	677.840612937775	134.427296706341	332.43479477305
232	232	521.120494987449	700.602596654226	133.721403438336	359.013648496853
233	233	524.552981824063	692.387770457039	124.990753464627	329.357195364555
234	234	517.772798395315	673.160345134808	131.813533153698	342.351773422794
235	235	523.204458133918	687.325564223171	130.168724251665	306.534509414383
236	236	526.130566381312	691.849877181414	126.598977389142	378.107380558317
237	237	525.958228859069	659.59506191856	132.998192612093	344.957207814128
238	238	525.12325723924	682.236715623878	135.074383556436	349.921759999659
239	239	525.201218965805	652.305927087513	128.558677799708	359.016610271003
240	240	517.739420392417	671.308080655991	132.33469064704	325.352929750199
241	241	516.469775854747	657.218079865754	134.689136000481	362.488753311894
242	242	525.161597181093	650.136516546184	128.574850922287	317.779079218606
243	243	522.808053081126	683.098658056245	131.814220613954	363.741436113511
244	244	519.233491125335	694.730243218198	131.416432644823	341.636565365128
245	245	523.282356057708	662.20881269926	128.051281836557	336.843873847612
246	246	524.162495395973	646.039026418341	131.6373179349	347.986731701153
247	247	521.961302298932	648.821804910285	132.56271269774	343.371230238191
248	248	526.366931702685	674.738676475051	132.204682572577	345.125111785808
249	249	523.838698680184	691.528774744703	130.623779214006	330.281033390332
250	250	521.568288343076	678.046671663537	129.448922826375	347.643359241117
251	251	529.241830633	701.841081284686	130.857442958028	346.728506123511
252	252	523.712778037767	645.106389423334	130.617673656984	349.514199515455
253	253	521.51190741807	667.379709149141	132.430951308547	337.263409911817
254	254	522.649905560961	655.172527134832	132.089846871792	307.398546661132
255	255	530.821343042948	660.371848146461	134.820202125397	331.027789317635
256	256	529.041714637756	688.128977461224	132.407144201767	347.414790465795
257	257	523.843028084404	674.03895751746	130.639206941223	342.612411743746
258	258	527.990126730988	681.10005077541	129.360614840705	347.241779077885
259	259	524.64592306365	681.788843767283	129.651241160591	342.527184607326
260	260	525.491927542106	680.842403230934	133.006793441338	345.994813300958
261	261	522.734275230188	660.177629492166	127.393913208807	315.070408627187
262	262	522.707791444686	658.905077801378	128.400628583377	366.4092801948
263	263	522.943534940876	665.893390905112	132.926984923185	335.785449400126
264	264	525.677417208375	710.188034374242	130.889635493212	356.763360039246
265	265	527.215032554744	681.579476196975	128.812837729519	357.073382458983
266	266	522.595111759711	668.939633419054	126.778988509617	335.321588081042
267	267	522.229842592413	655.375521389845	127.267574010248	353.048616452932
268	268	522.587666470005	666.26810099142	129.916619756583	323.537917288988
269	269	522.493275480165	646.265373853864	134.278132449684	326.934247746166
270	270	519.792035440144	668.223337890915	127.641283043983	342.503035075803
271	271	525.251968707295	650.247998441349	127.945429797391	353.882161699848
272	272	525.552076745528	649.373536506989	131.338424927722	343.624101060405
273	273	519.650676019198	677.791675917558	125.669481945688	331.3683028902
274	274	525.393091911685	665.537532779498	130.101167638279	353.088383420589
275	275	521.398404987292	672.688045636392	128.852685833321	344.777369894889
276	276	521.38215983514	696.64236280304	135.058802719916	367.907032623221
277	277	523.462314543909	633.02240247214	132.652884397253	357.776311536353
278	278	525.028631756167	673.411559630219	131.648457667924	361.063472604591
279	279	523.093200724114	684.83878915821	130.101391944838	343.19966772058
280	280	527.958415258973	685.854596531524	130.175495555514	307.861226355822
281	281	521.749826788362	637.816975548653	130.250458662118	367.741978538691
282	282	523.959003542991	663.682208816415	130.537510018181	356.612100184539
283	283	519.924077862831	684.161438531981	132.218213329398	342.270223763094
284	284	525.082496092796	698.257368726362	130.901111603086	338.894320428666
285	285	521.584883290424	680.205276036787	137.246608611538	327.339496071162
286	286	526.501134921976	654.179016773532	131.845226044636	350.303694088715
287	287	526.225814649006	684.790814157553	131.225984121767	335.947318913981
288	288	519.875203116406	659.3370860029	132.951752444998	361.911958362564
289	289	515.72265117104	653.305168740818	133.493909141577	346.363414913519
290	290	521.957593340582	663.479786089377	129.543279251897	325.505732337162
291	291	525.387597815455	681.39586680246	132.937751973179	326.808550379126
292	292	524.083782148461	661.429453317403	132.666291300075	344.026292662204
293	293	524.335728174953	656.782766445547	132.505776712473	338.523054981995
294	294	521.824307268993	687.209106510911	135.209376950494	353.62015308601
295	295	520.960096492176	686.914856085027	128.079145029279	370.933884688287
296	296	526.322766091009	683.566146080744	133.956487106354	328.59878368981
297	297	524.596112414877	673.819698621171	130.897355111791	332.137125668126
298	298	516.731039580879	669.174669519474	130.104414641809	356.625815136179
299	299	521.785340444205	670.298490907548	128.681930498614	340.436468049136
300	300	524.743594951278	684.581098036167	129.570440340499	337.876641947436
301	301	519.565747541772	686.441114546696	128.739021754228	350.937312576621
302	302	529.756902813461	655.234933722654	131.560888952599	384.649916951611
303	303	522.357211792393	647.827595058688	131.24970401223	340.542617804988
304	304	523.48187193991	674.705583057173	129.74562477741	336.789242489258
305	305	516.646473390489	685.319077701239	125.541254564096	357.707232688115
306	306	522.152328966911	685.995988501775	129.695627244688	352.209581284341
307	307	521.910193827797	685.664069876762	129.421539067762	344.106567454259
308	308	525.744006754871	665.545380013427	127.16596383877	337.322495184936
309	309	523.06042900779	683.764796354065	127.453735353837	378.471627327857
310	310	523.511971358007	672.866023828377	129.782330230011	311.536776968232
311	311	519.889090889884	687.581648427278	135.695099417627	329.542520221383
312	312	522.999502551956	691.577914166891	131.533564511551	342.198478542212
313	313	521.794433804997	668.463744220728	132.055799907058	331.243202986225
314	314	521.834501170614	685.177957056132	131.489947756555	326.286500371211
315	315	524.036710380521	675.036323148349	120.55442681665	317.375219035431
316	316	523.355024679672	691.189700824162	126.492176133184	343.727539148836
317	317	527.918771013721	668.601851652707	125.002099597983	336.936579200774
318	318	524.085024320738	626.32977092704	131.435426136872	358.017784632004
319	319	522.738523285091	687.117913647294	131.162621467478	334.98585411623
320	320	522.443959431237	665.464482631075	132.848385547506	330.965700263829
321	321	525.358044748958	636.797200845503	128.097305764922	342.128779238877
322	322	516.117673578709	667.854872712715	129.623911432259	396.785497415065
323	323	522.017496637376	679.728081140505	136.084702106568	343.401988353969
324	324	517.842852665582	680.310617383374	130.568082630306	362.592122669584
325	325	522.413076656813	695.3141334096	130.377228699862	353.840008339648
326	326	527.03446738401	675.685091283534	133.14543704731	374.791316817943
327	327	525.817080975734	681.875562541711	134.690712406084	350.133073122627
328	328	526.724122128053	697.253695784093	131.870423881599	318.880103536621
329	329	523.805452744666	671.004073408994	133.857963711493	355.233769029534
330	330	526.938181029375	644.503830252399	131.036788438013	358.840834776072
331	331	523.128909354946	682.652152503061	135.729120870522	352.676322297098
332	332	522.270678438888	662.16324681972	134.213037259882	324.869867298815
333	333	517.454209788397	685.416995886629	132.208460318985	339.68843171599
334	334	524.697013529606	672.449837068145	128.074467682575	330.728342846937
335	335	521.647744524803	634.604857386653	130.312734997487	337.156034639492
336	336	514.96382323991	679.995479958085	129.722547676747	377.088727500025
337	337	521.25415299875	680.900455212269	131.541640703094	361.773929920986
338	338	525.608690592565	677.049962798322	131.387315089674	342.397087267192
339	339	521.002787247529	677.216607219875	125.952177190692	328.027388639289
340	340	521.746787260901	659.423951322341	134.000231385799	328.651752915559
341	341	520.830290485617	683.79051474183	131.16062544327	357.171439026094
342	342	524.08559926554	696.18594506495	128.662212307955	357.898049521407
343	343	520.646209236902	697.430015508452	130.803698120377	300.305051893113
344	344	527.606665829643	688.085923623941	128.604110928952	364.32678449395
345	345	522.258656171453	660.103966442835	134.662444038049	326.320480686692
346	346	523.736801476888	665.537241600444	135.381401658072	345.44222958026
347	347	525.605704476107	662.166697279391	134.58357665575	331.813322924708
348	348	523.416838928802	655.902956859003	138.750249132894	339.122461286724
349	349	524.483269363757	716.409225683574	127.415224744222	350.510036139546
350	350	524.305733210895	658.734305470341	125.539443144113	356.420283168787
351	351	526.025585218396	673.380291102856	136.208719304388	360.526855594755
352	352	522.965871868853	678.52240275814	130.111868236141	361.914501203055
353	353	520.289146912433	692.07851805259	126.132138319629	348.792571345084
354	354	524.591521594524	665.006334692696	128.53641596038	356.23706358031
355	355	523.049273068384	690.381287487964	131.910855110298	339.913891557374
356	356	523.366653174251	653.663955950258	131.616458333283	365.212167744231
357	357	526.18793951559	693.308266880788	130.274593359757	338.069178591192
358	358	523.199520760253	688.137249911624	131.264387646754	355.316481538913
359	359	526.312351542768	643.043357672047	129.812475654827	348.022856379123
360	360	523.878239510637	653.849652365003	133.997516525138	309.935815714499
361	361	522.389995634696	657.320764752994	130.993939713019	362.798805048655
362	362	529.428878076061	690.579889214555	133.911412444239	318.522721892008
363	363	527.270306788068	697.347789709081	129.403038085979	341.450476834473
364	364	520.750477182013	664.259515593777	129.003011252449	357.208550532099
365	365	522.958979208619	676.823248886262	131.654360980956	391.868238840365
366	366	522.725581939603	680.090276366448	130.303410769167	347.597200539572
367	367	521.727576825414	657.567758362484	127.758527630079	369.34459737298
368	368	524.101618574925	675.622459723362	131.08444680359	306.216769887623
369	369	524.083461503818	658.597147497479	131.922350664639	334.627264354271
370	370	524.894298466312	658.530741766857	136.060215066576	329.016783207436
371	371	519.390230909917	693.343150199828	132.597755441188	304.587241778127
372	372	521.349823498047	683.980189865158	127.587135362351	321.950445716735
373	373	520.678672241337	662.427434942955	129.091914116099	333.665174290162
374	374	525.451301651094	662.237537625262	129.331817768367	334.178828066597
375	375	525.570254374946	659.312731196501	128.516097065235	321.836687324751
376	376	524.30475276517	670.221263209279	130.821195614593	336.879737707414
377	377	519.421991348464	695.493415488743	127.731343872237	323.35754430765
378	378	524.367757849485	655.27865320306	133.117880111244	331.712412882342
379	379	523.67028507935	666.909241350446	131.929572010463	340.881000742194
380	380	526.237206040663	674.44136045555	133.657890772649	356.383885728793
381	381	521.626402463765	684.105576587219	132.16571493887	371.336982052333
382	382	522.751233234042	683.633819070535	136.295931945246	345.353361738653
383	383	524.944293778084	665.714738184615	133.56244270694	331.013064573933
384	384	521.822529206885	664.70980893332	131.563653515052	359.718394226751
385	385	523.308770440538	673.965617906125	127.691936039797	338.288220484733
386	386	526.982617119364	696.001629416523	129.646190285768	342.819666320208
387	387	526.552380268473	703.535956414984	132.78068127568	370.332578974632
388	388	519.577274209058	647.218130217384	133.119581527244	363.93299442305
389	389	521.695080330986	688.407970187176	130.969135346618	348.830841097177
390	390	524.392586280679	665.84092920907	131.921869586719	338.896541068851
391	391	522.518956855506	654.265792076232	127.860902397941	340.425520162566
392	392	527.114288649222	682.588078341556	129.936597089697	348.16340394178
393	393	526.989898780125	653.778698198822	130.525918336644	354.089718285448
394	394	526.446378975405	668.423432909461	131.552571911842	350.822465535221
395	395	525.694858275348	672.369767465973	131.24317802089	319.02154319282
396	396	521.007687984122	667.040184439607	130.636456104503	347.136151113851
397	397	527.763869811097	678.230898825816	130.502093157222	354.66160262522
398	398	518.867229253675	684.704866672791	127.054621847569	324.172595889692
399	399	515.486105389609	650.09585942225	131.742220671475	303.998162284941
400	400	518.829718928402	670.255765693437	131.974579601439	331.693146000819
401	401	521.439318507931	669.445982890086	129.899539543748	338.78193047404
402	402	528.843653499414	665.619280448615	135.422562826441	339.821373782107
403	403	524.5404498823	676.379428311655	129.017535179824	350.653616324695
404	404	525.911940186901	663.303506769492	132.338056862321	360.856176619085
405	405	519.083523284238	673.642253662662	134.106369327733	352.844176721077
406	406	523.431329233523	696.986475141496	129.701094858981	341.061156592378
407	407	523.264918417684	639.704910888014	126.31254207489	338.338526041832
408	408	522.178499415762	655.659487423329	133.312576066864	353.492788834579
409	409	522.91937368043	665.260350015262	135.037459661656	355.284364951116
410	410	521.353402274777	682.420494581193	135.850674928634	346.725306906064
411	411	528.499315776874	703.103430429713	130.447459679308	335.623265672027
412	412	520.2310036921	667.52352907604	135.323336382357	313.511708064559
413	413	522.083568799601	679.073192494176	130.618691831782	370.536872069447
414	414	523.314829139499	679.730007305675	130.767090322798	338.157135106915
415	415	524.167085619851	677.091544228456	129.547422335591	333.810215735625
416	416	521.043118761728	671.569815130113	132.630686389109	376.650010971678
417	417	521.973877819956	680.797871088236	132.21197627683	326.488608833435
418	418	525.273012802396	683.271949098238	132.773750667484	351.122044632889
419	419	523.783626130779	668.390107874242	133.329135187448	329.067501581323
420	420	523.788590020838	675.468905160705	130.686163663454	364.149316920542
421	421	523.288906522907	678.209003636886	127.464761691616	334.928982041
422	422	520.667821753185	686.326093966289	125.913135379726	360.405611987623
423	423	524.040026345255	669.406415455462	132.589535483435	330.603842534233
424	424	523.235718314147	690.193414484926	134.541436008854	352.381699663001
425	425	519.940132247035	665.673773965703	131.837046626649	325.032394700872
426	426	521.545881508792	688.054828251692	126.77518995673	328.38469246763
427	427	520.370536367508	642.083470432829	130.903910965416	335.761138987663
428	428	519.607823702023	656.286953662227	129.753664981946	348.853598520189
429	429	520.857956535425	684.438991154288	131.785769913782	364.008317109339
430	430	520.416020522286	668.215807392284	133.096097948109	338.366166341412
431	431	524.044390836116	683.641238710179	130.031423179718	349.355671370588
432	432	525.032621258886	645.983242958382	129.610321491834	345.755949625869
433	433	522.229005775214	681.441778411959	129.409375472373	336.524328222343
434	434	527.102258359971	669.586167543924	131.594632215277	334.139427997717
435	435	521.879311079035	651.896356587132	128.693367111498	323.542921101168
436	436	516.44422964818	676.814031769822	130.020622037806	359.704064852281
437	437	525.189599902012	716.645544436739	128.38350656086	339.497127688455
438	438	520.895892992655	683.95056133798	131.519030608285	348.844875740987
439	439	521.074512281955	685.351888748296	130.473551656534	340.383445258108
440	440	523.766718597058	671.570203066894	130.744820024791	352.446103624029
441	441	521.02518289801	670.458838350701	132.710277074865	360.818287000472
442	442	520.892709304315	713.8005024704	131.519233147964	361.329425480207
443	443	519.615844480467	654.215288461932	131.388280317039	331.164429559465
444	444	526.902540884903	664.208957890994	129.587223832254	373.974315988921
445	445	520.115859051246	665.301254901155	128.872124417052	319.727875101375
446	446	520.341036641953	648.840346590665	134.029558089923	329.234419226872
447	447	522.830945311635	671.0822590679	127.612952061839	332.844622141438
448	448	523.091165882032	666.279704436833	125.560619745074	345.395991768313
449	449	524.558042165737	668.498448706441	133.206770590695	345.22963753375
450	450	527.608583960608	657.845897157198	134.813436417932	352.756096103966
451	451	524.20246201714	661.154554894689	130.878060471895	323.710734249355
452	452	525.808147312375	667.221943254544	127.821352884231	351.071485248097
453	453	519.60923747129	709.338591477724	130.954000169137	335.680163308704
454	454	519.634637147763	678.268417138296	138.268379441997	325.59831617113
455	455	521.996824851457	659.028316898796	136.799126460463	348.334022049308
456	456	521.556714341612	643.308051346366	130.891682978894	373.817306295834
457	457	522.272084934677	658.221227012654	132.084880522423	348.428287083553
458	458	521.948910543938	657.329993105759	130.088315259229	363.213497902925
459	459	521.258143029924	670.622515387117	129.292097683757	327.865933216546
460	460	519.570239746447	657.501623879628	135.220806338441	354.718460313352
461	461	522.697193251297	657.163245156202	131.207769167472	366.055217848686
462	462	528.435615939282	647.707614091895	128.957891890344	348.690754108523
463	463	522.275705881805	668.345501308414	126.117423614978	332.475142204365
464	464	522.306047213124	668.814918746299	131.609469029335	330.886902952905
465	465	522.465598342781	682.524058304366	128.935338240857	338.681953457284
466	466	525.159103851042	717.667520076168	134.449640022669	357.02525180469
467	467	524.991820113382	666.94304030365	132.055319982962	341.771421353238
468	468	524.812799271742	683.020276273885	131.152013330957	319.642039434207
469	469	517.035238265205	661.830464953509	127.849230332704	324.687800883228
470	470	524.964610030141	685.879169871395	128.32908248317	338.961791494537
471	471	522.639510846838	684.862693651195	134.026544179303	337.600056458038
472	472	521.898399261527	702.604422421638	135.161256204662	341.092226045685
473	473	523.788191850613	644.264235408247	128.158028120869	328.308078244256
474	474	519.190814568425	662.411206480378	130.319038011219	315.31344179933
475	475	520.903006361009	651.968767008748	128.487026664648	374.340046661038
476	476	524.570556822325	659.737124725796	133.976387778558	314.739580604971
477	477	524.107043659527	661.919425555092	129.261603756143	313.520217534356
478	478	523.595062904071	679.371344983807	134.056229486678	300.378288523505
479	479	524.295454520042	647.025012113541	129.562511783772	312.146928514088
480	480	526.781170949576	671.313664089793	124.696733475944	354.482327103589
481	481	521.261221726749	684.905599448747	128.65431553581	350.568641517752
482	482	523.495294120639	681.87571146387	128.673271631148	334.577605630943
483	483	523.671499408032	671.442274066632	128.116520363586	328.780630759937
484	484	522.309940756472	676.904506042441	130.654862266859	321.033851249438
485	485	524.023857952211	668.985304404612	131.276348698263	367.490177728356
486	486	522.72244638612	672.450633063877	132.291065333852	330.446143277117
487	487	524.308668069043	665.461519377253	132.685658233556	385.508810340054
488	488	522.806767891394	687.774245796197	131.994418016782	338.317028406485
489	489	529.870737885216	675.477564564432	134.902611610081	336.303540598728
490	490	524.201702337687	649.166564254619	126.048495969737	350.102408379026
491	491	527.79076097174	666.175582168285	132.957288808958	321.832191740207
492	492	524.981366774209	679.500319932359	137.163384751865	343.840781361766
493	493	522.064121740379	703.042073274992	131.794369135721	340.068859278914
494	494	522.91741392695	648.2722125625	129.865033410568	314.676956700511
495	495	521.73920662227	705.522855640787	130.085182719794	354.351871558909
496	496	516.329801110331	676.621700807812	128.824869637267	319.341358501689
497	497	522.475163482666	696.597857445539	136.65282153555	328.700667219016
498	498	522.759036625351	710.619289346519	131.355070793888	322.85610999189
499	499	528.789445520231	693.148046258309	134.834536201655	358.962384558632
500	500	525.614266761242	704.811829053481	135.575597369609	322.666583941808
501	501	524.517091414354	687.683134864403	132.44167931914	324.562300644055
502	502	524.382432801214	684.720951495497	128.552560237042	352.332191102425
503	503	525.88487451066	684.567229899731	132.681868043497	356.990195125923
504	504	526.472609352611	649.929135056384	131.780128997359	343.857356850837
505	505	524.565201861203	665.956320225488	131.609192308948	349.156778181652
506	506	523.546519904394	681.415390393812	132.599664310229	372.039242819181
507	507	526.412550099329	645.97413670817	132.152276680983	322.86622564787
508	508	518.392942539161	654.98259915901	126.199305392162	362.797789676924
509	509	524.810738252001	683.555313937189	130.477832674764	336.944954311624
510	510	521.456613904597	674.338109931995	129.704026860852	349.601516049421
511	511	522.978572387859	704.021866249929	130.967756313541	364.520757486076
512	512	516.792475897825	667.922949533	136.680981699215	359.187986621263
513	513	522.389069408188	640.217596658564	131.899709840292	342.087029973974
514	514	517.338657276046	647.780267233351	131.206178034314	329.711009557817
515	515	524.780253600483	663.651956782967	129.447994496373	362.180795693958
516	516	522.077053472232	678.258144405153	129.893719071363	342.581566453371
517	517	522.093294656111	662.08194223881	128.932682020327	374.199173198064
518	518	518.125760763347	661.072681294136	133.340275062807	348.949853220206
519	519	520.892029564634	669.845463532426	131.961277084714	352.919259739139
520	520	521.638940522896	655.166717961693	129.847958512343	330.42758798286
521	521	522.022949948667	661.025273740914	128.736343995863	359.553274630732
522	522	527.558062529966	652.963021003647	129.263035811987	344.812604440294
523	523	523.413410735445	683.190193321454	131.158961618312	327.429687697856
524	524	519.356726835686	704.870989289133	129.652071269693	343.316675412495
525	525	522.848289135886	673.560222342716	132.43996911434	330.373304991363
526	526	521.72534399469	681.600349822205	135.499760689962	343.229666355171
527	527	525.213377513871	693.067958606938	128.587751980085	330.488725945791
528	528	525.675938199077	689.344095817953	126.278957924671	328.834253439063
529	529	519.025045192608	650.817927494658	127.289753801446	357.29459090946
530	530	524.084309861874	673.228239221398	133.337141345873	340.585395077899
531	531	524.416813584458	660.267054064915	132.128985653984	357.539742153678
532	532	517.734060181097	704.07803491102	127.958365991766	348.084121672691
533	533	525.437937889316	690.546989724921	129.643568924307	342.541532126153
534	534	520.264275186764	639.758671518919	134.271193431679	348.989163972312
535	535	527.202716778478	677.918282121137	132.673613067999	343.362677320617
536	536	521.841693936299	688.056147054519	130.465924033042	339.966620293541
537	537	525.766064009228	700.69426128292	134.763251958638	341.45572013428
538	538	525.453841908442	675.399812856898	129.207990878977	346.801204764442
539	539	525.723797938014	659.34853481891	127.806119614563	360.616196014815
540	540	522.973614451624	715.456285595901	135.478588763382	343.009057191157
541	541	524.127262782695	668.483689634867	132.281155305458	358.220169355979
542	542	524.131661092365	672.413562490433	130.198496411814	356.786277916047
543	543	517.76486651854	672.854516714754	132.329322665933	327.35799941005
544	544	524.868271144174	659.541548451019	136.198261629047	344.725511021752
545	545	521.406487736845	698.972349962045	128.970899734098	343.435812370994
546	546	523.831995820675	675.687695406189	126.283672574364	331.734671451633
547	547	522.234856988852	661.463567325225	135.089552760504	363.458389181405
548	548	522.163303842432	678.141928197367	132.916222481621	330.62988585517
549	549	521.45865116473	672.076593799648	129.695047196236	314.509701888096
550	550	520.876349433158	651.65333641454	128.644173302407	329.996207725104
551	551	527.530517001367	645.110322905773	124.032575428169	356.682673500665
552	552	522.360071084912	654.083754345792	128.96116399338	375.247079012545
553	553	527.735108124361	665.676578706829	132.097936218997	318.803151413636
554	554	527.304521406486	678.665596841894	133.238120795372	346.985127890475
555	555	520.245110716393	708.289765429599	129.649122628096	317.015649993681
556	556	521.995665548312	689.758244659707	132.780423942785	373.202188680994
557	557	524.144864553775	659.234609114139	125.309751366384	356.295572941768
558	558	528.372295810511	707.613643008355	132.793954546109	329.177253355761
559	559	523.92218811791	656.862082374673	135.142069391955	368.778648501255
560	560	525.354994142438	674.2064115917	130.031606139541	331.195330794279
561	561	522.762774932738	666.886555640599	130.729313586082	344.935068914826
562	562	524.9978931505	685.298950998426	132.190612684789	335.971312927603
563	563	519.702591579011	674.873013547069	137.006351389219	357.079538703239
564	564	522.918977883299	678.178683159547	127.178476115834	348.881393883389
565	565	517.147603224842	690.630566372623	127.403591293749	366.427321159921
566	566	519.85928640054	690.090329218825	128.040545375331	350.607395512652
567	567	520.926018110096	690.306045240552	125.707385550642	323.276822923777
568	568	528.297385870355	689.581480434958	131.52530322014	377.517732144682
569	569	525.874348508013	670.492551129064	129.407366798921	307.27321753859
570	570	522.805087876837	669.043744859979	128.644581590132	309.582415060947
571	571	525.442747776731	666.010630624988	131.428901742056	338.282241062109
572	572	523.190127762829	673.16243610689	131.024721971276	348.890283619351
573	573	523.726067962408	648.318248965639	132.472639847905	328.869013819037
574	574	516.705046507094	664.380189797091	130.080873860403	354.921133947234
575	575	518.664421100146	652.371569117873	132.375172185046	355.918760436919
576	576	523.233042489701	674.518303356264	127.68857767899	344.078531812458
577	577	527.439247669179	695.064093418021	132.162254385332	343.791670858742
578	578	521.301694250003	671.959399486228	132.33962847272	324.952814538195
579	579	519.564653115592	663.348816737974	136.398625440696	329.320616487853
580	580	521.506441334209	651.154222266961	126.472945891565	377.686180412237
581	581	521.233086661418	664.063216401073	131.557947507548	315.871166236537
582	582	521.065742990597	670.663073875815	130.490865343395	341.152552382187
583	583	522.752753466204	672.179754525066	131.892294726536	339.561461797683
584	584	523.952798002756	680.705181958561	129.231080262062	363.459666621328
585	585	525.931136668017	644.335356691315	136.686778838031	367.459908194987
586	586	524.046482441434	678.97310609252	129.157644333973	351.984059557798
587	587	525.870406321592	676.268105142256	134.391102953395	341.14957462405
588	588	524.885408908299	672.349054409634	129.877787534479	367.100014720189
589	589	523.515658433405	647.96707015448	129.668341100789	350.181913576512
590	590	523.80877454943	666.52722777153	131.454750594787	340.466850053769
591	591	521.732518950441	659.749470535249	135.199803511997	337.092641423499
592	592	521.018407646093	640.09936568003	130.155350604795	374.487799301853
593	593	520.33368173105	682.12197507152	125.48140463856	342.950174920598
594	594	519.274168978855	688.987783556239	129.232588150201	322.928804645342
595	595	520.924790082811	656.940884277987	131.264080517351	363.684291697946
596	596	524.610067107251	714.190217119256	127.584936371461	348.045498294791
597	597	520.371915795509	658.724390306826	128.430719055781	350.740907559592
598	598	522.317759142289	681.712517655879	129.417148221651	358.147483180462
599	599	527.743834165326	670.530251387008	134.559956310993	360.720208394339
600	600	518.14787755459	680.496958409663	131.371565558331	350.9754221001
601	601	518.994744825913	690.565595762396	130.388635512596	328.869540700793
602	602	525.273508499311	705.463370928059	137.909714285928	322.964508267591
603	603	526.008243723603	662.334959733808	128.651132243853	342.442310075438
604	604	524.060456948885	712.033477375486	130.269534977	327.189706743884
605	605	519.340701370218	669.607199601552	135.573755733128	349.327305383157
606	606	522.605623263166	684.980132572389	127.592979045191	357.747282560321
607	607	525.493344096576	639.616405410854	128.110479083973	360.542970708523
608	608	518.276383335918	662.913807847049	135.412257927338	326.345343185198
609	609	521.400698631089	666.444237637384	136.449408656935	366.679977243532
610	610	526.901814981236	700.667527063893	130.638375172755	355.477507216495
611	611	518.74777349219	667.939887937591	131.581972319779	352.953483760454
612	612	522.629534344889	687.76195623686	130.835462223982	323.872319138236
613	613	531.092627375527	681.488495564785	132.827636104864	346.60698551602
614	614	523.743404272534	660.068652462776	129.88294533002	368.01835127499
615	615	526.200543320536	634.689397091617	127.708281910074	361.84779629812
616	616	526.390776844942	662.933960195999	131.848967996734	365.847121465395
617	617	524.086826520976	670.592391072036	132.85702193794	334.838214738535
618	618	521.488509412119	686.844058730777	129.658126321886	339.528011883676
619	619	522.222270491162	670.007466628803	134.082470759195	339.06474744475
620	620	524.48317602667	685.567301353734	132.232620159955	340.002969297501
621	621	524.310649419976	654.914982488716	128.628076440272	336.563333759019
622	622	521.814729807088	661.183051463245	133.798424861328	365.724175155687
623	623	526.808149199961	677.490258604418	130.761716074977	353.499874350425
624	624	520.918337767521	666.058379145772	135.489536088754	350.496734431568
625	625	518.61646738109	663.79384269687	131.237709228647	327.419541722256
626	626	527.235835837742	675.062822371355	133.027317586479	342.216935886762
627	627	521.687505678958	700.027679098326	130.124298860352	354.633155511803
628	628	518.545766927687	645.222285930616	126.703643218412	342.095105182945
629	629	523.256541835149	671.990442595356	136.409767820804	340.022511725092
630	630	525.583283153142	650.444923337797	131.323489514815	351.069701785821
631	631	529.036250057627	699.339553682551	131.99841539463	374.196881959127
632	632	525.866078646199	665.575326238258	128.310243621611	359.387653515992
633	633	524.751576259476	667.307562628177	130.817158279841	331.064251526131
634	634	515.869485888672	677.901090232119	132.384544281497	360.369801037026
635	635	519.30187458581	680.888982782626	131.962454715516	323.462455619884
636	636	517.533436275508	690.091777314493	131.82191392157	337.576403170276
637	637	526.887280987206	670.814613577086	133.711198912682	342.210536383074
638	638	521.805423759018	660.287349149623	135.630650361165	350.613476219501
639	639	523.105455106323	634.072997786255	127.367394693774	366.535781132647
640	640	522.264242066918	656.405547853147	133.59599958429	337.282739566045
641	641	516.168471947732	680.478571875626	132.996646345809	336.516393239266
642	642	522.803484865074	652.211000617981	129.212725970895	353.779648603079
643	643	524.918389659609	651.044982046897	126.479769350143	325.168589163557
644	644	527.521559554664	663.839590353985	132.420124950757	339.606356573798
645	645	527.277805287512	677.087906139371	134.161538304092	321.163320222485
646	646	528.828942360413	680.227625242286	125.042350189523	375.889287847953
647	647	525.65644872193	687.822136482832	129.423743288	337.481391164833
648	648	520.199363968483	691.550952398465	130.517592979525	352.832631678492
649	649	523.093849508786	636.247822779445	129.1533198381	346.612849967236
650	650	530.542099302196	651.618247442632	132.083995194143	337.113547827342
651	651	524.320471068808	650.788388019479	135.46875556049	334.094093332027
652	652	525.357972674672	700.283669957802	131.714110062681	327.703007555937
653	653	522.484195917675	658.965183284935	134.636713481712	346.369908982612
654	654	524.701691689063	667.846660729917	134.779484342496	336.337439022865
655	655	522.022576854808	699.449131464336	130.825410859275	368.942950100606
656	656	523.393897000673	692.561786898619	139.163578568422	329.851222532795
657	657	524.492746461225	660.652232657656	130.601644854649	353.956216917707
658	658	527.448883502763	674.32930043083	129.843681441038	359.599265415053
659	659	525.620950419173	658.334430067194	130.287206029258	336.372885073299
660	660	523.462139583948	670.685327662017	131.982353871732	333.205957753324
661	661	523.801704012682	690.422949857214	132.908054738093	304.847126719205
662	662	518.217951470642	683.210551566821	132.326542610039	354.129152831066
663	663	526.465739943856	634.932429394423	131.309240191766	336.532253093119
664	664	524.35150574249	662.901952294238	133.385852126662	391.805876212035
665	665	525.88875784859	675.830628652867	132.535870776816	377.255843248687
666	666	525.80529403193	676.149507425349	132.131702146592	325.101858365827
667	667	527.478765090812	669.825732268159	131.551902141755	341.996885407097
668	668	523.883644350111	643.636097419059	130.577506381157	382.438364850833
669	669	522.325175544366	684.327375228717	130.684000078873	349.246508601828
670	670	524.354466226939	641.747838079795	130.931918956885	320.802175769911
671	671	522.129078845967	697.879942296403	132.214080286978	326.045570556136
672	672	521.012359998584	674.540900285703	133.052633512161	333.064242875389
673	673	526.150545360864	685.121560070199	127.718742419954	372.703317657963
674	674	526.476396933518	667.935630583931	129.872819252997	353.667355426113
675	675	516.011478932683	680.305426178532	130.989482113447	350.864899243896
676	676	518.783649606596	677.193423545319	135.603361370623	310.625950787122
677	677	519.455431393908	673.296949342863	132.56435995054	347.005409098056
678	678	522.559688966699	691.133616157393	135.348551274735	355.951120606858
679	679	521.804926179044	710.486046790113	131.062605397412	317.632646265201
680	680	521.092455337556	694.048068302454	130.945232067928	372.019707967149
681	681	519.005332713982	675.224162290607	134.287973301821	333.768039163724
682	682	521.787140227503	681.426461445929	135.668487074071	354.932483287137
683	683	519.976413616734	668.67923894534	135.420871714697	359.490838488748
684	684	526.17319745183	675.695989127083	128.848064839358	343.980442735869
685	685	522.184359855847	679.071292630975	127.397686356867	320.470036009362
686	686	517.645486813817	651.010483164343	126.936454360071	371.93573174473
687	687	525.845010838898	688.031494014271	132.728400367709	336.476866595971
688	688	524.754117093974	674.897221189779	132.29349954323	339.479388395531
689	689	522.689056375676	650.603662972306	124.378258149955	331.889365827014
690	690	521.52196134316	684.595054650214	132.214130439659	309.708162465392
691	691	522.374435420204	642.29122657667	134.575890695473	352.634177784787
692	692	520.697943968568	670.44859011339	133.566396759288	359.814034898611
693	693	519.787689766363	685.182242288242	134.91463340281	345.257089617738
694	694	516.961154198089	646.089975307867	130.823788965191	371.237894185985
695	695	522.574589920154	653.972701877277	131.027022541968	357.176760351318
696	696	519.069540405476	690.205738693606	135.170994775105	341.855709310442
697	697	521.414170069427	656.278546061747	125.658688365259	344.59613993648
698	698	526.103350457927	657.75103548007	130.393123881719	327.155731163497
699	699	521.710537730282	659.005966848381	134.742230814283	351.384852720992
700	700	527.688787174369	663.529537362115	130.877855111037	343.672612152824
701	701	517.908037442087	679.375132865445	127.806520988143	390.071841360998
702	702	521.989740134725	680.243407669918	131.851194106321	320.267342110626
703	703	523.713055488382	659.102193708077	133.376121243486	344.91035434279
704	704	524.728610157335	688.789436729506	135.326820595743	345.40273110361
705	705	523.235752107766	666.148921448417	136.517946181857	353.518210681388
706	706	520.9610011354	692.835942208903	129.82328396569	312.399278732704
707	707	524.475926609405	632.117116569199	133.304445891763	320.097595204562
708	708	523.294767467611	689.174437116368	126.637985990367	333.14724993039
709	709	520.208100043174	673.537558856577	133.813830134069	338.190782075599
710	710	522.630902847079	671.071269019688	136.763016564928	364.926053926086
711	711	525.495593085327	674.58682745685	131.780925564495	346.209354161508
712	712	517.75968059879	668.430455445492	136.349683788629	373.756632782539
713	713	527.447477572086	625.595957534829	128.380600770841	335.997075627397
714	714	522.89222430154	664.652182975957	130.374778180611	348.404073152446
715	715	523.496175455309	672.70874349569	131.933068880771	325.058039868577
716	716	521.824885730428	657.613128675619	131.955696633264	326.047232655746
717	717	525.681735573925	654.678968324867	133.797640172799	327.449317524222
718	718	523.167108008102	676.233334856153	129.656777455903	320.827903314983
719	719	528.515485614388	689.788858621381	129.26186828873	341.465376470038
720	720	518.95497781836	659.764743200062	133.59534537804	343.240215391452
721	721	520.215313558103	649.820223920503	129.698360110186	335.820716022147
722	722	523.143148895871	638.801836480593	126.542772758857	341.682162105424
723	723	526.413948923579	714.917242100099	134.62740278047	342.62805941614
724	724	530.813378718586	667.538274984676	134.141826623346	386.756256527025
725	725	526.20134765699	677.995169422142	131.163249635684	354.279463569712
726	726	525.536835551648	668.953753372305	129.124474216862	328.927780863673
727	727	516.715984387767	656.768745968308	126.783080634085	320.640149872847
728	728	525.977331285325	665.578529540241	129.355790157313	327.72327087745
729	729	523.850741672829	655.095488788047	132.536378704531	332.962878636284
730	730	526.919306169892	650.675516441842	127.614114906363	328.372725321806
731	731	524.580571151702	691.308226922557	136.349916231285	372.690084857788
732	732	528.565763804396	679.406879148186	127.783270473379	321.136917911926
733	733	523.191853543841	675.675563071589	130.474805247801	373.949016717548
734	734	519.315612221705	671.783334733162	129.183881560022	361.252016149615
735	735	526.31041486097	650.498399067972	131.738028535813	360.272588118715
736	736	525.675991479152	694.782633852313	130.853114356061	314.725323426212
737	737	522.184809317542	662.032733797436	134.56509549648	340.894324216739
738	738	524.238323848876	672.565133984856	127.767262798647	348.159985450684
739	739	523.911563116667	659.838793609557	129.617024866233	364.616425977716
740	740	522.398440521148	685.106240439088	133.30310301594	376.147423730708
741	741	521.27485074673	672.213080261339	125.561438241977	351.697912324093
742	742	518.687017931135	668.124916255627	132.71813213314	354.358456482257
743	743	526.459259781236	681.470767316851	129.92052284462	326.500027290527
744	744	519.865744502674	657.717288395299	125.547638821993	349.266790433152
745	745	521.290024579843	671.410314351546	134.162421047558	367.629055321081
746	746	521.964763860553	669.399434061934	131.555708065434	349.376167367346
747	747	521.563942647549	683.815872820733	134.216838499913	291.656373300609
748	748	524.148047202758	663.752711791113	130.128291448279	360.386160612053
749	749	519.666432825792	696.094053774115	133.621390541613	348.730545542428
750	750	525.312354388298	682.521333508594	128.039817397152	372.231868295501
751	751	514.666623780193	658.729017483128	125.938453276348	368.680787740976
752	752	519.693415389271	672.448374208363	131.787675607045	345.830293475117
753	753	525.561701765615	704.218405346391	131.268822797563	352.427819893635
754	754	522.753438365872	691.458115019987	133.044937305104	348.443799838116
755	755	526.143670964141	674.416196202422	127.281257252473	346.624715012906
756	756	522.510221012901	643.23867986881	131.915980819267	320.06205287111
757	757	525.304144981114	649.038809768274	129.469658696378	354.946032096283
758	758	526.736570424164	675.072140536926	130.30947353069	325.44013977972
759	759	526.524839488275	668.301266969135	128.778043981145	371.410359091552
760	760	520.615835491111	670.290862282906	131.324776380832	320.115812158669
761	761	519.878354170839	639.140484810817	133.052707267966	348.740653732239
762	762	520.030029074493	664.918021105272	132.026901482929	338.711226289673
763	763	521.151789790089	657.748863155025	131.03938147882	331.354380080494
764	764	525.496800597394	676.787484076587	131.212524288036	320.044888675276
765	765	518.893154971892	681.504985883391	136.03459303803	355.746781631024
766	766	530.262862262555	661.016645966026	129.75189172386	339.40706702892
767	767	519.42181224211	675.695324283884	132.04507830382	336.326729924593
768	768	521.88262040407	666.104121491091	130.644914661803	363.432836348683
769	769	520.602443137547	680.84494523438	131.752625422628	333.553497803332
770	770	526.350786564954	656.149273873718	133.459103987473	313.766162095053
771	771	521.884217122937	680.267901087433	125.936006784798	333.325886286698
772	772	526.818256053132	663.295192642359	128.608294107156	348.612192712279
773	773	524.316240382898	687.962541517259	129.932639775246	331.652948818252
774	774	522.014898098473	654.629476498486	128.88572237168	329.904805208375
775	775	522.810294711588	680.716058138789	130.93509348493	350.768871296539
776	776	518.896189296678	658.892808209599	128.401907180223	340.364883612677
777	777	526.457024975068	697.816558892359	130.766820646743	318.62271599554
778	778	525.148088689722	659.216861534259	131.86574254884	338.21206364682
779	779	523.367239821413	716.5049364238	132.460371375024	366.608934316415
780	780	521.354627521533	669.982716148935	129.832724425165	315.510882515248
781	781	524.436156923698	667.577586670022	127.828604428524	318.877336334759
782	782	523.127769026937	710.762663088159	128.708814326814	329.513479367251
783	783	525.790992798812	697.077166042653	128.016286157818	332.788164397619
784	784	525.326373659545	643.517775398295	132.090341305206	335.284834479904
785	785	527.642704696566	674.096100523651	128.838615330788	339.472314376163
786	786	524.7181072828	673.302506398725	128.892040527515	356.570779523861
787	787	525.347710038899	667.247384052256	130.701935443483	327.973849463545
788	788	528.874535072379	693.557324236788	134.279604390008	328.087526700008
789	789	518.875390122225	687.950166686523	127.252145782513	353.818982677927
790	790	519.793348085452	656.568159514334	132.664108763117	328.018799590101
791	791	523.329543519136	667.787264217565	129.844087139569	313.856106689157
792	792	516.769900591339	631.997432686459	129.831252419234	328.743445279214
793	793	523.142726817602	700.674700255029	127.056533943339	353.966234003543
794	794	525.872293776503	660.461225485388	130.151430042863	334.449750774921
795	795	521.39603124406	668.117358248755	130.704302082794	338.498670257063
796	796	525.198375236857	678.367646691642	130.219893756809	342.749902106349
797	797	521.380253870649	657.9501265296	131.861451458231	344.749676812304
798	798	524.617762703331	692.802943997167	130.092858865942	358.843956298952
799	799	526.183688423716	664.964718456127	124.37016271203	333.170488222837
800	800	523.328305214518	662.886320041911	131.336993648646	328.71266434075
801	801	521.458787340329	653.730979081835	131.631653633461	372.13376617459
802	802	517.945125498111	661.428716810586	130.525015296636	349.049270844176
803	803	520.543569128881	683.304420594802	132.440600463544	343.101061216374
804	804	523.631395890533	673.965056097799	133.901160606122	325.455567583165
805	805	524.849674722235	685.884732562772	128.803975025845	353.413744116235
806	806	525.160188250793	671.881591007952	132.533572337459	372.285277817222
807	807	520.961658185372	659.784999033801	127.342538757954	320.080928517046
808	808	527.007135964768	680.779366682255	134.518874067988	356.339264847259
809	809	525.87078092476	661.888968164879	133.746188731165	354.728497359663
810	810	526.874355550609	631.783401116382	135.653191994355	364.545703240676
811	811	520.20857110427	679.933267375552	132.187405223645	319.270700389547
812	812	521.125079472285	673.23004301998	132.048991986342	338.779640971636
813	813	526.568620410184	677.30369387781	134.719189214191	313.285742253921
814	814	524.058783177683	658.162700700896	127.641805929801	312.726480774882
815	815	525.769089509429	694.502325740334	135.809195422165	356.150096433852
816	816	526.226113059799	711.039304979779	131.341264776169	320.196154558317
817	817	526.095287747364	684.769163436863	129.396231535054	352.61297777644
818	818	522.326062753393	709.259611855677	133.378454331369	333.158368891928
819	819	523.013180889928	659.065875422084	135.098085957171	335.804535194116
820	820	519.35477198153	688.052536829171	128.222997983062	320.430464974512
821	821	517.839511802521	645.202271154837	128.629588923536	364.968787054468
822	822	522.928608943593	679.120773779362	131.682206767323	336.586581182571
823	823	522.196664217829	648.57194403212	128.813344541418	365.426364563025
824	824	521.84112751663	660.297149764307	125.072005673704	336.672484388994
825	825	522.971679030506	659.911640766433	132.403092488244	351.056676956828
826	826	518.461354790799	685.71448685125	138.528206923754	315.665765220535
827	827	520.56607678169	665.646180670055	134.184308137982	343.598478420173
828	828	522.063375013787	655.653962031339	129.076269237046	343.054687916591
829	829	524.34203516236	688.440502478825	133.237468653128	364.957881161918
830	830	525.148287767436	670.034458463286	130.463390232951	353.734313831566
831	831	519.597941406727	660.714895396513	130.271417851707	323.066584108864
832	832	524.163252571308	661.022184965411	134.898837451653	359.874035920856
833	833	524.693439091556	671.611772080614	129.69064895536	362.359702717836
834	834	524.769690191855	657.243677417726	134.685805210149	348.364327763877
835	835	525.061874661012	717.288519765555	128.860689119663	349.507126840463
836	836	523.693617756945	655.845183929097	130.013625121082	355.455648865369
837	837	527.118592571317	663.274954682064	132.969148410458	335.156786520677
838	838	522.586286318463	682.73081377179	131.89549003036	365.899127648276
839	839	523.225212626203	692.037341550753	130.891198993944	329.881234504591
840	840	518.731322158015	692.086116504386	129.71594380326	337.353701221122
841	841	521.978085242773	696.096916471111	126.623249896297	356.939307732075
842	842	523.145972836265	677.450778837877	132.909128958325	330.710678107897
843	843	522.185283452715	690.167525494278	133.685861736344	360.706011012866
844	844	525.430780302063	693.349665280428	129.893334147409	359.24543131311
845	845	517.786689252721	661.88661491474	133.755468300402	348.739161700554
846	846	527.517306103095	654.117854769611	133.2137262944	320.505112775846
847	847	523.013729436229	665.928936869247	134.278198039949	338.546282046694
848	848	522.248020108228	687.215969969298	135.561102819379	347.523608344623
849	849	520.610872543525	662.328744470064	127.993142242282	333.251485899082
850	850	522.482407340973	654.451335057954	131.535384233179	335.574597510409
851	851	526.098865694828	663.418589371172	126.315891147674	351.967469166879
852	852	520.132808409902	640.783764636903	128.293911833257	343.90313924859
853	853	523.019758637064	654.138465944148	134.803958165532	351.416892760966
854	854	521.972758447427	682.547339545584	128.148371918073	340.801836762843
855	855	522.037350261466	676.484387031041	129.905213849061	344.219314285669
856	856	523.09173162829	665.164695028524	128.021552164306	321.893593904236
857	857	524.319671245275	682.583270215764	131.618888832246	331.598242518518
858	858	523.522141793273	644.438058983953	131.118299232751	336.438641285418
859	859	524.626290872715	645.93917629982	132.922417450384	353.554667403711
860	860	528.964804201742	681.00876635367	128.170033500557	353.424209131719
861	861	522.188112807969	647.995275117984	123.269167337836	357.744849331618
862	862	527.918275190462	669.120532286083	130.988276056236	370.750703173239
863	863	521.920034447964	671.693005067815	134.38055514928	334.543654531738
864	864	522.651577213221	717.882998411237	136.460658343071	334.757369465307
865	865	523.679982503699	651.723865325996	127.611129584146	340.942430253784
866	866	528.96002359663	684.389052051211	129.05403092516	350.095959501077
867	867	518.407889148641	694.244875671977	130.160285951601	348.690181918965
868	868	524.127781667695	680.237719328614	132.297917551868	352.006870576404
869	869	527.749037691386	674.031103913663	128.879318141317	354.867976750422
870	870	520.566866708922	659.106906624192	125.916803780316	344.657797702148
871	871	520.793727025924	673.873477412018	126.404754838153	351.400778792736
872	872	525.386722438116	681.578084045674	126.423893479724	333.193269446221
873	873	525.734058287121	658.363044941801	124.590794299682	346.601959743059
874	874	526.412254088987	695.044348480551	131.046232432045	342.883300624967
875	875	526.607346371975	676.021635825711	128.075374413946	328.465038996124
876	876	524.139026658073	639.051881584315	130.941806226417	338.079952690533
877	877	525.079116794672	675.976892140508	132.097569509853	320.390692259961
878	878	527.626927701162	662.032023263435	130.613981296319	331.628543238151
879	879	518.442067304026	696.29540488314	129.72871669343	351.354874083081
880	880	521.679359927673	656.694949203727	127.66537973552	340.142827653553
881	881	523.187860842689	657.640450335402	127.986632924265	340.117369292028
882	882	524.167313759265	678.585967446329	130.605919937835	326.526008682572
883	883	521.381335919995	645.155335598458	133.533043779852	351.501680586534
884	884	524.26408267248	671.999499853046	130.90614252255	358.744461655395
885	885	523.276970547559	681.814147263928	136.871227694745	371.628063734337
886	886	522.513983423954	678.833832532358	134.096421951104	341.173889872331
887	887	528.245304944372	696.350946585953	127.946002745879	322.910396596754
888	888	524.16598178327	684.971447051571	132.737585295389	343.981668858483
889	889	523.284185691605	678.211544786161	136.468633172207	360.616457648686
890	890	527.893538662629	640.012158789575	129.63878295947	368.417568402738
891	891	522.041313420211	680.459348626986	127.912525745211	331.67221807647
892	892	522.499204931704	651.625976268886	132.380240349792	355.323832687443
893	893	518.178029376256	672.4033245953	135.78478379652	346.26744393146
894	894	526.479555069578	672.659463584259	128.103522719121	345.495636515695
895	895	523.054879380392	694.363532691133	130.59970663939	322.564777148314
896	896	527.613994827554	703.419641590065	129.926082383767	356.846650234852
897	897	522.452645397821	680.044327702247	132.285033413056	332.6957500213
898	898	528.669021250334	660.941854708973	128.686876298198	372.301301800267
899	899	524.93429018319	677.742902682738	130.697008379437	342.785536812083
900	900	522.829033995555	704.494090184685	132.399511025159	324.542775854561
901	901	522.380028571119	671.881859976476	129.209512030093	323.285058606823
902	902	523.28532828743	631.673498605434	129.128374696477	342.606209492562
903	903	523.851379314935	679.26016634055	129.540869260656	344.723033491147
904	904	523.657466066715	676.91460865459	133.22558519511	351.398724745366
905	905	520.601053298564	662.580755873743	136.876567703186	343.098930907749
906	906	522.645100206276	666.424042636974	135.328231953626	347.664142388214
907	907	524.435438040337	701.039240132712	133.691267292595	344.103694440542
908	908	523.885209859333	673.588113311311	134.894261599363	337.084789729125
909	909	517.669131586937	668.346877718316	126.873828123267	314.856907564812
910	910	526.341560180662	655.178375416079	127.637547126896	365.607771030846
911	911	520.889787189467	676.658218910537	131.728449159987	342.90524098898
912	912	523.014185185382	691.549253607554	132.490737816941	363.145351223617
913	913	523.739650707174	660.196652621523	135.759411072898	331.555140908158
914	914	526.749146643927	679.735694866366	128.877295762325	317.218064086156
915	915	524.389888567209	649.241139155824	125.293598582158	348.049784533108
916	916	524.636809508394	657.410325133662	131.213956082536	320.571882562767
917	917	519.279372501062	679.653185514026	133.139866796574	320.680246708697
918	918	521.654944867494	657.010161678602	130.476074231718	340.646413786267
919	919	531.802001546698	671.085888360441	128.678060128259	342.436090940931
920	920	518.620697518302	693.330210958448	130.900982287247	334.726888950841
921	921	520.366340282788	655.631941174159	133.600983544009	349.128102586356
922	922	524.184923853176	673.352109626885	133.482052423789	356.835838745014
923	923	520.291255392971	667.906132950323	129.335498452634	352.551870422583
924	924	516.935306828833	641.537246148936	130.096507556903	310.98870265886
925	925	521.589416944314	694.215305155214	134.615449662425	372.957130042275
926	926	524.468778965636	674.194495757248	132.421680156319	337.399760425873
927	927	526.014671582059	666.907169911794	125.315171639275	317.467218015728
928	928	519.708841493571	696.134642032808	128.603495648837	348.816795180468
929	929	524.068264810461	682.5439609526	133.790484170705	326.860839662063
930	930	523.369096321953	667.563950654826	136.616296631516	335.154403066367
931	931	524.205735505559	664.523815347377	134.735200830341	348.507313742995
932	932	519.957189655713	681.110047204875	126.983509740048	338.511975273618
933	933	517.678292929752	675.565514057709	129.855347793886	341.693372639496
934	934	526.219964546168	673.238799359511	130.984827944022	358.61333972132
935	935	525.137504578901	645.136409979935	127.763587730906	342.251000638243
936	936	523.424481395132	672.87037145169	130.975590264274	327.374782225034
937	937	525.910008659979	703.26983145386	127.965188443726	313.381133065614
938	938	524.150023836635	673.995190959847	133.396303160041	360.769095922358
939	939	523.471618852686	690.418339704024	129.143534778351	332.683808486139
940	940	525.184522286561	674.3478485985	134.814191382995	352.644341118215
941	941	528.097611472896	680.262811276096	135.887539182937	303.50241580974
942	942	522.9653948813	682.816489051741	124.273254609549	357.32357008442
943	943	523.17617665619	689.815177797303	126.14643256482	331.871289991687
944	944	526.542960296497	680.752396378665	129.461740298413	311.902003104891
945	945	523.885787807233	675.415683853341	134.289033496878	355.364776648419
946	946	521.403245846592	663.369892825671	127.879782370125	354.5904784638
947	947	523.222903471765	689.327715965528	131.124871783336	342.345774061229
948	948	519.15996852163	662.238907102512	131.707259744195	348.928911763961
949	949	520.636503232128	701.393135290655	129.431166452937	355.82094308786
950	950	528.828896997156	642.035757953469	127.094783583454	341.763112141784
951	951	525.512715911332	667.402516202268	131.274357756123	325.611748345162
952	952	521.842268491498	680.749814077746	125.643566818873	349.631501141945
953	953	525.493845886709	670.63974500514	135.248088458768	356.628480734094
954	954	519.910040069582	688.728013941693	128.244372336668	345.844262433386
955	955	529.441647011656	696.684363706335	124.38516611316	349.859561081941
956	956	527.602678482572	659.407351448009	126.635242660565	344.816208429096
957	957	524.247609892308	660.977693821562	127.469622371106	343.466330924145
958	958	522.384910335326	689.37793768059	125.812221251739	362.692612194415
959	959	528.461473797386	682.279416150148	127.769322456115	355.459320523529
960	960	525.166334376854	680.323845522632	133.728288401127	334.438463715797
961	961	525.028199384649	654.727747304475	125.908202234474	360.503491038097
962	962	523.884849326712	656.283122228034	135.18230888237	357.161820521976
963	963	525.597753587336	686.644765214609	126.724181133561	336.648002223124
964	964	527.630334867193	657.857692013931	134.05514036589	361.717637389671
965	965	523.219880069403	666.344276567436	135.332103653373	377.033023185441
966	966	524.066591884971	694.831640584236	129.047595393835	373.488127114593
967	967	528.342063107091	655.17533906599	126.738265174077	318.944405695362
968	968	524.636752042153	668.783830282645	129.196189650413	351.804858716613
969	969	522.064886667942	684.914977817137	128.315118789371	347.482902382797
970	970	526.473421311433	690.174637231247	129.985566219203	350.237682465412
971	971	524.423309277623	671.696382648212	136.244591312462	363.652161234535
972	972	521.985792350778	659.32934377304	131.218996941259	331.479397803641
973	973	522.469429993742	674.886613148156	127.364424278489	344.994361225074
974	974	525.779199227919	657.59735284886	128.189362452173	337.496533733014
975	975	520.067243798338	667.988687382995	131.824150257805	333.545747194034
976	976	518.12839966588	663.921823785027	132.85599816658	342.737200249369
977	977	521.398055692966	686.36740826907	130.394004892033	338.39100694214
978	978	519.98433650517	677.166019581472	130.877639965082	352.745753819081
979	979	518.185217568821	655.600650397783	130.254068038769	322.871547117979
980	980	525.401661161669	667.764789218188	130.347812053715	336.762013722736
981	981	520.83302378659	684.516496799508	130.546271935097	346.184550988236
982	982	527.093835306434	685.623254665245	132.201119220061	336.779816650583
983	983	520.109653786337	674.491005080339	132.286420268644	362.096646944002
984	984	519.496662072916	685.691753319045	130.853137528646	356.26818473051
985	985	515.685850183977	679.388727614872	132.16428848369	340.225971989711
986	986	525.093066284884	662.89340655262	129.104234457035	361.761171354084
987	987	521.605696724975	685.342410467842	128.670981519659	347.683335419776
988	988	520.774001270028	683.420506658592	135.946116531127	322.572895796388
989	989	523.194595930466	648.814765692924	126.431252455983	360.819182007108
990	990	518.783955733104	675.014873511548	135.239896315501	342.176886618661
991	991	517.120856024213	651.459110546822	129.935366881726	356.532445634058
992	992	521.462919230358	684.369119845235	134.366566061779	297.899088969155
993	993	530.250045032328	688.340106187537	132.670486946705	304.306674790609
994	994	524.982135653195	669.694339459509	132.745434834187	368.740232486997
995	995	525.42913389439	670.622185884882	129.207462277337	357.356997771377
996	996	525.215811084639	677.544426473083	126.282869051313	347.365580637377
997	997	522.644588766575	659.997429980109	131.705109066763	326.360526741727
998	998	525.553632236912	689.042272915431	128.138274347119	387.407597702755
999	999	523.642080509251	689.069485160888	130.370292890788	340.643762390053
1000	1000	522.649920641255	666.382089309029	134.674578751558	390.485866028074
1001	1001	524.209540135036	666.991337267358	127.621932593589	353.431059872092
1002	1002	522.638748621756	667.466248792682	133.593705509897	404.199843443903
1003	1003	526.706792059026	661.478833961447	130.764552620271	336.845921587935
1004	1004	521.33736761317	671.585071844452	129.395692963833	366.116132642122
1005	1005	522.152005598444	694.794546308549	127.382962232383	330.485806244945
1006	1006	525.759495684842	702.805911843067	132.100541882615	347.628692870715
1007	1007	524.503429508945	695.271311951752	131.956797024796	317.185136232091
1008	1008	519.476224138118	690.92847968801	133.488465687095	333.047909983392
1009	1009	519.407070425198	668.80276077857	130.782124534851	349.469465096154
1010	1010	518.972617844573	641.624114930147	129.460211841693	336.090275833276
1011	1011	516.943219058929	642.93005979292	136.742784433812	352.724649442907
1012	1012	524.440204457518	662.498095167478	129.761091476105	342.346578544489
1013	1013	528.239521693787	628.55971351954	126.767825614864	358.479302447194
1014	1014	521.711192656604	655.06367790368	129.80079748764	326.133842883286
1015	1015	520.675986524051	654.709029753403	132.583177726687	368.839592255503
1016	1016	522.131289165267	706.374723482779	128.590386144376	333.934290346335
1017	1017	519.288267349227	665.325261157471	134.468830292913	339.165187455368
1018	1018	521.762856563023	657.492163447295	129.10598158472	351.868814156817
1019	1019	524.629163844861	672.718274274962	133.345953757157	308.123844110683
1020	1020	518.83541792166	703.687301732909	128.909772769389	378.008043159825
1021	1021	528.462778262507	657.514740683242	132.344881846252	339.22747005449
1022	1022	525.074349568797	688.642399437875	126.510002636965	335.894198596215
1023	1023	521.729872538953	662.98026031823	129.898884042227	352.51215282629
1024	1024	522.055577946707	682.595673169196	133.487307912916	347.881811870296
1025	1025	523.280434924019	710.357755046712	130.550942511706	352.305136387816
1026	1026	523.381670897174	686.673285508063	129.509496850662	370.495899812896
1027	1027	523.429191593093	653.293177027631	133.698266625169	328.132496039131
1028	1028	523.024649869204	679.018678152624	128.671933431721	346.18190164613
1029	1029	517.987225764483	676.305056553157	131.509114316872	371.558731793171
1030	1030	521.200195310311	642.049777365089	131.531834689783	351.059291700969
1031	1031	520.453367470684	656.227194427239	130.34461460694	338.113546541221
1032	1032	517.840123430843	665.939867590446	133.382265418833	321.019796170484
1033	1033	522.818537176096	687.275169122136	129.818456084786	339.896389668095
1034	1034	519.995958141783	649.125918027189	133.325620425386	329.324706830966
1035	1035	521.371508287651	690.76237376371	130.575551047725	361.28366819721
1036	1036	524.692626018638	640.155685339587	131.711656602106	356.94951119484
1037	1037	519.77150823392	674.235919862996	130.93911108026	346.710282717722
1038	1038	526.009141640851	655.299066115364	130.877015079659	339.460712155191
1039	1039	522.216340910143	666.298093652534	133.378465010685	342.067439821557
1040	1040	525.988263392598	642.343418002258	133.118972184948	347.221963460424
1041	1041	522.563191609544	694.163869880242	132.155089337602	330.088770906177
1042	1042	526.779120692112	653.374274681533	128.403260973186	367.061924285163
1043	1043	521.182900232711	672.832662140882	131.399237318443	336.478379065666
1044	1044	522.998740663663	686.116411805421	131.620739498857	314.532118595161
1045	1045	531.932353257808	691.655330581665	133.685075471886	348.520941192809
1046	1046	524.986262272454	672.17333181431	127.108424493625	340.368250518434
1047	1047	520.976609837587	689.318093486666	127.468082999385	322.542204404312
1048	1048	519.865611594003	664.618426791748	127.58267882527	350.841323711784
1049	1049	522.156280538745	653.292246906092	134.755971412751	352.000456895829
1050	1050	522.190913682662	655.303930141184	128.388802086998	355.147812655262
1051	1051	520.461986590077	645.657252927345	134.330779461154	332.005466177169
1052	1052	529.272900853091	676.508595773602	130.497683424596	321.574907001333
1053	1053	526.356140740597	683.092104591554	128.570592542989	335.79352400799
1054	1054	523.720907792545	662.066192311746	127.807166864678	337.916983467956
1055	1055	528.209660278681	686.776546312765	129.412960506149	384.607834700566
1056	1056	516.827968054082	646.41941741664	132.248803596254	329.596354976423
1057	1057	523.775765446789	721.812943354869	138.177659392532	336.255658367658
1058	1058	520.926130725942	697.649653620152	126.461400430244	329.026949568235
1059	1059	518.016121300995	676.076702824312	126.315587190966	348.216644564036
1060	1060	521.878076889939	687.787474001855	131.179394986883	339.006669598373
1061	1061	525.285687966476	676.601216312704	130.412507422024	319.884254441645
1062	1062	527.821633081893	686.274378501	133.883299425118	330.801158289887
1063	1063	526.204721924688	689.911916448026	129.714433918491	331.006080321902
1064	1064	526.444621956463	676.13487020485	130.611112257953	356.497934834612
1065	1065	524.33016670623	665.40675942786	129.904888215416	376.315430417645
1066	1066	530.752123725641	663.570498368477	129.006723026796	362.715606799135
1067	1067	520.998638460003	663.626086181515	130.634931901711	350.93462534425
1068	1068	518.350246046883	659.480314031548	128.386338132612	339.07831786155
1069	1069	523.337840689291	691.286819706188	129.481951162887	337.845615503159
1070	1070	521.925499726647	677.382046632368	131.948499598989	346.78616765206
1071	1071	525.09148376059	687.823186553641	128.594175870598	337.514385859613
1072	1072	520.281029281559	666.643340624005	130.988979692815	358.652907450721
1073	1073	520.659066722063	670.852645592773	134.154984357784	341.413025082137
1074	1074	524.078311041818	656.327240177872	129.039869747582	355.989399273017
1075	1075	519.735491352666	669.597228458928	128.431887610547	353.520929620774
1076	1076	522.63526169477	673.908365055706	134.279650528826	368.060048807219
1077	1077	524.405872417912	683.723340687659	132.848916122028	336.778788541252
1078	1078	524.06042125777	681.747434029372	134.844387527929	343.276284084932
1079	1079	529.67027986247	657.656656408297	135.119221839768	332.542011951178
1080	1080	527.081639632124	682.598752476269	135.108310841145	357.191547360545
1081	1081	521.005965269602	650.627764386821	130.651370937654	351.251600958721
1082	1082	523.262032483936	652.645915821333	130.601174679488	351.767644279285
1083	1083	522.298937691023	699.617865900866	131.470228371527	321.69016894179
1084	1084	525.605882942261	667.766536070646	126.296068470015	359.106745035052
1085	1085	525.248902555593	661.723318081427	135.247164027088	354.111981905968
1086	1086	521.284823386445	649.173443329113	128.6271512972	363.256239012038
1087	1087	526.371156288999	687.006162277871	126.380185039561	363.234998736927
1088	1088	521.749710412967	667.861894629688	132.732058640881	341.19086466008
1089	1089	524.605731165141	685.841865493576	133.515886885127	339.358188689475
1090	1090	521.816639264049	675.84171210052	128.397736309567	317.739226336908
1091	1091	525.96776003137	671.543224628083	131.120043892453	336.787707132383
1092	1092	523.272249819196	664.894331790177	132.229889461511	344.349955493578
1093	1093	524.96887678395	687.823372174971	126.461412086123	354.492214576364
1094	1094	519.663597128089	665.548393246316	130.136597604241	329.442645144268
1095	1095	518.808310553785	659.416760901009	135.034221100478	352.07509017923
1096	1096	525.248603356647	688.311285079545	135.430970308801	350.585213101089
1097	1097	519.534418427985	665.470914681997	132.054112528011	335.229519419414
1098	1098	524.148715713032	656.092529717612	132.683007729279	350.298712900823
1099	1099	525.945836706051	710.89363255063	129.270687633287	346.004881865447
1100	1100	520.770924776772	670.823401741546	132.880919628662	343.455050103735
1101	1101	524.023726504431	680.291903776606	130.916044370855	348.214187488291
1102	1102	518.52289479002	699.91740482295	131.625295200137	347.156217765113
1103	1103	522.714791463759	641.422079430321	124.484158753384	345.049921153103
1104	1104	518.105170994441	665.49387441328	127.880297172547	326.893077697415
1105	1105	521.385168053717	644.203591863884	130.040612982161	359.912346187152
1106	1106	517.578050803801	671.123138850293	132.018908874086	332.999040428075
1107	1107	517.678391016866	654.989181878485	127.608029530975	312.721226905887
1108	1108	522.185484856123	703.728335163651	126.920445616414	349.420880879694
1109	1109	521.476362653329	655.745208023267	131.507189553683	328.613042228526
1110	1110	524.327532712084	698.260306129895	130.704928677627	336.075533923035
1111	1111	522.958851975794	665.624258353011	127.527104089326	350.528297387404
1112	1112	525.257804364594	650.646757624931	130.320498445118	324.486155903975
1113	1113	519.376265735156	637.718889232684	126.626045445389	313.447838476362
1114	1114	519.613996186823	680.296771132306	130.862066146341	328.690316625104
1115	1115	530.820822544308	675.971255741895	128.90202642765	333.865168232318
1116	1116	526.330055930352	653.066572102512	131.562606695367	329.865015647615
1117	1117	519.695901586233	686.165047914592	128.963416560201	338.713799108625
1118	1118	523.071890373887	669.145002191415	128.901739499184	358.335100440762
1119	1119	527.896269928921	689.960301714945	130.24443612617	347.187216968753
1120	1120	529.173805497574	659.900833049986	135.404205339187	325.755283461258
1121	1121	523.470207024191	705.876188836442	132.874808271776	358.792695946999
1122	1122	514.886574394098	627.233653548205	137.224349819175	370.256991932143
1123	1123	526.464986927217	686.549224701289	133.214352712267	332.616039696593
1124	1124	522.025764107662	660.694263028993	128.522747380476	335.17915373571
1125	1125	521.764820346287	662.817711985886	130.252306494258	366.36074810786
1126	1126	526.233787812674	679.112870721094	132.274043741513	354.340600964944
1127	1127	527.203315977815	689.435718520193	127.137573899014	320.924710918283
1128	1128	520.757696270529	657.543029971153	131.039450507166	328.39789274601
1129	1129	524.674709431055	666.882884479721	130.165226500891	342.672521983184
1130	1130	519.577622992469	664.619388003096	129.139887252379	359.6733759774
1131	1131	524.340495177108	711.786152328759	136.938541589595	356.620667596726
1132	1132	525.027036282561	689.242464663987	129.662961147418	351.400889251678
1133	1133	523.982137541249	636.270057873029	129.704781596594	367.684271307373
1134	1134	521.86252384441	691.952921854077	128.074943211404	370.951716800513
1135	1135	517.466635055967	698.713082461709	129.613935989815	330.7353915832
1136	1136	523.572682416185	652.021340881573	124.465245978235	339.163164159059
1137	1137	524.578551601537	685.684088380944	129.319788437243	337.160197217876
1138	1138	515.750632063242	694.409148593166	134.841621647396	342.386218134867
1139	1139	526.19860342207	659.087460812084	135.73266727602	326.84326935023
1140	1140	526.139655313118	668.269850163617	131.877720297019	351.495329776864
1141	1141	527.31907078217	670.179732341511	133.170087872701	350.504219293038
1142	1142	527.183522037292	665.959470528256	127.838716776961	332.408352429329
1143	1143	522.188834370284	649.660261873465	129.274141994616	349.356151755218
1144	1144	520.702603966367	694.597299764795	131.070330412213	370.244792959564
1145	1145	522.739720672283	688.765374836449	133.178164640175	338.051804159201
1146	1146	524.354605099041	665.424044595657	134.872495043543	372.024910323473
1147	1147	526.670949621771	649.650616182374	130.188780912723	361.446699361654
1148	1148	524.173134781851	661.336172027956	130.021359456879	364.128104445564
1149	1149	519.65343268309	680.944781661014	128.500319382213	345.782443561648
1150	1150	525.593964140192	669.061670272761	132.934456713935	350.491108825937
1151	1151	518.836996870506	653.459715057942	126.683933045279	367.614372304082
1152	1152	524.641131284569	677.974204649897	128.425492128124	341.687464169239
1153	1153	522.925990036206	674.254211946923	131.541258803676	354.525978245753
1154	1154	525.56565543574	668.876436064226	130.220165538165	367.121513827975
1155	1155	525.717014809273	700.822150282293	135.66589681831	318.116789174123
1156	1156	527.389803609637	660.911425986865	124.163394607884	338.373685773031
1157	1157	516.822827973201	677.020663254269	129.736699862086	331.633883473774
1158	1158	521.962190256713	640.7924769623	135.050251044518	371.71208589934
1159	1159	521.73539821492	696.580021656593	135.376326852938	323.622404835268
1160	1160	521.237984976884	665.795129262435	130.16681571218	333.980712567221
1161	1161	519.731859957635	670.001658950844	128.714685915354	357.251744357349
1162	1162	522.914306258841	682.854617472991	132.662648011233	340.00539123536
1163	1163	519.858920892838	667.92743087881	132.546936761118	303.126942876986
1164	1164	526.461171792661	659.870349648659	130.749992162668	346.530763015876
1165	1165	521.393579278061	656.313275143789	130.486583297471	326.705994678456
1166	1166	522.079086561793	677.14405139973	133.876584466609	370.524519496821
1167	1167	524.208014235888	659.26355144083	133.611880559713	349.283612662507
1168	1168	531.135866268804	691.394203485129	131.914571838495	322.810729939259
1169	1169	523.353279296748	682.207786203059	133.268575435612	328.470595637241
1170	1170	519.9584714689	675.917971398287	132.517532341464	321.008074232365
1171	1171	530.383583798615	639.523565859201	130.388067685134	337.152180525561
1172	1172	524.334936208046	686.467733553477	127.717431563568	354.120388813102
1173	1173	521.33768780485	666.668810695762	129.826050399045	334.051267968178
1174	1174	522.37777210643	673.956400200906	129.103667074298	350.889984920382
1175	1175	523.87734610855	656.403636555566	127.153598265903	357.716129361014
1176	1176	522.418000732062	657.169463389697	134.517049298377	372.590543843888
1177	1177	523.215720503291	683.934453873681	127.276382853729	376.664502352135
1178	1178	515.536246172422	667.067172497277	126.372637715219	353.982827864949
1179	1179	524.216592037061	676.406454968807	131.339948027812	349.557363940525
1180	1180	522.369520461243	691.852569501048	129.866272778631	328.021161190324
1181	1181	526.195448135799	665.594857771668	133.163294655875	334.065570712987
1182	1182	527.237783939344	645.668508183002	132.888021211255	348.272628463463
1183	1183	526.429463941134	688.039214913523	130.395909618813	357.1111604411
1184	1184	523.407024297225	663.606307170017	132.147951179625	325.752951426604
1185	1185	521.371089079365	678.534724089203	130.920201253866	337.517632563817
1186	1186	524.229033675658	676.761485151675	129.106589769106	302.982444990866
1187	1187	528.773606497142	692.746415612996	131.823904193366	339.60360702895
1188	1188	519.703734443021	685.422578184469	131.61441583384	338.667488577409
1189	1189	528.84176054716	668.002005339907	125.963776587167	321.251653161242
1190	1190	520.065878409289	685.613608046635	125.319922374338	354.031901430918
1191	1191	524.943017369682	678.547901413834	134.113071951062	327.358582099503
1192	1192	523.993813178662	676.236532959184	137.521203154904	337.630786309236
1193	1193	525.239012115713	666.615576193869	128.231907520961	378.068134295516
1194	1194	521.640954752597	667.228724034631	134.911365529649	371.36140316008
1195	1195	520.179066737773	659.605163046572	127.995465668167	318.561569635646
1196	1196	521.560008050241	649.073762000715	132.222721953303	330.539631693972
1197	1197	515.052469714351	676.874447058653	133.0640086078	385.993919070883
1198	1198	521.286462527732	682.074218560279	134.674663941559	353.317307096453
1199	1199	522.526970417363	682.796662896751	134.343237187591	329.724227334473
1200	1200	524.9673151455	661.828590072793	135.03453759102	338.941231970883
1201	1201	523.303530707116	665.130522293016	131.996460741633	353.716697892546
1202	1202	526.889070080628	676.263892770674	132.235049378987	339.109204615693
1203	1203	527.830346305129	671.964689676024	133.332663567073	338.610550108158
1204	1204	524.508039884004	683.484696915915	130.409006482808	385.15631320634
1205	1205	525.703135165223	683.237009776319	128.857060455266	335.160037178124
1206	1206	523.968325930011	717.622540130009	134.361192923839	348.301985440812
1207	1207	522.513678890778	685.934087601415	134.652333490104	359.561044706398
1208	1208	522.608127516696	667.927836450615	136.883079990337	400.843022398599
1209	1209	521.670692913192	674.70816072102	133.721100263733	359.994054125029
1210	1210	524.28289499958	704.188756690507	134.448202455546	352.070183933455
1211	1211	519.149396928517	668.634282944748	129.50113966961	331.720392156233
1212	1212	526.165479970646	714.532869585199	126.838835531891	347.820074056445
1213	1213	524.951140425235	662.104239308744	135.334626542362	338.019203852945
1214	1214	520.761107150312	653.728377752106	130.419424502727	354.797185397726
1215	1215	525.754633552614	662.254694237162	132.426004114472	345.996953130459
1216	1216	520.272485426026	668.064368126571	130.465551222	325.656260191436
1217	1217	527.801559001441	667.563821099896	131.955808056311	339.643211655222
1218	1218	525.313140770365	649.978982221035	128.375179522412	328.479399951158
1219	1219	521.17105406871	643.399806890975	135.336704579095	347.966506881393
1220	1220	527.127778912206	713.199856261001	131.042667775051	316.744582967705
1221	1221	525.873924887573	680.925351935295	131.775900251116	333.000778338806
1222	1222	524.14641124522	671.642195908355	133.41475734094	343.621748847584
1223	1223	523.398248944657	690.495118265909	128.732856916963	324.567442570866
1224	1224	525.745613772639	667.240703475688	133.157091377247	345.257836290481
1225	1225	519.268532069351	657.638227524786	135.057938919405	327.971889074481
1226	1226	525.736760803304	664.141027291299	125.930917716222	326.498423754212
1227	1227	517.99518728234	659.109895707265	133.210765626733	319.34622975579
1228	1228	521.1446080817	685.728602865792	135.761958741349	345.13333654971
1229	1229	518.678635765227	675.767151745212	129.163471153153	330.63955668242
1230	1230	525.024216023343	684.201984293499	133.377693408556	329.043995700147
1231	1231	521.417963337681	672.119432318446	133.183997808707	364.847868902413
1232	1232	526.938116686405	662.472868358839	128.595930532528	334.05894397782
1233	1233	519.783685962802	675.773787718161	137.236609799082	368.483871169175
1234	1234	521.75277326997	653.249828757812	127.7631734553	326.761026897544
1235	1235	517.959683592389	663.711507694106	127.572639200308	350.121325575884
1236	1236	527.128433715533	687.935180631555	132.535778324808	339.633722709948
1237	1237	521.089851901899	664.105760829957	132.938089198369	343.604801658145
1238	1238	524.43048704046	714.859865729701	129.168236710532	325.185140732678
1239	1239	520.742696807753	655.779971485218	130.342454919417	330.553313371467
1240	1240	524.914225019093	697.865211635327	134.410878472288	341.679287795373
1241	1241	525.328184022112	654.279991726659	138.249534703592	368.349253675313
1242	1242	522.362963363954	678.824200208537	134.091937935114	346.507110628061
1243	1243	520.75215080408	674.139881250034	130.980034746815	357.752036861734
1244	1244	515.693526209103	674.847889349661	129.341664120213	396.892788757374
1245	1245	519.934901498935	653.025143922866	131.077303487931	327.101137454272
1246	1246	526.398959093906	680.336885059998	131.07754636888	297.295911383378
1247	1247	524.278966616327	655.208602231765	130.200902636486	307.401661306406
1248	1248	520.744577745742	676.796186203038	128.455394835737	340.321514329395
1249	1249	520.242897349385	679.89786738714	132.573430089	370.73822226497
1250	1250	527.049682308792	653.795612500939	133.980003138076	350.550763544195
1251	1251	522.261723599477	692.596226704933	131.726827127874	345.555597668287
1252	1252	521.829997170788	679.564415871673	129.026925070546	364.425255905513
1253	1253	523.311031240177	661.052468674661	130.468910834746	339.138582492239
1254	1254	527.770039600524	670.461749155313	129.616698852621	355.704913302171
1255	1255	521.328524862186	686.560222749455	130.455485647933	339.224886426442
1256	1256	522.892360633333	698.462016615927	122.432549349683	332.629278025665
1257	1257	525.85573107073	658.802233976588	128.291320207543	323.160389861749
1258	1258	520.843713858971	676.123915252563	130.356449782145	341.171907581218
1259	1259	529.674977496447	684.677756003797	131.282899639881	351.756291591307
1260	1260	516.271355594422	641.769979573204	129.29442557028	330.125516515245
1261	1261	524.023783246641	656.753662028747	133.697972041431	309.88764665561
1262	1262	522.719541970422	684.546232366781	132.982263194945	329.049513247858
1263	1263	524.039084089332	685.117786785895	134.881363213794	320.73325673177
1264	1264	519.732959849303	690.649447763268	132.419061504099	310.480095328423
1265	1265	519.511899230182	650.588729228294	131.525603741687	317.45876771655
1266	1266	523.638129405028	679.429756388062	129.898409566419	343.817703948157
1267	1267	521.993826777011	670.644035519565	131.567520971312	351.377531064237
1268	1268	528.21596894082	671.515784280559	133.919949848914	318.413537812804
1269	1269	525.205949230602	670.404274029382	129.682858171761	329.573007125556
1270	1270	522.193464672662	659.649067285216	132.482210696305	324.409916885721
1271	1271	528.923052509939	674.183629118863	130.670184960217	350.152253979554
1272	1272	524.212003264648	679.863010634379	135.300109220495	396.453515135591
1273	1273	528.771018162903	643.300373472618	132.253736463098	341.062645949235
1274	1274	524.743858370515	640.308758162919	132.247563826316	351.555767818386
1275	1275	522.003817622887	654.831363191127	127.491478213919	343.929202845506
1276	1276	521.809776116132	678.819255032132	134.057457432831	343.64005472396
1277	1277	519.811386101152	655.18554214965	134.616411070786	343.872399574359
1278	1278	522.935766106594	690.168822475551	134.349659162221	329.009561687398
1279	1279	522.588009938321	666.632969382008	132.486521237636	345.579954244211
1280	1280	522.562821160883	672.688286659496	128.009061221098	323.269246745827
1281	1281	529.211829387381	672.692833681952	129.790315383819	365.422477326403
1282	1282	524.781844442166	653.687103711055	130.048089174811	347.545722877464
1283	1283	521.970891384733	700.077725047928	129.798631693828	335.116606449611
1284	1284	526.753170177782	688.200155548461	126.664580526923	370.645885973764
1285	1285	521.382825743718	679.747596630731	131.613288602523	328.339255697506
1286	1286	518.462716082374	666.393931757341	133.968476157193	308.797931327431
1287	1287	525.256559093443	662.519545861157	130.11605290783	357.827092173111
1288	1288	522.175283901194	672.140824733737	142.363281882107	352.227368579387
1289	1289	523.466993572222	653.707126118763	133.30247694911	347.800753917914
1290	1290	522.869492228406	680.560445063242	126.069632775711	324.275599140812
1291	1291	529.477271214995	687.814853508577	132.485712319659	347.085343976601
1292	1292	527.747054380699	667.416108815519	131.366620997232	336.47855741549
1293	1293	522.543216811381	685.874916833613	131.147947945622	333.640226928111
1294	1294	519.744033351492	656.913997992873	127.800867417899	337.534133035617
1295	1295	524.960847346731	651.596242935666	130.5905946559	346.155675853685
1296	1296	523.629257880912	659.175789210823	128.993828426231	331.175552903944
1297	1297	524.303116230208	648.77900791138	129.218929744425	352.724324843608
1298	1298	521.011904381635	647.262571549294	130.095587690626	352.865639674903
1299	1299	524.873505111587	677.499026360712	129.1127428275	372.362205885065
1300	1300	521.530283442352	657.650419943183	135.844646919674	386.349974777723
1301	1301	525.59867785298	663.826926232977	133.26535508866	329.581629088043
1302	1302	523.771776911786	662.168317088469	134.364830303686	325.482533730491
1303	1303	525.554310381336	656.011390617272	130.285630679547	346.853303219095
1304	1304	520.794654028552	670.010191974341	120.727096011566	374.786442056098
1305	1305	523.82338908876	687.170996326154	127.36026089131	323.043622869772
1306	1306	523.429312210164	663.462609568804	132.199261301222	333.614097632449
1307	1307	519.100804588538	649.284306261324	127.347010778992	340.859307075363
1308	1308	518.683231955616	673.824096138944	131.911732355544	326.429372083914
1309	1309	524.943076921702	651.571071915668	126.501980341985	353.138735108397
1310	1310	523.965333827966	638.237761281696	129.307678317587	342.978562597597
1311	1311	522.583008790852	677.891161543883	125.21188220778	322.957642980441
1312	1312	527.2037024912	681.794280871399	127.000512154615	345.261582255037
1313	1313	522.413544461757	661.495740465089	128.922653761687	343.334823378314
1314	1314	525.011268010713	652.504177271508	129.712415366195	352.757478011755
1315	1315	523.683810720859	684.886036798704	131.270208231972	338.068020918232
1316	1316	527.595964525748	674.210977030037	134.214763951741	321.020321154367
1317	1317	523.352011682736	656.152711950512	130.547075364387	378.489388115649
1318	1318	524.885691683324	680.739033427635	131.929449124967	330.828602187449
1319	1319	527.881127109601	671.705738237045	129.872471175362	348.452414949904
1320	1320	521.328434697332	692.577438781321	133.133112540703	305.254585840249
1321	1321	517.355805182332	682.637688955445	131.780410946559	359.888159327836
1322	1322	525.57532585042	705.32176013151	130.943327922131	346.939839400964
1323	1323	524.286476190888	671.111144569424	130.455230140547	356.791538473678
1324	1324	518.797957030173	707.659245706787	132.629902837858	352.479002746471
1325	1325	523.528002946731	668.716023252236	133.91030304383	352.178060933094
1326	1326	523.037657313745	657.1078268427	132.745263011794	330.686381574714
1327	1327	524.867861391179	672.058169161937	132.299824123826	329.414370036533
1328	1328	523.617805934886	653.748787578911	133.189930797287	312.107936828064
1329	1329	522.54072252806	668.02007748565	133.632352794791	360.079182292335
1330	1330	523.25055234014	655.893884460582	126.238048233431	352.382990423294
1331	1331	524.743617491967	664.737972056198	129.345708357465	357.06042489022
1332	1332	524.518935782222	656.101458396825	131.174540167993	338.185038948075
1333	1333	520.261283226246	674.469202179217	127.895097442926	318.466495194982
1334	1334	523.195032877062	629.203295620014	129.338254882565	378.448012601396
1335	1335	520.912229651936	695.494934129503	131.89978627116	327.517571741961
1336	1336	526.44290719064	668.166203535927	136.524589142966	349.287085636183
1337	1337	520.420755447132	657.247039927144	135.650749265543	361.405475893424
1338	1338	523.890101504013	663.478730010639	127.879848933399	326.824712723314
1339	1339	520.011603025133	693.274903626937	130.607645277669	354.50098953799
1340	1340	519.230509098909	691.606981898221	125.424754122607	339.044148418277
1341	1341	519.808025523377	664.406103119812	132.14929952969	354.922390000479
1342	1342	523.14915191674	676.325264846564	130.526764841763	381.296975518259
1343	1343	524.25027438264	678.263257532503	129.773325036688	361.821640735318
1344	1344	518.833148534025	653.878567385445	129.601678993811	332.436652358986
1345	1345	519.457877538844	675.664327972579	127.866838995936	330.957292009078
1346	1346	527.234646663965	692.401002584349	130.990126860175	365.344100830398
1347	1347	517.7770386992	689.269423903937	132.837829301849	354.041149527473
1348	1348	526.263477972402	648.273208358488	127.713839001411	346.221352882958
1349	1349	526.70096374428	675.820284536576	131.427851997494	359.465877507399
1350	1350	518.782791559273	655.619440237805	126.70507208015	349.491979493957
1351	1351	523.168084615343	693.553097828074	130.499744859057	350.017899551526
1352	1352	519.42519661772	668.4935088266	129.367213877606	390.551061631984
1353	1353	520.489045878185	663.580858197993	128.543399929599	370.613422003173
1354	1354	523.822980645355	648.134192579721	131.028127985625	388.365286745512
1355	1355	521.513918022522	635.868661089236	132.28582140052	344.511512422892
1356	1356	523.060378063498	705.533867280884	127.801275323311	343.329749127776
1357	1357	524.224884055793	669.036198333714	126.055743856857	333.431265358973
1358	1358	521.975913034591	694.42160890268	128.926997995644	342.463292448831
1359	1359	523.582701590087	688.739676101412	129.907190183755	384.288384711651
1360	1360	524.525506318743	693.737390557298	126.93915019793	342.792516040141
1361	1361	524.015646730355	662.595358101513	133.92419513673	339.330974755006
1362	1362	520.339708878081	671.423068856674	127.92006747961	353.911785497515
1363	1363	526.625351654795	682.54095077147	130.559357485606	348.868735191856
1364	1364	522.924087054482	652.676006858293	133.816308519785	352.504341576203
1365	1365	528.430469280301	691.888693922891	132.849368133322	357.820970093494
1366	1366	520.00722695958	687.649342518097	132.586238035888	387.679562939659
1367	1367	523.891734107336	655.792590848071	127.361422941001	330.006890054479
1368	1368	516.946596007956	654.565261965895	131.136274054508	345.732444396829
1369	1369	524.175534138741	685.601374538341	134.868582148131	334.700766001751
1370	1370	525.487941380771	636.517448036171	130.721315051419	322.835910706843
1371	1371	518.664893675297	690.086859388088	134.521856448544	370.238564820407
1372	1372	526.111323138246	674.512746898155	135.195402536521	327.894728637897
1373	1373	526.862574331092	666.23946939985	134.459358777047	350.473242008642
1374	1374	524.048107555348	649.936359414769	130.196949283372	368.5279130775
1375	1375	520.909237951032	663.334185548342	133.088421621337	355.909081830016
1376	1376	522.150095875068	653.734642913732	129.749849427645	340.913308240005
1377	1377	523.397332328605	677.286896423099	129.132960224678	342.408970411292
1378	1378	524.345540823166	650.57892575876	138.797095069108	361.743372630681
1379	1379	520.010404663004	709.494127051327	133.413123780674	352.098313652194
1380	1380	519.474563272962	676.552890515482	130.338434029737	347.097469481725
1381	1381	526.210089392151	670.529076779447	130.344280744822	356.347266478369
1382	1382	521.460290532818	689.585170794661	129.106052554603	346.058355857912
1383	1383	520.08738236496	663.933449199186	131.107857609233	316.665979794591
1384	1384	522.414185402955	680.737621122389	128.161206266902	336.40659943192
1385	1385	517.838583928661	662.801698556472	131.493648152423	349.591189895684
1386	1386	524.57843164694	645.434337831695	126.677019553374	322.859988748192
1387	1387	518.110142927529	653.965623621668	130.276547679616	373.073589477924
1388	1388	523.334945204293	693.624842620842	130.857718818375	360.143009644324
1389	1389	524.591414659328	688.757407968013	126.755510563201	365.771715820576
1390	1390	525.707375429986	678.107152862605	128.726643395716	359.611604843249
1391	1391	524.775171037958	687.948122976567	133.579975107684	328.431660642742
1392	1392	521.607146598697	671.696925020068	126.780105933425	349.955455547597
1393	1393	528.050064733358	684.721425447092	129.804719209485	323.124446874604
1394	1394	521.333181515943	680.704009098488	130.028443312704	344.504976545377
1395	1395	521.086619608155	689.648764360208	135.404212817302	328.029975976236
1396	1396	521.043179816747	676.892358815678	129.272899769087	337.086404573142
1397	1397	521.283942809644	679.77351757827	134.368360685606	350.564055526248
1398	1398	520.917896561197	659.604199732864	132.837133669299	348.457891911484
1399	1399	530.321002122079	649.805447370524	135.110938957598	349.512441316934
1400	1400	521.308493650374	678.43550190746	131.012122505547	331.614961279433
1401	1401	525.579625031769	682.696555674207	131.481705493368	334.890001075578
1402	1402	523.573116136141	673.590354692915	132.219167252935	347.333830206236
1403	1403	526.445060693187	672.807942254704	133.460131867248	335.795337569262
1404	1404	522.16007715207	701.971356756932	127.080777437824	370.745738947743
1405	1405	527.831314178539	633.9972266282	132.247175153721	319.490549841845
1406	1406	525.760705621561	659.046293934175	130.607529020634	371.681095481644
1407	1407	520.743921155667	662.955629236698	132.22969339854	323.890374242662
1408	1408	524.554544955124	688.750491098289	125.875367401677	327.919662988931
1409	1409	523.611722617624	701.642108000185	135.249497525499	348.926318399203
1410	1410	523.502184546141	677.186411494182	130.646035025784	341.982545877868
1411	1411	523.706187206758	670.72330178528	129.528216217897	356.618361543012
1412	1412	520.001000321307	696.247946596294	132.397923273086	356.826560471928
1413	1413	524.439229887371	669.933634309674	128.292308644133	321.48627574299
1414	1414	519.281201355655	650.560295158734	130.523423187625	353.16682627847
1415	1415	523.525432778987	672.528532809813	134.607531254773	325.946569252868
1416	1416	518.175337913653	686.507753866242	134.484359998547	338.952945156631
1417	1417	525.543570902546	657.695467612272	131.15441156047	324.774824769987
1418	1418	521.916295295157	695.878302464063	131.862343020981	299.254573752195
1419	1419	521.011196389663	688.283868755672	132.587340997743	351.590401987048
1420	1420	524.469096987701	665.086728614436	132.448425814934	348.953033496325
1421	1421	523.88680532571	646.21084729984	131.145681252761	359.350022973525
1422	1422	523.110114760987	678.208999583456	132.625099517465	320.273305497879
1423	1423	521.318448305922	636.107082257006	127.100146525853	332.242374976085
1424	1424	523.904911153098	683.42938051163	135.224325112073	327.599328165433
1425	1425	518.581919362248	663.733362854333	126.815121866438	361.610503267104
1426	1426	517.973640772275	687.487479681218	128.643718224801	320.521154410471
1427	1427	523.39976537413	694.238157701898	130.879773354293	333.800796443321
1428	1428	518.972442641372	665.046322634185	130.912534202892	329.953152562525
1429	1429	520.663047293256	664.429254489575	128.738945322073	358.607065526616
1430	1430	521.016722700405	681.140324800244	132.990412710284	375.25556384314
1431	1431	520.206181258399	689.804688766291	134.729113226326	339.31338884921
1432	1432	523.09431295422	669.284153992988	132.435118248288	355.348881342112
1433	1433	520.492459468838	677.839199553617	132.128600708169	343.190487129576
1434	1434	531.234215885922	668.677248027842	128.562869826579	326.424890962433
1435	1435	520.89277650789	653.657937606348	134.728055342246	344.959810953646
1436	1436	525.80336160037	691.251780622883	127.284387709169	327.61036878098
1437	1437	524.673270115613	672.71158089465	128.624982932524	358.290685875476
1438	1438	519.835564089442	691.536120971577	127.872547125377	361.051176047053
1439	1439	517.431290697011	671.228955477912	126.243242851528	352.434670489577
1440	1440	524.200981219528	658.339725536878	124.215243989458	328.665171612628
1441	1441	522.573178973813	698.896951314059	135.107394510845	376.532748819933
1442	1442	522.777156722058	664.687355839796	134.667991591432	351.978436750026
1443	1443	524.655720690132	644.538562638006	133.336935153452	346.097517258993
1444	1444	525.524352600882	655.996842678236	134.069083513102	365.178082969603
1445	1445	527.232924720451	717.337589930071	131.298675590847	344.355754879594
1446	1446	520.434098612221	680.601415345919	133.750558449755	408.516295288085
1447	1447	530.688370283332	639.484189301935	128.898906093129	329.784851647598
1448	1448	520.299774453743	653.305906505773	129.043934491307	337.571479518799
1449	1449	521.430938830584	684.545163431071	130.519745094249	369.218301010825
1450	1450	527.79090920474	670.419880956126	126.011702371233	327.845958100795
1451	1451	524.047354450723	692.171481604583	128.517349935676	356.835087635641
1452	1452	522.092368976926	663.560475312403	130.603194952804	333.112035638893
1453	1453	524.539722899025	671.460943105701	131.10662357235	338.185865180564
1454	1454	529.048609891957	669.594920200102	130.297957126254	327.774264626916
1455	1455	519.575698983132	678.394136541633	133.679758528907	374.270520876697
1456	1456	526.129964675374	639.877407647318	131.297581832959	321.35878280164
1457	1457	520.427919199255	647.443002200635	131.432123616375	351.700132319264
1458	1458	520.823059326785	651.562895386005	136.96430124923	373.049470668252
1459	1459	524.703797976841	639.662889827811	136.898140830049	334.523393205057
1460	1460	521.066026694566	680.723630159714	126.471199520056	337.077782932735
1461	1461	524.589467828373	681.36600969294	132.673759528578	366.681378758894
1462	1462	521.401618188711	676.910323799224	131.707618092992	342.004267129764
1463	1463	526.774291719492	667.764891664746	133.979556368798	344.377171239839
1464	1464	524.532400291152	670.395872439291	129.489187044211	341.620022997669
1465	1465	522.346013745014	682.240357592315	129.2005806601	364.865621804919
1466	1466	524.438718040276	688.02956329134	133.492163927203	346.145696283681
1467	1467	523.791333356599	678.18634250481	134.293048523265	333.772331171844
1468	1468	526.537445024007	693.498745836317	132.895858553382	348.034080464896
1469	1469	521.388734572384	653.481265651741	127.190163812896	383.540919625837
1470	1470	522.329344327398	675.054933004867	131.195493269099	361.166592434973
1471	1471	522.443595733586	673.939006396659	131.897607652092	347.834310361602
1472	1472	522.040341006912	667.729626565223	125.280903259907	367.979280469045
1473	1473	523.598197619037	687.201468334057	127.475851416113	353.75534308049
1474	1474	523.978702360435	688.518097935988	130.412843875631	351.622519441912
1475	1475	523.671999586269	635.785450660561	128.37755072991	329.727433415409
1476	1476	521.839532344282	667.439835052989	138.049652754589	329.495657946342
1477	1477	526.635874290942	684.278295757368	129.919299018497	351.896749149737
1478	1478	519.001646422939	683.363691333165	125.03204929087	358.822665371869
1479	1479	520.324900267876	677.197667688586	128.446491477897	377.271784687691
1480	1480	525.987466992472	659.168186944087	131.240083373104	334.130322778042
1481	1481	520.561253989592	667.674351987266	128.978372346042	325.083375758941
1482	1482	527.999562242098	678.710839036313	134.156930406192	350.540709568764
1483	1483	517.532625689801	693.404432008293	133.111885648758	331.316856458606
1484	1484	527.463347937784	661.92632683273	136.144902134766	338.006591182346
1485	1485	527.215815665133	679.63457061779	123.543212147784	346.389252007923
1486	1486	525.381426791705	696.335796590835	132.972644837842	332.301931810822
1487	1487	521.483137588969	650.90279376141	129.839763036735	319.85152122982
1488	1488	527.150243069449	665.51611421189	124.06752015898	321.359382919079
1489	1489	525.601454029838	667.890018208674	128.618399955937	347.706504628235
1490	1490	524.026930081886	657.551924196201	129.064641229773	336.066662490724
1491	1491	521.666284349106	692.890868540088	124.746024616409	321.303607976797
1492	1492	521.684420986259	662.684050175011	126.161408927292	343.744157059992
1493	1493	522.316048962532	652.232395635506	128.058807769887	351.323529099688
1494	1494	518.636246493785	652.470513207293	127.250152688042	337.991643648151
1495	1495	519.11691375677	695.49563155595	126.611846322958	343.665326910867
1496	1496	522.675992107798	657.849907684736	128.122714233152	353.641996178522
1497	1497	524.279259874694	651.701796198426	129.143631671559	339.394562678832
1498	1498	520.698000739512	683.755641219458	132.00181514147	337.065733920827
1499	1499	522.038536681375	641.188997422775	130.579346972198	350.064108078524
1500	1500	524.405262297816	668.220404212161	126.31672340304	340.771134767255
1501	1501	524.188726889218	640.317631674938	132.225018542523	357.347337862918
1502	1502	524.155843433118	668.835240240906	133.827348139122	296.721653823867
1503	1503	520.610561650816	640.952281840469	134.945817678662	331.689958192453
1504	1504	526.074214156307	679.442527691298	131.401239248038	356.641201860306
1505	1505	522.242274881034	694.868062433456	131.330639300134	352.902475020677
1506	1506	524.89076488425	677.947280466974	131.658020867834	335.056667441087
1507	1507	523.545270439345	670.531534678827	134.578546621249	349.676652092684
1508	1508	523.709247850475	675.750131821205	131.43481958957	367.233434323298
1509	1509	521.731080701386	686.729034553824	135.836275702231	356.360880343127
1510	1510	525.954005598373	698.266888269194	132.712996337802	328.253678678463
1511	1511	521.732406016995	663.444060737153	134.127518583858	330.483757967502
1512	1512	526.348202706677	684.451170813751	134.059229441709	349.6866294311
1513	1513	524.08605656634	673.694550419643	135.073799085468	355.059976978636
1514	1514	524.39492696214	635.14654312495	129.709173384002	354.130706126452
1515	1515	520.485829677907	678.809485592397	131.940677549216	322.149002013387
1516	1516	518.334377919723	640.048693351892	129.90741782184	320.473037459208
1517	1517	522.321274496593	677.987519600556	132.982672467358	318.715898835124
1518	1518	521.856896952486	710.292720388518	131.983392742226	349.299963238853
1519	1519	522.175884291264	655.91130544772	132.792767441597	309.362139934008
1520	1520	520.428435556082	663.876019995352	127.587984570151	368.027238989252
1521	1521	522.447743880417	660.671311106635	135.197709155923	342.750982807695
1522	1522	522.290539980818	671.335792805688	129.382640645621	354.541452687885
1523	1523	519.107700464373	678.461780710495	124.695113322325	340.534925363664
1524	1524	521.292374200469	698.743169775031	127.092793686552	370.209887703649
1525	1525	519.263522250806	701.299715927578	135.154774385362	325.350750073517
1526	1526	519.694589749833	664.345837568563	134.550453977682	367.859810111803
1527	1527	523.247168436733	700.110482888357	132.221599269252	325.674185780689
1528	1528	522.896997605473	694.288078309368	132.701163314127	361.517960269608
1529	1529	522.21491109058	673.113927771753	133.727383725521	323.662413618405
1530	1530	525.756047180796	635.602776765032	126.255671555514	331.519984247117
1531	1531	525.7882320027	664.971472138461	138.705804109072	361.514030406112
1532	1532	519.487569319757	659.429319590247	130.83872483562	364.88166213706
1533	1533	528.139441487896	669.131994941162	135.854380097284	325.418132530415
1534	1534	526.352334962789	643.633377847677	134.4878407342	366.343172122014
1535	1535	522.70050418415	691.948358550871	132.376292594854	355.638585017243
1536	1536	526.098674738559	669.974797001829	132.24933117292	350.193832749239
1537	1537	522.304777111975	662.283094732604	136.002544664375	352.365931018233
1538	1538	527.220329595044	663.51019318391	125.051319755154	346.998149852729
1539	1539	524.236453830022	711.975020504919	132.977864574397	358.100698761154
1540	1540	517.644840199574	707.607841568672	134.187840137249	341.676132880336
1541	1541	523.231075491568	672.491906658563	138.162976026943	334.444583475935
1542	1542	524.094110313006	693.744498727584	124.689074691611	346.857672639009
1543	1543	523.798934851269	676.009236860981	134.96744076149	352.179255417902
1544	1544	519.049227363783	671.751646511849	127.858488951495	356.400070002532
1545	1545	523.590213585725	664.62493569979	132.715581448088	307.882461416815
1546	1546	519.736803692597	672.430896618394	131.313863998824	362.771444583473
1547	1547	519.403593399051	650.949023067157	129.031091751936	365.053235518419
1548	1548	524.298127293247	682.252846484959	133.15531744968	333.418861161078
1549	1549	526.117757537134	717.968121940906	131.450223406362	320.757983775771
1550	1550	519.776617638388	675.097590447425	129.587088297628	351.838893402159
1551	1551	523.681160560664	675.23017706318	126.74051666968	334.496530551918
1552	1552	520.812508557369	665.382608576723	129.53306828793	330.851578625099
1553	1553	521.762701544341	683.185888587844	127.791319009562	345.760490564933
1554	1554	523.076667226884	659.413789729699	134.084744760502	362.092670442895
1555	1555	521.913722554626	665.263837810926	132.194886671787	311.77904970909
1556	1556	526.408086723106	670.346160803389	131.329573975458	327.802163400134
1557	1557	524.22285184229	663.304041140316	137.458995545278	352.093764860488
1558	1558	521.429441706604	665.270105492788	130.277570788762	355.701920424543
1559	1559	520.061894370296	686.210923636482	126.028982925327	320.213974114471
1560	1560	521.520682356979	674.353423191307	129.956798563369	323.267390434589
1561	1561	528.946749462813	665.822952223401	130.459545953706	353.060756386663
1562	1562	529.472327396456	662.571908280035	131.687326075539	341.137117784394
1563	1563	523.181356988553	653.223542282455	133.233189487561	345.457376360418
1564	1564	522.473842814051	642.590972540366	130.84956432444	405.061500417145
1565	1565	526.170738747831	635.060864448125	132.392147342005	320.054506397635
1566	1566	519.474089433558	681.604990470998	130.902776823957	365.70029569523
1567	1567	527.01708160924	687.66334169633	130.841314764696	318.589681797846
1568	1568	520.952290404241	692.984191632515	130.363906869233	329.485850346603
1569	1569	520.600290313416	676.331611550355	132.570164023163	361.203211339928
1570	1570	520.966985631876	656.033329826707	133.459812160594	340.937572863067
1571	1571	523.780467597158	707.409354679613	131.247292169282	359.317955929845
1572	1572	523.077690037621	637.817845515127	130.00841756331	363.458960151918
1573	1573	530.617017546988	659.398595465388	127.535392398233	352.980417541134
1574	1574	521.649963203506	658.106126875974	129.714469969875	357.229002641438
1575	1575	524.416494845992	666.382153480519	135.478681491479	316.683788015991
1576	1576	530.249330540407	712.729111286272	130.193971153473	373.120722234802
1577	1577	521.690533789759	669.890193931846	130.699180042112	365.546449505221
1578	1578	518.073752351454	674.302148228436	132.755227683585	344.769596444928
1579	1579	524.69984156301	663.224436700409	136.365945498925	341.942011308311
1580	1580	525.519948894902	638.003204415747	132.425203291977	346.05584582809
1581	1581	522.870247337579	664.114492463702	126.119507387131	352.028213551217
1582	1582	526.797116616289	672.306919502823	132.549147991727	326.49099441096
1583	1583	523.133990821233	667.128056756747	125.043421756839	344.192279206751
1584	1584	521.478449530263	682.506453303617	134.615848672027	363.915021064917
1585	1585	525.481221894111	711.550176130467	131.987894024837	356.649604028374
1586	1586	518.752224093497	694.357470274201	131.177805864529	352.595690502546
1587	1587	520.103418751081	671.896955212092	127.716981766371	349.626980039921
1588	1588	519.571579761976	687.29766717393	136.35186789732	332.29809534748
1589	1589	522.253218113263	653.086835058089	128.068551168152	346.748494468904
1590	1590	524.551417585129	690.65835776282	131.000135906175	387.864943196093
1591	1591	524.918636833775	685.970863353236	128.518722845858	370.268148425872
1592	1592	520.974024164436	671.78742944007	127.888158544062	329.835976434643
1593	1593	526.217579645298	638.827714672642	128.979233402083	349.700820543515
1594	1594	524.445327694561	686.807209404355	127.970842028836	344.119832574103
1595	1595	520.783304167289	671.753361582982	125.971007656687	340.836458583461
1596	1596	525.737958426337	670.369859847833	128.752094902225	351.785285059845
1597	1597	521.124445557757	632.336812795746	131.071925831796	373.73309901121
1598	1598	523.773946802969	671.627129685474	134.741486204965	340.308002725669
1599	1599	526.565091925199	651.626107826743	132.261264988269	338.484229029572
1600	1600	523.274779520663	653.929372669343	128.295942099152	312.916749933021
1601	1601	526.024436100227	669.900413489984	126.848733171355	309.608734846162
1602	1602	517.355617060418	661.017334017789	136.780238509914	333.298992133604
1603	1603	529.021844476991	640.931491315724	128.28032517408	341.507525454391
1604	1604	524.402200798358	667.700147986976	133.887530664322	326.86498738371
1605	1605	520.025522321212	670.026229836374	133.605453282464	339.31348917997
1606	1606	519.493002708213	692.695262898777	132.219407572437	346.888303069504
1607	1607	523.99112346779	656.802146952934	126.602128436838	346.913603844823
1608	1608	519.0219379487	666.262490887644	130.883408513167	344.785931533983
1609	1609	525.02654558529	657.347042332094	128.067516794366	379.032646743483
1610	1610	526.1204825379	676.134321995896	127.015691960782	330.703118946245
1611	1611	526.386972630901	680.417407197579	131.969432767202	345.75472655936
1612	1612	520.55295804394	678.32700521302	127.207344367183	347.066949440009
1613	1613	525.730250180493	668.513268844195	134.688043073341	312.054406265431
1614	1614	528.080666443948	676.659571968151	129.711686951109	367.879390930992
1615	1615	520.044049881273	691.581219665937	133.943609904268	343.451931952878
1616	1616	521.479127808046	677.157382101376	127.921786289428	323.844711974994
1617	1617	529.296875258422	653.814539329881	124.611282551956	307.000991244176
1618	1618	522.541064014143	671.147616206385	129.127929341485	357.431139868822
1619	1619	528.227514903203	667.065951536674	132.682111286323	316.319254883678
1620	1620	523.339499156031	706.723096892626	132.141044754507	318.087833408119
1621	1621	525.73588007777	679.070345088911	138.784606481339	341.758167476965
1622	1622	524.931029893343	689.266110340358	130.061879602245	328.293787993565
1623	1623	519.966061586004	689.40096998068	133.617303593197	319.384592379436
1624	1624	524.150373801378	681.327059265396	134.113995516475	340.606583818251
1625	1625	524.665447376161	663.311831123419	130.735603819771	368.465249326117
1626	1626	523.963031942666	680.586990382135	127.086034302837	357.873818503969
1627	1627	520.766883076261	660.759484389209	125.487728119388	321.919649311802
1628	1628	518.853596666877	652.198524746613	132.735747771421	308.06023776434
1629	1629	525.13273511701	682.307076067165	134.745704573784	359.121252205552
1630	1630	523.125749360417	684.057572743985	131.918631354461	341.238264630689
1631	1631	523.130216044899	680.253334764576	133.48655059845	348.183320787285
1632	1632	521.333837824125	673.97240198931	129.795559392693	371.843358657182
1633	1633	520.625564890112	658.242040023274	132.461674518045	335.793725062254
1634	1634	520.652289561621	678.333034995088	129.273329527795	368.829679570471
1635	1635	526.050245744713	677.139138079769	129.674418029733	363.076096856656
1636	1636	521.987557485897	693.538281358564	130.007399703692	341.699891745981
1637	1637	528.341255449204	679.425025680766	128.223103344573	364.169627779615
1638	1638	525.450247226744	679.548575223367	126.534997948287	338.564003512544
1639	1639	523.595995446901	659.555868628503	131.224912178577	356.527257568183
1640	1640	524.279906203081	704.174222691318	130.959966835592	337.074732460364
1641	1641	522.92388278298	661.435809801318	131.718753211379	317.883748058791
1642	1642	517.86750839948	680.066330197552	129.059435357607	339.865257934819
1643	1643	519.694156251804	674.099810093226	133.786114284939	322.44115808793
1644	1644	516.377235348662	648.424302003064	126.327667918924	330.831770130643
1645	1645	519.714225003399	666.193455376153	129.725765810823	344.930430383086
1646	1646	523.556250199856	654.74784636945	131.246378879431	341.070080614945
1647	1647	522.314015526647	664.87628982956	138.825919863045	375.439829105727
1648	1648	522.046592521114	665.640347122004	130.078862280888	360.492060778681
1649	1649	520.417255376148	634.690745763801	126.262070872736	350.748463067184
1650	1650	527.066535775352	649.362617072486	127.925307635905	348.94808236383
1651	1651	524.404205373696	661.65390493484	129.258521824579	346.163659500541
1652	1652	519.16419608719	701.717407996229	135.388896247169	328.136380470932
1653	1653	524.607469862718	673.810420508641	128.585013565869	319.938968225765
1654	1654	523.446408569219	667.372854642643	134.408413839049	320.810056406501
1655	1655	518.315628722332	634.908084868391	126.497899965442	350.480126199833
1656	1656	518.238998305952	676.831064062	129.781733971311	332.803805583339
1657	1657	528.62501308961	667.783013594468	128.986466083047	331.3425659622
1658	1658	519.948566727903	657.437575331802	128.518017200451	322.785273340073
1659	1659	516.964508567374	672.137299913498	129.939718449664	348.701483785101
1660	1660	522.808778196628	662.762979724237	129.251789537378	366.238229299492
1661	1661	520.113014583683	672.483045871805	130.061008360292	364.809144999195
1662	1662	525.084791565587	646.321977166473	133.79862117576	342.186154157453
1663	1663	521.958730326686	642.448397285503	127.877318036899	337.367357187071
1664	1664	520.944582737039	650.885119582248	126.272155101732	366.575130415933
1665	1665	525.766741206295	698.128565275811	127.85708237436	334.883751294974
1666	1666	527.271736059269	681.631834197101	129.942112753684	318.785011430494
1667	1667	531.077403214305	665.773312823482	131.290289419546	350.058106104255
1668	1668	521.783592361172	685.673758700323	129.175927400773	327.519248052638
1669	1669	525.750186018553	683.405352357911	132.199589439235	352.562213950298
1670	1670	522.151770661741	689.519288847495	129.567486515203	337.467837780864
1671	1671	521.237551445106	661.83385505597	129.449267757954	329.574894285473
1672	1672	518.860443439463	670.722220814614	132.977193600486	328.049215155928
1673	1673	521.835674082223	664.037358840165	130.824093862124	338.195580776904
1674	1674	519.957790828756	626.129906617246	131.079412827449	370.518717276721
1675	1675	526.138148283837	679.72811722491	127.445354321875	365.661443207817
1676	1676	512.541830419495	694.66084871979	129.901854424788	330.899863884041
1677	1677	522.902977982498	680.16216776069	133.239025901332	328.870525938697
1678	1678	522.888205619323	661.299245606597	133.45653426228	342.542237782544
1679	1679	513.091298934726	666.710848765571	129.058254793825	354.252830487914
1680	1680	521.994189019424	660.472109474814	132.348822683971	353.241808765473
1681	1681	526.278473371757	654.051767953671	135.040995498142	334.782280145558
1682	1682	516.803608121794	664.828145256213	131.252014476757	360.273977047796
1683	1683	526.469759855301	670.952212223524	129.031675736085	360.38843164064
1684	1684	520.289694321051	695.166561890843	128.378367398022	357.480457378373
1685	1685	520.065486252896	663.542337317904	130.842986054503	354.909724869341
1686	1686	521.010877159126	685.436677108062	131.104175352756	327.592909330519
1687	1687	524.805091520229	664.724321824673	128.334080124733	327.200443791392
1688	1688	525.381016858332	657.998933058544	126.261231222686	368.435898515235
1689	1689	520.738459388165	681.531551656	132.569946788604	346.824994765211
1690	1690	523.416620373692	707.671524141803	129.753808621878	322.370372762819
1691	1691	526.671904203614	653.152459045627	132.027049703402	338.336958530433
1692	1692	521.614001862463	675.949558202736	133.396107711596	337.935996998427
1693	1693	520.717041189425	662.815567000875	134.743288121343	361.83233067855
1694	1694	521.68754328221	672.699901571622	131.682678194689	312.073562077724
1695	1695	519.480642865939	683.208164605597	133.329371146235	320.603210495164
1696	1696	515.536962366264	630.545595387279	128.280019229822	320.779360348287
1697	1697	520.989199609405	646.424959574023	132.05016499904	355.133638500296
1698	1698	516.843110550455	678.246078242459	130.130877287061	375.562625733273
1699	1699	526.637995334954	659.770301967051	127.854850397127	344.166003208984
1700	1700	527.039095673856	660.006472279052	132.722868574775	339.763706219637
1701	1701	523.637903745732	701.502665705016	127.633735064426	350.552291027813
1702	1702	525.936662832206	683.71464121609	129.120703290726	374.447996355643
1703	1703	522.851215887778	657.876033439476	131.583301291971	340.564583325642
1704	1704	523.24567418008	650.927447729775	128.206950167478	356.319976775952
1705	1705	519.16043385832	661.818854531097	130.213833341906	333.404673247789
1706	1706	520.095152666706	667.210948802368	135.122850167619	338.456352882848
1707	1707	522.775997986987	656.787493854784	127.208162207687	340.023854289269
1708	1708	519.053563534299	645.555816485785	132.087825283026	355.396215717251
1709	1709	524.366656824135	661.561920715931	134.37074099243	355.239028026427
1710	1710	519.78479124677	666.336196687145	133.979785588317	332.954910425846
1711	1711	526.400965752024	681.885833686164	132.605203238939	384.394725504814
1712	1712	519.763468491582	696.381290298785	129.148727676026	348.138567771074
1713	1713	525.02787258174	690.0674128124	131.958524746278	338.795796919602
1714	1714	526.422120628682	677.5640481037	132.10402311188	305.230951050236
1715	1715	528.160944503957	677.712170915775	132.611476509114	346.695830529071
1716	1716	524.236525119648	687.439047177583	134.181507115763	328.724140434535
1717	1717	528.522142351479	642.841057468452	131.609096568723	345.614332770228
1718	1718	522.610849614774	658.030618188851	129.385656081731	349.526373856038
1719	1719	517.913476522383	696.020118438001	126.493724847045	344.282959025865
1720	1720	522.086376860994	718.793869706532	128.686417317918	344.724202736112
1721	1721	525.078448601602	726.101746177523	131.961176555897	330.323762132166
1722	1722	525.52842474876	679.062476132491	134.6321887156	314.89150696483
1723	1723	518.584831867057	693.562796174807	132.170550826649	329.349448697971
1724	1724	520.187888404846	646.915689375225	128.787811939522	322.774766220851
1725	1725	525.282254669928	687.317129163326	133.197196403837	327.611581120941
1726	1726	524.527665554497	676.741249538571	128.101767514913	348.302177728061
1727	1727	524.110831729764	644.528662112357	127.819735671556	351.848048299692
1728	1728	523.625411564086	685.201406696415	128.272007520811	310.625352312139
1729	1729	523.525756343929	643.959442499854	133.113213752993	353.846964392822
1730	1730	522.693733202228	670.423633234029	127.017591783032	322.427882406056
1731	1731	522.493161646732	680.322870157856	127.668495012924	340.853738930757
1732	1732	525.366187045567	708.78802779023	129.382659582878	360.775959278446
1733	1733	523.071894767047	674.218043633111	134.959778810251	324.377041294561
1734	1734	525.22228109065	679.432565617099	130.625686807568	333.032453481487
1735	1735	522.091917414002	654.821196475696	131.840466602922	353.987313776936
1736	1736	528.642829078531	660.20261901577	126.110072499362	340.871031770045
1737	1737	523.068048803175	663.526054258806	131.871542555687	334.334792662805
1738	1738	519.755966419536	655.700967522287	131.149615900019	348.423504676665
1739	1739	524.587097321969	653.230959493127	131.314569218648	323.229085202112
1740	1740	524.311443497305	665.990208764804	129.236939199691	322.249715456799
1741	1741	519.490399009933	680.714248973299	130.233848123413	331.372607418605
1742	1742	527.809551177492	673.226602541447	131.629013960647	353.042202665167
1743	1743	525.962851305423	693.920193200421	130.835655836576	353.543594650219
1744	1744	524.124525227429	678.444222456252	128.934761210501	345.255228344628
1745	1745	520.87875070362	700.14354200479	133.943922166315	343.710227098044
1746	1746	522.439239191137	673.114014539903	127.300548121247	373.734979492545
1747	1747	523.986429661271	680.179633933262	131.967868818258	350.347252649253
1748	1748	525.381168275469	705.785235613449	129.539134615274	362.159758849866
1749	1749	523.027457450432	685.331865937782	128.729992350085	317.798191863535
1750	1750	522.748141076	657.170546101023	127.221338424047	357.644626765825
1751	1751	525.014626491839	694.024998974897	133.539788067206	349.574193645244
1752	1752	514.114335045782	680.009499681853	132.451540547042	362.224918113135
1753	1753	527.590792700893	673.518430226075	128.907275621592	332.135135833992
1754	1754	525.090450767068	679.417058071285	133.182747427159	352.445677849635
1755	1755	527.302177543502	675.345417469608	128.598188482298	347.022511441492
1756	1756	521.657931699289	674.759921284126	130.619846794905	372.503280469612
1757	1757	521.382161668489	654.745715862337	128.20049936491	350.411016339388
1758	1758	524.384870949249	726.426898283177	126.904216707754	349.634162070425
1759	1759	524.578398537478	671.535828706086	132.722320773737	329.514645589821
1760	1760	526.169656749811	695.591487719185	124.274199945658	328.231247453082
1761	1761	524.108445048952	703.464801232872	127.967454290457	322.252472038513
1762	1762	521.74007402387	685.016938739156	136.472282281927	333.892089273212
1763	1763	524.357364338431	697.853498743509	129.665096712425	366.097988444928
1764	1764	519.934946564381	674.971500607038	129.228262613691	346.132004402213
1765	1765	522.499265176435	637.218200377279	124.426753677051	345.739438847703
1766	1766	528.556942554416	656.907727872539	125.95854535581	336.03975488871
1767	1767	523.114883408704	654.216280508338	126.564413081809	356.13088879853
1768	1768	527.088392075371	691.663192811773	131.641147579163	321.978030542453
1769	1769	525.487674229609	660.925890667915	131.29918549583	316.1415072606
1770	1770	520.478906664785	674.796557973429	131.251147161619	349.627444886545
1771	1771	527.014691939503	677.827756927755	130.755462225209	341.703651188717
1772	1772	522.32846258476	658.164432152062	137.154408075025	348.698058538756
1773	1773	524.277309725145	664.09403044489	133.271135543335	357.364371620957
1774	1774	522.477436616127	655.720949237133	133.221394517245	358.240895521788
1775	1775	524.272030112621	696.670324959674	131.482580690073	335.467241032038
1776	1776	524.396042710509	676.280987582593	127.913463188224	372.242157373387
1777	1777	523.725100388468	673.185923476159	130.320560358023	336.660473616803
1778	1778	521.315576464466	673.567336585896	128.730597686649	343.205998908068
1779	1779	527.242229513326	685.785302854005	130.761435843755	342.33571505998
1780	1780	518.769476556843	708.056558417462	129.582534478351	328.055191758353
1781	1781	528.765102067484	686.271003852027	134.068958995365	333.882473640285
1782	1782	518.265375078492	669.018098420198	129.355021205386	368.982859102471
1783	1783	525.928467688773	677.336509470776	135.099323655489	330.26627138767
1784	1784	524.771421707934	678.092377747888	133.80547699667	330.301672399821
1785	1785	518.800767203856	669.759420090577	127.644721380625	335.682987315993
1786	1786	522.194798356418	657.407344250577	123.58571496275	322.788023445614
1787	1787	521.488362606413	676.247916346431	128.783266579368	325.083036267077
1788	1788	520.33366159568	682.856561607918	125.38974520934	348.160678235209
1789	1789	524.927609609982	646.764329394761	127.015959203018	340.064291125033
1790	1790	515.650122993139	684.705810676909	133.037680227441	365.134077589355
1791	1791	521.705490773973	684.453004206261	136.448170450357	339.631996283991
1792	1792	526.967147317902	692.82726393236	127.377993404118	344.317265454516
1793	1793	522.919388381779	652.92791314296	134.664209723538	353.054690817075
1794	1794	522.969328186911	685.314990248878	129.793503778255	322.590542852722
1795	1795	525.081850367165	659.558621230324	126.90320528145	342.70035193159
1796	1796	517.631876488977	661.572634603717	131.720847445976	336.281588512583
1797	1797	523.922658528613	696.961447322979	133.957683136903	347.238859332848
1798	1798	527.880466964423	654.191455592869	132.490661988343	311.825520821477
1799	1799	525.878511036579	685.918892045313	128.687935228133	336.616674380918
1800	1800	522.718246046502	646.588368979269	128.301675698518	320.16388604569
1801	1801	521.852138318453	676.526187964409	130.512694649217	329.232429802214
1802	1802	520.359649980242	663.689495173803	129.595094773205	335.274020590812
1803	1803	523.895521067757	665.495247469373	132.716850052323	340.160136221257
1804	1804	522.793790252785	684.365385839548	129.805028031808	331.463005800523
1805	1805	522.05467793947	668.532206073848	129.824714144456	350.9562301881
1806	1806	517.761466031607	695.08427867717	131.491638125659	368.847532225789
1807	1807	529.108937116071	677.330624058752	130.008150247751	353.759747566443
1808	1808	529.249194750802	654.82320444115	133.241873776916	337.264002207776
1809	1809	524.858020206758	714.127563974319	130.843477573996	326.952152363282
1810	1810	525.466564952413	665.902015887217	128.473009237745	347.287036080759
1811	1811	522.196839802154	664.783936972674	128.436456903148	327.436421757253
1812	1812	526.249327775485	667.213538374137	124.500959750679	343.102776162066
1813	1813	520.829185864927	690.0444731701	132.559796139513	314.377609596591
1814	1814	526.440515608364	687.300806089575	129.551221301437	363.154881161122
1815	1815	519.436052787501	676.211319620832	136.43840461208	343.83628074493
1816	1816	521.72748754445	684.259542147229	130.496938392068	323.940735171981
1817	1817	520.713992418018	675.102071693545	129.672050081796	384.519893962655
1818	1818	520.670138320341	713.251786714871	129.127668980161	336.409551855812
1819	1819	529.595395363586	680.339406978259	126.931438127135	333.603798629889
1820	1820	531.36155341664	676.648120770619	136.447738980804	356.193858421286
1821	1821	521.427438093377	675.590285563716	129.251252503765	358.922931390654
1822	1822	521.470111727426	679.041599109235	135.730763947346	324.081652728443
1823	1823	519.559508347703	690.431444590751	131.331708099509	338.82906695634
1824	1824	525.782525450972	669.348241506289	130.830973064839	323.741892990495
1825	1825	524.948640569292	650.372022840312	129.887888549401	301.446053507223
1826	1826	522.878591931627	663.452865144657	136.359871582041	349.188462508217
1827	1827	527.001100934936	653.147484334625	128.743459606413	361.729490770125
1828	1828	525.034751870773	656.737930453362	134.826218741665	368.312614487239
1829	1829	523.784860562168	680.616484203062	128.524026100607	337.482932918805
1830	1830	518.009720910445	691.397463497843	128.468888375446	352.892481225396
1831	1831	520.839843159219	692.526597567243	131.03572255208	340.049681086299
1832	1832	527.514977253812	691.575663361048	128.919665049621	360.983007621087
1833	1833	531.099994012333	663.176088580127	134.247859087742	319.174709414425
1834	1834	518.399633534463	667.650493641771	135.048430276804	315.861163250793
1835	1835	519.917492353598	697.94444406347	131.810904060706	355.451965624072
1836	1836	526.158781877849	673.208559681769	128.844895700031	361.722830069719
1837	1837	526.647203364754	638.037097899933	133.601814048925	343.977980785512
1838	1838	521.158414097467	701.933512326724	130.457612475823	356.640559467014
1839	1839	526.018417847886	686.698545624239	133.84078334397	326.707672436825
1840	1840	521.108366441949	659.136615715228	125.94358434255	355.329046784612
1841	1841	530.003978160101	644.803970854078	135.821570727956	340.068973049215
1842	1842	525.997015193307	670.154992296913	129.083248741888	310.813835089278
1843	1843	522.388044207499	689.751732180733	126.562792619679	330.050780205273
1844	1844	526.639315162686	697.032952267491	129.92567533633	343.928256867314
1845	1845	529.195455198663	683.948620687624	126.518535160412	349.102818745366
1846	1846	523.548526252316	683.230642319	129.256729074289	340.884739140253
1847	1847	522.968352397922	684.413236598681	137.039879954898	340.743428203035
1848	1848	522.434996210127	687.787862572616	135.588799253379	328.319482537114
1849	1849	520.426822027358	685.276381957001	132.896410775832	353.335225192668
1850	1850	518.966938609072	679.4762850368	127.728459352074	316.681659144395
1851	1851	519.810612956289	672.576029485412	128.291492938317	343.102884303706
1852	1852	523.6257806582	684.623486911421	132.234174665543	332.617405352478
1853	1853	514.701067381153	684.472377337711	131.991130274158	321.658704015615
1854	1854	521.576065013038	661.431905306123	128.216519827743	353.760009459707
1855	1855	526.152487609241	677.751338472674	130.388327257556	356.382898990204
1856	1856	523.530998669136	676.096440199461	133.126003300016	351.392566920793
1857	1857	519.770232807653	682.986792274986	132.461451378193	350.37899020401
1858	1858	523.570451521913	680.526493226054	131.954008838715	335.049991109508
1859	1859	521.435637633228	661.887365724711	129.527205140735	344.555435786317
1860	1860	519.201194212521	684.600159778353	129.9017070733	343.381115527399
1861	1861	517.383788131536	652.045205687069	124.454935006905	327.932781523179
1862	1862	522.316964100262	691.307674302132	130.681960122276	342.637181044115
1863	1863	524.963058434933	671.392305464543	132.917638850766	321.782550732356
1864	1864	518.482442605116	693.815360259762	125.689485635268	345.451551214751
1865	1865	523.883938993336	640.66259525079	132.581338816002	345.261799731762
1866	1866	521.033969256983	673.776419166744	130.765846980556	362.78944411446
1867	1867	522.390405137402	653.854835246228	132.645247930734	340.655999581464
1868	1868	522.145079042286	654.90973513631	132.070136075774	342.441222611015
1869	1869	520.716140365055	659.902619981088	130.696321596958	351.649291427115
1870	1870	522.468329830828	672.241011681372	127.207223661673	334.882427621099
1871	1871	520.065955376725	672.755738561222	131.400215658012	360.367349455333
1872	1872	527.280686914905	678.753291192411	127.658327192321	356.591498301303
1873	1873	523.407822419823	684.324979299415	128.030833816911	355.675888981131
1874	1874	525.457901990073	685.866346796853	131.713709061546	373.492054357392
1875	1875	520.600015500673	683.763602537105	132.926308249641	351.019691674307
1876	1876	524.170121682554	666.995052589553	126.656070983111	339.661937552025
1877	1877	525.504368713293	656.491815128638	127.679379150949	349.825942418386
1878	1878	519.039864470537	679.071388808465	134.457298785055	348.354872911435
1879	1879	522.609235938457	638.808894093625	128.725768097187	303.157224477769
1880	1880	524.946157505395	653.413073681141	133.881414079364	349.070166817796
1881	1881	522.045885736431	674.272311974343	132.063256976079	342.028629306753
1882	1882	520.400003515729	666.77782183589	132.474072368296	333.074000142304
1883	1883	519.173722603835	705.701947469109	136.252943708178	336.225861354671
1884	1884	526.149404102287	679.436837368532	128.635978095554	343.109681513407
1885	1885	516.050242404717	685.479292623146	132.999552702038	385.467705227067
1886	1886	526.049527424919	638.785224518368	125.167013739476	339.945074477578
1887	1887	523.699051909128	692.735461367508	127.85185872441	352.567379541349
1888	1888	523.980128597109	660.853925212935	126.248695068852	322.614194625252
1889	1889	526.512036508427	697.832101576205	133.456859696451	329.772284008073
1890	1890	529.053710969884	681.141989568771	127.371268084613	326.461105380473
1891	1891	519.682019330132	659.785428887105	132.293211980019	344.760048032762
1892	1892	523.6365211382	687.965644129895	128.907078498985	338.300361059124
1893	1893	520.768768591356	665.685000369927	129.679546949737	379.182506862007
1894	1894	522.162996576567	659.468197924373	128.323829734095	341.143519307111
1895	1895	521.729866899464	654.685731695432	134.624344322161	366.019175123439
1896	1896	523.189352816842	666.448750004311	127.777848683061	332.803510831282
1897	1897	520.039047117652	667.65161323514	127.646193867777	346.984624587284
1898	1898	523.869583747667	652.723268151245	136.667474760345	337.987089308648
1899	1899	520.024721416268	667.276501977703	133.960018608042	358.50088610611
1900	1900	525.979369787666	698.317454065459	132.190984133027	347.947719324432
1901	1901	523.272908748997	635.690109419224	133.903638013726	349.78922207843
1902	1902	524.881845796292	674.434306087083	129.025384643537	373.059501889207
1903	1903	523.480552725989	661.999824804785	133.198040240053	366.654662873458
1904	1904	523.248085853083	694.455016472833	129.857682927534	299.083992946804
1905	1905	521.81836333113	688.794613077683	126.50731333437	350.823627131634
1906	1906	524.335311114376	683.865383404474	130.542583935843	314.290514313619
1907	1907	521.495460215561	639.069494773952	130.13200290583	343.669633390822
1908	1908	523.842782793145	677.714233348559	133.392141003062	355.421920491279
1909	1909	519.764894248198	675.825377782647	127.697200346528	360.033096696837
1910	1910	524.279794837095	669.021028663499	126.684973082873	342.856900694989
1911	1911	522.929857720562	677.815970116954	120.803848231753	342.541423696392
1912	1912	517.606423514897	655.754965929231	131.479211924551	333.570702746817
1913	1913	522.99287728129	666.294262598804	129.377645787949	366.700730772636
1914	1914	522.007544069373	653.567979971776	135.291907274182	342.001927616908
1915	1915	520.943873187518	664.407690377106	134.94737137091	371.47480277445
1916	1916	526.560003951116	677.484091347817	129.097278107233	369.165481607332
1917	1917	524.225587602974	664.25226228488	130.537757441035	374.135556570938
1918	1918	522.725438250308	687.887865259197	130.120565165259	343.324048428644
1919	1919	519.501683457806	662.095839331414	125.957541103558	333.903417256537
1920	1920	527.145104183377	695.554996846927	130.798360098628	338.128041804346
1921	1921	521.97117132836	650.835209400279	136.024882363882	367.874449901555
1922	1922	524.170385825624	682.309277463791	134.177021614269	347.820545292277
1923	1923	524.249613842388	670.533882585623	127.021395033623	349.243875006496
1924	1924	521.943567496618	671.028779690295	125.971345374276	366.534928147797
1925	1925	526.405472476569	678.839224270536	128.589778659013	318.098577559677
1926	1926	520.005232544717	677.218868193539	131.717889680294	319.604337053259
1927	1927	515.813175190687	683.150126819597	129.102814742728	336.269036487409
1928	1928	525.033617412511	653.432283373376	130.888398677955	340.023721118046
1929	1929	528.630665443742	674.435899959053	133.388310049456	337.387531771934
1930	1930	525.939159705762	689.705382339049	133.884041841695	347.569022051089
1931	1931	520.112137604414	663.506515927161	130.215155272709	331.884177176097
1932	1932	518.538537177162	705.45157685145	126.425294717914	333.963573134512
1933	1933	522.468718626284	656.497007035391	130.251463562141	340.580129826865
1934	1934	520.118895421725	681.620171915186	129.659351026526	346.351232167359
1935	1935	525.371415901631	649.135287599516	130.596930671503	344.114755675762
1936	1936	523.913853642539	676.17277548378	133.005757821277	324.195298085983
1937	1937	524.69498907389	676.637582263492	128.234643271132	314.999697900088
1938	1938	515.99557348256	679.648341784432	130.751565258303	376.45604623938
1939	1939	516.489338329064	649.626050438921	133.900032420931	367.59185658698
1940	1940	519.659096469865	677.909872363109	134.436734982887	331.350705015291
1941	1941	523.974895874591	671.956799438653	133.579234530686	382.886581117519
1942	1942	522.392757184526	694.918267218296	127.632395721231	353.236515616978
1943	1943	522.59439823855	689.960045243479	130.687050684489	337.608387141294
1944	1944	518.01963593241	688.39980194814	136.145317437547	366.344510953578
1945	1945	524.11251650872	694.141712063557	132.082662365923	353.648874003143
1946	1946	520.978685079115	667.872530578611	126.163522876709	322.737229070986
1947	1947	520.279901761069	698.04548225871	133.721976995664	350.32852224731
1948	1948	527.467804258564	675.301152766427	131.476477436853	378.481642955923
1949	1949	518.545213536791	640.385969729571	129.117787588046	343.280515056876
1950	1950	521.598110978767	641.944774780329	127.495118750317	370.971222435069
1951	1951	522.38984564219	687.41500689666	130.178947952441	337.80602112407
1952	1952	528.069770531486	670.976687288304	129.636041767031	334.118167870627
1953	1953	523.620982593387	666.241456815952	130.851054184355	319.238259239902
1954	1954	524.326783696212	660.39308065981	133.141013158416	326.229971267751
1955	1955	519.665950049275	697.731913657485	134.654310473365	334.596205003286
1956	1956	525.307933617724	664.583109137089	132.996660585337	343.150450838902
1957	1957	520.740888910783	663.886852796838	131.178836646862	362.306898401791
1958	1958	519.006288687315	678.818781711436	131.320046455726	364.730579002449
1959	1959	518.608201337231	674.128128834064	133.980446884759	341.758347051054
1960	1960	518.720723790663	679.40538666802	127.223387703504	311.715443527905
1961	1961	528.143377162146	686.398508335165	129.928738277203	346.65987825264
1962	1962	526.492371689095	676.366240013611	128.201238452059	347.577415293758
1963	1963	525.5149522598	661.691318703272	132.998692516629	375.46365612521
1964	1964	519.080197050843	680.880747543495	130.823073117398	325.872736856618
1965	1965	527.332844715985	656.534541590756	123.026854359578	334.713590434113
1966	1966	521.047284670124	663.535137182617	125.398119088534	369.119504708784
1967	1967	524.276069246338	663.614286904811	137.490604673719	373.360329968109
1968	1968	523.670563535949	693.450270487752	132.880794087601	343.340570388337
1969	1969	517.208087342535	659.100375045016	131.811073808868	350.615220832994
1970	1970	523.750720385611	666.512429384375	130.588127314977	350.591767382318
1971	1971	527.269204616704	691.565680825297	134.61722468207	367.744651375125
1972	1972	522.583857423427	680.010676918308	129.177775464956	339.298666304678
1973	1973	522.727264404332	655.530102624907	134.114621417454	331.593624193066
1974	1974	520.255998046137	675.077540153144	130.283200349348	365.582338803547
1975	1975	523.194454019221	674.963409381029	129.382078628803	366.932008760154
1976	1976	520.808320898995	662.137572289858	130.103157178072	312.524872263474
1977	1977	522.103535309159	661.714491145154	129.807511918026	334.625473459659
1978	1978	521.900577571635	663.835941959318	135.143174626468	351.470608709158
1979	1979	522.107551606878	691.385752257339	129.665047175956	356.160683893183
1980	1980	522.848197847175	688.416526271707	134.280360341466	322.072376822165
1981	1981	525.372260026062	661.685897735864	130.194174739956	351.589474868725
1982	1982	523.867314779708	675.05214877401	128.97229497372	333.584838537462
1983	1983	520.454903331569	694.245642006558	127.007757100244	322.825930678446
1984	1984	522.838483738958	662.458565894579	130.889980694644	329.259053632121
1985	1985	523.014890803635	681.476222637577	129.720299094998	384.636440764186
1986	1986	526.555783167469	657.06687953591	129.689144780013	323.240960351953
1987	1987	523.304430916188	667.635353777347	127.290171630504	355.071381476328
1988	1988	521.261610008907	672.870673773499	134.827324767301	337.809904078079
1989	1989	519.958650437635	671.993786451431	129.614534613968	335.674993204965
1990	1990	527.053305750987	691.138438719978	129.654181049964	354.744788809575
1991	1991	520.728454489085	663.408456590884	126.18027411434	360.187059102968
1992	1992	522.808016061691	661.404333678339	132.6110872737	317.170556017436
1993	1993	524.994409859207	686.708701929593	129.632367019491	349.404765241002
1994	1994	523.374483776849	678.762106770095	130.418074475491	339.966581288573
1995	1995	526.530902813674	658.976775143497	130.649026524155	349.183753244627
1996	1996	519.32485019286	671.271480386499	126.114107889456	352.802366547252
1997	1997	522.218407774035	671.418428749813	127.031932871075	387.206742017444
1998	1998	526.80039465023	653.519997170344	129.232304400333	324.035423972797
1999	1999	519.610691961085	656.542356716748	136.289794231182	351.205601341579
[truncated: 3,001 more rows]
