# Supplementary material for: Hypothetical Outcome Plots Outperform Error Bars and Violin Plots for Inferences about Reliability of Variable Ordering
Source: PLoS One. 2015 Nov 16;10(11):e0142444. doi: 10.1371/journal.pone.0142444 (PMC4646698; doi:10.1371/journal.pone.0142444)
Supplement: S4 File — All experiment interface and visualization stimuli code is available as a zipped file. (ZIP) [file pone.0142444.s004.zip › experiment_code/data/one/56.js]

var results = [[530.904667386651, 518.584156500197, 525.467638263279, 522.972219275003, 521.185042200405, 526.57010333537, 515.472132840453, 523.410000326843, 522.329717069913, 518.878177890079, 517.545982814149, 523.045794381591, 523.761092051792, 529.47832757226, 521.740447678422, 523.966821676897, 524.600800743836, 521.729404140125, 517.003329148731, 529.293885724137, 523.979362689652, 525.350731581531, 520.52689887366, 522.033327025994, 516.813992110158, 522.045328000076, 522.803959494085, 525.400185360305, 525.946896703761, 525.152303491893, 523.434082821762, 524.720171292455, 525.533201382693, 525.15766431822, 520.490904266361, 522.3340777832, 529.549860515335, 522.506639721237, 523.289464277116, 522.259461262586, 522.005831914794, 521.041371766391, 528.06013862675, 526.881555130531, 525.303547681023, 518.707961373816, 519.905495498253, 517.737164993245, 523.300726847165, 522.88331955996, 520.835969640839, 524.708055455349, 525.547626859266, 521.663430381003, 521.057398993892, 525.079622591145, 524.402110024507, 523.108830559001, 519.151747627853, 523.302819623752, 527.894947596121, 518.304553950868, 525.270586323957, 520.476640364058, 519.868655931807, 517.134980697877, 525.799543015214, 518.882969965396, 527.476507050845, 522.907712172642, 526.973375691595, 522.034447185332, 528.102258196595, 525.339914349024, 518.300601190293, 523.286520527997, 520.680953429677, 520.959497625619, 522.314917856116, 525.856560656432, 521.314957271063, 527.532216502017, 519.917309548661, 525.697065231823, 523.330297490602, 524.050827501957, 524.874741754691, 518.559614672253, 519.847299711069, 523.758082670726, 520.389690900645, 523.24667126209, 519.754914902911, 521.945583652353, 520.999795362123, 525.4709397171, 525.009684934373, 521.08488085696, 526.581743059271, 524.087481731608, 525.479916450725, 524.099914630295, 522.926687741331, 520.096853468426, 523.158293840456, 517.5633146147, 520.329979911519, 523.583669718307, 523.7073237688, 517.005822492339, 521.436622656484, 523.597933317632, 520.705690522836, 519.080757552395, 522.523929293203, 522.729536478341, 530.056443846609, 522.70581912657, 523.930453251904, 524.669156578892, 524.476903286942, 527.651935900152, 519.353834246049, 524.49564148632, 523.204422816457, 523.173772137061, 521.320712275889, 519.598442620249, 528.585255035365, 522.102634700706, 520.36459933085, 525.198029747543, 523.022604454204, 522.050725543289, 528.222100818849, 527.004001876752, 523.31592369375, 519.212784693903, 515.431984738755, 525.960290590382, 521.341006522437, 521.998225316789, 522.159709422571, 523.93324519136, 526.511514677701, 523.593424409995, 521.444802138612, 526.092089265851, 523.194471452314, 522.082931297584, 517.801856323115, 524.229841386858, 521.587500517775, 527.595855191859, 520.115828952339, 527.036129868209, 525.075698853011, 519.724015780373, 526.271107844944, 522.346919035794, 525.322335704273, 528.393654368238, 525.164639604522, 529.222548069315, 525.455872885157, 520.342433330238, 524.274445118919, 521.581566748199, 528.584480258042, 520.787511468302, 521.825302324757, 526.316952533644, 524.073241779596, 523.958562363215, 526.144776727414, 521.865377867558, 529.698172199331, 523.59994186446, 526.040038994437, 526.484099631409, 522.310393318137, 520.325331763784, 523.281715471561, 528.66646851063, 521.324664843967, 526.957155221144, 526.212390500909, 528.230564405816, 525.287537298476, 525.068136694416, 521.93943151114, 520.988038701716, 525.872280250671, 525.95232171557, 522.545758668793, 522.583155836731, 524.248477090058, 521.597448364403, 521.552534466684, 527.201788138293, 522.156006960192, 522.493131653416, 526.219289286097, 522.944415093026, 526.97788814625, 524.625871370346, 529.642242718642, 525.299414071744, 521.03336607352, 521.431827424592, 523.145699226586, 528.478505004299, 525.002410915941, 521.035693132762, 524.179293479616, 523.493693348658, 517.994215753704, 524.054441387964, 525.379311670332, 518.141821275417, 523.885728856299, 523.102441221788, 524.429152794666, 520.366983677976, 519.38352762535, 522.126129649565, 526.517106839275, 525.714653743052, 520.6381073905, 520.316025004043, 524.434358111549, 521.120494987449, 524.552981824063, 517.772798395315, 523.204458133918, 526.130566381312, 525.958228859069, 525.12325723924, 525.201218965805, 517.739420392417, 516.469775854747, 525.161597181093, 522.808053081126, 519.233491125335, 523.282356057708, 524.162495395973, 521.961302298932, 526.366931702685, 523.838698680184, 521.568288343076, 529.241830633, 523.712778037767, 521.51190741807, 522.649905560961, 530.821343042948, 529.041714637756, 523.843028084404, 527.990126730988, 524.64592306365, 525.491927542106, 522.734275230188, 522.707791444686, 522.943534940876, 525.677417208375, 527.215032554744, 522.595111759711, 522.229842592413, 522.587666470005, 522.493275480165, 519.792035440144, 525.251968707295, 525.552076745528, 519.650676019198, 525.393091911685, 521.398404987292, 521.38215983514, 523.462314543909, 525.028631756167, 523.093200724114, 527.958415258973, 521.749826788362, 523.959003542991, 519.924077862831, 525.082496092796, 521.584883290424, 526.501134921976, 526.225814649006, 519.875203116406, 515.72265117104, 521.957593340582, 525.387597815455, 524.083782148461, 524.335728174953, 521.824307268993, 520.960096492176, 526.322766091009, 524.596112414877, 516.731039580879, 521.785340444205, 524.743594951278, 519.565747541772, 529.756902813461, 522.357211792393, 523.48187193991, 516.646473390489, 522.152328966911, 521.910193827797, 525.744006754871, 523.06042900779, 523.511971358007, 519.889090889884, 522.999502551956, 521.794433804997, 521.834501170614, 524.036710380521, 523.355024679672, 527.918771013721, 524.085024320738, 522.738523285091, 522.443959431237, 525.358044748958, 516.117673578709, 522.017496637376, 517.842852665582, 522.413076656813, 527.03446738401, 525.817080975734, 526.724122128053, 523.805452744666, 526.938181029375, 523.128909354946, 522.270678438888, 517.454209788397, 524.697013529606, 521.647744524803, 514.96382323991, 521.25415299875, 525.608690592565, 521.002787247529, 521.746787260901, 520.830290485617, 524.08559926554, 520.646209236902, 527.606665829643, 522.258656171453, 523.736801476888, 525.605704476107, 523.416838928802, 524.483269363757, 524.305733210895, 526.025585218396, 522.965871868853, 520.289146912433, 524.591521594524, 523.049273068384, 523.366653174251, 526.18793951559, 523.199520760253, 526.312351542768, 523.878239510637, 522.389995634696, 529.428878076061, 527.270306788068, 520.750477182013, 522.958979208619, 522.725581939603, 521.727576825414, 524.101618574925, 524.083461503818, 524.894298466312, 519.390230909917, 521.349823498047, 520.678672241337, 525.451301651094, 525.570254374946, 524.30475276517, 519.421991348464, 524.367757849485, 523.67028507935, 526.237206040663, 521.626402463765, 522.751233234042, 524.944293778084, 521.822529206885, 523.308770440538, 526.982617119364, 526.552380268473, 519.577274209058, 521.695080330986, 524.392586280679, 522.518956855506, 527.114288649222, 526.989898780125, 526.446378975405, 525.694858275348, 521.007687984122, 527.763869811097, 518.867229253675, 515.486105389609, 518.829718928402, 521.439318507931, 528.843653499414, 524.5404498823, 525.911940186901, 519.083523284238, 523.431329233523, 523.264918417684, 522.178499415762, 522.91937368043, 521.353402274777, 528.499315776874, 520.2310036921, 522.083568799601, 523.314829139499, 524.167085619851, 521.043118761728, 521.973877819956, 525.273012802396, 523.783626130779, 523.788590020838, 523.288906522907, 520.667821753185, 524.040026345255, 523.235718314147, 519.940132247035, 521.545881508792, 520.370536367508, 519.607823702023, 520.857956535425, 520.416020522286, 524.044390836116, 525.032621258886, 522.229005775214, 527.102258359971, 521.879311079035, 516.44422964818, 525.189599902012, 520.895892992655, 521.074512281955, 523.766718597058, 521.02518289801, 520.892709304315, 519.615844480467, 526.902540884903, 520.115859051246, 520.341036641953, 522.830945311635, 523.091165882032, 524.558042165737, 527.608583960608, 524.20246201714, 525.808147312375, 519.60923747129, 519.634637147763, 521.996824851457, 521.556714341612, 522.272084934677, 521.948910543938, 521.258143029924, 519.570239746447, 522.697193251297, 528.435615939282, 522.275705881805, 522.306047213124, 522.465598342781, 525.159103851042, 524.991820113382, 524.812799271742, 517.035238265205, 524.964610030141, 522.639510846838, 521.898399261527, 523.788191850613, 519.190814568425, 520.903006361009, 524.570556822325, 524.107043659527, 523.595062904071, 524.295454520042, 526.781170949576, 521.261221726749, 523.495294120639, 523.671499408032, 522.309940756472, 524.023857952211, 522.72244638612, 524.308668069043, 522.806767891394, 529.870737885216, 524.201702337687, 527.79076097174, 524.981366774209, 522.064121740379, 522.91741392695, 521.73920662227, 516.329801110331, 522.475163482666, 522.759036625351, 528.789445520231, 525.614266761242, 524.517091414354, 524.382432801214, 525.88487451066, 526.472609352611, 524.565201861203, 523.546519904394, 526.412550099329, 518.392942539161, 524.810738252001, 521.456613904597, 522.978572387859, 516.792475897825, 522.389069408188, 517.338657276046, 524.780253600483, 522.077053472232, 522.093294656111, 518.125760763347, 520.892029564634, 521.638940522896, 522.022949948667, 527.558062529966, 523.413410735445, 519.356726835686, 522.848289135886, 521.72534399469, 525.213377513871, 525.675938199077, 519.025045192608, 524.084309861874, 524.416813584458, 517.734060181097, 525.437937889316, 520.264275186764, 527.202716778478, 521.841693936299, 525.766064009228, 525.453841908442, 525.723797938014, 522.973614451624, 524.127262782695, 524.131661092365, 517.76486651854, 524.868271144174, 521.406487736845, 523.831995820675, 522.234856988852, 522.163303842432, 521.45865116473, 520.876349433158, 527.530517001367, 522.360071084912, 527.735108124361, 527.304521406486, 520.245110716393, 521.995665548312, 524.144864553775, 528.372295810511, 523.92218811791, 525.354994142438, 522.762774932738, 524.9978931505, 519.702591579011, 522.918977883299, 517.147603224842, 519.85928640054, 520.926018110096, 528.297385870355, 525.874348508013, 522.805087876837, 525.442747776731, 523.190127762829, 523.726067962408, 516.705046507094, 518.664421100146, 523.233042489701, 527.439247669179, 521.301694250003, 519.564653115592, 521.506441334209, 521.233086661418, 521.065742990597, 522.752753466204, 523.952798002756, 525.931136668017, 524.046482441434, 525.870406321592, 524.885408908299, 523.515658433405, 523.80877454943, 521.732518950441, 521.018407646093, 520.33368173105, 519.274168978855, 520.924790082811, 524.610067107251, 520.371915795509, 522.317759142289, 527.743834165326, 518.14787755459, 518.994744825913, 525.273508499311, 526.008243723603, 524.060456948885, 519.340701370218, 522.605623263166, 525.493344096576, 518.276383335918, 521.400698631089, 526.901814981236, 518.74777349219, 522.629534344889, 531.092627375527, 523.743404272534, 526.200543320536, 526.390776844942, 524.086826520976, 521.488509412119, 522.222270491162, 524.48317602667, 524.310649419976, 521.814729807088, 526.808149199961, 520.918337767521, 518.61646738109, 527.235835837742, 521.687505678958, 518.545766927687, 523.256541835149, 525.583283153142, 529.036250057627, 525.866078646199, 524.751576259476, 515.869485888672, 519.30187458581, 517.533436275508, 526.887280987206, 521.805423759018, 523.105455106323, 522.264242066918, 516.168471947732, 522.803484865074, 524.918389659609, 527.521559554664, 527.277805287512, 528.828942360413, 525.65644872193, 520.199363968483, 523.093849508786, 530.542099302196, 524.320471068808, 525.357972674672, 522.484195917675, 524.701691689063, 522.022576854808, 523.393897000673, 524.492746461225, 527.448883502763, 525.620950419173, 523.462139583948, 523.801704012682, 518.217951470642, 526.465739943856, 524.35150574249, 525.88875784859, 525.80529403193, 527.478765090812, 523.883644350111, 522.325175544366, 524.354466226939, 522.129078845967, 521.012359998584, 526.150545360864, 526.476396933518, 516.011478932683, 518.783649606596, 519.455431393908, 522.559688966699, 521.804926179044, 521.092455337556, 519.005332713982, 521.787140227503, 519.976413616734, 526.17319745183, 522.184359855847, 517.645486813817, 525.845010838898, 524.754117093974, 522.689056375676, 521.52196134316, 522.374435420204, 520.697943968568, 519.787689766363, 516.961154198089, 522.574589920154, 519.069540405476, 521.414170069427, 526.103350457927, 521.710537730282, 527.688787174369, 517.908037442087, 521.989740134725, 523.713055488382, 524.728610157335, 523.235752107766, 520.9610011354, 524.475926609405, 523.294767467611, 520.208100043174, 522.630902847079, 525.495593085327, 517.75968059879, 527.447477572086, 522.89222430154, 523.496175455309, 521.824885730428, 525.681735573925, 523.167108008102, 528.515485614388, 518.95497781836, 520.215313558103, 523.143148895871, 526.413948923579, 530.813378718586, 526.20134765699, 525.536835551648, 516.715984387767, 525.977331285325, 523.850741672829, 526.919306169892, 524.580571151702, 528.565763804396, 523.191853543841, 519.315612221705, 526.31041486097, 525.675991479152, 522.184809317542, 524.238323848876, 523.911563116667, 522.398440521148, 521.27485074673, 518.687017931135, 526.459259781236, 519.865744502674, 521.290024579843, 521.964763860553, 521.563942647549, 524.148047202758, 519.666432825792, 525.312354388298, 514.666623780193, 519.693415389271, 525.561701765615, 522.753438365872, 526.143670964141, 522.510221012901, 525.304144981114, 526.736570424164, 526.524839488275, 520.615835491111, 519.878354170839, 520.030029074493, 521.151789790089, 525.496800597394, 518.893154971892, 530.262862262555, 519.42181224211, 521.88262040407, 520.602443137547, 526.350786564954, 521.884217122937, 526.818256053132, 524.316240382898, 522.014898098473, 522.810294711588, 518.896189296678, 526.457024975068, 525.148088689722, 523.367239821413, 521.354627521533, 524.436156923698, 523.127769026937, 525.790992798812, 525.326373659545, 527.642704696566, 524.7181072828, 525.347710038899, 528.874535072379, 518.875390122225, 519.793348085452, 523.329543519136, 516.769900591339, 523.142726817602, 525.872293776503, 521.39603124406, 525.198375236857, 521.380253870649, 524.617762703331, 526.183688423716, 523.328305214518, 521.458787340329, 517.945125498111, 520.543569128881, 523.631395890533, 524.849674722235, 525.160188250793, 520.961658185372, 527.007135964768, 525.87078092476, 526.874355550609, 520.20857110427, 521.125079472285, 526.568620410184, 524.058783177683, 525.769089509429, 526.226113059799, 526.095287747364, 522.326062753393, 523.013180889928, 519.35477198153, 517.839511802521, 522.928608943593, 522.196664217829, 521.84112751663, 522.971679030506, 518.461354790799, 520.56607678169, 522.063375013787, 524.34203516236, 525.148287767436, 519.597941406727, 524.163252571308, 524.693439091556, 524.769690191855, 525.061874661012, 523.693617756945, 527.118592571317, 522.586286318463, 523.225212626203, 518.731322158015, 521.978085242773, 523.145972836265, 522.185283452715, 525.430780302063, 517.786689252721, 527.517306103095, 523.013729436229, 522.248020108228, 520.610872543525, 522.482407340973, 526.098865694828, 520.132808409902, 523.019758637064, 521.972758447427, 522.037350261466, 523.09173162829, 524.319671245275, 523.522141793273, 524.626290872715, 528.964804201742, 522.188112807969, 527.918275190462, 521.920034447964, 522.651577213221, 523.679982503699, 528.96002359663, 518.407889148641, 524.127781667695, 527.749037691386, 520.566866708922, 520.793727025924, 525.386722438116, 525.734058287121, 526.412254088987, 526.607346371975, 524.139026658073, 525.079116794672, 527.626927701162, 518.442067304026, 521.679359927673, 523.187860842689, 524.167313759265, 521.381335919995, 524.26408267248, 523.276970547559, 522.513983423954, 528.245304944372, 524.16598178327, 523.284185691605, 527.893538662629, 522.041313420211, 522.499204931704, 518.178029376256, 526.479555069578, 523.054879380392, 527.613994827554, 522.452645397821, 528.669021250334, 524.93429018319, 522.829033995555, 522.380028571119, 523.28532828743, 523.851379314935, 523.657466066715, 520.601053298564, 522.645100206276, 524.435438040337, 523.885209859333, 517.669131586937, 526.341560180662, 520.889787189467, 523.014185185382, 523.739650707174, 526.749146643927, 524.389888567209, 524.636809508394, 519.279372501062, 521.654944867494, 531.802001546698, 518.620697518302, 520.366340282788, 524.184923853176, 520.291255392971, 516.935306828833, 521.589416944314, 524.468778965636, 526.014671582059, 519.708841493571, 524.068264810461, 523.369096321953, 524.205735505559, 519.957189655713, 517.678292929752, 526.219964546168, 525.137504578901, 523.424481395132, 525.910008659979, 524.150023836635, 523.471618852686, 525.184522286561, 528.097611472896, 522.9653948813, 523.17617665619, 526.542960296497, 523.885787807233, 521.403245846592, 523.222903471765, 519.15996852163, 520.636503232128, 528.828896997156, 525.512715911332, 521.842268491498, 525.493845886709, 519.910040069582, 529.441647011656, 527.602678482572, 524.247609892308, 522.384910335326, 528.461473797386, 525.166334376854, 525.028199384649, 523.884849326712, 525.597753587336, 527.630334867193, 523.219880069403, 524.066591884971, 528.342063107091, 524.636752042153, 522.064886667942, 526.473421311433, 524.423309277623, 521.985792350778, 522.469429993742, 525.779199227919, 520.067243798338, 518.12839966588, 521.398055692966, 519.98433650517, 518.185217568821, 525.401661161669, 520.83302378659, 527.093835306434, 520.109653786337, 519.496662072916, 515.685850183977, 525.093066284884, 521.605696724975, 520.774001270028, 523.194595930466, 518.783955733104, 517.120856024213, 521.462919230358, 530.250045032328, 524.982135653195, 525.42913389439, 525.215811084639, 522.644588766575, 525.553632236912, 523.642080509251, 522.649920641255, 524.209540135036, 522.638748621756, 526.706792059026, 521.33736761317, 522.152005598444, 525.759495684842, 524.503429508945, 519.476224138118, 519.407070425198, 518.972617844573, 516.943219058929, 524.440204457518, 528.239521693787, 521.711192656604, 520.675986524051, 522.131289165267, 519.288267349227, 521.762856563023, 524.629163844861, 518.83541792166, 528.462778262507, 525.074349568797, 521.729872538953, 522.055577946707, 523.280434924019, 523.381670897174, 523.429191593093, 523.024649869204, 517.987225764483, 521.200195310311, 520.453367470684, 517.840123430843, 522.818537176096, 519.995958141783, 521.371508287651, 524.692626018638, 519.77150823392, 526.009141640851, 522.216340910143, 525.988263392598, 522.563191609544, 526.779120692112, 521.182900232711, 522.998740663663, 531.932353257808, 524.986262272454, 520.976609837587, 519.865611594003, 522.156280538745, 522.190913682662, 520.461986590077, 529.272900853091, 526.356140740597, 523.720907792545, 528.209660278681, 516.827968054082, 523.775765446789, 520.926130725942, 518.016121300995, 521.878076889939, 525.285687966476, 527.821633081893, 526.204721924688, 526.444621956463, 524.33016670623, 530.752123725641, 520.998638460003, 518.350246046883, 523.337840689291, 521.925499726647, 525.09148376059, 520.281029281559, 520.659066722063, 524.078311041818, 519.735491352666, 522.63526169477, 524.405872417912, 524.06042125777, 529.67027986247, 527.081639632124, 521.005965269602, 523.262032483936, 522.298937691023, 525.605882942261, 525.248902555593, 521.284823386445, 526.371156288999, 521.749710412967, 524.605731165141, 521.816639264049, 525.96776003137, 523.272249819196, 524.96887678395, 519.663597128089, 518.808310553785, 525.248603356647, 519.534418427985, 524.148715713032, 525.945836706051, 520.770924776772, 524.023726504431, 518.52289479002, 522.714791463759, 518.105170994441, 521.385168053717, 517.578050803801, 517.678391016866, 522.185484856123, 521.476362653329, 524.327532712084, 522.958851975794, 525.257804364594, 519.376265735156, 519.613996186823, 530.820822544308, 526.330055930352, 519.695901586233, 523.071890373887, 527.896269928921, 529.173805497574, 523.470207024191, 514.886574394098, 526.464986927217, 522.025764107662, 521.764820346287, 526.233787812674, 527.203315977815, 520.757696270529, 524.674709431055, 519.577622992469, 524.340495177108, 525.027036282561, 523.982137541249, 521.86252384441, 517.466635055967, 523.572682416185, 524.578551601537, 515.750632063242, 526.19860342207, 526.139655313118, 527.31907078217, 527.183522037292, 522.188834370284, 520.702603966367, 522.739720672283, 524.354605099041, 526.670949621771, 524.173134781851, 519.65343268309, 525.593964140192, 518.836996870506, 524.641131284569, 522.925990036206, 525.56565543574, 525.717014809273, 527.389803609637, 516.822827973201, 521.962190256713, 521.73539821492, 521.237984976884, 519.731859957635, 522.914306258841, 519.858920892838, 526.461171792661, 521.393579278061, 522.079086561793, 524.208014235888, 531.135866268804, 523.353279296748, 519.9584714689, 530.383583798615, 524.334936208046, 521.33768780485, 522.37777210643, 523.87734610855, 522.418000732062, 523.215720503291, 515.536246172422, 524.216592037061, 522.369520461243, 526.195448135799, 527.237783939344, 526.429463941134, 523.407024297225, 521.371089079365, 524.229033675658, 528.773606497142, 519.703734443021, 528.84176054716, 520.065878409289, 524.943017369682, 523.993813178662, 525.239012115713, 521.640954752597, 520.179066737773, 521.560008050241, 515.052469714351, 521.286462527732, 522.526970417363, 524.9673151455, 523.303530707116, 526.889070080628, 527.830346305129, 524.508039884004, 525.703135165223, 523.968325930011, 522.513678890778, 522.608127516696, 521.670692913192, 524.28289499958, 519.149396928517, 526.165479970646, 524.951140425235, 520.761107150312, 525.754633552614, 520.272485426026, 527.801559001441, 525.313140770365, 521.17105406871, 527.127778912206, 525.873924887573, 524.14641124522, 523.398248944657, 525.745613772639, 519.268532069351, 525.736760803304, 517.99518728234, 521.1446080817, 518.678635765227, 525.024216023343, 521.417963337681, 526.938116686405, 519.783685962802, 521.75277326997, 517.959683592389, 527.128433715533, 521.089851901899, 524.43048704046, 520.742696807753, 524.914225019093, 525.328184022112, 522.362963363954, 520.75215080408, 515.693526209103, 519.934901498935, 526.398959093906, 524.278966616327, 520.744577745742, 520.242897349385, 527.049682308792, 522.261723599477, 521.829997170788, 523.311031240177, 527.770039600524, 521.328524862186, 522.892360633333, 525.85573107073, 520.843713858971, 529.674977496447, 516.271355594422, 524.023783246641, 522.719541970422, 524.039084089332, 519.732959849303, 519.511899230182, 523.638129405028, 521.993826777011, 528.21596894082, 525.205949230602, 522.193464672662, 528.923052509939, 524.212003264648, 528.771018162903, 524.743858370515, 522.003817622887, 521.809776116132, 519.811386101152, 522.935766106594, 522.588009938321, 522.562821160883, 529.211829387381, 524.781844442166, 521.970891384733, 526.753170177782, 521.382825743718, 518.462716082374, 525.256559093443, 522.175283901194, 523.466993572222, 522.869492228406, 529.477271214995, 527.747054380699, 522.543216811381, 519.744033351492, 524.960847346731, 523.629257880912, 524.303116230208, 521.011904381635, 524.873505111587, 521.530283442352, 525.59867785298, 523.771776911786, 525.554310381336, 520.794654028552, 523.82338908876, 523.429312210164, 519.100804588538, 518.683231955616, 524.943076921702, 523.965333827966, 522.583008790852, 527.2037024912, 522.413544461757, 525.011268010713, 523.683810720859, 527.595964525748, 523.352011682736, 524.885691683324, 527.881127109601, 521.328434697332, 517.355805182332, 525.57532585042, 524.286476190888, 518.797957030173, 523.528002946731, 523.037657313745, 524.867861391179, 523.617805934886, 522.54072252806, 523.25055234014, 524.743617491967, 524.518935782222, 520.261283226246, 523.195032877062, 520.912229651936, 526.44290719064, 520.420755447132, 523.890101504013, 520.011603025133, 519.230509098909, 519.808025523377, 523.14915191674, 524.25027438264, 518.833148534025, 519.457877538844, 527.234646663965, 517.7770386992, 526.263477972402, 526.70096374428, 518.782791559273, 523.168084615343, 519.42519661772, 520.489045878185, 523.822980645355, 521.513918022522, 523.060378063498, 524.224884055793, 521.975913034591, 523.582701590087, 524.525506318743, 524.015646730355, 520.339708878081, 526.625351654795, 522.924087054482, 528.430469280301, 520.00722695958, 523.891734107336, 516.946596007956, 524.175534138741, 525.487941380771, 518.664893675297, 526.111323138246, 526.862574331092, 524.048107555348, 520.909237951032, 522.150095875068, 523.397332328605, 524.345540823166, 520.010404663004, 519.474563272962, 526.210089392151, 521.460290532818, 520.08738236496, 522.414185402955, 517.838583928661, 524.57843164694, 518.110142927529, 523.334945204293, 524.591414659328, 525.707375429986, 524.775171037958, 521.607146598697, 528.050064733358, 521.333181515943, 521.086619608155, 521.043179816747, 521.283942809644, 520.917896561197, 530.321002122079, 521.308493650374, 525.579625031769, 523.573116136141, 526.445060693187, 522.16007715207, 527.831314178539, 525.760705621561, 520.743921155667, 524.554544955124, 523.611722617624, 523.502184546141, 523.706187206758, 520.001000321307, 524.439229887371, 519.281201355655, 523.525432778987, 518.175337913653, 525.543570902546, 521.916295295157, 521.011196389663, 524.469096987701, 523.88680532571, 523.110114760987, 521.318448305922, 523.904911153098, 518.581919362248, 517.973640772275, 523.39976537413, 518.972442641372, 520.663047293256, 521.016722700405, 520.206181258399, 523.09431295422, 520.492459468838, 531.234215885922, 520.89277650789, 525.80336160037, 524.673270115613, 519.835564089442, 517.431290697011, 524.200981219528, 522.573178973813, 522.777156722058, 524.655720690132, 525.524352600882, 527.232924720451, 520.434098612221, 530.688370283332, 520.299774453743, 521.430938830584, 527.79090920474, 524.047354450723, 522.092368976926, 524.539722899025, 529.048609891957, 519.575698983132, 526.129964675374, 520.427919199255, 520.823059326785, 524.703797976841, 521.066026694566, 524.589467828373, 521.401618188711, 526.774291719492, 524.532400291152, 522.346013745014, 524.438718040276, 523.791333356599, 526.537445024007, 521.388734572384, 522.329344327398, 522.443595733586, 522.040341006912, 523.598197619037, 523.978702360435, 523.671999586269, 521.839532344282, 526.635874290942, 519.001646422939, 520.324900267876, 525.987466992472, 520.561253989592, 527.999562242098, 517.532625689801, 527.463347937784, 527.215815665133, 525.381426791705, 521.483137588969, 527.150243069449, 525.601454029838, 524.026930081886, 521.666284349106, 521.684420986259, 522.316048962532, 518.636246493785, 519.11691375677, 522.675992107798, 524.279259874694, 520.698000739512, 522.038536681375, 524.405262297816, 524.188726889218, 524.155843433118, 520.610561650816, 526.074214156307, 522.242274881034, 524.89076488425, 523.545270439345, 523.709247850475, 521.731080701386, 525.954005598373, 521.732406016995, 526.348202706677, 524.08605656634, 524.39492696214, 520.485829677907, 518.334377919723, 522.321274496593, 521.856896952486, 522.175884291264, 520.428435556082, 522.447743880417, 522.290539980818, 519.107700464373, 521.292374200469, 519.263522250806, 519.694589749833, 523.247168436733, 522.896997605473, 522.21491109058, 525.756047180796, 525.7882320027, 519.487569319757, 528.139441487896, 526.352334962789, 522.70050418415, 526.098674738559, 522.304777111975, 527.220329595044, 524.236453830022, 517.644840199574, 523.231075491568, 524.094110313006, 523.798934851269, 519.049227363783, 523.590213585725, 519.736803692597, 519.403593399051, 524.298127293247, 526.117757537134, 519.776617638388, 523.681160560664, 520.812508557369, 521.762701544341, 523.076667226884, 521.913722554626, 526.408086723106, 524.22285184229, 521.429441706604, 520.061894370296, 521.520682356979, 528.946749462813, 529.472327396456, 523.181356988553, 522.473842814051, 526.170738747831, 519.474089433558, 527.01708160924, 520.952290404241, 520.600290313416, 520.966985631876, 523.780467597158, 523.077690037621, 530.617017546988, 521.649963203506, 524.416494845992, 530.249330540407, 521.690533789759, 518.073752351454, 524.69984156301, 525.519948894902, 522.870247337579, 526.797116616289, 523.133990821233, 521.478449530263, 525.481221894111, 518.752224093497, 520.103418751081, 519.571579761976, 522.253218113263, 524.551417585129, 524.918636833775, 520.974024164436, 526.217579645298, 524.445327694561, 520.783304167289, 525.737958426337, 521.124445557757, 523.773946802969, 526.565091925199, 523.274779520663, 526.024436100227, 517.355617060418, 529.021844476991, 524.402200798358, 520.025522321212, 519.493002708213, 523.99112346779, 519.0219379487, 525.02654558529, 526.1204825379, 526.386972630901, 520.55295804394, 525.730250180493, 528.080666443948, 520.044049881273, 521.479127808046, 529.296875258422, 522.541064014143, 528.227514903203, 523.339499156031, 525.73588007777, 524.931029893343, 519.966061586004, 524.150373801378, 524.665447376161, 523.963031942666, 520.766883076261, 518.853596666877, 525.13273511701, 523.125749360417, 523.130216044899, 521.333837824125, 520.625564890112, 520.652289561621, 526.050245744713, 521.987557485897, 528.341255449204, 525.450247226744, 523.595995446901, 524.279906203081, 522.92388278298, 517.86750839948, 519.694156251804, 516.377235348662, 519.714225003399, 523.556250199856, 522.314015526647, 522.046592521114, 520.417255376148, 527.066535775352, 524.404205373696, 519.16419608719, 524.607469862718, 523.446408569219, 518.315628722332, 518.238998305952, 528.62501308961, 519.948566727903, 516.964508567374, 522.808778196628, 520.113014583683, 525.084791565587, 521.958730326686, 520.944582737039, 525.766741206295, 527.271736059269, 531.077403214305, 521.783592361172, 525.750186018553, 522.151770661741, 521.237551445106, 518.860443439463, 521.835674082223, 519.957790828756, 526.138148283837, 512.541830419495, 522.902977982498, 522.888205619323, 513.091298934726, 521.994189019424, 526.278473371757, 516.803608121794, 526.469759855301, 520.289694321051, 520.065486252896, 521.010877159126, 524.805091520229, 525.381016858332, 520.738459388165, 523.416620373692, 526.671904203614, 521.614001862463, 520.717041189425, 521.68754328221, 519.480642865939, 515.536962366264, 520.989199609405, 516.843110550455, 526.637995334954, 527.039095673856, 523.637903745732, 525.936662832206, 522.851215887778, 523.24567418008, 519.16043385832, 520.095152666706, 522.775997986987, 519.053563534299, 524.366656824135, 519.78479124677, 526.400965752024, 519.763468491582, 525.02787258174, 526.422120628682, 528.160944503957, 524.236525119648, 528.522142351479, 522.610849614774, 517.913476522383, 522.086376860994, 525.078448601602, 525.52842474876, 518.584831867057, 520.187888404846, 525.282254669928, 524.527665554497, 524.110831729764, 523.625411564086, 523.525756343929, 522.693733202228, 522.493161646732, 525.366187045567, 523.071894767047, 525.22228109065, 522.091917414002, 528.642829078531, 523.068048803175, 519.755966419536, 524.587097321969, 524.311443497305, 519.490399009933, 527.809551177492, 525.962851305423, 524.124525227429, 520.87875070362, 522.439239191137, 523.986429661271, 525.381168275469, 523.027457450432, 522.748141076, 525.014626491839, 514.114335045782, 527.590792700893, 525.090450767068, 527.302177543502, 521.657931699289, 521.382161668489, 524.384870949249, 524.578398537478, 526.169656749811, 524.108445048952, 521.74007402387, 524.357364338431, 519.934946564381, 522.499265176435, 528.556942554416, 523.114883408704, 527.088392075371, 525.487674229609, 520.478906664785, 527.014691939503, 522.32846258476, 524.277309725145, 522.477436616127, 524.272030112621, 524.396042710509, 523.725100388468, 521.315576464466, 527.242229513326, 518.769476556843, 528.765102067484, 518.265375078492, 525.928467688773, 524.771421707934, 518.800767203856, 522.194798356418, 521.488362606413, 520.33366159568, 524.927609609982, 515.650122993139, 521.705490773973, 526.967147317902, 522.919388381779, 522.969328186911, 525.081850367165, 517.631876488977, 523.922658528613, 527.880466964423, 525.878511036579, 522.718246046502, 521.852138318453, 520.359649980242, 523.895521067757, 522.793790252785, 522.05467793947, 517.761466031607, 529.108937116071, 529.249194750802, 524.858020206758, 525.466564952413, 522.196839802154, 526.249327775485, 520.829185864927, 526.440515608364, 519.436052787501, 521.72748754445, 520.713992418018, 520.670138320341, 529.595395363586, 531.36155341664, 521.427438093377, 521.470111727426, 519.559508347703, 525.782525450972, 524.948640569292, 522.878591931627, 527.001100934936, 525.034751870773, 523.784860562168, 518.009720910445, 520.839843159219, 527.514977253812, 531.099994012333, 518.399633534463, 519.917492353598, 526.158781877849, 526.647203364754, 521.158414097467, 526.018417847886, 521.108366441949, 530.003978160101, 525.997015193307, 522.388044207499, 526.639315162686, 529.195455198663, 523.548526252316, 522.968352397922, 522.434996210127, 520.426822027358, 518.966938609072, 519.810612956289, 523.6257806582, 514.701067381153, 521.576065013038, 526.152487609241, 523.530998669136, 519.770232807653, 523.570451521913, 521.435637633228, 519.201194212521, 517.383788131536, 522.316964100262, 524.963058434933, 518.482442605116, 523.883938993336, 521.033969256983, 522.390405137402, 522.145079042286, 520.716140365055, 522.468329830828, 520.065955376725, 527.280686914905, 523.407822419823, 525.457901990073, 520.600015500673, 524.170121682554, 525.504368713293, 519.039864470537, 522.609235938457, 524.946157505395, 522.045885736431, 520.400003515729, 519.173722603835, 526.149404102287, 516.050242404717, 526.049527424919, 523.699051909128, 523.980128597109, 526.512036508427, 529.053710969884, 519.682019330132, 523.6365211382, 520.768768591356, 522.162996576567, 521.729866899464, 523.189352816842, 520.039047117652, 523.869583747667, 520.024721416268, 525.979369787666, 523.272908748997, 524.881845796292, 523.480552725989, 523.248085853083, 521.81836333113, 524.335311114376, 521.495460215561, 523.842782793145, 519.764894248198, 524.279794837095, 522.929857720562, 517.606423514897, 522.99287728129, 522.007544069373, 520.943873187518, 526.560003951116, 524.225587602974, 522.725438250308, 519.501683457806, 527.145104183377, 521.97117132836, 524.170385825624, 524.249613842388, 521.943567496618, 526.405472476569, 520.005232544717, 515.813175190687, 525.033617412511, 528.630665443742, 525.939159705762, 520.112137604414, 518.538537177162, 522.468718626284, 520.118895421725, 525.371415901631, 523.913853642539, 524.69498907389, 515.99557348256, 516.489338329064, 519.659096469865, 523.974895874591, 522.392757184526, 522.59439823855, 518.01963593241, 524.11251650872, 520.978685079115, 520.279901761069, 527.467804258564, 518.545213536791, 521.598110978767, 522.38984564219, 528.069770531486, 523.620982593387, 524.326783696212, 519.665950049275, 525.307933617724, 520.740888910783, 519.006288687315, 518.608201337231, 518.720723790663, 528.143377162146, 526.492371689095, 525.5149522598, 519.080197050843, 527.332844715985, 521.047284670124, 524.276069246338, 523.670563535949, 517.208087342535, 523.750720385611, 527.269204616704, 522.583857423427, 522.727264404332, 520.255998046137, 523.194454019221, 520.808320898995, 522.103535309159, 521.900577571635, 522.107551606878, 522.848197847175, 525.372260026062, 523.867314779708, 520.454903331569, 522.838483738958, 523.014890803635, 526.555783167469, 523.304430916188, 521.261610008907, 519.958650437635, 527.053305750987, 520.728454489085, 522.808016061691, 524.994409859207, 523.374483776849, 526.530902813674, 519.32485019286, 522.218407774035, 526.80039465023, 519.610691961085, 520.887984366702, 522.504147096779, 519.851605427518, 523.42685520208, 523.714000895169, 519.494790734656, 521.375306346574, 519.666952340603, 516.032983422161, 520.394332188792, 519.431902164622, 520.058308912275, 518.387797282228, 523.502367393446, 523.195584480434, 522.021916879346, 527.010841116887, 525.115499705752, 527.831674088751, 523.712179694847, 526.038827515036, 521.15724501302, 516.902339185846, 527.189087102224, 521.129012057978, 522.86510902001, 523.255143032951, 517.301160150758, 530.871142158142, 525.006766008899, 524.89960318743, 522.484248508142, 522.398850739228, 523.882352667337, 525.867665264061, 515.227727215329, 524.980503265348, 522.858548512885, 519.667140191759, 522.080142477453, 524.065867606379, 527.777262087317, 524.54380940766, 523.158465339773, 524.571532171657, 520.438367651788, 522.425011090553, 518.700325575324, 521.808009783351, 526.843808917185, 522.140981370037, 524.165141454595, 525.283657205472, 520.066063425422, 526.810368084601, 521.954028406522, 521.211344960748, 528.404611927164, 522.513298133137, 523.468220225273, 525.519216203026, 526.314208749347, 526.937712960587, 523.292142421967, 522.474482479848, 523.394786654461, 521.319127064399, 525.028482667144, 522.188518049504, 521.621054810639, 523.089267060588, 526.346366328305, 526.35541056002, 526.192904223342, 519.172619461426, 517.924781623778, 524.937679499263, 526.670872443753, 521.373381987526, 521.381586486849, 523.147092628021, 522.52205447872, 523.570870182702, 524.679214558147, 527.379712241439, 525.429537840178, 525.175329206038, 522.076752484449, 526.211454132954, 522.447757385322, 522.212646047499, 524.607661570406, 523.970711135724, 519.372070878181, 521.693411839872, 523.106977570396, 521.480762947053, 522.184203512324, 525.316585371019, 521.729454215966, 518.953152675014, 526.030265058997, 521.233959754032, 525.380509371167, 523.704537789034, 524.439434365464, 523.397865010478, 523.999598098509, 529.952998702316, 523.388851583132, 523.735983589062, 521.233647961996, 521.39438509921, 524.261314284816, 521.002589897662, 530.102652586919, 520.864889158534, 521.13868771124, 521.835448420159, 523.368836045575, 527.902832959173, 526.172329718087, 526.614131454028, 525.813261536612, 524.019214245473, 524.857498316133, 526.133823516067, 519.567546425637, 522.129473099106, 521.340771541988, 523.948150824397, 524.288076207448, 518.34058289752, 523.604956980511, 517.830962494563, 524.845144395701, 527.629495929343, 526.210896644116, 525.880717173345, 523.569561128378, 517.049925015621, 523.854734158311, 523.250759822034, 521.009324037438, 522.701032760956, 524.481433725131, 526.267213871219, 524.900153343812, 518.872706097224, 518.393342503855, 519.417458759724, 518.234651109051, 526.981372687794, 526.576793872344, 526.313205179787, 525.402833245573, 522.558657014646, 526.063439819006, 521.780387592622, 522.882046224744, 525.227825649638, 525.049852748754, 522.65165492979, 516.885260925105, 518.584666191603, 523.9327918931, 528.143952610234, 520.533811264004, 524.304693364531, 520.685679220779, 524.224345191099, 522.422911371781, 522.500338852854, 523.815780359621, 521.030356749621, 522.873858156058, 523.642646564138, 520.439400306687, 523.359278845046, 523.854046587215, 525.37217843564, 523.066522328594, 522.918222668987, 520.154234374269, 522.229022335158, 520.259651339407, 521.822824894427, 525.687713763329, 529.155527694957, 519.405704424009, 527.317694395832, 528.038807221108, 524.300487427179, 525.059864452359, 523.959623102777, 525.378792944505, 522.022867562619, 526.119068778401, 520.552649535145, 529.509753581326, 522.975708545389, 521.905183244792, 521.902674092965, 524.611278960328, 524.365578645089, 525.67401344097, 524.948082255245, 522.144689887064, 528.777903217976, 519.948334599988, 520.632460428361, 525.959186591394, 531.171593428072, 513.938964622546, 521.235190327038, 520.298416721933, 523.434515682269, 521.887027951777, 521.016646550065, 525.351883626171, 526.070017253826, 527.728597146012, 523.834287346105, 517.567024600093, 522.283342157679, 520.889186322575, 522.640570470788, 518.74281272413, 520.155515576818, 519.593344203166, 519.645711970021, 522.015553512418, 529.66743903889, 523.218877727032, 524.9478487813, 522.862715030529, 523.839404017852, 520.618646984611, 524.063925661438, 525.984514748568, 522.033871672936, 523.982928599768, 525.564800110042, 531.491413832431, 521.744004015641, 523.284585622448, 525.831074623707, 518.644050644438, 520.383605944275, 526.765847353636, 528.303803011163, 522.638780131983, 526.543163413016, 526.002681698422, 518.175451444438, 527.592995706656, 525.393048054133, 519.434398441392, 517.158991607025, 530.141546575293, 525.072517957869, 524.737980141844, 522.784645819196, 529.235017782385, 521.210998619053, 518.37867081385, 516.666577692282, 517.743650620023, 518.692435484263, 526.942487184064, 521.54931224236, 523.464608237406, 524.591813115652, 523.392286988597, 518.314071833913, 521.579199248775, 517.388701073647, 521.612622258991, 525.9154574828, 522.379245163892, 527.347382359487, 522.487548571201, 520.156827162856, 519.555632073754, 523.225912941352, 521.740762051573, 522.960404389198, 523.410772141336, 524.357165431679, 523.172619387921, 517.429935209453, 526.135224970904, 526.437797457496, 525.188876199473, 525.830553998955, 525.635767463951, 529.316252410003, 523.257840089862, 521.313515661508, 519.880483352758, 516.092235139523, 525.472158161874, 519.941801414366, 522.880532040274, 521.488509470293, 524.538052638115, 518.365641820578, 524.384952494445, 525.678528066438, 520.416741474206, 524.54715649368, 520.654092735555, 522.210869576343, 518.028203076603, 525.539512395452, 525.256790195383, 516.721812687569, 523.334683039057, 524.323752347942, 521.362879484344, 519.885601988474, 521.807735219033, 519.521647070105, 525.672503066648, 521.849373541546, 525.813353207754, 523.302201749047, 524.798622671591, 521.998000697916, 524.807381212623, 520.896092569213, 520.886335506817, 523.675344775578, 522.370636009573, 521.985363080639, 520.287379328717, 522.00127658612, 525.780662464646, 520.773635988563, 522.109311494206, 521.425128162736, 521.668817822335, 530.308834307537, 517.968229116007, 524.706619453254, 519.762338939783, 518.489963620056, 525.652460505799, 525.455215153059, 524.463857785316, 525.379352583475, 522.921063729995, 523.259023179962, 519.569745244601, 520.436976687192, 521.840410527709, 517.455112800509, 519.473246560369, 519.941319423794, 518.766903591984, 522.34532531552, 524.206896250587, 519.77998357925, 520.055746814427, 523.641887336246, 520.254059179976, 523.946536192572, 523.72014025366, 520.990156489584, 526.133244920494, 521.927920408723, 526.944808030331, 521.763396285466, 519.835317065903, 526.349145993318, 517.740154896845, 516.28229047545, 523.533128292585, 521.464842033725, 521.012374972436, 525.564008927992, 521.950792226402, 518.497910149325, 516.721363503355, 524.033823819257, 522.033266296932, 526.61935658673, 520.985505561485, 524.293363717333, 523.772954127024, 523.182028395219, 517.887363651158, 517.454692259274, 520.616750152542, 528.043630215713, 518.101478077059, 525.795211687362, 530.109175946928, 520.96842667726, 518.342707883557, 522.153953669689, 522.242092560982, 523.226762924327, 523.872970494237, 527.714515862799, 522.969846595405, 523.781122087105, 519.03395535599, 521.616964043511, 518.983237907004, 522.832068931986, 524.522907662904, 522.431468354504, 526.594121269433, 522.350049332715, 522.579307495292, 521.875878957758, 528.326120635727, 520.407777545959, 519.264266034231, 526.100415528781, 524.500956862281, 524.537477481975, 526.728280009323, 524.499071361867, 521.410931837309, 524.774166212183, 525.183905933491, 524.638597508052, 524.23284262846, 526.717071878463, 522.559500469845, 524.735239331637, 528.110943752266, 525.006015811137, 522.094492455197, 518.92558757211, 525.363181747603, 518.380580069771, 519.250429339123, 521.378531010914, 522.382219062946, 528.15994426939, 521.253815471493, 519.627131051072, 526.581731281505, 522.953656689527, 520.743396326515, 523.295006450697, 521.942905245595, 520.476409688197, 521.724496661549, 521.110738014542, 521.743225496137, 524.5420139898, 522.373778605343, 520.973848310965, 524.267695894, 526.301553031818, 524.638003483178, 520.81943028471, 520.697417400234, 522.015778142378, 521.250559006025, 525.075900754195, 520.99014802837, 517.996676225363, 523.847661095082, 526.399606742154, 520.596651929957, 524.129164628259, 518.401276373867, 518.665987140667, 521.790158331429, 519.63018394182, 523.521283383679, 522.553429119025, 526.278528903019, 531.135544785524, 527.207730613086, 523.206644968967, 520.755371793463, 522.75930112973, 527.173106847351, 517.224741813366, 522.351937978329, 519.069231648131, 522.909781105963, 523.384350801482, 519.054848519891, 523.767962505202, 522.597269926195, 521.373094360068, 524.496118862156, 523.485257161806, 519.963912469428, 527.447572219068, 520.964568209125, 518.864718251943, 522.488182579251, 526.090398343998, 521.699750575137, 523.258467962724, 524.762006012492, 530.205923624722, 522.133598955586, 526.156709582178, 522.143932298154, 522.626853758178, 523.652547919353, 521.909798044322, 521.024890038399, 523.163153921375, 519.33358288749, 524.178165500177, 523.545247168112, 520.576782889069, 525.651123128866, 519.853389526512, 521.987791529744, 525.016024361053, 518.50296926143, 522.501174287016, 526.422399050118, 523.677642879694, 520.634443035341, 521.549711992577, 523.301985037966, 526.112965315686, 515.501177719851, 523.247316311967, 521.53751999664, 522.923024456935, 524.563672671503, 516.476446132408, 519.820103135036, 522.628204582684, 521.827094569695, 518.818472413867, 516.930267523214, 520.049666909488, 522.37004007128, 521.113999374799, 526.884976500034, 521.454250118261, 520.705082636437, 528.532158921897, 524.065860431668, 524.836701103222, 526.948138647465, 522.152987001013, 523.163493343119, 521.480017721979, 524.193580378968, 524.487618273624, 522.439233869812, 526.165999730979, 518.791510592859, 525.80158137895, 526.177516317591, 525.850007422807, 522.385678515715, 523.50612465872, 521.370759033199, 522.569862079741, 526.311777195636, 523.588516689505, 525.466995055025, 523.291616326352, 517.762196043519, 523.735934005269, 520.942733462895, 523.490882894162, 525.360873170017, 519.877731148403, 521.611014689936, 522.368498846253, 524.460208022032, 521.277217952571, 518.943216335811, 525.677942026143, 522.961515569208, 527.803376757544, 527.51390995403, 526.704720303187, 522.365292186365, 524.653392055491, 524.768033868183, 521.952897012627, 526.193762580091, 521.697248086543, 523.649124465521, 524.7045176794, 521.386849570825, 523.760421703327, 524.957612839874, 520.842967148151, 525.522055912232, 525.334648996099, 524.939562636292, 516.565066672724, 524.624417690405, 521.529404265535, 522.324854302071, 521.811470435149, 520.846483427652, 520.193950381575, 523.290985667823, 526.345644275901, 523.730123347176, 522.59641524166, 521.210883377268, 522.670693035905, 530.307282602434, 523.972062469941, 521.797761112354, 528.205855700286, 526.088630624046, 527.602497019924, 525.528606289934, 522.379346143667, 519.194026150756, 526.275330817526, 521.061833604592, 524.36496270067, 524.617896646269, 524.455701033536, 526.137038833656, 519.936260799759, 524.219115296176, 524.636128179559, 523.129998554308, 524.590211453077, 523.92310924952, 525.455297202266, 524.67420450776, 521.421148905869, 519.073077563065, 519.693686861035, 526.715945904543, 517.29890229579, 524.623218346987, 524.09969419429, 527.663885405183, 522.448517295343, 522.18479343595, 524.567012497746, 525.550589834183, 524.308704001217, 530.095555732126, 523.958741309549, 524.711764082262, 520.789339515268, 520.752501501617, 524.938335874591, 521.12854435347, 516.907077400306, 522.933527504266, 520.029414391266, 525.23824254039, 521.332874970759, 524.704182762333, 520.044658329585, 525.892967929556, 522.646207592937, 520.7402599741, 520.480298343255, 520.465331294424, 523.527688765734, 527.80443868414, 521.076395656638, 526.15429896973, 527.605548293367, 518.866023156561, 526.253758355206, 517.131468333601, 521.500862326766, 522.189956182274, 521.897118479833, 523.602490986045, 522.214946171904, 518.744075562039, 523.341458395076, 518.38967163978, 524.373799022652, 525.617417617998, 526.875156454892, 519.645373619487, 520.126360737176, 526.458284700346, 517.167788232388, 523.457568676652, 524.870087899171, 522.633505856825, 524.124638036725, 522.016740631575, 523.158549345354, 517.076133859217, 523.748398860515, 519.380137885761, 522.260116440062, 524.131232215502, 519.077316065795, 523.608623356819, 521.529897078925, 525.350893801552, 514.409239671885, 519.210255940398, 519.102115560452, 524.785659630771, 521.191881760044, 526.044860843467, 525.886216270744, 522.923217519303, 523.976338638715, 524.703514121185, 525.786362821455, 523.158786415605, 521.142371795624, 519.138211924653, 518.188299667279, 525.902972685916, 521.702907244886, 524.80928181765, 522.506389098132, 525.852126434035, 523.598546369916, 522.489978646646, 522.427203199514, 524.451806002916, 522.828218515417, 520.91896939473, 522.140389823323, 517.988207519166, 524.582559686205, 522.338454043978, 529.144080162096, 521.044794427967, 523.285879579206, 521.301839337049, 519.314661940429, 524.892602333549, 524.291789123202, 523.138611455946, 525.152729136131, 523.871459896804, 526.027517743564, 530.237723736898, 523.661860168241, 518.435174113593, 519.617576615837, 523.570115643013, 520.59532785665, 527.435624110605, 521.042758201832, 521.072137802449, 524.340063089638, 522.364516640037, 520.942250064944, 524.019156540843, 521.762075728983, 522.437369966641, 525.783830444019, 521.66929824054, 524.002730446289, 521.321704853272, 527.342362427853, 518.492247128768, 526.151299068305, 524.093584101034, 524.585363914664, 528.002264652616, 523.307630231803, 525.490095472427, 526.860569170709, 517.803896872811, 522.730117280735, 526.385318913479, 528.070396051298, 525.778021218138, 523.732202099955, 523.260331388943, 525.600775778105, 526.244783543514, 524.004825664988, 519.68720156431, 522.072825506636, 518.888362198016, 521.96552384835, 519.250060332069, 525.265274382718, 522.656974226444, 521.912465981556, 527.744977969613, 520.623018095299, 524.042576530481, 520.570368153379, 521.409902664666, 528.638911118601, 525.408335357924, 527.13592410827, 524.749549437638, 520.620115003993, 526.792097003614, 525.195017096678, 529.946435142292, 519.606596578362, 525.738357996536, 524.857462297593, 525.338388739583, 518.945713215873, 527.873505849849, 526.536048143515, 524.185039919234, 521.3302709704, 519.175022629501, 517.270801505936, 520.911636604018, 519.613830694979, 522.661801516586, 522.263724345221, 522.154929799178, 523.898340379972, 527.239988901589, 519.2294566898, 522.252523029232, 522.119442840406, 526.928746458602, 520.0143515063, 522.646555828226, 519.198481428547, 525.336012021498, 521.499065381113, 523.691357123623, 522.568078637669, 526.023624329016, 519.922748994592, 524.286438872984, 529.913441735968, 527.263141960127, 521.83932403738, 522.071961689505, 518.620653745733, 520.67995784432, 521.274914254932, 526.319111663944, 519.939123272757, 523.870212744517, 517.998581285151, 518.361065557329, 525.614403050411, 520.367416708748, 525.980386113294, 523.459383157256, 523.154216776235, 519.890419009696, 524.231818458569, 521.183084659951, 522.575008270824, 528.940516937363, 522.778646147423, 527.258397911869, 519.789361818577, 525.588005940169, 527.970382928792, 520.516632229602, 524.118022384987, 523.421324142068, 527.213472676744, 521.747960117507, 522.419509517133, 520.168002399081, 521.844081424178, 519.693785506738, 525.80083906929, 521.014604903149, 517.697503552586, 520.809537977575, 518.898595467789, 521.916354559681, 522.118837863252, 519.56068696836, 521.327141840677, 522.071904650464, 526.074932549001, 524.799339841785, 522.828467331387, 528.281363068098, 520.48968181602, 520.113360045342, 525.76290136563, 521.409038856684, 522.501934200439, 524.772958238488, 526.695705647687, 526.072306570533, 522.893474787022, 527.225863647357, 520.477510118635, 517.980375346082, 518.877878704148, 523.684639764723, 525.694984166533, 521.515301907118, 523.612608624614, 520.684755971242, 520.934380052801, 524.898199347831, 521.768891588096, 516.674714163998, 525.973077491302, 524.391337841898, 523.399930170673, 524.495110680704, 525.152653847742, 523.474205744398, 520.661756830401, 520.834127268216, 522.60224254581, 525.699764569147, 517.923136015885, 523.901618412169, 521.3025485887, 521.028467229354, 526.035882294143, 526.556452520683, 520.556594313694, 522.342006284794, 524.949950939612, 525.373516209654, 525.358717466046, 519.080930071159, 521.883946468146, 527.368913957312, 522.625414962769, 525.438928388316, 520.125492984389, 521.484778011528, 523.922078821714, 529.633101369256, 523.523926509622, 518.962022000121, 523.947077838979, 523.817427071189, 520.943189378694, 525.491933825636, 521.424290030177, 527.381880400149, 525.40583519063, 520.405672475251, 521.758933481441, 528.279773189341, 519.387557994953, 521.872365330512, 524.612096361356, 521.778180170318, 526.167405616011, 526.850830873002, 518.388441625367, 526.310020207048, 515.745893156655, 519.5318435334, 523.992608851512, 524.474297740774, 526.402373262443, 524.38472671098, 520.413390347403, 520.935353676075, 520.057579999341, 524.174344558659, 521.647963643148, 523.485878873057, 521.153009920212, 522.843642348098, 519.257620635629, 520.940803859843, 520.246913592589, 521.304592129576, 518.217524642507, 520.343253058335, 523.468581166947, 520.969350725895, 522.442361490609, 522.141616926649, 524.668557233574, 522.375790790037, 524.915261809395, 521.686057406071, 523.966595180532, 522.31443985787, 518.50272288045, 524.23325659884, 521.373450497038, 521.123709427524, 524.384373302356, 523.605608277355, 522.509912328833, 524.516578946449, 523.140816257389, 525.679460481967, 516.473242688876, 522.000549237925, 521.768220389211, 521.671616484252, 522.718644019619, 522.657374927723, 520.340096156804, 526.458714066069, 516.387547677375, 529.75994539273, 523.68932763697, 522.30589629517, 522.953245883126, 520.667971466798, 530.399532304635, 524.656513603691, 524.734810577876, 522.42870463001, 521.126058844528, 519.970997763678, 526.46610349991, 523.094545602768, 527.005870159922, 525.703522932732, 520.006284132462, 529.513083332153, 526.533048593461, 523.368247260353, 520.395751471165, 526.775787993462, 521.257820224984, 522.217601058487, 522.239317589719, 525.466300260904, 518.460650156212, 520.314484087162, 526.195555394898, 522.625085161749, 521.400801366689, 515.932362537178, 524.041675128357, 525.284242689651, 523.294487033905, 523.650701212244, 526.539060550511, 523.938195157306, 516.526972034309, 528.46603588352, 520.583259314518, 527.210906660591, 521.487806638014, 526.439958329671, 524.088691844549, 519.922906263161, 522.886750558139, 521.279938549816, 520.714226150534, 523.397291836607, 526.116608195711, 526.190888666326, 520.608185455534, 522.919478687241, 520.274048345123, 520.414273740289, 516.777589355165, 523.655842759062, 519.854558558024, 524.166294171654, 518.489468440547, 523.097083950362, 522.820744999309, 520.011474679956, 522.26600999498, 514.928045172074, 520.331693296319, 520.382928400357, 520.524789936386, 525.940082967801, 525.020176759365, 526.854968124092, 521.531266844299, 523.117000696654, 521.55401121076, 520.791541866441, 519.708416921296, 518.224529876897, 521.57033062188, 522.680265219445, 525.457319621452, 524.184214907651, 523.683473546575, 522.618359341951, 522.528341380901, 523.377571460802, 521.034904555782, 523.927472868571, 521.261804782024, 524.078880429147, 523.799785975032, 524.595242941008, 519.075102060348, 526.368923025488, 520.212761133977, 521.393509009632, 519.64976938525, 525.579849271013, 520.111348301896, 524.784649303146, 522.984805437671, 524.925705074854, 525.209692544071, 519.072254157341, 523.97484111554, 522.253523405751, 522.812197629687, 521.410863390309, 524.093640003149, 521.945954808187, 525.251359503133, 517.514131099321, 525.107560970656, 521.485786219206, 525.14824292442, 522.988073873347, 520.189240032143, 516.61539277032, 524.206193416013, 522.731358261686, 520.560757038696, 519.69530886787, 520.019721001726, 516.436374424248, 519.129560423332, 520.082135323912, 524.585561513557, 519.20794501675, 525.967678797957, 521.950274206589, 526.331893917777, 523.860919915499, 523.235444017449, 519.796688672636, 521.323982483614, 520.687865287498, 524.171742284282, 525.541530971889, 522.881810587908, 525.623513102754, 523.331189160171, 522.025389327454, 523.484253890942, 526.269072990855, 522.341437480663, 521.770152724418, 525.250135760884, 519.024830025639, 523.113004371705, 524.647145017519, 523.077308702266, 520.491757269717, 520.583993414101, 526.205168005122, 518.126283835834, 524.065115312358, 518.91108699091, 516.569437524439, 527.35548480225, 527.100820229071, 521.658591976046, 526.044380875169, 523.268568143552, 520.121581802035, 524.265230291868, 524.051988140055, 524.198420907806, 526.941915007571, 523.205654184225, 522.334080789287, 523.866256339566, 527.785548811696, 516.11919701577, 523.757083321436, 522.137624291654, 523.77789812206, 530.362460036609, 520.396578801573, 519.511810254583, 521.596268181305, 524.6355763042, 520.752921604638, 523.841704005074, 521.267979203614, 516.808859952299, 528.193054529084, 524.758999020484, 521.305640392705, 525.221421398738, 523.176731118376, 523.965780052819, 526.037626495139, 521.361475159275, 518.825079052563, 523.586814975284, 525.582839216117, 521.48880014378, 519.772392204005, 527.861433851528, 528.692750237848, 525.729572653875, 522.129851347518, 517.252281706269, 523.089346405065, 518.906374031977, 527.524204126448, 519.299159971499, 524.725437634928, 520.717754359107, 523.828350686843, 522.314868141006, 524.234684293024, 520.282113380529, 525.243535798462, 527.656351483727, 521.587115082871, 525.356311159997, 521.46268170145, 521.896257639797, 521.092420597491, 523.597284528663, 520.72847212316, 519.30324716011, 529.843824682604, 523.084200844933, 518.653381900834, 528.877951112967, 520.481870595692, 520.041376441111, 522.965014340592, 523.842652056446, 526.08459859831, 521.402947461057, 520.505188308544, 521.529087482374, 520.007490958383, 524.00229247655, 523.958997348756, 524.8471430853, 528.458335206103, 521.681085941572, 526.119118429759, 522.077927933491, 521.48054249558, 519.922931826621, 526.384202384822, 521.142349616387, 525.595899402999, 526.25447168312, 525.582716425367, 516.71054930492, 522.376857012021, 523.032942077214, 526.288252653544, 522.005818862927, 524.04068446622, 521.494142596776, 524.775317954564, 521.609327395429, 525.24945607105, 521.925827854958, 527.562480889376, 520.194787717208, 522.18541717533, 522.25993431856, 524.237219987315, 524.21304628678, 525.916997561517, 519.784737163079, 524.906550282528, 523.010821655091, 526.79416336049, 522.279860516156, 522.186457522012, 526.243190274456, 524.627086529316, 520.625667075637, 523.414201648088, 523.393309054985, 521.423720978687, 522.178406787882, 523.831345375812, 526.341421682298, 522.260197456339, 524.611246701101, 523.847178160435, 524.369096695888, 515.376366640971, 525.306691630792, 520.648905402496, 526.763826615751, 522.546760932676, 521.959298657454, 523.54823996887, 522.841194078001, 526.483826280693, 526.278050568385, 523.072409569667, 520.022515959198, 520.009890955507, 521.227340940833, 523.730388719434, 523.329284596548, 524.295181513898, 526.921673383499, 517.419176687745, 520.18084421438, 523.573535135307, 524.478098491933, 522.333278033278, 520.744185909069, 520.436894784913, 522.114722622963, 522.40920993523, 531.419280816103, 522.762854129561, 525.599432489391, 524.315571317754, 517.479582202135, 522.439188403945, 520.228944822636, 530.398332680217, 522.781718285261, 526.533968630631, 521.622051421171, 518.740799838432, 518.1784416797, 516.934387911945, 526.550862012159, 523.786533221659, 520.08820707461, 522.604226589985, 521.779394589494, 521.157652938512, 523.344299559306, 525.41403460427, 517.982551907327, 522.317159998995, 519.187421050728, 520.119980768556, 523.336284194475, 519.432729753053, 521.299319925631, 525.836756688419, 522.312319573459, 525.960443430444, 520.714060399917, 525.318982008337, 522.381908474562, 517.875120891929, 528.100054960251, 522.641320627255, 523.554442274124, 523.913553606439, 525.125370242783, 522.253585607075, 521.651798684919, 523.860660499743, 521.974373950165, 518.429168546472, 524.230600855453, 519.978275688719, 522.04550423105, 524.452317381057, 519.904477683081, 521.951061589001, 521.99334837152, 524.06537542382, 525.594555074792, 524.784269304135, 520.56211708167, 524.070061576137, 527.091317405647, 520.932657009607, 519.965594561934, 527.797624071809, 525.277526582263, 524.241805466907, 526.617296527722, 527.688978684743, 519.322237793664, 524.853013147566, 530.233395477114, 522.643245090404, 521.705134566603, 522.327947871808, 522.633207972374, 520.910113768511, 526.874051432949, 518.394696205846, 521.066983379717, 524.672126141749, 519.857335693546, 523.927209506842, 519.506248016405, 520.879200163595, 523.594674136289, 526.224889106774, 524.090925023894, 522.69022542031, 522.984514860847, 525.115530433785, 518.269257869257, 519.866914275174, 525.331746734047, 522.043534358707, 521.354789891806, 519.858760184363, 520.523692675277, 525.009416798112, 520.830915996101, 522.555889583003, 519.357474254964, 526.241054402273, 524.991231599503, 526.391302551028, 524.27553812617, 519.490475197752, 525.563896316055, 521.529362020653, 521.44045242043, 522.97699765351, 524.636950467423, 523.300032275457, 522.001697996771, 524.07256919753, 518.565361440276, 526.964662948559, 518.49002872983, 523.083845325078, 528.535620023697, 519.69336550614, 522.220981550073, 520.23470859852, 514.533735279855, 525.534889756106, 524.312449435101, 524.696385661434, 520.018354536869, 519.801310091029, 522.665206851771, 523.873030111961, 523.066179227551, 520.561314243843, 521.331925927899, 526.741408070818, 524.342732043732, 522.424384200454, 519.607133849563, 524.015162139079, 525.898967599003, 525.543263063181, 525.198864595044, 526.915263492515, 524.187896630929, 524.927569022058, 524.423931621698, 522.547270894667, 522.627182135678, 524.399910647582, 521.502905670709, 525.149724175334, 525.322461824859, 525.040795486503, 523.095131146311, 523.52600152147, 522.833047164426, 519.959632081732, 529.101188946366, 520.836935876669, 526.645726694726, 521.221348692007, 524.392439937318, 521.394095646693, 525.394491282077, 525.923108621112, 522.881659906684, 519.139282356522, 523.74138532107, 521.997474552806, 521.781397788698, 525.093666019815, 527.500737194622, 523.649016602252, 518.115349989752, 519.303485088897, 521.532306018215, 521.742361520582, 529.719338285336, 517.928336384461, 518.964942760843, 526.616244813351, 522.686891070243, 520.414105524222, 525.459126194025, 521.091169716432, 520.748341856243, 521.900251671253, 521.438878031855, 522.66488682276, 526.349293259495, 521.450377658185, 525.210936360876, 517.815163009615, 521.535698981752, 527.482802388989, 526.244161967147, 526.603750719353, 525.064212588671, 523.052912733945, 523.276738733144, 523.414772992463, 524.307987471078, 523.03001188399, 520.01790843881, 516.810002093765, 520.084159551446, 524.551719472515, 526.385837640358, 520.57376278572, 522.842173723281, 527.479236804371, 520.477810575459, 521.770678166292, 523.254153487898, 519.378307597413, 515.394692595952, 522.609227797348, 516.239954815626, 516.083472671035, 523.838542589764, 521.2688257531, 524.203161277855, 513.656935632558, 527.463676212952, 520.885055087562, 523.656958870355, 520.14044864892, 525.185283984652, 522.90688898649, 520.616772642575, 520.50626538166, 523.208867623264, 522.861502298544, 516.763735834798, 524.545041641348, 525.86104333147, 521.200100641999, 523.041495718878, 521.401580735554, 524.240702169369, 521.807692633193, 524.981011878819, 523.334178478666, 523.236452501268, 526.138177906983, 523.480706215293, 525.977389277995, 527.502161378367, 520.297531263043, 523.17045360036, 520.540732303334, 521.243807717233, 521.27908488303, 519.977888493729, 521.019789814706, 523.72612477086, 523.272717849513, 527.662091005588, 523.051935948021, 524.302397059927, 522.697974639119, 526.248214040305, 517.333480343888, 520.593219182382, 522.663091735089, 522.318274497598, 524.814538028937, 520.667231086716, 517.809535458107, 525.332017827888, 524.881581142035, 524.096174705972, 523.58757176864, 522.555068688413, 525.40171220813, 521.001877189962, 528.156937955708, 522.329201545495, 522.467911623154, 522.438779915556, 523.653407523478, 521.378793840416, 521.921640491987, 523.530770524031, 526.126335295989, 520.217092598409, 528.862303033028, 520.500832832165, 521.575534893979, 521.947574415571, 521.857688619244, 519.166635983493, 521.398089496272, 524.822565220385, 521.26713462712, 525.39985480694, 526.237811612182, 523.391205684353, 521.777058637323, 524.309126564567, 526.142859485573, 521.529498245896, 522.570128021218, 526.585635341168, 517.364448535743, 523.396520112262, 520.997859864023, 523.200780409542, 520.408642377032, 526.13706014685, 521.32207694463, 526.732092867574, 519.192340891904, 524.936884107619, 526.991811475175, 521.077051348136, 526.322474935034, 526.947730118802, 521.821283371094, 523.527003426169, 523.499545572613, 521.53116834936, 525.519095572274, 520.912046659544, 528.577012259654, 522.305712799574, 524.748008031173, 532.557410011552, 521.572082334618, 519.293252796922, 523.792899088273, 522.140194366145, 522.358422518949, 521.337839881095, 520.081332955606, 524.619475685259, 519.576659237124, 523.459332066537, 520.177262166952, 521.967156157284, 524.127244833226, 523.19696080074, 519.92686956523, 526.718323989816, 517.306206549299, 518.774857517195, 517.905944793786, 523.141925776522, 520.749940217001, 521.715927162495, 529.354897272027, 520.581255548803, 521.216753095015, 524.846278446028, 528.925459144354, 527.354691619922, 524.902803068213, 519.213487592867, 522.245073835091, 521.335364006658, 524.505413933174, 527.725118899235, 525.701568934413, 518.881345632417, 524.333188797784, 522.481521245155, 521.222211580658, 524.177855594318, 522.754983967489, 524.9642330558, 521.146758832138, 525.384807907175, 524.398685724032, 523.603490440723, 516.298458411932, 525.901621241444, 520.126581002993, 524.85306933524, 528.606290412219, 519.662675526325, 517.098654370767, 517.591044229228, 519.699843146807, 522.920594279357, 528.134305027505, 524.356474973017, 521.149946775479, 521.733672519424, 516.576135858476, 522.220496114524, 526.162910349956, 520.903683699487, 524.609381363603, 518.870848603084, 521.714811096812, 520.433247260725, 526.088488562422, 523.256138884904, 524.228424263244, 523.360411564621, 521.591497577211, 521.402127083158, 522.695051874247, 524.091848055862, 521.585582538612, 523.229869031972, 521.743033181156, 525.236198764387, 522.617320274909, 523.840332022643, 521.11610270095, 521.366879226571, 526.207144954404, 525.109371951975, 520.149485621036, 524.361293340927, 520.017593451589, 522.49745031919, 522.523500636294, 526.309522753383, 519.707127123762, 520.761849925176, 520.525658088574, 524.743642100871, 522.191852303957, 525.789605376979, 520.608266412699, 526.188509694433, 523.812708762637, 522.976280451607, 528.35089939092, 525.545312480831, 519.99171788417, 523.388147352063, 522.319297696201, 520.883959813297, 519.625434434929, 521.769500394114, 522.564851034379, 523.060199812581, 526.468935404538, 520.35182221358, 521.830542218172, 531.740874160923, 518.73604019541, 523.506711125438, 523.944595060077, 528.808399374041, 521.91623870441, 520.374161216535, 524.200856436967, 527.421690848339, 525.599581496339, 521.591901734749, 522.672986249892, 524.948850785154, 520.195118236205, 524.778493395222, 516.630765793131, 519.058027708444, 516.228477191039, 526.661834625802, 524.146144355951, 524.054233839795, 524.672335779578, 524.194286040847, 524.321782373791, 520.921979843814, 521.069272083732, 523.455867124506, 522.229462414857, 527.057083106525, 522.020430763976, 522.440555009082, 525.055136322742, 520.775190995579, 518.943300759855, 520.233809362199, 523.066418658072, 524.3597517528, 521.391897784361, 522.166319421748, 528.739572215908, 523.892631480128, 527.109626341982, 514.747597853887, 524.222978533641, 522.292449292769, 524.420902753478, 522.994229265916, 526.235719523091, 523.241009838335, 524.236617268093, 525.239670463464, 522.739135825541, 521.847087819169, 524.907836129615, 526.477289096734, 524.599122307042, 524.453724677914, 525.485575409325, 520.902224214265, 526.026516174045, 519.030559156749, 519.096733041897, 529.01515083944, 526.891867395314, 525.80538460607, 523.494030591713, 525.058717907787, 522.286303177606, 524.92983429902, 525.248241140366, 519.130891020414, 522.816870088145, 522.866013655129, 524.556536368627, 519.600937458687, 515.3234746212, 521.990291021321, 522.710420526829, 523.083184812643, 521.329780011373, 525.931239724752, 524.864713830919, 523.160826337215, 521.663695806455, 523.130978739047, 524.82871205728, 528.850429517411, 518.45908275811, 522.68323255701, 520.80713550367, 520.08396154047, 520.273663588178, 520.62576043419, 522.30761631748, 521.394086990617, 532.40856844214, 523.835717536626, 524.73357915003, 525.150548603741, 528.170657797382, 526.824746453031, 527.818561580078, 526.860638084275, 523.822092149139, 518.438939224862, 525.761491184833, 523.119116109274, 520.854340950734, 522.510350809748, 519.02041043458, 525.278329778661, 527.296099332022, 522.834491498609, 525.625728904866, 529.131725250144, 522.407681556755, 525.717601082624, 523.276082253372, 520.597616240712, 523.13112155138, 527.752829837692, 528.206572485226, 515.519908686089, 520.69586599524, 520.859053898198, 522.461348787463, 524.855863032973, 525.143480705798, 525.042031997906, 518.475188750998, 527.609898367486, 528.781657759269, 525.203217427919, 522.4459820767, 519.524943844073, 524.511169652031, 525.155877321086, 517.209466680217, 520.051214361295, 524.855143712427, 526.379411859166, 521.371119700716, 525.065924159562, 520.529687246152, 521.966994523083, 529.009967965991, 522.617716218677, 524.004939393576, 522.847209824359, 528.622152037319, 522.572086852921, 521.740722190777, 522.037168683212, 525.756856731047, 527.145826073331, 525.660079794828, 518.506972722023, 521.503046563802, 526.239992845337, 521.29121283585, 527.36156872729, 523.01808860549, 522.313165895967, 521.484847677938, 525.575996015956, 524.304162461706, 525.178028814587, 520.339454963014, 524.378517604032, 521.531379468202, 523.151767026275, 522.99883906379, 518.162061988434, 523.372771610233, 522.257799122597, 521.911327942689, 528.322345907982, 520.095450592358, 522.817194606073, 519.809640416666, 526.120555076182, 525.216065165457, 515.027692709704, 524.238764904215, 519.20808627446, 522.423007460855, 529.359321899168, 518.490420253623, 518.396635470845, 522.441673336485, 527.205127598977, 519.805060830535, 521.393129819049, 520.975592102986, 515.985805786742, 518.090667158454, 524.076182073874, 527.469588556339, 517.59612532068, 527.334207677439, 522.773082749685, 522.677582218577, 525.829294873011, 524.754781967125, 522.30769919311, 522.855316353917, 521.955113516729, 530.066622464182, 525.112188565806, 521.804163879994, 524.212365825218, 523.410568599418, 527.385633028676, 520.374549393999, 524.186023347787, 523.954678063596, 518.941816142734, 527.404496330043, 524.751308548651, 520.076294281047, 529.786730610725, 525.047369570982, 523.212781246926, 519.220824249467, 527.461298616004, 525.605653843978, 520.234160369874, 530.397988115099, 523.292310697426, 527.247162295594, 526.863860861363, 521.481008463595, 523.97533958821, 522.881853787943, 519.843600180243, 520.813983477449, 521.218354986153, 523.911618787239, 529.468592873837, 520.465067699281, 515.05813915978, 525.995742759796, 522.129463746954, 517.781795951718, 522.457060721242, 520.170760922268, 524.149012996903, 523.145625434624, 527.003917721234, 523.827252790034, 522.428344450074, 520.557187811631, 529.166723035187, 526.729599226062, 518.557543434954, 523.676727805635, 520.06835620487, 525.172381440134, 525.282857117396, 526.874562713247, 522.55069794461, 523.622305366671, 524.309448734956, 522.116172967043, 517.0960369447, 520.749939066086, 522.310827973584, 524.413335080249, 522.011439485296, 528.480557880377, 524.964438001092, 517.702263407321, 521.366294034319, 524.048300701205, 525.205772442288, 522.62991083141, 523.532139859996, 529.285716966892, 526.054539798198, 522.350440630581, 518.891128698453, 522.061695542918, 526.014890156387, 529.084261671699, 527.916798470566, 523.29653725467, 524.886191296472, 523.912993204829, 515.778515639951, 520.651777439644, 520.714159785978, 520.76778579696, 519.44909016263, 525.077277865308, 521.893377489074, 525.781282861707, 521.988617795333, 519.892148918905, 527.82665424673, 526.604697720748, 519.94729976461, 527.009890236225, 522.072200747041, 525.9255144048, 522.69113333831, 520.204099233447, 522.033553226564, 530.100912430822, 521.562566457576, 522.911262506374, 525.134173426384, 522.882542223843, 528.944443002443, 518.285659794482, 523.226918111391, 523.059666081522, 526.966507775123, 519.18565480184, 517.741780025444, 522.28759028054, 527.101596135238, 521.382591415667, 523.196146544056, 520.008242418056, 518.58602410475, 523.872720805771, 523.343396784724, 519.532157719454, 519.765644510526, 523.300530046974, 520.103319537661, 524.266749762389, 523.176869182186, 522.067629352825, 515.252639099461, 518.496250960303, 529.10513686909, 528.625993195897, 528.073983399521, 520.580114721773, 526.579423044372, 523.700419172811, 520.724245823658, 523.651920969456, 519.711303800164, 525.624656609678, 523.910856354311, 527.033275320544, 522.829811935152, 523.379890781188, 521.798225785528, 519.143655466428, 521.017668446678, 520.795756361344, 515.782653064309, 521.706605217974, 526.943508647376, 526.714737104596, 526.863634223723, 521.977889051446, 517.723420444725, 524.680643858395, 525.164243747064, 526.835001282239, 524.739062022809, 523.748875098449, 519.674203109742, 521.360698258033, 517.603393803776, 527.382870239126, 522.640798606714, 524.89824630108, 520.07733568161, 522.433136231771, 525.923667627523, 527.906430219087, 526.711060360287, 523.436371128218, 522.158378975926, 523.833182162021, 525.718090461052, 519.946332630878, 527.916100528452, 522.956822915916, 526.412310038559, 527.407008103788, 521.650901975648, 526.605723861467, 526.451608313806, 526.932714005831, 523.49084779218, 518.246861380393, 519.357441548298, 524.1182892398, 523.694105437495, 525.321027524798, 522.445264129753, 518.30770188882, 513.3865172708, 523.668518376104, 520.177633089474, 516.759621613085, 524.037959270779, 521.062612737257, 521.341626608548, 521.152447949863, 523.284330108954, 517.621810263418, 522.957919662227, 524.954935822488, 517.164707713071, 522.824570674408, 520.773947697228, 521.468794102255, 522.743362009644, 521.985884200409, 517.981441951684, 524.28733768579, 530.563275059516, 525.942529210377, 518.67969119664, 518.647865922507, 516.739816420013, 524.907271883786, 526.491492664709, 522.37581392437, 523.198583796112, 522.478070418418, 520.793325122252, 522.85909063216, 523.468730514533, 528.965077747466, 524.793074607094, 522.618811762739, 523.038769414772, 522.30663035548, 529.778973990306, 518.24306877337, 521.818646777504, 525.938178232774, 528.553616680633, 525.471400708927, 518.579808256191, 526.766030601199, 525.523492152257, 524.980023673153, 525.100220248739, 523.343627875799, 529.278261829697, 522.431208143548, 519.581790207801, 523.40890463408, 520.094433867448, 519.667453439353, 518.78167899639, 524.446215120264, 524.554262805953, 519.493504573569, 518.677930420476, 525.329224667458, 530.039659107941, 523.567502356609, 528.424999071474, 524.189799971336, 522.833317702262, 525.558224051025, 526.691913669592, 522.353847560102, 522.367301357839, 520.887268587347, 520.805220457531, 516.929327077897, 526.178139939188, 528.055242664006, 525.754287409058, 522.88077052343, 522.957309517688, 517.820832063545, 524.266392320007, 521.193781243813, 521.702352036853, 523.250276756386, 521.601238448083, 525.57899472236, 520.997709233974, 523.665891044023, 527.467183472324, 520.887292386301, 520.300541334889, 522.932815804024, 528.890989853758, 525.704464214943, 522.730330624206, 521.5090907501, 521.902818388465, 526.869796920018, 520.384783585392, 520.19169625222, 520.883926106038, 520.09742694237, 522.908985255462, 518.764291555081, 525.813720025106, 519.11067154436, 530.255489550711, 520.510572863373, 522.771865025061, 527.160424512607, 523.504554104092, 523.742199329897, 528.424837696544, 521.23147853073, 524.389929931674, 527.885553097597, 524.123473874122, 521.509647557879, 521.84533807855, 520.520901991775, 519.297201461046, 523.967372235934, 524.246512267011, 525.041502804738, 521.277803080569, 517.853451057685, 523.158024875931, 516.526146403485, 525.550542975653, 523.998771441133, 522.479637373117, 516.985681522052, 522.434745869558, 521.165240200823, 524.943545532998, 525.875225974692, 525.173392444641, 524.838102623103, 518.834612260327, 525.593383105969, 525.232952571813, 523.08740604556, 519.83219916227, 525.738784617596, 522.273943440243, 520.780427126974, 523.813104597185, 522.568270598881, 519.645176046812, 516.123596319407, 521.451461174167, 526.306461852068, 519.33592796719, 520.89504508478, 518.848362119608, 523.496981244612, 523.744400647478, 521.081226044046, 519.773621147957, 517.725669143676, 519.552409768074, 522.036846580126, 525.222684154928, 524.257013190294, 523.141939786488, 524.297010564425, 524.426886567267, 523.833295284026, 523.806925998906, 523.23131162752, 523.081566614675, 524.860705875564, 520.776321224876, 518.975397856431, 519.993421615827, 523.868071694392, 521.393468406025, 521.116624710446, 527.522118915932, 522.146685001429, 522.092188534037, 523.168621166831, 522.427025782035, 532.086992726722, 523.713374648606, 524.382593597278, 522.129993013327, 524.305912556215, 529.608829423196, 522.836377128397, 524.076545568931, 523.256389722571, 520.909442054249, 518.1629776213, 523.304753627667, 524.715845228313, 516.094083929027, 522.181187903985, 521.190872671075, 521.813432326188, 524.144538638916, 520.270988112578, 525.96860442059, 519.611802831658, 521.499595587704, 524.202986996867, 521.014741351839, 525.027319376755, 521.871536744108, 523.122108987348, 515.144697966131, 525.144220107036, 524.19935146793, 525.33717457082, 519.837411179675, 526.955925126928, 522.287799210914, 526.248864971464, 520.101086586577, 517.844465533904, 521.947812523523, 517.339345948647, 520.515987270571, 518.544950352937, 530.386181610438, 522.116955226134, 518.948082421969, 521.018942525423, 522.998123214619, 517.936553029686, 518.741516280462, 518.998898001791, 526.173973723573, 523.085641292803, 520.63905269827, 520.831644356223, 523.178624176008, 518.784723497122, 523.741549749035, 519.167686583092, 523.834227137495, 525.704522682191, 528.330632816454, 521.302715048896, 528.720293921892, 525.588317704294, 527.273253231855, 523.499776800321, 522.865764710192, 520.114433046252, 521.193871080939, 530.286977466111, 520.494294293022, 519.853378119912, 525.681912852052, 525.978784848294, 528.666406364711, 520.900107606686, 522.490493462791, 518.384727881097, 524.14311353759, 526.565223321275, 522.425936602848, 522.023906380784, 528.585351870734, 522.878426936124, 520.246412061862, 518.783391757641, 522.366006722429, 520.926759064239, 528.075736269006, 523.672348984572, 525.524067203694, 524.246820026448, 516.326143801004, 523.875283339031, 527.142797204821, 524.466410155894, 520.811800823705, 524.034715612926, 522.056241859053, 521.893262917186, 521.796775856101, 521.372250724576, 519.034162518439, 524.9086485223, 523.117157957731, 522.35664367425, 526.998181498318, 524.353856041628, 525.274722353463, 524.870163389942, 523.177932725197, 527.784067978465, 526.115431059117, 519.363556788715, 523.66697893137, 522.831427321604, 522.42768414169, 525.879553080218, 528.075395155899, 521.4904695772, 520.404920645615, 521.130233050171, 520.565867269885, 525.851031726838, 523.237340601651, 524.258041364622, 520.163524429358, 521.054489655788, 521.539065108553, 520.807437743571, 522.299169424602, 521.661967616241, 518.923781699393, 520.113261066571, 521.574659494105, 524.785314326172, 522.727660417982, 522.902458444818, 521.028947827201, 525.181585904779, 517.744777493243, 522.048812593906, 521.552327903625, 524.940749147488, 520.989270261428, 517.847295081368, 525.481364859919, 519.771551088564, 521.203858340985, 518.482740299408, 524.588296470818, 523.386021893049, 526.599693430387, 519.104535397118, 527.028007703245, 524.605998400956, 525.903724312357, 526.502462092402, 517.617226705214, 521.446497592823, 521.620832146712, 521.03691717247, 526.566967069825, 519.600297297964, 526.18103334956, 520.323516883889, 523.064058634508, 522.949141556589, 521.180173863779, 522.846292093912, 522.503006525131, 527.419042844508, 522.173539615953, 527.792632167361, 523.265078383632, 523.912718044628, 521.557219409576, 517.072251012098, 522.58776853271, 518.491506309472, 525.300554834876, 520.175097019656, 519.198437419159, 522.756158556315, 522.17792437838, 521.249759635583, 527.259870562295, 521.889893042633, 522.34603621025, 520.40148084474, 515.355792870058, 526.170685595629, 527.416144105299, 521.838942748357, 527.639427240192, 516.896649697723, 523.594481624628, 523.70185317675, 519.224908590008, 522.503990745746, 521.006819567764, 520.975263415955, 521.088592197573, 521.499773530904, 518.721103084549, 527.020145238751, 523.958162420998, 521.023605517327, 528.586844774563, 527.324922268174, 527.633325831983, 521.969457595484, 524.4909071587, 525.259624436981, 520.21082355263, 522.472033039051, 522.982504421002, 528.319491985235, 524.135704771565, 521.047794723497, 520.859739629838, 523.454911804641, 519.431157201104, 526.382300356269, 530.688196932283, 516.258138058725, 524.220995646576, 526.365585057152, 523.297855092797, 527.374505591864, 526.503562621396, 523.753092976859, 521.36596721255, 519.707412645867, 525.358262415787, 523.577988198833, 520.999280238608, 525.1931156492, 524.256216063361, 526.949730023941, 526.255514522775, 523.88397660784, 522.434278969188, 526.096636707325, 520.151672208758, 520.743131554827, 519.469995357278, 522.291177440175, 523.301370758226, 523.498290572051, 527.963807766266, 522.250819983964, 521.396816656083, 522.269013446756, 520.810633576899, 522.330965025958, 531.655566099071, 526.632084259111, 525.099829669533, 522.394108509298, 521.055332371329, 520.361348962924, 525.971422053528, 518.149673929586, 524.68684797787, 524.786469870042, 524.955766573123, 522.576276896556, 526.884415765447, 514.689516473486, 517.659492680999, 520.022026558421, 517.462398998952, 520.281800802651, 523.29284925089, 520.233676853339, 518.847191730387, 525.582676395018, 526.300406610017, 519.924640600991, 517.720964387105, 523.487156741327, 522.580514330961, 520.153080880899, 522.360449013686, 519.423026167324, 521.581283890298, 525.875246887675, 523.074148122262, 529.307286522053, 524.543477588703, 522.792029946959, 520.724782350899, 524.480028884115, 524.003761356779, 527.423281539171, 523.987639108309, 524.622901072206, 522.106143882499, 523.129541955155, 525.703547979423, 521.584047450229, 523.530689632792, 525.3813701177, 523.984384440877, 522.043125066228, 525.712028235401, 527.933118835171, 522.280747718432, 515.689427616489, 522.315723321172, 520.445280442013, 525.231623532083, 523.597003452789, 523.171319600117, 519.377207760228, 519.416795256195, 523.043078691214, 522.543793914138, 517.127734979977, 521.250641188575, 522.950834589766, 523.14969012685, 521.305318251003, 518.640212453683, 520.024417148601, 530.048780528154, 522.895271317358, 518.826183393164, 526.930969446491, 524.858799710295, 524.000623459335, 521.114349424638, 521.994255768792, 526.174592690343, 522.02889916447, 524.857216688033, 523.356789093732, 521.846530782004, 519.238927735553, 525.582213879614, 526.785271316527, 523.678267109721, 535.366130864652, 523.686740181977, 523.92520312281, 521.0545367871, 524.267887241572, 523.866521233596, 527.575468005686, 522.350708741623, 526.269284098569, 521.209483763123, 521.041690498801, 525.38067670743, 527.572094185231, 528.764850552757, 525.221764877906, 526.371074677144, 516.27479676519, 526.978104207116, 519.623686095636, 527.027401280232, 520.541705341255, 526.662399861551, 524.980419312419, 522.709776659713, 524.572072955836, 523.705611665951, 529.476732783018, 521.296301951689, 523.047896324543, 524.868971729839, 518.796951536167, 519.356587915892, 517.326280480533, 525.224356650072, 524.588793545372, 521.15872094185, 527.359318835001, 523.060997467634, 525.610153059055, 528.517053130915, 518.646601954982, 525.232578974366, 525.587861271835, 523.273651617233, 517.855546290037, 521.255976867168, 521.148138888717, 530.592033492083, 524.763212800676, 520.416747504182, 518.473399623658, 522.668022092388, 520.714425152748, 526.338808901854, 524.469234170184, 526.433558163006, 523.900398100543, 526.686238304709, 522.044947254713, 527.299156853776, 517.975352796919, 523.523824920245, 523.191666118153, 526.03848252456, 523.34980485073, 514.893469097214, 523.434283988509, 522.6080060872, 521.819042204625, 523.171376882572, 522.11684736948, 520.885979879968, 527.605358368895, 526.059113114476, 518.826461333488, 523.893664331426, 520.002617275001, 524.622560117925, 523.332774346231, 526.389336491337, 518.97075631572, 519.982410366566, 525.7621759925, 525.148100174407, 522.494992500137, 523.446743154994, 524.086451552328, 521.699441894249, 522.450678725094, 520.92486954121, 523.087987683642, 521.903445344524, 519.167287931684, 517.259055464013, 521.320869387768, 524.695983086586, 519.952338394696, 524.590713041951, 522.498212039104, 521.395433966927, 524.268969710063, 526.068644988657, 520.941249048277, 524.719626518072, 521.139885183698, 518.104048644984, 520.825858871579, 524.830929617134, 520.441768652028, 522.200028772285, 529.495557978478, 522.854333456619, 524.804607938258, 525.557258767502, 524.227376999258, 520.478378990985, 527.503539004653, 519.211526173021, 530.071357534269, 522.526406403051, 525.921600801601, 526.707546178899, 521.748453187298, 521.984896516199, 523.596428071208, 527.31061925423, 522.633464841039, 520.533186665884, 528.349903581552, 520.665351070159, 522.787586764104, 522.017462238768, 523.347199387372, 525.715547357491, 527.735416108521, 525.513481031459, 519.921147102447, 522.961135613402, 523.718107395006, 516.735322569563, 523.650000452718, 527.797386325899, 521.309319495759, 528.932809328004, 523.375145650463, 518.365209730612, 523.686116937918, 526.367856164951, 525.263582182493, 521.616029793055, 517.758385268334, 526.87399809609, 523.198765103763, 525.673913202543, 523.319898321747, 526.022026637486, 517.63631103476, 524.236853759824, 521.157593097122, 525.152802802199, 520.823147764233, 521.921256293061, 523.737495227174, 526.443898098698, 528.608971454085, 523.128967085443, 519.530755716426, 526.951444681343, 522.877575588423, 522.372522763436, 521.729672117382, 528.830542051634, 523.184389305023, 526.301514759785, 524.502685155345, 524.952628259168, 524.219472109798, 519.019655180924, 518.732134357761, 523.182688685402, 519.566480134721, 522.291318951749, 528.25424631632, 519.767959445401, 522.626367236203, 530.321038534913, 519.714884123709, 524.891441260548, 524.920191171887, 526.063332063332, 522.461365235083, 522.251015362875, 522.332311142094, 518.707114814565, 522.323740141927, 522.581883520508, 516.573534075461, 518.469342490314, 519.270243421224, 519.886498622338, 524.263193312399, 519.166559677942, 520.872983754546, 524.425175639769, 520.142992384493, 524.76115881171, 520.018083231245, 526.384153341593, 522.672141193892, 522.903172737882, 525.961588074427, 523.772897748663, 518.575983982014, 526.051349943991, 525.077368110634, 523.186881424176, 528.8573905796, 523.767390419942, 521.455106193275, 525.190261987037, 522.520482221157, 525.45961892627, 518.465951917889, 523.718910847164, 525.176500951428, 528.312264063709, 520.540488176467, 521.103690014006, 528.027334763497, 522.923062580968, 525.065148888532, 522.663663059404, 521.877068427489, 524.367058161009, 524.570977269984, 525.554883761265, 525.543755458225, 519.708338787045, 526.800483584504, 519.72584170162, 527.152550522615, 525.813003892206, 522.652797726727, 522.807862008628, 529.304792126503, 520.346105255569, 522.237260621445, 519.401171232171, 520.629359636654, 522.087500033506, 520.919240947018, 521.405773534436, 525.552218476218, 521.989873792177, 523.756757891615, 525.112656467711, 523.294896008576, 515.277336000372, 518.766199099699, 522.912286979028, 525.259969581816, 523.762579475399, 522.859534429359, 520.627436762085, 529.894297786658, 529.281921235009, 514.721904960067, 526.7538355354, 521.758667177556, 528.136712605512, 523.137191866706, 526.274051924743, 523.079295177228, 524.001330226131, 526.534716596549, 523.531670362429, 525.074515564821, 529.962030935146, 521.446113066653, 524.38320065865, 519.562608295804, 523.839793596422, 522.235687541659, 520.638552229552, 525.408667372299, 520.827581343641, 527.725014338142, 525.596089029976, 526.829067089134, 523.136082932749, 525.679821740789, 518.2495556471, 521.911611286626, 527.39228806406, 528.04206928572, 525.976121611437, 523.058628100289, 524.701554561304, 520.922527325021, 523.6661847797, 520.536400530222, 521.271829989508, 523.118495570244, 526.946083309397, 519.267390233812, 520.746197315487, 523.273316358261, 520.307803598125, 521.297623277518, 522.322006621471, 516.879001952307, 521.947159781787, 531.360677284208, 521.799577523089, 522.411623534808, 522.192988322676],[689.425416214491, 675.533142292964, 667.246613121462, 690.246387238494, 666.946082906602, 670.035187519546, 659.282674529277, 678.86482968433, 694.249399161105, 652.103505986471, 680.754022322673, 704.012281002591, 668.995118931333, 677.289439838236, 683.95982069957, 662.175206150992, 678.748436302825, 671.148694229687, 665.041491357754, 659.432486206288, 667.942639486397, 660.616194167544, 644.032040235885, 648.286530499736, 680.509456169311, 655.972845986875, 645.242799826193, 669.224952355152, 670.818943879063, 652.633885821673, 670.416232125239, 661.7100919859, 658.693492091943, 670.173397879057, 669.673243771357, 685.858918331363, 642.117001921881, 661.264733460809, 655.466845788881, 664.255595193077, 657.852336999411, 653.81736783716, 641.325092415724, 675.570817747652, 651.260999416456, 649.32290357511, 682.534146526459, 680.401509661301, 655.101032704611, 673.497493339888, 679.014742106643, 694.750616869601, 664.960845041817, 683.461864258119, 656.751292221581, 675.659829694215, 675.151001173367, 705.013942308481, 645.928868835707, 707.006638170492, 657.453472082095, 659.683260876683, 662.30009153635, 676.760579489611, 648.582594998313, 663.904922705858, 685.404702414515, 682.724496958527, 664.758759967939, 646.745072433613, 698.05590310742, 658.672841013716, 681.445366877381, 637.193761236944, 664.73924255169, 668.950544642477, 689.913090430942, 670.136051972718, 649.80426553021, 645.854311805696, 692.968088687257, 686.943378016626, 660.791508434512, 669.458025774778, 702.590772505974, 657.907655388441, 686.879073626593, 670.030727378917, 664.300698658457, 714.652481268167, 685.826402788506, 673.321143016885, 684.738401994229, 662.740261217305, 663.580844421263, 667.291903255531, 642.951265853584, 659.856122567887, 668.472708733922, 646.844066112532, 642.139445726435, 666.736265099893, 669.727471691387, 677.258479336875, 646.082158466919, 655.699183415524, 660.979110910234, 683.679796670004, 671.115674989428, 688.076909886283, 653.333648835257, 667.372397159046, 667.051992836683, 683.307766083049, 675.273711693826, 669.290236472763, 653.235616482738, 658.11989115571, 642.781957320417, 700.673156376219, 641.911021227083, 693.69812417271, 662.030957573091, 686.665587601273, 668.967950239372, 646.635408705327, 665.734741299471, 652.337576424685, 666.696834044364, 672.821393577951, 653.687397568125, 699.27211619353, 665.050394711638, 706.518112423351, 669.074833453007, 697.525405462639, 660.878066962696, 680.241390466873, 653.326343375221, 676.402688579728, 654.579346669247, 687.924986963188, 695.79548824559, 667.764259960554, 684.492341871443, 687.608223526584, 638.91953886857, 678.9210471585, 636.331482729454, 663.341014546235, 664.226892389457, 671.145259087111, 674.621382370833, 669.687458605554, 677.418903354558, 716.431844140125, 684.123981938817, 699.158302032956, 692.29697405286, 718.114496031424, 678.668543169877, 657.916251451396, 690.432082598247, 669.862937162458, 667.57905637419, 699.19650390844, 665.469193991273, 677.28575395156, 702.882023702518, 673.493962015655, 657.999717789811, 678.160689071081, 668.855925773863, 651.880179546924, 696.004789037143, 658.557829146873, 672.493236056057, 668.211178067121, 648.918932589463, 665.973428162035, 667.701395734591, 655.210411101426, 662.017182517322, 691.664509745974, 651.808068110262, 658.889707598786, 667.199830472429, 655.992807527596, 657.565969424978, 685.653324629797, 658.456355214829, 658.107806276448, 644.44440380718, 662.311991369317, 706.392936889774, 670.827037422393, 686.007124930779, 680.251390622732, 690.466905895684, 648.687474460164, 673.023752051674, 637.912293554737, 701.493260510892, 694.830185039458, 678.647126090349, 673.011455795216, 673.542017683137, 690.442678966705, 693.01406077537, 678.021799202749, 678.031233692588, 664.083313023183, 697.95605452788, 667.241674138953, 661.775673971964, 666.393689649984, 692.297973826275, 668.513745881227, 664.943478103366, 652.77024795598, 681.016622858508, 699.442200461527, 681.331782576701, 679.053017956232, 653.314087885822, 681.331634928536, 674.280804857013, 636.525393345195, 674.761574593898, 646.750086643072, 677.840612937775, 700.602596654226, 692.387770457039, 673.160345134808, 687.325564223171, 691.849877181414, 659.59506191856, 682.236715623878, 652.305927087513, 671.308080655991, 657.218079865754, 650.136516546184, 683.098658056245, 694.730243218198, 662.20881269926, 646.039026418341, 648.821804910285, 674.738676475051, 691.528774744703, 678.046671663537, 701.841081284686, 645.106389423334, 667.379709149141, 655.172527134832, 660.371848146461, 688.128977461224, 674.03895751746, 681.10005077541, 681.788843767283, 680.842403230934, 660.177629492166, 658.905077801378, 665.893390905112, 710.188034374242, 681.579476196975, 668.939633419054, 655.375521389845, 666.26810099142, 646.265373853864, 668.223337890915, 650.247998441349, 649.373536506989, 677.791675917558, 665.537532779498, 672.688045636392, 696.64236280304, 633.02240247214, 673.411559630219, 684.83878915821, 685.854596531524, 637.816975548653, 663.682208816415, 684.161438531981, 698.257368726362, 680.205276036787, 654.179016773532, 684.790814157553, 659.3370860029, 653.305168740818, 663.479786089377, 681.39586680246, 661.429453317403, 656.782766445547, 687.209106510911, 686.914856085027, 683.566146080744, 673.819698621171, 669.174669519474, 670.298490907548, 684.581098036167, 686.441114546696, 655.234933722654, 647.827595058688, 674.705583057173, 685.319077701239, 685.995988501775, 685.664069876762, 665.545380013427, 683.764796354065, 672.866023828377, 687.581648427278, 691.577914166891, 668.463744220728, 685.177957056132, 675.036323148349, 691.189700824162, 668.601851652707, 626.32977092704, 687.117913647294, 665.464482631075, 636.797200845503, 667.854872712715, 679.728081140505, 680.310617383374, 695.3141334096, 675.685091283534, 681.875562541711, 697.253695784093, 671.004073408994, 644.503830252399, 682.652152503061, 662.16324681972, 685.416995886629, 672.449837068145, 634.604857386653, 679.995479958085, 680.900455212269, 677.049962798322, 677.216607219875, 659.423951322341, 683.79051474183, 696.18594506495, 697.430015508452, 688.085923623941, 660.103966442835, 665.537241600444, 662.166697279391, 655.902956859003, 716.409225683574, 658.734305470341, 673.380291102856, 678.52240275814, 692.07851805259, 665.006334692696, 690.381287487964, 653.663955950258, 693.308266880788, 688.137249911624, 643.043357672047, 653.849652365003, 657.320764752994, 690.579889214555, 697.347789709081, 664.259515593777, 676.823248886262, 680.090276366448, 657.567758362484, 675.622459723362, 658.597147497479, 658.530741766857, 693.343150199828, 683.980189865158, 662.427434942955, 662.237537625262, 659.312731196501, 670.221263209279, 695.493415488743, 655.27865320306, 666.909241350446, 674.44136045555, 684.105576587219, 683.633819070535, 665.714738184615, 664.70980893332, 673.965617906125, 696.001629416523, 703.535956414984, 647.218130217384, 688.407970187176, 665.84092920907, 654.265792076232, 682.588078341556, 653.778698198822, 668.423432909461, 672.369767465973, 667.040184439607, 678.230898825816, 684.704866672791, 650.09585942225, 670.255765693437, 669.445982890086, 665.619280448615, 676.379428311655, 663.303506769492, 673.642253662662, 696.986475141496, 639.704910888014, 655.659487423329, 665.260350015262, 682.420494581193, 703.103430429713, 667.52352907604, 679.073192494176, 679.730007305675, 677.091544228456, 671.569815130113, 680.797871088236, 683.271949098238, 668.390107874242, 675.468905160705, 678.209003636886, 686.326093966289, 669.406415455462, 690.193414484926, 665.673773965703, 688.054828251692, 642.083470432829, 656.286953662227, 684.438991154288, 668.215807392284, 683.641238710179, 645.983242958382, 681.441778411959, 669.586167543924, 651.896356587132, 676.814031769822, 716.645544436739, 683.95056133798, 685.351888748296, 671.570203066894, 670.458838350701, 713.8005024704, 654.215288461932, 664.208957890994, 665.301254901155, 648.840346590665, 671.0822590679, 666.279704436833, 668.498448706441, 657.845897157198, 661.154554894689, 667.221943254544, 709.338591477724, 678.268417138296, 659.028316898796, 643.308051346366, 658.221227012654, 657.329993105759, 670.622515387117, 657.501623879628, 657.163245156202, 647.707614091895, 668.345501308414, 668.814918746299, 682.524058304366, 717.667520076168, 666.94304030365, 683.020276273885, 661.830464953509, 685.879169871395, 684.862693651195, 702.604422421638, 644.264235408247, 662.411206480378, 651.968767008748, 659.737124725796, 661.919425555092, 679.371344983807, 647.025012113541, 671.313664089793, 684.905599448747, 681.87571146387, 671.442274066632, 676.904506042441, 668.985304404612, 672.450633063877, 665.461519377253, 687.774245796197, 675.477564564432, 649.166564254619, 666.175582168285, 679.500319932359, 703.042073274992, 648.2722125625, 705.522855640787, 676.621700807812, 696.597857445539, 710.619289346519, 693.148046258309, 704.811829053481, 687.683134864403, 684.720951495497, 684.567229899731, 649.929135056384, 665.956320225488, 681.415390393812, 645.97413670817, 654.98259915901, 683.555313937189, 674.338109931995, 704.021866249929, 667.922949533, 640.217596658564, 647.780267233351, 663.651956782967, 678.258144405153, 662.08194223881, 661.072681294136, 669.845463532426, 655.166717961693, 661.025273740914, 652.963021003647, 683.190193321454, 704.870989289133, 673.560222342716, 681.600349822205, 693.067958606938, 689.344095817953, 650.817927494658, 673.228239221398, 660.267054064915, 704.07803491102, 690.546989724921, 639.758671518919, 677.918282121137, 688.056147054519, 700.69426128292, 675.399812856898, 659.34853481891, 715.456285595901, 668.483689634867, 672.413562490433, 672.854516714754, 659.541548451019, 698.972349962045, 675.687695406189, 661.463567325225, 678.141928197367, 672.076593799648, 651.65333641454, 645.110322905773, 654.083754345792, 665.676578706829, 678.665596841894, 708.289765429599, 689.758244659707, 659.234609114139, 707.613643008355, 656.862082374673, 674.2064115917, 666.886555640599, 685.298950998426, 674.873013547069, 678.178683159547, 690.630566372623, 690.090329218825, 690.306045240552, 689.581480434958, 670.492551129064, 669.043744859979, 666.010630624988, 673.16243610689, 648.318248965639, 664.380189797091, 652.371569117873, 674.518303356264, 695.064093418021, 671.959399486228, 663.348816737974, 651.154222266961, 664.063216401073, 670.663073875815, 672.179754525066, 680.705181958561, 644.335356691315, 678.97310609252, 676.268105142256, 672.349054409634, 647.96707015448, 666.52722777153, 659.749470535249, 640.09936568003, 682.12197507152, 688.987783556239, 656.940884277987, 714.190217119256, 658.724390306826, 681.712517655879, 670.530251387008, 680.496958409663, 690.565595762396, 705.463370928059, 662.334959733808, 712.033477375486, 669.607199601552, 684.980132572389, 639.616405410854, 662.913807847049, 666.444237637384, 700.667527063893, 667.939887937591, 687.76195623686, 681.488495564785, 660.068652462776, 634.689397091617, 662.933960195999, 670.592391072036, 686.844058730777, 670.007466628803, 685.567301353734, 654.914982488716, 661.183051463245, 677.490258604418, 666.058379145772, 663.79384269687, 675.062822371355, 700.027679098326, 645.222285930616, 671.990442595356, 650.444923337797, 699.339553682551, 665.575326238258, 667.307562628177, 677.901090232119, 680.888982782626, 690.091777314493, 670.814613577086, 660.287349149623, 634.072997786255, 656.405547853147, 680.478571875626, 652.211000617981, 651.044982046897, 663.839590353985, 677.087906139371, 680.227625242286, 687.822136482832, 691.550952398465, 636.247822779445, 651.618247442632, 650.788388019479, 700.283669957802, 658.965183284935, 667.846660729917, 699.449131464336, 692.561786898619, 660.652232657656, 674.32930043083, 658.334430067194, 670.685327662017, 690.422949857214, 683.210551566821, 634.932429394423, 662.901952294238, 675.830628652867, 676.149507425349, 669.825732268159, 643.636097419059, 684.327375228717, 641.747838079795, 697.879942296403, 674.540900285703, 685.121560070199, 667.935630583931, 680.305426178532, 677.193423545319, 673.296949342863, 691.133616157393, 710.486046790113, 694.048068302454, 675.224162290607, 681.426461445929, 668.67923894534, 675.695989127083, 679.071292630975, 651.010483164343, 688.031494014271, 674.897221189779, 650.603662972306, 684.595054650214, 642.29122657667, 670.44859011339, 685.182242288242, 646.089975307867, 653.972701877277, 690.205738693606, 656.278546061747, 657.75103548007, 659.005966848381, 663.529537362115, 679.375132865445, 680.243407669918, 659.102193708077, 688.789436729506, 666.148921448417, 692.835942208903, 632.117116569199, 689.174437116368, 673.537558856577, 671.071269019688, 674.58682745685, 668.430455445492, 625.595957534829, 664.652182975957, 672.70874349569, 657.613128675619, 654.678968324867, 676.233334856153, 689.788858621381, 659.764743200062, 649.820223920503, 638.801836480593, 714.917242100099, 667.538274984676, 677.995169422142, 668.953753372305, 656.768745968308, 665.578529540241, 655.095488788047, 650.675516441842, 691.308226922557, 679.406879148186, 675.675563071589, 671.783334733162, 650.498399067972, 694.782633852313, 662.032733797436, 672.565133984856, 659.838793609557, 685.106240439088, 672.213080261339, 668.124916255627, 681.470767316851, 657.717288395299, 671.410314351546, 669.399434061934, 683.815872820733, 663.752711791113, 696.094053774115, 682.521333508594, 658.729017483128, 672.448374208363, 704.218405346391, 691.458115019987, 674.416196202422, 643.23867986881, 649.038809768274, 675.072140536926, 668.301266969135, 670.290862282906, 639.140484810817, 664.918021105272, 657.748863155025, 676.787484076587, 681.504985883391, 661.016645966026, 675.695324283884, 666.104121491091, 680.84494523438, 656.149273873718, 680.267901087433, 663.295192642359, 687.962541517259, 654.629476498486, 680.716058138789, 658.892808209599, 697.816558892359, 659.216861534259, 716.5049364238, 669.982716148935, 667.577586670022, 710.762663088159, 697.077166042653, 643.517775398295, 674.096100523651, 673.302506398725, 667.247384052256, 693.557324236788, 687.950166686523, 656.568159514334, 667.787264217565, 631.997432686459, 700.674700255029, 660.461225485388, 668.117358248755, 678.367646691642, 657.9501265296, 692.802943997167, 664.964718456127, 662.886320041911, 653.730979081835, 661.428716810586, 683.304420594802, 673.965056097799, 685.884732562772, 671.881591007952, 659.784999033801, 680.779366682255, 661.888968164879, 631.783401116382, 679.933267375552, 673.23004301998, 677.30369387781, 658.162700700896, 694.502325740334, 711.039304979779, 684.769163436863, 709.259611855677, 659.065875422084, 688.052536829171, 645.202271154837, 679.120773779362, 648.57194403212, 660.297149764307, 659.911640766433, 685.71448685125, 665.646180670055, 655.653962031339, 688.440502478825, 670.034458463286, 660.714895396513, 661.022184965411, 671.611772080614, 657.243677417726, 717.288519765555, 655.845183929097, 663.274954682064, 682.73081377179, 692.037341550753, 692.086116504386, 696.096916471111, 677.450778837877, 690.167525494278, 693.349665280428, 661.88661491474, 654.117854769611, 665.928936869247, 687.215969969298, 662.328744470064, 654.451335057954, 663.418589371172, 640.783764636903, 654.138465944148, 682.547339545584, 676.484387031041, 665.164695028524, 682.583270215764, 644.438058983953, 645.93917629982, 681.00876635367, 647.995275117984, 669.120532286083, 671.693005067815, 717.882998411237, 651.723865325996, 684.389052051211, 694.244875671977, 680.237719328614, 674.031103913663, 659.106906624192, 673.873477412018, 681.578084045674, 658.363044941801, 695.044348480551, 676.021635825711, 639.051881584315, 675.976892140508, 662.032023263435, 696.29540488314, 656.694949203727, 657.640450335402, 678.585967446329, 645.155335598458, 671.999499853046, 681.814147263928, 678.833832532358, 696.350946585953, 684.971447051571, 678.211544786161, 640.012158789575, 680.459348626986, 651.625976268886, 672.4033245953, 672.659463584259, 694.363532691133, 703.419641590065, 680.044327702247, 660.941854708973, 677.742902682738, 704.494090184685, 671.881859976476, 631.673498605434, 679.26016634055, 676.91460865459, 662.580755873743, 666.424042636974, 701.039240132712, 673.588113311311, 668.346877718316, 655.178375416079, 676.658218910537, 691.549253607554, 660.196652621523, 679.735694866366, 649.241139155824, 657.410325133662, 679.653185514026, 657.010161678602, 671.085888360441, 693.330210958448, 655.631941174159, 673.352109626885, 667.906132950323, 641.537246148936, 694.215305155214, 674.194495757248, 666.907169911794, 696.134642032808, 682.5439609526, 667.563950654826, 664.523815347377, 681.110047204875, 675.565514057709, 673.238799359511, 645.136409979935, 672.87037145169, 703.26983145386, 673.995190959847, 690.418339704024, 674.3478485985, 680.262811276096, 682.816489051741, 689.815177797303, 680.752396378665, 675.415683853341, 663.369892825671, 689.327715965528, 662.238907102512, 701.393135290655, 642.035757953469, 667.402516202268, 680.749814077746, 670.63974500514, 688.728013941693, 696.684363706335, 659.407351448009, 660.977693821562, 689.37793768059, 682.279416150148, 680.323845522632, 654.727747304475, 656.283122228034, 686.644765214609, 657.857692013931, 666.344276567436, 694.831640584236, 655.17533906599, 668.783830282645, 684.914977817137, 690.174637231247, 671.696382648212, 659.32934377304, 674.886613148156, 657.59735284886, 667.988687382995, 663.921823785027, 686.36740826907, 677.166019581472, 655.600650397783, 667.764789218188, 684.516496799508, 685.623254665245, 674.491005080339, 685.691753319045, 679.388727614872, 662.89340655262, 685.342410467842, 683.420506658592, 648.814765692924, 675.014873511548, 651.459110546822, 684.369119845235, 688.340106187537, 669.694339459509, 670.622185884882, 677.544426473083, 659.997429980109, 689.042272915431, 689.069485160888, 666.382089309029, 666.991337267358, 667.466248792682, 661.478833961447, 671.585071844452, 694.794546308549, 702.805911843067, 695.271311951752, 690.92847968801, 668.80276077857, 641.624114930147, 642.93005979292, 662.498095167478, 628.55971351954, 655.06367790368, 654.709029753403, 706.374723482779, 665.325261157471, 657.492163447295, 672.718274274962, 703.687301732909, 657.514740683242, 688.642399437875, 662.98026031823, 682.595673169196, 710.357755046712, 686.673285508063, 653.293177027631, 679.018678152624, 676.305056553157, 642.049777365089, 656.227194427239, 665.939867590446, 687.275169122136, 649.125918027189, 690.76237376371, 640.155685339587, 674.235919862996, 655.299066115364, 666.298093652534, 642.343418002258, 694.163869880242, 653.374274681533, 672.832662140882, 686.116411805421, 691.655330581665, 672.17333181431, 689.318093486666, 664.618426791748, 653.292246906092, 655.303930141184, 645.657252927345, 676.508595773602, 683.092104591554, 662.066192311746, 686.776546312765, 646.41941741664, 721.812943354869, 697.649653620152, 676.076702824312, 687.787474001855, 676.601216312704, 686.274378501, 689.911916448026, 676.13487020485, 665.40675942786, 663.570498368477, 663.626086181515, 659.480314031548, 691.286819706188, 677.382046632368, 687.823186553641, 666.643340624005, 670.852645592773, 656.327240177872, 669.597228458928, 673.908365055706, 683.723340687659, 681.747434029372, 657.656656408297, 682.598752476269, 650.627764386821, 652.645915821333, 699.617865900866, 667.766536070646, 661.723318081427, 649.173443329113, 687.006162277871, 667.861894629688, 685.841865493576, 675.84171210052, 671.543224628083, 664.894331790177, 687.823372174971, 665.548393246316, 659.416760901009, 688.311285079545, 665.470914681997, 656.092529717612, 710.89363255063, 670.823401741546, 680.291903776606, 699.91740482295, 641.422079430321, 665.49387441328, 644.203591863884, 671.123138850293, 654.989181878485, 703.728335163651, 655.745208023267, 698.260306129895, 665.624258353011, 650.646757624931, 637.718889232684, 680.296771132306, 675.971255741895, 653.066572102512, 686.165047914592, 669.145002191415, 689.960301714945, 659.900833049986, 705.876188836442, 627.233653548205, 686.549224701289, 660.694263028993, 662.817711985886, 679.112870721094, 689.435718520193, 657.543029971153, 666.882884479721, 664.619388003096, 711.786152328759, 689.242464663987, 636.270057873029, 691.952921854077, 698.713082461709, 652.021340881573, 685.684088380944, 694.409148593166, 659.087460812084, 668.269850163617, 670.179732341511, 665.959470528256, 649.660261873465, 694.597299764795, 688.765374836449, 665.424044595657, 649.650616182374, 661.336172027956, 680.944781661014, 669.061670272761, 653.459715057942, 677.974204649897, 674.254211946923, 668.876436064226, 700.822150282293, 660.911425986865, 677.020663254269, 640.7924769623, 696.580021656593, 665.795129262435, 670.001658950844, 682.854617472991, 667.92743087881, 659.870349648659, 656.313275143789, 677.14405139973, 659.26355144083, 691.394203485129, 682.207786203059, 675.917971398287, 639.523565859201, 686.467733553477, 666.668810695762, 673.956400200906, 656.403636555566, 657.169463389697, 683.934453873681, 667.067172497277, 676.406454968807, 691.852569501048, 665.594857771668, 645.668508183002, 688.039214913523, 663.606307170017, 678.534724089203, 676.761485151675, 692.746415612996, 685.422578184469, 668.002005339907, 685.613608046635, 678.547901413834, 676.236532959184, 666.615576193869, 667.228724034631, 659.605163046572, 649.073762000715, 676.874447058653, 682.074218560279, 682.796662896751, 661.828590072793, 665.130522293016, 676.263892770674, 671.964689676024, 683.484696915915, 683.237009776319, 717.622540130009, 685.934087601415, 667.927836450615, 674.70816072102, 704.188756690507, 668.634282944748, 714.532869585199, 662.104239308744, 653.728377752106, 662.254694237162, 668.064368126571, 667.563821099896, 649.978982221035, 643.399806890975, 713.199856261001, 680.925351935295, 671.642195908355, 690.495118265909, 667.240703475688, 657.638227524786, 664.141027291299, 659.109895707265, 685.728602865792, 675.767151745212, 684.201984293499, 672.119432318446, 662.472868358839, 675.773787718161, 653.249828757812, 663.711507694106, 687.935180631555, 664.105760829957, 714.859865729701, 655.779971485218, 697.865211635327, 654.279991726659, 678.824200208537, 674.139881250034, 674.847889349661, 653.025143922866, 680.336885059998, 655.208602231765, 676.796186203038, 679.89786738714, 653.795612500939, 692.596226704933, 679.564415871673, 661.052468674661, 670.461749155313, 686.560222749455, 698.462016615927, 658.802233976588, 676.123915252563, 684.677756003797, 641.769979573204, 656.753662028747, 684.546232366781, 685.117786785895, 690.649447763268, 650.588729228294, 679.429756388062, 670.644035519565, 671.515784280559, 670.404274029382, 659.649067285216, 674.183629118863, 679.863010634379, 643.300373472618, 640.308758162919, 654.831363191127, 678.819255032132, 655.18554214965, 690.168822475551, 666.632969382008, 672.688286659496, 672.692833681952, 653.687103711055, 700.077725047928, 688.200155548461, 679.747596630731, 666.393931757341, 662.519545861157, 672.140824733737, 653.707126118763, 680.560445063242, 687.814853508577, 667.416108815519, 685.874916833613, 656.913997992873, 651.596242935666, 659.175789210823, 648.77900791138, 647.262571549294, 677.499026360712, 657.650419943183, 663.826926232977, 662.168317088469, 656.011390617272, 670.010191974341, 687.170996326154, 663.462609568804, 649.284306261324, 673.824096138944, 651.571071915668, 638.237761281696, 677.891161543883, 681.794280871399, 661.495740465089, 652.504177271508, 684.886036798704, 674.210977030037, 656.152711950512, 680.739033427635, 671.705738237045, 692.577438781321, 682.637688955445, 705.32176013151, 671.111144569424, 707.659245706787, 668.716023252236, 657.1078268427, 672.058169161937, 653.748787578911, 668.02007748565, 655.893884460582, 664.737972056198, 656.101458396825, 674.469202179217, 629.203295620014, 695.494934129503, 668.166203535927, 657.247039927144, 663.478730010639, 693.274903626937, 691.606981898221, 664.406103119812, 676.325264846564, 678.263257532503, 653.878567385445, 675.664327972579, 692.401002584349, 689.269423903937, 648.273208358488, 675.820284536576, 655.619440237805, 693.553097828074, 668.4935088266, 663.580858197993, 648.134192579721, 635.868661089236, 705.533867280884, 669.036198333714, 694.42160890268, 688.739676101412, 693.737390557298, 662.595358101513, 671.423068856674, 682.54095077147, 652.676006858293, 691.888693922891, 687.649342518097, 655.792590848071, 654.565261965895, 685.601374538341, 636.517448036171, 690.086859388088, 674.512746898155, 666.23946939985, 649.936359414769, 663.334185548342, 653.734642913732, 677.286896423099, 650.57892575876, 709.494127051327, 676.552890515482, 670.529076779447, 689.585170794661, 663.933449199186, 680.737621122389, 662.801698556472, 645.434337831695, 653.965623621668, 693.624842620842, 688.757407968013, 678.107152862605, 687.948122976567, 671.696925020068, 684.721425447092, 680.704009098488, 689.648764360208, 676.892358815678, 679.77351757827, 659.604199732864, 649.805447370524, 678.43550190746, 682.696555674207, 673.590354692915, 672.807942254704, 701.971356756932, 633.9972266282, 659.046293934175, 662.955629236698, 688.750491098289, 701.642108000185, 677.186411494182, 670.72330178528, 696.247946596294, 669.933634309674, 650.560295158734, 672.528532809813, 686.507753866242, 657.695467612272, 695.878302464063, 688.283868755672, 665.086728614436, 646.21084729984, 678.208999583456, 636.107082257006, 683.42938051163, 663.733362854333, 687.487479681218, 694.238157701898, 665.046322634185, 664.429254489575, 681.140324800244, 689.804688766291, 669.284153992988, 677.839199553617, 668.677248027842, 653.657937606348, 691.251780622883, 672.71158089465, 691.536120971577, 671.228955477912, 658.339725536878, 698.896951314059, 664.687355839796, 644.538562638006, 655.996842678236, 717.337589930071, 680.601415345919, 639.484189301935, 653.305906505773, 684.545163431071, 670.419880956126, 692.171481604583, 663.560475312403, 671.460943105701, 669.594920200102, 678.394136541633, 639.877407647318, 647.443002200635, 651.562895386005, 639.662889827811, 680.723630159714, 681.36600969294, 676.910323799224, 667.764891664746, 670.395872439291, 682.240357592315, 688.02956329134, 678.18634250481, 693.498745836317, 653.481265651741, 675.054933004867, 673.939006396659, 667.729626565223, 687.201468334057, 688.518097935988, 635.785450660561, 667.439835052989, 684.278295757368, 683.363691333165, 677.197667688586, 659.168186944087, 667.674351987266, 678.710839036313, 693.404432008293, 661.92632683273, 679.63457061779, 696.335796590835, 650.90279376141, 665.51611421189, 667.890018208674, 657.551924196201, 692.890868540088, 662.684050175011, 652.232395635506, 652.470513207293, 695.49563155595, 657.849907684736, 651.701796198426, 683.755641219458, 641.188997422775, 668.220404212161, 640.317631674938, 668.835240240906, 640.952281840469, 679.442527691298, 694.868062433456, 677.947280466974, 670.531534678827, 675.750131821205, 686.729034553824, 698.266888269194, 663.444060737153, 684.451170813751, 673.694550419643, 635.14654312495, 678.809485592397, 640.048693351892, 677.987519600556, 710.292720388518, 655.91130544772, 663.876019995352, 660.671311106635, 671.335792805688, 678.461780710495, 698.743169775031, 701.299715927578, 664.345837568563, 700.110482888357, 694.288078309368, 673.113927771753, 635.602776765032, 664.971472138461, 659.429319590247, 669.131994941162, 643.633377847677, 691.948358550871, 669.974797001829, 662.283094732604, 663.51019318391, 711.975020504919, 707.607841568672, 672.491906658563, 693.744498727584, 676.009236860981, 671.751646511849, 664.62493569979, 672.430896618394, 650.949023067157, 682.252846484959, 717.968121940906, 675.097590447425, 675.23017706318, 665.382608576723, 683.185888587844, 659.413789729699, 665.263837810926, 670.346160803389, 663.304041140316, 665.270105492788, 686.210923636482, 674.353423191307, 665.822952223401, 662.571908280035, 653.223542282455, 642.590972540366, 635.060864448125, 681.604990470998, 687.66334169633, 692.984191632515, 676.331611550355, 656.033329826707, 707.409354679613, 637.817845515127, 659.398595465388, 658.106126875974, 666.382153480519, 712.729111286272, 669.890193931846, 674.302148228436, 663.224436700409, 638.003204415747, 664.114492463702, 672.306919502823, 667.128056756747, 682.506453303617, 711.550176130467, 694.357470274201, 671.896955212092, 687.29766717393, 653.086835058089, 690.65835776282, 685.970863353236, 671.78742944007, 638.827714672642, 686.807209404355, 671.753361582982, 670.369859847833, 632.336812795746, 671.627129685474, 651.626107826743, 653.929372669343, 669.900413489984, 661.017334017789, 640.931491315724, 667.700147986976, 670.026229836374, 692.695262898777, 656.802146952934, 666.262490887644, 657.347042332094, 676.134321995896, 680.417407197579, 678.32700521302, 668.513268844195, 676.659571968151, 691.581219665937, 677.157382101376, 653.814539329881, 671.147616206385, 667.065951536674, 706.723096892626, 679.070345088911, 689.266110340358, 689.40096998068, 681.327059265396, 663.311831123419, 680.586990382135, 660.759484389209, 652.198524746613, 682.307076067165, 684.057572743985, 680.253334764576, 673.97240198931, 658.242040023274, 678.333034995088, 677.139138079769, 693.538281358564, 679.425025680766, 679.548575223367, 659.555868628503, 704.174222691318, 661.435809801318, 680.066330197552, 674.099810093226, 648.424302003064, 666.193455376153, 654.74784636945, 664.87628982956, 665.640347122004, 634.690745763801, 649.362617072486, 661.65390493484, 701.717407996229, 673.810420508641, 667.372854642643, 634.908084868391, 676.831064062, 667.783013594468, 657.437575331802, 672.137299913498, 662.762979724237, 672.483045871805, 646.321977166473, 642.448397285503, 650.885119582248, 698.128565275811, 681.631834197101, 665.773312823482, 685.673758700323, 683.405352357911, 689.519288847495, 661.83385505597, 670.722220814614, 664.037358840165, 626.129906617246, 679.72811722491, 694.66084871979, 680.16216776069, 661.299245606597, 666.710848765571, 660.472109474814, 654.051767953671, 664.828145256213, 670.952212223524, 695.166561890843, 663.542337317904, 685.436677108062, 664.724321824673, 657.998933058544, 681.531551656, 707.671524141803, 653.152459045627, 675.949558202736, 662.815567000875, 672.699901571622, 683.208164605597, 630.545595387279, 646.424959574023, 678.246078242459, 659.770301967051, 660.006472279052, 701.502665705016, 683.71464121609, 657.876033439476, 650.927447729775, 661.818854531097, 667.210948802368, 656.787493854784, 645.555816485785, 661.561920715931, 666.336196687145, 681.885833686164, 696.381290298785, 690.0674128124, 677.5640481037, 677.712170915775, 687.439047177583, 642.841057468452, 658.030618188851, 696.020118438001, 718.793869706532, 726.101746177523, 679.062476132491, 693.562796174807, 646.915689375225, 687.317129163326, 676.741249538571, 644.528662112357, 685.201406696415, 643.959442499854, 670.423633234029, 680.322870157856, 708.78802779023, 674.218043633111, 679.432565617099, 654.821196475696, 660.20261901577, 663.526054258806, 655.700967522287, 653.230959493127, 665.990208764804, 680.714248973299, 673.226602541447, 693.920193200421, 678.444222456252, 700.14354200479, 673.114014539903, 680.179633933262, 705.785235613449, 685.331865937782, 657.170546101023, 694.024998974897, 680.009499681853, 673.518430226075, 679.417058071285, 675.345417469608, 674.759921284126, 654.745715862337, 726.426898283177, 671.535828706086, 695.591487719185, 703.464801232872, 685.016938739156, 697.853498743509, 674.971500607038, 637.218200377279, 656.907727872539, 654.216280508338, 691.663192811773, 660.925890667915, 674.796557973429, 677.827756927755, 658.164432152062, 664.09403044489, 655.720949237133, 696.670324959674, 676.280987582593, 673.185923476159, 673.567336585896, 685.785302854005, 708.056558417462, 686.271003852027, 669.018098420198, 677.336509470776, 678.092377747888, 669.759420090577, 657.407344250577, 676.247916346431, 682.856561607918, 646.764329394761, 684.705810676909, 684.453004206261, 692.82726393236, 652.92791314296, 685.314990248878, 659.558621230324, 661.572634603717, 696.961447322979, 654.191455592869, 685.918892045313, 646.588368979269, 676.526187964409, 663.689495173803, 665.495247469373, 684.365385839548, 668.532206073848, 695.08427867717, 677.330624058752, 654.82320444115, 714.127563974319, 665.902015887217, 664.783936972674, 667.213538374137, 690.0444731701, 687.300806089575, 676.211319620832, 684.259542147229, 675.102071693545, 713.251786714871, 680.339406978259, 676.648120770619, 675.590285563716, 679.041599109235, 690.431444590751, 669.348241506289, 650.372022840312, 663.452865144657, 653.147484334625, 656.737930453362, 680.616484203062, 691.397463497843, 692.526597567243, 691.575663361048, 663.176088580127, 667.650493641771, 697.94444406347, 673.208559681769, 638.037097899933, 701.933512326724, 686.698545624239, 659.136615715228, 644.803970854078, 670.154992296913, 689.751732180733, 697.032952267491, 683.948620687624, 683.230642319, 684.413236598681, 687.787862572616, 685.276381957001, 679.4762850368, 672.576029485412, 684.623486911421, 684.472377337711, 661.431905306123, 677.751338472674, 676.096440199461, 682.986792274986, 680.526493226054, 661.887365724711, 684.600159778353, 652.045205687069, 691.307674302132, 671.392305464543, 693.815360259762, 640.66259525079, 673.776419166744, 653.854835246228, 654.90973513631, 659.902619981088, 672.241011681372, 672.755738561222, 678.753291192411, 684.324979299415, 685.866346796853, 683.763602537105, 666.995052589553, 656.491815128638, 679.071388808465, 638.808894093625, 653.413073681141, 674.272311974343, 666.77782183589, 705.701947469109, 679.436837368532, 685.479292623146, 638.785224518368, 692.735461367508, 660.853925212935, 697.832101576205, 681.141989568771, 659.785428887105, 687.965644129895, 665.685000369927, 659.468197924373, 654.685731695432, 666.448750004311, 667.65161323514, 652.723268151245, 667.276501977703, 698.317454065459, 635.690109419224, 674.434306087083, 661.999824804785, 694.455016472833, 688.794613077683, 683.865383404474, 639.069494773952, 677.714233348559, 675.825377782647, 669.021028663499, 677.815970116954, 655.754965929231, 666.294262598804, 653.567979971776, 664.407690377106, 677.484091347817, 664.25226228488, 687.887865259197, 662.095839331414, 695.554996846927, 650.835209400279, 682.309277463791, 670.533882585623, 671.028779690295, 678.839224270536, 677.218868193539, 683.150126819597, 653.432283373376, 674.435899959053, 689.705382339049, 663.506515927161, 705.45157685145, 656.497007035391, 681.620171915186, 649.135287599516, 676.17277548378, 676.637582263492, 679.648341784432, 649.626050438921, 677.909872363109, 671.956799438653, 694.918267218296, 689.960045243479, 688.39980194814, 694.141712063557, 667.872530578611, 698.04548225871, 675.301152766427, 640.385969729571, 641.944774780329, 687.41500689666, 670.976687288304, 666.241456815952, 660.39308065981, 697.731913657485, 664.583109137089, 663.886852796838, 678.818781711436, 674.128128834064, 679.40538666802, 686.398508335165, 676.366240013611, 661.691318703272, 680.880747543495, 656.534541590756, 663.535137182617, 663.614286904811, 693.450270487752, 659.100375045016, 666.512429384375, 691.565680825297, 680.010676918308, 655.530102624907, 675.077540153144, 674.963409381029, 662.137572289858, 661.714491145154, 663.835941959318, 691.385752257339, 688.416526271707, 661.685897735864, 675.05214877401, 694.245642006558, 662.458565894579, 681.476222637577, 657.06687953591, 667.635353777347, 672.870673773499, 671.993786451431, 691.138438719978, 663.408456590884, 661.404333678339, 686.708701929593, 678.762106770095, 658.976775143497, 671.271480386499, 671.418428749813, 653.519997170344, 656.542356716748, 669.395506238276, 670.248933568818, 653.589693946914, 666.093244540668, 668.873603094561, 640.375194804808, 689.194744050674, 668.964560384579, 642.48128220062, 686.81745713804, 685.81699194986, 673.7000031707, 663.600273630477, 658.544179773135, 678.541651408221, 625.193479068648, 673.529775168535, 648.911303470116, 686.139143528687, 665.245100987856, 671.676173753696, 673.788526774714, 674.174521127163, 666.627275734293, 665.275197586488, 661.177584623798, 669.992337345972, 660.490396964881, 728.018767624748, 682.879595602243, 658.1253174465, 691.211892679034, 679.261602511745, 657.336965684614, 674.309203892571, 652.572074602916, 693.940536067923, 666.814518453246, 689.549092199314, 693.025215574926, 689.427110021305, 644.036294574672, 647.471132682985, 677.871183004146, 636.81687980596, 682.580788936183, 655.734480987383, 685.371034619231, 659.32014603507, 663.785470149842, 677.989607738488, 678.660185335506, 682.073614539508, 680.247736077831, 665.254087944019, 670.851483639279, 667.53303421359, 655.066981122163, 687.859879446194, 684.622349034222, 694.916309570015, 689.342699186479, 657.998091754047, 642.650139936454, 689.862222378871, 681.348485055648, 657.240336627445, 678.485232643136, 652.736444108276, 651.38824751507, 673.23066682865, 667.656866714496, 698.925577390281, 650.521838368998, 706.033395697298, 655.160823936292, 645.372952282922, 656.811777212201, 657.892770724207, 678.196964739785, 661.602421266439, 663.133585275774, 684.346101907857, 647.715413452839, 684.508057560352, 701.057178285762, 653.747884576776, 709.628082111594, 694.375396354274, 663.18453169298, 660.251281453418, 640.397563070687, 668.167512963346, 679.552114684847, 658.457946769053, 650.687216719319, 677.742012722924, 674.814524269608, 644.749705598294, 707.527713837297, 694.905399419221, 689.336475070267, 679.260493847476, 689.803902610259, 668.712891920189, 652.728836689325, 666.041314628714, 670.436327653029, 661.349209848315, 660.621754924421, 666.927558761539, 672.53495441749, 689.285744060999, 672.071188054911, 684.09212483864, 698.526575045785, 665.044898279296, 648.962942530547, 684.559298665186, 703.698098163284, 642.988982306061, 666.793980386559, 701.80674955459, 686.358360229823, 682.056882810944, 670.480106923314, 667.333711915718, 673.698405874888, 682.045399386639, 662.918124476403, 699.947400786729, 677.257126534824, 646.478899211722, 663.605981063718, 681.552745427436, 681.564658066686, 667.927522931605, 628.876279902381, 682.145451838857, 680.563192290099, 664.17854262391, 649.351840969204, 661.71720576944, 680.453768194858, 681.65086775802, 683.298675813416, 658.616862673791, 670.064028955822, 678.31103766413, 694.281066169454, 675.698414237625, 709.945322275242, 646.98357927211, 673.707498907406, 682.066610486042, 657.462893404851, 688.928930802844, 647.992312727726, 664.525797243973, 681.253565519426, 662.81558118435, 664.123601667624, 682.111863765187, 654.871235533011, 695.342612718577, 684.124541208967, 666.473224183495, 683.31134120305, 666.631145549766, 661.657162090713, 668.103538196058, 715.063293049056, 671.782680002162, 646.313278321594, 672.740708737056, 678.848379055071, 653.948599739072, 674.045839815993, 658.563855578675, 677.810030602913, 670.968040577435, 698.575614781665, 675.905218001639, 680.567131831829, 671.473477116446, 649.875303974198, 673.023957167963, 655.057061058088, 675.732247981471, 688.490501585399, 640.566131064274, 661.344401604907, 681.859226152591, 652.494031793974, 653.074743599509, 689.267909277151, 658.111389849833, 678.869832883038, 659.28783851498, 674.906366370465, 675.75414028855, 680.574497828422, 660.99182791388, 664.043892453547, 685.816823178979, 662.116734711008, 663.526422546573, 664.940838508267, 691.789633682486, 666.984493186688, 666.159525892616, 674.985012410375, 652.385873227754, 673.218625651289, 681.761975644171, 662.80890620436, 702.251263456485, 667.767670450533, 696.138559446955, 684.376633523096, 677.283995256946, 669.578331566982, 670.925323188809, 657.839862935591, 659.707020144992, 678.867794467571, 648.633959534625, 670.309010531547, 685.500585709153, 666.742623621092, 661.22165368384, 689.235971504272, 688.041008059487, 694.277009495214, 672.371282603944, 664.325021423188, 709.41612569991, 685.58436299808, 659.306022276528, 687.418243257231, 652.812642212652, 664.023910125769, 660.283387242331, 676.566261406428, 651.891247602374, 683.274343546406, 663.184008639809, 670.002839620528, 675.039132472717, 645.631799968942, 680.260728066915, 665.15436108645, 635.671155573219, 666.840139566738, 685.795589552269, 633.78761373037, 675.018957216947, 644.015762170312, 696.12996954005, 678.833516330634, 683.176392810498, 658.200889514021, 688.644290956752, 627.976912032216, 698.125295862782, 669.724373041704, 681.928036380948, 667.937267501466, 665.349265623318, 662.415062962272, 668.846576535948, 645.504320153857, 670.998407375051, 682.713354157562, 691.008004540273, 706.777161122949, 695.584535840599, 703.533649235241, 654.738520682537, 689.99925010919, 686.650789506279, 659.973911753137, 633.324115599486, 679.234031084514, 681.511054007003, 656.89035062516, 671.686554946742, 664.680123794335, 662.908058761949, 652.015207765676, 705.795567393288, 681.295169506801, 682.937412691808, 669.800019862404, 680.435290143211, 662.031435876648, 627.070688614453, 683.602229612675, 648.52676459678, 649.063491357206, 686.769406695895, 673.745861158877, 680.867397913662, 650.628876304312, 685.370387143989, 701.865079546805, 689.421128257237, 682.381471531074, 679.525320494525, 660.262170605825, 686.364193130384, 668.167139304106, 716.177391016858, 674.183519299819, 690.082431848305, 692.523485548606, 661.93443694065, 667.169068581558, 646.866967456287, 656.613396007951, 694.617791051888, 656.566043084157, 693.584391782017, 660.897389098977, 657.438646438676, 681.366649972008, 680.544772845511, 689.896122513677, 655.258081464161, 659.656770310775, 659.851191601368, 666.856007232056, 657.112997168759, 640.939649444641, 683.608220996635, 663.098652443432, 660.854664790507, 676.517020379982, 673.577089119741, 685.160377931433, 654.736158206552, 686.882613144711, 694.014087936754, 662.437484215443, 675.912466074652, 670.231546093423, 660.231913377413, 647.482915325126, 666.143729446499, 673.877962855424, 651.273080499688, 643.505706610312, 654.861760812015, 663.766794935783, 680.767154642432, 689.201577518253, 676.313511416227, 693.91095826653, 710.052141736631, 675.474192043186, 652.789098706563, 692.599868568401, 672.35455890941, 680.069005515071, 656.550448218511, 629.866891208684, 656.346845937433, 650.897411705384, 689.314815031325, 694.552568432346, 649.702854556471, 668.734896229698, 679.131922770757, 687.919694136677, 678.833446013167, 679.16023170998, 652.575930042069, 672.743724457491, 680.640791926795, 630.002118754579, 660.711434562275, 686.518329754751, 640.031325700972, 671.369829555763, 663.718754199595, 705.183489097889, 669.666477665195, 665.637005911525, 693.818794991277, 700.560357890515, 662.535373733916, 662.49595503768, 673.013944027911, 696.039385169478, 719.390474827679, 657.099660074552, 698.693439257001, 680.716020668072, 675.997572159369, 661.595727610483, 679.348070109743, 655.245352157069, 645.540356293254, 669.550947070274, 647.941332106416, 673.416478213586, 678.297736059545, 662.106353678582, 689.313093998097, 666.150225582364, 685.658044394891, 682.728618206498, 686.609615741415, 676.674984568441, 677.927240738908, 664.283667624799, 672.735889623109, 674.780522664635, 660.779685351305, 670.126654444433, 678.139069238679, 676.580377317145, 672.168938760368, 644.635966987225, 630.323452305029, 668.287707195666, 656.909956336508, 704.586209374351, 686.034347828826, 651.173606574374, 672.480903913264, 648.699599150071, 711.702935608584, 675.495978558695, 680.160872748352, 685.98943168097, 693.605101194543, 677.509580544876, 620.877176714237, 695.861382266825, 689.458750677744, 671.015261739094, 693.394960468748, 670.706524708881, 657.272514739193, 657.517898353053, 681.222839379625, 660.681165999503, 652.537534794893, 679.31953549018, 683.280019402655, 661.37157390395, 677.550825831683, 659.780076452977, 677.834710728699, 660.191980918561, 703.447659043795, 665.735917878674, 664.266141103468, 680.644655857475, 643.208349150842, 629.340249048185, 700.353764192176, 645.591948259636, 655.104115393357, 688.400858719167, 673.526560320334, 670.838823889902, 684.295969789099, 662.592331878853, 693.332683465809, 676.734937827152, 678.307121096896, 639.170007501117, 636.234234052907, 680.831321991336, 696.202092994287, 660.932379210955, 684.514294746368, 644.139535540329, 633.262292005672, 676.597976563104, 676.784805642379, 665.196156076782, 674.961162541634, 675.470060667067, 661.719249618073, 681.472681675737, 689.127936919649, 682.59317855911, 700.606086341971, 675.187812148428, 668.812967776576, 675.600146282761, 705.360872623143, 675.549970697135, 685.610996515952, 678.386568595025, 676.753677438712, 663.268159176515, 675.066025317496, 670.398147390042, 675.425963272519, 702.200378463674, 666.363775829118, 678.455464417907, 664.526610257575, 644.578997459847, 687.501430941802, 689.617353874898, 672.128164108383, 673.496684277588, 677.508614409608, 660.892795065037, 689.760523830875, 662.721899997012, 674.542054198541, 701.014342082398, 669.925041148638, 656.884099960303, 720.918389900208, 693.817066319096, 660.980358432091, 654.81620658335, 668.197030676889, 668.266194105882, 690.81982279305, 665.769545262051, 678.125146800134, 668.63407994471, 663.620298744758, 670.480147930003, 648.25438804301, 658.288644075564, 659.037977288774, 707.542638212159, 683.298259087627, 682.890635734562, 668.399179730716, 636.426531769319, 673.553350590039, 677.598555848241, 671.950091240084, 656.711144107181, 669.806774262925, 689.411375716665, 714.690066592405, 686.561728886965, 674.368629000179, 663.012564224454, 641.877699434157, 662.988718725809, 684.64450429855, 679.199380441092, 677.557313533625, 693.130368849266, 670.725027352315, 696.317018986409, 645.07664770217, 677.384089930171, 684.610440838137, 677.922455015522, 669.894561053174, 668.289483049107, 669.363805487258, 671.862991888924, 659.852205867861, 669.455245847202, 676.230291137433, 704.884449775427, 715.093216044949, 679.200593481494, 665.652127665211, 653.016521166427, 680.939295123175, 658.996373085847, 649.697993214336, 656.511932341411, 678.766786066506, 663.765547901574, 643.227103464777, 641.375381199317, 682.974617690802, 716.954161512454, 664.012358128715, 645.111607065507, 658.921582948766, 661.515208424775, 685.479286098737, 646.334469743651, 656.725514652032, 639.516500135558, 684.765801558822, 679.216219616641, 649.08600167812, 685.01379083594, 682.725901358977, 654.947707482799, 668.567443216226, 657.206219642572, 626.710238171931, 684.55327497159, 662.278146262969, 671.932678409388, 668.353325394259, 680.782087849326, 691.817682035189, 659.497244187233, 676.222527549466, 690.133244455393, 695.031275522156, 674.392903120905, 671.403707756793, 718.443632905712, 657.784734351847, 679.75227797108, 658.570355764503, 633.078828150296, 667.234741390513, 638.654035546301, 677.024377081712, 689.667293160134, 709.742047590583, 658.090628776181, 661.168934086415, 711.109757759796, 671.079126254497, 679.013859615628, 690.508129234614, 678.094506314802, 688.012571531184, 657.819711592455, 667.214407210276, 619.051185752081, 684.617026625031, 657.570971227169, 651.943427109381, 644.133137960092, 642.475275438877, 685.015487735772, 665.406209959736, 684.869300260312, 674.928885246204, 657.12327629845, 663.288997518006, 652.92577411104, 667.053539734512, 678.029753388309, 681.909460877798, 679.345261392143, 694.754287940037, 662.340229874396, 668.186508315064, 647.598730127121, 659.851330444448, 663.883944042906, 691.124197304556, 676.439046117047, 673.619019873965, 666.962581201112, 666.652822982642, 640.868147993428, 669.342182534587, 688.565682250361, 650.581623353348, 659.110201013619, 704.941270488106, 649.139003257497, 665.616037724373, 701.954862214922, 676.051369176395, 683.045259812, 666.283839292571, 672.452395310153, 684.657284889626, 685.491517484569, 690.948379091593, 711.869849331367, 652.312989093139, 648.771223162921, 696.47191484324, 679.578329385814, 682.498521615786, 667.902980671317, 688.326592308229, 674.675472505631, 635.874205973588, 653.39190315408, 633.381429284129, 691.791755106168, 653.240687023564, 682.299154136856, 662.115509076777, 676.232226093244, 656.66270782887, 691.921891512666, 652.459469976105, 672.159224230184, 674.053359609866, 662.348628778612, 686.053480276672, 637.843474292326, 660.759943993104, 659.832031214677, 665.869402236988, 689.374990870499, 686.133737495858, 660.847874583796, 684.675715863744, 675.283914098313, 635.076897728649, 669.732351333883, 709.12097619871, 658.078041736721, 703.918474168042, 669.129617458643, 677.726095706823, 656.936545729262, 640.766381782178, 675.878157317211, 687.631021923969, 675.133365107275, 667.344073718028, 666.304038868449, 676.338726601484, 635.521367149593, 656.17175713426, 672.589889364405, 689.282542195403, 672.415844808019, 691.643707870775, 672.623532578743, 681.820196846506, 680.227168623457, 655.357376802475, 647.743482395599, 680.853941039509, 671.366796692164, 681.617971817115, 663.474536151032, 629.954790592304, 664.891973536695, 657.175481362436, 657.646194975927, 686.060436399329, 654.660481244763, 668.364083480166, 684.503390536342, 705.635644059361, 657.63140778381, 690.256927621286, 678.624685269711, 635.056100374202, 687.943215129221, 662.962539115935, 686.056363655717, 684.450227594048, 667.853818787303, 686.666790591317, 672.269703159862, 674.873515331559, 681.987951145112, 680.655216737117, 685.879721371239, 640.775135860573, 694.51978122773, 644.633215492804, 692.624086954729, 702.439746618551, 678.05057949485, 678.190137845451, 693.015140856554, 692.255206253277, 685.761625113872, 675.616680441309, 660.432722796192, 655.324196567969, 677.299184996564, 627.762741148837, 670.999021661008, 658.847653237959, 676.201321845769, 695.200624691928, 681.317630875016, 652.456417979838, 678.073040500054, 665.136059123647, 653.919391903542, 663.417672882659, 657.978692380988, 637.1189674643, 690.275927508257, 672.015410997841, 654.777772200516, 692.042803941077, 659.814304451619, 683.152148609535, 666.387249132722, 673.611619689019, 674.15716157441, 657.324009489684, 655.439987307679, 693.351686610446, 663.934152240862, 664.263103468319, 655.151506929017, 688.680994742325, 705.370107062862, 674.427480102943, 650.06035599446, 672.018032228963, 666.412867194327, 679.666050867342, 676.811065468273, 653.686704402907, 670.123455933005, 677.982586740874, 666.544143385888, 644.856022765568, 675.391139865374, 647.887986629656, 652.531450058008, 670.444963682356, 674.688440151726, 694.453916627704, 635.296607238971, 689.588364683462, 651.750973495673, 641.1686258325, 658.713643257644, 659.260322368326, 691.310183553201, 688.025747329182, 670.194583387653, 652.332198679126, 681.682478851088, 676.636114194517, 655.439735418667, 666.398039126781, 683.547615314861, 676.321818808397, 664.438756603694, 672.373464993788, 661.845946746867, 703.257923696561, 695.047875357546, 695.236885742507, 678.458109070051, 650.4080591367, 656.995357110137, 668.488261964539, 641.037064528953, 668.639741995929, 662.537281724231, 693.704370744665, 664.49113724536, 638.580602478594, 674.537529425388, 691.82082228869, 680.581544763252, 661.451088754313, 658.767061241579, 677.155676132412, 667.813738333738, 666.010273206136, 663.864695271731, 675.331621843625, 665.760541629602, 679.823900119014, 658.82694483167, 676.386949318501, 678.197137435901, 667.88578693322, 667.042530447288, 638.47224912378, 668.775069457344, 687.551302282507, 662.292246009529, 703.015262226993, 655.443246928229, 650.798309399224, 660.288048066104, 673.396879309627, 661.861935401694, 689.596783050696, 674.681502506884, 674.167534562171, 714.379880361109, 683.646798162335, 673.17135509379, 646.093854786602, 682.712591222061, 676.025953820128, 660.337497488231, 685.926713992321, 681.796643626066, 694.201551838135, 678.375619913347, 693.357578942096, 713.360157571368, 689.828422296851, 669.364666747725, 643.267150628161, 708.195129163225, 690.17840018551, 711.002813925752, 661.315812755507, 656.928358065365, 680.272719029871, 671.177921369134, 654.792866440161, 692.654142991038, 683.922231795931, 669.680562416387, 688.312202479688, 677.406505037948, 691.60015277555, 658.193928839462, 666.682230547612, 691.692416550846, 671.274101703494, 685.79631824257, 678.47739148304, 649.003584343355, 633.732117320983, 657.285202411651, 658.666246288946, 681.415700992701, 665.449199382384, 680.48558460051, 685.830461948598, 638.290119601747, 660.550189140443, 677.059320317769, 676.856463514375, 687.803240056616, 672.78923439712, 676.505970875385, 689.925675781825, 668.778251754119, 675.948377041762, 680.133154382165, 659.167617179284, 652.554582564289, 636.404604519046, 662.626733353233, 662.529825710298, 689.410928745997, 659.702291354965, 646.916794953957, 714.550659115951, 685.791908055036, 675.584670138274, 677.50651351955, 664.998228237776, 694.371046127669, 664.21573119334, 680.837655885505, 678.829988136855, 677.809028026486, 669.862212069708, 662.983684850442, 675.818888086801, 671.400347669143, 704.147709488837, 674.416226660344, 673.971604356841, 663.603440605656, 649.319332269584, 645.153091075902, 681.079611329603, 685.077464521232, 661.76110145492, 671.893294396094, 673.74031872964, 701.831770287604, 659.251174756739, 657.206922506641, 642.462118048434, 657.499671488789, 674.278170457858, 684.561792022912, 691.860920021394, 663.666822230413, 649.972269848147, 669.492595791667, 676.542317301171, 658.918808721663, 676.652297438219, 693.376056569785, 719.669928259448, 658.039280292958, 636.758375308457, 680.346406069846, 692.348574738021, 668.129665768584, 658.674009379284, 650.652394839622, 658.570038926802, 660.135144770247, 636.594127763665, 676.243462454161, 675.172785311286, 655.75092026816, 678.9495118459, 694.639869710961, 657.75577168645, 662.443630857915, 640.60229242197, 651.541894231838, 672.645722690376, 679.964823105761, 679.421013059338, 685.192250788611, 648.850636786221, 681.714462080977, 657.455373005473, 708.206297663334, 667.122212366598, 669.220139942351, 685.91624441295, 683.063721005798, 657.596466802199, 663.153269932211, 667.436298603627, 682.956357662051, 676.453981580993, 640.216984873471, 682.384735331141, 658.912533121039, 684.023476911471, 656.134835173674, 658.810223613887, 670.837872128801, 665.846785225321, 687.928499015588, 701.017541322601, 696.157206890776, 697.976795780621, 679.570418476019, 685.782086990419, 657.166007079321, 708.404164678618, 656.571899201528, 664.560827907702, 652.531861962609, 653.898127780802, 669.164627749777, 691.758709660519, 673.507648960784, 669.537269555968, 647.195290938142, 682.699205278579, 668.706775213122, 692.841285345154, 673.663329123494, 662.310172956729, 689.782521986705, 686.653525634208, 718.629156565739, 692.951975930056, 669.551482873308, 668.589906407753, 673.178851408963, 679.363850577047, 656.944134989781, 638.290285611907, 698.659602292787, 677.119502274854, 685.386399056489, 677.458929700148, 648.008964817397, 679.759131800098, 667.8428460144, 658.748996995437, 681.476417644024, 685.024941871316, 700.968121718459, 676.244850184955, 665.502305945907, 685.301792080206, 673.519152738024, 681.864946751869, 670.886681410344, 654.516573942023, 695.534582664627, 653.302870809728, 675.375675107032, 665.002808265605, 656.839405502138, 664.461750949226, 635.214890517503, 678.041485569765, 690.482330848771, 650.071765019214, 672.506293580975, 702.882236873256, 675.445810178852, 687.886794680406, 646.614814833061, 672.169068322085, 693.214773614762, 683.015052612388, 691.272799409132, 652.688965657799, 659.02333300246, 676.941929085417, 682.343039572423, 668.320419706285, 682.479139028478, 702.213483747599, 677.04909985485, 679.854820215261, 650.842383719283, 668.447159303927, 640.420562471257, 660.668411797866, 650.35859874606, 664.620451628351, 680.178160502993, 642.930376681428, 652.085898878664, 671.146336891558, 689.952635433873, 668.399982408949, 664.517182356285, 691.250105719406, 702.69754775405, 667.90369419973, 667.341281267785, 698.787328183979, 704.327223171953, 669.916579301322, 712.980186456514, 703.470024284959, 660.725564829275, 693.652469188859, 680.674803094139, 644.130843792042, 663.8095105994, 655.900006028007, 664.894775847013, 675.070081576834, 688.454519226904, 672.354743738846, 671.276198418023, 670.864122853104, 683.196916221239, 678.142416488044, 637.530311656069, 661.766561293111, 661.490619989821, 657.937290043533, 657.677876314028, 679.224396738615, 644.302326792839, 635.393833933367, 637.933465707112, 664.736744171629, 659.234636206511, 688.323949363698, 709.935157978805, 693.633097832138, 661.874357191386, 706.822487793917, 642.10253834082, 658.462063853304, 640.466511701847, 705.094042326066, 657.136465271639, 700.038978103166, 623.194633478709, 663.060749854489, 679.598505914739, 687.045042678474, 663.615239580777, 674.902164216127, 643.231430691373, 640.29340029345, 691.293749542828, 634.853553523165, 683.488483537608, 675.037822013317, 669.508554011782, 679.549001583919, 686.829255194889, 673.296831197527, 660.17933114668, 711.374375475746, 649.423991858329, 653.586107447463, 656.749660712358, 645.740595465384, 676.128571691284, 698.70698492546, 677.011218687498, 681.986843011121, 676.63905139663, 662.110201114687, 699.164406135158, 657.867368714868, 667.198811743932, 689.670600541213, 701.063717066334, 638.539461224406, 686.591863415002, 669.424601316828, 680.394174471898, 658.326348025938, 676.702320578881, 633.843065632933, 695.636938917579, 672.265378279825, 674.550894040745, 659.55186806733, 673.560048263077, 660.859689990605, 660.521751555961, 642.118559579713, 675.40798012978, 703.579131870996, 677.831265271275, 669.465371857051, 662.572458252232, 636.703754566414, 664.470766939534, 633.927783220782, 677.898787491741, 669.42186472144, 639.512174579808, 673.091171637084, 659.648010417749, 676.215343999998, 653.396571766866, 653.357151471406, 690.125567293488, 638.543020861053, 647.175477696322, 642.582718638026, 679.616428429384, 688.713209608117, 694.14469514909, 683.286801585663, 658.190647152416, 668.338263851036, 673.558785396112, 641.026284092733, 682.649103937356, 672.832892882713, 657.900195688633, 660.263536472849, 694.887770575037, 703.446660381727, 663.515380413501, 682.526508915264, 677.093935772533, 687.494623581445, 634.830462692874, 695.415257955184, 690.47838854778, 688.860178736389, 706.248011155672, 674.619274796943, 659.294038443606, 670.089471790321, 682.573865355839, 689.867255824851, 701.279826477347, 636.526808013534, 650.926367023984, 664.879843988258, 636.45829103031, 705.647872010815, 667.390809095231, 683.597062160273, 683.628585875513, 641.87256585303, 693.584053402466, 661.570019480279, 658.221741083504, 696.037614294313, 693.036021201582, 688.026627049888, 662.58653207757, 665.456935477716, 685.16835114552, 698.099974893394, 678.403293737755, 651.656737500045, 673.957205112791, 677.766549142899, 680.822256402203, 661.661960076653, 669.032133579378, 669.366124464394, 690.924836168617, 702.471737442614, 651.446560617911, 633.882607501574, 683.243710882054, 660.580367960447, 684.735113322834, 684.30403492166, 672.02181593491, 689.184670245649, 680.517228152569, 682.487399974525, 673.45537333083, 665.082439935302, 726.28137590859, 674.473548085118, 662.199949319085, 641.857032342885, 689.258139625047, 659.144592307949, 678.647435834507, 645.036412335984, 687.673658570221, 659.304702414591, 674.431322705037, 657.254528940749, 694.84891870367, 669.75599631791, 721.970930500835, 676.993085303247, 684.413220817872, 663.859526893466, 670.707974158782, 665.158687261196, 634.737711722475, 654.166588701789, 672.062664712053, 675.893028305719, 653.409874492259, 705.46508031855, 683.006140619881, 669.066817663513, 685.003282685543, 665.142997471782, 696.038792797256, 709.433949943949, 663.968592168764, 652.577589481567, 657.859566808828, 661.714354215938, 701.900581752445, 668.592259925355, 664.751552547607, 662.845945152441, 676.700351837187, 679.715023729496, 681.839273974749, 645.110910889892, 701.993217223412, 674.701052954359, 678.298030668033, 673.519197512016, 666.666492993195, 673.324596932271, 684.044911582036, 692.76590746442, 671.55195282659, 647.440711011464, 660.927431314735, 665.994062471442, 663.712854541361, 692.763123862178, 651.381173719416, 670.137487036276, 672.876735652764, 672.679048580319, 677.848049638948, 671.914920091393, 697.119743798062, 670.71361884539, 647.173659137666, 665.992819070572, 695.535708823226, 695.381640728162, 644.4825896162, 667.853600941472, 683.188630215353, 655.100680688889, 668.540509763317, 688.442051770341, 680.378639253492, 677.468414922, 687.70841235284, 676.946177520694, 700.372202771569, 667.114905485383, 690.255076715149, 655.884350740573, 669.07320634031, 644.840910571632, 668.2381707525, 674.806187154704, 680.557644825671, 663.621798314024, 687.65513605427, 649.800666152878, 690.690254131909, 701.844971016471, 672.437513564312, 662.110361616442, 674.74367818265, 693.683681072052, 705.629258219071, 663.123190314928, 680.438168538187, 654.86242829616, 669.88327628777, 718.193563166057, 684.489597706888, 664.11544252093, 664.946048935136, 655.726061781395, 673.060659464698, 683.315491492062, 675.9351322729, 656.868577552421, 679.629943945439, 644.185562190011, 674.369232983535, 676.323000042579, 656.365834145253, 643.837011196132, 657.183232636486, 693.857375774291, 661.872922854315, 694.319038656601, 657.438530133059, 695.10213142885, 690.027672383841, 675.095898421826, 677.85476199129, 677.246476067259, 631.219893444936, 649.889264522175, 680.048954610018, 678.862327007973, 632.204548542675, 676.823481581207, 703.26778552283, 698.82536951125, 665.349777297636, 662.525142113879, 682.227263635917, 657.820272132305, 699.123561274864, 679.157611930607, 657.602831890646, 684.430566044389, 634.746638002228, 680.746055323832, 656.737580927138, 682.098724268988, 664.783075088941, 677.358757515829, 653.954075234001, 651.668433628051, 694.504586710443, 649.83636429119, 641.202546991059, 674.686772214676, 686.591466870244, 667.731490325538, 682.507512459635, 621.981332662248, 660.15911202268, 653.847014619483, 642.072955040461, 682.104640203657, 661.965134971784, 681.087469121459, 687.704375558509, 667.686943930327, 666.623628721445, 685.27093530438, 651.729288421801, 668.578993981735, 645.338433825809, 620.278191578861, 701.024704092797, 659.136235458474, 640.984657572546, 663.071871975068, 670.142894982433, 675.739823054373, 678.335826495758, 683.4788488635, 669.186850171326, 670.188518482941, 671.59464590803, 657.971654864908, 682.567695387139, 651.084464421542, 669.36189642884, 645.455158501117, 679.112158040952, 666.873939044302, 679.538021031055, 700.728517947214, 660.913122073203, 646.959587794139, 688.664345502586, 664.721726425826, 676.349992747863, 674.153680958332, 657.061533360411, 639.461262584412, 671.531556441311, 671.195745639829, 698.246633502124, 672.562462839603, 658.774917199634, 693.726187260936, 686.99806999869, 653.918803920154, 668.503615264709, 657.919990274656, 679.701989915758, 648.68837736923, 670.604742097928, 670.295969321661, 637.034939576435, 679.928868518418, 641.249187352541, 685.138464956041, 678.496641893154, 689.559072286264, 664.443135359825, 683.683475570235, 700.810965814781, 662.940650888327, 637.983620270641, 677.134042473431, 687.410688975734, 664.120837913409, 651.263373046479, 671.903738006183, 667.581491053595, 651.351262728869, 659.245022598882, 658.624660312526, 693.13924844714, 687.797663991596, 671.984455837828, 696.761507188854, 656.55101270775, 659.828338678913, 662.661938199821, 654.706598477675, 660.982069860129, 664.617508903482, 662.507885239383, 647.566507954184, 647.569634264651, 645.209326361335, 684.569237601235, 668.168563966339, 699.220638122028, 671.916365574548, 709.403156795957, 656.292024343619, 649.234742114815, 672.594634813352, 635.051294057605, 659.692990586195, 675.478327442261, 671.990935992097, 691.397475049978, 648.334582657385, 660.596807019129, 678.386367389531, 675.263338887684, 666.789732303165, 672.013428227497, 673.600370167576, 659.08172070233, 660.973741269469, 648.341055951319, 679.76581504046, 674.072783275531, 641.894616552725, 666.283621297751, 683.59970855189, 687.656571746585, 640.351736686706, 672.072423335828, 681.222821820973, 674.695039129503, 687.231309464474, 672.378354982324, 692.740344798534, 663.290018673762, 674.734526010833, 666.065825829036, 684.325908751654, 666.987664208485, 669.474050821087, 667.969323457353, 663.374005817566, 696.756354191231, 653.322865218294, 676.597142049131, 694.580425715586, 682.73019222662, 654.69991333924, 677.570753239948, 657.492998467382, 673.716492754732, 675.417980122225, 675.788029683633, 694.747198624321, 710.373182909742, 660.507130557402, 636.298847571355, 672.465334614657, 681.723409545751, 684.278543064019, 660.836523249112, 689.892084942128, 672.837657848658, 645.041862688228, 660.011295466773, 664.199743681747, 665.734744929498, 656.139583093344, 649.871102142713, 669.840233098589, 695.382836524154, 707.179319167611, 674.314791929241, 670.621127713678, 643.014848404859, 651.51470266961, 693.105584067322, 657.625958372546, 674.188317718556, 660.433765338337, 677.803177155391, 647.892449849412, 648.011975126293, 653.985689142548, 697.743144925002, 664.30559187187, 662.781697371238, 661.024069966302, 675.200963923546, 651.872159235943, 667.009478241435, 690.339223890817, 668.115157320669, 684.786028217174, 701.579287497176, 671.927500010382, 669.072117575236, 713.834175761718, 632.534449070331, 684.236933975735, 673.576126869117, 700.948463938392, 684.178951230651, 662.464329889296, 675.908011370607, 671.461872245604, 693.77028225991, 679.931511479496, 688.9968142225, 686.408668603144, 679.703200286302, 678.838959054717, 660.845906473318, 676.190973982015, 649.156480867013, 658.353954929108, 646.588071882318, 653.367092343089, 666.296920308828, 689.696382003771, 665.06397082888, 654.344474569769, 659.128571385697, 669.136330570684, 682.311000617443, 659.871739433859, 663.451749557388, 679.228665898061, 676.516322037009, 668.802927544422, 681.253410369885, 660.725183848337, 674.566952293904, 690.353746837558, 658.110300438339, 669.33798602094, 671.567894349912, 688.660261145922, 689.065110533375, 678.00553885238, 668.403972584132, 676.273193244003, 675.646899003972, 657.490998029096, 681.235504657824, 677.502948113338, 697.954266003044, 636.097562501071, 657.432477487404, 693.697980821308, 675.258440180442, 690.071024279144, 691.544585569035, 666.019248845886, 665.574526203338, 696.338471054143, 674.697847595703, 710.901370452405, 676.964074467733, 655.224549874835, 670.72098613242, 655.066238972106, 662.681615894744, 685.733104803802, 670.50908997601, 657.575225884722, 681.016752311124, 661.549955300664, 688.986021811754, 700.847662605015, 657.395477763518, 645.36644145774, 650.168581492029, 674.78650288397, 708.174162495444, 662.384313795821, 650.439463563724, 664.888406669957, 686.662370298811, 651.08270686895, 658.092809149157, 663.061950408002, 672.74922608857, 673.060754480957, 652.045294839249, 689.783917399782, 683.748182039702, 671.720869037832, 695.912722933062, 664.821243857393, 688.156187881206, 686.700660679487, 681.478311919161, 674.12241277586, 696.216740496749, 655.200179651695, 674.705392512267, 674.433838495406, 674.049944240496, 671.875038872318, 654.406276227721, 651.654527705655, 686.294522377577, 679.663704381841, 670.188902513974, 644.774559631113, 649.383688945634, 696.814432869044, 715.436156942038, 678.812589451287, 659.156840330738, 666.877043279034, 668.764731513038, 665.215175207495, 665.496150255706, 684.565115075164, 643.072519172913, 650.90716778914, 673.686266627617, 676.73443277569, 645.203890781733, 678.220559745411, 671.928520633192, 672.492224373832, 662.356562533503, 657.532654482932, 678.641184780045, 695.871243003606, 650.60867301915, 677.643649854372, 682.99694505029, 664.93770619973, 676.412199002243, 732.051302784856, 666.478437823855, 648.857782127002, 660.002373655282, 659.575712457862, 677.35930773488, 685.675259135869, 686.607397566866, 673.585889122317, 664.936784943818, 686.094066737559, 664.211249135531, 623.275183251046, 688.532370775942, 644.27831701757, 692.619076141535, 673.708294390935, 668.638970067731, 671.42457090299, 655.414390810405, 671.257829231909, 666.264106808537, 699.444503434095, 671.775343916846, 647.985640376482, 685.652347113337, 656.658195690368, 659.508600688868, 656.477786915137, 684.738404488622, 691.182901351166, 720.887572111619, 665.537842225173, 651.223836773804, 663.054084377236, 692.031863174842, 675.32972389533, 692.111830241994, 634.136248049345, 649.480554417121, 698.924943918242, 651.685857478184, 667.563936178256, 691.730174626907, 662.42433454927, 654.386735247672, 662.089587969966, 672.547942843702, 662.630684335396, 651.572287273435, 662.968054875111, 651.54838608457, 664.649225938329, 660.793027419178, 665.688141279345, 660.25503680006, 700.213672773564, 655.494329820288, 648.375200965949, 688.686166255611, 679.530972051934, 684.888923732045, 667.938205480697, 666.191278339393, 694.682589372823, 687.685340390071, 631.398295919167, 632.214195230152, 691.848363035978, 660.364875176292, 680.19277535293, 701.36444020087, 663.822550453295, 664.411739287666, 681.034010145443, 710.635544446088, 677.221986442184, 654.494875005329, 676.939862059803, 685.318186219539, 683.994109692212, 672.795871973593, 683.775293146543, 635.654161972071, 671.779276138878, 678.220057301556, 639.118937206929, 671.313883946297, 672.506813351036, 669.329114267177, 715.416051724599, 657.823618284952, 687.144235394417, 686.663749581846, 650.927356746276, 672.465494670648, 668.561557746416, 646.650398552898, 701.696673633152, 674.345265582142, 655.618042013954, 649.86283956635, 640.124799348418, 660.099693385818, 649.046784844552, 683.532413471285, 661.473031090109, 662.45081542335, 659.79287828776, 694.411923356208, 679.137034805236, 707.864201693389, 664.278969635614, 681.684973753981, 659.606925742018, 666.480850421887, 660.172722628609, 682.00550772521, 705.603341321706, 688.623965907928, 675.006030342024, 672.143432961305, 667.922314542834, 669.218117549487, 646.182646739921, 683.92893696095, 675.317438641987, 662.855811487971, 683.144079382185, 647.654205923274, 650.927989658631, 677.190497738256, 696.757735511176, 721.65393203948, 701.209459828025, 668.451135770117, 669.973859487037, 643.848280368439, 680.840717661827, 678.563372079749, 658.893629716326, 704.576410373347, 695.41013887142, 701.094416119715, 628.861637059749, 681.994299466416, 676.413728692802, 680.275610010568, 694.461814526176, 655.935801483171, 680.63477113749, 678.23842011432, 688.87039860639, 668.107030002895, 671.225081866507, 659.858985492427, 673.330733371721, 667.999663623029, 699.687981665886, 684.924149703268, 666.952499844044, 663.778214484262, 673.317480075939, 685.830232187876, 666.577523420625, 679.336277677848, 655.025457622926, 687.88116283786, 674.345507276089, 684.671554976282, 687.126289195301, 675.504259447752, 702.294492805237, 685.004983068194, 673.336589500496, 685.096745277394, 685.979115573538, 663.668905640929, 665.43363594238, 683.523827467328, 708.327147350424, 626.811115127902, 630.41467379271, 665.135147941527, 656.383758633773, 680.140841064755, 649.668805800878, 628.70528929814, 669.771798109625, 627.860996489013, 700.980185578094, 653.017030514752, 664.515095169686, 660.442469775325, 699.570427186255, 685.974526215186, 673.512942271076, 664.110858628599, 665.987305741127, 653.166560237537, 683.942133167428, 703.460264059229, 686.502766194141, 692.997553014057, 660.297391627957, 650.673568473336, 659.32671919897, 688.599678495725, 667.351043248924, 686.122672990973, 671.843002631344, 657.93114605733, 638.617049407058, 671.679839561364, 688.67841526642, 678.381885594063, 657.95084980203, 649.291895308129, 681.103310572822, 666.012173865819, 705.141862732986, 666.018003777502, 686.351628819109, 651.985328303284, 664.957764751599, 684.159324353042, 706.466363072944, 677.262085077187, 649.276171345974, 649.595197660014, 667.932222360963, 657.259867852245, 674.131724480044, 694.076264707121, 660.464016323882, 663.455512830369, 680.843976752975, 688.644727236299, 652.90828327654, 672.596366659958, 676.444284006398, 693.282180725836, 679.861046900684, 648.400543641667, 703.441433959408, 664.668981427186, 683.534171436055, 691.498630828315, 662.236010630059, 654.322192306755, 663.572819657633, 645.958923161658, 666.65895602817, 684.486410647833, 702.631652402478, 645.480572248431, 672.240209516156, 694.758835003494, 692.474160177597, 641.451583246597, 656.867294555282, 696.141004530821, 695.452075874943, 667.371457481084, 687.035304388313, 646.220733732116, 649.319780626122, 677.043097555067, 683.990074312857, 675.1932300993, 672.626121460594, 663.58277754212, 672.535433226882, 670.622140900032, 678.506265460542, 681.321220107855, 676.373165114256, 698.251341775209, 666.137617287036, 657.667241939371, 701.496725290786, 658.893492169953, 660.465259354404, 678.193972267074, 676.167361626846, 663.69889179512, 693.674229565253, 646.034227911368, 669.356714084377, 677.59078279757, 678.191786831566, 672.942056338201, 664.051134717488, 670.869056688851, 667.878962904814, 670.798102356078, 697.699758030037, 678.071926428585, 634.107458186828, 654.029436263009, 666.202495666359, 651.562914880425, 690.097442551949, 686.166589568564, 674.419746974637, 701.485295824382, 667.241350808565, 686.211641240549, 671.999773002118, 713.304435860821, 674.415783828302, 676.986912212182, 663.645043132196, 653.286923181466, 666.500031525434, 644.002333259036, 678.741514227286, 664.130939787659, 698.343759473026, 660.138587004571, 653.163253683798, 661.96195176109, 660.812744442148, 659.955664179922, 690.260356672756, 690.385579935356, 674.461573054521, 673.120782621095, 677.819348559517, 655.015988011501, 674.218374250117, 677.693418968898, 662.163392249743, 667.645147363739, 688.153204579631, 659.259659215076, 677.375840390154, 672.115430138127, 675.07640827738, 684.843260561601, 658.6566423047, 676.589614701084, 693.09946954279, 651.829263382183, 701.114811139999, 656.456159352217, 679.364815142236, 650.440447207519, 666.941721153869, 634.548008357524, 641.141612662487, 672.851592381775, 686.5499306707, 666.813542211295, 702.683283185782, 667.35801122151, 697.01536401982, 671.523148311409, 677.539016756234, 663.441237017052, 639.017839417318, 658.300794577824, 646.354546522962, 671.484961940068, 700.466041578673, 675.036220557658, 661.016075034402, 665.523140925903, 659.858254336046, 668.436446629543, 651.001448489503, 695.49215431738, 659.616120171253, 686.063999281892, 650.887513143138, 698.540616466062, 662.358489415073, 685.767579300158, 658.478726502445, 642.248108515481, 714.266960407615, 660.016868197273, 691.234782515099, 712.142306711621, 676.82697366161, 678.85395671318, 650.767886559357, 679.942396625099, 661.707171659105, 672.372999201535, 701.887979998413, 670.516770502439, 677.382656579868, 680.495560025498, 682.537766055239, 657.371841759291, 687.143959890667, 662.240171523589, 675.88308365156, 653.072043342956, 664.272984957171, 665.526228134776, 689.648380055794, 672.690241495739, 684.11521496941, 641.828360572866, 661.458982735954, 670.467990350519, 671.073007897549, 654.714924472615, 683.962561462354, 670.669491588803, 647.620636380008, 689.199817672993, 671.032487291908, 672.150181366787, 705.400097431375, 672.781172907399, 648.985377886399, 682.508831862872, 682.966117793965, 657.851289370001, 645.731993422099, 683.316947947911, 651.569590012193, 625.192229547004, 645.473448866842, 690.198534964458, 682.522010910142, 689.53513293009, 689.807529921539, 661.543939623674, 678.121515731881, 673.161107693266, 671.582356991848, 681.042497719056, 686.561640341314, 645.932225118135, 664.411259856987, 645.711747633165, 668.643932020878, 630.318744194895, 657.872179595299, 682.34926441374, 667.933451647062, 683.444159959726, 672.218580206656, 653.690262079021, 664.963472434061, 683.273131562715, 699.87099956401, 693.718511852267, 667.711106480025, 665.396352697834, 674.687856211189, 659.146739855143, 656.586940895524, 661.900849785285, 670.806675769544, 686.293837556547, 677.757333690395, 658.086003114881, 715.696304726012, 678.28262615537, 656.402466614188, 679.457839927747, 710.964537470644, 661.131752733101, 679.561636263383, 671.65208055253, 678.385471064427, 694.211910289552, 679.48790155201, 675.016292780808, 650.698817694495, 646.73495873087, 681.894868178161, 662.170620531588, 665.863036439881, 707.062043529404, 666.151044758601, 683.345702947616, 657.218949807043, 674.635963298044, 660.42836911284, 686.69882804288, 648.891192780167, 684.303155468953, 701.308268893442, 682.931852160087, 666.269368257958, 686.628967314865, 702.013355912656, 698.561463096889, 654.693713458789, 681.674110028957, 653.495646128072, 657.127205789866, 674.618603007225, 665.154719488726, 651.985855124348, 708.928602988402, 688.313254719296, 672.460634335854, 675.896065392157, 660.381489381212, 626.454627391718, 676.300026861579, 658.424263717448, 662.451783114467, 671.661308414945, 669.815353015401, 680.17357582888, 686.254187018966, 675.486479028939, 674.155072814326, 641.381482315923, 657.218882794316, 660.471547589016, 679.941703900757, 682.272049072475, 652.636569404173, 671.462664149602, 664.22139480668, 673.833475538666, 666.690492191102, 657.749138984318, 698.71035680767, 665.218345917819, 697.041024255571, 671.800831125296, 623.224042676767, 688.036306381134, 658.91590470686, 664.391005103874, 654.039597188039, 644.434306538493, 662.833831476099, 670.632353675706, 683.074457819742, 681.037809399772, 676.656278243864, 714.664147705928, 678.747748794824, 712.83822380524, 660.452807673536, 683.468165097556, 682.227831818519, 682.312463998247, 677.299330433759, 679.268321992174, 665.853158247931, 672.608024910858, 665.006838931734, 690.681082119965, 687.173566239122, 683.01967856459, 662.187242974764, 674.254680335642, 678.301035871498, 660.52693951257, 682.595312531627, 669.204630062269, 678.785141696934, 674.892315809903, 684.00438601641, 659.561641694352, 703.792305410372, 664.347214115913, 671.785901814184, 679.032575988216, 660.799811773693, 680.057003115507, 655.14968331199, 721.018051664897, 670.78358418485, 655.997124802927, 676.631392544185, 655.759181942595, 685.359622215534, 679.453806967281, 636.951540123355, 677.190403753636, 661.272037615334, 695.589502077352, 683.946690362946, 663.777849713654, 659.357891311187, 680.356418199909, 664.670193491268, 652.936231258064, 660.731202289841, 672.611113209666, 682.240075841985, 666.627741263426, 654.969030968413, 653.198066614631, 685.212612996209, 669.593975734287, 648.489469862768, 672.879530675445, 661.487196509, 673.808278970537, 631.500665029728, 681.933322030562, 646.993187984514, 656.796501463764, 669.273336184791, 679.573844490475, 658.616125298425, 652.256949776018, 680.201829449131, 666.33023828468, 697.339402502647, 671.323029917492, 682.714656933821, 663.193718403838, 689.492533205059, 653.492483860653, 651.398880460079, 675.162311450285, 656.508327892673, 682.426329514308, 666.600186921165, 647.782226109575, 688.09632236215, 670.064815414049, 678.586932504953, 646.249889579094, 664.511701107183, 680.641374027277, 649.842763525554, 684.111895463048, 688.431022318301, 687.786575999524, 666.212771341821, 651.634031559378, 691.131425325916, 641.197436744081, 689.86042480929, 636.307349474362, 655.947251768016, 642.15679256007, 657.419041957897, 675.431379894764, 665.789328085396, 658.832912216258, 709.95268464022, 692.495297416415, 672.984259349095, 641.076753700828, 680.874932088114, 687.114726981707, 655.270866393182, 643.622065180826, 668.360134372701, 656.207545144229, 686.575953258677, 651.269482385058, 690.864321325428, 662.537412379103, 660.054997012049, 678.932151430967, 659.502963962847, 693.231037073641, 665.590142532064, 692.804138867916, 689.721674863258, 683.117894144194, 692.90578280663, 696.812118202235, 634.565371895741, 687.255581974123, 651.659182419609, 652.389213301324, 657.349392377518, 694.025138629661, 701.406602501195, 682.643201995789, 674.839909570939, 628.356841745186, 706.970258318667, 667.992326206272, 671.118337239632, 641.147060287393, 649.906480010647, 666.355751587105, 634.96222779326, 703.595983654815, 676.139476144917, 672.009602647783, 701.885854301526, 655.530789080626, 656.939705364136, 649.790983985407, 649.036582151179, 672.741780880097, 646.770372008035, 690.69598877531, 677.060131208493, 653.63580831431, 678.589686087068, 699.983739138911, 652.161236877603, 644.440724926434, 679.554829097975, 686.167223061668, 691.610513902799, 667.236500670067, 695.671535696403, 670.978010475003, 658.522941791663, 636.203923896513, 655.910067191929, 674.115001839503, 681.753754447547, 675.962197694682, 660.41934235009, 690.886618845234, 640.960691727522, 652.417932579839, 658.595815311899, 646.075374943717, 669.290758534253, 674.92673194576, 684.806885554023, 654.236216932874, 671.908234805733, 677.563794464628, 689.019608857036, 683.478931707134, 703.603294683185, 695.169735004979, 673.890489816788, 646.890902741889, 678.136542597899, 672.551427527732, 686.186915595507, 694.631831147448, 686.824083066144, 677.54198103095, 682.656191537679, 701.342310710617, 658.450243726757, 643.849308307451, 655.143619489197, 675.334746227975, 647.190405141338, 695.773380716189, 672.741800539253, 677.635817595209, 645.521177646481, 672.971105434042, 637.217618866056, 677.885515792446, 663.441811262364, 657.065796645891, 695.168762155276, 662.455290254853, 670.903177612506, 667.377734960065, 657.696838236324, 674.953662140416, 632.012867655078, 685.885185948944, 663.338664698107, 695.834004758792, 660.602842542072, 648.529434073373, 685.067180495541, 653.154659089151, 692.68833477679, 675.086294626677, 692.12261727171, 673.699941349291, 658.388269898925, 679.659049917575, 675.937863280973, 658.917988337796, 656.658940616004, 663.512994019647, 656.898580866326, 676.397914281265, 652.380927364326, 666.968332940902, 674.772878574115, 666.98018284143, 693.684930372763, 687.083291481325, 676.328054474091, 675.094997008546, 670.893894235881, 654.594360482645, 664.231504220085, 664.927216823682, 663.29214577438, 653.126810590176, 677.948176514837, 659.732974336056, 693.167788310207, 683.340081631963, 637.960990693187, 696.191139465948, 649.019977751608, 671.11583284357, 672.360993791834, 639.997059978143, 671.825143535624, 664.149787910932, 653.913341643746, 660.197404296221, 694.729940924797, 677.148502289518, 687.178224082279, 631.654212537466, 654.449724682146, 671.590778101191, 658.913520297536, 672.851667524345, 673.047868294905, 655.858327898268, 661.25499901179, 686.017219956259, 702.063690942365, 673.725875901128, 638.596245629798, 663.163005578915, 652.511454957146, 710.68632666608, 656.71063375148, 669.589887641174, 634.37358321283, 685.801983641764, 668.495834182956, 651.84333433123, 670.898720050448, 671.106095122423, 678.658144419939, 633.606568365026, 672.111003088118, 670.299154969823, 692.148197459025, 669.875285149692, 663.574533043084, 682.321058823722, 668.35841121254, 688.875126059756, 683.356656530628, 644.847620060766, 649.29702785681, 671.4866581794, 668.994065777396, 671.374259424151, 683.264384317556, 638.862731921678, 662.404915087748, 681.840844085405, 698.762087717819, 679.065087383033, 636.733057640075, 635.693433133161, 643.172287129673, 662.893917638954, 670.492283243409, 698.298871573145, 689.699021705834, 659.813148555017, 680.837076136522, 683.315932817261, 650.334706241069, 664.619912579685, 693.494601393995, 658.408776479642, 675.072792391663, 688.169392490207, 672.85724498031, 639.728271844792, 680.827390425462, 664.126566169555, 702.468493988962, 685.947727159104, 666.694300597699, 669.804307245984, 658.491655542807, 674.872269377869, 684.646582433223, 658.718967500951, 671.346217770371, 688.659393464149, 661.994916800108, 679.612801643911, 687.968996273863, 681.466370259735, 662.215258579591, 660.473222603653, 678.059778387899, 709.485123648334, 717.109248031817, 662.425093052751, 694.66487993359, 667.692296382162, 671.435117889347, 663.455977060669, 643.355237654094, 652.747155022079, 670.5574325498, 676.585347800101, 671.804789697435, 676.617828083524, 694.178728906599, 652.190353593512, 677.619356526773, 682.92250902443, 708.45209972324, 685.594133757658, 689.937509798187, 699.284372327838, 680.586725899583, 697.306527941033, 680.702096190986, 645.412440434166, 642.052681713172, 694.725705130929, 651.420859922747, 684.405281267751, 680.533494164566, 672.917483810676, 669.845103541083, 674.288788591471, 667.109663469719, 657.422798499643, 669.932834013042, 655.738842268457, 660.587591524221, 692.32093818457, 646.319786776523, 674.373965498498, 681.000676214468, 675.414542509675, 660.489544082786, 639.011190390223, 687.845867281143, 617.914980723543, 676.800891186208, 672.043226434029, 641.762001138056, 666.661423374476, 667.362243128258, 685.107875844823, 699.996535353223, 662.164351251298, 671.682286855083, 681.890488947593, 670.610504915252, 653.407203602128, 660.910874964719, 696.725576613921, 664.662768365543, 691.745301582857, 670.236762081956, 664.418230302128, 656.161057905505, 636.855461250714, 675.490131600852, 685.029855051383, 679.89469381213, 684.739077329588, 662.689226011009, 647.924363091862, 677.60321914998, 670.837337241902, 656.655345129834, 684.527629519856, 685.4181751855, 665.303430570267, 647.244760953847, 659.655917082867, 670.007235009391, 698.286694567437, 672.273129678979, 669.481338096998, 705.276707332917, 698.114189541305, 672.971397930014, 661.58292849123, 645.023960669986, 672.674609064121, 643.566229943202, 695.35699913028, 682.707582800835, 657.055984904607, 671.241839800659, 662.729780343715, 671.23046399759, 662.682921614468, 665.923408779737, 680.075485631043, 671.30510511146, 678.933256203494, 658.537804958655, 677.458134728713, 690.964071456797, 692.188892258091, 659.320263827751, 670.933019517661, 659.578543543407, 673.987866096799, 673.53025659513, 682.514593425602, 682.002384641605, 701.481852975485, 667.209799799972, 653.746291044295, 675.350177474707, 647.781021926831, 674.971904410567, 671.111566216903, 687.40391543668, 668.804575973022, 667.804140945116, 690.613026584032, 658.345637475268, 687.720861001869, 672.613151779894, 705.142863425776, 663.563115765576, 691.907965211701, 696.889419390452, 676.624652579767, 696.368249332273, 640.902475449349, 662.302041390794, 669.180903862124, 682.661386147428, 686.869932707762, 689.455921252393, 675.866850453504, 665.632511374165, 710.600218077573, 656.89823194272, 679.21923975742, 687.393784043672, 681.87276658234, 661.76768423518, 669.558519449397, 684.389295199315, 687.166558797832, 654.387667464528, 691.554408221342, 654.762291112705, 659.372422021272, 669.266004626316, 665.502912578317, 645.556696283209, 658.216720847675, 667.661298205594, 662.099292930743, 655.329409733747, 694.742225189981, 652.866328430065, 668.661952258969, 661.579055400565, 656.61583698466, 678.905471006407, 681.347350827146, 685.829039546186, 662.331034003581, 693.665470112135, 669.225615088464, 691.224124060448, 655.791587270418, 692.25334910161, 713.452807313569, 670.919055106057, 684.828555624257, 687.190270440235, 646.910766400667, 680.468154141772, 691.064882924887, 662.865200392474, 667.813716148424, 663.732602480705, 679.480528631409, 659.405935650484, 651.246993935015, 704.911427919756, 663.096790239335, 691.828331743524, 708.13958390718, 662.179266521842, 673.464705959255, 676.144671513742, 656.19531360483, 669.722691575182, 676.205939482242, 670.628349973986, 665.972110056927, 677.304073165779, 676.577742606235, 642.279761316006, 687.668089350629, 684.75953410577, 656.138440853377, 681.465316102113, 701.674548538919, 663.183631694658, 707.777190657314, 687.776870921558, 694.318764290039, 688.123321894402, 660.29729597844, 694.771267780734, 651.967439493586, 684.592542608172, 686.169526833103, 670.821410018245, 684.050998987262, 667.158264880848, 668.911725055392, 702.92162573879, 664.465393143159, 659.871104169645, 674.336172427812, 642.109978492653, 668.254113389629, 711.713416926899, 684.918687199596, 661.180542572851, 669.758514445887, 651.502183148632, 673.694462794455, 640.533852863944, 704.697546970858, 661.631466231605, 673.157566250745, 677.174191106625, 674.337357020304, 691.26204384155, 649.786471519864, 687.042467884787, 672.966992554129, 661.047320402017, 667.096228037182, 682.088471824384, 671.990561973374, 665.014033797882, 650.649663729761, 659.601592118438, 661.110203442539, 663.66453050476, 662.086430012325, 658.752611939591, 685.366559887868, 657.239945862277, 677.187302117381, 652.018928979028, 676.149795890578, 668.466430781573, 662.218260158677, 676.692271910681, 673.045014405837, 692.813844546967, 660.489354724135, 668.649755054658, 663.662681749328, 674.572651660126, 672.301242513336, 693.833788115532, 664.492859707609, 651.278151698016, 662.865244297999, 664.126026211236, 700.894890823082, 668.244884416907, 671.377121022452, 684.251189018636, 653.736913896888, 659.141605397657, 668.533327474401, 683.166551190203, 675.269531746511, 703.802545546084, 670.998268494383, 686.006396835274, 668.63642903478, 667.115488627967, 699.882716537799, 694.684171023276, 665.71648815539, 682.581062269938, 671.100322109317, 676.72180069671, 682.26176928644, 701.005522660702, 673.910668179206, 661.501297461502, 688.308610728409, 646.785366518938, 694.81043433109, 669.773460346625, 672.005052648033, 673.574228510032, 682.344128095793, 690.026693699449, 692.233273304816, 641.317273064943, 672.154750908424],[127.417978011613, 134.143902701358, 133.592725335165, 133.927877214637, 131.968766970607, 133.210008803983, 130.571483201446, 132.019756985616, 134.876263245681, 129.923738507122, 133.857384267982, 131.065339020699, 125.749527890338, 127.989972598166, 138.664545734255, 132.04399098756, 131.867081424885, 128.292653159414, 137.222255857426, 131.418043663996, 128.204239661362, 133.560387989843, 136.499288320347, 127.876040583855, 127.059018859198, 130.320586485655, 134.470656863896, 132.085087868965, 130.966679864585, 132.11612307951, 129.854512750424, 128.782610561301, 130.538324171848, 124.186335252991, 125.524963902104, 129.981359089115, 133.30940205599, 130.307552524546, 129.550736573598, 130.352821471777, 130.644300582521, 125.415880392293, 132.993465269472, 127.888782382719, 132.672741719237, 132.749715457145, 127.300558586049, 132.928937403746, 126.559078135247, 127.286752333127, 132.104516756074, 125.734461196943, 127.684938086794, 131.041893976894, 128.865930605534, 129.833106064809, 133.589974055603, 133.799602690085, 132.85201698699, 130.410657295787, 131.337204983435, 132.487154884432, 130.291347453701, 132.095430959334, 136.820923916968, 134.831292207363, 128.045453769626, 135.140653816572, 131.745141790581, 125.248551058814, 130.022897472715, 133.145338355618, 127.822328908376, 134.794961198335, 131.254155468875, 130.287864625671, 133.63579343795, 129.391382005524, 136.974369344514, 131.969290320033, 125.616835069641, 131.679915506334, 135.640163566298, 132.306570746194, 127.571196866976, 133.479813750258, 129.149520947068, 130.246636730928, 129.168958340167, 133.530674782343, 127.197712451968, 125.568317297053, 133.050905460123, 131.351728827314, 134.192194403972, 129.792739648443, 129.72285872181, 132.266182455972, 129.187687954296, 130.95080710258, 132.070933560966, 132.934457706548, 129.430089914177, 128.734547237987, 128.766043903773, 131.581573020937, 133.702053521954, 134.283573452654, 128.590149086471, 132.865833056548, 134.444773676552, 130.879205648764, 128.801359773939, 125.899043638312, 131.623198408852, 135.34209749953, 124.577835464698, 131.380465826952, 131.020168315651, 129.230587353837, 129.890097797127, 131.231255499052, 134.207912518859, 133.268649612818, 129.293231804788, 137.472723436268, 124.570388980182, 128.184740715816, 130.367430533324, 131.820272668073, 135.342879474945, 131.85433443872, 127.797312239182, 128.98072490977, 122.777347155864, 129.217291635498, 131.658940733696, 129.212947353116, 126.174075481652, 133.365836191813, 128.636639977656, 126.895544793343, 133.78879081344, 133.040862629741, 135.364579236111, 126.543049845189, 133.769698304238, 132.157953923994, 132.613384144931, 135.257641192004, 130.752617856807, 131.519873263529, 132.138180912113, 130.716369952776, 132.976923128162, 124.876387721197, 133.488338520093, 133.176689843494, 131.542425774188, 134.349228518556, 132.976162601703, 127.519558502802, 131.662165662087, 134.836037603233, 134.789900732788, 130.866685658903, 133.887446627662, 131.812118674207, 130.771491592012, 130.48214799871, 127.867779606274, 135.077371828014, 130.992782091459, 133.094307570649, 126.925894594314, 131.89974506712, 130.9006790631, 131.349049482395, 127.987756589411, 127.213035322606, 128.168848436374, 125.054015376625, 134.282230527109, 130.173641071297, 133.387050183659, 130.195950937219, 130.097475408135, 130.289698337735, 132.988492924323, 135.232169760555, 130.756664386152, 132.254060708544, 132.721663523983, 133.752261331868, 129.64972834154, 136.169631675278, 133.779653355838, 134.660920915156, 131.847275621757, 132.114131267656, 123.783511344016, 128.730822813817, 127.977830271501, 131.561858303026, 132.646760399896, 132.647000457987, 133.265151263461, 130.85329855062, 130.862100264995, 124.959860639961, 128.971475385098, 122.547747278466, 134.513009184088, 131.151736335265, 127.314177364578, 126.648504478768, 130.478370049149, 126.942995774649, 129.037984126073, 127.872469646364, 127.024356454429, 134.11631558676, 126.108648090229, 127.81384015181, 132.419682597446, 130.514635539591, 131.887604525768, 127.071384880918, 126.881627150027, 132.388535794388, 134.427296706341, 133.721403438336, 124.990753464627, 131.813533153698, 130.168724251665, 126.598977389142, 132.998192612093, 135.074383556436, 128.558677799708, 132.33469064704, 134.689136000481, 128.574850922287, 131.814220613954, 131.416432644823, 128.051281836557, 131.6373179349, 132.56271269774, 132.204682572577, 130.623779214006, 129.448922826375, 130.857442958028, 130.617673656984, 132.430951308547, 132.089846871792, 134.820202125397, 132.407144201767, 130.639206941223, 129.360614840705, 129.651241160591, 133.006793441338, 127.393913208807, 128.400628583377, 132.926984923185, 130.889635493212, 128.812837729519, 126.778988509617, 127.267574010248, 129.916619756583, 134.278132449684, 127.641283043983, 127.945429797391, 131.338424927722, 125.669481945688, 130.101167638279, 128.852685833321, 135.058802719916, 132.652884397253, 131.648457667924, 130.101391944838, 130.175495555514, 130.250458662118, 130.537510018181, 132.218213329398, 130.901111603086, 137.246608611538, 131.845226044636, 131.225984121767, 132.951752444998, 133.493909141577, 129.543279251897, 132.937751973179, 132.666291300075, 132.505776712473, 135.209376950494, 128.079145029279, 133.956487106354, 130.897355111791, 130.104414641809, 128.681930498614, 129.570440340499, 128.739021754228, 131.560888952599, 131.24970401223, 129.74562477741, 125.541254564096, 129.695627244688, 129.421539067762, 127.16596383877, 127.453735353837, 129.782330230011, 135.695099417627, 131.533564511551, 132.055799907058, 131.489947756555, 120.55442681665, 126.492176133184, 125.002099597983, 131.435426136872, 131.162621467478, 132.848385547506, 128.097305764922, 129.623911432259, 136.084702106568, 130.568082630306, 130.377228699862, 133.14543704731, 134.690712406084, 131.870423881599, 133.857963711493, 131.036788438013, 135.729120870522, 134.213037259882, 132.208460318985, 128.074467682575, 130.312734997487, 129.722547676747, 131.541640703094, 131.387315089674, 125.952177190692, 134.000231385799, 131.16062544327, 128.662212307955, 130.803698120377, 128.604110928952, 134.662444038049, 135.381401658072, 134.58357665575, 138.750249132894, 127.415224744222, 125.539443144113, 136.208719304388, 130.111868236141, 126.132138319629, 128.53641596038, 131.910855110298, 131.616458333283, 130.274593359757, 131.264387646754, 129.812475654827, 133.997516525138, 130.993939713019, 133.911412444239, 129.403038085979, 129.003011252449, 131.654360980956, 130.303410769167, 127.758527630079, 131.08444680359, 131.922350664639, 136.060215066576, 132.597755441188, 127.587135362351, 129.091914116099, 129.331817768367, 128.516097065235, 130.821195614593, 127.731343872237, 133.117880111244, 131.929572010463, 133.657890772649, 132.16571493887, 136.295931945246, 133.56244270694, 131.563653515052, 127.691936039797, 129.646190285768, 132.78068127568, 133.119581527244, 130.969135346618, 131.921869586719, 127.860902397941, 129.936597089697, 130.525918336644, 131.552571911842, 131.24317802089, 130.636456104503, 130.502093157222, 127.054621847569, 131.742220671475, 131.974579601439, 129.899539543748, 135.422562826441, 129.017535179824, 132.338056862321, 134.106369327733, 129.701094858981, 126.31254207489, 133.312576066864, 135.037459661656, 135.850674928634, 130.447459679308, 135.323336382357, 130.618691831782, 130.767090322798, 129.547422335591, 132.630686389109, 132.21197627683, 132.773750667484, 133.329135187448, 130.686163663454, 127.464761691616, 125.913135379726, 132.589535483435, 134.541436008854, 131.837046626649, 126.77518995673, 130.903910965416, 129.753664981946, 131.785769913782, 133.096097948109, 130.031423179718, 129.610321491834, 129.409375472373, 131.594632215277, 128.693367111498, 130.020622037806, 128.38350656086, 131.519030608285, 130.473551656534, 130.744820024791, 132.710277074865, 131.519233147964, 131.388280317039, 129.587223832254, 128.872124417052, 134.029558089923, 127.612952061839, 125.560619745074, 133.206770590695, 134.813436417932, 130.878060471895, 127.821352884231, 130.954000169137, 138.268379441997, 136.799126460463, 130.891682978894, 132.084880522423, 130.088315259229, 129.292097683757, 135.220806338441, 131.207769167472, 128.957891890344, 126.117423614978, 131.609469029335, 128.935338240857, 134.449640022669, 132.055319982962, 131.152013330957, 127.849230332704, 128.32908248317, 134.026544179303, 135.161256204662, 128.158028120869, 130.319038011219, 128.487026664648, 133.976387778558, 129.261603756143, 134.056229486678, 129.562511783772, 124.696733475944, 128.65431553581, 128.673271631148, 128.116520363586, 130.654862266859, 131.276348698263, 132.291065333852, 132.685658233556, 131.994418016782, 134.902611610081, 126.048495969737, 132.957288808958, 137.163384751865, 131.794369135721, 129.865033410568, 130.085182719794, 128.824869637267, 136.65282153555, 131.355070793888, 134.834536201655, 135.575597369609, 132.44167931914, 128.552560237042, 132.681868043497, 131.780128997359, 131.609192308948, 132.599664310229, 132.152276680983, 126.199305392162, 130.477832674764, 129.704026860852, 130.967756313541, 136.680981699215, 131.899709840292, 131.206178034314, 129.447994496373, 129.893719071363, 128.932682020327, 133.340275062807, 131.961277084714, 129.847958512343, 128.736343995863, 129.263035811987, 131.158961618312, 129.652071269693, 132.43996911434, 135.499760689962, 128.587751980085, 126.278957924671, 127.289753801446, 133.337141345873, 132.128985653984, 127.958365991766, 129.643568924307, 134.271193431679, 132.673613067999, 130.465924033042, 134.763251958638, 129.207990878977, 127.806119614563, 135.478588763382, 132.281155305458, 130.198496411814, 132.329322665933, 136.198261629047, 128.970899734098, 126.283672574364, 135.089552760504, 132.916222481621, 129.695047196236, 128.644173302407, 124.032575428169, 128.96116399338, 132.097936218997, 133.238120795372, 129.649122628096, 132.780423942785, 125.309751366384, 132.793954546109, 135.142069391955, 130.031606139541, 130.729313586082, 132.190612684789, 137.006351389219, 127.178476115834, 127.403591293749, 128.040545375331, 125.707385550642, 131.52530322014, 129.407366798921, 128.644581590132, 131.428901742056, 131.024721971276, 132.472639847905, 130.080873860403, 132.375172185046, 127.68857767899, 132.162254385332, 132.33962847272, 136.398625440696, 126.472945891565, 131.557947507548, 130.490865343395, 131.892294726536, 129.231080262062, 136.686778838031, 129.157644333973, 134.391102953395, 129.877787534479, 129.668341100789, 131.454750594787, 135.199803511997, 130.155350604795, 125.48140463856, 129.232588150201, 131.264080517351, 127.584936371461, 128.430719055781, 129.417148221651, 134.559956310993, 131.371565558331, 130.388635512596, 137.909714285928, 128.651132243853, 130.269534977, 135.573755733128, 127.592979045191, 128.110479083973, 135.412257927338, 136.449408656935, 130.638375172755, 131.581972319779, 130.835462223982, 132.827636104864, 129.88294533002, 127.708281910074, 131.848967996734, 132.85702193794, 129.658126321886, 134.082470759195, 132.232620159955, 128.628076440272, 133.798424861328, 130.761716074977, 135.489536088754, 131.237709228647, 133.027317586479, 130.124298860352, 126.703643218412, 136.409767820804, 131.323489514815, 131.99841539463, 128.310243621611, 130.817158279841, 132.384544281497, 131.962454715516, 131.82191392157, 133.711198912682, 135.630650361165, 127.367394693774, 133.59599958429, 132.996646345809, 129.212725970895, 126.479769350143, 132.420124950757, 134.161538304092, 125.042350189523, 129.423743288, 130.517592979525, 129.1533198381, 132.083995194143, 135.46875556049, 131.714110062681, 134.636713481712, 134.779484342496, 130.825410859275, 139.163578568422, 130.601644854649, 129.843681441038, 130.287206029258, 131.982353871732, 132.908054738093, 132.326542610039, 131.309240191766, 133.385852126662, 132.535870776816, 132.131702146592, 131.551902141755, 130.577506381157, 130.684000078873, 130.931918956885, 132.214080286978, 133.052633512161, 127.718742419954, 129.872819252997, 130.989482113447, 135.603361370623, 132.56435995054, 135.348551274735, 131.062605397412, 130.945232067928, 134.287973301821, 135.668487074071, 135.420871714697, 128.848064839358, 127.397686356867, 126.936454360071, 132.728400367709, 132.29349954323, 124.378258149955, 132.214130439659, 134.575890695473, 133.566396759288, 134.91463340281, 130.823788965191, 131.027022541968, 135.170994775105, 125.658688365259, 130.393123881719, 134.742230814283, 130.877855111037, 127.806520988143, 131.851194106321, 133.376121243486, 135.326820595743, 136.517946181857, 129.82328396569, 133.304445891763, 126.637985990367, 133.813830134069, 136.763016564928, 131.780925564495, 136.349683788629, 128.380600770841, 130.374778180611, 131.933068880771, 131.955696633264, 133.797640172799, 129.656777455903, 129.26186828873, 133.59534537804, 129.698360110186, 126.542772758857, 134.62740278047, 134.141826623346, 131.163249635684, 129.124474216862, 126.783080634085, 129.355790157313, 132.536378704531, 127.614114906363, 136.349916231285, 127.783270473379, 130.474805247801, 129.183881560022, 131.738028535813, 130.853114356061, 134.56509549648, 127.767262798647, 129.617024866233, 133.30310301594, 125.561438241977, 132.71813213314, 129.92052284462, 125.547638821993, 134.162421047558, 131.555708065434, 134.216838499913, 130.128291448279, 133.621390541613, 128.039817397152, 125.938453276348, 131.787675607045, 131.268822797563, 133.044937305104, 127.281257252473, 131.915980819267, 129.469658696378, 130.30947353069, 128.778043981145, 131.324776380832, 133.052707267966, 132.026901482929, 131.03938147882, 131.212524288036, 136.03459303803, 129.75189172386, 132.04507830382, 130.644914661803, 131.752625422628, 133.459103987473, 125.936006784798, 128.608294107156, 129.932639775246, 128.88572237168, 130.93509348493, 128.401907180223, 130.766820646743, 131.86574254884, 132.460371375024, 129.832724425165, 127.828604428524, 128.708814326814, 128.016286157818, 132.090341305206, 128.838615330788, 128.892040527515, 130.701935443483, 134.279604390008, 127.252145782513, 132.664108763117, 129.844087139569, 129.831252419234, 127.056533943339, 130.151430042863, 130.704302082794, 130.219893756809, 131.861451458231, 130.092858865942, 124.37016271203, 131.336993648646, 131.631653633461, 130.525015296636, 132.440600463544, 133.901160606122, 128.803975025845, 132.533572337459, 127.342538757954, 134.518874067988, 133.746188731165, 135.653191994355, 132.187405223645, 132.048991986342, 134.719189214191, 127.641805929801, 135.809195422165, 131.341264776169, 129.396231535054, 133.378454331369, 135.098085957171, 128.222997983062, 128.629588923536, 131.682206767323, 128.813344541418, 125.072005673704, 132.403092488244, 138.528206923754, 134.184308137982, 129.076269237046, 133.237468653128, 130.463390232951, 130.271417851707, 134.898837451653, 129.69064895536, 134.685805210149, 128.860689119663, 130.013625121082, 132.969148410458, 131.89549003036, 130.891198993944, 129.71594380326, 126.623249896297, 132.909128958325, 133.685861736344, 129.893334147409, 133.755468300402, 133.2137262944, 134.278198039949, 135.561102819379, 127.993142242282, 131.535384233179, 126.315891147674, 128.293911833257, 134.803958165532, 128.148371918073, 129.905213849061, 128.021552164306, 131.618888832246, 131.118299232751, 132.922417450384, 128.170033500557, 123.269167337836, 130.988276056236, 134.38055514928, 136.460658343071, 127.611129584146, 129.05403092516, 130.160285951601, 132.297917551868, 128.879318141317, 125.916803780316, 126.404754838153, 126.423893479724, 124.590794299682, 131.046232432045, 128.075374413946, 130.941806226417, 132.097569509853, 130.613981296319, 129.72871669343, 127.66537973552, 127.986632924265, 130.605919937835, 133.533043779852, 130.90614252255, 136.871227694745, 134.096421951104, 127.946002745879, 132.737585295389, 136.468633172207, 129.63878295947, 127.912525745211, 132.380240349792, 135.78478379652, 128.103522719121, 130.59970663939, 129.926082383767, 132.285033413056, 128.686876298198, 130.697008379437, 132.399511025159, 129.209512030093, 129.128374696477, 129.540869260656, 133.22558519511, 136.876567703186, 135.328231953626, 133.691267292595, 134.894261599363, 126.873828123267, 127.637547126896, 131.728449159987, 132.490737816941, 135.759411072898, 128.877295762325, 125.293598582158, 131.213956082536, 133.139866796574, 130.476074231718, 128.678060128259, 130.900982287247, 133.600983544009, 133.482052423789, 129.335498452634, 130.096507556903, 134.615449662425, 132.421680156319, 125.315171639275, 128.603495648837, 133.790484170705, 136.616296631516, 134.735200830341, 126.983509740048, 129.855347793886, 130.984827944022, 127.763587730906, 130.975590264274, 127.965188443726, 133.396303160041, 129.143534778351, 134.814191382995, 135.887539182937, 124.273254609549, 126.14643256482, 129.461740298413, 134.289033496878, 127.879782370125, 131.124871783336, 131.707259744195, 129.431166452937, 127.094783583454, 131.274357756123, 125.643566818873, 135.248088458768, 128.244372336668, 124.38516611316, 126.635242660565, 127.469622371106, 125.812221251739, 127.769322456115, 133.728288401127, 125.908202234474, 135.18230888237, 126.724181133561, 134.05514036589, 135.332103653373, 129.047595393835, 126.738265174077, 129.196189650413, 128.315118789371, 129.985566219203, 136.244591312462, 131.218996941259, 127.364424278489, 128.189362452173, 131.824150257805, 132.85599816658, 130.394004892033, 130.877639965082, 130.254068038769, 130.347812053715, 130.546271935097, 132.201119220061, 132.286420268644, 130.853137528646, 132.16428848369, 129.104234457035, 128.670981519659, 135.946116531127, 126.431252455983, 135.239896315501, 129.935366881726, 134.366566061779, 132.670486946705, 132.745434834187, 129.207462277337, 126.282869051313, 131.705109066763, 128.138274347119, 130.370292890788, 134.674578751558, 127.621932593589, 133.593705509897, 130.764552620271, 129.395692963833, 127.382962232383, 132.100541882615, 131.956797024796, 133.488465687095, 130.782124534851, 129.460211841693, 136.742784433812, 129.761091476105, 126.767825614864, 129.80079748764, 132.583177726687, 128.590386144376, 134.468830292913, 129.10598158472, 133.345953757157, 128.909772769389, 132.344881846252, 126.510002636965, 129.898884042227, 133.487307912916, 130.550942511706, 129.509496850662, 133.698266625169, 128.671933431721, 131.509114316872, 131.531834689783, 130.34461460694, 133.382265418833, 129.818456084786, 133.325620425386, 130.575551047725, 131.711656602106, 130.93911108026, 130.877015079659, 133.378465010685, 133.118972184948, 132.155089337602, 128.403260973186, 131.399237318443, 131.620739498857, 133.685075471886, 127.108424493625, 127.468082999385, 127.58267882527, 134.755971412751, 128.388802086998, 134.330779461154, 130.497683424596, 128.570592542989, 127.807166864678, 129.412960506149, 132.248803596254, 138.177659392532, 126.461400430244, 126.315587190966, 131.179394986883, 130.412507422024, 133.883299425118, 129.714433918491, 130.611112257953, 129.904888215416, 129.006723026796, 130.634931901711, 128.386338132612, 129.481951162887, 131.948499598989, 128.594175870598, 130.988979692815, 134.154984357784, 129.039869747582, 128.431887610547, 134.279650528826, 132.848916122028, 134.844387527929, 135.119221839768, 135.108310841145, 130.651370937654, 130.601174679488, 131.470228371527, 126.296068470015, 135.247164027088, 128.6271512972, 126.380185039561, 132.732058640881, 133.515886885127, 128.397736309567, 131.120043892453, 132.229889461511, 126.461412086123, 130.136597604241, 135.034221100478, 135.430970308801, 132.054112528011, 132.683007729279, 129.270687633287, 132.880919628662, 130.916044370855, 131.625295200137, 124.484158753384, 127.880297172547, 130.040612982161, 132.018908874086, 127.608029530975, 126.920445616414, 131.507189553683, 130.704928677627, 127.527104089326, 130.320498445118, 126.626045445389, 130.862066146341, 128.90202642765, 131.562606695367, 128.963416560201, 128.901739499184, 130.24443612617, 135.404205339187, 132.874808271776, 137.224349819175, 133.214352712267, 128.522747380476, 130.252306494258, 132.274043741513, 127.137573899014, 131.039450507166, 130.165226500891, 129.139887252379, 136.938541589595, 129.662961147418, 129.704781596594, 128.074943211404, 129.613935989815, 124.465245978235, 129.319788437243, 134.841621647396, 135.73266727602, 131.877720297019, 133.170087872701, 127.838716776961, 129.274141994616, 131.070330412213, 133.178164640175, 134.872495043543, 130.188780912723, 130.021359456879, 128.500319382213, 132.934456713935, 126.683933045279, 128.425492128124, 131.541258803676, 130.220165538165, 135.66589681831, 124.163394607884, 129.736699862086, 135.050251044518, 135.376326852938, 130.16681571218, 128.714685915354, 132.662648011233, 132.546936761118, 130.749992162668, 130.486583297471, 133.876584466609, 133.611880559713, 131.914571838495, 133.268575435612, 132.517532341464, 130.388067685134, 127.717431563568, 129.826050399045, 129.103667074298, 127.153598265903, 134.517049298377, 127.276382853729, 126.372637715219, 131.339948027812, 129.866272778631, 133.163294655875, 132.888021211255, 130.395909618813, 132.147951179625, 130.920201253866, 129.106589769106, 131.823904193366, 131.61441583384, 125.963776587167, 125.319922374338, 134.113071951062, 137.521203154904, 128.231907520961, 134.911365529649, 127.995465668167, 132.222721953303, 133.0640086078, 134.674663941559, 134.343237187591, 135.03453759102, 131.996460741633, 132.235049378987, 133.332663567073, 130.409006482808, 128.857060455266, 134.361192923839, 134.652333490104, 136.883079990337, 133.721100263733, 134.448202455546, 129.50113966961, 126.838835531891, 135.334626542362, 130.419424502727, 132.426004114472, 130.465551222, 131.955808056311, 128.375179522412, 135.336704579095, 131.042667775051, 131.775900251116, 133.41475734094, 128.732856916963, 133.157091377247, 135.057938919405, 125.930917716222, 133.210765626733, 135.761958741349, 129.163471153153, 133.377693408556, 133.183997808707, 128.595930532528, 137.236609799082, 127.7631734553, 127.572639200308, 132.535778324808, 132.938089198369, 129.168236710532, 130.342454919417, 134.410878472288, 138.249534703592, 134.091937935114, 130.980034746815, 129.341664120213, 131.077303487931, 131.07754636888, 130.200902636486, 128.455394835737, 132.573430089, 133.980003138076, 131.726827127874, 129.026925070546, 130.468910834746, 129.616698852621, 130.455485647933, 122.432549349683, 128.291320207543, 130.356449782145, 131.282899639881, 129.29442557028, 133.697972041431, 132.982263194945, 134.881363213794, 132.419061504099, 131.525603741687, 129.898409566419, 131.567520971312, 133.919949848914, 129.682858171761, 132.482210696305, 130.670184960217, 135.300109220495, 132.253736463098, 132.247563826316, 127.491478213919, 134.057457432831, 134.616411070786, 134.349659162221, 132.486521237636, 128.009061221098, 129.790315383819, 130.048089174811, 129.798631693828, 126.664580526923, 131.613288602523, 133.968476157193, 130.11605290783, 142.363281882107, 133.30247694911, 126.069632775711, 132.485712319659, 131.366620997232, 131.147947945622, 127.800867417899, 130.5905946559, 128.993828426231, 129.218929744425, 130.095587690626, 129.1127428275, 135.844646919674, 133.26535508866, 134.364830303686, 130.285630679547, 120.727096011566, 127.36026089131, 132.199261301222, 127.347010778992, 131.911732355544, 126.501980341985, 129.307678317587, 125.21188220778, 127.000512154615, 128.922653761687, 129.712415366195, 131.270208231972, 134.214763951741, 130.547075364387, 131.929449124967, 129.872471175362, 133.133112540703, 131.780410946559, 130.943327922131, 130.455230140547, 132.629902837858, 133.91030304383, 132.745263011794, 132.299824123826, 133.189930797287, 133.632352794791, 126.238048233431, 129.345708357465, 131.174540167993, 127.895097442926, 129.338254882565, 131.89978627116, 136.524589142966, 135.650749265543, 127.879848933399, 130.607645277669, 125.424754122607, 132.14929952969, 130.526764841763, 129.773325036688, 129.601678993811, 127.866838995936, 130.990126860175, 132.837829301849, 127.713839001411, 131.427851997494, 126.70507208015, 130.499744859057, 129.367213877606, 128.543399929599, 131.028127985625, 132.28582140052, 127.801275323311, 126.055743856857, 128.926997995644, 129.907190183755, 126.93915019793, 133.92419513673, 127.92006747961, 130.559357485606, 133.816308519785, 132.849368133322, 132.586238035888, 127.361422941001, 131.136274054508, 134.868582148131, 130.721315051419, 134.521856448544, 135.195402536521, 134.459358777047, 130.196949283372, 133.088421621337, 129.749849427645, 129.132960224678, 138.797095069108, 133.413123780674, 130.338434029737, 130.344280744822, 129.106052554603, 131.107857609233, 128.161206266902, 131.493648152423, 126.677019553374, 130.276547679616, 130.857718818375, 126.755510563201, 128.726643395716, 133.579975107684, 126.780105933425, 129.804719209485, 130.028443312704, 135.404212817302, 129.272899769087, 134.368360685606, 132.837133669299, 135.110938957598, 131.012122505547, 131.481705493368, 132.219167252935, 133.460131867248, 127.080777437824, 132.247175153721, 130.607529020634, 132.22969339854, 125.875367401677, 135.249497525499, 130.646035025784, 129.528216217897, 132.397923273086, 128.292308644133, 130.523423187625, 134.607531254773, 134.484359998547, 131.15441156047, 131.862343020981, 132.587340997743, 132.448425814934, 131.145681252761, 132.625099517465, 127.100146525853, 135.224325112073, 126.815121866438, 128.643718224801, 130.879773354293, 130.912534202892, 128.738945322073, 132.990412710284, 134.729113226326, 132.435118248288, 132.128600708169, 128.562869826579, 134.728055342246, 127.284387709169, 128.624982932524, 127.872547125377, 126.243242851528, 124.215243989458, 135.107394510845, 134.667991591432, 133.336935153452, 134.069083513102, 131.298675590847, 133.750558449755, 128.898906093129, 129.043934491307, 130.519745094249, 126.011702371233, 128.517349935676, 130.603194952804, 131.10662357235, 130.297957126254, 133.679758528907, 131.297581832959, 131.432123616375, 136.96430124923, 136.898140830049, 126.471199520056, 132.673759528578, 131.707618092992, 133.979556368798, 129.489187044211, 129.2005806601, 133.492163927203, 134.293048523265, 132.895858553382, 127.190163812896, 131.195493269099, 131.897607652092, 125.280903259907, 127.475851416113, 130.412843875631, 128.37755072991, 138.049652754589, 129.919299018497, 125.03204929087, 128.446491477897, 131.240083373104, 128.978372346042, 134.156930406192, 133.111885648758, 136.144902134766, 123.543212147784, 132.972644837842, 129.839763036735, 124.06752015898, 128.618399955937, 129.064641229773, 124.746024616409, 126.161408927292, 128.058807769887, 127.250152688042, 126.611846322958, 128.122714233152, 129.143631671559, 132.00181514147, 130.579346972198, 126.31672340304, 132.225018542523, 133.827348139122, 134.945817678662, 131.401239248038, 131.330639300134, 131.658020867834, 134.578546621249, 131.43481958957, 135.836275702231, 132.712996337802, 134.127518583858, 134.059229441709, 135.073799085468, 129.709173384002, 131.940677549216, 129.90741782184, 132.982672467358, 131.983392742226, 132.792767441597, 127.587984570151, 135.197709155923, 129.382640645621, 124.695113322325, 127.092793686552, 135.154774385362, 134.550453977682, 132.221599269252, 132.701163314127, 133.727383725521, 126.255671555514, 138.705804109072, 130.83872483562, 135.854380097284, 134.4878407342, 132.376292594854, 132.24933117292, 136.002544664375, 125.051319755154, 132.977864574397, 134.187840137249, 138.162976026943, 124.689074691611, 134.96744076149, 127.858488951495, 132.715581448088, 131.313863998824, 129.031091751936, 133.15531744968, 131.450223406362, 129.587088297628, 126.74051666968, 129.53306828793, 127.791319009562, 134.084744760502, 132.194886671787, 131.329573975458, 137.458995545278, 130.277570788762, 126.028982925327, 129.956798563369, 130.459545953706, 131.687326075539, 133.233189487561, 130.84956432444, 132.392147342005, 130.902776823957, 130.841314764696, 130.363906869233, 132.570164023163, 133.459812160594, 131.247292169282, 130.00841756331, 127.535392398233, 129.714469969875, 135.478681491479, 130.193971153473, 130.699180042112, 132.755227683585, 136.365945498925, 132.425203291977, 126.119507387131, 132.549147991727, 125.043421756839, 134.615848672027, 131.987894024837, 131.177805864529, 127.716981766371, 136.35186789732, 128.068551168152, 131.000135906175, 128.518722845858, 127.888158544062, 128.979233402083, 127.970842028836, 125.971007656687, 128.752094902225, 131.071925831796, 134.741486204965, 132.261264988269, 128.295942099152, 126.848733171355, 136.780238509914, 128.28032517408, 133.887530664322, 133.605453282464, 132.219407572437, 126.602128436838, 130.883408513167, 128.067516794366, 127.015691960782, 131.969432767202, 127.207344367183, 134.688043073341, 129.711686951109, 133.943609904268, 127.921786289428, 124.611282551956, 129.127929341485, 132.682111286323, 132.141044754507, 138.784606481339, 130.061879602245, 133.617303593197, 134.113995516475, 130.735603819771, 127.086034302837, 125.487728119388, 132.735747771421, 134.745704573784, 131.918631354461, 133.48655059845, 129.795559392693, 132.461674518045, 129.273329527795, 129.674418029733, 130.007399703692, 128.223103344573, 126.534997948287, 131.224912178577, 130.959966835592, 131.718753211379, 129.059435357607, 133.786114284939, 126.327667918924, 129.725765810823, 131.246378879431, 138.825919863045, 130.078862280888, 126.262070872736, 127.925307635905, 129.258521824579, 135.388896247169, 128.585013565869, 134.408413839049, 126.497899965442, 129.781733971311, 128.986466083047, 128.518017200451, 129.939718449664, 129.251789537378, 130.061008360292, 133.79862117576, 127.877318036899, 126.272155101732, 127.85708237436, 129.942112753684, 131.290289419546, 129.175927400773, 132.199589439235, 129.567486515203, 129.449267757954, 132.977193600486, 130.824093862124, 131.079412827449, 127.445354321875, 129.901854424788, 133.239025901332, 133.45653426228, 129.058254793825, 132.348822683971, 135.040995498142, 131.252014476757, 129.031675736085, 128.378367398022, 130.842986054503, 131.104175352756, 128.334080124733, 126.261231222686, 132.569946788604, 129.753808621878, 132.027049703402, 133.396107711596, 134.743288121343, 131.682678194689, 133.329371146235, 128.280019229822, 132.05016499904, 130.130877287061, 127.854850397127, 132.722868574775, 127.633735064426, 129.120703290726, 131.583301291971, 128.206950167478, 130.213833341906, 135.122850167619, 127.208162207687, 132.087825283026, 134.37074099243, 133.979785588317, 132.605203238939, 129.148727676026, 131.958524746278, 132.10402311188, 132.611476509114, 134.181507115763, 131.609096568723, 129.385656081731, 126.493724847045, 128.686417317918, 131.961176555897, 134.6321887156, 132.170550826649, 128.787811939522, 133.197196403837, 128.101767514913, 127.819735671556, 128.272007520811, 133.113213752993, 127.017591783032, 127.668495012924, 129.382659582878, 134.959778810251, 130.625686807568, 131.840466602922, 126.110072499362, 131.871542555687, 131.149615900019, 131.314569218648, 129.236939199691, 130.233848123413, 131.629013960647, 130.835655836576, 128.934761210501, 133.943922166315, 127.300548121247, 131.967868818258, 129.539134615274, 128.729992350085, 127.221338424047, 133.539788067206, 132.451540547042, 128.907275621592, 133.182747427159, 128.598188482298, 130.619846794905, 128.20049936491, 126.904216707754, 132.722320773737, 124.274199945658, 127.967454290457, 136.472282281927, 129.665096712425, 129.228262613691, 124.426753677051, 125.95854535581, 126.564413081809, 131.641147579163, 131.29918549583, 131.251147161619, 130.755462225209, 137.154408075025, 133.271135543335, 133.221394517245, 131.482580690073, 127.913463188224, 130.320560358023, 128.730597686649, 130.761435843755, 129.582534478351, 134.068958995365, 129.355021205386, 135.099323655489, 133.80547699667, 127.644721380625, 123.58571496275, 128.783266579368, 125.38974520934, 127.015959203018, 133.037680227441, 136.448170450357, 127.377993404118, 134.664209723538, 129.793503778255, 126.90320528145, 131.720847445976, 133.957683136903, 132.490661988343, 128.687935228133, 128.301675698518, 130.512694649217, 129.595094773205, 132.716850052323, 129.805028031808, 129.824714144456, 131.491638125659, 130.008150247751, 133.241873776916, 130.843477573996, 128.473009237745, 128.436456903148, 124.500959750679, 132.559796139513, 129.551221301437, 136.43840461208, 130.496938392068, 129.672050081796, 129.127668980161, 126.931438127135, 136.447738980804, 129.251252503765, 135.730763947346, 131.331708099509, 130.830973064839, 129.887888549401, 136.359871582041, 128.743459606413, 134.826218741665, 128.524026100607, 128.468888375446, 131.03572255208, 128.919665049621, 134.247859087742, 135.048430276804, 131.810904060706, 128.844895700031, 133.601814048925, 130.457612475823, 133.84078334397, 125.94358434255, 135.821570727956, 129.083248741888, 126.562792619679, 129.92567533633, 126.518535160412, 129.256729074289, 137.039879954898, 135.588799253379, 132.896410775832, 127.728459352074, 128.291492938317, 132.234174665543, 131.991130274158, 128.216519827743, 130.388327257556, 133.126003300016, 132.461451378193, 131.954008838715, 129.527205140735, 129.9017070733, 124.454935006905, 130.681960122276, 132.917638850766, 125.689485635268, 132.581338816002, 130.765846980556, 132.645247930734, 132.070136075774, 130.696321596958, 127.207223661673, 131.400215658012, 127.658327192321, 128.030833816911, 131.713709061546, 132.926308249641, 126.656070983111, 127.679379150949, 134.457298785055, 128.725768097187, 133.881414079364, 132.063256976079, 132.474072368296, 136.252943708178, 128.635978095554, 132.999552702038, 125.167013739476, 127.85185872441, 126.248695068852, 133.456859696451, 127.371268084613, 132.293211980019, 128.907078498985, 129.679546949737, 128.323829734095, 134.624344322161, 127.777848683061, 127.646193867777, 136.667474760345, 133.960018608042, 132.190984133027, 133.903638013726, 129.025384643537, 133.198040240053, 129.857682927534, 126.50731333437, 130.542583935843, 130.13200290583, 133.392141003062, 127.697200346528, 126.684973082873, 120.803848231753, 131.479211924551, 129.377645787949, 135.291907274182, 134.94737137091, 129.097278107233, 130.537757441035, 130.120565165259, 125.957541103558, 130.798360098628, 136.024882363882, 134.177021614269, 127.021395033623, 125.971345374276, 128.589778659013, 131.717889680294, 129.102814742728, 130.888398677955, 133.388310049456, 133.884041841695, 130.215155272709, 126.425294717914, 130.251463562141, 129.659351026526, 130.596930671503, 133.005757821277, 128.234643271132, 130.751565258303, 133.900032420931, 134.436734982887, 133.579234530686, 127.632395721231, 130.687050684489, 136.145317437547, 132.082662365923, 126.163522876709, 133.721976995664, 131.476477436853, 129.117787588046, 127.495118750317, 130.178947952441, 129.636041767031, 130.851054184355, 133.141013158416, 134.654310473365, 132.996660585337, 131.178836646862, 131.320046455726, 133.980446884759, 127.223387703504, 129.928738277203, 128.201238452059, 132.998692516629, 130.823073117398, 123.026854359578, 125.398119088534, 137.490604673719, 132.880794087601, 131.811073808868, 130.588127314977, 134.61722468207, 129.177775464956, 134.114621417454, 130.283200349348, 129.382078628803, 130.103157178072, 129.807511918026, 135.143174626468, 129.665047175956, 134.280360341466, 130.194174739956, 128.97229497372, 127.007757100244, 130.889980694644, 129.720299094998, 129.689144780013, 127.290171630504, 134.827324767301, 129.614534613968, 129.654181049964, 126.18027411434, 132.6110872737, 129.632367019491, 130.418074475491, 130.649026524155, 126.114107889456, 127.031932871075, 129.232304400333, 136.289794231182, 128.479582569976, 131.994699149948, 132.893368947593, 131.683080397552, 135.38008038812, 122.283934750644, 132.074341713279, 134.905385814633, 133.054698538528, 127.515483212781, 131.557707617929, 136.358360371093, 134.507693473259, 133.599468074483, 131.684926026423, 127.616378306773, 130.553621397157, 128.58699248205, 136.575521253801, 133.362485786009, 129.225813514257, 128.010635213071, 130.139785920704, 129.238771829041, 132.257820054239, 133.448242573169, 131.688244744628, 130.641752623671, 131.739884721796, 131.415475716828, 133.725244317286, 134.862161663754, 128.588187706182, 134.402212097784, 129.233143682152, 126.794831240144, 126.848437143608, 129.388106491464, 131.985680623635, 127.663927332995, 134.139641870183, 124.297930777506, 137.291967995782, 132.389732947226, 129.892341159429, 137.139657136639, 132.889738120477, 133.684908130554, 131.928651813249, 133.736956587752, 129.566812114241, 135.656771351259, 123.659698422598, 133.360843457227, 131.627961617211, 127.917174365945, 126.899567402082, 132.557056477388, 126.505194604302, 133.272558560924, 130.550703485839, 128.511975625099, 136.212991189893, 127.769419643857, 129.430700581397, 127.52013556239, 129.899051237408, 127.93040824184, 126.154704453356, 134.561696477309, 132.934242439525, 130.403422191372, 133.111883973918, 132.332500791741, 132.429273365419, 131.209184997016, 133.006768592806, 132.252033694887, 131.608634090335, 132.072750339809, 126.680201404981, 133.014372522434, 127.574798227446, 132.016456714542, 135.146856257729, 138.608906687055, 131.299556520804, 130.319914003152, 134.384045252627, 132.978028328713, 127.840545485274, 131.516367313333, 132.736072645443, 134.142452167423, 127.365215071198, 132.958155154197, 131.277891742069, 134.317503434612, 134.010435577058, 133.573740918551, 123.856862453296, 130.833647484029, 131.126868405378, 126.282065181822, 132.353101435276, 130.115485149056, 129.857661119844, 129.869882695473, 122.455940571113, 135.18281872589, 126.747871843561, 132.46506357316, 128.650722670284, 132.610573709371, 133.470121473865, 132.789529913803, 130.629195921993, 124.161484241235, 135.960262227114, 134.503418489286, 127.487113593194, 132.191450844823, 130.825722811371, 131.379921670391, 128.346217995192, 130.278566533256, 129.635421825627, 130.067417333747, 133.274494775658, 128.770946595799, 127.977583899259, 133.355954001209, 137.333013515516, 132.457466147556, 136.146628176839, 140.64142636616, 133.759914318221, 132.429209929816, 134.009951963608, 133.435374988833, 133.688401968596, 135.017261477246, 130.35797107899, 126.401672880881, 130.26257958544, 130.162828682662, 132.975254634478, 126.795472568369, 133.994061945399, 127.337980835483, 136.212142603999, 130.319246618918, 132.211863996647, 130.858784454941, 128.48435514008, 133.816048536814, 128.142919758935, 128.809862218083, 127.386747544711, 134.574132624558, 130.902473919391, 131.314164238272, 139.064449731548, 133.998987094006, 128.703815039776, 126.968779961157, 129.320590544018, 132.037128348713, 129.500681890868, 129.252351504886, 131.650585903549, 135.770324325512, 129.370357327852, 129.164736338052, 132.448216429149, 136.123490631144, 130.066191267255, 133.301357102873, 132.232552857528, 135.851639437657, 131.487578989284, 128.284252530398, 128.656792842623, 133.410520548143, 138.317148602579, 128.147798178638, 132.396997792405, 125.508440188997, 126.75089087575, 128.763464525904, 129.955967243686, 132.747369948933, 133.775296117782, 128.316656140419, 130.789472289554, 132.972922800933, 126.287513814336, 137.145886769089, 128.996005210056, 127.556291175455, 131.035346086015, 129.854751368652, 133.106574578025, 128.953998281256, 130.460153425181, 129.639179706775, 128.965608294391, 137.699969059012, 136.008633486154, 129.821494717473, 131.682140457244, 136.716192666501, 129.132656757757, 127.769074730206, 130.519000113482, 131.083659312791, 129.375583176871, 131.516053936813, 129.898955016865, 130.1227275192, 132.716558076286, 132.460029081432, 131.935868240183, 129.60732866074, 125.355533211576, 133.559803218062, 127.962717800957, 129.742663252513, 131.103923367004, 128.100191480247, 134.034736631143, 129.926165554046, 132.195269495069, 129.966149402707, 137.048427327558, 131.493820068691, 133.140508799904, 133.266269713774, 131.222042113299, 127.445785224075, 133.584477373283, 131.064358767886, 132.479215758542, 132.863320208296, 131.500323188969, 126.363561552344, 129.105107319289, 131.303116400614, 130.784534075563, 135.244678378147, 131.12321349571, 128.682484035477, 134.760014420164, 129.28019322526, 128.228432718248, 135.391371175027, 131.907048572973, 134.673806241505, 129.820948023372, 130.3716225926, 132.088624346497, 122.888488034857, 132.840399627588, 128.274367981674, 130.096946791346, 133.691990801723, 129.325103487679, 131.183764601713, 129.739234484462, 130.935410949018, 128.752858257898, 133.353796997636, 129.794977408106, 132.036267668745, 130.895628754971, 129.889389435627, 133.33772786097, 133.228656632081, 131.135614009339, 127.442003362938, 132.270956752817, 129.009936390436, 132.571551964074, 131.70741638627, 131.393225500835, 132.58402647072, 133.455542364094, 133.812697962895, 124.968021050552, 133.513752464136, 135.312858211168, 132.351968503836, 131.138518331233, 134.779779536309, 130.168851806312, 136.129431291511, 131.940595958198, 132.54012452344, 131.48476011709, 130.93532520009, 127.977433459491, 127.173910636909, 131.477810140115, 134.575297477537, 133.25633507112, 132.694105363241, 133.658782562239, 128.973171901163, 136.756676729094, 132.025142576167, 128.503483646622, 128.842668193893, 131.646818164168, 129.541653967994, 125.775265423599, 135.348256781803, 135.602536331395, 132.788388183617, 131.781371934179, 126.332525744924, 130.451715250391, 131.897306821751, 128.324645409322, 131.455066348184, 133.036939086661, 135.274594504224, 136.569031275637, 130.179905554416, 129.271512130514, 135.989639020852, 126.345342158449, 136.125859420403, 129.916056631185, 133.811114394335, 131.618331390564, 130.623066818845, 129.098941431109, 128.988279197596, 126.734341861945, 129.015892474132, 132.349702269287, 130.298782748459, 134.480159044309, 133.431052522627, 131.047259942684, 127.596780277555, 129.959410070019, 132.294841633991, 130.21792539228, 129.699364621068, 135.483080916171, 131.283883509148, 131.187542294138, 129.128533003401, 129.13452648487, 126.803882876044, 135.779670164887, 128.987552672101, 132.270791548323, 127.044744921195, 132.585089453246, 127.848514769308, 133.66042744607, 129.272013504084, 131.240982098891, 125.650812104026, 126.978615280932, 130.023995999115, 133.415414643162, 125.771819892813, 132.573874335511, 133.376959060787, 126.221325292929, 133.501980752322, 131.204047132107, 134.226742685071, 131.461359700586, 132.727959698202, 125.638425185266, 130.789933605722, 128.06211864178, 133.728023085645, 133.958327969506, 126.265302831755, 129.057312423177, 129.471871498483, 130.375058202909, 130.97872065078, 136.892769130961, 128.029114647457, 131.46880996633, 128.77208022189, 134.114572897556, 129.367221606231, 130.636087634278, 139.806928608532, 130.120558376678, 127.686990194341, 133.14909231067, 125.142210874062, 127.998383967063, 127.798434649709, 128.922169346353, 127.041867785694, 125.661487416247, 130.604324753278, 131.678107839619, 133.007947753689, 132.159209250255, 140.885727344028, 132.326661147743, 128.35540395038, 128.956402036109, 128.406501249231, 130.557269299476, 130.529159955855, 130.499238262282, 128.884720765033, 128.038842563502, 134.105736632547, 129.49167047367, 131.076212573046, 127.240318400595, 132.403106636277, 126.965011907891, 132.522228683983, 131.485922764248, 124.678760880261, 126.84501584366, 131.780578406555, 129.081310330216, 131.770758261114, 132.464333628428, 128.855870716007, 133.62361888287, 129.829871871108, 128.198607172352, 129.390948151025, 124.533500872071, 134.80700820398, 133.062424853254, 132.814360119876, 131.209156066106, 125.309596495764, 139.335786303164, 133.878983865051, 137.273703743517, 130.757264556718, 135.732788503223, 129.893502555507, 130.936176416749, 128.037319685091, 137.042424969217, 130.186954662494, 131.886482754557, 130.948946675168, 131.4799152018, 126.871810827135, 126.70646785468, 127.257766867975, 129.656723918001, 129.507570073476, 129.585713500548, 131.107765115769, 131.215202351632, 129.24729131343, 133.094720155864, 123.68182739677, 133.19045455894, 129.584027559348, 130.257011209146, 125.747621428845, 127.140225487436, 131.350122680497, 127.36848304201, 133.701035193691, 131.85574939628, 132.84132348331, 126.700217601494, 134.33387609737, 128.059935262879, 128.940675486565, 129.931396465638, 128.032746687767, 137.814861582822, 127.652378664832, 131.285643018095, 132.771836836084, 124.701683840827, 129.091177092641, 127.923084363671, 134.591802690058, 129.547822277332, 129.967283866232, 129.644803153666, 136.861736885638, 122.755699006819, 133.150900499516, 133.651153960525, 131.856007571072, 133.081453381565, 126.640967248456, 130.321752738545, 131.408364396838, 134.117786191606, 130.746656054415, 135.419834206116, 133.459991800648, 131.11207888337, 130.028046040552, 130.520076943958, 130.70744604382, 128.395068049747, 129.160500666471, 132.163060404677, 130.748220901769, 133.253986819336, 130.506457601584, 132.411204867583, 131.854137824673, 136.684680909402, 132.604613005724, 133.549538735089, 129.31248363589, 132.659481364179, 126.056148052773, 128.506497915468, 132.781377231676, 132.134453550146, 131.345535031991, 131.431495711421, 135.172036985785, 131.491957439016, 130.145702564282, 128.486239042624, 131.099608753511, 133.349370433875, 130.578556117431, 135.058278299066, 129.521993708336, 129.428346892632, 135.536025243527, 129.303364516206, 128.084037383904, 129.798365340092, 132.705621437139, 133.728847469147, 134.277094342796, 127.37447989124, 126.40942948546, 133.359856456439, 129.87471894878, 131.982633800254, 132.190866434317, 135.435949568866, 129.727340198778, 132.165448773096, 129.334021508453, 133.115687671875, 129.583448203015, 133.645034408259, 133.462745225137, 128.149750280577, 126.499107624459, 129.707497424943, 131.187827911087, 132.618399332636, 134.701983649497, 128.480852424156, 128.339792639823, 131.651254337932, 126.339832964965, 133.636870930903, 128.002456477494, 128.855270434066, 132.238475456782, 132.325417919525, 129.883722919313, 132.513212048034, 127.311032200049, 132.052639056634, 132.561884391017, 127.945249376248, 132.042092353323, 132.669866044332, 127.15673603101, 127.593465762371, 132.422470544994, 130.831457486524, 135.777608449269, 127.908596713048, 132.098994454206, 130.854615064292, 131.189779373497, 128.749798318274, 131.219120071789, 130.241100617543, 127.35474893586, 128.743102888796, 134.618825094171, 135.937270178644, 136.033883869689, 131.505391085741, 129.752843117003, 130.125855069165, 128.032929920614, 132.57557315533, 134.083004854347, 122.213401599445, 133.716971579766, 133.460676525953, 134.804420825502, 130.013693519345, 134.353495373101, 131.160925890356, 132.601745264166, 130.958237629694, 132.934788263246, 136.166544887788, 131.839843491481, 132.897273748154, 129.197536833708, 131.665112220973, 131.111554202473, 128.59745895733, 131.748387457185, 132.069887522093, 128.760185738701, 130.567165080632, 128.688696971094, 132.724853849431, 129.743252278763, 135.650503849132, 128.525130637764, 130.158581411529, 133.933342379969, 130.789089726616, 134.676284277177, 127.167748336102, 132.449916237649, 131.49974033843, 130.50485643016, 130.313140848613, 128.090082659342, 135.795443381866, 126.90551327826, 138.016721052512, 132.22334234253, 130.693409299407, 132.202406208647, 126.051004675258, 137.045201876022, 130.815305614626, 131.047145321571, 128.892363706258, 128.492746093519, 135.38966857471, 129.257872490379, 137.314652121714, 132.922960855227, 135.523402296382, 129.101286581928, 126.770314976751, 130.213535141529, 132.374461556096, 134.421122783411, 130.691071833081, 130.948465342576, 131.310063394367, 131.35905538429, 132.908834182424, 132.303461126278, 132.486673648684, 129.770344325735, 128.982660116124, 124.528084821062, 135.245903212825, 136.687694470771, 134.084485773261, 130.329273237843, 135.547271971391, 129.275164630471, 134.672474841729, 136.283146325115, 130.295467543657, 129.06309332873, 129.519280401481, 127.570629942927, 132.621920652975, 128.084337605054, 135.708758114955, 135.697943848375, 134.559299264134, 131.479158161003, 133.365041713008, 127.996518055749, 134.268514500173, 135.441730054708, 128.713650341457, 130.032956781467, 128.835319695729, 129.54707704385, 126.936737069055, 132.411930420046, 125.916936919524, 137.236636034494, 137.25293567526, 130.598535053204, 127.808414716632, 136.103328813618, 131.947575204864, 133.020164855027, 129.624324238733, 129.025472108274, 133.499878477131, 129.494815097587, 135.269832923319, 137.339418475428, 124.67532350765, 132.936002197282, 130.397954818064, 134.316749651734, 132.430317296445, 126.778209249092, 130.64559384916, 131.142966283219, 126.888294651155, 135.814905083638, 132.100782506006, 127.144584886585, 129.242021536848, 130.963811851103, 141.294174093045, 127.63551226039, 132.847400258078, 131.08188444076, 132.409338416876, 127.474720155697, 130.050142792821, 125.226049229339, 130.517682267192, 134.605530846983, 132.148457446692, 133.720329633551, 135.049939110136, 129.056939940139, 134.548011492004, 129.766868996015, 131.376816864809, 131.413751272277, 127.720130331177, 132.182724740362, 134.46269718661, 129.84796741608, 139.490999231628, 133.71779691061, 126.702102116205, 132.361875654583, 129.447075631543, 129.347478750995, 131.152763074444, 126.991025718314, 129.616129388425, 129.422322132583, 129.433415808034, 131.171487209208, 130.272703441051, 130.040792464756, 128.550007222631, 134.977019796549, 133.856964495079, 136.612429721029, 130.941722194194, 132.8873605845, 128.722123995766, 134.177974530632, 126.126185718452, 139.608977316576, 140.673714351709, 132.172797827241, 131.062296244234, 131.530263439785, 129.499280663741, 130.746852239515, 134.540395816401, 130.079592309284, 135.741796721618, 129.502188895976, 133.879475958924, 122.018693028007, 125.527526239347, 126.726367217499, 133.439801700375, 125.964762584191, 130.474241073118, 130.092631789056, 134.177405056717, 132.622398395354, 125.426017182209, 129.032883618111, 132.08693114413, 131.839034043965, 126.143882147688, 134.715722418327, 124.331060584883, 131.043222038726, 134.075628023737, 139.428521481857, 134.096882717412, 131.60397418031, 132.77138944116, 125.712870255608, 134.891746362849, 138.241826677861, 131.456206696402, 133.309358687307, 131.986014501831, 129.601621958924, 129.918708948079, 132.06690954149, 131.264646267161, 130.06159492083, 131.001376823405, 132.56087546122, 131.897850000226, 133.228667513452, 128.040062264396, 129.316893808181, 130.128815616507, 134.178394620037, 127.038222390948, 131.865544333792, 130.025791184341, 128.361877570144, 126.909246415366, 131.052572238543, 133.471820423358, 127.885989936299, 133.067171122728, 126.649502041629, 135.053523329755, 129.142124028504, 131.601440501104, 131.699925513556, 132.581748065959, 132.842970260179, 130.711199477256, 129.727471607344, 126.044256449728, 128.906081811688, 131.733047065273, 131.176557719984, 133.698504687192, 138.557563530759, 136.113528072405, 132.337687618442, 132.261838756488, 130.3336763826, 130.310437750439, 131.427856220415, 130.286264600481, 133.609163176369, 129.413306563142, 133.204291793768, 130.282220102744, 133.228222091405, 133.444944328002, 126.95729187625, 130.214392911496, 131.524757936245, 130.711830392534, 130.494642136365, 134.625110883264, 127.713384663652, 131.641662764881, 131.392313143366, 125.103945221999, 129.78266639042, 131.264194505303, 129.612010081463, 130.359099963231, 131.718735591921, 135.586542501181, 131.168996549747, 134.664997045037, 127.29617048454, 128.548594739921, 136.273986099893, 134.343073392064, 127.898278998272, 135.764849639009, 129.758861320823, 135.131147132431, 130.22698285614, 133.761465484407, 137.627648128212, 134.462433200392, 135.111021370518, 135.336038911042, 131.091437966743, 136.224349001697, 133.285036744908, 130.078765734189, 127.137991669731, 128.236383755938, 129.052080998887, 126.933006728029, 127.256692150251, 131.148981910992, 127.617019782318, 133.329356785365, 126.746610134156, 129.719986061757, 128.579383393889, 126.26602696425, 133.768424038231, 131.184522794436, 133.785974433593, 130.583914652954, 126.421001288964, 131.259576907152, 127.23349599518, 128.457753932791, 131.562328370154, 132.10541926769, 131.029687155988, 126.29767325768, 133.734352980499, 130.226092897574, 126.557713212614, 127.304097535297, 134.888391055895, 133.989443683452, 127.595880785504, 130.172326763957, 133.501257707615, 133.716051750432, 131.067627061946, 132.023496959477, 132.65932251092, 128.525349215668, 131.514671528333, 129.318148224826, 134.478188106587, 128.729063250688, 131.786648971553, 132.840561553792, 134.375760882417, 124.18418551992, 132.475471263613, 124.524746065103, 128.481020724388, 127.816210662036, 133.049834412458, 128.057937113139, 127.864694564613, 132.188225736616, 130.761301594008, 123.52477379217, 132.291909308078, 128.530130081176, 131.830485970459, 127.992204361177, 129.419733608815, 134.581157907152, 132.359574598902, 128.5539977577, 131.788521333685, 133.41137831648, 128.867306569415, 133.352735973694, 131.119613769938, 129.165703697262, 130.212052548451, 131.64938058634, 132.215475771099, 129.379648251815, 136.424486275402, 130.968661983374, 133.47876153341, 131.264674780042, 127.940346627095, 128.901796157085, 132.027435967024, 135.318068171336, 127.900921831362, 132.025777078086, 127.383052974418, 132.727981771891, 128.941988464763, 125.498209710014, 135.597616255039, 128.50209510601, 126.855688288385, 131.883762344551, 124.479619430839, 126.235368796643, 130.223381376908, 131.350047057627, 130.95316621386, 131.790880083878, 131.691186063025, 127.382495304405, 126.598856312766, 125.970547580644, 129.605305546353, 131.377498152867, 135.694269368411, 132.307959456974, 131.442863388774, 130.252820178441, 135.997353256887, 132.122345048221, 135.573992548565, 130.947940372116, 127.900196324183, 133.775098025037, 129.200966072501, 126.49552303421, 135.403462344624, 134.973568427555, 130.630015193714, 133.546003615209, 133.838273318943, 129.416748786812, 129.066010933526, 131.866732661296, 133.106803201601, 129.10726800225, 128.818318039614, 123.493043839502, 138.815334068041, 133.022437047005, 128.777052646674, 128.61027729539, 128.222612670454, 129.99554248709, 136.937112192675, 129.537401683913, 128.742974988589, 128.945283229823, 130.799378919322, 138.915441569488, 130.287370466605, 130.652984203793, 133.612642576602, 129.753468303797, 129.773481231165, 134.754176393848, 134.902505965958, 133.011145552117, 130.356100503965, 127.50534062795, 128.724559138963, 130.299297540389, 129.884520444359, 133.476407520336, 136.688045818777, 127.272635977984, 127.669395134554, 122.14709611657, 131.10841628473, 129.248354444765, 129.687204198965, 133.980034887619, 129.688998071983, 128.609276831406, 131.303567157144, 132.397733948882, 126.818175761964, 131.45922792018, 129.778276194005, 134.831195765772, 128.671639706516, 128.801975153622, 131.29832549749, 129.354159213031, 131.89403463671, 130.264441755576, 133.777301941332, 126.86519578221, 129.877046641089, 127.742360749776, 134.133438507412, 133.11041159204, 130.301741761187, 129.765039412168, 135.638986252974, 133.002157242676, 129.438805175965, 131.955105689257, 131.866314874805, 134.140331292164, 131.608390958161, 126.807463769987, 131.733941763811, 124.268626990737, 133.106550803882, 133.054571263466, 128.764955100918, 133.262208150068, 130.75115295221, 131.158920088611, 129.150081921368, 132.040275932981, 133.069910124937, 130.184419464653, 131.695410599711, 128.85249423217, 127.29185001232, 122.321300351301, 130.772397538288, 129.103534121453, 131.353104930095, 126.365579621821, 132.543365992472, 134.147851613205, 133.046925059875, 132.773222183149, 132.102175633496, 134.998764885239, 130.106866003744, 126.774156127737, 130.132026210487, 132.275465381049, 130.840969252144, 128.818917624695, 131.32246046986, 130.300803925778, 132.687290228021, 136.833812977548, 130.061257372292, 135.275869446913, 129.595066568966, 135.795463924875, 130.785502928748, 131.149272850265, 131.255549924205, 127.165472728312, 129.116500287567, 135.899362724036, 131.47596146071, 133.820220361345, 128.012532109538, 130.369025134315, 132.766007970925, 130.563459672678, 131.204613470085, 129.615283592526, 130.480991109391, 130.931803363455, 132.087856377984, 130.529739356053, 130.511624056954, 133.86224955441, 131.723420740832, 128.141997141151, 124.98702226239, 134.708839228911, 132.436655710204, 130.393276507194, 128.620039010287, 126.740547330887, 125.060983393301, 136.114694316898, 130.176069523424, 133.882712204997, 131.987125088743, 127.39765206091, 131.260104729426, 128.413571740579, 127.826709249573, 130.411556697907, 127.821161414622, 128.559055923839, 129.445979131525, 126.133191440277, 128.919520540859, 135.45481709623, 130.689988876778, 130.26497189841, 132.195623146074, 129.766252450594, 130.199208134956, 134.748306703169, 128.690951074147, 126.776067426944, 134.140327490907, 130.487192889208, 127.894922805357, 131.79170731456, 128.524785663479, 132.625169101403, 126.831005407548, 128.644771635155, 130.700338825704, 133.209865488743, 130.974383248829, 133.553456007557, 135.778287749375, 129.4513633925, 131.175860000379, 126.791337844144, 131.636783516571, 133.672551245865, 130.973506461009, 128.130948086854, 130.287690604593, 125.779609517167, 129.622130439684, 127.719339838319, 125.712089271957, 124.87021627046, 134.023681047188, 131.199004995877, 131.806247440974, 128.733856424614, 130.217833496762, 134.154707708504, 137.214484044153, 126.894919036176, 128.314123507565, 126.224149038953, 131.346366252389, 136.649079581761, 126.418199335055, 137.13147255157, 129.262802407635, 126.128818411533, 128.168397384789, 129.680323930888, 131.759725623667, 130.774377743646, 129.24162525518, 128.340172824267, 125.275113833133, 134.849935802948, 130.253435763004, 130.299057380684, 134.451717699217, 130.080717215609, 130.505856910363, 135.037357652908, 132.798025122141, 136.384387536229, 131.535925777609, 132.173959730294, 135.598568177014, 126.711090324787, 132.428416090972, 136.398049738815, 123.964122068179, 130.478865310764, 132.434026375639, 131.575260965711, 129.528055084651, 127.584820527485, 131.855182813337, 133.315308183907, 129.647166295214, 132.283415119938, 130.990231284435, 128.355492394996, 128.475837984577, 134.872178621075, 132.815241871458, 130.388006654694, 126.23569880429, 131.966561522749, 130.947066486555, 126.746791691627, 133.99959414199, 136.33518883545, 130.501137440749, 128.701384945101, 131.557302532734, 133.689638101624, 130.251655511649, 134.10023153203, 133.504278250398, 133.28647733785, 133.698867233791, 131.005016358574, 131.462653052558, 127.061346058439, 135.043410488065, 135.513909835018, 135.499347555683, 129.340845615086, 126.155799156768, 126.456663081216, 126.663005276869, 133.060877839818, 125.671646636075, 132.947031223333, 129.702100157651, 130.965626942233, 128.087939873291, 130.691840932992, 130.332789876251, 128.863299188005, 135.289909634864, 132.069877951237, 133.621458721274, 131.525427571591, 130.851866927466, 132.550832182653, 131.342386436482, 130.131012457242, 131.1110075578, 136.522072820622, 134.802222436114, 134.71807580032, 137.488845668341, 128.911843659398, 130.157287817724, 129.975025280436, 132.887238573673, 133.148375979407, 132.59650881004, 129.907106290017, 130.304775155105, 126.786982394672, 129.50235296792, 125.034416111659, 130.279523750621, 131.11810193219, 123.767252445193, 129.01210960521, 134.965925885745, 128.963843358319, 131.38618612077, 130.760143665732, 128.70115443073, 131.288939510296, 130.794827580258, 131.585537930551, 132.620462105296, 131.163699644339, 133.484446446069, 125.133593097346, 133.827121114342, 130.949526629135, 123.789388559282, 127.734628612603, 129.215077063886, 135.388551457363, 129.13612300156, 125.825540156948, 133.168115493964, 131.100882367908, 134.60546792973, 132.12151269497, 131.906828826183, 128.94480655088, 123.370972059977, 134.907961191629, 134.89138767957, 133.871780776313, 131.259484813874, 129.007263485033, 127.956063979712, 131.063258216383, 134.945856276983, 124.795681482794, 132.234026465035, 129.467552384762, 128.794413601879, 126.25898027997, 127.810611321295, 132.044288277032, 135.967720080589, 128.886771962929, 126.056609323669, 133.790242723901, 130.01222088375, 130.444211528822, 130.613686123223, 132.663102166068, 129.390842506486, 132.637785259777, 130.170046641396, 136.144905711108, 134.008207613061, 128.777623150301, 132.175587360128, 133.35367358852, 127.885018044589, 136.165657410007, 125.767215806388, 132.149249741304, 132.338300720264, 131.138682590016, 128.186343593755, 122.306385467004, 127.911182014034, 129.510440454659, 124.201874540365, 127.892213960568, 129.117901148007, 128.563643170145, 132.639083047127, 124.316203306247, 126.833645914741, 130.56179952034, 133.26913311933, 132.306460613313, 127.078829709919, 133.457961462193, 127.887116261999, 134.795612598518, 127.510267947547, 131.219624706212, 129.297399154842, 135.384754096142, 131.450932489411, 127.639536027114, 128.753930670661, 125.575919982356, 127.150328988478, 133.505889934165, 132.312546817067, 130.920840300306, 131.70168352444, 127.29730081178, 136.76178431123, 128.021396547244, 130.868696870927, 129.552809481504, 130.04126905108, 134.209365722845, 131.31459939436, 128.045975465996, 131.363301387644, 133.915548502274, 129.218210384308, 132.420909226439, 126.680566538572, 128.37156155676, 134.758254980896, 132.968507009185, 132.806589697914, 128.144994555253, 126.770767004391, 130.12780878252, 126.086937966977, 130.053781105282, 129.609045330849, 129.666487876844, 130.140219710384, 133.322814627842, 130.858419321773, 132.778227372053, 129.829849305042, 134.054812446077, 129.136921461501, 132.663355638855, 132.216424785631, 133.59428218832, 134.87113432911, 130.169039054634, 138.44353603144, 133.703748501178, 129.051106307336, 128.502929163269, 131.557772008953, 135.039377177833, 132.757582451505, 136.139937471798, 130.811006457144, 137.006585901464, 132.490024870325, 128.613853385028, 130.360631173708, 128.451994012817, 131.528274092978, 130.413841573486, 133.630701307845, 131.853799543407, 127.968089978034, 134.621662127012, 135.530415843389, 135.14332364143, 129.643469479752, 130.636416204418, 131.333400456492, 133.044624142786, 128.783139458856, 136.317503228881, 129.840468762909, 131.053974253862, 132.719773965472, 128.376733119223, 130.261951439187, 129.27261075734, 131.908254256266, 126.120733180233, 130.640244954601, 129.086305895981, 130.223314563272, 127.952764263077, 135.503576528561, 135.001979487976, 138.005947963478, 131.874123786839, 136.9538526157, 131.879389586625, 124.042541123746, 128.49606154237, 129.873921822659, 132.865715133534, 128.345760489873, 126.895928034806, 137.6931605561, 135.065786612344, 131.961160696799, 132.402511950271, 126.223040247793, 129.148680642443, 129.177280392667, 130.88386636665, 135.688224805124, 131.749393405975, 132.198721723252, 127.87123149364, 133.828111520386, 129.437154995507, 129.09294086073, 133.829058072806, 126.960879748156, 133.4428103876, 128.724622177276, 126.089695809423, 130.075380665003, 132.280384015947, 131.807580560522, 128.700940522993, 130.744973686949, 131.404428638022, 133.344646496016, 133.324495600321, 132.180328292749, 125.99884133907, 131.780240316258, 132.953950536801, 135.259945148378, 128.652021231934, 134.964535282682, 132.791888876254, 126.286717670023, 131.164973297469, 129.59325371517, 129.944141481935, 132.907620641905, 129.720149036522, 134.367306150095, 133.887712494081, 134.193276854107, 131.012239550521, 132.207698028997, 133.114746139966, 127.26451033408, 132.94988229797, 128.864579677962, 132.284726031362, 133.743650957694, 128.955134245585, 131.8504338238, 134.292559509479, 132.618804446605, 129.614400865244, 133.61755949714, 131.291835654686, 126.99749245094, 129.452140952693, 134.673262927005, 125.853638201681, 132.275766503214, 133.46775937205, 133.738420934172, 129.621753036036, 128.003218202964, 133.25899849154, 135.341947287277, 130.858208550065, 131.627865771732, 134.621618623276, 133.159360368706, 134.928842088478, 129.008578497392, 131.673982522022, 130.300009849134, 135.264016643953, 132.032490515294, 133.318829217242, 122.919577762841, 130.485267692052, 125.991497242026, 135.06752559557, 134.629815921412, 131.746591796171, 128.36456443473, 132.015247527496, 125.422163998122, 130.864820416671, 127.72303114152, 129.525561916433, 131.741579159404, 127.259851893894, 137.736551055787, 132.136851171694, 130.60919233539, 133.178174974647, 133.724579752643, 132.088081161848, 130.452324405698, 130.913167107813, 129.439532886507, 132.077957711056, 132.437917424343, 128.69583581545, 131.484957440201, 128.760684474893, 133.08375642518, 130.907528864557, 128.035907657425, 129.162311317154, 130.623779353141, 134.638887237457, 134.039030264184, 135.200679768716, 124.526225897417, 130.308363617135, 131.58245969423, 135.685704978606, 132.525569191045, 137.240755058524, 131.153993790888, 128.86005971034, 131.989121352302, 127.889210309945, 119.467658372665, 137.220569418351, 131.41558852866, 131.541305898028, 134.455597344455, 131.934128358013, 131.827866738477, 129.509123299298, 127.281803069204, 132.379670142069, 131.276463248817, 129.771861649618, 126.744803894311, 129.753553264245, 133.146170836855, 135.900595790263, 133.828912974589, 130.013216664303, 130.071532769662, 134.004993113898, 130.01011547785, 131.506018639685, 127.62352415984, 130.121750018595, 129.221589245138, 126.736917805214, 135.538051390232, 125.305272438761, 136.703080673279, 123.459076976382, 133.458679665861, 132.049067311504, 131.5128759577, 127.898996500952, 136.28843024141, 133.171487845062, 132.678080438318, 129.803115905647, 130.619677112916, 135.407346221071, 132.594189737315, 129.593826215115, 131.732260803259, 132.551961036174, 128.830524014037, 130.680964815432, 132.437925213096, 132.608856457563, 125.189765297073, 128.388787455103, 130.99941377554, 129.946081367937, 131.539509434215, 130.475883166669, 133.33473814137, 137.29617952818, 132.055829810004, 130.24958421728, 131.796161047347, 133.3661679326, 133.915738636466, 131.782186917216, 133.78243805641, 128.654580160806, 134.777354639455, 131.549718426626, 130.762666041736, 130.689536119225, 132.137005510649, 130.381549043686, 133.800006381112, 135.742464906731, 133.682385422462, 126.994446846989, 131.254560963905, 130.202963124698, 128.866474963155, 131.95869046671, 134.338149585567, 137.987915092903, 133.447721878966, 129.316428968714, 127.961929238249, 129.124711754006, 130.955512201362, 134.119278755264, 138.0174808907, 128.433633179029, 130.603573406639, 132.238713791982, 123.990207350777, 128.986203376816, 128.154303594893, 134.059048780854, 127.991076576578, 132.503674320021, 132.728287113627, 127.760343026942, 134.109723264397, 131.078508134108, 130.018983379281, 128.731625931349, 131.484749964668, 129.268509729359, 133.065829049636, 126.127065998411, 136.757854978312, 132.275939003977, 129.749010157864, 134.559198993367, 125.137336957913, 137.179200376609, 131.240451327847, 129.308908277422, 125.752988009268, 139.361761846026, 131.298023184603, 128.150900619166, 130.387260641585, 129.032884570202, 135.072456138967, 131.507642162126, 130.837932539533, 129.102879529733, 135.790155267654, 128.31463237452, 130.252886278114, 128.926864446798, 129.833188612019, 137.173675129622, 135.561196691197, 134.016723594281, 127.006316989181, 130.22177285277, 132.445177268433, 130.657457813666, 132.671108572879, 130.358117428562, 132.97249569852, 123.536584667275, 129.504327894199, 131.20977779575, 134.201194798659, 131.665480779345, 135.628597052197, 128.711503550982, 130.284839723506, 134.07685244938, 132.309193726457, 132.971458836853, 125.832215251511, 129.164274143275, 129.677804855199, 130.264537272527, 133.024409545165, 129.745146874148, 129.284066057782, 130.059855709015, 132.348105265719, 131.191921687855, 132.209276986898, 132.802721849296, 131.218339139774, 130.984434321839, 129.876850020989, 136.381672612339, 128.15513034077, 133.199639851442, 133.472673930297, 130.821843788044, 133.137186849527, 135.087632926726, 134.1861939002, 130.1965567555, 129.783860448816, 131.890979058052, 131.209059984435, 126.922246328337, 131.450917835948, 127.137432736637, 126.035982270226, 127.995621194369, 129.539439063278, 133.130431310634, 123.380970926032, 133.972217487368, 131.944400551002, 129.399100326033, 128.784810849527, 132.841244139845, 133.379936048458, 135.833483042218, 128.478717420824, 130.13685334794, 132.959250294297, 130.881644157661, 131.901118281951, 133.058530926684, 129.175800037065, 134.104469689083, 128.760120757202, 133.176978617626, 129.084979471014, 132.784520865167, 126.380746937613, 126.781671749417, 132.24532799818, 134.566735870178, 133.089592274764, 129.08460833643, 128.77828601812, 129.627031035944, 128.219834524807, 133.471183577681, 131.731632581282, 130.982732613906, 128.769095806122, 130.538289894839, 132.306602643714, 131.839647982486, 133.337596407604, 134.376219545516, 129.780329096975, 130.995321398673, 128.361098791832, 131.36388663938, 131.401351075177, 134.661006562406, 135.119406999305, 128.742019710404, 132.865644062004, 132.269665964467, 128.37114395394, 127.814597807623, 126.61717013652, 131.956524238587, 127.524250374379, 134.368363678009, 125.119879585147, 132.111496775867, 136.47228201222, 133.281912038679, 131.731568447178, 135.090385413021, 132.918174039252, 127.470322819871, 131.954432084193, 133.030146336089, 132.123097843336, 129.935458499977, 129.971358318807, 137.092133821695, 131.50197359789, 127.238386769043, 133.341537480125, 124.057711234596, 129.218396142283, 130.871325763159, 127.957217782735, 131.818065344276, 125.298033586658, 131.611332439845, 133.288849771477, 133.678037066853, 126.553167295082, 132.059627726343, 126.835512312812, 133.44938422644, 131.359284372719, 129.898446491439, 133.15752130103, 125.84267168254, 131.693860527062, 128.841547726124, 133.407122004433, 133.445007638526, 131.09772850334, 131.14450907936, 132.920103351178, 129.476341877962, 133.67589411854, 128.602899992915, 131.263593671655, 129.835832346944, 131.155696626314, 129.776453966085, 127.906879361359, 130.464321708805, 130.74160519371, 134.321570946641, 127.300693015124, 134.896300830354, 134.531942460885, 133.849016458821, 131.606557438559, 131.175867104996, 127.803736219921, 132.2819468193, 135.132607591686, 130.385259918506, 125.655256192918, 132.859280028403, 132.935664801364, 129.524309808376, 128.459786233544, 133.190184278427, 124.004288542374, 129.017933335513, 134.356191784111, 133.350669867655, 129.410032283522, 130.693997590507, 136.432111126067, 130.405925943228, 126.493667617544, 132.35243282906, 128.374829543939, 132.721052455091, 128.320278956988, 130.403146072181, 130.475827680937, 132.005504785626, 127.687392907073, 134.641307771058, 123.710765146207, 132.26942108208, 129.527378155118, 130.691923137057, 134.819513690966, 128.047505184193, 133.798815829973, 129.690284508143, 127.782352303184, 133.059525830116, 127.838815067382, 126.500331512346, 126.583437775387, 132.036183686576, 125.113874570538, 134.178609963689, 130.195102187073, 134.728248510226, 126.836363474866, 128.996897375413, 132.963968509246, 137.186893904845, 138.851291587749, 133.447886323874, 125.681712284967, 132.738674587941, 132.536387149148, 127.96351568711, 137.396787040092, 132.337651605457, 132.139461805597, 129.640332595207, 128.57974800031, 137.940797501629, 130.980959993206, 130.290663829771, 127.895124364135, 128.398144702949, 130.17578427858, 132.023736907466, 130.76368191315, 131.626791644756, 124.950956314016, 131.361884185886, 131.441402696198, 131.573660165746, 135.15314678212, 131.79772564287, 135.003680083924, 130.879200255188, 135.203335510358, 128.926228762717, 130.673849163953, 136.608593165318, 129.896987589366, 131.29670643374, 131.46774019686, 130.475809268997, 132.273800573852, 129.650515276683, 136.413045103833, 128.613881578656, 134.360184070144, 124.304886991069, 134.901570834358, 123.879273066391, 133.877669975131, 131.705181310508, 133.613712772022, 134.541848297328, 128.58665138046, 128.412687652748, 130.021603526289, 130.676551109806, 129.489602504251, 131.666219835471, 130.744963649811, 134.032351431009, 131.14582137384, 126.232521669032, 127.631919527335, 128.836335217357, 132.695468922816, 129.060146871461, 129.197507973241, 134.029373058469, 132.590681445234, 134.203599010893, 133.048838407859, 125.897272649935, 134.874248925366, 134.410074001915, 128.530038750023, 131.730605281765, 127.123993968909, 130.921498964506, 132.582131068068, 126.802714036985, 134.926827221243, 130.364315040291, 131.588708665215, 134.517640400433, 132.800826045162, 129.094171896635, 130.82554321046, 136.297654515342, 129.210576314566, 137.196381575408, 135.54384652473, 132.628867210146, 127.80972987685, 127.40919559197, 128.552668857543, 135.918396312313, 132.428599323213, 127.289704283259, 130.745045792177, 131.915454381405, 131.381469674483, 134.114478736285, 132.83966908553, 133.362464012995, 129.860742600594, 127.998105522931, 133.079568806178, 135.221383256476, 136.942184679886, 132.685327339992, 132.22773265329, 125.718320974484, 127.341796230494, 128.839217933191, 125.743207654895, 130.600897748886, 136.446419810908, 128.876950096837, 133.859639253951, 132.123508385225, 129.728643948855, 132.539768413907, 137.83661920177, 129.060799249843, 129.609102237568, 128.996737085278, 126.591710920446, 130.977583618505, 131.968879467225, 131.862121202884, 134.027553594941, 134.169246438215, 131.609140311566, 125.878146132187, 132.324880970976, 127.705802180001, 136.733936267631, 128.055232444427, 134.077664282737, 133.7580007681, 124.446283423303, 129.206382640274, 131.44291467077, 127.377882458978, 126.840457411975, 133.358676897027, 133.427465988187, 127.766150878386, 128.732225983218, 135.759083501175, 133.610297698399, 134.521068609176, 126.779935567795, 130.450810537759, 127.321025045315, 133.727866818089, 136.28329809567, 126.111087616823, 134.233901189055, 130.792681537583, 129.501721950697, 132.890515500999, 126.0718274315, 126.77911863775, 132.163268707253, 133.006065642924, 131.606292276771, 132.466962215264, 128.479701726439, 135.262152621823, 130.258048288548, 131.751633551715, 136.835034848609, 128.680022141185, 131.300598556629, 131.753197763991, 129.89307737201, 128.880758603883, 128.832862812745, 134.598968848523, 127.134005528534, 132.976525791651, 135.344472742354, 131.041763380266, 133.603390363212, 136.484623500224, 131.10528200848, 129.21817588918, 133.317151920678, 133.100994520384, 131.912477795655, 132.682306155723, 132.061210149224, 135.38636223246, 130.563692258979, 132.804361348664, 134.404497680549, 133.199748075591, 131.160090912697, 128.102895104906, 123.871776252547, 127.010286575867, 136.972971682581, 134.341676887624, 125.114394088657, 132.784009114097, 130.034586745377, 131.564005321979, 127.970037675564, 133.149702994786, 127.34819123046, 134.934944974961, 128.601202881782, 132.19246576101, 131.315119568267, 130.703271232454, 131.528148833124, 134.588209905757, 129.099113661547, 132.931939142786, 125.974733014316, 131.461803812751, 128.644701158389, 130.003678332398, 129.978986336921, 131.785996826674, 137.124739836168, 132.545716867799, 128.138695057364, 126.963768819727, 127.114636305654, 127.553512532846, 138.152048702366, 133.574771056759, 129.776457254837, 125.82215924939, 131.452746029751, 131.131208083076, 126.062266780864, 134.891224446715, 129.501216435285, 137.56514052364, 130.612273278887, 130.866735441056, 133.544668982764, 128.320091143231, 133.150461811377, 130.474374299816, 132.023338429322, 127.122484474242, 132.728100998971, 131.637293201624, 132.726645727475, 130.478135997426, 129.325122089992, 127.191794873855, 129.205302882344, 131.881440500308, 134.251474976877, 125.138853479278, 128.667759008944, 129.477576759014, 130.223598270962, 133.010655119667, 136.053875535394, 130.856821013194, 128.623102000468, 127.287390145709, 122.55753828511, 129.433371620571, 135.618210579814, 133.731763514705, 131.458199973797, 130.649580860726, 133.041282828531, 129.514580125332, 132.607822719387, 130.391618544959, 128.153140052041, 129.659563686576, 136.432569955032, 130.80307071674, 127.019212629939, 130.421589084337, 131.250555403903, 134.35860678421, 124.678816905157, 125.058238898259, 132.669456233653, 130.44696299712, 130.140276605799, 127.565368125987, 129.958644469993, 132.062767381785, 130.131913255753, 127.372592271013, 129.017161605613, 129.847484248529, 128.993202244441, 131.806249965751, 125.817103888298, 138.551704549037, 126.786024125364, 136.155859634004, 133.000833932988, 132.94218238827, 129.631413558351, 131.95068845926, 131.376891512931, 130.727784894215, 132.326786807259, 131.067914442006, 135.030808779371, 129.004767897375, 137.246521856315, 131.296054915241, 134.266060362458, 124.646740892507, 129.553491434847, 132.790354594528, 129.182985816665, 126.810565382782, 128.843714675332, 128.54060768963, 128.815020998565, 134.93119276579, 133.456812739177, 132.789929888675, 129.044768331302, 129.834042437658, 125.318994469034, 127.030483546169, 132.634401146403, 131.607861335592, 132.397791016968, 126.870745608892, 128.800622109746, 133.213635561932, 130.40048978831, 133.938542400652, 130.493400383111, 133.257925756492, 131.61982863569, 131.668344086473, 136.177135296318, 132.632191051792, 132.722846394503, 125.968825750372, 136.852907441457, 130.250564408864, 131.485076979891, 129.677670957492, 132.5529315713, 132.321919967271, 136.201077693222, 133.848121661104, 133.843832742241, 132.52935310516, 127.789629454275, 128.774216815987, 132.786974728825, 132.056109846922, 136.895938562231, 129.40528176407, 124.522431948138, 127.658709554482, 129.937389292635, 129.419711685414, 133.460788769256, 129.935204919826, 128.16029210799, 130.642606118729, 129.394986465386, 126.5085051046, 131.604645265792, 131.477168721667, 124.969586417821, 132.398382578434, 137.408818892469, 128.392816643302, 131.936835272284, 131.042831044449, 131.872023671415, 127.06718220779, 132.061207615157, 133.949919748457, 129.132462716489, 132.480008737406, 132.312917259575, 133.212413182273, 131.14287321121, 129.695002173117, 130.777944222479, 133.543380420882, 130.796905867116, 123.440754626972, 129.944666825042, 129.359276856265, 132.55631634346, 128.885114297915, 126.380075288879, 132.612075316637, 129.938013020772, 127.858586290575, 129.196277238248, 128.560199911767, 135.476123969233, 131.051595908372, 133.50218295884, 129.807650880927, 129.052999277802, 130.464077656084, 129.164893991362, 132.413357941523, 133.047904997849, 134.459859071147, 132.922772793867, 132.701203727914, 132.71445370085, 128.894194658395, 132.070439136322, 128.894651894903, 133.17328139715, 131.691245720053, 126.57225385085, 138.380251446096, 128.694053555138, 126.503224344923, 132.434918112427, 133.917055200927, 132.038244884798, 127.449853158933, 125.447260342345, 133.216966167703, 131.117530606726, 131.798812784628, 132.851617844396, 131.647683376093, 131.920974263773, 129.497522779287, 135.668045825931, 128.827876094007, 133.468009107863, 130.516419498262, 131.505791394172, 128.911729622555, 127.857039071569, 133.841105938802, 130.560159510843, 127.913299128291, 133.561127647376, 127.035800875305, 136.131939184448, 138.371137560335, 128.01440918338, 130.033667623964, 129.943977480129, 128.494507954719, 134.670363891082, 131.287703720637, 132.105184493972, 129.83460532458, 132.87675188333, 135.059038760742, 129.795123892438, 131.398867880784, 132.683603106257, 131.099058281424, 131.399837618091, 131.820131163556, 127.936740808364, 129.222293939204, 133.607616029046, 130.913631864512, 128.307874352954, 133.545118361856, 136.228709525386, 131.168858398804, 128.463058464404, 131.43262850336, 134.772966050135, 130.51918414263, 135.673763935285, 128.327978510349, 130.384229598484, 134.198486896866, 128.958786546242, 130.30131761447, 132.485256950997, 135.584284705617, 131.526752638626, 133.465623023009, 131.831015204082, 132.462631963762, 126.465905550988, 129.609081320569, 129.530856877133, 131.811582472082, 131.561754828384, 130.079744582272, 130.11295826911, 136.2304401584, 131.651304630583, 124.276545198419, 133.475886224901, 132.514919048283, 132.145371955788, 133.122851003764, 132.921573626819, 128.909336980379, 130.291176662012, 130.444752847165, 132.653407520787, 129.891148202721, 130.270091669486, 131.143733702831, 135.203150079937, 128.424771492919, 128.85429909831, 129.521130564577, 133.02078140152, 125.908431084453, 128.988528286948, 135.35853514232, 130.238411232638, 133.463585420691, 131.956722441908, 132.219958903736, 128.757495610484, 131.352086304165, 131.067323612506, 127.098593883763, 129.036652761315, 131.021245560793, 128.403357529357, 130.568500231913, 131.792215133806, 129.883391608421, 133.646442892966, 131.788512997024, 126.646165176644, 132.132895938199, 125.947727329027, 133.804645993414, 140.149572287161, 127.152221555425, 128.11135079837, 126.925315012405, 128.253123572721, 136.734455653968, 131.729492075205, 127.38575905586, 131.089424464061, 128.604981279578, 132.877145502851, 135.346012535633, 129.061033785686, 132.442462059626, 129.292706052344, 131.880463217571, 132.466480788971, 131.479180905561, 132.121565167712, 132.038363574405, 130.998490821135, 130.045604295587, 125.084404462667, 125.612066644853, 132.928824023019, 135.846533219077, 130.905401730093, 132.037211633571, 130.095085768049, 127.66073575771, 131.976750698664, 127.689829686807, 132.540441965752, 130.603754990376, 128.048650955173, 128.825747883022, 135.532662361, 132.123666443916, 133.581660151199, 129.887289941986, 135.599325068513, 133.572180836571, 133.269385275367, 131.665331679691, 126.588036714714, 130.514428312042, 133.451681744085, 127.562390676943, 130.532258267469, 130.745741924867, 125.834867882482, 131.930497755922, 136.406278830999, 133.77437815757, 137.251268753717, 132.974158971042, 131.3051619509, 131.041903073232, 132.603858327671, 130.120044153017, 126.450222350695, 131.666589694088, 131.702669798348, 126.265619807991, 126.737846336822, 130.37355596608, 129.550558253025, 129.361453566741, 130.292879261295, 126.57554243741, 125.602354665667, 128.590995697898, 132.4912772952, 131.700275705567, 134.440323736249, 123.365093581038, 127.598777483696, 129.788894708804, 126.500325545108, 131.205188627582, 125.538933182175, 136.256174426558, 136.531509094416, 130.853824991284, 132.507440468305, 128.565350226112, 133.304303327423, 129.220147162493, 130.879619459764, 129.575926272768, 132.531405689527, 128.134210238152, 134.135116683981, 132.824675309416, 130.330535828349, 131.078714370173, 138.458273907551, 129.396685767572, 128.932004459822, 130.978088555957, 132.517805494705, 131.748807048943, 130.589465025143, 130.910917430289, 132.45998258151, 132.920415515392, 129.704836668508, 128.860191958597, 135.540186886953, 134.512665544738, 136.750044445587, 134.754518995115, 133.120724523232, 133.278565950728, 129.150135672906, 131.434288103568, 133.260494408755, 128.242175632894, 133.533030201871, 129.516740567362, 128.628152069529, 132.577023346524, 127.591587063888, 132.959048662411, 131.5120063941, 132.923104741465, 126.349131903801, 127.865906549741, 129.744297903223, 134.40915830449, 133.245732792018, 133.976889791268, 129.653055081369, 134.176409483836, 131.663097704808, 131.802703051547, 130.118269594705, 126.361083932342, 131.699592845313, 130.642793643532, 128.974416596716, 135.942380429007, 134.325449622158, 126.997791794433, 131.665646125497, 128.924257670397, 129.445932731571, 134.122320367421, 130.586620848436, 129.858298920549, 126.510254676167, 124.980185566245, 125.846691691855, 129.037328123396, 130.082234936114, 131.095344721585, 129.742138881551, 128.73828416192, 133.969364902987, 131.360496753034, 135.64054038491, 127.423027529081, 132.379137585939, 128.585176568606, 128.868468148746, 127.674267765462, 128.425819150485, 131.826442624574, 132.964646369641, 134.399395621442, 128.012370524895, 129.976441490428, 134.776214926719, 133.57483937637, 133.71386705246, 133.409204018707, 129.578119319686, 127.466270754065, 134.497559537696, 131.922927479211, 129.623105554675, 135.70797281664, 132.184120878329, 132.52667216401, 132.644113514386, 130.591079383067, 130.168477159374, 130.941301516307, 132.318369752855, 130.176230330259, 134.154538848266, 130.57337066937, 129.13901076461, 128.29929116144, 129.708423030004, 133.154609805802, 133.101575324961, 127.104977508105, 133.682450978951, 131.736820069188, 132.170892814933, 130.934502607094, 131.007732262744, 132.829673344017, 130.63685561305, 131.719926927495, 137.895320519634, 131.561601997398, 134.399535328576, 141.805421643348, 132.161806520157, 129.879030487327, 132.209109989786, 130.142241446354, 131.744544902743, 129.102606880604, 131.448561022041, 132.41674457479, 133.123934636842, 125.784254240193, 136.341596151159, 129.007369258616, 129.079326339253, 126.370246536975, 126.656355987336, 127.88670115174, 129.929700282151, 129.631207749546, 127.935573819774, 126.400393862425, 135.077174778554, 133.474628982211, 132.020446021357, 127.723661540506, 129.930361346774, 127.89893473244, 127.457521945911, 134.364055087778, 126.779211138795, 133.082233637104, 128.087748816029, 131.085702154256, 131.324804654273, 129.659524542662, 128.647615360103, 125.426608924539, 132.531537467506, 130.513635172975, 130.842094229325, 129.923072058039, 128.492750605474, 132.321947077597, 127.389287199575, 133.11036485926, 126.795392106818, 130.706062905215, 133.990552818634, 128.932357470872, 129.293038181352, 129.574410153024, 128.770579330976, 132.985610261662, 131.242022027573, 133.944265165399, 131.369537488606, 129.837424204798, 133.037739498401, 129.863102644563, 129.6390286316, 131.42890592923, 132.124532872946, 129.019486207169, 133.922314998503, 130.933122277451, 130.632514568476, 137.186780269469, 122.710512005339, 130.337681973437, 128.376928673229, 133.956828124369, 128.709613968589, 128.663871999356, 126.566001261159, 129.050755603974, 122.282092675136, 137.046421775277, 131.481397342027, 132.259385691893, 132.28914250389, 131.139205180782, 133.829042425425, 128.049266424697, 138.574903982712, 133.590895816979, 133.244026036274, 128.27366880547, 129.385449163554, 130.354929610232, 132.260331440841, 130.470605527759, 129.225993053976, 129.441156551244, 131.173748433838, 130.485304298809, 134.693774570329, 129.709242818, 125.950008913996, 130.548466911605, 131.820792670205, 127.482461938567, 133.352266786209, 131.245269063248, 131.596636780582, 132.035861155805, 133.217882536774, 133.039842584257, 135.190100667871, 129.833615461452, 130.132247948555, 131.942727798447, 130.058924042045, 132.01491113569, 128.12550060796, 136.573261536928, 131.300407582772, 127.718650355271, 134.006300026117, 135.307825674691, 131.658996100636, 134.420258089857, 127.429810703847, 129.519712486347, 134.441087866751, 129.397213769783, 128.223239277505, 132.749367177509, 125.990335270129, 130.241359037735, 133.189558581396, 128.47951163617, 133.716216872198, 131.01289849871, 131.431285298581, 128.852383927061, 131.345984672388, 126.630228427461, 130.201989794473, 126.718879194859, 130.578207655769, 136.914410253572, 134.569246347241, 122.86155994181, 134.792351808043, 128.445897770131, 126.902999484435, 131.115489066895, 136.509183052543, 131.889669715797, 126.335174328689, 138.769371470275, 133.684707405514, 131.606997191095, 131.611429637759, 131.356584884091, 128.022548843943, 128.599609966666, 133.777428335882, 128.789519245185, 130.002751070102, 134.841291986577, 133.957901466754, 132.170156970621, 129.012385871146, 129.814414732071, 130.144256437762, 132.600014512593, 129.312238198569, 132.339538042252, 133.624338793916, 130.224116502253, 126.511851473569, 131.688692147083, 130.607394657402, 128.274925398992, 132.401992154603, 124.604061260312, 129.512127469298, 135.089057343419, 136.922196672569, 129.660651467233, 135.611700362504, 133.998400815483, 130.098201889023, 130.678736109864, 127.705019564855, 129.298310847242, 131.988672154566, 131.643907065453, 130.775923150062, 128.173855641471, 129.657451232328, 132.314033911218, 135.02596435449, 132.392229776757, 128.502190423866, 129.322350402248, 128.383390999821, 128.93142526175, 127.989631222714, 132.691875347948, 127.14382239608, 130.081365516441, 132.884554649912, 133.128550185465, 130.011011264374, 128.779440894848, 136.755345593669, 131.58960231635, 134.732640145438, 128.873163445995, 130.333202939368, 131.713050409357, 127.619829309156, 133.707112225429, 134.015114841754, 128.616711703425, 130.959001751466, 134.813302532861, 135.125440685284, 130.54355525453, 131.310234155879, 128.476138530553, 129.62069885737, 130.567203955828, 134.443750235593, 133.357813479322, 134.388917921927, 131.573304830075, 133.535618013022, 132.197705920012, 131.823576967088, 133.727274972828, 132.549250527168, 130.527964236419, 128.043824822146, 130.941822853704, 130.134593273714, 130.248575233358, 135.306239558597, 125.672869183564, 130.33088179702, 136.309630153466, 130.181571004607, 130.125429576397, 129.358233091371, 135.309984090115, 130.783637319397, 130.435372723964, 132.284680102629, 130.10853377463, 134.1974821898, 131.425881199739, 132.078451248179, 127.757503695189, 127.959288036509, 128.530000019716, 134.473556351042, 135.993355341286, 134.165859991786, 132.66259078797, 133.892336619695, 134.609893888583, 127.723149874505, 125.091841333419],[330.888965485579, 359.021006096071, 319.401793592253, 349.889648263169, 338.856995470324, 346.451609699609, 333.818252685433, 350.010001164322, 348.006672143993, 317.257418964097, 333.888138626503, 361.146741258046, 361.09995828051, 311.311369701204, 339.67272219541, 309.333647749061, 358.259722973261, 340.359206667219, 344.300796268331, 338.250671343196, 347.196572449064, 313.935634475356, 340.493090349195, 376.818352356252, 335.560714532039, 332.509573240641, 349.606789656853, 325.535164609421, 342.873101412639, 347.702553689496, 325.306312121758, 318.303488778844, 353.833041023979, 354.166952574573, 336.864901844893, 369.215474298262, 339.280554271449, 349.849126661735, 333.495558057009, 367.391784190312, 335.778431600437, 381.361593661725, 308.674959264947, 346.502536064496, 330.646360029092, 342.998472857161, 337.415947283262, 372.823212724862, 331.597662711101, 361.940422758211, 355.509703565495, 333.664875450665, 330.499170133373, 361.974389255512, 339.058923367421, 349.636531321706, 337.035833927105, 343.198637861599, 349.118195574832, 365.539792257325, 323.523145859543, 328.352625626363, 336.879125757903, 366.832554103393, 332.153977384429, 361.745335206092, 352.722788282385, 360.281677257204, 354.037108139789, 352.600048865735, 335.804681119759, 353.699805234601, 348.561452212527, 329.458867440803, 352.829996879224, 343.622758021563, 326.552629248604, 365.795632791953, 311.354684346192, 346.790335946921, 342.206045316775, 315.851233611326, 359.61620605538, 341.404331714925, 341.069457070615, 358.035330859746, 314.300324319452, 341.630182772958, 346.34720524616, 356.490548938849, 344.744387787315, 371.975051662783, 329.000732683417, 341.005998199879, 356.2905344281, 356.751757839701, 350.831170797577, 327.37718221623, 333.438448353013, 344.090803253215, 337.007143378262, 349.004058879172, 339.580542581068, 347.166931049686, 320.847820187407, 318.706183913406, 329.492880995565, 343.849097711892, 333.413188705694, 329.626050743581, 343.177288769929, 347.829629130332, 325.999077317479, 320.063401516776, 358.480181484647, 357.345130078545, 362.40525906208, 310.485125889612, 341.166527629132, 316.994872352501, 347.659469328171, 336.645310948097, 360.074167775881, 343.960925341018, 350.610573339301, 366.644517314014, 367.129040049212, 355.382522945146, 332.501063245821, 334.220234400593, 333.94875247467, 372.616961963057, 318.802921489583, 345.892070248259, 323.916451178394, 322.725748055446, 336.589488876074, 364.087880791901, 345.177664504178, 330.333099593078, 371.980717412329, 340.212154312964, 361.325012982339, 343.674775020369, 364.29482783964, 326.625749084315, 355.70842463738, 344.518991777393, 333.653331373069, 333.496192152415, 340.434209071604, 345.661222944412, 323.363973394096, 360.545574010446, 349.54191672111, 366.771335119912, 318.217670496633, 334.307468653965, 334.181801414584, 379.631535221391, 355.629768432039, 328.272676873812, 333.855382378414, 347.85219300309, 365.674994405155, 329.326611189052, 329.728582553157, 344.874761046573, 344.6346938037, 331.031346628076, 359.841754571238, 361.982475809583, 337.869225242072, 351.073131922364, 346.645636591655, 391.304350711071, 336.175306407552, 329.829184132384, 349.435199091565, 330.084988807206, 341.472558897326, 330.01483229963, 340.806925063849, 339.806011880348, 345.642161207133, 330.9473940803, 370.866901493932, 303.663534621724, 344.106900630163, 327.60766804825, 338.760283252211, 369.555287905238, 339.403098588306, 337.49170474789, 327.273225137589, 332.51647505401, 376.188928555057, 342.681129725158, 352.909691987853, 361.391536309451, 327.027894614649, 357.384724878149, 371.846144555394, 367.488414822185, 329.987222045689, 353.11398984389, 337.921959491104, 361.376323903811, 315.102585385311, 344.788640127573, 347.114420216979, 356.666246171133, 352.609142380904, 341.791696158953, 363.635973885306, 307.974320482663, 347.529026748013, 363.868711952465, 359.624765429406, 338.318991245974, 350.411798357042, 341.94979957311, 390.39680950276, 350.932284181911, 355.212096539075, 344.324837338594, 323.937224280597, 359.699199150821, 359.421195454558, 341.91863817151, 332.43479477305, 359.013648496853, 329.357195364555, 342.351773422794, 306.534509414383, 378.107380558317, 344.957207814128, 349.921759999659, 359.016610271003, 325.352929750199, 362.488753311894, 317.779079218606, 363.741436113511, 341.636565365128, 336.843873847612, 347.986731701153, 343.371230238191, 345.125111785808, 330.281033390332, 347.643359241117, 346.728506123511, 349.514199515455, 337.263409911817, 307.398546661132, 331.027789317635, 347.414790465795, 342.612411743746, 347.241779077885, 342.527184607326, 345.994813300958, 315.070408627187, 366.4092801948, 335.785449400126, 356.763360039246, 357.073382458983, 335.321588081042, 353.048616452932, 323.537917288988, 326.934247746166, 342.503035075803, 353.882161699848, 343.624101060405, 331.3683028902, 353.088383420589, 344.777369894889, 367.907032623221, 357.776311536353, 361.063472604591, 343.19966772058, 307.861226355822, 367.741978538691, 356.612100184539, 342.270223763094, 338.894320428666, 327.339496071162, 350.303694088715, 335.947318913981, 361.911958362564, 346.363414913519, 325.505732337162, 326.808550379126, 344.026292662204, 338.523054981995, 353.62015308601, 370.933884688287, 328.59878368981, 332.137125668126, 356.625815136179, 340.436468049136, 337.876641947436, 350.937312576621, 384.649916951611, 340.542617804988, 336.789242489258, 357.707232688115, 352.209581284341, 344.106567454259, 337.322495184936, 378.471627327857, 311.536776968232, 329.542520221383, 342.198478542212, 331.243202986225, 326.286500371211, 317.375219035431, 343.727539148836, 336.936579200774, 358.017784632004, 334.98585411623, 330.965700263829, 342.128779238877, 396.785497415065, 343.401988353969, 362.592122669584, 353.840008339648, 374.791316817943, 350.133073122627, 318.880103536621, 355.233769029534, 358.840834776072, 352.676322297098, 324.869867298815, 339.68843171599, 330.728342846937, 337.156034639492, 377.088727500025, 361.773929920986, 342.397087267192, 328.027388639289, 328.651752915559, 357.171439026094, 357.898049521407, 300.305051893113, 364.32678449395, 326.320480686692, 345.44222958026, 331.813322924708, 339.122461286724, 350.510036139546, 356.420283168787, 360.526855594755, 361.914501203055, 348.792571345084, 356.23706358031, 339.913891557374, 365.212167744231, 338.069178591192, 355.316481538913, 348.022856379123, 309.935815714499, 362.798805048655, 318.522721892008, 341.450476834473, 357.208550532099, 391.868238840365, 347.597200539572, 369.34459737298, 306.216769887623, 334.627264354271, 329.016783207436, 304.587241778127, 321.950445716735, 333.665174290162, 334.178828066597, 321.836687324751, 336.879737707414, 323.35754430765, 331.712412882342, 340.881000742194, 356.383885728793, 371.336982052333, 345.353361738653, 331.013064573933, 359.718394226751, 338.288220484733, 342.819666320208, 370.332578974632, 363.93299442305, 348.830841097177, 338.896541068851, 340.425520162566, 348.16340394178, 354.089718285448, 350.822465535221, 319.02154319282, 347.136151113851, 354.66160262522, 324.172595889692, 303.998162284941, 331.693146000819, 338.78193047404, 339.821373782107, 350.653616324695, 360.856176619085, 352.844176721077, 341.061156592378, 338.338526041832, 353.492788834579, 355.284364951116, 346.725306906064, 335.623265672027, 313.511708064559, 370.536872069447, 338.157135106915, 333.810215735625, 376.650010971678, 326.488608833435, 351.122044632889, 329.067501581323, 364.149316920542, 334.928982041, 360.405611987623, 330.603842534233, 352.381699663001, 325.032394700872, 328.38469246763, 335.761138987663, 348.853598520189, 364.008317109339, 338.366166341412, 349.355671370588, 345.755949625869, 336.524328222343, 334.139427997717, 323.542921101168, 359.704064852281, 339.497127688455, 348.844875740987, 340.383445258108, 352.446103624029, 360.818287000472, 361.329425480207, 331.164429559465, 373.974315988921, 319.727875101375, 329.234419226872, 332.844622141438, 345.395991768313, 345.22963753375, 352.756096103966, 323.710734249355, 351.071485248097, 335.680163308704, 325.59831617113, 348.334022049308, 373.817306295834, 348.428287083553, 363.213497902925, 327.865933216546, 354.718460313352, 366.055217848686, 348.690754108523, 332.475142204365, 330.886902952905, 338.681953457284, 357.02525180469, 341.771421353238, 319.642039434207, 324.687800883228, 338.961791494537, 337.600056458038, 341.092226045685, 328.308078244256, 315.31344179933, 374.340046661038, 314.739580604971, 313.520217534356, 300.378288523505, 312.146928514088, 354.482327103589, 350.568641517752, 334.577605630943, 328.780630759937, 321.033851249438, 367.490177728356, 330.446143277117, 385.508810340054, 338.317028406485, 336.303540598728, 350.102408379026, 321.832191740207, 343.840781361766, 340.068859278914, 314.676956700511, 354.351871558909, 319.341358501689, 328.700667219016, 322.85610999189, 358.962384558632, 322.666583941808, 324.562300644055, 352.332191102425, 356.990195125923, 343.857356850837, 349.156778181652, 372.039242819181, 322.86622564787, 362.797789676924, 336.944954311624, 349.601516049421, 364.520757486076, 359.187986621263, 342.087029973974, 329.711009557817, 362.180795693958, 342.581566453371, 374.199173198064, 348.949853220206, 352.919259739139, 330.42758798286, 359.553274630732, 344.812604440294, 327.429687697856, 343.316675412495, 330.373304991363, 343.229666355171, 330.488725945791, 328.834253439063, 357.29459090946, 340.585395077899, 357.539742153678, 348.084121672691, 342.541532126153, 348.989163972312, 343.362677320617, 339.966620293541, 341.45572013428, 346.801204764442, 360.616196014815, 343.009057191157, 358.220169355979, 356.786277916047, 327.35799941005, 344.725511021752, 343.435812370994, 331.734671451633, 363.458389181405, 330.62988585517, 314.509701888096, 329.996207725104, 356.682673500665, 375.247079012545, 318.803151413636, 346.985127890475, 317.015649993681, 373.202188680994, 356.295572941768, 329.177253355761, 368.778648501255, 331.195330794279, 344.935068914826, 335.971312927603, 357.079538703239, 348.881393883389, 366.427321159921, 350.607395512652, 323.276822923777, 377.517732144682, 307.27321753859, 309.582415060947, 338.282241062109, 348.890283619351, 328.869013819037, 354.921133947234, 355.918760436919, 344.078531812458, 343.791670858742, 324.952814538195, 329.320616487853, 377.686180412237, 315.871166236537, 341.152552382187, 339.561461797683, 363.459666621328, 367.459908194987, 351.984059557798, 341.14957462405, 367.100014720189, 350.181913576512, 340.466850053769, 337.092641423499, 374.487799301853, 342.950174920598, 322.928804645342, 363.684291697946, 348.045498294791, 350.740907559592, 358.147483180462, 360.720208394339, 350.9754221001, 328.869540700793, 322.964508267591, 342.442310075438, 327.189706743884, 349.327305383157, 357.747282560321, 360.542970708523, 326.345343185198, 366.679977243532, 355.477507216495, 352.953483760454, 323.872319138236, 346.60698551602, 368.01835127499, 361.84779629812, 365.847121465395, 334.838214738535, 339.528011883676, 339.06474744475, 340.002969297501, 336.563333759019, 365.724175155687, 353.499874350425, 350.496734431568, 327.419541722256, 342.216935886762, 354.633155511803, 342.095105182945, 340.022511725092, 351.069701785821, 374.196881959127, 359.387653515992, 331.064251526131, 360.369801037026, 323.462455619884, 337.576403170276, 342.210536383074, 350.613476219501, 366.535781132647, 337.282739566045, 336.516393239266, 353.779648603079, 325.168589163557, 339.606356573798, 321.163320222485, 375.889287847953, 337.481391164833, 352.832631678492, 346.612849967236, 337.113547827342, 334.094093332027, 327.703007555937, 346.369908982612, 336.337439022865, 368.942950100606, 329.851222532795, 353.956216917707, 359.599265415053, 336.372885073299, 333.205957753324, 304.847126719205, 354.129152831066, 336.532253093119, 391.805876212035, 377.255843248687, 325.101858365827, 341.996885407097, 382.438364850833, 349.246508601828, 320.802175769911, 326.045570556136, 333.064242875389, 372.703317657963, 353.667355426113, 350.864899243896, 310.625950787122, 347.005409098056, 355.951120606858, 317.632646265201, 372.019707967149, 333.768039163724, 354.932483287137, 359.490838488748, 343.980442735869, 320.470036009362, 371.93573174473, 336.476866595971, 339.479388395531, 331.889365827014, 309.708162465392, 352.634177784787, 359.814034898611, 345.257089617738, 371.237894185985, 357.176760351318, 341.855709310442, 344.59613993648, 327.155731163497, 351.384852720992, 343.672612152824, 390.071841360998, 320.267342110626, 344.91035434279, 345.40273110361, 353.518210681388, 312.399278732704, 320.097595204562, 333.14724993039, 338.190782075599, 364.926053926086, 346.209354161508, 373.756632782539, 335.997075627397, 348.404073152446, 325.058039868577, 326.047232655746, 327.449317524222, 320.827903314983, 341.465376470038, 343.240215391452, 335.820716022147, 341.682162105424, 342.62805941614, 386.756256527025, 354.279463569712, 328.927780863673, 320.640149872847, 327.72327087745, 332.962878636284, 328.372725321806, 372.690084857788, 321.136917911926, 373.949016717548, 361.252016149615, 360.272588118715, 314.725323426212, 340.894324216739, 348.159985450684, 364.616425977716, 376.147423730708, 351.697912324093, 354.358456482257, 326.500027290527, 349.266790433152, 367.629055321081, 349.376167367346, 291.656373300609, 360.386160612053, 348.730545542428, 372.231868295501, 368.680787740976, 345.830293475117, 352.427819893635, 348.443799838116, 346.624715012906, 320.06205287111, 354.946032096283, 325.44013977972, 371.410359091552, 320.115812158669, 348.740653732239, 338.711226289673, 331.354380080494, 320.044888675276, 355.746781631024, 339.40706702892, 336.326729924593, 363.432836348683, 333.553497803332, 313.766162095053, 333.325886286698, 348.612192712279, 331.652948818252, 329.904805208375, 350.768871296539, 340.364883612677, 318.62271599554, 338.21206364682, 366.608934316415, 315.510882515248, 318.877336334759, 329.513479367251, 332.788164397619, 335.284834479904, 339.472314376163, 356.570779523861, 327.973849463545, 328.087526700008, 353.818982677927, 328.018799590101, 313.856106689157, 328.743445279214, 353.966234003543, 334.449750774921, 338.498670257063, 342.749902106349, 344.749676812304, 358.843956298952, 333.170488222837, 328.71266434075, 372.13376617459, 349.049270844176, 343.101061216374, 325.455567583165, 353.413744116235, 372.285277817222, 320.080928517046, 356.339264847259, 354.728497359663, 364.545703240676, 319.270700389547, 338.779640971636, 313.285742253921, 312.726480774882, 356.150096433852, 320.196154558317, 352.61297777644, 333.158368891928, 335.804535194116, 320.430464974512, 364.968787054468, 336.586581182571, 365.426364563025, 336.672484388994, 351.056676956828, 315.665765220535, 343.598478420173, 343.054687916591, 364.957881161918, 353.734313831566, 323.066584108864, 359.874035920856, 362.359702717836, 348.364327763877, 349.507126840463, 355.455648865369, 335.156786520677, 365.899127648276, 329.881234504591, 337.353701221122, 356.939307732075, 330.710678107897, 360.706011012866, 359.24543131311, 348.739161700554, 320.505112775846, 338.546282046694, 347.523608344623, 333.251485899082, 335.574597510409, 351.967469166879, 343.90313924859, 351.416892760966, 340.801836762843, 344.219314285669, 321.893593904236, 331.598242518518, 336.438641285418, 353.554667403711, 353.424209131719, 357.744849331618, 370.750703173239, 334.543654531738, 334.757369465307, 340.942430253784, 350.095959501077, 348.690181918965, 352.006870576404, 354.867976750422, 344.657797702148, 351.400778792736, 333.193269446221, 346.601959743059, 342.883300624967, 328.465038996124, 338.079952690533, 320.390692259961, 331.628543238151, 351.354874083081, 340.142827653553, 340.117369292028, 326.526008682572, 351.501680586534, 358.744461655395, 371.628063734337, 341.173889872331, 322.910396596754, 343.981668858483, 360.616457648686, 368.417568402738, 331.67221807647, 355.323832687443, 346.26744393146, 345.495636515695, 322.564777148314, 356.846650234852, 332.6957500213, 372.301301800267, 342.785536812083, 324.542775854561, 323.285058606823, 342.606209492562, 344.723033491147, 351.398724745366, 343.098930907749, 347.664142388214, 344.103694440542, 337.084789729125, 314.856907564812, 365.607771030846, 342.90524098898, 363.145351223617, 331.555140908158, 317.218064086156, 348.049784533108, 320.571882562767, 320.680246708697, 340.646413786267, 342.436090940931, 334.726888950841, 349.128102586356, 356.835838745014, 352.551870422583, 310.98870265886, 372.957130042275, 337.399760425873, 317.467218015728, 348.816795180468, 326.860839662063, 335.154403066367, 348.507313742995, 338.511975273618, 341.693372639496, 358.61333972132, 342.251000638243, 327.374782225034, 313.381133065614, 360.769095922358, 332.683808486139, 352.644341118215, 303.50241580974, 357.32357008442, 331.871289991687, 311.902003104891, 355.364776648419, 354.5904784638, 342.345774061229, 348.928911763961, 355.82094308786, 341.763112141784, 325.611748345162, 349.631501141945, 356.628480734094, 345.844262433386, 349.859561081941, 344.816208429096, 343.466330924145, 362.692612194415, 355.459320523529, 334.438463715797, 360.503491038097, 357.161820521976, 336.648002223124, 361.717637389671, 377.033023185441, 373.488127114593, 318.944405695362, 351.804858716613, 347.482902382797, 350.237682465412, 363.652161234535, 331.479397803641, 344.994361225074, 337.496533733014, 333.545747194034, 342.737200249369, 338.39100694214, 352.745753819081, 322.871547117979, 336.762013722736, 346.184550988236, 336.779816650583, 362.096646944002, 356.26818473051, 340.225971989711, 361.761171354084, 347.683335419776, 322.572895796388, 360.819182007108, 342.176886618661, 356.532445634058, 297.899088969155, 304.306674790609, 368.740232486997, 357.356997771377, 347.365580637377, 326.360526741727, 387.407597702755, 340.643762390053, 390.485866028074, 353.431059872092, 404.199843443903, 336.845921587935, 366.116132642122, 330.485806244945, 347.628692870715, 317.185136232091, 333.047909983392, 349.469465096154, 336.090275833276, 352.724649442907, 342.346578544489, 358.479302447194, 326.133842883286, 368.839592255503, 333.934290346335, 339.165187455368, 351.868814156817, 308.123844110683, 378.008043159825, 339.22747005449, 335.894198596215, 352.51215282629, 347.881811870296, 352.305136387816, 370.495899812896, 328.132496039131, 346.18190164613, 371.558731793171, 351.059291700969, 338.113546541221, 321.019796170484, 339.896389668095, 329.324706830966, 361.28366819721, 356.94951119484, 346.710282717722, 339.460712155191, 342.067439821557, 347.221963460424, 330.088770906177, 367.061924285163, 336.478379065666, 314.532118595161, 348.520941192809, 340.368250518434, 322.542204404312, 350.841323711784, 352.000456895829, 355.147812655262, 332.005466177169, 321.574907001333, 335.79352400799, 337.916983467956, 384.607834700566, 329.596354976423, 336.255658367658, 329.026949568235, 348.216644564036, 339.006669598373, 319.884254441645, 330.801158289887, 331.006080321902, 356.497934834612, 376.315430417645, 362.715606799135, 350.93462534425, 339.07831786155, 337.845615503159, 346.78616765206, 337.514385859613, 358.652907450721, 341.413025082137, 355.989399273017, 353.520929620774, 368.060048807219, 336.778788541252, 343.276284084932, 332.542011951178, 357.191547360545, 351.251600958721, 351.767644279285, 321.69016894179, 359.106745035052, 354.111981905968, 363.256239012038, 363.234998736927, 341.19086466008, 339.358188689475, 317.739226336908, 336.787707132383, 344.349955493578, 354.492214576364, 329.442645144268, 352.07509017923, 350.585213101089, 335.229519419414, 350.298712900823, 346.004881865447, 343.455050103735, 348.214187488291, 347.156217765113, 345.049921153103, 326.893077697415, 359.912346187152, 332.999040428075, 312.721226905887, 349.420880879694, 328.613042228526, 336.075533923035, 350.528297387404, 324.486155903975, 313.447838476362, 328.690316625104, 333.865168232318, 329.865015647615, 338.713799108625, 358.335100440762, 347.187216968753, 325.755283461258, 358.792695946999, 370.256991932143, 332.616039696593, 335.17915373571, 366.36074810786, 354.340600964944, 320.924710918283, 328.39789274601, 342.672521983184, 359.6733759774, 356.620667596726, 351.400889251678, 367.684271307373, 370.951716800513, 330.7353915832, 339.163164159059, 337.160197217876, 342.386218134867, 326.84326935023, 351.495329776864, 350.504219293038, 332.408352429329, 349.356151755218, 370.244792959564, 338.051804159201, 372.024910323473, 361.446699361654, 364.128104445564, 345.782443561648, 350.491108825937, 367.614372304082, 341.687464169239, 354.525978245753, 367.121513827975, 318.116789174123, 338.373685773031, 331.633883473774, 371.71208589934, 323.622404835268, 333.980712567221, 357.251744357349, 340.00539123536, 303.126942876986, 346.530763015876, 326.705994678456, 370.524519496821, 349.283612662507, 322.810729939259, 328.470595637241, 321.008074232365, 337.152180525561, 354.120388813102, 334.051267968178, 350.889984920382, 357.716129361014, 372.590543843888, 376.664502352135, 353.982827864949, 349.557363940525, 328.021161190324, 334.065570712987, 348.272628463463, 357.1111604411, 325.752951426604, 337.517632563817, 302.982444990866, 339.60360702895, 338.667488577409, 321.251653161242, 354.031901430918, 327.358582099503, 337.630786309236, 378.068134295516, 371.36140316008, 318.561569635646, 330.539631693972, 385.993919070883, 353.317307096453, 329.724227334473, 338.941231970883, 353.716697892546, 339.109204615693, 338.610550108158, 385.15631320634, 335.160037178124, 348.301985440812, 359.561044706398, 400.843022398599, 359.994054125029, 352.070183933455, 331.720392156233, 347.820074056445, 338.019203852945, 354.797185397726, 345.996953130459, 325.656260191436, 339.643211655222, 328.479399951158, 347.966506881393, 316.744582967705, 333.000778338806, 343.621748847584, 324.567442570866, 345.257836290481, 327.971889074481, 326.498423754212, 319.34622975579, 345.13333654971, 330.63955668242, 329.043995700147, 364.847868902413, 334.05894397782, 368.483871169175, 326.761026897544, 350.121325575884, 339.633722709948, 343.604801658145, 325.185140732678, 330.553313371467, 341.679287795373, 368.349253675313, 346.507110628061, 357.752036861734, 396.892788757374, 327.101137454272, 297.295911383378, 307.401661306406, 340.321514329395, 370.73822226497, 350.550763544195, 345.555597668287, 364.425255905513, 339.138582492239, 355.704913302171, 339.224886426442, 332.629278025665, 323.160389861749, 341.171907581218, 351.756291591307, 330.125516515245, 309.88764665561, 329.049513247858, 320.73325673177, 310.480095328423, 317.45876771655, 343.817703948157, 351.377531064237, 318.413537812804, 329.573007125556, 324.409916885721, 350.152253979554, 396.453515135591, 341.062645949235, 351.555767818386, 343.929202845506, 343.64005472396, 343.872399574359, 329.009561687398, 345.579954244211, 323.269246745827, 365.422477326403, 347.545722877464, 335.116606449611, 370.645885973764, 328.339255697506, 308.797931327431, 357.827092173111, 352.227368579387, 347.800753917914, 324.275599140812, 347.085343976601, 336.47855741549, 333.640226928111, 337.534133035617, 346.155675853685, 331.175552903944, 352.724324843608, 352.865639674903, 372.362205885065, 386.349974777723, 329.581629088043, 325.482533730491, 346.853303219095, 374.786442056098, 323.043622869772, 333.614097632449, 340.859307075363, 326.429372083914, 353.138735108397, 342.978562597597, 322.957642980441, 345.261582255037, 343.334823378314, 352.757478011755, 338.068020918232, 321.020321154367, 378.489388115649, 330.828602187449, 348.452414949904, 305.254585840249, 359.888159327836, 346.939839400964, 356.791538473678, 352.479002746471, 352.178060933094, 330.686381574714, 329.414370036533, 312.107936828064, 360.079182292335, 352.382990423294, 357.06042489022, 338.185038948075, 318.466495194982, 378.448012601396, 327.517571741961, 349.287085636183, 361.405475893424, 326.824712723314, 354.50098953799, 339.044148418277, 354.922390000479, 381.296975518259, 361.821640735318, 332.436652358986, 330.957292009078, 365.344100830398, 354.041149527473, 346.221352882958, 359.465877507399, 349.491979493957, 350.017899551526, 390.551061631984, 370.613422003173, 388.365286745512, 344.511512422892, 343.329749127776, 333.431265358973, 342.463292448831, 384.288384711651, 342.792516040141, 339.330974755006, 353.911785497515, 348.868735191856, 352.504341576203, 357.820970093494, 387.679562939659, 330.006890054479, 345.732444396829, 334.700766001751, 322.835910706843, 370.238564820407, 327.894728637897, 350.473242008642, 368.5279130775, 355.909081830016, 340.913308240005, 342.408970411292, 361.743372630681, 352.098313652194, 347.097469481725, 356.347266478369, 346.058355857912, 316.665979794591, 336.40659943192, 349.591189895684, 322.859988748192, 373.073589477924, 360.143009644324, 365.771715820576, 359.611604843249, 328.431660642742, 349.955455547597, 323.124446874604, 344.504976545377, 328.029975976236, 337.086404573142, 350.564055526248, 348.457891911484, 349.512441316934, 331.614961279433, 334.890001075578, 347.333830206236, 335.795337569262, 370.745738947743, 319.490549841845, 371.681095481644, 323.890374242662, 327.919662988931, 348.926318399203, 341.982545877868, 356.618361543012, 356.826560471928, 321.48627574299, 353.16682627847, 325.946569252868, 338.952945156631, 324.774824769987, 299.254573752195, 351.590401987048, 348.953033496325, 359.350022973525, 320.273305497879, 332.242374976085, 327.599328165433, 361.610503267104, 320.521154410471, 333.800796443321, 329.953152562525, 358.607065526616, 375.25556384314, 339.31338884921, 355.348881342112, 343.190487129576, 326.424890962433, 344.959810953646, 327.61036878098, 358.290685875476, 361.051176047053, 352.434670489577, 328.665171612628, 376.532748819933, 351.978436750026, 346.097517258993, 365.178082969603, 344.355754879594, 408.516295288085, 329.784851647598, 337.571479518799, 369.218301010825, 327.845958100795, 356.835087635641, 333.112035638893, 338.185865180564, 327.774264626916, 374.270520876697, 321.35878280164, 351.700132319264, 373.049470668252, 334.523393205057, 337.077782932735, 366.681378758894, 342.004267129764, 344.377171239839, 341.620022997669, 364.865621804919, 346.145696283681, 333.772331171844, 348.034080464896, 383.540919625837, 361.166592434973, 347.834310361602, 367.979280469045, 353.75534308049, 351.622519441912, 329.727433415409, 329.495657946342, 351.896749149737, 358.822665371869, 377.271784687691, 334.130322778042, 325.083375758941, 350.540709568764, 331.316856458606, 338.006591182346, 346.389252007923, 332.301931810822, 319.85152122982, 321.359382919079, 347.706504628235, 336.066662490724, 321.303607976797, 343.744157059992, 351.323529099688, 337.991643648151, 343.665326910867, 353.641996178522, 339.394562678832, 337.065733920827, 350.064108078524, 340.771134767255, 357.347337862918, 296.721653823867, 331.689958192453, 356.641201860306, 352.902475020677, 335.056667441087, 349.676652092684, 367.233434323298, 356.360880343127, 328.253678678463, 330.483757967502, 349.6866294311, 355.059976978636, 354.130706126452, 322.149002013387, 320.473037459208, 318.715898835124, 349.299963238853, 309.362139934008, 368.027238989252, 342.750982807695, 354.541452687885, 340.534925363664, 370.209887703649, 325.350750073517, 367.859810111803, 325.674185780689, 361.517960269608, 323.662413618405, 331.519984247117, 361.514030406112, 364.88166213706, 325.418132530415, 366.343172122014, 355.638585017243, 350.193832749239, 352.365931018233, 346.998149852729, 358.100698761154, 341.676132880336, 334.444583475935, 346.857672639009, 352.179255417902, 356.400070002532, 307.882461416815, 362.771444583473, 365.053235518419, 333.418861161078, 320.757983775771, 351.838893402159, 334.496530551918, 330.851578625099, 345.760490564933, 362.092670442895, 311.77904970909, 327.802163400134, 352.093764860488, 355.701920424543, 320.213974114471, 323.267390434589, 353.060756386663, 341.137117784394, 345.457376360418, 405.061500417145, 320.054506397635, 365.70029569523, 318.589681797846, 329.485850346603, 361.203211339928, 340.937572863067, 359.317955929845, 363.458960151918, 352.980417541134, 357.229002641438, 316.683788015991, 373.120722234802, 365.546449505221, 344.769596444928, 341.942011308311, 346.05584582809, 352.028213551217, 326.49099441096, 344.192279206751, 363.915021064917, 356.649604028374, 352.595690502546, 349.626980039921, 332.29809534748, 346.748494468904, 387.864943196093, 370.268148425872, 329.835976434643, 349.700820543515, 344.119832574103, 340.836458583461, 351.785285059845, 373.73309901121, 340.308002725669, 338.484229029572, 312.916749933021, 309.608734846162, 333.298992133604, 341.507525454391, 326.86498738371, 339.31348917997, 346.888303069504, 346.913603844823, 344.785931533983, 379.032646743483, 330.703118946245, 345.75472655936, 347.066949440009, 312.054406265431, 367.879390930992, 343.451931952878, 323.844711974994, 307.000991244176, 357.431139868822, 316.319254883678, 318.087833408119, 341.758167476965, 328.293787993565, 319.384592379436, 340.606583818251, 368.465249326117, 357.873818503969, 321.919649311802, 308.06023776434, 359.121252205552, 341.238264630689, 348.183320787285, 371.843358657182, 335.793725062254, 368.829679570471, 363.076096856656, 341.699891745981, 364.169627779615, 338.564003512544, 356.527257568183, 337.074732460364, 317.883748058791, 339.865257934819, 322.44115808793, 330.831770130643, 344.930430383086, 341.070080614945, 375.439829105727, 360.492060778681, 350.748463067184, 348.94808236383, 346.163659500541, 328.136380470932, 319.938968225765, 320.810056406501, 350.480126199833, 332.803805583339, 331.3425659622, 322.785273340073, 348.701483785101, 366.238229299492, 364.809144999195, 342.186154157453, 337.367357187071, 366.575130415933, 334.883751294974, 318.785011430494, 350.058106104255, 327.519248052638, 352.562213950298, 337.467837780864, 329.574894285473, 328.049215155928, 338.195580776904, 370.518717276721, 365.661443207817, 330.899863884041, 328.870525938697, 342.542237782544, 354.252830487914, 353.241808765473, 334.782280145558, 360.273977047796, 360.38843164064, 357.480457378373, 354.909724869341, 327.592909330519, 327.200443791392, 368.435898515235, 346.824994765211, 322.370372762819, 338.336958530433, 337.935996998427, 361.83233067855, 312.073562077724, 320.603210495164, 320.779360348287, 355.133638500296, 375.562625733273, 344.166003208984, 339.763706219637, 350.552291027813, 374.447996355643, 340.564583325642, 356.319976775952, 333.404673247789, 338.456352882848, 340.023854289269, 355.396215717251, 355.239028026427, 332.954910425846, 384.394725504814, 348.138567771074, 338.795796919602, 305.230951050236, 346.695830529071, 328.724140434535, 345.614332770228, 349.526373856038, 344.282959025865, 344.724202736112, 330.323762132166, 314.89150696483, 329.349448697971, 322.774766220851, 327.611581120941, 348.302177728061, 351.848048299692, 310.625352312139, 353.846964392822, 322.427882406056, 340.853738930757, 360.775959278446, 324.377041294561, 333.032453481487, 353.987313776936, 340.871031770045, 334.334792662805, 348.423504676665, 323.229085202112, 322.249715456799, 331.372607418605, 353.042202665167, 353.543594650219, 345.255228344628, 343.710227098044, 373.734979492545, 350.347252649253, 362.159758849866, 317.798191863535, 357.644626765825, 349.574193645244, 362.224918113135, 332.135135833992, 352.445677849635, 347.022511441492, 372.503280469612, 350.411016339388, 349.634162070425, 329.514645589821, 328.231247453082, 322.252472038513, 333.892089273212, 366.097988444928, 346.132004402213, 345.739438847703, 336.03975488871, 356.13088879853, 321.978030542453, 316.1415072606, 349.627444886545, 341.703651188717, 348.698058538756, 357.364371620957, 358.240895521788, 335.467241032038, 372.242157373387, 336.660473616803, 343.205998908068, 342.33571505998, 328.055191758353, 333.882473640285, 368.982859102471, 330.26627138767, 330.301672399821, 335.682987315993, 322.788023445614, 325.083036267077, 348.160678235209, 340.064291125033, 365.134077589355, 339.631996283991, 344.317265454516, 353.054690817075, 322.590542852722, 342.70035193159, 336.281588512583, 347.238859332848, 311.825520821477, 336.616674380918, 320.16388604569, 329.232429802214, 335.274020590812, 340.160136221257, 331.463005800523, 350.9562301881, 368.847532225789, 353.759747566443, 337.264002207776, 326.952152363282, 347.287036080759, 327.436421757253, 343.102776162066, 314.377609596591, 363.154881161122, 343.83628074493, 323.940735171981, 384.519893962655, 336.409551855812, 333.603798629889, 356.193858421286, 358.922931390654, 324.081652728443, 338.82906695634, 323.741892990495, 301.446053507223, 349.188462508217, 361.729490770125, 368.312614487239, 337.482932918805, 352.892481225396, 340.049681086299, 360.983007621087, 319.174709414425, 315.861163250793, 355.451965624072, 361.722830069719, 343.977980785512, 356.640559467014, 326.707672436825, 355.329046784612, 340.068973049215, 310.813835089278, 330.050780205273, 343.928256867314, 349.102818745366, 340.884739140253, 340.743428203035, 328.319482537114, 353.335225192668, 316.681659144395, 343.102884303706, 332.617405352478, 321.658704015615, 353.760009459707, 356.382898990204, 351.392566920793, 350.37899020401, 335.049991109508, 344.555435786317, 343.381115527399, 327.932781523179, 342.637181044115, 321.782550732356, 345.451551214751, 345.261799731762, 362.78944411446, 340.655999581464, 342.441222611015, 351.649291427115, 334.882427621099, 360.367349455333, 356.591498301303, 355.675888981131, 373.492054357392, 351.019691674307, 339.661937552025, 349.825942418386, 348.354872911435, 303.157224477769, 349.070166817796, 342.028629306753, 333.074000142304, 336.225861354671, 343.109681513407, 385.467705227067, 339.945074477578, 352.567379541349, 322.614194625252, 329.772284008073, 326.461105380473, 344.760048032762, 338.300361059124, 379.182506862007, 341.143519307111, 366.019175123439, 332.803510831282, 346.984624587284, 337.987089308648, 358.50088610611, 347.947719324432, 349.78922207843, 373.059501889207, 366.654662873458, 299.083992946804, 350.823627131634, 314.290514313619, 343.669633390822, 355.421920491279, 360.033096696837, 342.856900694989, 342.541423696392, 333.570702746817, 366.700730772636, 342.001927616908, 371.47480277445, 369.165481607332, 374.135556570938, 343.324048428644, 333.903417256537, 338.128041804346, 367.874449901555, 347.820545292277, 349.243875006496, 366.534928147797, 318.098577559677, 319.604337053259, 336.269036487409, 340.023721118046, 337.387531771934, 347.569022051089, 331.884177176097, 333.963573134512, 340.580129826865, 346.351232167359, 344.114755675762, 324.195298085983, 314.999697900088, 376.45604623938, 367.59185658698, 331.350705015291, 382.886581117519, 353.236515616978, 337.608387141294, 366.344510953578, 353.648874003143, 322.737229070986, 350.32852224731, 378.481642955923, 343.280515056876, 370.971222435069, 337.80602112407, 334.118167870627, 319.238259239902, 326.229971267751, 334.596205003286, 343.150450838902, 362.306898401791, 364.730579002449, 341.758347051054, 311.715443527905, 346.65987825264, 347.577415293758, 375.46365612521, 325.872736856618, 334.713590434113, 369.119504708784, 373.360329968109, 343.340570388337, 350.615220832994, 350.591767382318, 367.744651375125, 339.298666304678, 331.593624193066, 365.582338803547, 366.932008760154, 312.524872263474, 334.625473459659, 351.470608709158, 356.160683893183, 322.072376822165, 351.589474868725, 333.584838537462, 322.825930678446, 329.259053632121, 384.636440764186, 323.240960351953, 355.071381476328, 337.809904078079, 335.674993204965, 354.744788809575, 360.187059102968, 317.170556017436, 349.404765241002, 339.966581288573, 349.183753244627, 352.802366547252, 387.206742017444, 324.035423972797, 351.205601341579, 329.600946725233, 355.189898879297, 393.876851845199, 359.343582230778, 338.19415287062, 342.543018499741, 316.463081200295, 371.14397671109, 329.562166952404, 368.539361280483, 321.067702218196, 320.724340449995, 364.237075729731, 340.229918517692, 359.316794640731, 354.395709371277, 346.020144259576, 360.662073456017, 334.575624882593, 362.375242162123, 355.674692467551, 344.570912101454, 378.102247570878, 358.3322806577, 340.254839535288, 330.590215289454, 339.51247984792, 374.986498026398, 326.318110703677, 331.541692622735, 328.527457167123, 347.668825165276, 328.490895660008, 347.59917711994, 313.681165795414, 326.930807627358, 345.513478216282, 356.509906778322, 315.533925462427, 347.495658492925, 345.195055722879, 383.344468032333, 379.176506826001, 344.860435862302, 338.59514169023, 390.391488727916, 360.238857774975, 338.749701812121, 369.274767534501, 355.209912916009, 351.862467933365, 324.825222800899, 330.189467783784, 346.839984627504, 359.91928608331, 348.210300801354, 347.890282131913, 334.194507182886, 324.448575568572, 354.936831679573, 328.005943598356, 338.233649220514, 341.750625899787, 352.353725845494, 334.403157519129, 322.310340804067, 329.1172013203, 332.361446503022, 342.970867405435, 364.467580727504, 360.227481756099, 335.429937207191, 356.441628991117, 360.976466159179, 358.338779049117, 352.045598620287, 349.362752921166, 340.079563500812, 316.351710622951, 354.13928176579, 347.607437945434, 331.399821301839, 326.601498985982, 381.790554410225, 321.832259866649, 323.755512087293, 336.335709504021, 329.68609120616, 336.058881124429, 327.850801813483, 371.681445060412, 319.806969784345, 346.288654201301, 313.444492114647, 368.1145409463, 330.420462157204, 341.16130404772, 394.761711527917, 322.562616050458, 358.093190234347, 350.439359054322, 360.030592118303, 351.883045808075, 358.631177756653, 312.663279965463, 306.980149742176, 364.023087941831, 351.07274380705, 346.766697248714, 346.211516261756, 338.946267402596, 331.662362858938, 360.794438118476, 336.980253684288, 364.596540658449, 341.578300543391, 353.596502096289, 344.421446905596, 331.217579457812, 330.375640777813, 339.704545764743, 359.951712743226, 357.548953719583, 340.085105571083, 332.709634327856, 355.730493996389, 337.904764425387, 328.53264243981, 330.660634785168, 336.768784065935, 360.449156338641, 331.30320901392, 335.135844196564, 322.535649137837, 332.701367558729, 333.316878387595, 310.33318649414, 330.158364572603, 349.480871698722, 355.744632520807, 342.300002539027, 355.861589933496, 370.953248017176, 329.159656499277, 334.496609233932, 312.054855420999, 345.00539956386, 336.02802911781, 365.040728133608, 338.864369966349, 340.689140758595, 342.33295060864, 321.030027168216, 353.654624579225, 342.966307173123, 324.631943702197, 351.373717101691, 367.089762106429, 303.89986008446, 309.393590554602, 349.358476386057, 348.19649441743, 307.562475957866, 346.130376797934, 345.137347594551, 345.03150176519, 343.858691671204, 347.056208890316, 336.455274086956, 353.552483108822, 370.463676752478, 299.871451790131, 323.968974318497, 354.710384183355, 358.283808552689, 326.516440852322, 344.699072162416, 338.130214736329, 321.107251157233, 363.847925334284, 346.625063441053, 356.668049175375, 365.211800920721, 357.256630780122, 331.026952182709, 317.900894343917, 335.34863048906, 361.548487733203, 364.338581169699, 347.018937881383, 357.963091242964, 352.031525969245, 355.655655856031, 352.141984502041, 317.798877070845, 323.008677373295, 362.863457824022, 370.163127990924, 316.903988046326, 335.745202824331, 340.850211806831, 363.9557553586, 340.001156577137, 322.535718848442, 346.873963839693, 343.757371636321, 354.791571738599, 333.778163760567, 354.714088098872, 344.929588515595, 331.543400541126, 341.187778666497, 359.649933523413, 361.409318323564, 344.990131324303, 329.817664768194, 353.72817814535, 332.345597217432, 357.413847159325, 343.705368173839, 368.96955866834, 342.041682151065, 348.688198672187, 337.749972097119, 348.61166898972, 351.96117165265, 342.398257937509, 352.432038466149, 336.022841462132, 346.906748517904, 365.329285632911, 324.952965795582, 358.035603109956, 346.569975447273, 310.704080752979, 322.823219234874, 369.727049682438, 356.320650784966, 343.593235696668, 345.287733582922, 328.077119568681, 342.450102720324, 331.255063744466, 375.600389796335, 329.219183549009, 329.444637492131, 339.800519195968, 342.567472537719, 343.510421198743, 335.529692273581, 331.551637923638, 313.368928904359, 369.880940442962, 360.17613661053, 315.81411676906, 328.358001344219, 348.629796126225, 338.359578784497, 325.292662908213, 348.111051989065, 369.993722899176, 314.83843291669, 348.735692378881, 339.028400013788, 353.869440268623, 302.097400357056, 349.760973202975, 327.614400591764, 357.506483907911, 343.130423645015, 331.928352220093, 305.100781502953, 317.045593945445, 357.785964605111, 342.436577351268, 370.014207121689, 341.406912474241, 349.124717536701, 324.428982084677, 343.425130867997, 327.921595749857, 373.166930483876, 346.345874850552, 351.923959785294, 364.907512557417, 365.957714459954, 347.124795816585, 323.089505123645, 340.679077115202, 367.001542367738, 339.062907611316, 351.565951112318, 350.075838200254, 346.675857596484, 330.237673145905, 329.220950468123, 324.908094416551, 355.053057649563, 358.397108499179, 374.471711682026, 305.690102808028, 330.878688465387, 342.305539983535, 333.065784616502, 330.702968881969, 339.854510259427, 342.653116851925, 334.415736564433, 330.766902580202, 351.755120094628, 346.953165208368, 374.235734242581, 344.345967914236, 370.674896342511, 341.390375854134, 349.720272427966, 349.355057768539, 331.895436017701, 377.435089310494, 335.723179567458, 356.110975152771, 349.03836797526, 308.300341295231, 347.994776407429, 342.949144572504, 325.201673832565, 319.97066225649, 326.411170276218, 330.460803639342, 314.606846089059, 333.182698712569, 338.858767475115, 375.650314957468, 353.803796707641, 330.84690927608, 341.648826973796, 336.014375336334, 333.199040843002, 343.421484023624, 355.805294235089, 361.457308625398, 350.4866845389, 350.465327260286, 388.64819609922, 335.486042776777, 350.557167372873, 331.259381510101, 343.084193278851, 333.292392810706, 308.869822800804, 335.211230840508, 351.161357054825, 316.189833098366, 330.457173866936, 328.51852922783, 342.812466004452, 344.892670819952, 363.917790729305, 321.249235232286, 327.885156281111, 335.911197686666, 340.194967173971, 325.247706073243, 357.17072240558, 334.867106674763, 372.531901258257, 337.362980486147, 316.068460113359, 359.77014977084, 330.733243590364, 366.83734885931, 335.927748102026, 355.032342376237, 341.106618413079, 324.041400409379, 347.583575241313, 355.998286846373, 324.292663132387, 389.828459704598, 364.358625007721, 317.980017117944, 369.026252213947, 357.004385070231, 323.486409912633, 358.069739238749, 322.928361472429, 337.33837451623, 332.71383382746, 354.736347076395, 364.069269957109, 365.160308894342, 345.181108981572, 342.393857182655, 329.59679170705, 357.630628964615, 342.179211109691, 355.582985961225, 311.451086329836, 348.334326365072, 375.48862388733, 363.464466366591, 339.90285318224, 365.02196071653, 329.536138908798, 332.989305464781, 334.074332434962, 317.795414142516, 328.428138108899, 318.688321344568, 334.400665359825, 331.972419876236, 332.839689854383, 333.067118895329, 336.121788337626, 349.561992867321, 354.747725967963, 335.295278732487, 357.64767312024, 361.149375062369, 335.049647433586, 361.117576757674, 322.237216988684, 365.245026380346, 355.373618510173, 331.364063996836, 336.16332952852, 375.844065908761, 326.057578329371, 363.462061524408, 362.629446102152, 377.273324697884, 345.318870575397, 345.208718760556, 369.72982859357, 360.876443708705, 327.08483291605, 306.370821202595, 320.693034437256, 334.392933357095, 359.126200483589, 359.737275345695, 330.950083545867, 351.182105076596, 358.4087500011, 338.585893507632, 357.090161030392, 325.525631354783, 359.905922863962, 351.033420806101, 341.400208726949, 359.632494079242, 346.514201703328, 339.600668925882, 339.570608733957, 340.038765163104, 353.069338313449, 341.457364191373, 326.668545593263, 332.526751933511, 361.82138227058, 332.768346407383, 350.391864113619, 343.548070270976, 362.255318603828, 344.056893632821, 364.587165571059, 321.295459790598, 334.739415090784, 324.836169078468, 315.500684594424, 374.217720055293, 352.721474978596, 330.514141869727, 298.171161857683, 336.70346549513, 331.081894087597, 337.594952138861, 348.433470489648, 318.821399587186, 359.870502406323, 362.741137672704, 363.222500343122, 317.973559202412, 354.67444401846, 323.575484463322, 312.888680997862, 355.502681991643, 331.240487249712, 330.832357504141, 337.363741425868, 323.318808617985, 342.642409901407, 333.067906669402, 333.947413584542, 354.302513295099, 324.491891960645, 347.514198875542, 345.496935628565, 322.715182254677, 325.888259287758, 342.389946953736, 358.785287266051, 333.447116661066, 377.096083429315, 357.610201052236, 318.131377061533, 327.718415746671, 350.300148795071, 370.01163556447, 359.080207633879, 356.844801540598, 353.944849756285, 320.780879864541, 342.248803123955, 351.030607162463, 335.487978675077, 346.661374592964, 335.646596707729, 383.429759840856, 367.45344926586, 337.587168600341, 340.323910405962, 351.270513018663, 334.499187730999, 356.461411157355, 340.583101111407, 340.16740336218, 364.844805370301, 381.280352082816, 324.552016707432, 319.982166160022, 318.463429149219, 359.165593130145, 332.139941936229, 326.36717392953, 318.921470508261, 366.887460328266, 339.253040753392, 359.405023143989, 348.15131307404, 340.681911049373, 352.772780778148, 326.217140726905, 333.577173925548, 337.413236875896, 340.470257000625, 318.670065901999, 339.871914562835, 319.960769847296, 340.585676485303, 350.172190608549, 338.882354857511, 322.109218270542, 323.115440267034, 377.240656759132, 358.466396797955, 346.693486898127, 311.603873847276, 332.434444361929, 364.195380686521, 343.934279956522, 358.690204665997, 336.363367291823, 352.767887266901, 331.070814571406, 348.60681542131, 330.428885892791, 385.023047418573, 356.86116546025, 325.051139387782, 332.723515438076, 344.878186026737, 355.313210581585, 309.778993612184, 351.049001936199, 349.343169854023, 343.400559682557, 326.679988323184, 323.357504995584, 341.231829671368, 366.725172362144, 336.605003469463, 325.970663448086, 328.862225673005, 340.31786330216, 330.968284629374, 354.946555075719, 334.600133065469, 359.946617944539, 356.040795583824, 369.037462529518, 343.949754575863, 371.639769561027, 360.691153534649, 356.342450388578, 341.452967058316, 342.337168711202, 360.456295532627, 329.400570442782, 359.478890566283, 320.941701543503, 340.392433583551, 327.017392631844, 371.0170784496, 346.644003356586, 355.27455181231, 355.177660065866, 360.570721905002, 353.690121061078, 341.048479529123, 312.528855091426, 343.982047198095, 330.568092294663, 315.189483087592, 345.635168739697, 326.091134976057, 355.667607931105, 334.175401040233, 328.946823303611, 350.733504208225, 325.78059202797, 328.620479316516, 348.927110721603, 346.259952094287, 347.059302184223, 315.231151465253, 318.283003231025, 346.479455538214, 340.513756832273, 363.397398375568, 325.936527276967, 346.077597313266, 359.277086866145, 343.527121921249, 368.065194916171, 341.235527514453, 350.81621984264, 338.610713023206, 354.816483185503, 330.764713153885, 348.137273696209, 328.742240044434, 358.87516434161, 347.816558934448, 337.690298063248, 357.744640033245, 336.419698458511, 323.112631929767, 387.271781026193, 346.394225551641, 346.246904614736, 324.815656982765, 348.420979269825, 362.805440437821, 330.96394207684, 309.360371899013, 338.367638468962, 365.48659330799, 338.595041250585, 346.416882617152, 363.143250520505, 339.236889453132, 346.799167044569, 346.857253155349, 336.425849071829, 340.033236826577, 389.672101664161, 375.039595780234, 339.985199248299, 349.89515228237, 337.413153865606, 301.08242150998, 357.518065272709, 358.888316377842, 348.490144857072, 344.079083158236, 329.815614617855, 334.459797058355, 349.3759017463, 358.18961123906, 293.235574039905, 337.580694180686, 362.480667144009, 341.285168122144, 325.727218295466, 321.990200352041, 352.234706392583, 313.495892653106, 321.724409130357, 351.768877328503, 348.258739523774, 371.086586185051, 337.313277573036, 334.273416760435, 349.145918287442, 347.365250233269, 344.460688874808, 382.381925618037, 362.926872978391, 318.226913914073, 356.017296607425, 334.279222934246, 353.026512252973, 366.569653748599, 324.834433534709, 350.919704774362, 350.842398238573, 320.065681545901, 363.389886199196, 334.050938534386, 332.855865332155, 337.260608023715, 363.008452203471, 354.478972313485, 325.000274895781, 341.841824844932, 347.485951845576, 370.061203985635, 349.513175236873, 369.800767383375, 369.73971104104, 352.289675570715, 338.577211473041, 356.894349484853, 354.710163124729, 375.92872139491, 341.655803106939, 335.986030227551, 361.451053705166, 333.914310468184, 347.164655630237, 311.831597162387, 336.373369874921, 359.741230306689, 348.156551287883, 317.947446680858, 317.551187689056, 326.396382410374, 327.032449352829, 364.366910255607, 380.420776514623, 335.385307787688, 330.581731902404, 330.040000115839, 328.588192235933, 339.139990265831, 323.251106834008, 337.869947373272, 311.775160632425, 309.040755029267, 326.694218497104, 355.743650038796, 335.931380637244, 375.819065714554, 329.888173289237, 362.750953955355, 360.382724690584, 347.146038275824, 336.210512160824, 345.461354341556, 355.495052810578, 353.939217277908, 327.853130122494, 354.294285881082, 334.360870570828, 366.923523523224, 320.208309980706, 325.271973775284, 378.934136650219, 358.575721022988, 327.488498737794, 335.136732231791, 344.991883208829, 332.326976975793, 346.140111682011, 319.434942080365, 351.240629980569, 313.5837823365, 338.788188145204, 368.831368900377, 317.883397297967, 338.087063765615, 342.567939478112, 347.901828552144, 337.912815776988, 335.463591171489, 318.365062005431, 352.979166640783, 374.200451247742, 364.320745301845, 358.587714987216, 331.126396079733, 326.444244502863, 362.639294818458, 357.56183328675, 364.931123533909, 353.331296971157, 340.370843031705, 355.293167627754, 341.924896753221, 363.502865600714, 330.84072907282, 356.835578306069, 341.656253088015, 342.944610615325, 352.696664227786, 341.733631115358, 366.276928802624, 315.058531875062, 349.873387680478, 351.34412274534, 318.60496125439, 321.252233246343, 328.540785025942, 346.204101117397, 335.288352087813, 315.737024599585, 359.363772365363, 339.345142854037, 365.854882759424, 374.185208952285, 328.61646682076, 360.973360586388, 358.930808848499, 306.005622916134, 346.482574935176, 332.251042786229, 362.415366989141, 323.454640483629, 349.81773450679, 333.99355340262, 352.685182866196, 345.700551646945, 328.082390995561, 348.642948161241, 320.854669649381, 333.841891267119, 368.741287365748, 327.204582545497, 345.155123075319, 347.444274267897, 358.726022179336, 380.266480020279, 362.828699583521, 366.088261727426, 313.14057463758, 341.729379294652, 362.7843152213, 324.456431811493, 332.785983743789, 341.522551759294, 342.762448998036, 353.604430323003, 363.291079267181, 338.122292747632, 322.16189511346, 332.223173091523, 350.760679431758, 348.137795114778, 338.037249399406, 323.844958919747, 334.657267339109, 322.358261184355, 368.275467299015, 388.143044933063, 340.994977370268, 350.214806564252, 327.912364665123, 317.927684123103, 361.377896636925, 309.491973670443, 348.099984525682, 329.088913717582, 324.585829359078, 343.591950327434, 324.762303638435, 347.460164115939, 339.196499734362, 336.14870588111, 333.899455290482, 368.017596761755, 383.746930929497, 322.093470779174, 359.006167009938, 328.711843289397, 333.218470253597, 346.576038567555, 331.90228029951, 363.100767942315, 322.584668135677, 354.948910629632, 347.320452713338, 342.166898333048, 368.77208383011, 326.923886683158, 352.860250833638, 337.166271621754, 335.254845344241, 333.867868408478, 325.082435467842, 353.883324267879, 393.12526019359, 371.089503753128, 334.440756561804, 353.092184110199, 357.857674394175, 331.805987609804, 333.359004153791, 348.833685932762, 330.685562817381, 349.801522024627, 322.754396322309, 352.333470054797, 353.23420035824, 340.317731709742, 365.311383007993, 344.711814766864, 360.994928535665, 340.458413219322, 335.275227261398, 330.97222784738, 347.798165057073, 350.855554424973, 337.875798746473, 333.088285209809, 374.366053296444, 306.431642464872, 339.632039694682, 349.879690751083, 334.597538285264, 330.793417564597, 340.518248183667, 337.768033245714, 355.595166124922, 342.215007332444, 324.076382324722, 342.35730645364, 366.002388845867, 372.333452792066, 352.348312026917, 339.947200064506, 333.653830130243, 332.355625572172, 360.099341549882, 311.603988169635, 346.063358240295, 307.450926004993, 354.521165338766, 351.704107928401, 321.674591028296, 340.5498647943, 303.510104084025, 343.093342893642, 350.187370883142, 362.612194570644, 332.315465555511, 317.328718470372, 357.809389674983, 337.671400893065, 346.31328967546, 340.260215171841, 322.231590390567, 368.731658486506, 368.215759038202, 356.92897191079, 330.623897456478, 350.480874147205, 371.670477408091, 323.470601974591, 356.226476372117, 340.862373199885, 323.371635398366, 357.166854335504, 338.781247177808, 340.609203999635, 344.654495944931, 335.352975240343, 356.611976224086, 327.459898944211, 359.845673607551, 372.101732079134, 328.212038510502, 363.416445032263, 335.076627976049, 340.531526101363, 335.828664782803, 363.048183037393, 362.230480367124, 351.412617500987, 334.161609543599, 329.087456570171, 333.375526381245, 331.434981762457, 332.2367537033, 356.843453073812, 347.080256297794, 309.614992979724, 374.005437879865, 338.941159447185, 362.810494910132, 341.574132948993, 322.608097270498, 321.440280215387, 343.576944264419, 352.787935803007, 326.377802326379, 362.97797910031, 311.190882762971, 336.748194446093, 326.85744158072, 308.106769352524, 305.071107224194, 354.509950333245, 363.650563717104, 350.818327025808, 342.335391403893, 335.936843059199, 335.793743631619, 327.49070422896, 339.721552803041, 352.253743054406, 336.874616392963, 364.267295260187, 350.538101866953, 338.213407406652, 350.594266117737, 332.164110458882, 345.152647011851, 342.659984249208, 352.608642156239, 334.268891788212, 344.323417031898, 374.773198111298, 316.868477158732, 355.122534375075, 376.788621738056, 369.255962126567, 326.102112095965, 331.90698706349, 317.275759960506, 376.503221113106, 341.538252744342, 327.169173427662, 301.200779196605, 342.063694610897, 310.345942251511, 363.68248942953, 363.411916665944, 368.638954689423, 356.316273662895, 334.683909108552, 382.734368987258, 392.523241568495, 366.481327420896, 333.611703090454, 365.905349704375, 308.523045849558, 356.817905652682, 357.38332927958, 373.478444378646, 318.694698076723, 338.192537464765, 350.089049996041, 344.9241549435, 345.11578983051, 341.887518625205, 322.860139753767, 347.388530011615, 358.535163443013, 371.10302638079, 324.924133443965, 317.118807959198, 367.49151473712, 361.102757723584, 339.999492261916, 313.558083454663, 349.64402591957, 349.250230241616, 304.244106230187, 358.17761134253, 355.331109835837, 340.407442426481, 359.841672444189, 346.578803374268, 345.891476885012, 345.244610899067, 343.273603279823, 353.041814109549, 333.874410469135, 366.548664221376, 359.738026335286, 352.622598823949, 358.04238310188, 353.212178289224, 355.573277439942, 332.631080853235, 339.504639613062, 357.418312937701, 369.532698860432, 355.063718848869, 340.374997363276, 335.128966138989, 323.195470927208, 339.754184271501, 347.121542647601, 328.733699779865, 370.780895028744, 374.355845819689, 361.098622657684, 322.917877779166, 323.615235952336, 349.492974704316, 332.151572386122, 342.076949370116, 353.586464494462, 329.43820896384, 340.453168015648, 358.427003553115, 342.379229328689, 327.090694493987, 340.505344157762, 366.701521385663, 341.246784584539, 339.546841445202, 338.958608947397, 341.691162307706, 321.1172808986, 358.921579933468, 337.681909460228, 362.47519685751, 348.385264968749, 355.671332984834, 342.774095374971, 348.970827166778, 322.750813325913, 355.009333399486, 324.964525745032, 386.268928317814, 339.494430989148, 348.522450934917, 353.139501635896, 339.434330846002, 347.586672308301, 350.736808120475, 343.540107759518, 352.303952002875, 315.167524031715, 338.237193638765, 370.139761832245, 340.443504597424, 340.932035828039, 351.278134809117, 331.340446125383, 338.256921622738, 322.773292360866, 353.699173468024, 357.651562198059, 339.478339512618, 353.98546727529, 356.561676012948, 332.976014985896, 322.953867371562, 335.350180476841, 345.480894299442, 334.92449033127, 334.411005356268, 344.658199234209, 360.004012785813, 356.758882000927, 350.493805746418, 350.979626817093, 371.695151520908, 339.602565820223, 332.30606441981, 324.281271017053, 345.127593548039, 309.974960099797, 358.222306965224, 328.652257534102, 348.49203571724, 319.895296355785, 341.968967124292, 315.76824111057, 363.894712315193, 367.999451513917, 353.611072993667, 344.991267334367, 347.243897349656, 362.035226318191, 314.994404396991, 350.477411562664, 363.895260297632, 379.416793110411, 330.327908849823, 357.164223489963, 336.476404443472, 351.804994129378, 336.730874540459, 366.303287714461, 346.084084631185, 334.984849456615, 349.812363078278, 325.716708559606, 341.339790486383, 359.929054909282, 347.72891347454, 339.125836085695, 334.312176045657, 354.858058814783, 329.584572748922, 355.161084259858, 329.603925441023, 331.632032623637, 336.093809630491, 349.033265692089, 359.008068542951, 336.994890230118, 360.823786469913, 348.590234807078, 335.98531172836, 336.025688260825, 346.213608468913, 361.870343582305, 323.722691623282, 345.151168723651, 339.624117184451, 350.483870921766, 356.14431973242, 363.810822345119, 361.8977132198, 348.346104298077, 357.745234519438, 317.38863042083, 364.159835181226, 344.690032790665, 329.022532452306, 330.964075014788, 374.319665248123, 345.724103925929, 356.300180392637, 321.509857859455, 343.063275363546, 315.606679893316, 340.712283246927, 301.521136408324, 332.71410412517, 358.664041337204, 351.699665323421, 330.177668644627, 357.913880351638, 354.292858257883, 341.323979261219, 324.817652375814, 355.056038240445, 364.567721326831, 355.987122829695, 343.327493205654, 346.303735731211, 366.751515925899, 345.709687702357, 331.319627120948, 335.959728237872, 336.815919043333, 357.368954672783, 322.790288652052, 333.069487898221, 335.089213972488, 346.99906325079, 349.992961246849, 339.438591283802, 349.57542356967, 326.329484471536, 336.729903005781, 348.32568928853, 318.830855261174, 330.22823275621, 333.978932504621, 341.803705895926, 365.106261192052, 379.372461389588, 360.32144208474, 333.216748171007, 351.596197994909, 379.706674856453, 328.002209179927, 358.973911094524, 345.559050288554, 345.115486314068, 341.370961497357, 368.26979261682, 361.355097375499, 319.977472202007, 333.027234203558, 328.411620531474, 337.573697486933, 374.446001914251, 334.346951267952, 377.876959800254, 346.970556227571, 376.199982569588, 333.005923936055, 324.406882766524, 340.69237459878, 322.153141254007, 333.196450034565, 347.58403193004, 371.234232496505, 330.947096749016, 350.704600813558, 335.509112011627, 338.1040220066, 348.370490509615, 351.791135013958, 339.90255613656, 329.233335613323, 345.203301064251, 357.175333354599, 353.258888712162, 373.768880033242, 356.85418570408, 334.565366730511, 343.624960995678, 333.554440870321, 362.945597082889, 344.921175831911, 332.961317968908, 319.212374402536, 345.769469252917, 393.979739709751, 338.363139477593, 338.6297295186, 372.58318696998, 358.151081161842, 327.169572519198, 296.435171891348, 354.102852337768, 348.97718698517, 329.262261654412, 345.760883165171, 335.655504900013, 344.045708432904, 348.252713864849, 340.952761640146, 361.630411296645, 336.755177258992, 346.741697683108, 340.942268365509, 361.983904667188, 342.906269530405, 333.181078277365, 320.886319862993, 314.620439149199, 330.900121944159, 335.783711540487, 309.454057077073, 356.551070742798, 333.521965356042, 364.417919510443, 369.238240698652, 375.401913691054, 329.779628483913, 318.650661366031, 339.372677434803, 351.408794937489, 321.095488669631, 333.812941155776, 356.072175510818, 322.532839459593, 311.017557736344, 315.24417566771, 358.704754301363, 335.725484499865, 347.118954278705, 304.702496161517, 358.126170944234, 312.32457708713, 337.921630444153, 377.023297572757, 328.710626247211, 339.488676063854, 339.227139156695, 359.049528273767, 348.138496243924, 337.492160905708, 341.076294258781, 311.148836436332, 343.901689587328, 326.123557763373, 331.713594048685, 335.18589546561, 345.935144755715, 381.786075285439, 350.361832771451, 360.162751492997, 364.746081903289, 366.600060321546, 376.736616823222, 360.014420445634, 306.302683079705, 363.773214574512, 346.488800416519, 300.424468256683, 357.5802745513, 324.274621766464, 332.771304365405, 355.070718990431, 350.166170364627, 333.79838787589, 298.011695360282, 337.257655416274, 332.994729709119, 340.538076533935, 373.17274293859, 365.154905541795, 368.84482974045, 321.30536444837, 300.457276571239, 374.72567026683, 364.296602370119, 351.638627658176, 345.962174225846, 324.890378160476, 347.594441937312, 327.178686551965, 351.320036990022, 343.318432535344, 336.242583488162, 306.517598478452, 336.043593938364, 361.793635419064, 355.228071234645, 360.786026266055, 350.749443933585, 311.89391441662, 350.159705843702, 325.897104775263, 334.879821755619, 321.753122565128, 348.101845967873, 362.394426293815, 319.979032731146, 351.151011118504, 343.863105403616, 348.092600648922, 368.153227624666, 358.703420116041, 343.107159521743, 331.627875601776, 377.84231224355, 343.237030669309, 376.343104888038, 342.629809287012, 337.289358470194, 331.705479840517, 348.864181112606, 351.764065353268, 344.118990234294, 355.872480866907, 310.882339902914, 372.830834490178, 344.174391434179, 329.545051489364, 362.464976047517, 350.950563753644, 348.44429119514, 331.414025780018, 325.582256811116, 349.112230627431, 339.40190153014, 337.780740409234, 365.31319581453, 333.308049172861, 332.272919721087, 384.545917059894, 351.783139382033, 351.053048922657, 322.899016609219, 359.254489708744, 351.314051911144, 341.467408469241, 363.49805132401, 348.654942694845, 334.508235287447, 356.762131376567, 337.084348783277, 317.417340921471, 336.36772374078, 307.793716949367, 355.573695295337, 321.209719142879, 359.677759599235, 343.445089782266, 325.291805004609, 333.38970833902, 326.66345224101, 341.976117814755, 353.593268706443, 347.477952289152, 314.770688747166, 348.552214008725, 326.153051939186, 348.086758219456, 340.169265747398, 320.305738686738, 356.625892851456, 359.501558796176, 372.440550535889, 331.020227573702, 344.908617751226, 325.305918437479, 325.278149980164, 337.150999233624, 335.924640716073, 337.725422476296, 359.226448540787, 311.938641184411, 336.318137558734, 337.147215309414, 355.374065914954, 372.960415663512, 348.538579038918, 360.212486131366, 349.949201499566, 359.75919601009, 341.343898466042, 336.861976200193, 353.693106181715, 321.849947117715, 316.253207340813, 351.933122188049, 349.2375713446, 342.429327814245, 352.932477960667, 350.423837016769, 333.621604846119, 350.543314425056, 325.652845745995, 325.169261152363, 348.681908763736, 375.465267411967, 349.228457929333, 342.756520426008, 372.138539111849, 324.665852435929, 337.150470015759, 357.754057346514, 360.548597593008, 345.175201529252, 346.174050949704, 318.943785077175, 357.98432261647, 327.822648745306, 340.546008920674, 350.743716013608, 348.003305446496, 347.316732331917, 326.623505088804, 358.755328047099, 352.571262715136, 319.375196091022, 321.893313569437, 337.72739690292, 317.144925175452, 334.984020355494, 317.771073301918, 345.914156689768, 353.833560049746, 326.801185301934, 339.407046218802, 342.884346089587, 313.410010293567, 365.210541427881, 310.65554153251, 361.121100851607, 340.6268428426, 346.999975769795, 331.148817869794, 358.496277949552, 313.462340820321, 341.317925703648, 328.453208136445, 314.492399901236, 356.341420351561, 330.724996471437, 348.984717571479, 330.095771737038, 346.766953615476, 353.81470364999, 340.419708848494, 362.260937905055, 330.467210048793, 342.272021014453, 358.026822163125, 371.924032535425, 330.722472172617, 337.215193916347, 316.74185724399, 337.485427321045, 347.977932771995, 303.718540029902, 336.466577686726, 361.144367503219, 401.459801000836, 394.63287898169, 350.11517984106, 368.345599616542, 341.889837037081, 375.875587340177, 318.520178533729, 347.674336945144, 338.165107867642, 329.29364882237, 368.956431384494, 333.884812666759, 342.625661268826, 356.894718881353, 381.305251659282, 341.235692103703, 330.744177283796, 330.890385383391, 376.293303677864, 360.844209315523, 365.473087008157, 317.185361490529, 319.926127398012, 333.708908906317, 326.116918239545, 359.909175759378, 362.453738840361, 346.10971514604, 363.106624081076, 332.269405818988, 348.961027161736, 359.198725793695, 354.651952325991, 335.95874575229, 344.714086003844, 356.873894074117, 353.596379138679, 317.599963383349, 346.317545925782, 353.666223475794, 310.003216429507, 336.486793182552, 352.264577492921, 354.864447063415, 317.704828871248, 362.981838042932, 334.48241441929, 325.380604286904, 335.530310371007, 361.399267089102, 328.498654775281, 324.865335721289, 342.910582418622, 329.851802184078, 351.724019231419, 329.030938363611, 345.007975222586, 318.820633433684, 318.118704537948, 360.241626695281, 379.893185972103, 369.947812761404, 352.428862488987, 324.182630982256, 323.497709344859, 330.136095916957, 370.944748813254, 358.762411652422, 345.276069753556, 320.856177759898, 331.761935966671, 367.733518679329, 314.373827239826, 329.628130496703, 354.770426950295, 332.312598037615, 341.552234990026, 359.119798637593, 317.405849816806, 361.552316938349, 351.505025686043, 316.324156972314, 333.742492432966, 347.480797876856, 326.584733996503, 346.455306141717, 345.832639718849, 322.770874231553, 344.278026301248, 358.180841379457, 309.295670049695, 333.783231026758, 357.237970546416, 372.505706616036, 327.26182059266, 345.307679842946, 356.895970667658, 346.327303637843, 351.995473595406, 342.688032090176, 361.030131729231, 325.221172571796, 352.710936089276, 347.972123986731, 323.826618866045, 353.531146694446, 351.268501215206, 341.3540192054, 355.262897804046, 347.328897058187, 359.384577224528, 365.559357238214, 350.711745672301, 350.549735831184, 341.380488729903, 339.149376914734, 344.180249483646, 353.286134098237, 326.557941258441, 321.27258660528, 335.232005344716, 326.996905519077, 380.450325368482, 366.124016637311, 327.969696819132, 340.912878126545, 350.252743261655, 340.068439376211, 366.350692362924, 352.407354666756, 367.915167826209, 324.611508164453, 331.798880366898, 320.6733893563, 363.108015711955, 353.568762442808, 355.755561119974, 366.676504733243, 359.107646818093, 316.673302333828, 348.069610297727, 361.229494978443, 350.669957456728, 341.665999103614, 328.419772393031, 354.879036660192, 330.639782335647, 341.275518910379, 323.577088914644, 353.614041577253, 361.746051385161, 342.011367043193, 359.730324834889, 350.264140035892, 338.699849950511, 357.58772924125, 357.366295877609, 331.979391421078, 364.527768064238, 333.539550650474, 347.300290951652, 357.188660473773, 345.634655368622, 320.598708621263, 363.822857798703, 332.507222911489, 366.497632985985, 348.556775044704, 360.514245366359, 336.466982614156, 383.693407681031, 341.772078257329, 327.483125765584, 341.664470103228, 341.808788965401, 360.652810891232, 329.748595256984, 343.842711087124, 340.0687326489, 337.353346486865, 353.334269049066, 336.527458531594, 326.295751135316, 351.148060347158, 354.115882057216, 345.884005857068, 345.551494998024, 337.632381489341, 339.919170948265, 340.300448995786, 348.53127986972, 342.023100369926, 339.384726751126, 313.404689757087, 334.421835517921, 312.520157433771, 340.574561961233, 310.55571528936, 370.250101773741, 348.423156230861, 330.067188010902, 333.146863821734, 318.315345285442, 332.815387535649, 348.920355071343, 311.781524145917, 354.325258137814, 353.062207206834, 377.581696347997, 352.155251543776, 335.188685189678, 329.461187387642, 332.853027852981, 367.206953752543, 346.580117354659, 351.326448710608, 324.278998261346, 342.259864975841, 357.182107964741, 369.44190110253, 368.581857690561, 322.046127905023, 368.196718682919, 343.862077693389, 327.454703621189, 323.396064690933, 328.535444689327, 336.119274925103, 337.236200845946, 364.438335976798, 300.66901595157, 326.777040827091, 345.262091417406, 343.905887867373, 348.677157890396, 348.434311720418, 367.096374791212, 323.289113947617, 347.43617537214, 353.388537895212, 355.819414029778, 335.631748440795, 344.046518144281, 362.659914885739, 338.661443773268, 327.278113909143, 343.553718242909, 338.801317140124, 351.761485196033, 358.000826599433, 316.980147398519, 390.259356475147, 339.820965804822, 325.09228635287, 344.086698280986, 369.169694796938, 335.555269817715, 342.111460961748, 315.145869770704, 375.950713547537, 360.572556229284, 336.11217164661, 329.154898710523, 351.250545711692, 310.090768463518, 342.011436105991, 355.059494056714, 358.749141159541, 333.928404767645, 370.096652869397, 365.777363672037, 337.857506418465, 356.601991566344, 358.346771442, 312.018133163584, 313.335945347345, 332.373653156998, 347.536336200659, 344.431453417605, 318.634436828688, 352.129786868118, 324.085897827678, 355.747445166898, 367.79631152374, 352.510618619181, 309.054690102451, 326.200171428005, 368.566417640287, 334.309664034405, 324.001613689083, 331.443251796228, 357.251580599119, 341.963724142777, 365.512335209001, 367.739994137388, 362.26296030299, 352.163636560669, 336.067228917307, 365.284543908656, 329.717960368481, 332.942229036553, 358.432926479352, 331.318877738005, 295.520714028706, 347.498287278175, 369.003782145761, 327.54124270708, 320.665245399836, 344.325596121866, 345.715203502048, 348.788571375433, 363.396809864962, 309.605170223026, 320.846811412468, 327.840337695461, 341.215359657344, 349.749886808265, 351.42781630537, 346.055652375405, 332.654739402716, 355.642230887621, 336.091003388341, 321.850768005916, 382.333587992023, 346.786364730333, 330.556443150263, 354.752399354491, 292.0014671233, 349.022493213181, 331.63263041816, 356.953700532017, 346.834634366349, 329.586315319198, 322.474473592678, 348.406080475059, 331.730508003521, 356.972195313211, 347.875284120846, 350.656934755051, 340.445899740925, 325.548449340928, 354.876356556672, 364.368161242606, 350.67580005964, 355.203179316879, 320.620922324312, 341.782061413297, 333.517057985437, 331.397794754025, 347.401711011432, 341.559187300595, 355.002030425514, 338.849458323546, 347.752214079891, 331.277830322055, 348.685868485088, 356.496776675864, 354.039723862353, 323.845857119258, 359.283169614879, 336.850144627603, 352.738792182382, 378.279976304863, 338.748030530387, 332.090843742493, 364.544657162118, 365.595440809743, 346.170599025593, 366.364153292529, 351.604924303927, 371.6038493073, 330.256634735787, 338.727728054518, 354.703504940144, 341.966447366181, 364.982720690209, 330.34246283676, 369.196235632662, 366.218340980414, 338.442065427526, 334.790589754272, 370.982648056535, 340.152460160624, 350.024807652584, 321.790536118254, 349.617986317557, 341.837541733103, 325.569232682227, 370.032264886536, 336.287801288993, 343.588837199052, 345.648748646341, 367.064370007586, 314.712685380654, 326.076229910456, 353.873968240581, 348.913370486837, 377.882525286618, 348.077787499859, 349.081400464524, 351.959339289288, 357.305371896459, 357.630404276304, 352.121071439944, 324.555288893128, 348.616687353865, 314.04646395765, 352.325419719211, 339.079543784617, 361.517821453416, 321.155703288275, 334.423113663115, 316.838286779585, 350.080915368367, 358.254646225621, 363.769042175233, 345.942872264192, 346.589097381527, 342.70495200238, 356.716707458666, 342.458102882745, 332.057280835495, 348.093984689461, 338.944581592726, 309.264809273662, 333.871742057978, 352.484150757047, 335.896975732046, 341.430936439918, 338.39479165913, 360.54936856676, 325.150059795695, 325.701084295424, 334.971581975761, 349.256008575418, 366.780996377755, 328.526540943073, 339.984490468859, 336.716672580214, 341.48753046282, 367.617747120901, 332.588408418209, 348.533873023625, 346.849584109581, 346.226073823562, 340.08331189326, 329.13348098233, 339.274509167585, 348.003319847008, 337.28660641633, 348.831164837989, 337.808762154834, 367.160319072504, 334.351328015617, 357.556774522191, 320.636375196247, 345.928579710894, 341.516050695277, 358.982903423346, 352.516483187354, 369.946982475228, 354.793391141862, 343.322282497288, 355.742948496556, 368.634864568305, 340.949833477439, 341.277638325707, 343.00457007996, 350.194205282731, 339.558116934449, 344.916694530304, 370.080062865394, 328.542466365181, 353.216638245652, 334.951396150119, 346.362279092908, 361.254696305228, 336.557164077388, 354.176985235026, 327.868124252162, 338.94668495369, 359.45582301201, 346.689454423613, 347.172031603565, 350.891597150478, 335.567308731684, 372.161313941876, 365.763581936501, 349.470708727731, 357.621016606307, 333.09283661122, 343.779140886857, 339.859469135407, 343.39151979183, 319.015914016173, 310.713149124524, 342.793485772552, 366.4925659607, 340.074788199321, 347.131730821828, 333.906588371667, 345.750005994637, 348.628776362546, 338.319101119857, 361.089215924214, 340.62982980448, 336.219208052672, 318.556483051686, 361.091144364933, 336.957929936181, 351.518821660919, 347.429474783992, 339.948327733108, 356.261639967591, 323.094381630235, 327.63792368882, 367.635414625584, 343.60361409961, 357.596108465491, 367.53429441956, 342.705613714791, 340.183755592587, 334.29185553566, 339.008378811627, 356.790019042579, 341.391584411425, 340.536049955377, 344.709656039732, 361.808999068066, 331.485156513925, 366.873222674721, 330.128525087199, 333.446479354717, 348.720031396499, 379.49607843558, 348.721157369148, 329.874287638037, 355.139441256516, 357.4636802931, 361.384700304213, 314.153969043386, 353.589677225092, 352.36502560927, 362.327207657304, 344.832752489713, 382.035466046159, 312.175357974151, 347.1207888094, 342.485869713549, 351.730534162981, 341.708228554266, 353.362790305803, 364.764034804068, 342.572325852187, 352.033113166011, 326.052941726312, 329.716242290675, 345.263292358122, 339.80586766089, 360.14181830094, 358.882640716909, 345.306397739006, 355.450020065491, 317.354031463797, 308.275989690264, 363.442741882217, 336.586335612987, 335.139737673968, 354.267262234718, 339.447540604578, 339.012102706906, 339.172610849988, 350.833126525141, 353.963279935263, 382.305169032042, 372.492557771373, 350.221885640552, 371.89906966249, 347.217334644276, 351.991817305368, 359.726237727893, 352.378369121139, 318.634782787285, 341.974201562504, 335.520904002228, 336.169800056695, 335.486778897251, 375.267718455322, 323.874912515857, 343.370386823002, 334.203706918182, 339.682355289564, 340.241392346398, 349.103380214893, 316.810634216955, 357.599085447025, 335.88554459148, 323.008942938438, 341.146157640335, 349.162304406852, 310.543067302698, 347.600705183751, 341.203875588998, 355.568017085146, 347.354661552759, 346.462915844947, 349.853671723724, 340.077058719076, 332.211589183013, 357.71275750936, 368.014478131182, 351.899445353198, 333.678369086015, 365.877619057985, 361.111810655081, 348.840194274546, 358.727571268064, 345.26741517359, 332.550102417658, 371.30168792211, 339.28370844403, 344.309642807259, 345.054592870703, 366.670119963139, 358.970474212581, 372.175299141381, 341.450983406058, 328.513214181636, 319.490663168996, 347.135525136484, 355.255219871677, 340.955973936241, 328.439864509293, 363.332709440538, 329.191596140902, 367.924453999043, 326.592026729372, 318.249664293128, 332.040555217638, 369.12378689234, 346.636085499671, 333.24725785878, 348.303296851591, 339.132693183361, 352.977071682628, 347.96827339957, 315.947899182311, 358.464802035818, 363.387259554256, 332.984287889138, 344.598835571858, 339.739270540371, 338.516461973038, 345.31856506175, 345.634096195373, 347.996516714789, 334.98251264738, 345.441345232166, 336.659016062877, 369.144160289377, 350.264810972852, 336.686915823075, 347.649799813478, 363.908551241904, 329.264993483837, 349.78545227312, 355.126304147278, 322.373723741396, 356.056360864569, 323.66395651329, 330.858183860612, 367.149016459122, 353.84912885714, 340.630003643677, 358.017123429779, 351.018420385131, 360.192124886006, 360.632274385732, 348.963918064957, 337.117675446509, 364.948407114538, 306.798685481088, 314.862109577429, 373.482892221931, 354.268622937929, 360.060454470165, 351.637323498354, 358.250968756376, 330.974182485747, 317.835766131073, 349.228922855546, 338.87976820036, 359.415776307546, 366.923033199936, 347.636478973236, 359.013440581348, 383.888525932212, 328.069279966488, 369.366384242867, 344.704740192718, 339.325052195971, 346.293294945051, 337.37291886896, 332.691803636965, 346.89061959185, 322.605507771631, 349.189365404166, 357.931704982602, 342.743605127096, 351.27490863168, 364.818170809578, 358.566474821571, 356.352310742969, 334.542491726135, 329.212267428992, 387.158753225996, 330.839269899519, 366.895153555495, 329.364391519906, 378.453203027844, 342.299244889378, 348.318647187707, 332.327690935038, 348.964101861743, 371.734239949559, 346.117607703632, 354.30270267962, 323.709478283496, 370.202846115904, 336.636633531459, 348.427676236384, 315.65309904305, 349.229027306574, 359.801271157701, 330.986215170611, 333.663954380718, 336.691679739707, 323.535103135911, 355.792938013384, 369.413854967232, 352.002589520274, 333.912197685715, 338.612200875975, 306.000936452241, 362.583650438058, 332.863285048803, 344.539479043074, 363.99806525893, 335.539515228067, 352.491339036011, 370.160525266087, 337.570701492495, 386.869608444373, 320.157467632241, 325.899769341553, 353.94002212282, 337.876385718028, 349.226263665153, 365.53277256421, 352.660190640118, 372.888292086245, 344.184637703571, 356.04149995142, 350.613096794878, 362.42978181881, 332.163495285366, 324.96642108268, 300.77289797763, 336.481496136001, 313.781742933737, 351.765997740309, 310.398192623638, 318.273026868363, 366.930172813897, 338.033717289783, 355.068975029651, 343.12178254504, 312.167886499104, 356.5749215943, 360.449583344412, 316.27323873596, 351.519076931248, 341.069518215134, 342.405661759356, 342.305595764761, 370.721924504757, 342.064745974046, 346.069148894892, 352.690869709656, 340.705989752106, 366.841689736838, 312.539832051142, 326.606169472786, 344.648857058537, 360.758509381773, 358.439926735263, 337.691884874215, 335.188721825678, 339.217311487519, 339.612203012658, 332.636802278392, 330.661926270722, 366.902878659888, 306.87009283049, 343.96183619322, 320.251687764008, 340.686100490618, 335.137225469402, 310.916783171122, 350.500947474219, 352.194318594568, 328.769546276573, 364.558638702675, 319.00369105841, 329.972255018549, 363.383008630617, 333.002096557239, 352.450875367955, 350.718581558698, 362.931049378088, 370.594127167741, 344.69514935542, 340.843087235115, 375.537001075899, 331.473273630961, 342.0395116642, 356.583862580216, 350.949543568069, 349.222052786041, 314.806753358854, 343.640515814956, 344.268719539582, 352.633119698241, 338.212934741078, 342.083032450924, 315.215571007412, 339.890936842067, 346.840985662107, 377.617434116838, 366.208332080227, 351.364322325206, 332.346255272176, 352.030914520061, 342.846681409365, 360.38003037802, 317.054246102503, 346.298708009275, 350.700974397859, 351.070357803009, 338.177169178753, 338.085257108868, 343.862093008595, 342.636405614742, 359.195845348721, 333.068169751825, 351.752531932158, 341.375339976806, 367.167899585627, 312.49250666503, 335.180280580272, 350.564375528272, 359.253964867775, 344.49484618807, 339.35357669815, 356.364585574166, 340.653711975341, 367.681360055796, 368.683344703956, 333.007707048687, 332.139957487803, 342.285051714221, 338.365214160727, 345.299755802133, 344.769604525922, 344.617157306395, 318.749030956265, 364.170661683283, 337.04464503531, 330.079009758433, 350.556789702252, 331.165831666821, 357.718768560868, 346.901264318642, 356.940027257726, 331.658995752163, 316.92731707885, 335.603457690507, 337.489472789297, 335.66892284392, 352.509227320279, 341.929880611638, 335.284214392626, 347.738146689267, 378.42965352683, 346.305468180805, 336.227986088551, 364.893845752728, 337.710101244181, 350.400224066774, 330.549344120041, 326.512051544328, 344.921186052279, 349.283054832243, 364.401247667675, 344.796315364454, 336.795891417176, 344.434220358508, 337.147149866548, 354.610674108186, 314.255706912685, 352.154756519753, 322.334964570692, 377.079935246828, 320.775488188302, 361.746040071591, 365.042415068209, 356.282554261009, 341.564137953869, 352.345862691729, 361.237810622923, 353.813236718708, 365.125100099914, 349.810975015499, 330.501781532109, 362.362790739973, 358.805301404139, 320.536519851397, 326.863436460952, 375.37811473927, 336.368656125859, 362.72286287421, 337.318000420301, 324.251170609057, 320.784986562401, 345.619374536628, 355.557082374167, 324.038097733752, 329.298925159456, 375.456742920659, 371.441533518708, 346.472331757689, 352.843429118437, 332.846374456652, 341.098302442922, 301.713908150384, 364.422573026335, 310.954569470284, 334.830060726735, 374.705290107522, 373.326574263111, 362.361811154497, 333.371242187224, 329.087561035554, 339.507156812782, 355.827515415378, 321.263300735185, 343.792816334531, 362.81417743683, 355.907813851575, 360.378643648504, 376.703730801616, 322.559079487224, 351.507293404962, 349.399404907542, 347.488675512884, 349.936780306705, 317.152627188129, 319.936418154965, 328.931258883315, 353.968540913569, 325.869851055124, 359.755202423944, 346.406094121047, 332.716844413928, 339.949550895907, 363.478730631661, 348.122079528084, 361.671243196076, 333.038463392084, 340.628381600375, 362.725076246978, 375.961724666829, 341.174628539521, 347.123238732014, 333.088587283992, 346.313533548229, 328.383106210773, 348.132887505553, 307.444838031034, 346.04324345187, 326.261788122475, 358.194029311288, 361.529600317603, 336.537090772318, 368.217345891108, 340.378007078152, 332.793874592971, 356.77565005779, 335.512379910963, 337.946916783686, 347.520643341677, 321.315282432313, 341.941328840414, 351.195055360915, 357.453320685215, 343.194562141548, 330.405604094512, 355.512547394347, 363.328201411579, 349.226271247617, 311.153355673714, 353.752377514902, 357.118875587548, 327.653039908225, 353.037665806672, 305.058866926736, 345.232626992032, 349.230508908595, 354.37265395867, 365.489922108788, 344.351296345606, 363.949500866854, 335.288470321025, 346.131061041265, 346.764532063249, 348.936603884014, 349.897737447884, 367.600775721288, 344.73022007508, 332.211560937589, 367.257627510015, 352.909494443358, 328.606393016178, 356.511632749837, 359.972329714638, 342.289588049614, 368.132599105598, 321.288707446672, 377.036731038832, 374.263491078097, 361.670696391501, 345.780378683556, 343.825480301514, 334.406103033361, 340.355541400863, 363.956030235251, 339.861742304594, 375.332469414379, 356.865904761976, 328.480808564165, 337.575420750759, 338.809310276853, 330.804571849865, 346.796397100182, 363.197790646678, 352.547182348831, 354.215953616393, 365.734201709505, 333.937615080532, 340.000256279195, 323.861209749393, 339.648736270029, 350.657853879443, 327.880553364808, 346.904364220276, 333.102782846199, 324.955550570398, 358.655945905387, 337.300287563425, 359.556434850868, 328.171354822682, 336.149385045166, 340.520975960693, 352.203554066934, 345.967747984675, 332.802349324314, 327.034214858874, 341.657395008824, 328.545875043275, 349.403936421081, 322.455714035032, 358.124045655066, 335.949735768735, 338.73417077842, 343.170695647587, 370.113474921388, 340.055773075061, 336.045575068677, 338.000670745282, 371.253721701826, 369.261301273506, 365.267923270335, 372.781670620254, 354.72783260389, 321.125371480398, 322.836929515783, 351.866225407236, 326.40638974447, 355.156713394595, 364.603872950549, 339.355571827348, 354.366359529497, 341.94139944073, 345.805737380174, 372.455898679157, 360.248641515395, 344.584789426625, 348.739269802709, 347.264971418492, 346.541195291061, 327.101132691692, 334.200383025466, 331.651353977985, 319.701032578713, 361.885695435643, 357.060118910521, 340.194508530512, 334.07021835713, 354.363051383991, 343.383760044873, 337.601353151301, 353.385788498054, 336.203208025638, 367.241044384616, 331.550159405799, 355.556869824037, 354.230279723753, 316.574011879057, 327.98044374297, 332.320652750836, 342.957304762241, 335.745055222943, 375.37812864913, 336.71794098694, 345.258228123986, 313.593826849316, 344.90743718169, 348.83748292477, 348.828699785188, 360.667103481238, 343.073526009574, 357.14020836807, 347.244011481476, 381.026920619954, 333.907387087009, 345.284550923728, 333.951058098617, 357.376379952123, 338.463055738487, 340.902443319977, 377.00903123071, 360.387965412949, 380.666888504857, 360.005394014228, 329.398853590919, 383.409831873614, 354.637077677639, 351.34825813819, 314.622649894249, 353.610710395706, 363.715275355343, 298.966490392561, 351.174624615574, 359.708097289244, 337.455548546398, 381.755976638801, 360.791688789109, 360.211637049647, 327.559735344205, 339.75533386426, 331.739668856602, 330.100644411847, 334.251592318217, 353.546824622217, 368.816162975698, 340.311788527816, 368.227057962521, 360.139573006712, 340.961679220574, 328.846197587539, 310.507595247623, 316.291326421531, 358.078322101719, 358.572937561671, 348.098861680356, 333.695049215806, 351.074879213668, 344.281904503131, 363.631125771059, 361.212379468196, 343.233738473916, 338.640022499074, 346.544922590043, 355.576536320634, 361.581590560771, 326.182389244826, 345.80783409704, 330.739438335343, 337.928848537727, 348.933379032672, 322.565812369635, 335.50080486717, 343.474428113748, 343.010920392761, 327.261135964147, 341.870950441411, 330.291767057912, 355.176329961817, 312.336033036426, 326.303400887284, 321.848234373907, 331.628793709414, 363.668663042103, 353.367702942109, 352.876489261751, 321.76033074869, 350.855068234757, 341.307691159338, 324.02562587958, 361.815235169568, 347.072436826649, 333.033554325007, 349.334978203357, 361.1965967594, 351.946826169017, 350.569210086004, 340.099332456619, 321.545845733743, 364.106038418235, 346.662799178276, 364.768808888798, 316.506288657178, 348.919620557169, 334.457288587415, 316.923128051172, 367.345960421043, 320.253183554583, 339.958268870526, 366.373538131878, 327.794958427603, 327.579838664761, 331.957227125542, 346.953846775354, 349.307665070935, 356.50413604247, 332.438997262304, 351.175645578233, 340.564579701222, 336.366624081375, 331.312686734563, 366.313592067141, 335.469748118281, 335.679182512704, 359.188412695796, 363.49164705642, 356.466234831683, 348.434791662735, 328.236900024496, 298.471767760486, 341.426875704071, 357.941711049074, 345.629794786392, 323.439680685457, 350.682101663308, 359.254557332726, 334.081981348167, 345.506419949702, 313.506882798525, 376.324160963538, 325.043759414912, 367.825255024717, 371.585531303377, 317.534483293581, 342.786226361708, 370.974950334469, 328.929818686187, 326.277376400651, 373.008959811591, 351.601206684308, 329.492856017793, 353.11197335531, 336.432776825008, 350.226002107537, 312.620646948908, 353.677583044496, 349.063379617141, 366.720098800785, 351.434437485735, 331.386926535127, 345.38939860939, 317.957268229522, 333.353647371915, 320.57098369471, 328.9944320615, 335.1887455843, 350.881241349652, 353.466666595191, 329.36807972551, 379.909464411523, 320.847698797936, 328.081503267198, 343.563933228566, 353.82578189359, 340.467680501313, 346.236852836644, 360.989399163056, 322.349967781833, 336.83548888593, 374.122999387519, 336.790058654455, 370.6044584939, 341.397816780898, 344.291862913015, 335.57487091017, 337.254026272419, 343.806496590992, 343.793878610264, 290.644825758956, 367.008665462675, 336.455952178621, 345.391019223222, 379.376120038856, 327.546320993316, 346.337918840189, 333.471769722883, 364.411520471329, 358.953572780132, 356.093372955969, 346.332567273344, 325.13211214351, 363.849876222534, 336.800674044139, 343.643274009952, 368.693288357453, 332.179374428598, 353.017202219799, 320.901079962902, 352.445472962952, 350.951236865001, 333.907199626741, 387.814953756279, 359.044524364909, 348.554315243642, 360.621501954283, 340.228354670707, 349.270198911368, 392.413711073034, 343.737575655739, 362.116350635703, 312.620836279495, 355.643390083755, 345.53177823832, 315.405781789008, 359.218007244197, 346.812110300216, 363.210748810715, 321.152127131667, 358.488746271457, 325.64854246553, 303.269303202368, 379.913835860308, 338.585398009937, 340.198081402381, 315.315579936358, 348.705832315535, 342.662313142609, 344.07029350045, 334.570885460165, 356.548721320756, 355.512479061519, 350.405375322489, 352.701579076709, 360.392746349103, 338.309678908191, 337.156530329422, 353.398080891141, 354.533389252873, 329.057912379796, 373.208417964779, 350.604501741596, 338.893290310126, 321.361050548701, 306.788389428464, 344.138913154987, 315.685407893104, 338.767361585417, 318.430747845329, 364.323716283155, 353.667622263903, 360.344978299841, 361.325422331417, 313.784474756479, 332.867225218896, 328.087521321345, 361.893039860524, 334.202034810959, 361.022261467738, 324.870131999021, 332.126449857733]];
