# Supplementary material for: Hypothetical Outcome Plots Outperform Error Bars and Violin Plots for Inferences about Reliability of Variable Ordering
Source: PLoS One. 2015 Nov 16;10(11):e0142444. doi: 10.1371/journal.pone.0142444 (PMC4646698; doi:10.1371/journal.pone.0142444)
Supplement: S4 File — All experiment interface and visualization stimuli code is available as a zipped file. (ZIP) [file pone.0142444.s004.zip › experiment_code/data/one/57.csv]

	sample_num	task1	task2	task3	task4
1	1	492.758192140568	669.475688426635	128.974313693051	356.728594716495
2	2	524.246070236676	669.824701092959	125.011543006246	372.804158500061
3	3	543.119190504462	671.978166501901	124.947788119699	325.18252093975
4	4	538.702725722838	674.013913038998	131.785461893804	353.975446093817
5	5	505.250302422482	673.047545573861	132.304135933788	317.997224751015
6	6	517.038106810372	675.44236950143	132.77690515723	326.856264311199
7	7	536.20202879571	671.471292630025	135.993318027924	348.906113691848
8	8	524.324244133679	679.550271642118	133.163814525511	344.164908229242
9	9	553.052154494852	668.710429760649	131.492029034994	314.89298204634
10	10	532.612720423719	674.230934301623	128.472764603961	358.075087109037
11	11	515.103839359967	674.915005860863	136.555875084714	331.6265094017
12	12	492.449671729312	665.792465524471	131.476366764995	327.225763158775
13	13	523.045543539847	675.854503215523	134.174702615353	370.878953128613
14	14	516.751068323979	668.677863185749	132.430664271415	319.712732510997
15	15	505.5518586704	666.159672063052	130.588896747582	356.678350398847
16	16	519.631082628919	672.422950537908	129.249808533479	324.530257095836
17	17	490.106992409265	674.454572949311	132.089587444081	327.816836063012
18	18	527.212286611137	672.535796863465	125.402601425589	335.292557017507
19	19	534.957013330753	670.384239803295	134.93336024121	374.296420273363
20	20	510.53013967703	675.903773951675	134.120090364881	327.529315514092
21	21	521.89609650598	667.968438470949	129.826316253161	363.539250797801
22	22	534.021762129795	669.99756015453	131.841564611492	363.970595062538
23	23	550.967246277665	672.54020991232	133.419892550084	348.136960465897
24	24	539.431641565118	668.075214809732	132.180769714351	365.302867577478
25	25	473.043387858359	674.896242467773	130.521663603992	366.252207632682
26	26	492.721070478592	669.814582591703	136.643008627274	314.281103424306
27	27	527.193315106929	667.012459244873	133.78422902879	365.808310749957
28	28	506.667876076409	671.189180912262	134.670559265733	317.680051626049
29	29	517.738378116684	671.640729039953	129.096970030299	335.219352592533
30	30	512.667902606306	676.178437288269	135.946434951031	322.026319739544
31	31	528.401923974183	672.957086961264	133.970818418867	335.86354995432
32	32	519.657616720226	671.200002299669	130.276952297811	363.154935985765
33	33	526.82671655022	673.091690559743	137.018574378588	333.139853493706
34	34	547.78379326804	676.904951443432	126.348418901713	348.403396045772
35	35	570.081671129968	670.250694779449	129.36547339771	341.453255132272
36	36	531.913642013947	669.222216392402	127.695730532752	344.679976451646
37	37	523.862815306995	669.794183433898	128.317674798809	324.518558190198
38	38	505.701843830771	668.906053338459	129.714437990452	361.784171085123
39	39	523.943297566992	674.941180709689	129.499447674333	317.203349788534
40	40	509.1823672963	672.495350998717	135.269237740524	336.260299805195
41	41	499.804630769446	671.916030656139	125.423186381289	369.784071178869
42	42	507.49548461943	672.909118478032	128.177642281439	341.616934239934
43	43	527.632785682113	673.424233022647	129.398681813074	355.319040012335
44	44	509.594848728427	672.044974515574	135.620481846244	334.429182211465
45	45	491.692993980697	670.770796447046	132.236711126983	327.19268244136
46	46	520.973668471824	671.281585330693	136.482118314048	327.516020006101
47	47	510.848009554771	668.307919142777	126.197584392272	369.113572450517
48	48	518.480033151375	673.716748564358	123.500163132557	357.057453937028
49	49	547.659978016209	671.849353114015	131.235440728918	350.837769483008
50	50	540.031439012282	671.33960675821	130.19538127698	358.055138409341
51	51	520.661811117378	669.977824329813	125.117805305886	337.266090551881
52	52	533.850762796685	670.015349359508	129.437235497413	351.577094038741
53	53	549.611659677401	672.48641316286	134.648069940249	336.264755305524
54	54	520.302616007598	668.425079411657	132.801922672272	359.787950938375
55	55	546.320994699179	674.926504515075	134.710724534341	335.916354873817
56	56	512.393531661373	671.770023684013	135.760541421168	334.611321325438
57	57	539.826748518748	672.93293032347	128.376668463829	363.685692802313
58	58	551.567786315242	677.270220650174	132.656550446276	337.509232916039
59	59	519.558213087816	669.664878769146	135.255152916177	358.784607137283
60	60	507.764421884258	675.547091035783	133.333941289139	374.583116493712
61	61	505.729099709297	666.275852681414	126.872376143545	356.850521394984
62	62	525.839232173913	673.00018387554	130.677399497483	360.928964623708
63	63	529.630981288619	673.809588567464	132.143218577707	365.475415659213
64	64	513.251804173911	672.843525797094	130.440510871614	371.416681215563
65	65	529.646988427537	668.639911090365	131.137107766843	351.460245785095
66	66	495.288384933987	668.764757693414	133.175732017897	349.986891231358
67	67	530.596283356592	672.317083782715	132.47965282696	353.430970780729
68	68	540.662229323944	667.071283492245	129.515038052347	383.86057742759
69	69	499.71213018137	676.970532903723	125.608165906527	348.028582925464
70	70	496.015052704407	672.955022879027	127.17699025371	326.248659094233
71	71	538.648020924615	671.681453569924	127.01526245371	351.26124988966
72	72	535.92577955192	674.958899906105	133.408034710416	330.973541613619
73	73	513.033142831828	680.222313248583	131.439951015664	330.736643789703
74	74	516.283729575786	671.394529364049	136.193775923216	334.677985714524
75	75	490.125499050892	675.354887497911	123.867070145729	327.758921488898
76	76	538.531121784568	671.898884703736	129.203934645564	351.654866860821
77	77	534.296358390587	667.283773381092	128.882177661717	339.019371339191
78	78	495.785208252597	672.105465673867	137.609277791752	308.155089586555
79	79	518.885304065792	667.824616805841	128.847918789105	365.3943367925
80	80	558.317038804768	668.690004590797	131.970900373439	315.170911467785
81	81	506.947844813986	667.513280019521	134.635279506414	338.111198213639
82	82	520.09509873385	673.978181839636	133.674067413522	350.624193172826
83	83	540.8833157317	672.324019428559	134.512708389108	359.819188429574
84	84	503.088421164837	663.372349127988	131.639593843663	367.028868712078
85	85	515.316883778258	672.234575144599	133.041709989361	352.380890411661
86	86	506.74120356047	672.774591873868	129.185288612358	370.101832646615
87	87	540.310714761143	674.429427177446	132.836417315745	357.692233310087
88	88	516.381115752499	676.800015354478	130.043284600448	357.420137410237
89	89	520.566387672384	665.167862239179	132.937608165666	335.306780534981
90	90	520.171168798856	673.079601050615	127.713586622276	345.784575495637
91	91	520.141378150076	673.880182751418	128.109169514865	329.959824933647
92	92	521.408703388501	673.530681358794	133.097683313477	327.457742726833
93	93	524.310538430944	677.16674061	130.387708510587	328.306599445991
94	94	519.099815025492	668.660802001023	123.428048936276	333.928162604769
95	95	527.821963925224	667.743873514949	133.423226420979	349.345907097323
96	96	522.246447501661	678.34105774955	131.179166483454	342.399692594962
97	97	556.219299601726	673.855824888079	132.541380954481	346.65352480791
98	98	525.726559365298	671.042779084225	134.475075775864	332.043324523329
99	99	534.191875106757	667.664853885959	132.502422491462	363.638660283689
100	100	528.381409909655	671.19599045557	131.586313731444	372.465039155687
101	101	529.480177784014	671.546117716516	132.266761764425	307.621679481438
102	102	529.946752718116	675.663319626285	130.069491570508	354.895067099248
103	103	502.163720952555	675.52849244868	138.026746888129	342.477354465969
104	104	546.128886581284	664.459115383325	130.268671012012	370.948960166059
105	105	515.907604957582	670.306362284115	131.169359111408	343.440516582228
106	106	508.275423360587	674.478635505365	128.334265788195	325.201986351637
107	107	533.240764298	675.125125948001	128.232577412173	371.727940458167
108	108	531.379542558674	672.851459529656	137.654146193983	363.176296733952
109	109	528.195292078298	669.500385660174	131.012150277355	388.547362320903
110	110	496.040807881942	670.398865691389	128.192591881848	316.098610049123
111	111	529.894349712962	674.485132408299	126.560690609191	322.05796679839
112	112	503.21434686171	669.207193285808	127.963431545462	335.376018576801
113	113	550.231848748998	676.396340538222	131.138645109055	335.981830882849
114	114	543.203395961904	673.684273896361	131.965161479998	345.525077771669
115	115	548.415438588523	667.08497097978	132.036612007407	328.226581866495
116	116	511.016087885429	668.658211112383	132.377717323204	328.105653848585
117	117	513.792651326054	666.767140704464	137.003330846697	361.746250661788
118	118	537.597029508436	663.676204770567	129.132606977632	360.903475847014
119	119	534.992588897933	669.760424649174	131.541671992875	348.750355556939
120	120	546.339615971798	672.106733464745	127.03587194356	340.143948480807
121	121	509.705895809316	670.421554895378	132.249145668425	358.157638600684
122	122	535.572783526267	669.263590011817	130.054106950025	351.629791276791
123	123	532.66228540607	669.079264739161	131.297494233493	352.279642527805
124	124	513.865359233326	675.837565048626	128.167631703208	354.284467480441
125	125	514.446006661987	674.047814952737	126.30021741727	339.60773224299
126	126	563.411463177142	676.540117641803	129.045750569229	349.852611513284
127	127	549.449168296675	670.566823419522	126.463211977912	326.909527400472
128	128	524.268120903822	672.054021688357	129.601013188115	335.738572963841
129	129	529.143521527561	670.592319930311	136.633520486399	359.033070167132
130	130	509.253373292629	676.01481357894	132.934281102106	386.414867195454
131	131	522.370106509104	676.479769268502	132.190604004876	339.407899026673
132	132	543.550545529464	673.846379242363	129.108030027193	322.972854767652
133	133	543.362022540389	677.650019004873	123.365053915293	327.256183877776
134	134	517.262761778416	673.260410401573	133.459055552824	348.229883969687
135	135	526.154521340028	675.137173953502	130.415308430301	335.633524400803
136	136	551.541395540566	672.977106919274	128.424381110831	359.610729017612
137	137	537.856653052041	676.803006742279	133.100737877274	329.734401396287
138	138	534.237704818766	672.147427286754	128.199900216028	336.178138151966
139	139	533.903011906213	672.800804298928	129.132367981107	368.551785792988
140	140	526.08672259702	675.558659067548	124.989770621065	355.588291902599
141	141	529.328852759296	668.521820250428	128.567731708994	348.252925419397
142	142	506.898565936711	671.79093670151	130.746336380092	386.193469620831
143	143	522.720243315378	674.81076260436	136.47169245066	340.537118022941
144	144	558.611698928439	669.876647252319	131.957141701394	342.423487753697
145	145	487.762775347278	670.393869786343	128.204110328809	348.549702073088
146	146	526.777994404879	669.034085274556	129.446359697571	346.563653560945
147	147	569.246126734188	671.818615911993	131.560596076656	351.01674971133
148	148	532.363217508103	670.988865190247	130.301238337151	358.631091314729
149	149	460.573532769256	673.506935491014	126.528061262427	334.431297828906
150	150	529.376955059076	671.118508759471	130.69285673253	352.64869075197
151	151	515.514694868962	667.272894700054	128.463765421059	348.903631852135
152	152	543.234567885873	677.986787143136	130.691996637026	335.572933404064
153	153	541.457245817444	672.583633880165	134.994685727386	340.31092534772
154	154	528.788172997074	674.759238277407	128.852013133044	312.289236955366
155	155	551.179959019084	671.669654377179	130.424128753432	381.446469255997
156	156	530.08948656453	669.967853872147	133.7623764279	329.445976824671
157	157	517.229966741983	671.091186438407	128.43138633889	321.466878904267
158	158	516.124410763411	670.444050275044	133.738788733185	345.010291828893
159	159	483.955300090128	672.039868225215	133.624976632741	317.761899548447
160	160	520.027851138973	673.358691092283	127.005283066885	351.148837555492
161	161	518.569308109168	667.631691301083	126.600801058116	330.67097205084
162	162	532.968019305551	667.16340503277	129.333087187061	355.96747452451
163	163	535.776201493416	672.422489092666	128.355090656931	355.445850570155
164	164	509.443838759687	671.684508925268	124.157125385766	363.770775529279
165	165	512.109392777852	677.285662345182	134.658456440711	362.752668511353
166	166	511.780207552438	673.460785546359	124.440229929192	314.328191558983
167	167	506.416043008136	676.368392983177	128.708882885008	365.328745207055
168	168	564.094061087824	674.118683123259	128.280121314296	325.833099633547
169	169	527.801543417375	673.321952441943	130.372855496869	334.810212401623
170	170	503.120162791991	670.311748289731	131.153883967446	355.648550501293
171	171	520.552147591869	672.848762923173	128.449328324455	372.115541931107
172	172	521.05599390057	675.409772060022	130.388987557214	362.862133048942
173	173	503.487994245588	668.028822659572	129.27703975652	396.949002527898
174	174	504.128186896564	670.918867046202	128.203675786911	348.514808132668
175	175	529.027356738646	666.982502176462	132.108961556933	347.439453178708
176	176	538.347320665442	674.234690611986	128.358461333929	383.790526320271
177	177	527.03983965373	668.621517764626	127.967909196065	337.108687007119
178	178	489.525564925767	663.201633564082	131.073478678247	353.797434262177
179	179	553.846846900306	671.948276208242	133.294574491213	344.754520560657
180	180	525.204131080155	676.269464561317	126.905745806936	357.130836525134
181	181	501.226963119832	671.404321774856	126.31409898456	336.380479281322
182	182	547.605232238661	670.597756559129	132.609903956647	348.456865926041
183	183	502.919797972221	673.074958658358	132.657996193291	357.939320859666
184	184	541.031133040627	674.285875839085	129.907997813916	372.720936797194
185	185	548.113335337261	675.113303372396	129.192773102419	353.361521200713
186	186	520.031543580291	667.511556431357	126.889477057646	346.446837153849
187	187	542.787693009589	673.640712741355	133.700001737648	351.889203045429
188	188	515.06288464773	668.049833235801	131.524872484086	366.937362329488
189	189	549.293328440206	669.953042914601	129.175219586465	337.770367846153
190	190	530.45981699467	677.102905895238	132.881792755304	319.257468382905
191	191	546.322895882403	673.449792687963	134.424710623383	333.760491228992
192	192	518.397923529102	669.0694503261	130.992458124026	342.816241991066
193	193	526.06457040383	669.637596074715	133.916176042112	350.590778023699
194	194	530.280886987161	673.839592713003	128.801750019291	347.843806025094
195	195	498.051098673114	672.682915375154	134.473364562538	342.135301989763
196	196	540.099482905716	672.582670323162	124.897489782202	374.807111494835
197	197	513.959557498608	668.024032136358	133.897610735726	337.976870219996
198	198	529.471756797785	676.611774212158	120.16032201637	353.658115580858
199	199	512.387971198712	667.586318337912	123.781748014902	354.361262748902
200	200	508.728300739508	670.555267642057	131.119552400971	356.159826465482
201	201	561.177102620149	678.954500810897	128.122282692534	367.093015078178
202	202	544.564440841854	670.270985090593	131.182684146955	351.422256141458
203	203	493.641421422445	672.532142613524	129.334660037573	321.190459527342
204	204	517.230072201517	679.735112334841	136.248652104288	318.048993855881
205	205	514.040310473243	676.036525286644	126.462247130519	324.327536713549
206	206	534.525370135067	670.154090508652	131.425003269394	372.300138379819
207	207	546.561985232629	675.24938014693	130.635348867978	354.076000410479
208	208	515.927016150432	670.850616680106	136.676463418915	321.738496878494
209	209	548.992002513379	670.594973531966	138.046361569826	327.314079671019
210	210	509.26237969277	669.245647056135	134.629392525182	358.603013958932
211	211	542.671852439983	672.59693485125	130.093197068007	332.001857883415
212	212	524.117699007562	671.874665108851	126.535466794191	338.859376316715
213	213	520.508568422261	669.116123180477	135.404497631902	357.136863780641
214	214	524.702052664455	677.10845602652	129.857779587734	313.313712914946
215	215	500.407915517601	672.984033889125	131.83807832954	339.303814119661
216	216	539.788065308918	672.822690034351	129.346717595444	362.131046326053
217	217	492.592813639726	667.183215534217	133.845862891748	335.827774837705
218	218	535.827874552257	673.912911240409	128.717135107805	347.41969842305
219	219	522.512850449433	672.139108108642	132.241237359385	346.285191033845
220	220	552.137147242758	669.232255696621	129.180568295243	361.798462077545
221	221	532.66137915513	672.423008146312	129.555352509708	369.039634696601
222	222	541.119214023258	670.926452981199	138.176654757328	325.145622298649
223	223	543.039872486664	671.543183037204	133.502057048105	320.465484526986
224	224	543.220792428216	670.974046862475	129.081057046764	348.379236053444
225	225	541.628161570496	670.677454413424	134.805051132315	321.069961938346
226	226	518.640145353682	671.204638669386	130.096862540047	338.862007765213
227	227	545.340454616543	671.982067649003	131.878616486516	379.202207061371
228	228	502.076054189078	672.423090725373	130.288014211431	339.887352595461
229	229	565.580983232175	672.181696921144	131.278258741367	371.962108149488
230	230	535.057057917267	670.324091107906	136.285365506522	355.552869283714
231	231	546.64659998707	677.721442474274	129.592931903863	365.047447481404
232	232	540.628697982429	670.119068895037	129.048358289546	361.629946447415
233	233	527.085449344314	674.045369562281	133.879781661704	332.9468156406
234	234	531.355187207266	673.237000216638	130.193586563518	370.468643685946
235	235	523.531778372763	672.104637179032	131.054067639726	349.787188337585
236	236	524.397734928652	674.083027044262	134.719372055951	336.187580899423
237	237	543.807488724168	669.623939759508	129.310742417884	326.415692515491
238	238	507.214144459027	670.290825222989	130.015682142162	354.129269578774
239	239	503.107949564201	672.560563728488	135.13628859369	322.763530006867
240	240	524.909320903571	677.219425525422	130.706044589509	327.389041070797
241	241	508.822126550303	668.574677767396	130.029636432451	393.149464695934
242	242	545.636830658428	668.514323044774	122.615687345845	348.836593374351
243	243	510.209221803616	665.285959117655	129.741607957319	313.924203164157
244	244	506.413941390697	673.891501799675	133.199950258263	333.39936658227
245	245	523.726847126679	670.095465774053	129.960567857889	345.904311553364
246	246	523.399516008568	669.969367269422	127.737999215383	344.083483530004
247	247	520.654663680953	673.504739921943	132.499438551424	352.505816017713
248	248	520.168111733559	669.368277472959	131.530695201601	330.234008818886
249	249	523.4237156664	675.169963022858	128.740692936728	330.659603271185
250	250	523.093722600719	671.12164092059	131.249673055077	339.062755827413
251	251	472.178883284498	669.803265085141	129.596442266162	342.527996627144
252	252	488.568852640817	674.330993156572	136.612809594493	319.353947008052
253	253	541.379567874921	670.490463396252	137.092327855766	309.538244699082
254	254	536.658570295231	666.999202603534	131.177255700562	354.834489792066
255	255	527.879694481504	668.13374322362	134.363890676877	358.606620458896
256	256	529.027574093208	676.201712924382	134.91384392935	336.899138933529
257	257	546.771644100648	670.86085379251	131.858139441672	361.483598739059
258	258	552.92313884059	676.661102177085	134.676452090052	346.742481288596
259	259	520.117627721181	670.686266586706	136.415886431623	361.061471744358
260	260	492.158645224915	670.294770190477	131.187877992086	369.523868514519
261	261	502.452310267781	669.232104411806	129.074239778488	312.602642790878
262	262	535.916046819484	670.009784010449	130.750936142283	326.02033498641
263	263	521.488633456976	674.600287665574	132.809965038542	341.305372733885
264	264	511.034108041893	670.382632329982	134.888107606856	374.532162668469
265	265	521.849546194685	675.78528997241	132.571495067276	349.5855198796
266	266	546.985410120741	665.011539931908	125.919590394036	350.948748354935
267	267	518.789937002144	667.750159180121	131.863046705702	334.670468511696
268	268	537.972973516416	667.659460692182	130.603550930846	345.109133405267
269	269	507.339211951713	672.736138822474	129.603753402901	331.642412042903
270	270	521.016658042073	671.423901665851	132.858188191328	348.660631017636
271	271	519.606510203123	669.073602641375	135.090454299333	358.917100753754
272	272	529.985853438026	672.507843395693	133.492585807546	359.246137785535
273	273	513.094038987251	666.583520998998	129.120096102803	309.008376780743
274	274	512.211184877222	670.424295984176	126.147530414244	342.864001221893
275	275	522.100286387024	669.973713779075	134.795121264831	351.035553734488
276	276	530.570470299298	673.702945126984	131.50262202142	366.334720311172
277	277	535.535222573985	672.374259201309	128.077856386271	350.691635241339
278	278	533.197736113614	672.109771843822	133.056244574022	349.388799676839
279	279	521.673161589617	669.250517457139	124.39925579737	337.268071281578
280	280	493.964280549852	673.953511366914	132.878218634819	321.517889247321
281	281	537.606291025089	673.594343202072	135.022813114224	366.234248848204
282	282	504.139240971105	673.220738588456	125.620120979432	358.339494201241
283	283	524.83262245367	673.011492792346	135.050084649623	392.25034730849
284	284	519.324987528395	671.090861317142	133.76181406514	336.644012136059
285	285	517.389618134282	669.060469891604	135.567263875707	347.446635686257
286	286	487.705032253023	676.703478197456	133.450636494478	352.423963341141
287	287	513.778537793581	669.297571608018	128.74514077685	342.054640548838
288	288	520.400039983295	673.082754885333	132.819194117709	335.390105147661
289	289	546.172679275482	675.827028528312	128.684884002069	328.038657885759
290	290	520.613226453385	669.761760298469	130.46432227447	361.611845721636
291	291	498.475022467762	673.720782696746	132.55976150721	372.873268390423
292	292	533.6048650699	672.651751137072	126.851313184048	331.089668658201
293	293	508.942460562868	666.730697491147	132.040462494568	351.107784163464
294	294	523.706946354201	669.600935124595	127.163761611776	320.497846111513
295	295	531.31358986623	671.599603567191	126.889868880507	342.367392490243
296	296	508.185036900194	673.307238167458	133.266470987364	327.210510738585
297	297	514.382868013137	668.96052819455	134.68287863722	304.306137653668
298	298	515.927543092676	668.450738160884	124.145713047256	347.601323456579
299	299	528.023729097034	673.073754161643	134.924156587342	355.132554538122
300	300	518.196259237398	676.167413655541	125.730082736128	331.613865266298
301	301	513.782274752713	674.482106287718	127.232996697543	315.729529958713
302	302	506.981737012812	676.26492065703	130.790479095685	348.697776368773
303	303	518.493238604761	674.742411956504	133.182994939361	338.814441875924
304	304	529.467859536458	665.42833608949	129.204819887417	347.786118667693
305	305	504.068729883572	670.166123302592	130.216656358215	331.29949394653
306	306	511.031080923308	672.710182137428	128.656233709053	355.343106327012
307	307	531.422094320648	669.714053186834	128.055595808221	351.372515710017
308	308	515.481603418375	671.863598475485	129.4358460409	325.214216723573
309	309	532.342390277958	672.152486949509	131.804543024787	355.017273017438
310	310	529.416090350583	672.944352569007	131.73656705102	366.331221500937
311	311	523.919644319581	671.472951979911	129.700995336648	356.658250565652
312	312	521.561073969815	668.834075104307	131.921188440202	351.884698231583
313	313	518.573432188709	674.515255274615	126.924243230099	335.325778482245
314	314	521.762573191803	674.118164506488	133.193847431686	350.15561235339
315	315	553.033492397933	672.410796043474	131.25080928855	323.840716753042
316	316	549.211024626362	673.993571924009	134.846927466972	356.452341592637
317	317	519.781937578835	673.901493199436	136.100376424843	343.010817942795
318	318	522.930564647669	673.995226037702	131.66829151156	328.894370976893
319	319	541.025455327892	668.29082263241	130.865102097246	362.214914286012
320	320	513.506519241048	669.953071232061	125.842322849351	338.534305172289
321	321	498.625452989354	667.847899406023	129.287219605055	329.021034258824
322	322	548.967326857701	674.812162864879	133.089421719351	325.180513402175
323	323	545.382326805226	681.069532259979	134.670001944899	356.936178046742
324	324	532.932756975428	666.882042828821	130.74703353778	353.77980564501
325	325	564.597561667935	673.961246562847	135.246847349633	341.440706832067
326	326	504.464909919134	678.091454368174	127.74519974445	337.413423188135
327	327	532.078143094048	667.16878594394	129.925369960552	349.669234804918
328	328	522.803726810418	669.932965709651	127.023985831566	384.792792116579
329	329	533.728536339555	667.279048520536	126.237970290003	354.476343686025
330	330	509.901281865864	673.129613303061	127.811395837981	374.331421628162
331	331	524.822997889589	672.368881904435	133.189314013786	336.557566461276
332	332	505.938674347492	674.08761499052	131.229562509346	344.087463032602
333	333	516.926147904987	668.325811722082	132.32492603388	352.358228747501
334	334	542.841007964123	669.476877838209	132.30145875057	339.638770119976
335	335	541.378773136681	672.188087024051	132.630719958732	341.485568423078
336	336	511.213774453462	666.27326130684	128.521019629802	355.314628191667
337	337	526.485381678497	670.468137854039	135.618537821988	343.945255668794
338	338	526.238063162155	676.260736961664	128.599350009889	366.461911013887
339	339	522.299856031059	670.773921481591	126.219227196194	344.950580999852
340	340	526.438939217627	672.050057675636	133.646121723655	351.011773822842
341	341	516.443437767744	674.335240759217	130.593951610336	352.79825140131
342	342	543.306568126833	667.38675392625	133.893935696979	345.660986687807
343	343	540.043089556668	670.619532581365	130.704454770135	307.999568954034
344	344	501.821549752859	677.026676091499	128.739268604302	359.207696324456
345	345	502.187230938161	667.154656803115	127.580789055735	321.613108850255
346	346	532.049278309176	673.788247900698	136.675960058369	331.518712733452
347	347	542.838958623779	675.779153018259	132.273968648012	346.61947001541
348	348	524.66560132046	670.647330104487	131.229770388525	385.693925636805
349	349	574.070332865698	668.149494043507	130.199904394282	367.911281712307
350	350	545.676610575438	672.141458070714	132.532369724061	356.114169072778
351	351	538.716083338547	670.261231962143	130.403189325242	342.098078483824
352	352	524.457482575168	671.574870959644	133.085402738942	354.05585782463
353	353	547.977235061071	666.457020233559	131.113082369027	328.092168416009
354	354	524.648830314705	669.626093054528	132.426642345975	343.441873456604
355	355	523.10824160884	668.33852083531	133.339210062713	378.62811488888
356	356	533.796339661242	672.842496924753	125.236764770839	360.320029842659
357	357	544.643524584099	667.91658678462	129.20327321653	330.257109394827
358	358	516.762345192555	670.280816660127	128.631887413836	317.990089995205
359	359	531.082903022143	672.644781527304	133.888724739942	335.655715460041
360	360	512.441363164449	667.794567999404	130.804074912171	359.543995360355
361	361	534.084139645804	669.040244574915	131.155839530917	332.61168415283
362	362	552.059287047131	673.344744327764	126.110987183733	339.129063895495
363	363	528.204900009746	666.841900340955	129.044546841168	343.564355619706
364	364	528.216735985793	667.51290262541	129.537429176094	323.508841062876
365	365	529.686818014393	668.100503805563	134.708997926618	308.030049923701
366	366	497.030685155953	665.07055204608	130.50912350513	329.686329209207
367	367	525.636336727173	668.438684302954	132.98134614791	331.461073649798
368	368	535.831390876038	672.745002548064	132.59442582475	331.719808355219
369	369	532.965752263856	676.404715209979	134.138259168051	347.136291750317
370	370	548.14375761103	667.364660039629	128.23197151737	353.527610531117
371	371	513.343590352449	674.059755770425	129.169653490244	369.055337329452
372	372	553.585193402909	672.695405550885	133.152725935225	398.34511112752
373	373	534.249001150127	669.688632991644	133.365884208239	358.325311722426
374	374	546.100914832072	669.329674699636	129.982553118108	350.742641239098
375	375	497.68859499227	671.788411581828	132.741557794689	345.191453685927
376	376	507.956676942829	672.611376784396	139.152724641073	353.444560931176
377	377	518.340688281369	676.529624302518	132.158669902716	362.446540683847
378	378	497.701767165867	671.685579210748	132.981198601106	365.200569329553
379	379	503.24836279757	675.427567195461	130.546227552281	365.564240519082
380	380	549.345866506585	672.877115068394	128.224649706807	344.595788549543
381	381	519.279899460433	668.386879326412	131.788625765356	333.127494580403
382	382	506.324542364816	672.69653664317	134.405405911614	366.594530096211
383	383	531.729564751007	670.45057434196	133.00148725291	320.785118444216
384	384	535.042913901407	675.355903081936	127.085662465892	350.751363202604
385	385	515.430301225399	673.872435611677	126.687862979688	344.266037737059
386	386	520.176673202701	673.93956689186	128.533632046187	345.397972765824
387	387	511.962387305928	673.551926736229	131.412692984791	361.8502538882
388	388	523.799030857098	673.210418656049	125.053806260373	324.401803125808
389	389	534.892397982912	679.588136266669	131.017824069732	362.729595451188
390	390	503.687556155175	668.852669080065	127.580095191152	344.624214890042
391	391	500.556311655151	672.463600863552	134.842572193045	325.996305639827
392	392	527.754432012355	678.654013847755	127.153865592872	327.407741788682
393	393	539.320189985683	672.884602494141	127.273028110356	358.329574093134
394	394	515.371167225141	671.720956127421	134.911056890918	343.735795304319
395	395	510.502699426463	674.706037601585	131.153112388092	365.857537902354
396	396	556.700692001844	677.039965590381	133.166523153966	337.348844061895
397	397	516.688074566337	675.932778641425	129.478778563047	340.518971093719
398	398	525.537946907352	674.161399036881	126.745403234724	317.653817713627
399	399	513.999064008258	677.294372393917	126.652572746675	313.61864556514
400	400	522.487906542386	675.126389736619	127.229315956641	334.8102793646
401	401	529.179326824561	671.878215601079	127.016616105999	330.338619214634
402	402	547.11579519113	671.83548926802	135.609146587955	335.069388967068
403	403	525.832072431573	673.119434629037	133.976337483442	321.735781917302
404	404	518.027614553547	674.81228000668	128.363948788475	360.703077647357
405	405	539.140142994568	668.245354408633	131.879455618648	324.146639558906
406	406	530.921221896129	671.947695973323	124.450965973026	347.136478617256
407	407	551.503350375257	676.016165237002	123.672371998138	341.863505916337
408	408	516.417009937371	665.312629024864	131.999908508867	354.100316913714
409	409	551.423880123325	673.764918582179	122.192997007587	360.246574429223
410	410	505.361125611249	670.614691508895	128.889076226507	361.695879181336
411	411	534.457050089295	669.832179138416	126.734084462464	338.465629746895
412	412	527.379984119172	670.858111078917	132.582607462928	323.161351775547
413	413	485.750781951868	672.93457235689	131.233599800196	335.238457440101
414	414	538.546334528593	671.606112880516	128.357484828626	333.782871737036
415	415	511.344475464385	671.889715115843	129.246109183917	340.182660910804
416	416	517.619457203903	673.016269302904	130.109776925249	339.125803070794
417	417	545.989475340712	667.760195496396	129.721291092217	339.553699442743
418	418	512.813759393804	667.905609655152	129.095349848866	320.001506004853
419	419	527.430835109022	675.36582568131	126.401383595476	346.167615083574
420	420	528.221321159745	668.854489517566	128.383852560476	362.480138842713
421	421	491.968263316449	677.414139771831	132.664490708326	323.032202919756
422	422	514.446222007506	668.058257610222	125.504938175392	354.91704907384
423	423	539.288271635952	661.701443562001	130.76652718753	369.972354089345
424	424	528.737032876723	671.655295138117	134.166190612575	366.633249415366
425	425	547.513533755993	668.643957591419	134.626544841562	356.296248303007
426	426	523.46704640158	672.917069253244	132.555987803388	343.199635342339
427	427	524.845807696158	673.500346360723	130.106921486394	347.980070490482
428	428	491.706948724373	672.312999678105	132.862894215898	336.463051974398
429	429	503.791019278182	672.945240618429	133.524432049066	352.056460910069
430	430	513.349978275568	676.757097184068	135.863700761851	320.671379966437
431	431	518.964135807839	671.362299913187	131.628796348344	336.076674933148
432	432	520.870389992156	675.615319640978	132.171384078642	349.350350066906
433	433	498.899985735799	672.081817844776	131.60727043059	335.273780133156
434	434	497.0566161526	672.205033378878	138.754876918492	333.338468579097
435	435	542.758820154721	669.285117308618	130.977102175137	322.849817628318
436	436	521.880849745727	672.12783721042	133.854025324247	337.40764278606
437	437	536.297472384503	668.513958380889	132.742802097571	354.997991354384
438	438	515.741537732687	672.932601918807	133.1051974579	349.494331090137
439	439	544.010837692285	673.02367997555	129.61353748603	356.009228211168
440	440	521.244466544101	673.240668290236	130.444225814838	343.895369944209
441	441	509.970090261522	675.179288995405	131.132740183828	346.090200151122
442	442	541.619516227556	675.730944686582	130.32453986933	338.643295828762
443	443	527.383294534289	671.418773802849	132.467760626998	355.460840247561
444	444	532.401869779692	673.462837454339	131.948918788876	315.500787564464
445	445	529.626772773514	672.061168229622	129.267745403659	333.819346664708
446	446	507.185417255453	675.687494421597	136.882392165016	368.679969059677
447	447	500.045098227189	677.905942909147	130.162562798089	356.585651516534
448	448	509.683376555628	674.383882494163	133.612459500001	337.128327009211
449	449	532.848109952972	670.983726860637	131.068414745525	340.305664117949
450	450	552.567349770659	670.93144505187	128.229139244856	342.943087029091
451	451	516.969776257561	672.129181045531	127.188136795567	336.727198351626
452	452	524.501570483805	669.324671006542	129.19122341078	334.411113903567
453	453	514.722920816436	667.987340737491	131.255474761934	330.125849950092
454	454	512.094573560299	672.832129656587	134.574541373635	328.490133168038
455	455	520.447563266094	673.686502978732	138.384496060992	355.270022009632
456	456	504.997774998083	673.711408254567	135.280799304262	341.804737991781
457	457	516.468055051235	670.924918444412	126.776769345359	357.504491699416
458	458	547.212227183056	670.850135233232	133.086569253419	357.407137619509
459	459	542.213252002766	671.935569506822	131.217706608829	368.28036364259
460	460	512.484480325979	664.474942965094	136.215271009367	339.648287133302
461	461	527.400677815295	674.7565449482	127.657410053047	341.286891521954
462	462	533.763490009819	672.088282365794	127.669200730419	357.643624126636
463	463	517.363552176817	672.473716302768	125.576046034257	346.372415550983
464	464	509.962118355407	671.740971598027	134.912509443193	340.761185609534
465	465	501.741289433286	670.753940478473	130.642156670416	341.279701624645
466	466	499.664014137654	673.304709746815	127.160341207219	365.426930564081
467	467	535.893969717855	675.430583377167	126.122871027386	368.17437668725
468	468	513.694291472093	674.67604534013	127.880332130154	321.03116046616
469	469	529.044098183532	672.604091486523	126.134776032215	352.227191290314
470	470	482.111966284782	673.414467504942	128.685421594053	305.817936482028
471	471	530.857419688204	673.714662901423	132.093914220598	338.707262612093
472	472	510.699704473969	670.556095784583	130.000193850637	317.052093061738
473	473	497.703456052929	673.822385031425	133.850179362098	327.709002874963
474	474	544.967401483172	669.354047874646	129.48657683865	343.059849238929
475	475	515.241815171949	673.014882919377	131.885826355146	315.936162267217
476	476	516.788530767872	668.463075266568	132.214775490144	356.434387052676
477	477	522.071369830244	671.019503369014	128.45760608953	343.559836256195
478	478	519.649597442963	673.260963027919	128.59044212484	339.322697125567
479	479	512.830588325371	671.860534044919	128.546912741397	321.510665638023
480	480	512.417339530671	668.417371180503	132.198301528132	351.990228153252
481	481	531.800797531552	674.944133646316	132.734841029603	344.012749641467
482	482	518.131601004744	675.005611654628	132.786840073715	326.867104022669
483	483	516.045246031808	677.310790032246	129.49826715101	343.101996289708
484	484	525.229665724395	672.539244207923	135.495756755512	330.047640756169
485	485	520.485853523195	674.324771055959	129.220140758839	365.73962934876
486	486	561.529715021069	667.818700284853	131.166647466153	369.335738189827
487	487	543.49904890005	672.676582653934	133.849011531969	378.008897042734
488	488	515.758745300775	663.997495296715	131.336666882877	355.047562040599
489	489	547.052848838196	673.09464921302	131.137670005395	351.654707333287
490	490	531.578279763466	671.308633729812	128.708176979521	360.544688937586
491	491	554.652925062464	675.000578834356	128.398598062796	347.961103313277
492	492	515.350889572084	669.292059086082	127.214228927672	355.23134401764
493	493	526.277420472237	677.067534927967	134.020247959472	344.869403795516
494	494	504.387352960548	671.396516814878	130.050739824448	355.219231591169
495	495	509.064217788707	670.914518474256	132.535198959962	384.723674820219
496	496	519.484990908531	670.917330407988	127.999307817158	353.974422529562
497	497	505.970058317741	671.425008046538	127.269878001801	328.867697459714
498	498	520.462589811028	673.959702404068	131.77135031643	355.143890297359
499	499	530.277825030518	668.28970249534	134.535800299525	374.499863458322
500	500	506.702185087639	671.07809494589	125.700988098243	366.870807942703
501	501	557.594807716632	671.507331415171	126.608844743443	334.146496053397
502	502	516.112607690415	671.571834307809	138.214023438797	365.758834798006
503	503	539.600973546291	678.650642046889	132.097558960763	338.741453574374
504	504	539.75859768397	665.839995259979	134.566637136509	326.287460791117
505	505	535.536580638328	679.257952548512	126.148626492852	321.812173288133
506	506	558.628284338927	671.359864507249	132.597425113499	332.817472582925
507	507	498.776219802408	671.459884776226	132.62663741183	345.196620897273
508	508	532.059400519814	675.160195503476	131.423427370933	344.218796465743
509	509	533.872358841944	671.253660141831	133.942900226242	332.460745876318
510	510	540.304820419689	676.277847075577	133.989213148309	327.49623577725
511	511	547.867152535218	671.409139968635	129.016088444679	358.859104145418
512	512	515.690982434741	672.927055110688	136.508331708603	328.407828291749
513	513	556.571863294143	674.184139227266	131.569218271821	334.646534388427
514	514	578.133118602184	673.172450615612	133.830330165477	328.572741505982
515	515	525.797428915165	672.783800594915	125.820799160598	369.51610798044
516	516	533.444462667571	672.450228497959	127.279296956067	365.168320185874
517	517	543.728011802464	671.662282699126	131.671449348626	325.13848208714
518	518	543.918451924258	674.662995014071	125.755328505016	333.6552864534
519	519	507.515676484836	672.872949291236	132.621178319349	374.366483030403
520	520	551.399746182249	671.337021706393	139.214338596473	360.08131277466
521	521	529.691042000712	675.052416015775	136.432923383103	366.36244529776
522	522	506.908474557951	670.72756672879	130.851350299137	336.58168176055
523	523	507.693041538894	672.656333692735	135.319151008715	352.658836896523
524	524	515.602455355883	670.633422522851	131.708052883911	340.43914131015
525	525	497.202226705475	675.660615729692	128.362780646368	330.98688240265
526	526	525.381149435654	676.120126167499	132.475660002695	372.854683264283
527	527	537.008426231567	671.741150231812	128.525677382177	333.342490996856
528	528	510.447642681955	675.592735310785	132.93483910436	357.442499282639
529	529	547.3964406988	674.011079464724	130.547111235453	356.839778039937
530	530	512.328193136248	669.111486289645	130.075579227402	364.229887590116
531	531	518.400434368779	670.358760234968	133.448971198304	370.22024316175
532	532	522.856765735729	671.182241811991	128.332251052277	334.065685354595
533	533	528.292236049822	673.079548792008	127.804805788895	369.361061042126
534	534	536.354248220401	674.73484418723	133.459582867069	356.841461686906
535	535	555.717288299073	674.627051307562	134.497379810082	371.277068061559
536	536	537.776074972969	673.765831695417	133.498101590847	374.781032176132
537	537	517.846239495421	667.279461901925	128.758360059444	342.050578358966
538	538	534.12487839503	670.646893986065	129.535457368771	372.258172373117
539	539	539.785233950377	674.879881606352	131.360904060035	339.26243874791
540	540	520.39781158538	672.07454939274	138.422559082324	365.920036947177
541	541	516.109904255448	673.147713835262	131.683925144139	320.693049117441
542	542	514.461272782191	671.543391937455	128.401780482318	343.040656601821
543	543	493.97586988494	673.209368041873	134.738539873516	341.834232129069
544	544	517.214426239968	676.640030701722	135.258502671999	326.558479200939
545	545	495.075872365753	669.730868216708	135.010765160243	355.510098561359
546	546	537.340779605689	677.385566454259	129.081114669706	332.188513693654
547	547	499.786089873922	670.21635891697	134.185915918626	361.485215526535
548	548	495.165107298063	673.374874389333	127.290737207623	329.854585234859
549	549	522.381649624169	667.833967558859	137.622632547165	345.454936317762
550	550	510.564712286054	666.333328118142	127.630693126943	348.382974406297
551	551	560.237142160149	672.548957060141	128.843658763319	358.737038582602
552	552	514.991761529442	673.458650229344	130.970196904946	320.164482015594
553	553	517.915412597763	671.627971673909	131.024722679743	360.395323580934
554	554	519.480820700624	674.129590720837	128.046327285918	363.848088360555
555	555	494.429385393648	675.037221099647	128.655549918735	325.499373952659
556	556	521.218011723748	670.375173116722	130.500135838377	327.101554310366
557	557	519.117964980764	672.089127224556	131.337288212163	337.631430187029
558	558	512.336721380727	665.981332820988	131.104519969716	346.978686561268
559	559	541.833333031753	669.964780155657	132.033642742552	330.680544425212
560	560	524.808629075437	672.667995916959	134.083196487157	338.575093016985
561	561	482.392976391851	672.136721679336	132.690387659325	356.042626249747
562	562	524.526505466642	675.312935955027	129.242367355384	338.157831865539
563	563	529.695119844096	678.946188943358	134.020327565255	334.114020843371
564	564	540.143950594335	670.125832996463	129.504064643079	346.205545224966
565	565	536.213352471747	672.751676061328	127.309786321048	356.458105448041
566	566	515.148090469908	672.349957862618	130.733518845448	342.870912713833
567	567	506.103695450251	675.743429327788	133.153988597121	346.683976293297
568	568	537.49949799738	671.724473886895	127.196924821774	325.100950338022
569	569	525.945673131262	669.845208976422	131.50322664816	369.839081363757
570	570	522.637744504768	679.452284403763	126.060587608733	361.738892773596
571	571	530.575198242991	672.084329330008	131.4459917176	345.513894276526
572	572	531.282475874704	671.328819978475	125.5331174145	337.343128371416
573	573	520.480540185157	671.660494250031	130.81545525457	359.867124215792
574	574	527.16827336304	675.579128392248	131.332691401722	355.788646220101
575	575	501.909233159127	674.447761605747	130.981045610247	320.277291659358
576	576	500.33185758184	670.437197801095	134.581679340884	354.354431370235
577	577	526.62253361323	671.685671755843	130.797538255461	345.256613337682
578	578	524.851246641185	673.748942171363	131.089775633761	358.428697346456
579	579	529.10373859536	672.680670444091	129.686109068099	365.701250057069
580	580	519.817665320093	670.755341956499	131.56108006296	340.519839567788
581	581	535.313776585435	669.792258299927	129.110435429253	333.783891176479
582	582	532.683972467689	671.060371672006	128.761253847366	329.670243906282
583	583	495.303717013371	670.524338526581	129.574227907901	333.798764490733
584	584	523.383967551772	673.790193064653	130.142571122523	334.139184869988
585	585	537.902582416478	669.525735308578	130.142469840936	325.349344276223
586	586	506.031521527097	671.550045651444	126.493966298898	336.754195201866
587	587	537.211631405406	670.406879539213	132.4873454339	340.150453897385
588	588	494.860567128439	669.044823458958	134.605257905201	309.157567096411
589	589	528.647610310854	671.52004403592	130.040818977015	343.161788576675
590	590	533.742066747618	672.269215301206	136.347792237958	364.591763548918
591	591	505.562868100839	668.466000007008	133.087608555136	362.229703755771
592	592	517.072237874633	676.633476325014	131.135826020622	344.953378749862
593	593	541.297733270631	671.490110312208	132.466573117259	312.332386894552
594	594	493.083732875327	673.237220242563	132.333112337906	315.612924806345
595	595	507.160015553447	672.0459642199	125.209670824217	332.093702407214
596	596	549.483239119564	674.285945755762	131.93736847293	332.492515446481
597	597	521.31569877096	673.560395939606	135.313049592528	347.304653219763
598	598	522.663240610373	672.735372085109	128.624947489044	341.440310459071
599	599	534.47099361864	669.269504223262	129.539893937049	385.010924007958
600	600	501.840321120252	670.059937342388	134.013169479228	362.367536449517
601	601	510.250998048205	674.927403324745	129.646803116659	337.08408100226
602	602	524.105225855264	670.931014376249	130.23602745611	336.108146612287
603	603	519.102955657823	670.378509033003	137.620676889866	340.042520303822
604	604	518.088740306952	673.873196479601	131.286453826546	358.204481289185
605	605	549.996273027951	673.229150547728	133.622570407913	329.238110322974
606	606	516.156271430857	668.87847248607	127.709487052805	360.825911643419
607	607	526.623480249701	669.440998775094	129.010000513401	336.36323036659
608	608	519.833699641101	671.150114883397	130.664150923662	338.447763800879
609	609	503.949971869251	671.414355979656	130.746288724925	321.368252224632
610	610	511.053527982925	671.366401691244	133.951289092396	359.994312455914
611	611	550.800667099429	674.40272751113	129.024658923638	357.332932996062
612	612	496.763910290777	677.852910035466	130.355689984803	334.093603073665
613	613	540.779377333859	669.253937044858	124.924526760899	335.180179720735
614	614	534.833828089811	667.714501783141	131.491019938873	341.796224179741
615	615	523.983645658824	670.064258685914	128.864461518572	357.336417907047
616	616	543.570333903549	669.595173956266	127.057206468083	325.375017915647
617	617	533.161808548095	676.608867683977	132.548216543452	344.655106942172
618	618	515.560894740839	671.959395432824	128.637408182022	358.052398628861
619	619	521.541762515501	669.616081026439	130.042460058854	353.733693981999
620	620	506.577374276156	675.286719873095	128.861426890243	349.388552530709
621	621	544.511574008539	669.664367581763	136.472385601407	322.751441993032
622	622	488.605157805166	672.533135114704	127.480490723902	344.460845607325
623	623	537.652291311618	668.994408852933	123.9362366296	334.371802765269
624	624	554.046760075307	674.515916343103	129.908260468004	340.854559876144
625	625	522.869202359406	672.71649952597	130.115376834228	333.769663826582
626	626	533.071009148554	673.995079994369	132.099362660869	311.289432765952
627	627	518.380446264526	668.135187847778	129.238066999384	351.84728467689
628	628	547.623087050103	670.866482152409	130.526777953169	334.153468841893
629	629	534.448166234788	670.161454968201	131.345413668981	341.82331730981
630	630	546.366396125361	669.237790038787	132.933280318744	351.192099304693
631	631	555.904859726406	670.244559223403	126.746574888759	299.54511525433
632	632	519.805329915508	674.741957525093	130.788210558151	335.635696110081
633	633	512.262926725282	670.903418983133	130.25105804399	324.58507824803
634	634	501.903154375568	669.043981071113	132.214088192101	326.890663711761
635	635	519.190007671241	675.337312513619	132.41649262393	334.640077202427
636	636	530.971628835008	677.094260365749	133.98875472223	363.027870803766
637	637	552.732730749333	676.241212528959	133.080350278626	341.545534729959
638	638	526.095282861387	673.02956606813	132.952973596208	350.799850176559
639	639	533.330534404096	670.236437926865	128.454747175713	334.2879289751
640	640	543.351145460281	670.209738159623	129.552123050625	369.378038015745
641	641	504.750634145892	669.768603460871	134.638415068948	328.857542263094
642	642	520.669839756175	672.901369414603	136.544293341946	351.679513562446
643	643	521.611398691306	668.402223107978	133.118369377989	354.894483164877
644	644	536.69837850667	667.769348802673	133.393361467774	331.850738993683
645	645	529.387446853056	667.570030500669	133.794791653212	372.347493165295
646	646	535.662538818617	673.250251506451	134.071192263091	348.431757328764
647	647	506.950470339461	671.618526788744	132.159076167228	330.750787063119
648	648	531.999043845274	669.509586308754	128.711998114338	369.199863416193
649	649	500.972421971784	672.296910006738	127.033640102925	371.599227446094
650	650	559.633043516597	673.804381875334	129.151306638614	350.234897635689
651	651	493.126094649032	669.213504746959	131.279950224962	373.043284172847
652	652	500.777098229639	673.922465590903	133.954688803544	341.397577958538
653	653	531.928793005615	675.79198551463	134.569286612502	327.363382038676
654	654	500.14556834904	671.944990002198	133.527350310305	352.803465597566
655	655	524.995626116485	674.223028565467	129.089534188081	347.334974394557
656	656	503.012028686378	670.584526992617	132.990399142446	353.873022626834
657	657	506.348458400571	676.092320199607	130.195722698898	350.899789011884
658	658	496.893812927528	668.592605297609	135.67719396793	321.870448410733
659	659	550.842655488357	674.487510345446	133.978889945291	349.363824987046
660	660	532.529180854757	666.76920658523	128.200650281378	360.302055727806
661	661	522.193265926153	675.345568495598	128.247277124613	332.878064116736
662	662	478.875438736033	670.245096158145	135.312719652896	319.974354380258
663	663	488.98393779095	675.279408015172	128.770058661714	331.563430182263
664	664	552.65402844249	668.330421264147	135.633207593306	354.528692284928
665	665	556.851835719211	674.05277974789	132.68165749483	320.253197202821
666	666	550.170389686066	675.086653841304	129.693126020375	372.611577352228
667	667	540.225612306031	669.014731729389	131.737568823596	347.934267777579
668	668	525.152566752802	673.758799395778	130.131256287246	332.264240117234
669	669	534.276512249109	671.871987293108	132.688244782252	349.15061010671
670	670	477.2076357421	669.498315976335	135.219908673382	329.95935480887
671	671	507.544395082955	673.061688334218	131.895406415217	396.447229333594
672	672	523.882182618059	669.622747008836	128.173253403812	339.146526483339
673	673	520.231270753944	677.127303321569	131.017549971162	379.946525120511
674	674	515.699090839988	677.527796072881	132.722600531853	374.932813405936
675	675	540.228280476397	674.842603637494	128.965390784774	360.401324381881
676	676	530.519050287743	676.255252612949	133.013478763175	311.340170243441
677	677	532.016381111614	675.34872666697	131.25314893771	339.165486802721
678	678	531.074924368119	675.186670595869	133.128591788083	337.58893852706
679	679	539.68499573055	675.442336662767	127.50999341657	326.647561907644
680	680	551.871594385361	674.564776741541	132.354395483814	333.251526399486
681	681	546.852716590105	668.718449593477	131.139668188361	327.443837083179
682	682	516.473520586155	673.161982810288	133.105922144913	338.168663060171
683	683	532.333343793528	668.168469681506	131.303797557513	348.182233477757
684	684	525.812812549142	674.245719020932	133.527602586551	347.014781513188
685	685	501.818260575145	671.05329654105	127.221029356847	329.223278812645
686	686	536.846185605812	669.942076932152	131.457087609668	347.803020282539
687	687	529.778084815274	672.734226528796	129.149291000316	368.76417286598
688	688	495.625591434454	675.909700465204	135.593561369144	338.957875761868
689	689	528.1458348911	676.810640629715	131.847792724593	353.900398074763
690	690	489.450207766727	670.131657600774	124.543757558194	335.179572315499
691	691	543.399666727028	673.134376270896	130.91372721197	313.510457638978
692	692	514.221128178444	673.878439428913	127.296630236079	325.397754727624
693	693	518.484834514	671.890251344775	131.331426185291	327.006045521622
694	694	514.091425442177	669.840188366491	132.639857998997	340.942541214697
695	695	520.358150937157	667.802425437361	130.664198055615	348.864490391287
696	696	520.642575514105	667.643699716584	126.823733386433	356.490445677474
697	697	498.128106540241	669.054093784106	134.327371406239	338.556030027103
698	698	531.297824482629	673.201493442358	127.82015234512	352.003706635688
699	699	548.670607224822	677.861117217917	128.561028388518	330.573762563457
700	700	531.558093094967	665.445414598737	129.734763321515	360.896466387809
701	701	537.431359075739	678.298195754179	126.834389332252	353.286973346364
702	702	522.749875410472	670.000641237612	133.302727102998	344.527634380577
703	703	524.362018561342	671.896627037408	131.468124171919	382.791572931455
704	704	508.384650533116	674.4343126505	130.883191547642	336.984371891309
705	705	519.855183476936	670.235678102521	130.707820722929	370.33232892192
706	706	524.307601639711	673.223914629433	127.892657565654	349.903186512587
707	707	500.037521348197	669.572132448312	133.71575425009	357.444868864257
708	708	503.245820071446	678.321018344668	133.854461615415	357.825620569729
709	709	553.43842957821	673.066242423941	127.50928612755	389.723879397756
710	710	552.835188222999	670.448949347216	129.665826803152	328.689119662342
711	711	559.14089340795	675.611364796812	132.41090954989	371.592239994427
712	712	532.939201902941	671.580694077583	126.671788887693	317.939280900558
713	713	533.362322408666	669.245932626752	131.088065905583	361.610557137979
714	714	534.271764949947	668.219915556842	134.03315866024	325.158778457259
715	715	486.300276592333	667.411885645335	132.032268108278	334.911561199599
716	716	548.31783013763	674.193093433505	133.996925073777	363.993133813728
717	717	525.659628750758	670.965156999896	132.457766964771	339.858701287933
718	718	499.496735300987	670.976335575329	131.783404057576	345.573019869235
719	719	516.990955953567	668.983223039294	127.578759628633	369.304473648334
720	720	535.185748155388	674.242240666903	129.244938905218	358.274221282524
721	721	537.676312797759	671.539261536247	132.891388653533	321.04963795281
722	722	527.362022058082	672.359532185157	134.508622532268	327.098041387006
723	723	514.820932412079	673.089209921356	137.830204372604	352.626302400667
724	724	560.976112071614	676.258971577449	128.328263055175	332.660961373912
725	725	510.59618479654	672.129898074649	129.552736101779	373.072604165183
726	726	512.97404691821	670.176119302563	128.626459933411	311.286800882915
727	727	536.600421681529	670.416767385694	127.694749707111	321.86772547724
728	728	490.832056167899	674.168002877751	131.887444982489	357.147181268357
729	729	515.439632564216	670.354163564877	123.047300854648	340.298644702324
730	730	552.094495860589	667.281183991906	132.782130030496	328.494541438089
731	731	540.826313109596	674.922000505207	129.555039829029	340.885901747456
732	732	508.82956825381	671.309276063291	128.444389804408	340.495561300082
733	733	519.249070748629	671.662501796505	128.759205137082	353.211274858109
734	734	531.934286300216	674.227006403279	129.344130284302	316.764955146794
735	735	524.631951183987	668.658657872247	125.362361937917	356.610362980222
736	736	538.027418955759	673.88119717976	128.870335255422	309.204179431237
737	737	537.601069166954	673.330942476931	127.344329407036	328.222895250737
738	738	563.622999423969	671.428578049131	128.566947996105	336.196668145115
739	739	513.934742813154	668.108713157569	127.863040770007	341.243804821392
740	740	521.175416192824	670.153308364057	132.965364813718	356.915708726759
741	741	519.878447200082	669.445977599337	132.954692106027	373.993900591812
742	742	529.744097426674	669.463011867011	136.814046419476	339.79150700171
743	743	519.752822006562	669.464219210431	135.370172453142	330.701830360528
744	744	502.641998772155	674.706147871009	136.578690893862	330.455574499782
745	745	519.349700976144	678.771276977401	128.50955422871	354.690052607153
746	746	534.180414772043	671.138048788477	127.982802142623	365.259362410078
747	747	511.414259850133	673.047391486713	136.40888133672	345.827631287685
748	748	510.123575496191	670.880218807789	128.447396435691	354.245535982196
749	749	540.540315940526	673.330514062828	126.011945878219	324.417464626672
750	750	515.077183435668	674.392082812062	132.266973422066	334.248772170579
751	751	531.710419100202	670.110481860885	125.503315135556	347.110222231652
752	752	530.728936494297	674.842092776355	130.078190710853	339.824296378907
753	753	518.844530878693	671.547846397246	129.727675404002	335.758039744666
754	754	537.674557583036	676.483204186662	137.470805197018	362.371725640146
755	755	545.641102750729	674.805963916013	128.498179141079	342.231419018854
756	756	542.192970837089	671.019864259163	131.988532520791	330.623847669507
757	757	531.248509837817	668.508053180418	131.81692493252	353.627731453117
758	758	509.078736719705	672.739178942074	135.357632507161	340.563754733408
759	759	527.848590390207	675.062314881704	135.746534878425	327.158461090622
760	760	537.715671738556	673.605269249899	127.02454787477	350.655952438525
761	761	531.017633730458	671.60732527234	128.547664959556	359.616965816893
762	762	538.686102157734	669.362017912732	127.52547773296	339.845164929114
763	763	526.622357799867	677.943250646895	133.539213098857	322.549476438045
764	764	535.576129200965	671.454130498497	128.87866182145	331.903463140318
765	765	532.853005672834	675.55605459904	130.698395745568	352.86966318065
766	766	522.476368708236	674.603526397996	133.393809075172	320.71562507753
767	767	487.733707429943	669.037342922084	129.184192923929	371.994498972523
768	768	526.12990286517	669.848303438738	133.894497086731	341.500216314979
769	769	547.39909527789	675.688706843725	132.98806316649	355.17558560346
770	770	483.272681540281	674.503745169418	137.98224748652	346.752124304583
771	771	491.446043922101	667.448334050559	128.538402814035	333.616513837103
772	772	518.41373501693	670.925677502205	131.272093949286	340.014018604608
773	773	532.83877292264	666.349549793942	126.468936774918	341.038005614398
774	774	529.218624734381	679.464081690681	129.982550056716	353.593423459023
775	775	556.655568735067	667.078123844847	135.409043920676	348.434893951938
776	776	521.054405096402	674.068804307484	129.462374788731	335.528261167725
777	777	515.842081204345	671.243321912572	130.201958120171	314.37299879603
778	778	539.951108219918	671.618550527952	131.750504820711	325.380172348202
779	779	515.6688731263	670.163921063055	132.026611188852	353.993167760356
780	780	524.74047301605	673.361710223511	129.457889113106	340.17584169518
781	781	512.850241995368	669.296452830483	127.302296331845	317.402374841477
782	782	497.232192576278	673.738976532901	132.291771934851	327.401895821931
783	783	528.882083536459	671.016030846252	133.360788297726	330.310390355361
784	784	503.960932070951	673.237073311421	130.340896184215	334.435929979845
785	785	508.813036388157	666.931984221436	136.984785201672	330.092638896419
786	786	519.690989545112	667.971807065851	131.67598964954	360.910864997977
787	787	539.17846121605	672.898806047762	129.698238898848	334.939776467652
788	788	519.835928044028	673.737676606424	129.522188257363	338.88311385421
789	789	534.004920773604	672.950236567284	134.677556068085	349.366411667424
790	790	516.756082077989	672.328757862502	132.937914148446	342.014189202606
791	791	521.155169835171	671.19576931078	131.239950889715	322.616639276959
792	792	521.719713736976	664.66680827033	131.856977388477	335.112919871898
793	793	510.036085244709	674.886000597165	133.39177122535	337.652316058762
794	794	484.077875185161	674.197319424676	133.869440330677	337.953101731987
795	795	503.523787202244	668.364352903764	137.082722116689	359.003396055962
796	796	516.827249626114	669.219687365019	130.569866526048	327.43422824987
797	797	505.00800671378	673.262148927395	132.846983300154	355.053431301651
798	798	524.595350682649	667.455560401363	128.081276051279	341.709610222717
799	799	509.757608828727	673.665443300556	133.469213239244	342.67844861759
800	800	521.191599486564	673.172589719655	134.281045198683	333.956426122926
801	801	532.299721892785	669.301380245078	131.465936365753	347.684323132825
802	802	509.054755828233	676.090720279514	129.620645726155	375.083718788826
803	803	517.058130030629	670.94446281389	130.127926441496	322.481402596946
804	804	512.998167264122	672.877089384888	133.448950559268	332.90395682587
805	805	517.34744695634	673.155346751843	120.787103931417	343.134599000601
806	806	496.821833907625	668.38660828567	137.798715301564	340.830492215324
807	807	507.960534352931	673.220139724247	139.121539011114	339.229378594288
808	808	509.034735365795	677.155284690561	131.977026759405	342.857116667738
809	809	529.162123171115	671.013049188169	132.955541210838	334.794586333034
810	810	531.943685761974	674.055266887195	131.090213848233	355.818775340392
811	811	549.509628805729	673.055829166363	137.43027867596	347.281938175794
812	812	500.626334152007	665.150767994963	131.032982763018	348.110986319232
813	813	529.700124496025	675.28537764491	130.070715869269	328.912105765678
814	814	528.487710571978	675.444221844799	128.606341771505	341.00608675819
815	815	539.013644868625	673.375704537669	128.537589729807	319.834974177682
816	816	551.124701054094	672.662078158868	130.723607598333	335.225201853717
817	817	535.442983290534	673.614554180899	132.985099686289	336.099579094249
818	818	525.286790799438	671.933655240509	130.385497507185	337.060786793834
819	819	508.969641090182	669.449437609202	136.81924305837	353.242449776477
820	820	523.410548023368	670.444900360094	132.107986444949	336.454363354346
821	821	534.401249266357	670.731981944659	133.945224894189	339.392379444302
822	822	529.438247403939	672.124469850214	134.470532248981	350.525828640377
823	823	531.184034271163	672.240924484452	132.055485920063	349.539682360402
824	824	504.456019526796	665.165948106512	132.663408980694	328.467613073868
825	825	553.529603406111	667.652656081946	125.053148554049	348.167135164269
826	826	512.468662170383	676.590634068449	136.727411865013	336.024240605531
827	827	506.6427855442	678.967486292551	136.299471949738	351.685594565304
828	828	513.576473514766	674.791720154415	133.873102120067	344.137182870815
829	829	520.126177685078	672.136129715399	133.232101513466	348.304492260684
830	830	521.040004874422	674.270930321113	130.944625933685	338.644912345802
831	831	508.324930236423	670.726745980373	131.469056713193	307.440354586759
832	832	501.099609161381	672.916412500179	132.384760836906	356.101171965454
833	833	550.154618559448	671.967393999356	135.391601573283	362.889002607115
834	834	518.985183543095	666.394603303123	129.935493812489	363.1121759538
835	835	516.520017731247	676.942430684039	136.118047229869	345.263937705471
836	836	520.317297136269	670.443753214363	125.710565826777	322.252168018966
837	837	548.665646255501	669.696904966274	129.05784829398	330.830543963844
838	838	519.885705071496	671.037028625278	127.30102212092	313.59310286526
839	839	527.673053816169	672.565219081431	128.186178771383	357.921519147895
840	840	532.638691622655	667.92224561043	134.712579119404	340.522638602805
841	841	546.243363439736	672.778761436193	133.321832868239	346.416748234324
842	842	513.743439481801	671.348186962259	129.56616977317	364.695306989524
843	843	512.832620055975	670.005821959698	121.922269314049	326.643187695477
844	844	538.000622504369	673.473982596548	124.495780432216	344.59530060548
845	845	514.172240302861	673.362727479703	126.843466724686	342.137311848036
846	846	540.324308909651	673.341089844999	131.301428726311	319.615783199137
847	847	539.273342376225	670.939179006091	133.440062320098	382.708250411312
848	848	539.004378320606	671.203337459275	122.86946420001	364.800638932109
849	849	498.895820591074	672.457164818826	128.649651960421	388.148081576492
850	850	516.436069311313	674.336720610214	135.904990721453	354.961918521379
851	851	551.895778596255	671.007842464266	133.169308300096	345.77886989119
852	852	519.230484621979	671.139191288657	133.721253663638	320.648420843287
853	853	517.374321058253	667.447556613309	128.75710312827	340.574098449344
854	854	532.956936412725	668.77641785079	132.564262494489	348.175639942994
855	855	504.577560614302	666.514429217569	130.015944842527	317.975260957646
856	856	531.961830454194	671.557036895944	130.814554661417	329.335618952585
857	857	560.39377139071	669.864793736297	132.330752261717	372.232414186578
858	858	497.276195696913	679.680948053357	133.020278820408	344.615267183393
859	859	508.152553524884	668.494029924807	130.182762477684	328.845088455523
860	860	497.803101315121	672.707512964352	131.210695500225	369.871946152683
861	861	537.094704257331	675.374837974346	132.538866265036	327.916721005841
862	862	515.887166077442	674.41821433676	130.24250945793	341.920054154768
863	863	511.741912328129	674.629487930827	131.320176990239	326.39763018871
864	864	526.499562771757	674.765163789781	130.071194348306	357.490604854617
865	865	526.883387900112	674.244484027367	131.536593499673	372.491764526086
866	866	517.241085456218	669.608415337844	129.9478151396	338.527467347768
867	867	512.070271351305	675.052761187834	130.895790323469	370.47380719084
868	868	523.516124356827	673.868909806822	131.055285130792	336.422551400106
869	869	502.028621434138	672.586310659517	135.105559825539	342.132896417684
870	870	490.956630499268	670.302970874415	133.822457648241	377.664881948649
871	871	547.572004541381	673.916157585231	130.53647541777	327.535626823657
872	872	536.655817506824	668.202680855807	130.839157955788	313.249844410195
873	873	519.529687786503	674.666608863491	131.366530466882	350.719546328707
874	874	515.957305042741	672.621177804131	126.693694220932	329.277562986786
875	875	513.950066212837	667.949222729555	135.097224979622	333.098613818491
876	876	510.940024958559	673.927160548459	130.479144909957	356.843159444872
877	877	535.0680687296	672.526636115775	126.306024975877	343.712182351178
878	878	520.767674011475	671.030504321582	133.856847574356	322.173175762236
879	879	515.570804492501	668.943160323766	132.989767513257	325.761090701281
880	880	529.0766107425	673.402145756747	131.228602014612	352.697992124834
881	881	531.217912177583	668.570434283135	130.861615168172	344.451677377687
882	882	559.215324436669	675.330139726796	130.544198153314	366.953397051433
883	883	533.353213827631	672.13615900397	127.062914571932	333.868713849227
884	884	498.697003129795	676.241911001357	131.10909085258	324.153641525742
885	885	512.709937317411	670.005084623338	129.840931391683	372.284141555139
886	886	553.215731395637	666.593966906775	130.700111293036	368.411962955312
887	887	514.608055684949	674.450616245641	138.552628533697	323.793648208862
888	888	512.414882234281	670.830465807299	132.832754038068	349.27199383824
889	889	490.399076066843	668.043510981843	128.505573761031	341.405853610493
890	890	542.589688940718	670.684498393803	124.917110616325	351.017545191057
891	891	543.337042228065	671.885981347189	129.559112467057	310.037465573241
892	892	539.94408960707	675.66779276808	134.740108700478	363.957867220961
893	893	539.914337313719	667.770159994651	133.862481533724	344.064931544458
894	894	536.313468834394	674.871914087602	129.780780358189	347.22739415978
895	895	528.712586724808	669.134658476052	132.658010262182	370.939741738396
896	896	520.645172650522	671.432946469983	125.702758291205	327.562889307438
897	897	500.501836938245	676.144883375461	131.303895872816	336.878787191449
898	898	537.727238522073	669.837024373996	127.577557634993	325.367002408812
899	899	532.09082952521	672.353937999227	128.050291561902	331.574312906334
900	900	520.25361308151	674.0485444675	132.677601390737	364.855179655467
901	901	536.673175522036	675.600637797268	133.143362889172	341.101060426267
902	902	515.675656086559	674.699710225384	132.517201848577	377.728603355732
903	903	512.613140715055	670.718084591011	131.849242735589	342.440584036109
904	904	524.651254831223	672.718341022287	131.091596199186	347.934848557474
905	905	511.605123495307	672.157641006474	134.151283472052	346.299351671244
906	906	540.181784524761	674.492097604915	131.141567963557	332.238729454528
907	907	535.226993926113	671.119620275659	137.490580389607	336.866764778122
908	908	533.809330975044	674.521607617575	131.710334037672	332.204996738439
909	909	519.660601902593	670.171674050878	131.830073337143	346.866943860493
910	910	530.216762439423	667.058116046392	134.549180773406	382.3448190341
911	911	540.615827580634	669.600874754581	130.839823355203	327.968028582637
912	912	523.289130110488	670.60623372547	134.618996110493	347.75479876344
913	913	518.276578277873	669.706204831755	134.540909407673	348.308530508906
914	914	514.699913588337	675.579202225804	134.11810781819	351.422162887145
915	915	512.925071049233	673.222839835784	128.707776288162	327.356376144842
916	916	538.320442438471	672.788935215823	133.797966361235	339.692506635953
917	917	553.30293115263	667.226491355894	135.835256685552	313.125048782415
918	918	505.073309210406	676.240487388873	125.44866756453	366.34054762659
919	919	510.210744795657	670.611974479582	132.087580210228	345.362183502397
920	920	497.984451368932	672.272076690751	129.604078022778	372.90809228477
921	921	533.406143069324	671.639446876874	127.594267230509	335.865351798012
922	922	533.654513575966	663.745270346168	134.014050315226	355.824957173019
923	923	530.781026319008	671.273445829829	133.046331217884	345.961763864574
924	924	532.568892276197	671.965723150243	137.50740470535	332.692142134214
925	925	509.810421312824	673.257451684769	132.947573352386	324.196777042323
926	926	515.13345579558	678.924134256528	133.065826779577	359.594197392728
927	927	536.226108281524	674.614113601915	130.083046655312	329.414293598944
928	928	534.183284391742	674.366264602445	132.08591026321	360.148348285622
929	929	519.653796325947	669.906614576415	129.58098236234	343.862167961804
930	930	544.33218154264	674.732486594446	135.23532602635	356.363867767149
931	931	529.575862860018	671.582646276119	127.075922294719	359.355095088816
932	932	539.691040826877	671.832822210444	130.649110876748	335.973326664935
933	933	493.598762852143	674.48838324002	123.809302213682	352.01159587352
934	934	527.04441212009	674.730480797208	139.695112557077	366.114568344142
935	935	529.237332875967	675.401413119225	129.386808995973	351.296665544406
936	936	503.316956953731	669.142014115935	133.67736993761	375.898004092619
937	937	516.914176515376	670.041320505389	127.504867463974	360.74646036366
938	938	513.048417043358	667.227992250942	124.306101077727	359.502857687835
939	939	533.044745503384	672.358054611535	134.913693100417	347.507425414946
940	940	530.435098498862	670.234193568087	124.907452345857	358.128109917023
941	941	514.96021364935	672.781164966337	132.509786682607	353.899249065179
942	942	503.47066548342	669.910807434169	133.924542090154	337.391818537123
943	943	548.134069122065	671.260361957611	129.514565141684	337.544344965862
944	944	519.756124741218	674.494936311436	135.875878628178	379.959825920799
945	945	517.094000942506	673.802420319824	131.26658996468	369.787631398116
946	946	560.9488288738	669.382109071223	131.679795553098	356.687531890281
947	947	510.930352288452	677.206610407009	129.368903191727	346.611054684636
948	948	491.570825225728	671.886432099414	131.64999879096	350.361072969624
949	949	542.883060260626	674.725165647575	135.980729267385	351.077360126155
950	950	515.959316626714	669.704541508312	135.712636289212	353.97456660026
951	951	518.382258053213	675.301483167322	124.272805218313	308.447744947034
952	952	523.727699361268	672.896237290485	125.770487939531	337.318307133941
953	953	513.48515933287	674.339478642762	131.765450744705	331.791006371258
954	954	532.597032893545	673.794725655572	129.050429666582	329.744820163243
955	955	540.827355337294	672.567842587026	125.256912738166	340.19730595029
956	956	509.293579163305	678.195270592583	133.191583341691	349.807714927034
957	957	519.111444032952	670.719533135318	130.113668589262	353.887704616117
958	958	524.00822804335	680.099825942486	128.376183743585	338.765796531721
959	959	497.053245282714	674.899051290223	130.34342409593	340.101965124473
960	960	519.076945412015	673.9526813154	130.969129195492	358.313550818783
961	961	530.397470509799	674.636461276699	130.398067295053	368.830326353375
962	962	504.15744534888	674.307228233024	132.055970435182	326.679912036502
963	963	528.737549067933	672.546585784695	134.789875520814	347.036649773777
964	964	495.019846752602	673.657054663705	127.5477113714	354.830480831098
965	965	502.236063917543	674.545587780322	127.708362598598	332.626415177821
966	966	513.841944347226	672.108919418595	131.622513551195	350.810961251506
967	967	533.864231824783	671.246698663234	130.51200311262	327.38244919
968	968	523.396082853161	669.373624831151	126.881994135878	349.442538196171
969	969	492.077201591127	671.124308007563	130.144705234967	369.283706693449
970	970	505.11036858078	673.333556186251	130.020521355999	351.49192177476
971	971	542.390826933122	670.330510990204	131.406038968875	348.850555437825
972	972	514.26803240171	674.698929040013	130.564953034724	348.882323083178
973	973	525.086384766942	671.08307950476	132.898507707663	377.26316511995
974	974	497.761584187413	674.800055072715	129.69436284661	366.578160534496
975	975	531.696570070097	674.591522280902	130.012520875451	339.462103382006
976	976	539.749713306094	672.206755428676	127.859294844854	334.082747659845
977	977	514.082621459108	669.988816495303	125.024407028135	347.07213373688
978	978	542.302845039599	674.198718777733	135.077494532064	327.39275325179
979	979	508.385486679186	668.361186588276	133.055634739857	371.521309740013
980	980	538.764326402658	670.915303191477	136.566797957538	311.134110721273
981	981	516.716102183419	673.046558551561	135.202416944397	332.222364912247
982	982	518.795842647007	671.708479666909	130.117365734815	334.008281120569
983	983	513.521327533763	669.87658960014	136.967879934315	325.406116606211
984	984	497.14691116937	676.36604363639	134.939098632244	320.139394328309
985	985	522.121792044825	673.664752524371	128.084293777892	334.0512183164
986	986	545.496961644453	672.649977437365	135.225498634121	324.214469462626
987	987	533.622510878484	671.40754426685	133.845811269781	337.278016756476
988	988	494.189490300524	672.805831609619	137.695017679006	329.326935909654
989	989	546.525617454832	668.750903963804	130.057621865912	323.094951575575
990	990	549.466500805705	670.371731369184	138.451653498844	335.829701111012
991	991	515.381136018233	676.175444907316	129.190090773106	307.875473146038
992	992	497.842095971646	667.732670424024	124.044089358385	352.344669651711
993	993	504.149052866316	669.043917698419	130.334261953315	365.560710270585
994	994	534.239511315	673.715644180553	130.529463759075	355.649982246439
995	995	527.01784735688	668.355161284124	135.8992974349	341.032931107951
996	996	547.159433029359	670.989801349319	132.494394570519	323.47362231736
997	997	520.326340810617	673.003711773883	135.680219918947	387.684329068418
998	998	510.918753809753	676.994319852935	130.691712963357	330.445464838778
999	999	520.528850518633	673.151901451746	130.720684990679	360.529944628415
1000	1000	520.517196005877	667.859257211395	127.009037280168	345.334461129939
1001	1001	548.330567195898	672.025460855129	133.595750262566	358.380481955811
1002	1002	505.286447818404	674.517937477968	122.053533552573	310.478271228927
1003	1003	498.958461209564	672.229906881681	135.646633023925	334.721771624171
1004	1004	519.321499831452	672.558556574132	134.756163657941	350.277480027869
1005	1005	523.479587473921	675.714199011331	131.346287344515	346.375830181057
1006	1006	510.358770288949	673.266213642344	128.407497620539	351.304369757003
1007	1007	523.318818688207	672.378727649945	133.429514203117	329.697447406001
1008	1008	491.466846032775	671.87493043314	133.87071247225	341.565118540012
1009	1009	549.35708529459	674.123417891082	124.663063656306	368.538911126721
1010	1010	527.909734834308	675.758703404611	128.296607121274	353.904203181591
1011	1011	525.781788196978	676.93812116521	127.145495879913	336.31334870574
1012	1012	545.617439468235	672.423426052696	133.558628110475	371.532501392647
1013	1013	507.740071917698	674.074780238143	130.620828760463	359.94595989136
1014	1014	501.645474026525	673.88449601566	136.84266706757	335.635001478945
1015	1015	523.878186819325	672.733002271541	125.454160227076	346.04202169707
1016	1016	518.637095657545	666.620899924276	129.8757859848	340.854258388633
1017	1017	521.847626477272	671.247035538248	133.150923093457	309.324733656878
1018	1018	524.216061709079	667.662879068565	132.790014250206	312.996336273571
1019	1019	509.922865764989	666.428193698923	133.031950676292	346.845838528255
1020	1020	545.002797423388	668.612784153839	132.254767010962	336.035235743773
1021	1021	507.840567760388	676.224739945207	129.001419760509	362.941022578371
1022	1022	499.324766212852	670.409495125873	133.229611826201	373.46152150976
1023	1023	521.880671774306	669.140305960249	128.840350506827	312.529467863698
1024	1024	546.808931757208	676.368063724293	134.153986461223	338.650156470264
1025	1025	531.889074017576	672.100915047129	131.294698490313	318.71973979175
1026	1026	507.032757646962	674.691809000278	131.472473187252	342.359728739355
1027	1027	528.677402276433	667.206340264151	127.883445082076	358.364310034328
1028	1028	549.125126564724	668.862964008707	125.978390508188	341.973703751507
1029	1029	510.321850584959	672.103401704678	131.191083479197	332.686154180556
1030	1030	521.235788644978	669.362339063125	134.916962686017	345.398281523157
1031	1031	533.854982037812	666.776185786989	134.074954877992	336.878923587171
1032	1032	514.717244526222	671.883333911395	132.490530346103	337.042474536322
1033	1033	534.07883402762	672.055862998636	125.711104748727	350.17680568464
1034	1034	511.816775656671	671.728939707392	132.07481591053	359.172846603028
1035	1035	536.010972473973	672.22545898814	132.295469016892	317.677470183262
1036	1036	515.006180250062	666.826198543972	125.942980712669	350.846597541361
1037	1037	522.383032711017	670.104203237991	132.600876719012	304.348478407446
1038	1038	510.252687570365	669.848022917275	126.462906881495	328.083701786057
1039	1039	551.995806633238	674.505036009453	126.679323847401	374.635053641798
1040	1040	519.746903721582	673.994950868791	134.486604102956	384.066335396126
1041	1041	528.793957413234	675.989345146488	132.156265959872	334.388578089428
1042	1042	510.924838413649	669.738009516579	130.697759081612	368.507999399198
1043	1043	516.61703004671	668.563283469091	137.888150025596	342.197685687333
1044	1044	512.327480430992	674.020533466045	131.564295816663	324.048272074889
1045	1045	513.708876950799	669.508471962342	131.048937647932	341.172068454398
1046	1046	510.890962300285	672.16130180544	126.48255407461	367.883252341624
1047	1047	518.868742532837	674.335821383962	126.957503700327	338.248090053545
1048	1048	526.873206646444	676.664550706566	132.073796187951	358.949991547106
1049	1049	508.440110047296	672.443322864977	128.344195465494	347.114373468203
1050	1050	513.194839214113	666.993010990639	135.365798187707	339.011235989555
1051	1051	543.756180063079	672.532167159568	136.016601734623	342.147760600136
1052	1052	532.072616986353	671.410313644684	132.60733768371	355.980424324309
1053	1053	514.094274685567	668.119609154885	133.030238989583	359.429646281998
1054	1054	541.753093714504	675.179138906836	135.325482837325	340.759919346528
1055	1055	535.026164787564	665.319347415246	128.761510167833	368.926593019532
1056	1056	501.300989006894	674.572848581287	131.244500206391	324.360300143359
1057	1057	544.594287528352	677.109748521534	127.421210456013	321.854802248472
1058	1058	515.92869072693	673.772764896052	130.574227435954	361.577468785042
1059	1059	513.013192754081	674.277291176047	131.695228289701	348.484627668571
1060	1060	514.406247587419	669.584487261262	131.7794889752	333.636819018972
1061	1061	508.652720531844	674.301627493855	128.681710328902	357.378594475981
1062	1062	549.028888486174	669.817583443915	126.229437821861	338.343714449241
1063	1063	522.509051993232	669.524409481045	130.320157037364	374.545095205935
1064	1064	514.575550250125	672.917644785429	126.35236003702	343.573401313951
1065	1065	539.474078922295	672.456115310977	132.060457868314	345.43481721867
1066	1066	537.897025723494	673.380756916678	130.283825766516	342.363222920546
1067	1067	528.169555272993	673.853458024228	128.380418459156	347.491414266929
1068	1068	503.453990335811	670.415166241765	133.726249791226	328.882940192175
1069	1069	517.231433200374	672.458227869736	135.042235417007	327.514401037667
1070	1070	515.175453567351	671.89520543245	126.000902269933	333.598327433377
1071	1071	551.256719953938	671.481158817086	127.80598947355	340.102039397923
1072	1072	510.751675750116	672.550823515884	132.047506196317	359.094270822304
1073	1073	523.521077251041	668.174105765046	132.856159507035	327.208831867878
1074	1074	523.878504633546	671.136034540592	130.678351712811	347.567525334681
1075	1075	551.250667901026	670.754545624285	131.075281247725	353.834892104482
1076	1076	534.037796220653	671.678982434645	132.481109734427	347.269791802092
1077	1077	510.955071060092	666.123477174833	133.918664591275	364.664734766324
1078	1078	541.957655998259	674.10629424546	122.999928332463	359.340028470565
1079	1079	545.015994803657	674.212190856792	135.408536678611	332.448035267474
1080	1080	521.642715760255	663.923209973872	132.01954590384	343.236340916056
1081	1081	517.170050407423	674.841020847426	129.718475956575	345.491030533171
1082	1082	517.673377591766	674.402930383358	128.684931893293	340.98349564134
1083	1083	541.32607443876	675.42366121341	129.439142452558	354.51230346167
1084	1084	514.942041231545	667.300195255768	137.757079880201	321.158710117939
1085	1085	556.372399529263	669.385089640201	129.686201818633	358.850310910371
1086	1086	498.173486931999	674.101069661261	128.488688445551	314.605107182382
1087	1087	528.76988834361	668.965150978634	132.451006042342	353.129184716762
1088	1088	522.030186805846	672.861032097024	133.48766632861	336.203904929998
1089	1089	540.995610597099	676.709913728949	130.041138364182	314.439475867166
1090	1090	533.058252667149	668.28948389785	134.247610217524	318.404379253558
1091	1091	519.022844073346	678.333438002821	134.80708475445	329.928319166632
1092	1092	545.157500106287	675.138676875044	134.191990291516	356.855084493378
1093	1093	479.51837903271	674.465035996712	135.049776470051	353.745312137386
1094	1094	507.950361362106	667.7435312307	126.953567918618	355.151370751353
1095	1095	536.414606575211	670.953479111067	129.972603970476	354.84895480573
1096	1096	550.555399978263	669.991371570355	128.181680894001	325.293436091207
1097	1097	541.962601921989	672.286414690861	136.52451034887	330.726562339041
1098	1098	526.241330469553	673.30974859904	134.392798206416	344.21716857838
1099	1099	538.797846154264	668.170692264119	132.058819838336	360.210344463209
1100	1100	516.124593565418	670.897773278825	132.642574048641	370.706482615093
1101	1101	499.294052486648	669.905935841179	133.842870528108	347.978553413382
1102	1102	488.430067342413	669.588709439961	133.693495523361	330.868772974798
1103	1103	523.253762727916	674.858644537114	130.353576120483	371.648735214705
1104	1104	566.251744720426	668.441527753164	134.450766619461	367.567010813432
1105	1105	518.298528884886	671.730996391937	133.122223238718	345.674852444814
1106	1106	525.819928126838	668.736995030691	129.17521325495	353.785426076885
1107	1107	553.973427983907	674.570335784249	125.933730289096	327.558394474415
1108	1108	536.061016943245	676.106404960929	135.799657649485	343.450697777496
1109	1109	534.974039547662	671.468223204698	126.827598735763	351.554563868582
1110	1110	539.037253423691	668.466765795006	133.280955297733	350.099029310317
1111	1111	538.106969617349	667.727621098568	128.108418738077	381.598408342311
1112	1112	526.839557776435	671.824349411926	131.112375221225	356.677062188742
1113	1113	554.999078204114	672.801944533697	128.471286048372	323.574568673035
1114	1114	532.287273329525	671.449870624222	134.347857954446	338.14897354716
1115	1115	510.458235447079	667.23527089728	131.678687662761	372.682131210457
1116	1116	503.582349797765	674.310760620253	124.991674897648	334.069254066232
1117	1117	533.190556149996	675.203372312211	124.354621510262	340.569770950734
1118	1118	487.61486338506	671.153178905553	132.090886570306	321.102963669169
1119	1119	505.985228857653	674.70116672039	132.106475351079	324.313301442283
1120	1120	542.223833231131	670.002892139035	134.253423953327	356.170401655831
1121	1121	518.263796883616	670.372039715166	134.234155718242	345.080718412311
1122	1122	511.309552179939	666.844816736335	129.824784809391	319.52678139945
1123	1123	534.135059570722	679.101758962754	127.247379801502	329.248336671548
1124	1124	512.330371838853	672.537311213129	128.611453402711	372.591455702821
1125	1125	546.411306163357	671.012204497501	129.676183090939	359.720712597514
1126	1126	499.1037974891	672.866090941823	129.386685755671	328.295454470949
1127	1127	502.218169928752	672.187503742955	128.543162194998	365.009386448424
1128	1128	540.3311711617	673.157450814726	132.39402468298	341.346358854273
1129	1129	539.633323247849	674.661445713848	130.287487297321	310.975468975592
1130	1130	529.153866175445	669.119326736123	133.490966051297	364.491469382142
1131	1131	530.519786893554	670.118073894355	128.001896151208	341.600444342014
1132	1132	513.00739371328	676.845016668311	132.919411705425	381.012584327823
1133	1133	507.494827351446	671.702689587711	133.419998724979	352.126475228922
1134	1134	527.719564087079	670.677403719338	129.75856144442	358.602003815388
1135	1135	534.553027033806	670.051056082171	133.607012992528	337.101045647572
1136	1136	501.607669967573	673.990397537931	137.71961558227	342.003132173173
1137	1137	520.781581806993	673.455163170266	134.188251780817	321.360465621095
1138	1138	538.805354820468	671.812394361372	134.156139505951	346.968666780535
1139	1139	515.134118841971	670.793241701156	133.507569576877	350.71565729169
1140	1140	497.013347191683	670.879426193967	129.808363906383	308.672752394333
1141	1141	534.011566037106	675.72792190901	127.499744782943	330.995398772504
1142	1142	510.400200023405	671.288215656452	128.830136651731	354.966936901774
1143	1143	502.606811647675	670.827775404653	134.615095259297	328.921236716836
1144	1144	555.88299887053	673.207815741461	129.01300586584	334.544091697161
1145	1145	529.756585363166	669.885945539502	132.418147847697	321.067521413348
1146	1146	552.075053721815	673.329258697558	130.411568583586	347.145807577155
1147	1147	550.575038944226	669.882713391343	129.37248140985	378.088185233401
1148	1148	515.416412395891	665.773654226423	134.02315273275	365.578275289134
1149	1149	500.080764816068	672.402173096206	129.970459664502	334.730808959352
1150	1150	502.285776672567	671.715210484331	132.878054552501	327.27765584254
1151	1151	547.330856460608	672.829497765228	132.035327417659	350.532378446468
1152	1152	527.158948934953	674.713577348287	131.220589357729	318.271940994951
1153	1153	510.746735273544	671.082753946763	127.123770154351	363.782567894769
1154	1154	532.158544156466	667.793498238961	132.37804595877	326.504997196559
1155	1155	527.129939448882	672.163469522874	128.959694327453	327.477106142777
1156	1156	544.810320778845	670.097729134628	131.226134717136	350.972271922986
1157	1157	546.751901806569	673.874756698908	134.543293710113	375.91720055279
1158	1158	526.617952941276	673.680067958578	133.003773148294	351.699128939218
1159	1159	546.282617427332	665.102931970977	132.545223274576	337.390968081694
1160	1160	554.816931176478	672.211728145665	130.855883359349	317.055095108765
1161	1161	533.977037572925	678.711072196847	129.10664482389	359.202320018701
1162	1162	540.468171767158	668.203905486458	132.939054791763	354.61580326644
1163	1163	510.251206743942	673.762371246477	132.254044765428	354.048379452331
1164	1164	550.081977638097	671.387000449411	131.023418089389	318.808692890354
1165	1165	530.775513531886	673.449120503997	134.85743046686	327.570385959429
1166	1166	510.259057161342	666.21927880982	128.730349726506	367.894641185868
1167	1167	540.699927169392	668.951517916241	127.208011576818	326.951265494745
1168	1168	513.797257112872	674.500263392142	132.122497596417	354.14986280186
1169	1169	524.116546262068	671.983275823337	129.474138248242	334.374375403315
1170	1170	534.421468371223	673.785887914445	130.759417583785	369.639722762451
1171	1171	535.284000745157	665.764451405748	130.076175715368	310.149198944688
1172	1172	512.397823472455	673.44837599855	133.904095357445	332.019700237044
1173	1173	560.299804053671	674.368007249116	130.547014178224	361.962448177675
1174	1174	507.993578574791	671.22035695228	129.506127533335	361.339039344219
1175	1175	533.77825107659	674.965486494816	134.414053709257	348.966945740008
1176	1176	530.75908786478	666.673787742377	131.123928092525	372.000342047038
1177	1177	512.144106771699	676.395059783728	134.062987957851	337.143985036895
1178	1178	538.507049948445	672.844958942541	133.468557913423	337.396746649165
1179	1179	530.349983531844	673.748279751311	134.631293098411	330.372183301697
1180	1180	509.508927810704	673.583179467174	132.102971682711	333.738608766778
1181	1181	491.600494443718	675.388078003939	131.536166324908	364.737731264792
1182	1182	546.169478245477	677.173876546778	131.108245208309	353.944279840731
1183	1183	535.839507926709	670.794650516053	127.863669755622	347.852382297842
1184	1184	532.238903755879	671.799209293784	130.341161831895	353.915577434101
1185	1185	513.882258239057	671.407193548383	130.010999681905	315.407541703431
1186	1186	533.759087868581	669.370841214115	128.271927626161	325.176225491129
1187	1187	528.781968497909	669.509225889475	125.374507125184	356.704558955666
1188	1188	548.106563584977	678.923711543911	130.428950692372	308.869921521831
1189	1189	510.540228175306	672.468529144714	129.984723232691	333.861790359618
1190	1190	508.16827514306	669.328701281208	131.632191661866	326.024451401256
1191	1191	527.723961627246	671.670899637952	129.953998002017	332.154155578453
1192	1192	512.900994442204	673.457203758544	129.621719668433	349.531263482039
1193	1193	532.509325634527	673.375132818979	129.399112918697	354.521085343569
1194	1194	518.78972255419	665.179281124749	126.258967371161	343.398996562335
1195	1195	540.453392941862	670.294210938273	127.967769413959	339.883249947835
1196	1196	539.642187954729	674.585223542383	127.733656494146	364.220286357919
1197	1197	518.97313977549	668.797742768106	130.175760393301	352.432222595497
1198	1198	508.536149700078	670.664730548155	129.34400752656	376.261366428674
1199	1199	522.940619146595	678.356817217618	124.757254132775	349.926970712883
1200	1200	548.506052187213	673.429767094563	131.887119406303	332.218849509251
1201	1201	530.643097719258	673.135963821304	134.541268963703	353.592731523644
1202	1202	547.592062982878	673.751363648402	129.906940275821	322.835976524811
1203	1203	539.07644542514	677.763107274264	128.040207882972	344.490644794501
1204	1204	517.8147653647	664.351565556138	128.021693666175	334.383112436684
1205	1205	510.397424284513	674.344297481242	133.371022564473	347.753947117805
1206	1206	504.242394410708	671.643685427997	130.287759415665	361.479536308744
1207	1207	528.186551493422	672.273030443533	135.418035247715	331.205378052716
1208	1208	555.488192962573	676.895889542518	133.346629351392	297.483470301864
1209	1209	529.502669042071	678.093186780117	131.358941924391	330.23446896134
1210	1210	538.845724915305	670.210566767338	126.74040144308	334.038619039864
1211	1211	528.081569050411	673.307948919602	128.454243418676	302.943903342785
1212	1212	550.367977976036	669.37083994674	129.468507985421	358.205376176493
1213	1213	550.127571678858	672.050155020565	134.091422376476	325.69989585556
1214	1214	549.304260829567	673.053563475387	132.303559850921	342.921127751969
1215	1215	541.815280853241	670.979490230798	128.638300957759	319.78557540908
1216	1216	518.330104653056	670.177521514055	132.530593769504	350.787043149693
1217	1217	532.614397345193	666.335743622424	130.734501904108	320.494803598807
1218	1218	525.456011909721	674.998121440636	130.378183377622	326.976871355732
1219	1219	539.413612697057	671.676154793476	125.137809765553	342.911259118024
1220	1220	510.181311486844	670.144755230074	130.380821736602	306.781168229728
1221	1221	505.863799420143	671.206945230912	130.882697488485	342.736296933288
1222	1222	509.089502326023	669.300572184908	130.388950240479	365.930478104927
1223	1223	527.433428866969	673.391430397889	124.238318936402	342.850634750502
1224	1224	517.863818101872	669.389142930155	130.651982515469	357.595314657557
1225	1225	552.980517001425	671.268703929156	127.930096420418	349.151001353099
1226	1226	506.022322579774	673.788396357233	134.817518844011	334.127765982788
1227	1227	484.068367447111	671.863290343364	133.39552927964	334.027685431465
1228	1228	531.992203209615	675.230139890369	130.244434818956	325.49282403685
1229	1229	533.278719634796	670.364751776429	130.344904336904	321.120384185973
1230	1230	519.626822039873	670.436403266019	129.603320443391	356.385149464575
1231	1231	507.708513851545	670.165053726887	131.339090752596	348.662584101193
1232	1232	496.234832653081	677.55901641698	129.725975872955	359.274238933351
1233	1233	505.692130213743	671.296215932613	128.967955970219	365.605343422827
1234	1234	543.755786719851	673.277284508459	132.226563762024	331.142255881566
1235	1235	525.619147058622	670.400588549095	134.541566743818	319.564035309487
1236	1236	520.729485740307	665.448860765426	138.09529234829	343.43540018222
1237	1237	526.503719114314	665.28042056041	128.171948404973	351.375444229905
1238	1238	517.201494836825	666.789409201789	129.842771435918	347.937737116552
1239	1239	519.788695292453	668.994617486094	132.614678096761	350.208645856959
1240	1240	539.069888878059	673.280454792605	133.032327162514	373.96909610174
1241	1241	513.865217132683	677.490645169489	123.817425322811	349.556763169409
1242	1242	512.4017291281	675.292756527792	128.984385225675	332.552573898706
1243	1243	529.969150129912	669.802018601954	131.208040995622	381.1933789093
1244	1244	524.011908929909	671.868006257871	132.590798346823	334.872413411262
1245	1245	530.032631501836	669.334525421247	135.746144107159	366.08016298326
1246	1246	536.401148071825	673.826113343138	130.45438423266	322.294293131476
1247	1247	513.540816643986	671.910032312343	127.945390343859	367.417707496539
1248	1248	485.286727829553	669.429525490231	130.780178805582	358.06017625855
1249	1249	517.35801023777	671.991886750223	127.642097956466	361.992305645062
1250	1250	553.3856947375	668.736573517299	131.882361120174	339.336828770749
1251	1251	521.493045894162	672.028053313711	132.924586495816	319.567611170231
1252	1252	541.952734503636	676.192506827942	126.210858152828	297.606235905398
1253	1253	516.924506657877	672.045698718239	131.754559160442	340.926935531952
1254	1254	532.068356399134	665.016786556833	130.042885682183	332.300035214687
1255	1255	527.739656824981	673.64098981895	131.80604752182	378.418762648317
1256	1256	549.933176149274	672.927502195555	131.68722216583	334.437168102029
1257	1257	521.462490912597	672.287385919184	134.330210549521	351.123793856694
1258	1258	525.055495867109	668.790187077822	131.16603257994	319.643246940774
1259	1259	524.327253825928	668.005047093158	130.982449662367	317.248842762008
1260	1260	535.481977674374	670.446202666634	129.478573319001	362.181822475228
1261	1261	551.733518940503	667.609321292156	128.592329896006	360.533908234429
1262	1262	503.939955340005	675.024765488303	130.441789395358	362.544652280454
1263	1263	533.609226205717	672.794621796857	133.878449368259	349.059495160325
1264	1264	544.086128107813	676.402340987133	134.307270854615	347.177195026721
1265	1265	532.932518995049	670.737771864006	133.204205275231	354.228510668503
1266	1266	503.651103430306	673.137099981075	132.326527347366	339.174514335206
1267	1267	516.983136345155	673.529928853956	126.16331135981	322.851365946885
1268	1268	521.696051059364	674.938923154004	131.964841349769	324.300022181809
1269	1269	544.37075974286	669.893102384972	129.349367156767	371.81963029866
1270	1270	506.602001368251	669.953702463226	131.849086465025	341.938518980095
1271	1271	523.170429131176	675.172298508206	128.834350885141	351.373714519072
1272	1272	496.340566412993	672.093604651082	128.545673961141	370.469048058837
1273	1273	535.071902364885	669.66214517523	133.830146808535	322.726846656712
1274	1274	546.739696480513	667.846686404073	128.168894596889	331.904905378348
1275	1275	506.142751621004	665.868941382653	129.172414610428	318.634623863783
1276	1276	521.731864422506	673.167454493438	133.67557681735	345.229572246628
1277	1277	517.714684622516	667.177288636033	134.643213020335	361.335831239901
1278	1278	509.803653722236	675.065651478497	131.947013026449	367.869991409969
1279	1279	533.660053896035	676.278179138771	128.581106734989	353.870512868777
1280	1280	543.508996804015	671.062281372238	136.145058033123	324.630744936673
1281	1281	516.511605124118	668.135771286932	128.205157492087	362.781020676626
1282	1282	533.544909106497	671.18819251364	135.516957245125	348.98489450567
1283	1283	526.640397263377	674.070492874354	130.184729591804	331.038835273243
1284	1284	548.750816791964	670.365034334334	129.149770446585	355.078321555053
1285	1285	521.96896906355	670.307378230676	134.370249253514	340.218967519793
1286	1286	507.148815518662	669.919829814835	127.620076036659	342.893282088209
1287	1287	505.867001850003	675.341141182133	131.276133875965	374.981349618149
1288	1288	507.830125336115	667.18200225898	135.554999595578	331.061126448602
1289	1289	524.636900813902	673.380429171394	127.342085316011	325.795228679692
1290	1290	540.347446706039	669.847713172008	131.942245520078	333.821227803095
1291	1291	483.233780574468	672.528776166035	130.396211092444	352.457336177952
1292	1292	490.756860550986	673.161783128954	135.618378739722	329.288183409597
1293	1293	524.871754088202	668.701806818511	135.419547533607	330.6790578184
1294	1294	535.11875736627	675.481256157211	131.579754820129	344.064222652893
1295	1295	511.364062109567	672.176293003306	132.644830649516	335.579988737339
1296	1296	572.5810661884	667.260304486671	124.314251942462	329.285940894149
1297	1297	504.414663811751	674.00755639964	131.171221590672	342.682930545198
1298	1298	499.067873621447	669.573459614974	126.698669620027	351.69282403083
1299	1299	521.639717644757	672.204476885096	126.780100894474	352.343592858792
1300	1300	515.83705135256	672.117136020366	136.722907366313	347.26893718361
1301	1301	523.894547151705	669.610047072364	134.299813410523	359.014181007791
1302	1302	528.493381866694	667.191540347181	131.146106791834	336.686050749735
1303	1303	507.904431325469	670.098095389116	133.107613111925	349.731521755349
1304	1304	511.956069602373	670.862501092128	129.516292625923	381.797002452844
1305	1305	495.12566373773	672.779213340728	131.742730548232	340.414883183312
1306	1306	540.500474971823	674.789534359093	125.79414767984	348.524288263483
1307	1307	525.592662568205	675.569091829302	128.906403035541	328.465436757541
1308	1308	525.779255810051	671.058817040808	128.606645462583	377.496451400461
1309	1309	532.752869160846	672.050961027764	128.453398073627	346.64515028959
1310	1310	534.946643238161	669.422940767994	132.49513782682	326.183060029194
1311	1311	530.877472895214	674.189950556825	133.061558061405	358.669527232001
1312	1312	554.707013609877	669.72849802433	134.007522221666	362.714689527384
1313	1313	524.525039994931	672.807430841835	127.579202479966	360.141586867267
1314	1314	516.162829261171	676.469474395565	129.126747261882	367.93400464216
1315	1315	554.695721977631	674.404439547226	129.111309272077	335.293829095148
1316	1316	528.680779619554	675.323828649674	127.988537522807	349.422913848279
1317	1317	540.897646863431	671.11449271734	126.191805570805	337.299318041547
1318	1318	536.237527489446	664.304746985135	134.007810327557	312.296819549162
1319	1319	475.166063476042	675.189940169214	126.507148994863	346.813645878582
1320	1320	534.827431324714	674.220812538558	126.697797576141	353.374558744297
1321	1321	506.215703033724	677.109182420513	127.171865602336	313.863043826454
1322	1322	518.317456717914	668.963555060735	131.823194619772	368.15082155794
1323	1323	507.551826476083	667.495230750743	134.211524300297	309.576176415426
1324	1324	515.306700476808	670.679329725274	124.916489887764	342.642665858913
1325	1325	502.220704188395	677.109548542875	127.467570022583	335.72508229271
1326	1326	517.154442994289	675.527970488696	131.217525594423	356.161388173088
1327	1327	512.548230836374	672.757101040135	136.306120085061	320.472745980242
1328	1328	542.669109259098	673.96827235114	132.539860857744	347.255385533102
1329	1329	535.079232991507	668.923653255348	130.621710781109	354.1549668515
1330	1330	512.562208521272	675.617983515767	132.189036387298	344.346255782511
1331	1331	533.685626288793	671.665409923869	131.89028381308	353.157343635361
1332	1332	502.646673398107	673.132514619803	126.994308272112	345.808963087658
1333	1333	522.014594164567	669.738967941298	135.807154099745	361.198082628454
1334	1334	531.414772869595	673.330117906554	130.849311199635	306.7404837921
1335	1335	515.315443024623	672.852258921548	126.93383017452	361.308613024489
1336	1336	514.672386368253	668.257257216749	129.725552143997	337.442048547035
1337	1337	516.841160249907	672.521568830641	129.685909427197	328.793571277503
1338	1338	529.977102933047	673.993622331993	134.851417988008	369.581299006343
1339	1339	511.541678301607	669.537945157023	135.121518899	331.847015325009
1340	1340	520.834527981293	672.304637164359	130.125629218474	341.670302549358
1341	1341	532.684397260039	675.847954709764	127.090663638096	349.289577268817
1342	1342	523.272270428133	669.614891862852	136.036639098574	371.129256108559
1343	1343	523.774199375817	666.71114671809	133.906246579189	338.122943376466
1344	1344	524.047140696908	667.121484124429	127.939275095218	322.329451710984
1345	1345	516.101267597389	674.381992117724	137.698815331952	340.119617087952
1346	1346	520.908453371915	667.764343807162	133.136277435187	345.240882092309
1347	1347	517.173963729146	671.691556122205	131.908545658934	346.383552287504
1348	1348	513.847293452292	673.804828404778	130.802127698986	346.463610159152
1349	1349	516.419718002967	669.811860800576	127.976239865096	339.009492464244
1350	1350	532.873347753282	670.385402675816	128.330685167832	354.573491062993
1351	1351	525.284719005593	673.997347179575	131.551059867265	360.632268521808
1352	1352	531.079834962776	669.07702922094	130.311907723785	337.042509139107
1353	1353	547.252447849952	671.513084359641	128.133134623028	336.137095860766
1354	1354	500.005831788798	671.347782533962	133.975009670472	350.451166447115
1355	1355	547.349784447589	673.609460290849	130.412072066628	353.633741541075
1356	1356	546.346806691363	670.367867385426	127.928304110541	335.315990630143
1357	1357	503.038092621951	670.129363494337	125.336700577549	361.114491635919
1358	1358	527.304794177126	669.980190656204	131.032447865545	320.733178223148
1359	1359	510.322874184274	676.434997191927	133.34402740578	350.860124500385
1360	1360	509.714911551176	673.260116797188	130.861541492181	322.76582393541
1361	1361	529.295469112244	677.837373506611	134.123847117978	356.938232835871
1362	1362	503.229597165749	675.152689877207	132.463834597115	346.594627841526
1363	1363	498.199891469457	673.349600510681	131.802557450152	356.763873257594
1364	1364	514.839306444662	673.682244301544	136.002286853673	314.052192243809
1365	1365	522.612227889422	673.26366307526	136.625425728337	330.823177482258
1366	1366	537.548407302953	669.567529344598	130.110691276031	322.576947440671
1367	1367	509.116644566409	681.78914609821	130.006838891998	340.330466005714
1368	1368	524.491295850675	673.269843834104	132.635532164576	353.381021521793
1369	1369	535.278484636928	669.193061446277	129.359316669975	342.840354608277
1370	1370	550.809618729386	672.970220493808	135.047720067455	358.163380278202
1371	1371	517.647297415425	671.338807189701	129.86728560067	358.004699092744
1372	1372	516.494556486142	674.503480546319	127.494254385865	356.910188079676
1373	1373	523.223428229995	670.006167930154	123.784953624003	358.147733216279
1374	1374	519.3661407721	670.490083475952	128.046727461048	364.109952942202
1375	1375	557.425735345466	673.706466893945	130.273364515474	345.5758637506
1376	1376	524.469684524431	674.095489419801	129.849687983597	357.566122773976
1377	1377	532.854959548616	670.718664610601	126.48786294473	333.875635149447
1378	1378	504.222312891583	670.417077143518	125.326295350271	363.362151386212
1379	1379	562.326678302532	671.642036345661	133.111316058905	353.571598894867
1380	1380	540.547731697106	667.128583462783	131.720825340154	346.999800926165
1381	1381	531.932535601433	663.027555486584	131.481512404521	363.077779710261
1382	1382	533.643488967698	673.216824617419	130.505298487482	339.130214633455
1383	1383	542.657972664391	674.677854872944	129.138088395917	343.27772524938
1384	1384	519.956281978675	675.554959140482	132.793100263201	361.535689379388
1385	1385	514.511217499786	674.543499345468	134.805440948452	366.427493969236
1386	1386	511.513092526419	671.664001552033	132.73175767999	373.729538026352
1387	1387	537.602655035165	676.269209684896	130.664279995434	359.141314445496
1388	1388	486.659652574923	672.326473069959	132.007950014393	314.435732386911
1389	1389	523.185426090475	674.051749077677	126.959449249327	320.517380910619
1390	1390	541.785745236041	671.872507156026	130.932971087186	365.841525391608
1391	1391	491.866711352902	672.386577641691	128.157878348101	325.576775683806
1392	1392	501.771778529607	671.670715276118	130.246821015128	346.30334194966
1393	1393	514.674513591001	667.151644015512	124.681351068526	362.32662924905
1394	1394	523.490580218631	670.760931188372	130.145587680599	332.722153865578
1395	1395	515.25345394006	674.473792177307	129.049285902914	319.905730515688
1396	1396	545.213653994192	667.375045591923	130.508900096742	350.43284263801
1397	1397	530.562238523289	675.739198697334	124.187990347414	348.32755785414
1398	1398	530.306574762657	666.33852252497	129.663256338575	326.54269928797
1399	1399	497.661642463975	673.069190169589	131.503810127498	332.959859084572
1400	1400	532.637071929066	673.615158102458	132.63826760899	367.235024051446
1401	1401	513.757772019813	675.634426503722	134.964940090429	339.974071594981
1402	1402	511.441063232508	668.986465294635	129.577558025123	338.032122251527
1403	1403	525.963774374191	672.761738137928	138.995367844248	336.72495918289
1404	1404	514.147283485895	670.21441001667	128.301592914321	325.280443836976
1405	1405	556.388676257688	674.140896963762	126.132853173377	361.139472569226
1406	1406	513.505597750427	669.698558777033	131.117600529785	331.728718843753
1407	1407	541.3749798034	672.595385320679	129.313566278389	335.587476573059
1408	1408	518.633236487466	669.182653146416	132.662337913611	339.536645960648
1409	1409	495.430646758358	675.0527361312	131.714923528351	302.360421360745
1410	1410	551.756862390157	670.684414804446	134.142380440759	369.377417994803
1411	1411	510.903078267961	674.825881977824	132.642144454142	325.866594296477
1412	1412	530.732810398834	675.494781759603	131.88869580074	329.890493946451
1413	1413	522.478327327965	667.034189346104	131.818965366614	335.355990904278
1414	1414	544.18750234048	676.556680964855	131.170500448779	350.78130195852
1415	1415	534.391945643491	674.125882496647	131.575839756091	330.279006437965
1416	1416	528.358541263154	670.488966302132	128.16942610152	326.696306717031
1417	1417	529.15286441894	673.791769414518	130.020958863695	347.695293388909
1418	1418	516.699268689725	671.664507411335	131.668297018172	343.748495071068
1419	1419	538.511395589116	672.661676249041	127.645367830362	323.884552206343
1420	1420	521.835112811837	674.783139179764	135.165721990049	345.747280987365
1421	1421	519.846370141078	670.314699816837	130.950156695011	348.755418430569
1422	1422	528.903515227213	668.683764072631	130.931553009076	369.259784866315
1423	1423	500.820359818071	673.637144823844	131.81818808328	328.532448298871
1424	1424	468.631834803098	669.581189072556	134.475723673341	343.703760474182
1425	1425	492.342593911276	679.41716457937	132.60190369276	340.528899979805
1426	1426	510.33337018665	671.626449103563	127.819259620429	351.223312252694
1427	1427	547.471208607413	674.826632526749	131.119438261643	334.980186793937
1428	1428	509.561590838963	667.970832585667	130.97402810524	351.855638116429
1429	1429	557.263686592484	671.49502519228	128.475357568256	339.309140829834
1430	1430	506.155377522187	674.714383711692	130.447021699613	336.96319553409
1431	1431	549.368213428657	677.989337219934	130.454103193449	374.908465069794
1432	1432	495.846729483161	669.481694824616	134.637326360747	325.860137624431
1433	1433	534.340229346906	677.017324316001	128.945475874264	325.587180637454
1434	1434	521.418840799191	674.757089550022	130.846733490257	322.801884644367
1435	1435	518.132662287232	669.812736385642	129.797735031319	345.869649875172
1436	1436	519.168366479065	669.404944377929	127.092581265234	343.855677500408
1437	1437	535.830297498643	678.123913149464	132.924665862088	373.008455534476
1438	1438	529.435981084598	670.968895056645	132.609387215213	333.518753126667
1439	1439	500.265530238381	673.616483786789	134.524122886687	364.472300226294
1440	1440	548.894759849801	666.765351812526	133.147980143595	325.474899546025
1441	1441	551.785654475435	676.055128121236	127.238143945694	324.412397317046
1442	1442	522.845627794468	669.47415701098	131.420077817371	345.905363517184
1443	1443	496.286928000802	671.795453945446	132.736546789695	350.646946193896
1444	1444	544.152517525485	671.388759868893	134.597186767946	342.190962470864
1445	1445	564.508199742483	674.083315750664	128.133617662783	352.002887540696
1446	1446	525.779846702231	669.70755207897	130.822357104293	342.218663792116
1447	1447	546.135570537301	673.881442728756	130.107678058032	356.421094625178
1448	1448	519.904640321975	671.534371041591	129.276272489265	370.484922695228
1449	1449	533.481091659284	676.022011560644	129.021949390336	355.521140161731
1450	1450	531.194274655455	670.679110128316	131.218095438851	355.619456234668
1451	1451	529.697491193488	675.659777266031	134.54765470462	348.198448324889
1452	1452	543.114571379564	667.56483303626	133.253491712003	302.606752027387
1453	1453	537.419807815234	668.586496597028	130.622636378394	336.075532105637
1454	1454	531.314216337129	672.085309697293	131.016846380576	338.946303048364
1455	1455	518.660429499555	667.627913489546	128.717398659306	336.148905345936
1456	1456	517.3343289297	668.764765877441	133.244358959069	333.596071626137
1457	1457	502.419281151624	664.1855318271	130.054225057294	368.510849159796
1458	1458	501.27689812391	672.939289023951	131.133375523107	369.562755060449
1459	1459	482.001376948277	675.529222147629	132.998996748836	324.358399002335
1460	1460	508.275515359641	671.895883081074	134.800628876436	355.317549227787
1461	1461	512.332744141063	673.571381193023	129.027849502079	355.054038833863
1462	1462	521.923824079174	671.203934065782	137.09966870335	358.768952192947
1463	1463	554.177779391268	669.167242078847	133.258437919471	340.694404819781
1464	1464	510.930287522305	667.732123611156	130.678333161676	342.425316087423
1465	1465	539.972604546266	670.350983341279	131.549259968809	342.99371950376
1466	1466	522.077204305839	671.571206384905	124.729583015761	352.734377847779
1467	1467	514.091910082619	671.56988886409	127.609187559253	326.986545328299
1468	1468	513.742445005949	675.408802217069	129.926720732729	327.155174246736
1469	1469	509.103328353856	671.937028458402	127.289897582819	317.729338376117
1470	1470	520.881350905987	669.680367890797	129.422460048246	343.294548487972
1471	1471	520.304977624525	670.52489028086	137.425545964345	334.720915794663
1472	1472	539.131077376098	676.512430765641	130.800510349039	367.620007968158
1473	1473	514.131586245964	668.714211357816	131.576587042883	344.933412106089
1474	1474	534.129288420698	672.622206983081	133.152573070343	309.829101531357
1475	1475	514.341549743238	672.520385570306	131.875514425218	370.826189810531
1476	1476	522.99385324013	676.040320994788	133.956252119248	371.941022081583
1477	1477	527.356486602812	667.31650409653	132.114534480861	361.055915258524
1478	1478	529.396799427602	672.036154408198	133.425118345989	351.14421082825
1479	1479	514.513536776087	670.129330249789	128.057845231793	363.897548417183
1480	1480	518.624899736854	673.722575629302	127.975229760955	341.0636344763
1481	1481	526.692258571585	674.742360083366	132.959964636473	321.189703195936
1482	1482	559.229883178361	673.747405623387	132.00526774859	350.509556988077
1483	1483	496.920987953061	671.643330651545	135.789747589967	311.547012470586
1484	1484	530.674170754911	675.35359241859	129.079695862811	326.216657294143
1485	1485	510.680338445772	672.111394485372	130.98938480058	345.552927487369
1486	1486	511.739582294915	672.573709095046	132.58642132987	356.81298261961
1487	1487	513.589042596266	670.739465560211	129.505347527612	307.749651342054
1488	1488	521.226708418386	673.224498182421	136.141003473917	330.83496443527
1489	1489	541.40656673155	672.153849491341	127.674609966101	328.099947841315
1490	1490	529.399834852579	674.127208537023	130.969049098933	351.36891170197
1491	1491	528.363499456956	672.096827634887	136.798565147541	359.704753186899
1492	1492	524.912451082357	674.766950990001	127.978426835744	335.239103429785
1493	1493	517.384450703199	675.12945496977	130.164354018439	351.326129420659
1494	1494	525.653380334212	671.127668722514	128.107185388127	340.186160848929
1495	1495	515.841032780748	671.788376256661	128.250897213918	325.072442056256
1496	1496	479.42455486915	669.676781893114	137.367476459998	328.219398783636
1497	1497	516.145421797654	663.043034652342	134.456437678445	335.649596129726
1498	1498	530.220542523007	673.326845987367	126.590073816358	355.578586031166
1499	1499	516.636707533983	667.212249131546	134.354585571272	314.72835742967
1500	1500	528.561072389385	673.157120494949	126.688192086245	348.022689597168
1501	1501	515.970413745784	675.534116886396	133.057675275084	323.449257741476
1502	1502	527.274481426533	674.563658343436	130.207159957859	327.724896388271
1503	1503	516.265001595747	667.093675693146	131.74681429102	329.815595919076
1504	1504	527.141007703066	668.644412942534	132.063818896846	331.295926890098
1505	1505	498.521701803969	667.514182673423	127.595986698697	342.552187690156
1506	1506	514.726851355333	671.853289554113	132.661087327511	345.69739442788
1507	1507	529.861610581842	676.542727762702	132.493927885791	321.58708060634
1508	1508	512.55915194881	671.622979534204	131.881571294911	364.573691153818
1509	1509	527.927605997684	668.849573290443	133.171917928668	330.884171502802
1510	1510	534.905781494215	665.95745966129	128.712861161781	350.280810995832
1511	1511	529.119328645514	670.212084236401	126.066852694964	343.379113087444
1512	1512	503.56436795285	677.119327213278	127.020354540126	357.341008818838
1513	1513	497.882606981666	675.147324874942	129.579927442742	366.680290670521
1514	1514	540.103655862191	672.196406976153	135.063463581226	344.157623157053
1515	1515	530.069725929212	671.03803161022	128.838360123701	334.398865638625
1516	1516	508.29469421973	672.484964184137	133.957202831863	342.871806206699
1517	1517	558.818953987758	682.222959578665	133.797854063822	342.676327439297
1518	1518	514.657529897464	669.437946576273	128.563051341831	332.085863105699
1519	1519	512.274963010013	672.630538260953	130.845054075626	380.089047796689
1520	1520	525.649877675924	672.119888399483	134.082751903608	332.715376218021
1521	1521	546.992523010136	676.002332062237	135.21198176752	372.884113939512
1522	1522	512.970537545433	671.738187696621	127.790494146807	337.874051856014
1523	1523	522.658505004779	671.182952459949	131.11368298556	365.851501066505
1524	1524	526.851639554453	673.8034049252	129.409044351699	340.780574680677
1525	1525	527.950640562156	670.384923008501	131.235366023599	350.020706641917
1526	1526	496.185639681138	672.305761916156	127.054381427979	331.900847720896
1527	1527	540.987746999553	670.370619788095	126.203482156444	353.890294249423
1528	1528	542.04317871492	679.39891518554	130.787496803347	338.069253699637
1529	1529	516.654679579485	674.11381365575	130.59075299396	330.339845821504
1530	1530	522.808184874412	669.355736755266	132.158956071799	335.93431290528
1531	1531	509.140529845084	674.820315286365	128.016493401801	368.19587037289
1532	1532	517.647407876331	672.136534650035	129.367524026023	323.355340071523
1533	1533	515.686618506707	671.231642349302	128.564011737586	343.945354171853
1534	1534	483.166272434231	675.81491149406	129.639538257717	313.192063417547
1535	1535	518.860140730475	670.89658188341	132.080086850641	348.23442188171
1536	1536	530.736967059779	669.895563571156	133.529482558604	342.400248184569
1537	1537	530.128910476108	672.133884189713	128.015049043699	342.419431050998
1538	1538	500.57613783879	670.590422008576	130.920245054541	329.330130597372
1539	1539	533.549635012372	670.94273471464	131.195333777922	354.425946586707
1540	1540	544.98050096644	673.531073250466	127.287844897454	352.792155285504
1541	1541	547.369949839287	673.687611869781	129.141650892347	300.852404260577
1542	1542	528.388355112841	670.382184641354	133.067117175112	348.829815376348
1543	1543	529.307863711479	671.044140194173	133.680747768966	324.504931086607
1544	1544	484.682275842907	669.974064416926	131.508372090628	349.920684170026
1545	1545	541.524117682813	666.363116648113	127.885700323091	347.073002824771
1546	1546	532.228540848556	672.931963087319	128.236563359886	328.099994904491
1547	1547	556.568969206875	670.980926972751	128.600010270688	364.376518532733
1548	1548	530.679547477042	677.160217675204	131.372840827097	361.672780781786
1549	1549	523.989439807642	674.198259013671	130.379160548936	351.657693130241
1550	1550	517.85918968519	674.22844393426	132.478090884623	354.78724460951
1551	1551	516.319914638728	674.878548558747	132.1008107347	334.548876940448
1552	1552	517.060010086787	672.958562908921	128.941843615797	346.094375888601
1553	1553	540.578634376	672.81428553207	131.914553514088	347.036973685948
1554	1554	536.933568343281	672.640588946886	130.958119466736	330.700200893391
1555	1555	494.772860058912	668.500579382781	129.096677108822	346.3867354953
1556	1556	522.203460217751	671.800029564032	132.043238524562	353.50175360781
1557	1557	520.041065143553	668.79963272055	132.373975699936	338.02596157274
1558	1558	471.820712750487	670.027825711004	127.614621640749	327.265539070687
1559	1559	515.597488709078	674.380187354985	129.462017486438	339.967512033232
1560	1560	521.379054192626	677.398335808451	126.716409734237	342.87152845099
1561	1561	523.105172734042	672.325596194637	131.418141202996	346.866110454208
1562	1562	553.702475299346	667.4063212123	131.43426869639	341.302693650758
1563	1563	527.777187841541	673.738334601145	132.125433421399	362.467545601373
1564	1564	511.843591380644	668.572127371268	130.974638085586	340.971331832108
1565	1565	528.596401095692	672.098096708577	130.751752977685	343.091909497152
1566	1566	517.992771103949	674.373089866792	132.961254578112	332.884049885681
1567	1567	517.233828692224	667.538544121984	133.776379322349	362.930328328022
1568	1568	523.214390309895	677.80872730967	130.556890906694	339.565275852355
1569	1569	527.65671919742	672.034262924008	133.744016165148	340.862136345667
1570	1570	534.91107122837	676.350167184627	131.505686570278	339.163895570092
1571	1571	536.700211190193	666.443568397235	128.218937273011	353.627614448397
1572	1572	542.635680325107	674.580532175646	127.67237031883	375.437025196447
1573	1573	516.926182515026	674.711576665531	132.288524602704	333.011933850312
1574	1574	509.177628410892	670.087151671351	132.953022318573	364.163274637514
1575	1575	528.136454667386	675.957168859126	130.284364673922	315.556852532731
1576	1576	484.415408261544	676.549857050323	128.604210449697	334.852711930195
1577	1577	510.267449470606	672.321368573113	128.304918431507	335.744779368513
1578	1578	538.224142275737	671.047859165529	132.904359255691	332.138825067554
1579	1579	551.417131256708	669.359943622072	132.413172352039	343.121876479769
1580	1580	488.847119229497	670.359450813016	131.137710004722	315.091758946779
1581	1581	520.23913711703	661.76821525982	128.372004610104	304.326114198122
1582	1582	527.725514157749	673.057502394506	127.298187102399	356.523055768371
1583	1583	530.855582530786	677.382299274297	132.083283773875	330.245814576701
1584	1584	538.6508186159	668.617120435082	127.779662747458	338.370621138845
1585	1585	497.74539852804	677.613264481239	124.881353167759	325.028739985625
1586	1586	499.169595705305	673.186656597086	129.794013451913	332.481073781705
1587	1587	544.040777385583	668.586660008089	130.207612375757	333.017437309777
1588	1588	548.969598286243	674.283933154467	131.10730091979	330.39473103441
1589	1589	520.170822466322	670.291463710086	132.331871156146	353.268852484352
1590	1590	500.174180812089	673.540795671552	133.11449868032	369.512298049403
1591	1591	535.371283530306	670.822032505967	127.814467975577	370.948717175187
1592	1592	505.185070778846	675.366344013431	130.97197776093	339.812114050812
1593	1593	523.648185940442	664.102048821724	126.256448723845	310.039308210851
1594	1594	512.814440247122	672.771542222371	137.588451397203	318.716206681815
1595	1595	516.516030954562	681.192432042398	130.5349264707	342.918005796481
1596	1596	530.022889516533	667.143759852794	125.827790573426	362.417101021142
1597	1597	535.615495050933	675.58680852305	134.273861490128	386.985701310248
1598	1598	479.745968890846	667.431416549178	127.954584139893	338.867972243448
1599	1599	522.019851196426	670.50519076069	133.408909782555	347.831479545737
1600	1600	525.617247438916	674.306691789733	127.963690521047	324.015330590444
1601	1601	508.532996093085	671.992119930318	131.366240181442	355.105754994124
1602	1602	514.613499581229	668.194031610305	134.053205037821	344.932830812946
1603	1603	541.57412551579	672.437063612441	130.647805104576	313.52575709392
1604	1604	526.93965667287	672.57209108949	134.197952192626	301.287097121056
1605	1605	524.49024463896	665.072647566787	129.939169686892	354.520406542573
1606	1606	554.589124956337	669.990588603585	128.362852252697	351.765117059071
1607	1607	523.525620640939	670.626837575903	130.403699030404	347.991822933787
1608	1608	514.919379316216	670.552171750566	130.114123924342	343.598399220097
1609	1609	503.507797833923	670.730022492667	128.038280158584	332.208418515615
1610	1610	515.621061855074	670.788912783289	132.228389684445	352.487341373259
1611	1611	499.613194403918	675.449770333195	131.068562536682	328.540188156357
1612	1612	507.725336909798	670.089091581346	130.500107310284	387.015619784746
1613	1613	506.671975057522	666.159413741211	133.655868450362	331.874177899286
1614	1614	537.36563071648	673.830510692908	130.712010669632	357.022646286113
1615	1615	512.033893395398	677.065460108769	129.859006540607	352.818396686572
1616	1616	499.079796141328	666.380459670145	130.768669128589	343.001714153287
1617	1617	521.401579911048	670.98527201476	129.841575916743	345.873806016467
1618	1618	518.710722659474	674.818516591418	134.55954589947	341.632210513375
1619	1619	517.726652622971	669.866378523114	130.54290038837	340.758563632713
1620	1620	522.637304352681	672.533835188118	126.201293474046	349.580918284329
1621	1621	493.960026117706	670.931130264456	129.315474786495	352.269137998729
1622	1622	499.442298402488	668.693933272728	130.674107199813	357.531969449262
1623	1623	507.268682584385	670.725009784639	134.10763987896	330.36770703456
1624	1624	534.936894034716	675.996424413291	129.549420497324	333.490384184545
1625	1625	519.165636358364	671.525264148056	130.443427760344	359.581354253078
1626	1626	520.690330861722	671.826775610641	126.818176582947	349.711918286057
1627	1627	533.92167707026	672.142655810972	128.772640356237	381.265858345777
1628	1628	507.606752763316	670.499860538886	126.511439820318	346.129355978868
1629	1629	546.169804463977	676.583486359311	133.080617328513	341.930307925114
1630	1630	498.538735910463	669.794744533593	131.375614978523	329.539087999258
1631	1631	536.343737363857	673.522092174228	130.831939452381	329.464283159649
1632	1632	503.265505522642	671.703288450388	133.391229587423	360.477396416677
1633	1633	494.203817442689	672.631893535945	130.279442197373	345.010255771025
1634	1634	500.980915133558	674.651530477184	129.876381228472	337.632220973572
1635	1635	526.115400976008	670.650570114369	132.169852619719	344.606117099694
1636	1636	529.705570473226	669.966620522383	136.448234001731	356.257154967089
1637	1637	530.059807474649	674.066349465368	133.490638677039	354.899255177149
1638	1638	553.739998344119	675.42627310162	129.328138811467	348.17118283595
1639	1639	546.385198889113	665.963562030023	124.312507139438	335.648879880514
1640	1640	536.657669642573	676.260243484484	129.931865849359	325.548030189434
1641	1641	532.727950042189	675.831037706204	127.318367292975	333.482988044652
1642	1642	536.225517020339	671.178073975772	128.308379927936	321.072665503255
1643	1643	528.084131281751	672.43436049971	132.522767454255	368.082116300386
1644	1644	499.116818127179	671.672946017578	129.745067228443	361.935608548374
1645	1645	519.009401467439	675.825076036659	133.97480981843	341.263643516172
1646	1646	522.726932943083	674.159427322416	129.445270719438	364.454886789028
1647	1647	566.708507918049	668.964897319231	131.608594002313	343.801757041005
1648	1648	515.741523154546	673.625176120035	135.499049889409	345.188278808825
1649	1649	509.800304503267	673.221164836833	129.430299147763	326.775930482545
1650	1650	510.695098137898	674.78783661453	130.655606662343	349.817505546486
1651	1651	522.134081357231	670.076156484604	134.920877677586	324.050592962879
1652	1652	529.145342584913	669.177055380212	132.922182723404	328.48936063984
1653	1653	494.561324627746	668.763483074211	132.288968627778	370.07724470191
1654	1654	490.655229911086	672.89820107119	130.18544643504	363.590618844097
1655	1655	516.252841152798	674.970809874544	131.665883394304	339.758904653679
1656	1656	565.705635998949	673.016785412662	128.9983301439	344.997829596686
1657	1657	516.953191476372	669.767797118613	129.559300462025	367.472631266019
1658	1658	512.659270039107	676.073424828983	128.162911239803	331.814215127002
1659	1659	485.083513055086	675.834373689769	138.361025059861	344.274549570503
1660	1660	552.403116669091	664.693116119007	134.245277972607	329.048957061504
1661	1661	529.763182636978	673.47736602036	136.428198416682	364.088052707371
1662	1662	531.100270461737	673.174046649802	132.084136165135	335.803985186174
1663	1663	506.062676203405	671.756753027818	127.826009378672	340.326050388373
1664	1664	550.245334932699	672.239163718403	127.238052874647	367.44131215515
1665	1665	553.346071906819	671.480549368074	131.04006920352	344.39133285181
1666	1666	504.737344079162	671.1785704875	130.86852842132	345.417686018893
1667	1667	510.713446967827	668.673140243669	135.592733938351	345.228690189283
1668	1668	527.347454393606	673.13295002051	134.555380077088	343.82641085195
1669	1669	518.429729039942	670.985276027924	136.053851572188	335.934574994924
1670	1670	536.075571114137	669.759835399365	133.754972345869	307.735081442284
1671	1671	529.355826741709	670.075482547294	129.113654632799	340.202113391359
1672	1672	555.749963430494	674.854950340735	128.440749326525	349.952687398123
1673	1673	548.042365376262	673.336078059975	131.563722514372	347.054410725062
1674	1674	524.866285594961	671.168423892872	129.153041873279	360.463535554555
1675	1675	500.727076653116	665.840806427631	133.18883864738	354.371935453055
1676	1676	536.357202097113	672.37145179966	127.733121889312	328.955362428057
1677	1677	523.226640455151	670.426897812722	133.288189835018	352.910359607259
1678	1678	537.214652824584	668.3005472659	130.402190393352	334.047141451162
1679	1679	518.65721964459	670.319542830474	131.450243203178	324.097743732442
1680	1680	534.733074746609	676.797960105216	133.802651440922	337.339866745301
1681	1681	552.031018513156	669.428811887871	130.38859975613	342.238701974928
1682	1682	524.094527155949	676.780307921512	127.93754889347	333.101301237757
1683	1683	533.867555216843	675.198482129966	132.37292077402	352.518358040886
1684	1684	512.264634344962	674.154986101927	140.544777800449	344.369004888066
1685	1685	507.288418863868	670.007097720181	133.98175857803	330.894220686317
1686	1686	513.914462479682	672.809385062842	125.93110444804	346.429618981472
1687	1687	521.83983703564	668.591748685726	134.063105725108	327.629019626723
1688	1688	529.875692607119	669.332645246697	130.314814676306	374.980669968818
1689	1689	528.452991321312	677.271005096135	126.822958127102	339.796002402971
1690	1690	541.244307807087	670.023913265804	129.004193237932	373.947281742276
1691	1691	517.076997048733	666.55318698138	129.234829134464	329.432468551461
1692	1692	554.899497544637	670.096681240562	132.383695639969	349.583942893901
1693	1693	528.594801259513	671.849029623699	128.315223662056	350.27943542019
1694	1694	532.015586324248	672.653739749387	131.290348363756	346.215135197243
1695	1695	516.243296280335	673.786972962307	134.043046200868	340.650719044099
1696	1696	495.406092964694	674.54707071061	137.353145056444	327.497808122493
1697	1697	520.942253142527	673.106397393284	132.073374113541	341.655833267127
1698	1698	531.639108056064	675.582814631883	131.134666811844	353.189707981295
1699	1699	524.488081579012	675.772880674643	130.146217217192	343.317781652989
1700	1700	522.747726901738	670.397123557289	135.751764042865	333.213892137805
1701	1701	515.427676140268	673.213236213587	132.271108110911	340.87490852894
1702	1702	499.362386670784	670.144718944303	125.694095347991	347.584684279002
1703	1703	534.719463135275	670.496029585935	123.76971778523	356.555550855247
1704	1704	507.042281235924	669.229213161304	132.339572611926	345.774657889914
1705	1705	533.121849635979	672.497666801791	126.010814706229	322.292385238873
1706	1706	530.164047208842	675.174820030904	129.270296298668	349.378637123593
1707	1707	513.061362910813	670.724606215592	131.887008845279	352.763152947921
1708	1708	546.403314974216	676.462569441865	131.63076430069	350.606612751561
1709	1709	514.511166967446	675.111114685281	133.397415383941	335.903696569593
1710	1710	540.742490002061	673.186780563349	133.232194932814	328.090772662124
1711	1711	512.99661579179	669.491050348471	130.72295046795	348.424153851443
1712	1712	520.030299037289	673.55218439319	135.750505932214	380.790947513018
1713	1713	527.284767832314	672.859755122979	131.745665178236	359.244808478871
1714	1714	516.217798027045	677.624553553061	128.41527253423	341.396508358799
1715	1715	528.858568735129	672.242886787616	132.123607850408	356.100616828342
1716	1716	510.083212530816	672.372565530946	131.913720517642	326.708060017159
1717	1717	492.360006492626	675.949659275466	132.95717272848	323.688437461741
1718	1718	518.131072228179	667.331911994629	132.741770246663	309.120951224167
1719	1719	518.226969207376	672.434150191882	131.790695797289	339.709119605206
1720	1720	530.995728726529	670.212193469604	137.262135826864	323.688795732238
1721	1721	511.936688171449	668.600247926984	130.684169468833	341.30743182102
1722	1722	521.877146653088	670.133639952852	125.71108348691	351.234797907399
1723	1723	507.55964033329	668.961449413578	134.707211660196	353.902876657286
1724	1724	523.861007726444	672.341629628068	126.762885502927	350.67429200963
1725	1725	522.622652039689	671.03421447964	126.404640350858	344.956935111422
1726	1726	515.588588003277	674.693830334754	125.919766801306	339.604364197978
1727	1727	525.62546891673	669.089730247579	135.65247914372	350.774371157547
1728	1728	525.828059334583	677.584923524575	134.256168359958	365.448152180743
1729	1729	498.36220617828	671.950021796776	133.389418202312	346.880610395609
1730	1730	522.717005793122	673.532114972145	129.261750258876	346.950456824558
1731	1731	539.779646209205	675.297989886148	128.140931328127	337.527883901875
1732	1732	502.942188116456	669.871073767567	125.960221069783	350.463338919387
1733	1733	501.648331374583	675.551496700924	131.980425238878	347.486106477723
1734	1734	496.081104312866	670.49176779797	131.386024055537	341.39321084648
1735	1735	528.109251628753	669.272603196434	126.942780212841	315.313373883037
1736	1736	519.713661062685	675.361243947022	135.764628627446	313.42646728349
1737	1737	508.537327218773	680.036010330448	130.115240804413	332.538331688809
1738	1738	525.760903118909	666.531136193442	126.564120012855	367.062193014215
1739	1739	512.16409186298	676.670668007903	132.40407354014	323.155631714005
1740	1740	554.490028493078	677.357750965273	136.122167644633	343.352101607886
1741	1741	525.649836109307	672.171273818059	127.707993155829	350.935435416826
1742	1742	542.732161838777	673.778104406623	128.29471423184	331.99710622649
1743	1743	524.806614908178	671.923877110696	131.7885425869	325.014804872083
1744	1744	525.253624507134	666.682197251882	129.90543466337	361.324146649708
1745	1745	499.659040369673	669.358441410993	134.84162330796	363.825636083677
1746	1746	514.906570508537	672.22385629682	131.629177103205	343.138267217548
1747	1747	543.698178274585	669.821694598947	127.706266322892	317.557312814943
1748	1748	554.11395921548	673.8404755017	128.023878692876	355.72048257735
1749	1749	506.689602017919	669.671081014582	134.042684014304	354.098744474853
1750	1750	511.047394307258	670.859365488936	131.897610026218	328.784028454226
1751	1751	531.326087184359	667.646847060966	130.771640613883	354.940189331838
1752	1752	501.155801532381	667.532817864649	130.309175207957	350.874736535886
1753	1753	534.630499878985	676.605018708282	134.203246050327	346.867290472529
1754	1754	534.495788629935	674.258641339902	131.935492777409	347.922497419632
1755	1755	523.036211341905	674.768226009232	133.825227710658	355.374436244775
1756	1756	513.602316313364	675.741629225495	133.422056883767	359.619229678658
1757	1757	533.391093303945	676.776918535759	128.572796507901	346.376332912044
1758	1758	519.468227404398	674.153983542079	132.656154930168	362.729208911331
1759	1759	514.513599951948	670.719724885759	132.270379455911	346.92153118973
1760	1760	528.693077837117	675.833228777272	134.190149322654	334.308996667142
1761	1761	500.471453363303	670.710173046624	129.252470073043	381.711943536219
1762	1762	527.787504062732	669.595169985441	134.239215859887	359.400628177679
1763	1763	530.406621851114	676.599684684972	129.397465429707	339.88477195351
1764	1764	519.103437204774	665.971478964366	131.024379336224	359.857234839121
1765	1765	542.156216961954	670.774304261924	130.04226212278	318.744110060949
1766	1766	543.724085018973	670.863988297972	128.593991686515	334.922226002668
1767	1767	525.051672646598	672.440986029033	130.578918867246	359.914067631763
1768	1768	491.163933113769	676.217862587912	134.168239682037	326.339124832667
1769	1769	530.479386369348	671.289076645503	129.195294653969	367.283013786107
1770	1770	557.963869680336	669.245454411977	135.951967616326	354.187917758856
1771	1771	543.288853082178	669.438693295055	130.952882391955	333.441922765364
1772	1772	550.950121599839	667.134377488776	134.371214935423	368.405545480816
1773	1773	508.127678812046	678.291873238331	131.157673050829	346.23124774578
1774	1774	505.190996444925	670.292051342034	131.782580782265	347.143490653218
1775	1775	508.591394585953	671.916550946664	136.101823103362	339.795005229752
1776	1776	522.517957131746	671.413468034787	124.978214405188	349.052443297702
1777	1777	551.328946323391	671.910283706145	133.60109415426	343.176562941457
1778	1778	533.849354553958	674.128882122608	130.287646251096	321.875581447909
1779	1779	486.66243301672	675.423848788952	127.424122557354	333.140075150669
1780	1780	496.746515586234	674.156083395348	132.836108662155	380.92557219071
1781	1781	518.759624704781	670.595127217747	132.320929138305	371.279871075022
1782	1782	515.987562284293	674.111935899931	133.24522492537	339.099808751525
1783	1783	515.055938286346	667.780351484226	133.435873633307	300.023908126812
1784	1784	521.345692851138	666.74696874537	130.852850345966	323.88999111026
1785	1785	541.481671455787	668.547129096632	130.586570292314	338.436658480331
1786	1786	513.557788242761	676.692254466524	130.150269086542	351.240876124745
1787	1787	538.230793513871	671.496370600101	131.308593373713	344.945694815183
1788	1788	537.776207015957	671.21210301618	132.368602167768	346.387841101924
1789	1789	564.604949824024	681.295571654108	131.086527015027	325.105498044154
1790	1790	532.025145335094	670.855112861312	131.697964406793	325.65253365173
1791	1791	533.681051222902	673.289452369447	127.663389878452	358.854335556311
1792	1792	504.803759856371	670.563744411321	133.716471658753	321.08637913267
1793	1793	566.673677150496	671.417844707717	130.650536367877	315.131755219376
1794	1794	547.694645338391	670.145373235334	130.213871201673	334.45413322693
1795	1795	505.742642090098	677.312156584371	123.657235982441	344.614869155606
1796	1796	527.221365899418	673.479841471749	130.474866319882	343.094319951817
1797	1797	502.728212956172	674.900142420351	132.948164278348	298.595709259884
1798	1798	501.610264263876	664.694275099772	132.14228846518	352.569563232384
1799	1799	525.781713193475	672.626633684305	132.684268633522	325.479931232546
1800	1800	550.050975573581	670.200985078326	130.326814165522	329.777416458705
1801	1801	535.895420507272	671.947847508638	134.563480774228	363.949115792463
1802	1802	509.880662226767	672.995800585161	137.486420618868	385.200530346004
1803	1803	525.397249102204	669.501674674034	134.405629133679	327.498545437848
1804	1804	499.204103928719	671.518104752868	130.299644617099	312.355157605488
1805	1805	519.09221836044	673.131547329533	129.855951068084	323.078776141514
1806	1806	524.615688994985	672.064319379955	135.540862294849	362.009868019139
1807	1807	508.946101855919	668.926820168369	127.256379619996	333.436483523824
1808	1808	531.92905447476	669.304782297076	129.911202707174	330.388431548014
1809	1809	516.181519966109	675.99248434011	133.750524588568	353.143169848833
1810	1810	524.338444601219	673.22409376343	133.513015611036	287.710715843104
1811	1811	504.902479583843	669.546253933613	134.407937303262	316.171320044096
1812	1812	559.559955234894	672.204636076207	135.819285420385	342.429646066016
1813	1813	532.262312449434	672.082285407619	134.016965360819	354.228691997562
1814	1814	519.063725242839	671.026101049284	127.555060105235	292.144369823443
1815	1815	529.954409590644	668.236885961483	132.127584163747	333.590727131246
1816	1816	536.322121850748	670.717110819654	127.893741452239	356.607521707
1817	1817	523.541202966902	675.486037251599	127.906434702852	338.854884785411
1818	1818	551.240508184431	668.575986961235	127.864023112952	322.782471131974
1819	1819	508.763002213623	675.146031812276	125.935618943973	341.900977697668
1820	1820	516.163239212335	674.389218233995	131.347254518442	368.847947152248
1821	1821	542.057138797067	672.510141583086	132.182896767544	360.446516482655
1822	1822	526.087892720163	672.116213793355	131.861561520372	352.112204673489
1823	1823	548.149943519992	666.331812640427	133.912514373252	321.944960603014
1824	1824	513.782347843868	673.77193021245	130.053391865345	336.692383118682
1825	1825	541.774224795393	674.8525988336	134.631102073803	318.124338107796
1826	1826	527.436381071762	672.5851947986	135.938841344787	340.204056831518
1827	1827	531.886344321289	671.918615069295	131.633567921971	367.257889326472
1828	1828	528.634743606311	673.242545992043	129.631997089354	330.951477698017
1829	1829	486.070262394928	674.633569527665	133.937241842715	356.96964503279
1830	1830	545.485350091434	669.848607738074	130.552670474684	332.608301682964
1831	1831	517.224016758642	671.392904145244	131.473741372706	323.727650793907
1832	1832	542.332546696707	671.722639669173	133.023020941809	357.824102928587
1833	1833	541.999303707446	670.981077632976	125.562094680572	327.297243905117
1834	1834	525.5615895098	671.302443751891	135.772142520298	332.587096570338
1835	1835	515.041927394596	668.824022948099	134.101397640405	315.3020351591
1836	1836	517.294081566983	670.406930985031	130.116515377882	321.084378231754
1837	1837	506.356625339967	672.008313724005	134.311379552228	371.865289097218
1838	1838	517.281994606598	668.853089801297	134.948990107969	317.992527316581
1839	1839	508.280905652914	673.182289632264	131.238385893584	322.210383253452
1840	1840	512.876772841483	676.789283547146	129.412722742429	343.879868241256
1841	1841	531.368352781196	671.875939377553	134.843670582362	326.38815941518
1842	1842	535.904141360682	673.608169279765	133.424592193585	371.556089469989
1843	1843	521.492150273588	672.845430320795	126.656620385347	353.398759057463
1844	1844	496.746829037892	667.330505223031	130.588099247411	362.435844831385
1845	1845	508.664279443035	670.319094423592	133.75655332127	325.504289898746
1846	1846	493.18084575758	673.91796710309	129.909035111789	358.018787464588
1847	1847	507.325010480657	666.70803642063	132.849517843597	345.172961078556
1848	1848	518.874327339809	673.190564380878	128.966739627745	346.345327597483
1849	1849	525.949672144952	671.258682630759	131.11657105131	385.711638546144
1850	1850	497.359790933383	664.442540370677	127.476733187824	295.644816045112
1851	1851	512.483210695783	673.432198457212	132.653163783329	344.995670280177
1852	1852	527.820864541454	669.903953853803	125.463040706637	348.105691135166
1853	1853	546.408085225543	673.504513075394	135.943136324682	327.374997753104
1854	1854	490.92989084469	672.903696000767	133.393286743734	318.338759806295
1855	1855	514.565615398994	670.268992099657	126.620054265948	351.36803584006
1856	1856	552.905136593167	676.765985453226	132.816621379994	340.984992220731
1857	1857	519.196050715715	673.963584993963	131.022449207059	351.249116712898
1858	1858	483.838222393966	667.904923755551	127.557191608095	386.444636318234
1859	1859	514.784236759457	671.255502593744	131.762759213346	337.85123805273
1860	1860	531.613119798409	670.160004817074	128.970771499117	366.740279852985
1861	1861	524.783682337936	671.296719475753	130.522649917896	350.853251256839
1862	1862	520.936202674582	673.361878370687	131.517614225401	335.148597098746
1863	1863	506.954753172816	671.155065186799	134.734060806036	332.725109372891
1864	1864	510.039690959397	669.009335502569	127.966053844815	348.561841217087
1865	1865	512.474043234484	674.846975344357	131.109739814434	363.709046540835
1866	1866	521.26188455327	669.025270264351	127.096720454307	337.100577546594
1867	1867	536.2940521439	665.081463126122	134.357700177145	332.3707993313
1868	1868	531.293037009037	673.253056882764	132.321671066536	357.201835436254
1869	1869	520.356955234785	674.485814072903	127.821334138399	367.028777112136
1870	1870	509.929152652955	671.916219540635	131.007552438809	338.257600950461
1871	1871	514.03951036513	670.703667161631	127.736748644509	355.978335956383
1872	1872	541.37581770505	671.212775218186	135.272680697788	339.579740780092
1873	1873	544.20002794815	674.355797027804	124.88058875142	354.065665049216
1874	1874	515.836497774475	671.595902934356	132.792861965045	355.827747195427
1875	1875	517.911925121673	674.316153230147	130.428172828918	327.435333571619
1876	1876	510.633223659725	670.242287876013	134.859024079198	356.770974148546
1877	1877	494.591193859928	672.864510329871	133.66264992693	355.340114890793
1878	1878	504.332017116544	671.262085890075	127.646744540474	354.059890480851
1879	1879	516.367086861697	668.678942491693	134.83725310517	343.543959370091
1880	1880	513.917534333655	666.619228617878	134.503057906184	372.533456636219
1881	1881	525.517157967087	675.18461084815	132.295569846481	329.985581975035
1882	1882	523.114750601875	670.866623631237	129.718288679723	357.147910660454
1883	1883	488.944607402437	668.31101901802	130.605667986623	332.407671524815
1884	1884	540.979741372141	675.378377332171	133.447315219721	346.631499384902
1885	1885	536.632967143396	663.307153683721	133.682615153022	346.831093277988
1886	1886	524.897509269882	672.473808053202	132.003456751902	339.216678993859
1887	1887	524.69156000365	670.569104214323	129.864256542366	353.886936249154
1888	1888	541.561481212914	669.137907632693	123.868915847454	344.467527482085
1889	1889	517.309738689235	674.151840687822	133.455092610622	304.958386185056
1890	1890	536.768729823907	672.721969638476	126.493746567686	358.315691899438
1891	1891	529.449916417425	672.880498853844	133.782587757651	355.696507067761
1892	1892	534.274835925164	668.730803020366	129.578758699679	336.832518721847
1893	1893	533.898966533139	673.137881716574	127.590323405534	349.507981315247
1894	1894	513.254875958936	665.826901541338	129.321979798603	333.070724249932
1895	1895	530.243224111786	674.31154800281	130.766029187524	364.669519101806
1896	1896	540.522403833961	672.700126448367	130.483914326355	344.770795499732
1897	1897	507.24847710639	669.42279592272	129.709822481035	325.543147583446
1898	1898	508.846705236913	673.531393776981	135.832542066062	332.640977634447
1899	1899	518.97019055474	670.99960528133	129.661455204468	371.785997661998
1900	1900	519.888866223926	671.559948845036	134.531655842936	328.730254814734
1901	1901	505.222106269416	676.565522589392	132.112541733598	345.87803987628
1902	1902	521.985751553249	674.278832765762	132.791575161876	337.581099509386
1903	1903	532.812135516865	671.787187568254	129.482270403316	342.602459135161
1904	1904	542.17249906667	668.629683844334	129.761855022672	342.706744790004
1905	1905	483.10538999271	677.439503066148	130.453228810872	345.777011471903
1906	1906	519.819132305336	672.727482982929	132.707820989198	365.342212627043
1907	1907	539.147985111653	671.794685188457	133.500137221656	359.29351785272
1908	1908	527.080978914633	672.906471759222	138.118628201268	332.08136137263
1909	1909	508.286591610246	672.189686046701	133.257470033681	304.751379097795
1910	1910	546.679407700501	666.379051045837	126.523713661584	359.712814579872
1911	1911	524.075253307275	676.37602217677	129.849912689854	346.374665182617
1912	1912	532.607637561992	671.992162645414	126.421317138619	350.683555461688
1913	1913	534.591883725798	678.728427953751	132.911365579048	334.932529136602
1914	1914	499.215810313841	666.512322070757	134.69812967578	345.840238452131
1915	1915	523.004298758716	672.872286826083	130.695029766077	361.436562912687
1916	1916	522.072363911153	671.525955486381	133.266415960703	317.115470334534
1917	1917	526.281267465077	678.108547237347	132.012052294497	325.108252786243
1918	1918	536.3502065145	673.527942052416	129.254825088484	346.116404836945
1919	1919	517.086241395705	673.241445350809	129.895110829994	351.516752188477
1920	1920	533.376856918129	681.38279705365	133.085879949072	345.445200587443
1921	1921	511.138780910123	675.805487012453	136.186043094695	380.73670220393
1922	1922	519.311082107113	668.907529679566	130.11978426082	312.013686378578
1923	1923	504.775098640778	676.975804378053	125.31669939403	357.55462053724
1924	1924	522.452817905365	673.806099385966	132.326479575072	332.380875340596
1925	1925	543.028736770731	666.350768233986	130.941301950945	347.905169748344
1926	1926	542.039460706128	667.348275158	127.413121597966	356.191598693917
1927	1927	528.576175059727	672.635777685932	132.730205748153	351.270546117382
1928	1928	522.924912456826	672.694065670671	131.860177909632	344.810927448588
1929	1929	547.098437398795	668.128215620794	133.241982264935	376.127761465462
1930	1930	532.648838888425	677.057301097824	133.56617579517	326.456961139186
1931	1931	536.1364238957	668.086884396673	127.777257433989	332.232523631822
1932	1932	529.125076534202	672.485647991665	134.973128445377	352.725577133306
1933	1933	532.949182309642	672.285896021154	128.823345771408	322.951100551527
1934	1934	525.340916368819	670.672328948211	133.81122184949	335.491626758014
1935	1935	535.007375722249	673.413453302897	131.123722454447	328.270721362568
1936	1936	524.306184423811	669.81787563009	131.49993305539	353.957933554579
1937	1937	490.71008338275	671.262197303931	127.414638551462	342.260845934787
1938	1938	543.095809844651	671.670949754378	132.884477706551	373.751772956328
1939	1939	556.670939435017	672.728426680237	126.93980837582	333.192804233691
1940	1940	521.79049377798	668.464255152705	128.884182307549	337.56141372901
1941	1941	529.229053485756	675.821130337839	133.23187360727	366.371253319321
1942	1942	502.165693680727	671.805880624062	131.344522294048	311.722411909134
1943	1943	506.821131929422	675.3073866307	130.338279723928	351.413676838128
1944	1944	531.044323917906	673.540018297914	133.584345801938	337.147557846775
1945	1945	524.38290561408	673.776826907305	132.066889869914	359.800749864248
1946	1946	525.398029454496	673.236994237758	126.099172028648	321.742732400895
1947	1947	521.726534149795	673.922199427	126.242504595795	317.231352235263
1948	1948	501.09944618095	666.421587153293	129.584439440422	355.666849792496
1949	1949	516.44141973454	665.720013787735	133.73554190111	345.689568108669
1950	1950	503.944677892654	670.017407876223	132.743280377774	349.960936723257
1951	1951	516.463441627114	671.609172894646	135.314349300753	336.701476808405
1952	1952	524.750828392523	668.039200603391	132.407980629837	380.137861828785
1953	1953	531.10157662174	673.798158181516	129.285584673818	335.491877026476
1954	1954	522.051015666535	675.793333764289	131.800856599463	351.962532617353
1955	1955	531.098354487448	668.697587945409	131.6854478604	360.683726418414
1956	1956	493.206002728252	672.947489352782	129.504157019325	335.510055134121
1957	1957	531.673139312343	669.271770436108	129.766108576109	323.341107470549
1958	1958	534.33660423966	667.848059765549	130.295249719337	345.502705468272
1959	1959	535.374251873572	670.264071625648	128.726510686803	337.800475795275
1960	1960	504.301485197116	670.744667832899	131.580277317553	320.595213632187
1961	1961	506.104645082725	673.08788547477	130.360874612754	357.68708921454
1962	1962	539.705137725943	677.922285810288	128.448619132733	368.009868106309
1963	1963	529.592583412755	673.905592848814	134.992765166612	375.944852267462
1964	1964	527.226200845088	670.220056086793	129.13145682511	355.67925198176
1965	1965	538.375959935706	674.124072855945	134.209947376431	330.081584491021
1966	1966	486.862861124259	673.974067784427	129.158885165159	339.056036248583
1967	1967	535.376395797546	674.546581027466	131.997860772143	358.744640718954
1968	1968	526.935084682678	676.854138472997	131.394546434872	357.125275433059
1969	1969	524.753342085749	670.71313258771	128.028332738749	351.285150197143
1970	1970	515.413553140295	676.833317575279	133.001804756828	334.802509765726
1971	1971	496.500649371908	670.6165731072	130.58843061431	365.803494210824
1972	1972	530.847039304753	670.528947001263	136.07468396754	336.855591000551
1973	1973	503.551109981575	674.037026566282	132.272350048843	345.781559568224
1974	1974	491.026244130894	669.829925709778	133.40477873978	348.431239215104
1975	1975	527.188650422164	667.207001772168	129.947518944863	343.900480290103
1976	1976	517.853578037093	669.906465060314	133.409090597266	352.971082674405
1977	1977	544.937761908422	668.587943668279	135.248984021809	329.15744473483
1978	1978	512.96582402658	675.286206549175	133.925378510232	334.669773979317
1979	1979	496.965283354497	674.078548332248	131.925678604853	330.178899301362
1980	1980	491.857403226717	673.053898970629	130.187655276902	356.384052589671
1981	1981	531.387697965034	673.879628124398	130.915167336605	353.226629984956
1982	1982	510.184115135369	670.44232714639	125.350815280929	337.606798971804
1983	1983	542.572349794235	674.409474853259	132.093336079528	360.202277963962
1984	1984	510.416305047185	669.213746282232	132.551816486292	326.811686301893
1985	1985	512.375005093919	677.588778485172	132.680781099122	362.306771676861
1986	1986	537.966993178286	666.775427381072	131.429849428449	372.543427440889
1987	1987	515.700965105027	673.116544168148	131.854503131733	319.106183342744
1988	1988	543.972827405957	673.861336835944	127.635302466834	353.161375444382
1989	1989	501.835149654126	671.152544568065	132.085172944505	332.23434801564
1990	1990	495.066716379994	672.098369621945	133.063762392999	324.598720486184
1991	1991	517.546838732278	672.14060808895	130.404846676744	333.365020182662
1992	1992	539.696558634993	673.320538226553	127.181301914717	335.478630581744
1993	1993	529.302244527267	674.926771928681	132.436297897414	342.500613632948
1994	1994	523.110397461219	671.454196495192	127.266623290773	356.954457575089
1995	1995	506.755026737247	673.352523269906	130.250023174351	331.320940915949
1996	1996	495.96366608375	675.500023302683	126.44102019214	374.844781977995
1997	1997	504.434007753458	678.682254604734	126.204051903974	318.425570619483
1998	1998	556.771280562923	671.606763932898	132.596787159447	342.339075332354
1999	1999	530.193884960481	672.735690103011	136.108484259828	347.326038833986
[truncated: 3,001 more rows]
