# Supplementary material for: Hypothetical Outcome Plots Outperform Error Bars and Violin Plots for Inferences about Reliability of Variable Ordering
Source: PLoS One. 2015 Nov 16;10(11):e0142444. doi: 10.1371/journal.pone.0142444 (PMC4646698; doi:10.1371/journal.pone.0142444)
Supplement: S4 File — All experiment interface and visualization stimuli code is available as a zipped file. (ZIP) [file pone.0142444.s004.zip › experiment_code/data/one/57.js]

var results = [[492.758192140568, 524.246070236676, 543.119190504462, 538.702725722838, 505.250302422482, 517.038106810372, 536.20202879571, 524.324244133679, 553.052154494852, 532.612720423719, 515.103839359967, 492.449671729312, 523.045543539847, 516.751068323979, 505.5518586704, 519.631082628919, 490.106992409265, 527.212286611137, 534.957013330753, 510.53013967703, 521.89609650598, 534.021762129795, 550.967246277665, 539.431641565118, 473.043387858359, 492.721070478592, 527.193315106929, 506.667876076409, 517.738378116684, 512.667902606306, 528.401923974183, 519.657616720226, 526.82671655022, 547.78379326804, 570.081671129968, 531.913642013947, 523.862815306995, 505.701843830771, 523.943297566992, 509.1823672963, 499.804630769446, 507.49548461943, 527.632785682113, 509.594848728427, 491.692993980697, 520.973668471824, 510.848009554771, 518.480033151375, 547.659978016209, 540.031439012282, 520.661811117378, 533.850762796685, 549.611659677401, 520.302616007598, 546.320994699179, 512.393531661373, 539.826748518748, 551.567786315242, 519.558213087816, 507.764421884258, 505.729099709297, 525.839232173913, 529.630981288619, 513.251804173911, 529.646988427537, 495.288384933987, 530.596283356592, 540.662229323944, 499.71213018137, 496.015052704407, 538.648020924615, 535.92577955192, 513.033142831828, 516.283729575786, 490.125499050892, 538.531121784568, 534.296358390587, 495.785208252597, 518.885304065792, 558.317038804768, 506.947844813986, 520.09509873385, 540.8833157317, 503.088421164837, 515.316883778258, 506.74120356047, 540.310714761143, 516.381115752499, 520.566387672384, 520.171168798856, 520.141378150076, 521.408703388501, 524.310538430944, 519.099815025492, 527.821963925224, 522.246447501661, 556.219299601726, 525.726559365298, 534.191875106757, 528.381409909655, 529.480177784014, 529.946752718116, 502.163720952555, 546.128886581284, 515.907604957582, 508.275423360587, 533.240764298, 531.379542558674, 528.195292078298, 496.040807881942, 529.894349712962, 503.21434686171, 550.231848748998, 543.203395961904, 548.415438588523, 511.016087885429, 513.792651326054, 537.597029508436, 534.992588897933, 546.339615971798, 509.705895809316, 535.572783526267, 532.66228540607, 513.865359233326, 514.446006661987, 563.411463177142, 549.449168296675, 524.268120903822, 529.143521527561, 509.253373292629, 522.370106509104, 543.550545529464, 543.362022540389, 517.262761778416, 526.154521340028, 551.541395540566, 537.856653052041, 534.237704818766, 533.903011906213, 526.08672259702, 529.328852759296, 506.898565936711, 522.720243315378, 558.611698928439, 487.762775347278, 526.777994404879, 569.246126734188, 532.363217508103, 460.573532769256, 529.376955059076, 515.514694868962, 543.234567885873, 541.457245817444, 528.788172997074, 551.179959019084, 530.08948656453, 517.229966741983, 516.124410763411, 483.955300090128, 520.027851138973, 518.569308109168, 532.968019305551, 535.776201493416, 509.443838759687, 512.109392777852, 511.780207552438, 506.416043008136, 564.094061087824, 527.801543417375, 503.120162791991, 520.552147591869, 521.05599390057, 503.487994245588, 504.128186896564, 529.027356738646, 538.347320665442, 527.03983965373, 489.525564925767, 553.846846900306, 525.204131080155, 501.226963119832, 547.605232238661, 502.919797972221, 541.031133040627, 548.113335337261, 520.031543580291, 542.787693009589, 515.06288464773, 549.293328440206, 530.45981699467, 546.322895882403, 518.397923529102, 526.06457040383, 530.280886987161, 498.051098673114, 540.099482905716, 513.959557498608, 529.471756797785, 512.387971198712, 508.728300739508, 561.177102620149, 544.564440841854, 493.641421422445, 517.230072201517, 514.040310473243, 534.525370135067, 546.561985232629, 515.927016150432, 548.992002513379, 509.26237969277, 542.671852439983, 524.117699007562, 520.508568422261, 524.702052664455, 500.407915517601, 539.788065308918, 492.592813639726, 535.827874552257, 522.512850449433, 552.137147242758, 532.66137915513, 541.119214023258, 543.039872486664, 543.220792428216, 541.628161570496, 518.640145353682, 545.340454616543, 502.076054189078, 565.580983232175, 535.057057917267, 546.64659998707, 540.628697982429, 527.085449344314, 531.355187207266, 523.531778372763, 524.397734928652, 543.807488724168, 507.214144459027, 503.107949564201, 524.909320903571, 508.822126550303, 545.636830658428, 510.209221803616, 506.413941390697, 523.726847126679, 523.399516008568, 520.654663680953, 520.168111733559, 523.4237156664, 523.093722600719, 472.178883284498, 488.568852640817, 541.379567874921, 536.658570295231, 527.879694481504, 529.027574093208, 546.771644100648, 552.92313884059, 520.117627721181, 492.158645224915, 502.452310267781, 535.916046819484, 521.488633456976, 511.034108041893, 521.849546194685, 546.985410120741, 518.789937002144, 537.972973516416, 507.339211951713, 521.016658042073, 519.606510203123, 529.985853438026, 513.094038987251, 512.211184877222, 522.100286387024, 530.570470299298, 535.535222573985, 533.197736113614, 521.673161589617, 493.964280549852, 537.606291025089, 504.139240971105, 524.83262245367, 519.324987528395, 517.389618134282, 487.705032253023, 513.778537793581, 520.400039983295, 546.172679275482, 520.613226453385, 498.475022467762, 533.6048650699, 508.942460562868, 523.706946354201, 531.31358986623, 508.185036900194, 514.382868013137, 515.927543092676, 528.023729097034, 518.196259237398, 513.782274752713, 506.981737012812, 518.493238604761, 529.467859536458, 504.068729883572, 511.031080923308, 531.422094320648, 515.481603418375, 532.342390277958, 529.416090350583, 523.919644319581, 521.561073969815, 518.573432188709, 521.762573191803, 553.033492397933, 549.211024626362, 519.781937578835, 522.930564647669, 541.025455327892, 513.506519241048, 498.625452989354, 548.967326857701, 545.382326805226, 532.932756975428, 564.597561667935, 504.464909919134, 532.078143094048, 522.803726810418, 533.728536339555, 509.901281865864, 524.822997889589, 505.938674347492, 516.926147904987, 542.841007964123, 541.378773136681, 511.213774453462, 526.485381678497, 526.238063162155, 522.299856031059, 526.438939217627, 516.443437767744, 543.306568126833, 540.043089556668, 501.821549752859, 502.187230938161, 532.049278309176, 542.838958623779, 524.66560132046, 574.070332865698, 545.676610575438, 538.716083338547, 524.457482575168, 547.977235061071, 524.648830314705, 523.10824160884, 533.796339661242, 544.643524584099, 516.762345192555, 531.082903022143, 512.441363164449, 534.084139645804, 552.059287047131, 528.204900009746, 528.216735985793, 529.686818014393, 497.030685155953, 525.636336727173, 535.831390876038, 532.965752263856, 548.14375761103, 513.343590352449, 553.585193402909, 534.249001150127, 546.100914832072, 497.68859499227, 507.956676942829, 518.340688281369, 497.701767165867, 503.24836279757, 549.345866506585, 519.279899460433, 506.324542364816, 531.729564751007, 535.042913901407, 515.430301225399, 520.176673202701, 511.962387305928, 523.799030857098, 534.892397982912, 503.687556155175, 500.556311655151, 527.754432012355, 539.320189985683, 515.371167225141, 510.502699426463, 556.700692001844, 516.688074566337, 525.537946907352, 513.999064008258, 522.487906542386, 529.179326824561, 547.11579519113, 525.832072431573, 518.027614553547, 539.140142994568, 530.921221896129, 551.503350375257, 516.417009937371, 551.423880123325, 505.361125611249, 534.457050089295, 527.379984119172, 485.750781951868, 538.546334528593, 511.344475464385, 517.619457203903, 545.989475340712, 512.813759393804, 527.430835109022, 528.221321159745, 491.968263316449, 514.446222007506, 539.288271635952, 528.737032876723, 547.513533755993, 523.46704640158, 524.845807696158, 491.706948724373, 503.791019278182, 513.349978275568, 518.964135807839, 520.870389992156, 498.899985735799, 497.0566161526, 542.758820154721, 521.880849745727, 536.297472384503, 515.741537732687, 544.010837692285, 521.244466544101, 509.970090261522, 541.619516227556, 527.383294534289, 532.401869779692, 529.626772773514, 507.185417255453, 500.045098227189, 509.683376555628, 532.848109952972, 552.567349770659, 516.969776257561, 524.501570483805, 514.722920816436, 512.094573560299, 520.447563266094, 504.997774998083, 516.468055051235, 547.212227183056, 542.213252002766, 512.484480325979, 527.400677815295, 533.763490009819, 517.363552176817, 509.962118355407, 501.741289433286, 499.664014137654, 535.893969717855, 513.694291472093, 529.044098183532, 482.111966284782, 530.857419688204, 510.699704473969, 497.703456052929, 544.967401483172, 515.241815171949, 516.788530767872, 522.071369830244, 519.649597442963, 512.830588325371, 512.417339530671, 531.800797531552, 518.131601004744, 516.045246031808, 525.229665724395, 520.485853523195, 561.529715021069, 543.49904890005, 515.758745300775, 547.052848838196, 531.578279763466, 554.652925062464, 515.350889572084, 526.277420472237, 504.387352960548, 509.064217788707, 519.484990908531, 505.970058317741, 520.462589811028, 530.277825030518, 506.702185087639, 557.594807716632, 516.112607690415, 539.600973546291, 539.75859768397, 535.536580638328, 558.628284338927, 498.776219802408, 532.059400519814, 533.872358841944, 540.304820419689, 547.867152535218, 515.690982434741, 556.571863294143, 578.133118602184, 525.797428915165, 533.444462667571, 543.728011802464, 543.918451924258, 507.515676484836, 551.399746182249, 529.691042000712, 506.908474557951, 507.693041538894, 515.602455355883, 497.202226705475, 525.381149435654, 537.008426231567, 510.447642681955, 547.3964406988, 512.328193136248, 518.400434368779, 522.856765735729, 528.292236049822, 536.354248220401, 555.717288299073, 537.776074972969, 517.846239495421, 534.12487839503, 539.785233950377, 520.39781158538, 516.109904255448, 514.461272782191, 493.97586988494, 517.214426239968, 495.075872365753, 537.340779605689, 499.786089873922, 495.165107298063, 522.381649624169, 510.564712286054, 560.237142160149, 514.991761529442, 517.915412597763, 519.480820700624, 494.429385393648, 521.218011723748, 519.117964980764, 512.336721380727, 541.833333031753, 524.808629075437, 482.392976391851, 524.526505466642, 529.695119844096, 540.143950594335, 536.213352471747, 515.148090469908, 506.103695450251, 537.49949799738, 525.945673131262, 522.637744504768, 530.575198242991, 531.282475874704, 520.480540185157, 527.16827336304, 501.909233159127, 500.33185758184, 526.62253361323, 524.851246641185, 529.10373859536, 519.817665320093, 535.313776585435, 532.683972467689, 495.303717013371, 523.383967551772, 537.902582416478, 506.031521527097, 537.211631405406, 494.860567128439, 528.647610310854, 533.742066747618, 505.562868100839, 517.072237874633, 541.297733270631, 493.083732875327, 507.160015553447, 549.483239119564, 521.31569877096, 522.663240610373, 534.47099361864, 501.840321120252, 510.250998048205, 524.105225855264, 519.102955657823, 518.088740306952, 549.996273027951, 516.156271430857, 526.623480249701, 519.833699641101, 503.949971869251, 511.053527982925, 550.800667099429, 496.763910290777, 540.779377333859, 534.833828089811, 523.983645658824, 543.570333903549, 533.161808548095, 515.560894740839, 521.541762515501, 506.577374276156, 544.511574008539, 488.605157805166, 537.652291311618, 554.046760075307, 522.869202359406, 533.071009148554, 518.380446264526, 547.623087050103, 534.448166234788, 546.366396125361, 555.904859726406, 519.805329915508, 512.262926725282, 501.903154375568, 519.190007671241, 530.971628835008, 552.732730749333, 526.095282861387, 533.330534404096, 543.351145460281, 504.750634145892, 520.669839756175, 521.611398691306, 536.69837850667, 529.387446853056, 535.662538818617, 506.950470339461, 531.999043845274, 500.972421971784, 559.633043516597, 493.126094649032, 500.777098229639, 531.928793005615, 500.14556834904, 524.995626116485, 503.012028686378, 506.348458400571, 496.893812927528, 550.842655488357, 532.529180854757, 522.193265926153, 478.875438736033, 488.98393779095, 552.65402844249, 556.851835719211, 550.170389686066, 540.225612306031, 525.152566752802, 534.276512249109, 477.2076357421, 507.544395082955, 523.882182618059, 520.231270753944, 515.699090839988, 540.228280476397, 530.519050287743, 532.016381111614, 531.074924368119, 539.68499573055, 551.871594385361, 546.852716590105, 516.473520586155, 532.333343793528, 525.812812549142, 501.818260575145, 536.846185605812, 529.778084815274, 495.625591434454, 528.1458348911, 489.450207766727, 543.399666727028, 514.221128178444, 518.484834514, 514.091425442177, 520.358150937157, 520.642575514105, 498.128106540241, 531.297824482629, 548.670607224822, 531.558093094967, 537.431359075739, 522.749875410472, 524.362018561342, 508.384650533116, 519.855183476936, 524.307601639711, 500.037521348197, 503.245820071446, 553.43842957821, 552.835188222999, 559.14089340795, 532.939201902941, 533.362322408666, 534.271764949947, 486.300276592333, 548.31783013763, 525.659628750758, 499.496735300987, 516.990955953567, 535.185748155388, 537.676312797759, 527.362022058082, 514.820932412079, 560.976112071614, 510.59618479654, 512.97404691821, 536.600421681529, 490.832056167899, 515.439632564216, 552.094495860589, 540.826313109596, 508.82956825381, 519.249070748629, 531.934286300216, 524.631951183987, 538.027418955759, 537.601069166954, 563.622999423969, 513.934742813154, 521.175416192824, 519.878447200082, 529.744097426674, 519.752822006562, 502.641998772155, 519.349700976144, 534.180414772043, 511.414259850133, 510.123575496191, 540.540315940526, 515.077183435668, 531.710419100202, 530.728936494297, 518.844530878693, 537.674557583036, 545.641102750729, 542.192970837089, 531.248509837817, 509.078736719705, 527.848590390207, 537.715671738556, 531.017633730458, 538.686102157734, 526.622357799867, 535.576129200965, 532.853005672834, 522.476368708236, 487.733707429943, 526.12990286517, 547.39909527789, 483.272681540281, 491.446043922101, 518.41373501693, 532.83877292264, 529.218624734381, 556.655568735067, 521.054405096402, 515.842081204345, 539.951108219918, 515.6688731263, 524.74047301605, 512.850241995368, 497.232192576278, 528.882083536459, 503.960932070951, 508.813036388157, 519.690989545112, 539.17846121605, 519.835928044028, 534.004920773604, 516.756082077989, 521.155169835171, 521.719713736976, 510.036085244709, 484.077875185161, 503.523787202244, 516.827249626114, 505.00800671378, 524.595350682649, 509.757608828727, 521.191599486564, 532.299721892785, 509.054755828233, 517.058130030629, 512.998167264122, 517.34744695634, 496.821833907625, 507.960534352931, 509.034735365795, 529.162123171115, 531.943685761974, 549.509628805729, 500.626334152007, 529.700124496025, 528.487710571978, 539.013644868625, 551.124701054094, 535.442983290534, 525.286790799438, 508.969641090182, 523.410548023368, 534.401249266357, 529.438247403939, 531.184034271163, 504.456019526796, 553.529603406111, 512.468662170383, 506.6427855442, 513.576473514766, 520.126177685078, 521.040004874422, 508.324930236423, 501.099609161381, 550.154618559448, 518.985183543095, 516.520017731247, 520.317297136269, 548.665646255501, 519.885705071496, 527.673053816169, 532.638691622655, 546.243363439736, 513.743439481801, 512.832620055975, 538.000622504369, 514.172240302861, 540.324308909651, 539.273342376225, 539.004378320606, 498.895820591074, 516.436069311313, 551.895778596255, 519.230484621979, 517.374321058253, 532.956936412725, 504.577560614302, 531.961830454194, 560.39377139071, 497.276195696913, 508.152553524884, 497.803101315121, 537.094704257331, 515.887166077442, 511.741912328129, 526.499562771757, 526.883387900112, 517.241085456218, 512.070271351305, 523.516124356827, 502.028621434138, 490.956630499268, 547.572004541381, 536.655817506824, 519.529687786503, 515.957305042741, 513.950066212837, 510.940024958559, 535.0680687296, 520.767674011475, 515.570804492501, 529.0766107425, 531.217912177583, 559.215324436669, 533.353213827631, 498.697003129795, 512.709937317411, 553.215731395637, 514.608055684949, 512.414882234281, 490.399076066843, 542.589688940718, 543.337042228065, 539.94408960707, 539.914337313719, 536.313468834394, 528.712586724808, 520.645172650522, 500.501836938245, 537.727238522073, 532.09082952521, 520.25361308151, 536.673175522036, 515.675656086559, 512.613140715055, 524.651254831223, 511.605123495307, 540.181784524761, 535.226993926113, 533.809330975044, 519.660601902593, 530.216762439423, 540.615827580634, 523.289130110488, 518.276578277873, 514.699913588337, 512.925071049233, 538.320442438471, 553.30293115263, 505.073309210406, 510.210744795657, 497.984451368932, 533.406143069324, 533.654513575966, 530.781026319008, 532.568892276197, 509.810421312824, 515.13345579558, 536.226108281524, 534.183284391742, 519.653796325947, 544.33218154264, 529.575862860018, 539.691040826877, 493.598762852143, 527.04441212009, 529.237332875967, 503.316956953731, 516.914176515376, 513.048417043358, 533.044745503384, 530.435098498862, 514.96021364935, 503.47066548342, 548.134069122065, 519.756124741218, 517.094000942506, 560.9488288738, 510.930352288452, 491.570825225728, 542.883060260626, 515.959316626714, 518.382258053213, 523.727699361268, 513.48515933287, 532.597032893545, 540.827355337294, 509.293579163305, 519.111444032952, 524.00822804335, 497.053245282714, 519.076945412015, 530.397470509799, 504.15744534888, 528.737549067933, 495.019846752602, 502.236063917543, 513.841944347226, 533.864231824783, 523.396082853161, 492.077201591127, 505.11036858078, 542.390826933122, 514.26803240171, 525.086384766942, 497.761584187413, 531.696570070097, 539.749713306094, 514.082621459108, 542.302845039599, 508.385486679186, 538.764326402658, 516.716102183419, 518.795842647007, 513.521327533763, 497.14691116937, 522.121792044825, 545.496961644453, 533.622510878484, 494.189490300524, 546.525617454832, 549.466500805705, 515.381136018233, 497.842095971646, 504.149052866316, 534.239511315, 527.01784735688, 547.159433029359, 520.326340810617, 510.918753809753, 520.528850518633, 520.517196005877, 548.330567195898, 505.286447818404, 498.958461209564, 519.321499831452, 523.479587473921, 510.358770288949, 523.318818688207, 491.466846032775, 549.35708529459, 527.909734834308, 525.781788196978, 545.617439468235, 507.740071917698, 501.645474026525, 523.878186819325, 518.637095657545, 521.847626477272, 524.216061709079, 509.922865764989, 545.002797423388, 507.840567760388, 499.324766212852, 521.880671774306, 546.808931757208, 531.889074017576, 507.032757646962, 528.677402276433, 549.125126564724, 510.321850584959, 521.235788644978, 533.854982037812, 514.717244526222, 534.07883402762, 511.816775656671, 536.010972473973, 515.006180250062, 522.383032711017, 510.252687570365, 551.995806633238, 519.746903721582, 528.793957413234, 510.924838413649, 516.61703004671, 512.327480430992, 513.708876950799, 510.890962300285, 518.868742532837, 526.873206646444, 508.440110047296, 513.194839214113, 543.756180063079, 532.072616986353, 514.094274685567, 541.753093714504, 535.026164787564, 501.300989006894, 544.594287528352, 515.92869072693, 513.013192754081, 514.406247587419, 508.652720531844, 549.028888486174, 522.509051993232, 514.575550250125, 539.474078922295, 537.897025723494, 528.169555272993, 503.453990335811, 517.231433200374, 515.175453567351, 551.256719953938, 510.751675750116, 523.521077251041, 523.878504633546, 551.250667901026, 534.037796220653, 510.955071060092, 541.957655998259, 545.015994803657, 521.642715760255, 517.170050407423, 517.673377591766, 541.32607443876, 514.942041231545, 556.372399529263, 498.173486931999, 528.76988834361, 522.030186805846, 540.995610597099, 533.058252667149, 519.022844073346, 545.157500106287, 479.51837903271, 507.950361362106, 536.414606575211, 550.555399978263, 541.962601921989, 526.241330469553, 538.797846154264, 516.124593565418, 499.294052486648, 488.430067342413, 523.253762727916, 566.251744720426, 518.298528884886, 525.819928126838, 553.973427983907, 536.061016943245, 534.974039547662, 539.037253423691, 538.106969617349, 526.839557776435, 554.999078204114, 532.287273329525, 510.458235447079, 503.582349797765, 533.190556149996, 487.61486338506, 505.985228857653, 542.223833231131, 518.263796883616, 511.309552179939, 534.135059570722, 512.330371838853, 546.411306163357, 499.1037974891, 502.218169928752, 540.3311711617, 539.633323247849, 529.153866175445, 530.519786893554, 513.00739371328, 507.494827351446, 527.719564087079, 534.553027033806, 501.607669967573, 520.781581806993, 538.805354820468, 515.134118841971, 497.013347191683, 534.011566037106, 510.400200023405, 502.606811647675, 555.88299887053, 529.756585363166, 552.075053721815, 550.575038944226, 515.416412395891, 500.080764816068, 502.285776672567, 547.330856460608, 527.158948934953, 510.746735273544, 532.158544156466, 527.129939448882, 544.810320778845, 546.751901806569, 526.617952941276, 546.282617427332, 554.816931176478, 533.977037572925, 540.468171767158, 510.251206743942, 550.081977638097, 530.775513531886, 510.259057161342, 540.699927169392, 513.797257112872, 524.116546262068, 534.421468371223, 535.284000745157, 512.397823472455, 560.299804053671, 507.993578574791, 533.77825107659, 530.75908786478, 512.144106771699, 538.507049948445, 530.349983531844, 509.508927810704, 491.600494443718, 546.169478245477, 535.839507926709, 532.238903755879, 513.882258239057, 533.759087868581, 528.781968497909, 548.106563584977, 510.540228175306, 508.16827514306, 527.723961627246, 512.900994442204, 532.509325634527, 518.78972255419, 540.453392941862, 539.642187954729, 518.97313977549, 508.536149700078, 522.940619146595, 548.506052187213, 530.643097719258, 547.592062982878, 539.07644542514, 517.8147653647, 510.397424284513, 504.242394410708, 528.186551493422, 555.488192962573, 529.502669042071, 538.845724915305, 528.081569050411, 550.367977976036, 550.127571678858, 549.304260829567, 541.815280853241, 518.330104653056, 532.614397345193, 525.456011909721, 539.413612697057, 510.181311486844, 505.863799420143, 509.089502326023, 527.433428866969, 517.863818101872, 552.980517001425, 506.022322579774, 484.068367447111, 531.992203209615, 533.278719634796, 519.626822039873, 507.708513851545, 496.234832653081, 505.692130213743, 543.755786719851, 525.619147058622, 520.729485740307, 526.503719114314, 517.201494836825, 519.788695292453, 539.069888878059, 513.865217132683, 512.4017291281, 529.969150129912, 524.011908929909, 530.032631501836, 536.401148071825, 513.540816643986, 485.286727829553, 517.35801023777, 553.3856947375, 521.493045894162, 541.952734503636, 516.924506657877, 532.068356399134, 527.739656824981, 549.933176149274, 521.462490912597, 525.055495867109, 524.327253825928, 535.481977674374, 551.733518940503, 503.939955340005, 533.609226205717, 544.086128107813, 532.932518995049, 503.651103430306, 516.983136345155, 521.696051059364, 544.37075974286, 506.602001368251, 523.170429131176, 496.340566412993, 535.071902364885, 546.739696480513, 506.142751621004, 521.731864422506, 517.714684622516, 509.803653722236, 533.660053896035, 543.508996804015, 516.511605124118, 533.544909106497, 526.640397263377, 548.750816791964, 521.96896906355, 507.148815518662, 505.867001850003, 507.830125336115, 524.636900813902, 540.347446706039, 483.233780574468, 490.756860550986, 524.871754088202, 535.11875736627, 511.364062109567, 572.5810661884, 504.414663811751, 499.067873621447, 521.639717644757, 515.83705135256, 523.894547151705, 528.493381866694, 507.904431325469, 511.956069602373, 495.12566373773, 540.500474971823, 525.592662568205, 525.779255810051, 532.752869160846, 534.946643238161, 530.877472895214, 554.707013609877, 524.525039994931, 516.162829261171, 554.695721977631, 528.680779619554, 540.897646863431, 536.237527489446, 475.166063476042, 534.827431324714, 506.215703033724, 518.317456717914, 507.551826476083, 515.306700476808, 502.220704188395, 517.154442994289, 512.548230836374, 542.669109259098, 535.079232991507, 512.562208521272, 533.685626288793, 502.646673398107, 522.014594164567, 531.414772869595, 515.315443024623, 514.672386368253, 516.841160249907, 529.977102933047, 511.541678301607, 520.834527981293, 532.684397260039, 523.272270428133, 523.774199375817, 524.047140696908, 516.101267597389, 520.908453371915, 517.173963729146, 513.847293452292, 516.419718002967, 532.873347753282, 525.284719005593, 531.079834962776, 547.252447849952, 500.005831788798, 547.349784447589, 546.346806691363, 503.038092621951, 527.304794177126, 510.322874184274, 509.714911551176, 529.295469112244, 503.229597165749, 498.199891469457, 514.839306444662, 522.612227889422, 537.548407302953, 509.116644566409, 524.491295850675, 535.278484636928, 550.809618729386, 517.647297415425, 516.494556486142, 523.223428229995, 519.3661407721, 557.425735345466, 524.469684524431, 532.854959548616, 504.222312891583, 562.326678302532, 540.547731697106, 531.932535601433, 533.643488967698, 542.657972664391, 519.956281978675, 514.511217499786, 511.513092526419, 537.602655035165, 486.659652574923, 523.185426090475, 541.785745236041, 491.866711352902, 501.771778529607, 514.674513591001, 523.490580218631, 515.25345394006, 545.213653994192, 530.562238523289, 530.306574762657, 497.661642463975, 532.637071929066, 513.757772019813, 511.441063232508, 525.963774374191, 514.147283485895, 556.388676257688, 513.505597750427, 541.3749798034, 518.633236487466, 495.430646758358, 551.756862390157, 510.903078267961, 530.732810398834, 522.478327327965, 544.18750234048, 534.391945643491, 528.358541263154, 529.15286441894, 516.699268689725, 538.511395589116, 521.835112811837, 519.846370141078, 528.903515227213, 500.820359818071, 468.631834803098, 492.342593911276, 510.33337018665, 547.471208607413, 509.561590838963, 557.263686592484, 506.155377522187, 549.368213428657, 495.846729483161, 534.340229346906, 521.418840799191, 518.132662287232, 519.168366479065, 535.830297498643, 529.435981084598, 500.265530238381, 548.894759849801, 551.785654475435, 522.845627794468, 496.286928000802, 544.152517525485, 564.508199742483, 525.779846702231, 546.135570537301, 519.904640321975, 533.481091659284, 531.194274655455, 529.697491193488, 543.114571379564, 537.419807815234, 531.314216337129, 518.660429499555, 517.3343289297, 502.419281151624, 501.27689812391, 482.001376948277, 508.275515359641, 512.332744141063, 521.923824079174, 554.177779391268, 510.930287522305, 539.972604546266, 522.077204305839, 514.091910082619, 513.742445005949, 509.103328353856, 520.881350905987, 520.304977624525, 539.131077376098, 514.131586245964, 534.129288420698, 514.341549743238, 522.99385324013, 527.356486602812, 529.396799427602, 514.513536776087, 518.624899736854, 526.692258571585, 559.229883178361, 496.920987953061, 530.674170754911, 510.680338445772, 511.739582294915, 513.589042596266, 521.226708418386, 541.40656673155, 529.399834852579, 528.363499456956, 524.912451082357, 517.384450703199, 525.653380334212, 515.841032780748, 479.42455486915, 516.145421797654, 530.220542523007, 516.636707533983, 528.561072389385, 515.970413745784, 527.274481426533, 516.265001595747, 527.141007703066, 498.521701803969, 514.726851355333, 529.861610581842, 512.55915194881, 527.927605997684, 534.905781494215, 529.119328645514, 503.56436795285, 497.882606981666, 540.103655862191, 530.069725929212, 508.29469421973, 558.818953987758, 514.657529897464, 512.274963010013, 525.649877675924, 546.992523010136, 512.970537545433, 522.658505004779, 526.851639554453, 527.950640562156, 496.185639681138, 540.987746999553, 542.04317871492, 516.654679579485, 522.808184874412, 509.140529845084, 517.647407876331, 515.686618506707, 483.166272434231, 518.860140730475, 530.736967059779, 530.128910476108, 500.57613783879, 533.549635012372, 544.98050096644, 547.369949839287, 528.388355112841, 529.307863711479, 484.682275842907, 541.524117682813, 532.228540848556, 556.568969206875, 530.679547477042, 523.989439807642, 517.85918968519, 516.319914638728, 517.060010086787, 540.578634376, 536.933568343281, 494.772860058912, 522.203460217751, 520.041065143553, 471.820712750487, 515.597488709078, 521.379054192626, 523.105172734042, 553.702475299346, 527.777187841541, 511.843591380644, 528.596401095692, 517.992771103949, 517.233828692224, 523.214390309895, 527.65671919742, 534.91107122837, 536.700211190193, 542.635680325107, 516.926182515026, 509.177628410892, 528.136454667386, 484.415408261544, 510.267449470606, 538.224142275737, 551.417131256708, 488.847119229497, 520.23913711703, 527.725514157749, 530.855582530786, 538.6508186159, 497.74539852804, 499.169595705305, 544.040777385583, 548.969598286243, 520.170822466322, 500.174180812089, 535.371283530306, 505.185070778846, 523.648185940442, 512.814440247122, 516.516030954562, 530.022889516533, 535.615495050933, 479.745968890846, 522.019851196426, 525.617247438916, 508.532996093085, 514.613499581229, 541.57412551579, 526.93965667287, 524.49024463896, 554.589124956337, 523.525620640939, 514.919379316216, 503.507797833923, 515.621061855074, 499.613194403918, 507.725336909798, 506.671975057522, 537.36563071648, 512.033893395398, 499.079796141328, 521.401579911048, 518.710722659474, 517.726652622971, 522.637304352681, 493.960026117706, 499.442298402488, 507.268682584385, 534.936894034716, 519.165636358364, 520.690330861722, 533.92167707026, 507.606752763316, 546.169804463977, 498.538735910463, 536.343737363857, 503.265505522642, 494.203817442689, 500.980915133558, 526.115400976008, 529.705570473226, 530.059807474649, 553.739998344119, 546.385198889113, 536.657669642573, 532.727950042189, 536.225517020339, 528.084131281751, 499.116818127179, 519.009401467439, 522.726932943083, 566.708507918049, 515.741523154546, 509.800304503267, 510.695098137898, 522.134081357231, 529.145342584913, 494.561324627746, 490.655229911086, 516.252841152798, 565.705635998949, 516.953191476372, 512.659270039107, 485.083513055086, 552.403116669091, 529.763182636978, 531.100270461737, 506.062676203405, 550.245334932699, 553.346071906819, 504.737344079162, 510.713446967827, 527.347454393606, 518.429729039942, 536.075571114137, 529.355826741709, 555.749963430494, 548.042365376262, 524.866285594961, 500.727076653116, 536.357202097113, 523.226640455151, 537.214652824584, 518.65721964459, 534.733074746609, 552.031018513156, 524.094527155949, 533.867555216843, 512.264634344962, 507.288418863868, 513.914462479682, 521.83983703564, 529.875692607119, 528.452991321312, 541.244307807087, 517.076997048733, 554.899497544637, 528.594801259513, 532.015586324248, 516.243296280335, 495.406092964694, 520.942253142527, 531.639108056064, 524.488081579012, 522.747726901738, 515.427676140268, 499.362386670784, 534.719463135275, 507.042281235924, 533.121849635979, 530.164047208842, 513.061362910813, 546.403314974216, 514.511166967446, 540.742490002061, 512.99661579179, 520.030299037289, 527.284767832314, 516.217798027045, 528.858568735129, 510.083212530816, 492.360006492626, 518.131072228179, 518.226969207376, 530.995728726529, 511.936688171449, 521.877146653088, 507.55964033329, 523.861007726444, 522.622652039689, 515.588588003277, 525.62546891673, 525.828059334583, 498.36220617828, 522.717005793122, 539.779646209205, 502.942188116456, 501.648331374583, 496.081104312866, 528.109251628753, 519.713661062685, 508.537327218773, 525.760903118909, 512.16409186298, 554.490028493078, 525.649836109307, 542.732161838777, 524.806614908178, 525.253624507134, 499.659040369673, 514.906570508537, 543.698178274585, 554.11395921548, 506.689602017919, 511.047394307258, 531.326087184359, 501.155801532381, 534.630499878985, 534.495788629935, 523.036211341905, 513.602316313364, 533.391093303945, 519.468227404398, 514.513599951948, 528.693077837117, 500.471453363303, 527.787504062732, 530.406621851114, 519.103437204774, 542.156216961954, 543.724085018973, 525.051672646598, 491.163933113769, 530.479386369348, 557.963869680336, 543.288853082178, 550.950121599839, 508.127678812046, 505.190996444925, 508.591394585953, 522.517957131746, 551.328946323391, 533.849354553958, 486.66243301672, 496.746515586234, 518.759624704781, 515.987562284293, 515.055938286346, 521.345692851138, 541.481671455787, 513.557788242761, 538.230793513871, 537.776207015957, 564.604949824024, 532.025145335094, 533.681051222902, 504.803759856371, 566.673677150496, 547.694645338391, 505.742642090098, 527.221365899418, 502.728212956172, 501.610264263876, 525.781713193475, 550.050975573581, 535.895420507272, 509.880662226767, 525.397249102204, 499.204103928719, 519.09221836044, 524.615688994985, 508.946101855919, 531.92905447476, 516.181519966109, 524.338444601219, 504.902479583843, 559.559955234894, 532.262312449434, 519.063725242839, 529.954409590644, 536.322121850748, 523.541202966902, 551.240508184431, 508.763002213623, 516.163239212335, 542.057138797067, 526.087892720163, 548.149943519992, 513.782347843868, 541.774224795393, 527.436381071762, 531.886344321289, 528.634743606311, 486.070262394928, 545.485350091434, 517.224016758642, 542.332546696707, 541.999303707446, 525.5615895098, 515.041927394596, 517.294081566983, 506.356625339967, 517.281994606598, 508.280905652914, 512.876772841483, 531.368352781196, 535.904141360682, 521.492150273588, 496.746829037892, 508.664279443035, 493.18084575758, 507.325010480657, 518.874327339809, 525.949672144952, 497.359790933383, 512.483210695783, 527.820864541454, 546.408085225543, 490.92989084469, 514.565615398994, 552.905136593167, 519.196050715715, 483.838222393966, 514.784236759457, 531.613119798409, 524.783682337936, 520.936202674582, 506.954753172816, 510.039690959397, 512.474043234484, 521.26188455327, 536.2940521439, 531.293037009037, 520.356955234785, 509.929152652955, 514.03951036513, 541.37581770505, 544.20002794815, 515.836497774475, 517.911925121673, 510.633223659725, 494.591193859928, 504.332017116544, 516.367086861697, 513.917534333655, 525.517157967087, 523.114750601875, 488.944607402437, 540.979741372141, 536.632967143396, 524.897509269882, 524.69156000365, 541.561481212914, 517.309738689235, 536.768729823907, 529.449916417425, 534.274835925164, 533.898966533139, 513.254875958936, 530.243224111786, 540.522403833961, 507.24847710639, 508.846705236913, 518.97019055474, 519.888866223926, 505.222106269416, 521.985751553249, 532.812135516865, 542.17249906667, 483.10538999271, 519.819132305336, 539.147985111653, 527.080978914633, 508.286591610246, 546.679407700501, 524.075253307275, 532.607637561992, 534.591883725798, 499.215810313841, 523.004298758716, 522.072363911153, 526.281267465077, 536.3502065145, 517.086241395705, 533.376856918129, 511.138780910123, 519.311082107113, 504.775098640778, 522.452817905365, 543.028736770731, 542.039460706128, 528.576175059727, 522.924912456826, 547.098437398795, 532.648838888425, 536.1364238957, 529.125076534202, 532.949182309642, 525.340916368819, 535.007375722249, 524.306184423811, 490.71008338275, 543.095809844651, 556.670939435017, 521.79049377798, 529.229053485756, 502.165693680727, 506.821131929422, 531.044323917906, 524.38290561408, 525.398029454496, 521.726534149795, 501.09944618095, 516.44141973454, 503.944677892654, 516.463441627114, 524.750828392523, 531.10157662174, 522.051015666535, 531.098354487448, 493.206002728252, 531.673139312343, 534.33660423966, 535.374251873572, 504.301485197116, 506.104645082725, 539.705137725943, 529.592583412755, 527.226200845088, 538.375959935706, 486.862861124259, 535.376395797546, 526.935084682678, 524.753342085749, 515.413553140295, 496.500649371908, 530.847039304753, 503.551109981575, 491.026244130894, 527.188650422164, 517.853578037093, 544.937761908422, 512.96582402658, 496.965283354497, 491.857403226717, 531.387697965034, 510.184115135369, 542.572349794235, 510.416305047185, 512.375005093919, 537.966993178286, 515.700965105027, 543.972827405957, 501.835149654126, 495.066716379994, 517.546838732278, 539.696558634993, 529.302244527267, 523.110397461219, 506.755026737247, 495.96366608375, 504.434007753458, 556.771280562923, 530.193884960481, 535.676636814646, 543.916178786043, 528.633458008631, 485.064905596759, 525.401842118302, 511.182505033376, 521.394940571658, 527.588056760928, 498.280226597504, 499.764732967858, 527.297599860178, 496.152350195925, 538.142394781191, 540.256375879299, 502.871027798208, 528.516302782682, 549.030742675456, 523.458694068647, 494.513707126166, 531.271081725007, 550.752744697916, 524.955844183649, 543.782045270966, 513.308998803441, 521.888678537935, 514.329723520054, 542.308301143352, 544.912433092476, 521.515706038576, 509.234490383098, 504.01673610035, 548.184419823614, 544.65554794579, 534.425606335703, 503.90309224095, 518.858153858495, 504.451308323423, 526.9485966825, 535.241118212451, 534.148041279566, 530.853582695116, 526.644774806515, 513.143193116691, 490.388987873245, 502.748128615941, 561.64435561722, 493.75706677254, 537.540672008804, 547.395981357782, 490.893643941534, 553.302090728019, 506.676612807293, 517.635349142401, 503.719514128583, 512.226762514042, 505.686574376167, 535.60044960519, 526.599181887022, 520.652629787832, 521.374686411993, 540.477508951941, 518.851433704386, 514.950296661685, 540.065275251656, 558.536924781898, 550.000532805286, 532.930439505024, 502.077136343101, 514.840076979185, 533.719031410507, 545.226054049579, 500.784039991847, 541.768354497464, 514.717545622092, 515.783000705135, 519.195271648335, 547.85354340476, 523.672609564694, 516.416882066785, 540.339976815817, 521.220300624537, 542.616573945658, 514.189382318579, 500.690035222105, 494.832197632951, 527.133911604227, 499.999982115505, 531.886337091123, 496.211453718933, 510.79886886097, 529.992706925151, 514.688813388195, 512.311756011991, 547.145526866787, 522.370480761471, 501.797082947373, 531.403362231729, 528.034500803168, 498.254585744811, 513.311669511537, 513.375446294025, 506.1352790652, 531.617484210123, 490.746738880927, 507.121921753545, 528.016684391563, 576.134073052786, 489.265332170017, 520.203961587081, 531.19410004339, 516.057863087272, 520.946493504356, 513.128224839486, 556.038523110567, 513.81354076034, 529.126694793339, 529.038875664854, 518.757752064925, 501.842080377798, 506.266351779835, 515.062994895802, 520.092955851051, 526.571869134672, 532.36474224812, 535.265656754341, 517.815631868187, 505.607000280329, 506.284826429981, 522.448353886274, 553.442359544932, 510.646294742367, 546.292730276427, 524.048184398204, 507.488216630227, 507.950258718909, 533.132235597736, 522.929448714117, 537.628550807319, 516.451870269755, 498.650230168425, 518.647497752233, 535.548085999133, 506.598382724878, 504.67980251259, 512.33563946485, 509.043248675619, 535.655480741933, 513.096764242264, 522.919815207015, 522.917008585623, 524.96883256438, 527.310620123843, 538.416388611519, 525.305704308653, 544.166367616687, 517.243488418669, 523.856775066835, 500.662078415442, 526.91299396024, 563.423364789301, 515.411208043327, 555.207023043084, 529.674208491837, 512.188924111829, 495.308346327442, 541.951779719975, 510.890779774746, 513.778454482157, 525.135932691901, 527.875863700397, 536.471748401023, 548.067020925931, 529.340404893166, 519.803059703821, 547.560362921973, 504.145525407484, 516.702460258611, 526.086518539786, 489.029401042091, 534.957019946015, 519.578654866233, 553.307841843585, 511.048199571148, 531.852173914041, 515.375343522462, 541.494961508472, 519.624848365298, 508.809999826972, 535.578175964993, 529.696775603001, 506.259925799627, 571.125005897375, 536.329111770633, 520.114322737562, 528.841807736381, 495.1945605774, 527.191398150041, 556.523461243429, 504.196823585908, 537.784883624086, 546.212771311921, 548.172641858827, 514.074264627929, 514.788339671671, 526.937209868577, 566.199847598909, 519.87949984143, 527.177416240271, 524.792299596246, 522.597487438627, 533.52444959823, 513.582699322563, 542.30196039245, 505.434919806618, 520.362937036168, 536.713049182871, 503.2115975362, 509.300586988771, 524.960989289753, 534.690027267387, 531.906836575702, 541.494686439795, 538.366863663754, 519.531585579008, 555.71460415681, 546.255507723514, 535.599281332802, 538.687126648332, 537.644588069938, 502.908121303334, 564.891386857448, 506.349729844799, 514.269566612416, 527.077946721021, 545.258449727482, 515.173743312839, 504.324076470885, 528.921253019384, 504.17700546903, 515.522079312106, 540.791994767388, 519.263371460467, 537.257527795862, 529.169248082395, 534.200073851808, 513.508814883028, 496.900111944023, 507.166762156639, 505.325701311787, 528.870896439053, 536.416275839017, 504.222211179669, 538.169631586809, 518.627444329165, 558.44537269111, 510.225618231329, 512.155308122291, 536.844992736217, 533.351615159453, 520.098107117856, 520.065806979771, 541.427601153862, 524.826430617066, 532.549605278423, 505.610427246037, 531.953132541695, 542.101962187306, 507.493553455056, 511.674392313547, 520.174992083015, 552.840547191375, 537.932656967224, 542.60211888171, 511.719310543371, 528.305183744533, 498.910451117832, 513.584747852284, 536.461576218799, 542.014238383409, 537.002747629826, 533.476654193666, 510.668263074229, 523.227520769045, 530.270285190389, 521.763258669629, 510.244486199951, 528.784689404877, 544.027635218467, 538.188895413687, 526.027207339592, 507.667476942647, 505.802866917675, 530.207176499737, 517.75776655424, 487.103616140333, 550.333973518121, 505.64646378728, 532.029708593657, 546.308127826101, 511.449597732676, 518.9301029466, 513.090767895694, 528.82484796053, 517.36224524133, 530.576195621349, 524.219882256652, 547.569907684421, 559.634255883545, 549.048311446713, 513.535878570468, 523.993859118293, 505.288372552679, 538.601089874308, 527.264118533227, 532.750596442717, 531.917490205443, 494.838536021105, 541.660119163119, 529.349485682439, 527.6521256472, 524.76098481134, 502.154381463521, 534.663716056519, 510.083489661624, 560.518113881354, 551.889775046668, 505.681646896151, 512.862945550047, 524.817018550524, 523.014649666348, 511.533000542161, 526.982625075414, 514.66200250644, 507.806946971949, 534.494791902745, 544.107379726925, 528.963438338178, 541.153925098584, 503.149204399533, 530.555792795134, 544.229211177429, 511.074848235799, 501.886491719313, 538.133895888012, 542.235467770376, 530.975203995012, 522.751673291853, 514.536661022327, 548.185988702916, 540.862293110963, 520.298618921364, 554.602264107717, 503.379484228814, 516.987581287484, 524.269043522822, 538.002966471134, 511.554013798797, 512.231497224713, 543.589704632606, 521.88481535295, 484.542518746288, 517.716545345325, 536.273623357344, 534.032212639796, 530.802005273952, 512.607203687929, 514.230031387037, 532.529990293365, 505.752782839582, 506.161684743806, 537.890590549579, 512.904395594421, 526.866490506334, 523.973660276014, 545.275295365876, 531.099457904849, 510.47885921652, 536.260551457854, 532.89130052942, 520.342226342168, 511.367660526086, 559.116177700887, 515.505936483035, 516.320617520109, 530.269214580356, 537.704413828319, 529.058042819603, 509.674453888242, 513.816599892041, 564.306661043582, 525.628580778869, 533.233101744468, 541.257932005294, 528.957622813471, 516.085037220583, 515.877498345297, 518.289055171943, 503.881006483447, 543.693014037208, 529.727803251148, 517.650027535861, 499.050480839005, 504.405119310029, 506.62261366859, 513.1129899692, 485.208760446765, 518.509735296292, 504.139145184587, 496.665018823345, 528.220064645195, 491.069114611885, 537.555521969016, 545.865964845825, 529.888341760694, 485.319189240209, 517.764663877545, 489.402353579302, 517.370595704546, 540.471922158636, 538.837030840666, 517.419123259656, 538.977132436763, 544.8135356402, 544.883719735632, 520.932061098812, 551.207496265463, 532.375051113941, 561.171695899526, 506.385881583517, 526.187928140783, 526.705133556375, 544.015805327244, 524.196723743201, 501.203786819738, 533.831346798626, 508.402781260125, 524.944745923356, 542.465315114007, 536.629139447199, 533.065916504032, 519.932634331981, 532.440471989279, 525.743633511526, 517.211670995652, 489.861695036457, 511.685460571532, 522.492198633734, 518.106017462717, 503.113065410079, 499.774701819257, 547.736870382809, 528.574030760248, 501.715444942106, 534.398933439628, 525.84393925101, 511.000619101403, 505.418646844407, 532.463198090574, 512.17497128763, 512.501749285808, 507.416885775254, 523.925159475881, 545.89479588857, 514.265333278704, 507.031245689378, 514.440542231812, 545.796999449461, 519.643474096361, 542.53099274007, 523.945515529229, 555.429928724729, 519.488249421689, 559.076980133403, 529.710355318905, 490.421596917027, 509.392078059546, 521.998909374607, 482.692432586878, 550.348397556041, 561.178788669033, 515.630752548463, 500.137616472715, 510.420448915092, 516.924165721076, 505.207014202599, 523.086475160074, 535.00498222699, 520.571594988573, 517.444442045635, 535.22748843775, 494.769421617148, 510.625717204787, 541.560581085756, 541.629592274718, 500.995671448576, 516.740345464817, 541.003847615186, 532.470248327085, 508.441251005797, 511.711234400961, 528.756824325204, 524.654109487261, 512.868068961232, 513.269641129464, 517.329883700141, 558.276320598994, 511.247052316354, 538.264079205259, 505.078867925824, 534.244601992347, 540.636821719086, 527.017603431757, 518.58838581692, 505.946209834579, 521.091354900838, 504.701305106172, 536.730090520815, 500.259613836705, 508.572554040881, 539.952192741937, 547.623049858942, 501.625836166916, 551.009075080108, 519.238075569811, 552.61214128176, 503.289064707888, 517.395213605279, 546.689940101375, 501.954297013434, 529.323363562915, 541.729851302159, 532.375246044037, 500.152756187745, 509.205746476741, 511.651999226776, 557.936853717013, 539.358456230441, 524.714677053916, 498.237894237601, 497.519249582896, 551.963529697467, 543.234867968489, 545.285549719875, 513.427214679885, 522.498830304196, 497.286849029284, 519.954276598486, 528.102466175521, 528.616920040173, 491.728911397841, 538.300528025356, 513.804930705033, 518.027119626014, 527.117506632775, 510.263573928703, 520.937538499939, 526.169330288421, 537.432719432528, 523.306295046972, 534.818097860051, 518.081917478256, 525.574510716183, 522.922991142192, 527.020453392303, 511.658142437335, 489.078044981101, 526.045074987971, 519.589649352064, 549.854743637517, 534.345906025317, 536.621291756066, 526.50748250651, 524.538339211151, 538.870113920223, 549.132193905751, 514.737530490926, 531.87419257031, 469.519828607647, 511.230757106977, 508.719923651881, 528.16306427851, 541.61425167292, 522.338935365481, 526.722476117891, 503.412519909532, 522.302161785741, 527.20280859911, 517.940438886656, 531.526179941477, 537.616691802298, 541.247482906924, 479.90145682754, 554.176397097829, 522.482565193234, 504.811568902636, 522.747962707809, 544.675440792008, 546.705012654188, 534.241924420483, 547.064862850827, 499.530558807808, 534.504799233358, 513.185109756273, 525.771057810676, 540.444596641325, 532.207987818946, 553.774685119201, 496.520570159816, 526.90964021474, 545.697635912807, 501.192541553316, 504.844189162096, 549.16462672469, 537.56079996243, 511.440489141973, 481.005598259028, 523.344106334961, 545.083148165885, 541.368661985073, 544.673958624424, 550.637157313626, 522.637602244459, 539.754640042915, 516.124139571635, 516.452973844328, 537.004519267529, 502.378057724112, 496.04805485009, 527.93679601299, 523.086471970221, 513.478105069974, 536.060305221545, 510.552089213192, 508.635068962779, 527.295609757793, 521.947646743319, 565.326164798484, 500.859694140983, 521.225835564087, 502.465764890905, 518.900978327087, 525.1217257507, 538.194848462215, 520.078090453869, 522.380173165126, 536.522429606188, 513.192459672387, 496.034188054308, 554.865716649134, 509.648534654163, 530.785005612802, 514.617075712172, 485.317873630884, 520.257565796648, 514.277197211488, 534.143796664929, 510.413448065562, 547.492523907446, 532.012348093802, 517.280204408456, 512.718998056162, 486.497777776163, 527.019959478046, 509.613801453421, 562.35603356542, 551.538487160211, 503.268070490483, 534.799993460146, 520.230517868262, 505.380459355479, 521.121021928941, 542.172514717878, 524.906018113599, 523.809707461362, 521.432783171382, 521.718183794098, 520.242665875435, 527.019754664425, 487.516648535423, 538.069979070005, 551.553473659515, 530.384009702364, 528.988209475371, 532.890474570833, 509.869774208607, 548.314215449926, 512.70535057048, 524.968833092541, 522.29749515533, 540.530419135218, 525.265144061681, 527.567387030995, 502.210671542014, 522.543359019025, 515.984301904823, 528.45014337674, 521.741104005506, 529.42705164981, 529.850370512295, 513.641076482099, 527.564005884843, 519.988483619645, 502.497555352938, 544.993771641976, 521.035094264568, 525.283778865081, 536.503958190775, 524.286958133728, 538.76756665296, 518.726531840543, 530.625082876804, 530.102335819386, 527.510418445646, 528.01093924052, 533.976223783227, 494.311751950964, 525.286490508827, 501.166590917429, 516.405932405943, 513.169925103507, 514.804746254254, 513.336573430686, 531.552531304168, 520.033250891524, 526.991080493301, 503.902232548669, 534.160091510844, 509.111453551842, 516.019388519531, 520.033248552768, 539.301404755039, 512.562878158513, 507.121681920315, 500.279024541225, 510.07587192839, 505.140718939111, 510.645635045706, 527.599464351716, 504.777688620725, 529.770160469853, 496.619325267661, 530.882302078658, 532.890491278604, 543.388280360468, 536.08408609651, 534.991230538789, 525.602165441627, 504.119123999831, 540.12367239428, 504.522954740511, 540.965191244446, 521.272017564333, 523.086266030316, 505.733357828509, 543.376959987666, 513.276839254679, 528.94262238321, 525.109330414573, 509.992284707267, 521.559246417764, 490.760836081372, 534.533420959621, 523.436561770927, 513.89149390332, 516.151085371362, 537.705497961327, 559.24754228864, 529.926086541317, 512.976431223809, 531.98971261573, 531.446663841002, 529.181919234568, 495.158014740539, 518.730995561745, 515.181051972763, 525.31308921611, 514.503295158084, 534.089876845912, 550.23704120944, 525.371940744498, 512.914135961224, 485.048010289284, 504.412462156524, 515.710739529702, 541.283524708511, 539.438998060365, 493.602854520925, 547.121918167513, 523.139525373152, 522.978656855586, 518.418391071578, 520.803527225658, 520.113940082865, 518.970284241016, 522.496992769164, 515.630385517874, 505.20048200025, 515.95774103282, 526.797186357804, 526.672407386112, 500.093541485612, 525.793980676857, 533.654355701909, 514.088749052715, 508.887685851596, 523.047159686437, 538.901213330693, 530.075681618801, 510.260838352588, 516.146983249204, 526.754258246778, 550.718155912515, 485.111551755497, 506.624846410299, 527.169171106227, 519.389709725526, 528.6737855121, 496.901338832914, 522.630810532905, 504.286908944455, 498.215814699327, 511.018340435016, 536.958572226365, 512.458508409915, 506.94128342859, 538.140259907448, 552.809349636661, 499.990598017243, 503.206570962608, 499.840550943876, 524.695524191213, 519.009748152952, 496.214650526143, 501.365485380122, 529.20193933956, 516.517884081986, 540.346319525811, 499.205968016171, 501.016006346072, 518.454542251664, 487.151416644809, 525.238974122871, 508.545194667623, 535.814955385887, 526.615764544396, 496.590698307006, 527.741624315214, 500.592383477076, 520.780848841393, 525.49224937872, 507.537871172811, 535.430693159143, 521.238787781023, 510.284497033576, 528.139004438633, 548.459227707327, 540.076841116617, 538.311218298953, 551.529353334354, 527.011355459738, 515.693892788621, 519.957669334861, 532.272536881009, 504.910280588942, 487.744637192229, 519.058202973678, 525.960019783879, 531.982131634692, 529.105314352202, 522.190090583578, 519.711791641783, 525.180637453819, 532.582416572713, 507.252240679577, 523.500626809215, 514.610909547235, 542.548502722397, 542.337367679297, 520.428094888691, 526.99474241844, 523.401230514025, 550.019671104969, 513.02664705926, 530.306477532936, 540.265086267592, 528.567486675029, 538.243730712924, 528.828364711973, 512.693546944918, 513.390957110396, 524.248472944381, 521.041592099171, 531.112078816979, 537.873414864503, 521.900104229297, 537.078712451594, 513.387950467824, 504.636519911995, 527.057724374317, 498.926309360028, 525.639017552362, 513.362649825165, 557.103616975061, 523.525162989737, 524.323907813772, 493.844940029667, 490.31173012336, 517.514219298038, 531.713797650761, 519.987532012949, 534.514571623146, 504.099275121299, 526.470398450638, 536.061973578747, 521.727282528538, 545.25922410922, 481.56619376526, 516.537616972069, 523.035106914997, 514.364096654238, 510.461475160463, 542.316370129172, 530.076992677179, 530.051650809496, 528.480227495262, 506.349565510543, 536.178004413074, 539.75137422062, 535.878809254084, 536.278513364143, 538.244540625943, 541.450599235835, 525.884760280754, 536.902700948722, 519.91488567543, 513.150166687703, 528.74605893315, 518.321316243133, 551.645153303492, 514.409424794482, 536.082774193757, 533.412488364283, 513.832343649511, 544.195487252473, 539.040978875867, 525.88703934687, 515.127391459909, 526.063444066976, 522.408046446926, 510.219501992073, 533.371285666153, 511.416471213541, 514.437514814276, 534.869630031017, 511.51701056802, 537.121586353435, 544.846211344857, 547.032918565561, 528.696976249317, 548.326408254167, 527.212168323783, 524.617747980602, 529.797783719575, 535.937700536993, 484.221042880936, 528.007686077992, 544.431157949658, 534.681290330235, 525.641896308055, 516.157805695086, 507.885595434217, 519.770173677532, 548.835147522135, 551.488386258597, 536.186791979067, 541.862500601721, 536.351684896571, 539.722161344932, 510.762385046734, 509.346873066795, 524.868789354972, 514.928330769141, 553.831011957705, 538.166241804335, 560.173866386521, 546.651160185168, 519.90121579698, 557.749065201487, 539.409460705743, 534.372922833006, 519.532900703689, 549.950304884529, 554.508734949581, 510.691249564064, 524.006338265195, 561.042394283084, 536.638065442209, 552.289624668313, 522.077613828441, 557.159637945324, 518.319779237955, 521.941584692693, 506.722978312312, 543.487259520128, 484.820381157623, 533.608031646503, 544.45218773729, 532.426416820622, 583.258507726366, 521.874038690514, 541.027714344352, 525.990574236576, 530.319254323575, 500.152322081734, 523.068737547314, 513.120446191949, 536.058371273615, 534.068764481642, 533.727570823267, 541.039844286198, 539.208415846073, 529.268203169319, 515.18714881348, 522.302746558429, 517.703860001482, 522.868418676467, 541.104276553114, 546.641824616644, 507.203126491385, 513.786993158999, 514.900271057024, 543.315906704086, 538.219272302723, 541.868245659128, 538.478497806622, 530.00329694773, 519.105913211741, 517.525242018668, 526.055549369065, 531.620092833242, 513.361511936132, 563.458651610151, 546.003226663315, 508.844494362286, 550.621804403745, 514.164506367383, 519.179789899363, 517.01172023344, 506.195392337374, 549.347520661617, 519.162075911013, 544.892151880456, 531.32933913784, 534.825176220318, 528.293424037458, 540.16745197257, 534.636349396144, 491.790032226853, 506.315793901243, 527.646036834904, 523.853441947177, 568.283443299591, 529.557272789097, 512.568335609225, 501.884900810724, 539.234077175569, 505.966082211396, 526.467683738981, 530.505534403623, 539.901980120071, 517.433423370264, 537.644113097839, 546.660530502707, 545.241165075088, 520.085502645044, 553.143691726007, 528.467228992788, 527.712223912234, 529.672272780433, 536.041251836447, 526.162300399185, 539.221108022292, 521.400523758638, 517.301105262312, 517.200730029119, 512.995965201986, 558.061498123861, 557.965708995104, 562.06807268354, 530.809073875706, 515.931608287005, 496.921171511726, 516.991508462962, 519.580610717905, 519.861301497248, 526.264377434126, 524.661620222128, 523.403715222232, 496.224345296226, 508.753884725392, 517.915912348043, 529.011102830414, 542.66391884887, 499.258860714704, 509.746799381549, 533.255315278378, 515.809780671977, 542.335515842481, 525.546018485718, 514.411415200052, 507.299038354192, 537.858576934408, 487.168978778796, 541.572616649177, 482.640993262923, 507.761193085449, 515.759786429251, 528.119672909594, 537.613123578899, 517.932995080226, 504.991258478122, 493.801822703696, 515.417420450208, 519.161726050718, 524.438505489855, 500.483472585731, 501.431020339839, 543.160998656343, 541.240857324453, 510.996027749827, 520.957859514225, 555.604082130285, 521.684789725817, 490.962458629646, 526.865334306749, 527.593657190929, 545.41592583016, 522.600775822215, 533.862792603731, 537.003171044712, 538.810145672962, 530.498895301325, 501.214442694568, 508.581089304305, 507.886508722776, 515.048690806736, 538.969824366393, 522.69719981015, 531.799159551906, 520.873890534735, 521.955247320292, 520.442051391888, 571.466118104508, 533.055293653871, 545.645497565066, 525.815110853041, 516.621708779962, 510.922585651898, 516.046399318091, 518.556216990293, 522.93413863026, 488.769190756825, 518.640029267705, 534.809235968957, 523.526755464047, 514.451906601258, 532.523481588593, 511.804552620326, 539.903663440002, 514.899039633238, 529.148022292191, 530.33858857948, 521.546136442367, 548.520216221406, 520.903345390291, 521.615912815346, 517.085554751402, 531.475664386756, 542.705133897836, 495.870382053387, 514.384220400553, 534.451563478002, 535.640326349688, 512.26871495561, 541.880227818095, 530.217798124815, 501.139539358172, 490.802287186818, 527.820030809521, 523.215789520166, 535.573216784494, 541.551561464578, 508.225554412916, 563.498532271609, 498.145947821677, 522.257102853962, 537.008231590139, 527.419054200981, 493.006457887706, 502.348842809095, 521.51260443855, 537.955862441121, 523.419314971562, 532.110293499804, 569.965295930034, 539.850712781163, 538.125284416851, 499.997571751227, 503.830372893149, 562.502670947978, 525.085892258419, 508.872404724236, 534.220326602514, 517.119596933513, 495.734841108226, 534.122269751777, 495.084757830348, 499.33212701067, 546.952789003535, 514.738359250531, 533.059506109443, 524.676506527925, 518.133121355131, 515.202817796742, 530.605167614017, 519.413834972321, 521.311197653063, 510.533036805301, 560.928990017292, 520.853881244415, 521.404307142514, 511.933830078682, 543.467693143105, 502.210453579867, 540.872914938401, 515.335680068754, 518.802091810087, 535.023619001351, 515.269008149775, 528.287963252036, 500.234810003942, 519.369524862178, 514.33002119701, 542.022728266297, 523.455047548566, 530.919406468136, 527.860957475217, 497.717425568642, 532.816700861714, 523.958289196884, 516.952039092446, 533.301000579818, 526.399678430934, 514.395253079066, 503.234873842805, 527.258979117094, 509.808430343536, 526.93750875629, 528.046057694994, 547.584976105357, 506.574113937283, 530.832116318892, 531.698624008839, 521.168548307392, 539.810071439234, 513.471890851159, 469.729411316304, 507.814823630174, 520.124339088243, 523.735282399211, 542.757978112179, 502.915255822138, 556.686290220225, 518.96074373611, 519.224834142312, 523.794416136599, 514.020072794442, 550.353848533802, 538.287586514951, 566.694416532878, 513.489267200384, 517.802673487787, 508.119767469382, 537.712073044467, 514.284264670341, 521.010992385739, 503.800271007176, 524.740453336388, 524.082778743295, 483.179464796147, 504.811610606203, 509.730224613618, 501.464043239533, 512.875533985817, 491.581127463128, 533.752494710122, 528.34326080773, 510.844321147751, 540.92644777396, 515.505515200147, 554.202062727354, 527.931121709899, 491.39085244987, 508.614142461006, 529.249604339233, 515.875663406535, 523.324662314717, 510.252188297631, 526.609944056792, 541.348730968007, 531.893329294343, 531.513206291736, 495.940055666469, 530.265756055084, 495.587781767332, 519.691495336848, 518.099991962971, 515.74959288599, 539.125165284612, 539.627251654386, 545.089541649343, 542.56805754292, 535.068363673621, 528.418244869364, 513.260942003138, 516.970178214009, 507.949503557675, 541.894694289068, 524.036473286179, 527.147214675759, 523.675260967672, 505.853218016277, 479.623807163915, 550.904187491653, 536.611668942188, 539.67446069979, 550.206040232298, 546.419925245759, 537.884501128507, 529.765322280616, 479.113379512575, 524.388942051142, 539.466527204044, 511.49828399831, 507.078938238382, 514.755813993455, 544.035267777119, 525.289413970416, 487.507836422566, 530.798180920129, 542.151352935307, 502.329654249112, 529.242663379409, 508.460154615335, 527.401808499438, 493.916831958137, 524.791436702817, 532.494280866757, 527.081772366993, 556.223100914238, 511.095597490901, 522.771882990574, 519.094506060954, 514.796876684488, 524.947991170688, 510.08129501769, 547.037113717339, 530.786791466251, 502.286202315292, 555.921345676167, 505.591852106346, 527.262361128448, 540.131098713888, 531.209948595518, 519.468993887749, 524.423875142031, 520.221656033946, 495.343668155453, 538.382528103099, 517.686131462487, 542.807633786244, 530.737440355912, 558.960090941529, 504.223563642547, 510.272705075949, 493.162987665473, 525.655845670185, 535.957180823025, 512.587530853137, 523.612792707612, 531.222609316884, 520.156057534499, 527.464057361644, 517.760505758598, 533.001363294372, 512.392432798135, 513.879705726357, 519.900684675571, 503.837661318133, 531.30905388154, 530.423754130981, 512.927695839116, 510.33677622868, 494.293798039883, 518.311430274918, 525.722300612881, 511.684000354865, 521.299406823097, 533.167993729418, 507.802857839891, 497.836574213718, 508.687506123717, 512.646866734536, 493.014230113489, 525.520902556927, 518.514687634933, 495.861018056885, 490.923548094651, 529.364790288778, 545.236508715341, 547.412915596175, 521.894633832949, 540.673479461022, 542.533114683372, 488.420564236441, 528.986394911866, 494.587230095293, 519.690276662651, 512.312368970092, 486.605134186047, 540.369192987245, 508.557121168083, 498.884001562443, 544.417328582536, 531.918266659144, 534.56689246569, 529.710824451681, 511.907260871708, 498.981168771962, 526.453581243924, 509.036311340925, 516.851651877893, 500.992599507482, 527.712182475039, 523.669150722422, 512.150038720039, 498.906770082709, 522.398111070563, 541.214526138313, 532.855216032007, 524.508748350445, 517.955560600076, 527.500450341298, 526.216266914145, 536.044994187154, 485.584305320279, 503.530233357174, 518.320118672045, 540.504958544816, 509.078595496873, 521.276697082791, 528.192651629788, 532.000073563392, 528.215114209928, 523.092890226028, 523.985005714813, 510.524167809161, 503.864107838136, 521.997688812332, 541.079329254751, 542.612930465033, 491.869776311427, 520.531873700207, 533.996369997078, 491.87373579662, 498.962951024891, 504.228531758796, 548.491139379912, 529.530764828975, 507.910730591741, 518.550635628796, 523.240450926209, 509.380915623162, 546.453761851253, 539.909363109452, 515.488031470926, 531.929616210014, 508.527706282769, 524.924084999689, 533.700866279576, 501.646588397699, 497.601034113024, 525.283880277644, 520.090489504277, 510.454526523994, 519.220294523268, 510.146288115203, 526.895685875143, 529.909466575767, 522.709945477068, 532.836209277853, 547.155592789801, 567.426961138262, 562.002705767405, 536.825305266416, 540.166883932958, 485.681879786093, 522.535247776906, 531.238939780549, 525.790291202769, 514.82032404645, 536.710336887963, 502.365215431057, 531.419438323052, 530.269439753092, 542.915591459408, 555.074649027902, 545.783301353989, 525.505037856504, 540.320067202847, 514.264793263724, 513.283203196617, 526.601847536345, 493.219424430661, 528.061352680376, 540.72334770936, 540.513158333466, 518.852867291097, 564.757744607202, 530.892943864027, 519.479931342073, 507.664688522477, 525.485642630257, 520.24711577085, 536.99682379614, 532.3149208476, 493.039273268788, 526.393216993982, 509.232761179628, 526.197508522521, 527.736958345744, 481.767428863954, 545.484488195855, 501.45002776732, 484.399780231834, 540.368800753046, 551.830254979723, 536.682234669348, 508.070079012445, 509.866562916364, 517.444084169717, 510.576840406136, 518.124650221521, 500.72443462583, 518.701312716099, 502.505534757142, 521.578825902921, 508.605704703927, 496.189046622469, 517.009998084719, 532.934161421315, 528.136216699605, 535.058629534008, 535.605962439293, 516.16705733591, 504.918845170352, 545.903216733162, 530.424660226674, 524.769888925669, 503.494352570896, 513.640566735134, 520.277856117751, 531.883039268596, 540.827899624338, 531.657002045506, 514.82887327465, 525.067098283184, 556.074597936128, 530.269268810521, 505.075730471704, 536.680375428803, 491.272424039982, 509.929510607418, 511.500170276457, 562.190468388558, 519.14969225931, 497.887096726162, 507.42297588167, 563.490814178183, 524.651033173277, 520.569662768749, 517.150903661173, 520.159303422688, 528.611312344899, 535.807198599128, 489.380924252825, 531.198428529016, 535.866353076427, 512.716424106599, 511.793462054388, 503.966509077245, 471.729069676773, 537.256359366045, 559.098269047942, 527.853978971943, 481.152750634073, 541.48182390838, 531.035696483009, 510.205116754146, 508.935193494774, 518.565440184263, 556.184060086492, 531.228673211845, 534.898254415097, 488.076623788234, 555.29905973215, 526.861042629995, 518.747626578344, 517.217495354287, 528.20023322531, 525.359205404875, 541.5314238971, 510.691737571329, 527.028756254335, 542.485594663651, 510.924309820147, 536.379378053337, 530.445458839905, 519.521018244587, 533.287181361252, 498.683829843919, 542.216066260268, 514.372587532432, 498.539358385089, 551.273348634511, 513.038098643271, 508.032290033865, 535.590229276296, 530.056852020387, 541.030195304131, 496.326971116026, 541.776280931569, 523.872663771776, 517.966980321846, 526.48838380014, 529.178382858178, 504.612463694193, 486.436655104294, 522.403372020082, 501.088131966614, 525.370016131608, 526.255204417597, 516.298649469376, 529.033590518827, 516.412978564467, 526.143655680088, 540.865831486794, 488.648354782852, 512.978198440232, 508.501096902072, 541.276755109198, 534.67273887815, 534.763696178169, 552.881955261569, 540.89170929632, 514.510163006528, 500.305477447694, 478.276614197912, 484.862776595787, 505.59943125474, 544.088292790825, 542.482075942995, 506.259897699154, 510.42012382133, 522.016767782605, 510.052276835763, 503.598667299219, 536.204711529263, 521.024063193791, 524.476741395691, 562.102370022697, 531.4915788893, 511.59390009283, 530.132074809696, 497.406048696332, 554.166792422123, 507.590160890365, 498.728799331496, 502.30697102466, 493.574683490772, 519.660246557016, 521.367577553378, 511.93044250098, 516.967342611048, 529.982341575074, 532.817498722776, 497.171163572553, 544.766648790886, 531.589138568328, 548.396733074994, 541.092693809889, 509.108161043257, 532.116509442637, 525.087529261132, 528.868996300434, 524.861981693514, 523.647437492128, 506.140239745654, 524.6943944641, 532.59987969556, 519.769136133912, 541.46798795454, 535.498351130374, 531.671099976993, 500.912376326852, 520.366320627477, 515.618884541886, 494.045915293475, 526.418825570645, 503.052110522206, 524.994117089553, 539.528162812727, 545.557034328037, 522.872084533034, 512.461139270091, 494.969525999876, 539.548546967756, 532.990013535927, 551.390698305912, 521.970512848209, 517.784154116136, 516.742266436713, 492.68528538744, 510.624022590092, 532.858227568265, 521.904181816803, 513.233070998112, 515.386436563971, 531.493945071326, 497.736354858807, 525.859382483423, 517.430261777392, 518.433179661791, 544.990033163029, 493.342456300525, 533.066851335508, 472.679996927305, 501.253820689308, 551.295579204726, 492.358246557829, 524.776549973471, 522.304420651705, 535.605396094041, 527.81418181227, 527.869899369884, 508.749577901338, 551.834715394677, 515.403850943326, 522.719256054455, 495.906542654199, 521.44215630226, 507.745254398942, 524.5110495218, 516.495735151031, 526.409890931796, 533.73653706263, 536.364018401862, 492.357409920796, 534.860291893643, 509.848204088328, 534.622616084724, 536.755434452152, 520.973828420513, 525.588493846917, 522.50544882555, 514.548321072852, 504.736618724266, 512.021790304343, 521.098742307231, 543.753708895054, 513.863053487469, 514.796563507097, 519.605112716382, 520.198373744636, 513.402566750314, 506.388590144337, 492.637303166878, 505.531020400548, 551.886965802299, 555.981274170301, 523.345059172045, 499.343085643639, 531.114537312824, 502.33367693418, 528.699855916809, 492.276243873487, 527.10714601652, 500.176490737862, 542.903425678278, 506.824799556893, 530.844719656137, 488.473756940809, 517.210093662027, 514.801201665155, 505.863840582396, 515.590888203963, 483.477398269499, 494.482746979268, 529.631628627108, 512.989107143689, 512.586198651388, 539.58775969863, 511.373000776519, 546.619537354784, 535.285651257492, 511.181073927784, 521.846669235275, 531.754896555753, 526.21109796121, 509.646199775142, 513.985834097893, 514.106743739857, 503.225550982762, 514.90478553081, 522.034451574165, 551.580630774848, 516.223550306803, 502.589640540725, 541.401058312104, 505.963690574063, 510.577598094453, 472.926293868355, 509.396590426463, 503.254012427156, 547.502259169964, 505.510647650207, 502.585784934934, 538.849610724772, 544.443806812238, 528.878995690311, 526.166307976026, 537.264772082967, 523.053597226435, 528.668604329927, 526.943239845892, 528.062172378426, 509.626740259337, 553.190909661129, 518.919418743475, 507.249405506077, 527.244968834639, 537.401903165099, 499.546981878014, 538.214757317852, 537.410293183969, 523.593827161443, 540.757769365926, 529.219482155856, 536.690461542976, 507.410166808727, 531.220147313298, 565.200630749479, 524.936769885213, 506.174269215812, 485.904077794324, 516.293004413119, 526.412448876517, 524.967720087506, 518.568886672536, 533.397443386006, 544.47476458598, 540.163760703175, 508.816330521364, 530.912263992071, 539.880007144104, 517.907729366589, 550.35078623273, 491.974377779199, 527.180199620195, 543.515815355614, 514.170054673567, 547.531319154466, 537.485539888077, 552.152470392298, 519.526251710476, 508.499840614979, 519.164663425301, 522.286863891877, 520.487573973714, 517.250284025927, 509.712398691181, 518.00713804997, 541.928189039506, 500.57337459471, 533.20047468484, 541.072206930307, 523.347526131562, 521.246762481622, 540.672151472761, 534.943220746644, 501.069728775863, 524.51549363107, 500.606120921423, 519.501727079056, 549.231098770623, 563.172626126511, 507.717253966029, 539.709915317063, 504.360740735133, 521.162722878762, 506.464048768151, 509.588473562081, 529.008571316512, 498.574746595829, 506.376025323529, 520.133768889655, 531.918183217206, 521.112413634175, 521.249365534975, 542.071140256614, 519.39110782667, 552.920263120625, 500.025267066447, 546.418638987753, 533.451663939952, 535.968016450085, 528.497702785958, 504.526398580185, 494.463512939147, 524.852642226631, 516.667062015221, 504.56763806183, 540.387655672275, 523.846408759452, 487.193378050665, 551.05454647339, 497.263569704647, 520.964422959479, 532.381814016976, 511.0519627258, 520.922075031789, 507.990193911973, 522.169576519656, 507.682426138422, 520.631373651403, 520.10725661876, 502.973944013013, 501.109963469569, 515.946030156896, 512.003149805816, 511.422034200522, 517.117080696879, 508.537733084309, 510.149259622554, 510.607189664913, 511.936471197264, 544.907385778422, 506.959094977091, 511.672079907053, 518.582229258737, 542.710520787291, 503.608781613355, 533.690544785199, 492.136014914662, 521.081403833447, 503.338660076722, 534.814237442686, 531.068134995353, 521.472987312664, 526.0947042875, 530.124735016824, 533.726954487882, 506.814486087187, 531.928098718323, 533.23821120062, 542.596446888398, 566.21762318223, 538.328772661826, 481.636556230246, 548.06886933, 501.677106116561, 513.193497509777, 534.522042161638, 532.18813463707, 490.260472077788, 537.393181198032, 517.403012706662, 511.529294632585, 527.344730098495, 528.380796967068, 521.113583512045, 526.425429189115, 514.645704068798, 523.328255881103, 517.165779445686, 498.528937819142, 565.939675171235, 556.900985677725, 519.811512832958, 506.639356450731, 526.778405599675, 555.948621880443, 517.945185380077, 523.885357646038, 531.574401288624, 509.444525357726, 517.331874487896, 520.560620597823, 529.228038195416, 517.097190368692, 542.457495932013, 538.392390205902, 528.741216129685, 514.506188084366, 529.313576680134, 512.549850062061, 521.607749712661, 527.284652096164, 533.426325011695, 534.225242775462, 514.812469800303, 506.888982806471, 516.693359907171, 531.853975311281, 519.020026192156, 539.606260386086, 507.448796336029, 557.07715050553, 509.4987528827, 508.302600954589, 512.493073946732, 517.90027040572, 519.051641513214, 538.163810638995, 542.705514628576, 510.926536311546, 525.35147383463, 538.557486113113, 533.810487499318, 517.268434253459, 543.376985096369, 536.367113087118, 534.444522873189, 537.307439169654, 522.354097865232, 521.740143896044, 473.390979979003, 513.484593200003, 542.262589927302, 507.090574103278, 530.775345024112, 487.24088920373, 529.302659268031, 484.516063985125, 538.646875078348, 511.384559076277, 499.556624463692, 531.140540655999, 530.698208815952, 524.217661986685, 492.581304749092, 537.614960980128, 525.157099428573, 568.855201505316, 543.610868305739, 525.612873688356, 541.198623803037, 550.380015058469, 534.686925070616, 498.66529321029, 533.04311047072, 527.081547875882, 540.608291438172, 510.899859982718, 515.386459477215, 523.332570487829, 510.024470362683, 540.341472342341, 508.233254377301, 545.22545507049, 540.966201604627, 528.407743555679, 533.160279569214, 526.852355776229, 511.779088959735, 501.573054716603, 519.533542686134, 513.813214057843, 515.696058640928, 521.220559438511, 485.745964826395, 489.975781803035, 526.372915785552, 515.049685027867, 512.945322252779, 519.955327405938, 520.237345721945, 542.364934301132, 486.373688690775, 525.606255401797, 530.097079005096, 538.773493522327, 500.829668403442, 538.721460727008, 546.797426441196, 512.804816766357, 488.691903594151, 541.879240433555, 497.09468667295, 538.072638350094, 522.283146378182, 520.018120878669, 519.629814604863, 532.35444889302, 506.561597133498, 504.341205262756, 546.548843532797, 530.216802611027, 555.71650121244, 535.39929464476, 531.149962510809, 492.547497396181, 530.605711071094, 523.167081489059, 517.745768135776, 523.775640008245, 528.208206348305, 508.707808220749, 498.331337096134, 513.604741204935, 520.662946311376, 513.597143380246, 508.009847925502, 527.073535263709, 499.382180527722, 497.663326478325, 524.209701455275, 554.184538567569, 517.9962757275, 524.916733252465, 511.636079533115, 521.202631000744, 544.738681819855, 532.322735439909, 524.741099824618, 548.019981167303, 520.088492576078, 499.565739193837, 531.076935243089, 540.666267635898, 507.652591304161, 519.683656835766, 524.658085056638, 506.171630658883, 520.644759882268, 488.061589326407, 512.379442008646, 521.102853418136, 537.860145574134, 508.306458501224, 545.511489863415, 518.233811189747, 511.222770488576, 542.642841034605, 565.180461168259, 521.716026794954, 534.702991022662, 510.948235220234, 519.746836216911, 507.90446750137, 508.789195037129, 514.932542165748, 503.096062941976, 517.939973468008, 500.541233180963, 538.285269575303, 525.849140642281, 523.7611977297, 500.629698181585, 523.887857275482, 534.412327640632, 536.753499174782, 514.484024524151, 537.472123816067, 563.335751402521, 523.832687807115, 513.202301338671, 528.33801907554, 488.861940933242, 508.642111862153, 555.23782397302, 520.103490420856, 531.527125626352, 506.258235803314, 483.492079914211, 520.168000873174, 544.214208344121, 538.138422103114, 495.24790343718, 541.901592017833, 506.342774385816, 502.664670563757, 520.764379257788, 517.510870636688, 540.098938430555, 500.985862561113, 552.383976181825, 508.311464224479, 550.875361845108, 525.312205247709, 516.969759645572, 507.105125443457, 542.578969308258, 519.672704491966, 505.347749673697, 513.280616444561, 524.023856701201, 506.722062898685, 535.368573037011, 539.168695498402, 517.124080650375, 524.137225771609, 484.986636713047, 493.522799292876, 558.577933468999, 516.270349350487, 535.740320267223, 521.196460909722, 514.968794087611, 521.714474647206, 565.745734083739, 512.475291671572, 520.589586076737, 524.609044489241, 510.929946403808, 522.845430536789, 516.148752945469, 543.141745009128, 557.027854990126, 496.800216694684, 516.73555196487, 510.577046254611, 511.388504627654, 564.810013377141, 513.087349073098, 496.554866173603, 537.492119546617, 519.831618063685, 542.358269759864, 516.421774534337, 526.490619375603, 544.139728261672, 531.374318507718, 522.187881448729, 517.159501340704, 521.421621406457, 527.165230756245, 516.888652539486, 514.103259451078, 515.998127895424, 521.455376130707, 553.878475227237, 537.297486823916, 517.585597241029, 529.174890712041, 515.557886384927, 508.432621691715, 480.493932274245, 547.529757976841, 522.8894057548, 515.651131383673, 473.809740183176, 527.867802358461, 536.319856342176, 524.465624276179, 510.998376030582, 500.810550160025, 521.032515398236, 498.857491841925, 515.923117187045, 531.390158969039, 515.849374477924, 532.504145497464, 516.114929497566, 515.827523470708, 493.239382087012, 529.887698125792, 483.275683424635, 520.831779226703, 534.027117929813, 523.420499181717, 545.938965150933, 530.681475962717, 503.257057606858, 524.433946745225, 524.118164916472, 528.089315488368, 538.784502956334, 496.631852136532, 523.541979707704, 539.818602497657, 494.894408141816, 487.726822618679, 521.863354064518, 524.269683596017, 523.399628885076, 524.523954245376, 494.454186370988, 503.516942393998, 495.176748969706, 538.141180303353, 504.281561978406, 511.233523596919, 547.472062034627, 557.539065241566, 491.888073298525, 493.276833569725, 524.46733375275, 527.594884179456, 507.855698775166, 538.384760082331, 531.812631930172, 489.851983960632, 508.708409588777, 531.160882585532, 522.139428615501, 522.187806725516, 505.89566445404, 524.174559464338, 513.665254604067, 533.292651309294, 548.215071029312, 490.655679798989, 504.47351393243, 521.421061599876, 528.336868112149, 510.766491834549, 496.549459398292, 529.437500825236, 543.943875569346, 532.663549502682, 541.192947890963, 519.658857235767, 516.767950824288, 513.542971914046, 535.678007377048, 541.032085288726, 553.624762394105, 509.986254998901, 499.3617851825, 508.098496983243, 491.369410607205, 515.432410421001, 501.021839779549, 511.690503274164, 511.95900335528, 497.710564215573, 516.297891263995, 517.075564806146, 509.680275239154, 527.117300477536, 539.900555702317, 524.578701353137, 527.015556384847, 510.801811256988, 519.641685091796, 502.492019296634, 519.164577041586, 495.838694734537, 521.57051742836, 532.42290228669, 476.071736814415, 509.828361669954, 519.710156018017, 541.039752655624, 528.288391692487, 521.6719360521, 522.634679040768, 527.679252076069, 516.639822317364, 554.867052706249, 540.179509894834, 505.944371841882, 515.026778591567, 552.932689277384, 548.651700723422, 519.187871837068, 513.434160687806, 549.787235980714, 537.068147393027, 532.196532145526, 519.326093118842, 521.587571600472, 513.516641687458, 553.058600511856, 486.37352871895, 531.166011620052, 508.078812564671, 536.623925119636, 501.66639427838, 535.981005636148, 511.952427753604, 507.032917108561, 523.317945339597, 537.756005842145, 512.549760200626, 505.385520991228, 543.60166994886, 535.157620720765, 536.831913216506, 545.050000969745, 527.750253544078, 516.723885314616, 543.275183802907, 512.798479916732, 509.32409803329, 526.476380264538, 525.981245513753, 510.112882667824, 503.531026032355, 508.622194849168, 550.176045533216, 532.015554788265, 518.084610464897, 512.995066153985, 502.925101494126, 534.06044669341, 525.076502470399, 496.532155784345, 521.536147840028, 523.318987832083, 505.379403575569, 498.479051419997, 501.407149151258, 521.095893009305, 526.628498027861, 512.268785320615, 513.021367201499, 514.690914554404, 527.822180460412, 496.921574970919, 485.363377733637, 543.909345337701, 545.322057767808, 526.837878029763, 503.707779925151, 478.492460213045, 510.780777247824, 527.694274690726, 523.810180189548, 520.499105219817, 542.926908206539, 513.180337768301, 530.086103560982, 504.03800106973, 539.827391175982, 532.9067496697, 553.948901084762, 540.511391722889, 529.500203594912, 518.467009558869, 512.563140986141, 534.938797755774, 550.321503871741, 544.589928748336, 524.492220703348, 506.835924299325, 513.323617006755, 536.664018216087, 494.041545103468, 514.531883716341, 541.853225346243, 559.625291382058, 544.920706808604, 536.67676212109, 537.180020919222, 530.750658352339, 502.280306140809, 521.34101621374, 493.840796945179, 524.343192152961, 531.339959794169, 540.01497571306, 524.389869906178, 527.564902629518, 511.309862827253, 497.382800342781, 500.716923963286, 523.008032587745, 523.616862679261, 514.680276730547, 473.73904975475, 539.051855134062, 499.479368327602, 531.888701230948, 517.680526775331, 530.39032895249, 514.245140551024, 514.280737755711, 485.371257270611, 543.071318310465, 517.065828060814, 525.303875790659, 541.24915810448, 541.577467127112, 529.329880162663, 518.235225608214, 516.774834145195, 528.963867384005, 494.54241267899, 508.326210429995, 503.174551525916, 515.555534756391, 562.621399741648, 478.48603936588, 500.316912217837, 548.298460469013, 532.250432960392, 498.162871538211, 536.179301702861, 539.978894593625, 549.510745172264, 515.773014753054, 514.887847688904, 522.91017051671, 511.926743479725, 516.218077147841, 530.564314184875, 504.182974042635, 503.85976567206, 496.259271055953, 533.10784766518, 504.602741172589, 544.183616461293, 538.043541376696, 512.894782652499, 512.730036208104, 554.863962526171, 530.683868705548, 517.104637573598, 532.659679448451, 519.420492441345, 525.996534108908, 540.070482693306, 521.529091833574, 511.017485368499, 530.25361970906, 514.018539874914, 525.474488226651, 520.264909624426, 503.681644050844, 528.52765789405, 513.136971675324, 516.650698555486, 543.84660821804, 530.192995164823, 500.516504502373, 523.784086967541, 530.276844591481, 524.369521346944, 520.427211508978, 527.723552856642, 522.811390939311, 527.370382731481, 543.283000013445, 537.272997943223, 542.611845903595, 498.735993681533, 520.40820476631, 508.899689003054, 543.08330787144, 535.735707367035, 531.669055182874, 519.876579599163, 523.763886344234, 551.625246063242, 523.414550820445, 507.442443804092, 524.734262983334, 524.452679750362, 530.481530259371, 531.784767060398, 561.024164842395, 534.593838081962, 524.66223363238, 532.113600980854, 538.486575815606, 548.051239355174, 498.914907929027, 540.00754137854, 489.29462246619, 516.736535683784, 517.425024550735, 549.522545664683, 535.625481548149, 509.42143644825, 492.389466654318, 506.329533304244, 501.363506262932, 534.216513774891, 527.071098898232, 535.394069414684, 529.02203508153, 530.529697569481, 514.507264745991, 504.478748542882, 486.392727049674, 525.931052402196, 519.954657021855, 505.71448458276, 558.332295411401, 537.212790319596, 536.478026414743, 531.121150376784, 536.202130861471, 522.541056747542, 520.99112147444, 525.014783523734, 527.654636649799, 516.833462234197, 551.467535828892, 511.551142206263, 513.086147153023, 527.867822793582, 490.437609575593, 539.676051225538, 523.153353850855, 499.430065339714, 534.940585490874, 517.045629148849, 534.64035276535, 514.207359056948, 536.129838835484, 499.782328094932, 527.847492090154, 520.031356612169, 533.34752055405, 526.993962337021, 527.247775442983, 503.224118176422, 527.716602929794, 504.580700060298, 538.922469025292, 486.993978887518, 528.039285626089, 519.41820634281, 507.833799974427, 531.293234065034, 531.47648943347, 521.008137150179, 516.107400874782, 500.112626231769, 532.804635786928, 540.633244090776, 540.810398396274, 528.867284449271, 519.594037136007, 529.073212559847, 499.040145403989, 506.111940200583, 522.286895351336, 519.733105287335, 528.690711964249, 521.886780897307, 513.795259224591, 524.864542522498, 523.465143390612, 516.019269850938, 498.167101149076, 534.968375700893, 531.095546910261, 531.895679360972, 517.580961033024, 530.180465122515, 534.765105913304, 518.42156843514, 499.92387877175, 545.077690146931, 493.654377595308, 514.269711759719, 525.178030775915, 523.249415623442, 492.537851921247, 501.279987544022, 502.101038311423, 553.463011826653, 527.090780489098, 514.377914117949, 520.607312141676, 528.716871477847, 527.212502004173, 501.294438026918, 529.576912904427, 519.443120201545, 515.967734231488, 529.694703202784, 525.238146691343, 545.18959588304, 537.50495735146, 507.535417344393, 555.14459994397, 521.24046730451, 529.480390845763, 514.14109432387, 533.301977761283, 518.169555763137, 501.334075330566, 540.4573858663, 556.920678264818, 525.015072304895, 492.311503312332, 514.818208457864, 541.526241586906, 507.507640119532, 554.065152587297, 536.88271443202, 520.640282462018, 532.777399270167, 541.805894900844, 529.48047662757, 481.968820520803, 535.556309484308, 522.511227912541, 559.17659470023, 503.257609236856, 513.714914148794, 536.020254654777, 534.790233401977, 534.058690081315, 522.134637022506, 554.279421959633, 536.9006336248, 505.268417835001, 506.228462114388, 561.142882731299, 499.425634419709, 537.463385994651, 530.524961608883, 551.075946378458, 526.327870554537, 527.962679413949, 493.178484327809, 566.13244096469, 540.331840593019, 556.07215498677, 532.926630479551, 510.18931704107, 524.264209122798, 545.260342433405, 508.430800674356, 517.106788907378, 534.255583112864, 510.015776603336, 503.692351772198, 528.346436918808, 558.799349493826, 535.536935023037, 521.751525611125, 552.197701282153, 539.322811059252, 540.093584462098, 507.778405369637, 535.047969168435, 529.653158728744, 549.602559683712, 530.121222969423, 528.372255275786, 541.340361442211, 513.437046884082, 535.116841121108, 519.04921629506, 531.266665486741, 501.086250138558, 518.152746976141, 535.643448061516, 531.88643277949, 497.151823176456, 525.055414732087, 528.086108085848, 506.562209988317, 535.473496327558, 526.689821898843, 525.424667555479, 495.355935291751, 506.132271051769, 483.040017843477, 516.702099935377, 538.179054808549, 521.542769677755, 499.355981981949, 538.702672210316, 560.715584538038, 505.391043536146, 559.914997202677, 506.434558314817, 524.282718269969, 539.195031113051, 516.887773080894, 530.57825125843, 519.004953060563, 497.271761078193, 555.718694006459, 536.945422839502, 529.552133299191, 515.181144110115, 499.054288966939, 518.932602818532, 524.030482140722, 535.570736973029, 520.407691295551, 514.105005454326, 529.241521387317, 496.116889777612, 511.797981290712, 516.60601283775, 522.631197689827, 496.602442219985, 539.553511891425, 527.010191266308, 515.452059688509, 532.67454453967, 528.707095349519, 551.048888198093, 516.738281206234, 526.758421139744, 512.322075549373, 507.459141194755, 533.74135703615, 525.339819100696, 545.152343285814, 509.93818271392, 546.20782067884, 523.4136407245, 535.006920121332, 538.47508265289, 512.032675091036, 533.441707771214, 520.603155990519, 502.798278489289, 513.762851296517, 532.523956810654, 539.880866704077, 515.758625326511, 500.706485462667, 544.558735155293, 528.254359309734, 531.82064900205, 525.845997920396, 521.05596802347, 527.494547779084, 513.026915020503, 544.869591519422, 537.947207963015, 524.799308350017, 534.674366582044, 530.886005963997, 526.998242392696, 535.5347746553, 522.734411115485, 533.574372869639, 536.373397375782, 511.330909607398, 522.945115732901, 512.980640209522, 538.729107643698, 505.863737277484, 531.368094792503, 520.668681595816, 512.209413735934, 544.352341353467, 518.220448888859, 514.497937447918, 538.18995787495, 499.703092483932, 541.651837345316, 512.832226279761, 491.70763814169, 509.258761389989, 529.316963279669, 541.905533489226, 538.629428087293, 534.749819666623, 515.209749061767, 518.841398593399, 516.268843286751, 530.13311514894, 509.182735682883, 506.219458151457, 528.756901808338, 519.419664928585, 527.286655996483, 494.741779563783, 538.364720977905, 509.928247357481, 513.823346201495, 512.421575388699, 521.438960414145, 471.412329686419, 492.416968328447, 521.341146796538, 522.515774867937, 527.861551576562, 510.446229987209, 543.839746278427, 536.328685747556, 507.591960898994, 524.672348424276, 547.834816697993, 542.747634886239, 520.467975502023, 527.850939132358, 514.357543444625, 516.640704430245, 508.510474597668, 513.073735033886, 488.18448727116, 530.051165583717, 516.304197876662, 537.473936894881, 516.785401050488, 547.011256716501, 530.675616756668, 508.30060773602, 531.631934741236, 541.597777655912, 535.364444578573, 551.233514911264, 505.302282824722, 495.957989169145, 538.972754081186, 508.112256679973, 547.897167393684, 531.036253964522, 513.286779231097, 548.025189212638, 526.403974199499, 540.535124751092, 539.612877378116, 530.954784044397, 531.111676510942, 518.904978633582, 526.514293271113, 499.713498587824, 551.483435595088, 511.891377881823, 522.97527286537, 542.705005865397, 511.433136574853, 497.403123378542, 499.767022840025, 506.878625278776, 533.099844365827, 545.268321775593, 505.665777754075, 535.493673168333, 531.012742992877, 514.308820945941, 512.008626136912, 523.857718702654, 492.450353360515, 528.703783229374, 535.331827134932, 533.224349600865, 510.33220244804, 546.674370877466, 552.817526238517, 562.430564014989, 531.519436879887, 510.393293405917, 503.057266998018, 525.195534608862, 497.843324093915, 532.445918150631, 516.771761960299, 535.558074360133, 495.238668292695, 524.752336238317, 516.857071250117, 517.140988053073, 532.725377825935, 523.482273138286, 514.335163142658, 522.731945936775, 501.254318735623, 539.090220903983, 546.763928966084, 500.858153923401, 511.450877656926, 575.220078412964, 501.362635329657, 516.331659424363, 524.568307238928, 526.770477797379, 525.569959108103, 511.397635253575, 502.658562537146, 502.343693951372, 514.683863331853, 566.473087756913, 524.707114850506, 540.926741100536],[669.475688426635, 669.824701092959, 671.978166501901, 674.013913038998, 673.047545573861, 675.44236950143, 671.471292630025, 679.550271642118, 668.710429760649, 674.230934301623, 674.915005860863, 665.792465524471, 675.854503215523, 668.677863185749, 666.159672063052, 672.422950537908, 674.454572949311, 672.535796863465, 670.384239803295, 675.903773951675, 667.968438470949, 669.99756015453, 672.54020991232, 668.075214809732, 674.896242467773, 669.814582591703, 667.012459244873, 671.189180912262, 671.640729039953, 676.178437288269, 672.957086961264, 671.200002299669, 673.091690559743, 676.904951443432, 670.250694779449, 669.222216392402, 669.794183433898, 668.906053338459, 674.941180709689, 672.495350998717, 671.916030656139, 672.909118478032, 673.424233022647, 672.044974515574, 670.770796447046, 671.281585330693, 668.307919142777, 673.716748564358, 671.849353114015, 671.33960675821, 669.977824329813, 670.015349359508, 672.48641316286, 668.425079411657, 674.926504515075, 671.770023684013, 672.93293032347, 677.270220650174, 669.664878769146, 675.547091035783, 666.275852681414, 673.00018387554, 673.809588567464, 672.843525797094, 668.639911090365, 668.764757693414, 672.317083782715, 667.071283492245, 676.970532903723, 672.955022879027, 671.681453569924, 674.958899906105, 680.222313248583, 671.394529364049, 675.354887497911, 671.898884703736, 667.283773381092, 672.105465673867, 667.824616805841, 668.690004590797, 667.513280019521, 673.978181839636, 672.324019428559, 663.372349127988, 672.234575144599, 672.774591873868, 674.429427177446, 676.800015354478, 665.167862239179, 673.079601050615, 673.880182751418, 673.530681358794, 677.16674061, 668.660802001023, 667.743873514949, 678.34105774955, 673.855824888079, 671.042779084225, 667.664853885959, 671.19599045557, 671.546117716516, 675.663319626285, 675.52849244868, 664.459115383325, 670.306362284115, 674.478635505365, 675.125125948001, 672.851459529656, 669.500385660174, 670.398865691389, 674.485132408299, 669.207193285808, 676.396340538222, 673.684273896361, 667.08497097978, 668.658211112383, 666.767140704464, 663.676204770567, 669.760424649174, 672.106733464745, 670.421554895378, 669.263590011817, 669.079264739161, 675.837565048626, 674.047814952737, 676.540117641803, 670.566823419522, 672.054021688357, 670.592319930311, 676.01481357894, 676.479769268502, 673.846379242363, 677.650019004873, 673.260410401573, 675.137173953502, 672.977106919274, 676.803006742279, 672.147427286754, 672.800804298928, 675.558659067548, 668.521820250428, 671.79093670151, 674.81076260436, 669.876647252319, 670.393869786343, 669.034085274556, 671.818615911993, 670.988865190247, 673.506935491014, 671.118508759471, 667.272894700054, 677.986787143136, 672.583633880165, 674.759238277407, 671.669654377179, 669.967853872147, 671.091186438407, 670.444050275044, 672.039868225215, 673.358691092283, 667.631691301083, 667.16340503277, 672.422489092666, 671.684508925268, 677.285662345182, 673.460785546359, 676.368392983177, 674.118683123259, 673.321952441943, 670.311748289731, 672.848762923173, 675.409772060022, 668.028822659572, 670.918867046202, 666.982502176462, 674.234690611986, 668.621517764626, 663.201633564082, 671.948276208242, 676.269464561317, 671.404321774856, 670.597756559129, 673.074958658358, 674.285875839085, 675.113303372396, 667.511556431357, 673.640712741355, 668.049833235801, 669.953042914601, 677.102905895238, 673.449792687963, 669.0694503261, 669.637596074715, 673.839592713003, 672.682915375154, 672.582670323162, 668.024032136358, 676.611774212158, 667.586318337912, 670.555267642057, 678.954500810897, 670.270985090593, 672.532142613524, 679.735112334841, 676.036525286644, 670.154090508652, 675.24938014693, 670.850616680106, 670.594973531966, 669.245647056135, 672.59693485125, 671.874665108851, 669.116123180477, 677.10845602652, 672.984033889125, 672.822690034351, 667.183215534217, 673.912911240409, 672.139108108642, 669.232255696621, 672.423008146312, 670.926452981199, 671.543183037204, 670.974046862475, 670.677454413424, 671.204638669386, 671.982067649003, 672.423090725373, 672.181696921144, 670.324091107906, 677.721442474274, 670.119068895037, 674.045369562281, 673.237000216638, 672.104637179032, 674.083027044262, 669.623939759508, 670.290825222989, 672.560563728488, 677.219425525422, 668.574677767396, 668.514323044774, 665.285959117655, 673.891501799675, 670.095465774053, 669.969367269422, 673.504739921943, 669.368277472959, 675.169963022858, 671.12164092059, 669.803265085141, 674.330993156572, 670.490463396252, 666.999202603534, 668.13374322362, 676.201712924382, 670.86085379251, 676.661102177085, 670.686266586706, 670.294770190477, 669.232104411806, 670.009784010449, 674.600287665574, 670.382632329982, 675.78528997241, 665.011539931908, 667.750159180121, 667.659460692182, 672.736138822474, 671.423901665851, 669.073602641375, 672.507843395693, 666.583520998998, 670.424295984176, 669.973713779075, 673.702945126984, 672.374259201309, 672.109771843822, 669.250517457139, 673.953511366914, 673.594343202072, 673.220738588456, 673.011492792346, 671.090861317142, 669.060469891604, 676.703478197456, 669.297571608018, 673.082754885333, 675.827028528312, 669.761760298469, 673.720782696746, 672.651751137072, 666.730697491147, 669.600935124595, 671.599603567191, 673.307238167458, 668.96052819455, 668.450738160884, 673.073754161643, 676.167413655541, 674.482106287718, 676.26492065703, 674.742411956504, 665.42833608949, 670.166123302592, 672.710182137428, 669.714053186834, 671.863598475485, 672.152486949509, 672.944352569007, 671.472951979911, 668.834075104307, 674.515255274615, 674.118164506488, 672.410796043474, 673.993571924009, 673.901493199436, 673.995226037702, 668.29082263241, 669.953071232061, 667.847899406023, 674.812162864879, 681.069532259979, 666.882042828821, 673.961246562847, 678.091454368174, 667.16878594394, 669.932965709651, 667.279048520536, 673.129613303061, 672.368881904435, 674.08761499052, 668.325811722082, 669.476877838209, 672.188087024051, 666.27326130684, 670.468137854039, 676.260736961664, 670.773921481591, 672.050057675636, 674.335240759217, 667.38675392625, 670.619532581365, 677.026676091499, 667.154656803115, 673.788247900698, 675.779153018259, 670.647330104487, 668.149494043507, 672.141458070714, 670.261231962143, 671.574870959644, 666.457020233559, 669.626093054528, 668.33852083531, 672.842496924753, 667.91658678462, 670.280816660127, 672.644781527304, 667.794567999404, 669.040244574915, 673.344744327764, 666.841900340955, 667.51290262541, 668.100503805563, 665.07055204608, 668.438684302954, 672.745002548064, 676.404715209979, 667.364660039629, 674.059755770425, 672.695405550885, 669.688632991644, 669.329674699636, 671.788411581828, 672.611376784396, 676.529624302518, 671.685579210748, 675.427567195461, 672.877115068394, 668.386879326412, 672.69653664317, 670.45057434196, 675.355903081936, 673.872435611677, 673.93956689186, 673.551926736229, 673.210418656049, 679.588136266669, 668.852669080065, 672.463600863552, 678.654013847755, 672.884602494141, 671.720956127421, 674.706037601585, 677.039965590381, 675.932778641425, 674.161399036881, 677.294372393917, 675.126389736619, 671.878215601079, 671.83548926802, 673.119434629037, 674.81228000668, 668.245354408633, 671.947695973323, 676.016165237002, 665.312629024864, 673.764918582179, 670.614691508895, 669.832179138416, 670.858111078917, 672.93457235689, 671.606112880516, 671.889715115843, 673.016269302904, 667.760195496396, 667.905609655152, 675.36582568131, 668.854489517566, 677.414139771831, 668.058257610222, 661.701443562001, 671.655295138117, 668.643957591419, 672.917069253244, 673.500346360723, 672.312999678105, 672.945240618429, 676.757097184068, 671.362299913187, 675.615319640978, 672.081817844776, 672.205033378878, 669.285117308618, 672.12783721042, 668.513958380889, 672.932601918807, 673.02367997555, 673.240668290236, 675.179288995405, 675.730944686582, 671.418773802849, 673.462837454339, 672.061168229622, 675.687494421597, 677.905942909147, 674.383882494163, 670.983726860637, 670.93144505187, 672.129181045531, 669.324671006542, 667.987340737491, 672.832129656587, 673.686502978732, 673.711408254567, 670.924918444412, 670.850135233232, 671.935569506822, 664.474942965094, 674.7565449482, 672.088282365794, 672.473716302768, 671.740971598027, 670.753940478473, 673.304709746815, 675.430583377167, 674.67604534013, 672.604091486523, 673.414467504942, 673.714662901423, 670.556095784583, 673.822385031425, 669.354047874646, 673.014882919377, 668.463075266568, 671.019503369014, 673.260963027919, 671.860534044919, 668.417371180503, 674.944133646316, 675.005611654628, 677.310790032246, 672.539244207923, 674.324771055959, 667.818700284853, 672.676582653934, 663.997495296715, 673.09464921302, 671.308633729812, 675.000578834356, 669.292059086082, 677.067534927967, 671.396516814878, 670.914518474256, 670.917330407988, 671.425008046538, 673.959702404068, 668.28970249534, 671.07809494589, 671.507331415171, 671.571834307809, 678.650642046889, 665.839995259979, 679.257952548512, 671.359864507249, 671.459884776226, 675.160195503476, 671.253660141831, 676.277847075577, 671.409139968635, 672.927055110688, 674.184139227266, 673.172450615612, 672.783800594915, 672.450228497959, 671.662282699126, 674.662995014071, 672.872949291236, 671.337021706393, 675.052416015775, 670.72756672879, 672.656333692735, 670.633422522851, 675.660615729692, 676.120126167499, 671.741150231812, 675.592735310785, 674.011079464724, 669.111486289645, 670.358760234968, 671.182241811991, 673.079548792008, 674.73484418723, 674.627051307562, 673.765831695417, 667.279461901925, 670.646893986065, 674.879881606352, 672.07454939274, 673.147713835262, 671.543391937455, 673.209368041873, 676.640030701722, 669.730868216708, 677.385566454259, 670.21635891697, 673.374874389333, 667.833967558859, 666.333328118142, 672.548957060141, 673.458650229344, 671.627971673909, 674.129590720837, 675.037221099647, 670.375173116722, 672.089127224556, 665.981332820988, 669.964780155657, 672.667995916959, 672.136721679336, 675.312935955027, 678.946188943358, 670.125832996463, 672.751676061328, 672.349957862618, 675.743429327788, 671.724473886895, 669.845208976422, 679.452284403763, 672.084329330008, 671.328819978475, 671.660494250031, 675.579128392248, 674.447761605747, 670.437197801095, 671.685671755843, 673.748942171363, 672.680670444091, 670.755341956499, 669.792258299927, 671.060371672006, 670.524338526581, 673.790193064653, 669.525735308578, 671.550045651444, 670.406879539213, 669.044823458958, 671.52004403592, 672.269215301206, 668.466000007008, 676.633476325014, 671.490110312208, 673.237220242563, 672.0459642199, 674.285945755762, 673.560395939606, 672.735372085109, 669.269504223262, 670.059937342388, 674.927403324745, 670.931014376249, 670.378509033003, 673.873196479601, 673.229150547728, 668.87847248607, 669.440998775094, 671.150114883397, 671.414355979656, 671.366401691244, 674.40272751113, 677.852910035466, 669.253937044858, 667.714501783141, 670.064258685914, 669.595173956266, 676.608867683977, 671.959395432824, 669.616081026439, 675.286719873095, 669.664367581763, 672.533135114704, 668.994408852933, 674.515916343103, 672.71649952597, 673.995079994369, 668.135187847778, 670.866482152409, 670.161454968201, 669.237790038787, 670.244559223403, 674.741957525093, 670.903418983133, 669.043981071113, 675.337312513619, 677.094260365749, 676.241212528959, 673.02956606813, 670.236437926865, 670.209738159623, 669.768603460871, 672.901369414603, 668.402223107978, 667.769348802673, 667.570030500669, 673.250251506451, 671.618526788744, 669.509586308754, 672.296910006738, 673.804381875334, 669.213504746959, 673.922465590903, 675.79198551463, 671.944990002198, 674.223028565467, 670.584526992617, 676.092320199607, 668.592605297609, 674.487510345446, 666.76920658523, 675.345568495598, 670.245096158145, 675.279408015172, 668.330421264147, 674.05277974789, 675.086653841304, 669.014731729389, 673.758799395778, 671.871987293108, 669.498315976335, 673.061688334218, 669.622747008836, 677.127303321569, 677.527796072881, 674.842603637494, 676.255252612949, 675.34872666697, 675.186670595869, 675.442336662767, 674.564776741541, 668.718449593477, 673.161982810288, 668.168469681506, 674.245719020932, 671.05329654105, 669.942076932152, 672.734226528796, 675.909700465204, 676.810640629715, 670.131657600774, 673.134376270896, 673.878439428913, 671.890251344775, 669.840188366491, 667.802425437361, 667.643699716584, 669.054093784106, 673.201493442358, 677.861117217917, 665.445414598737, 678.298195754179, 670.000641237612, 671.896627037408, 674.4343126505, 670.235678102521, 673.223914629433, 669.572132448312, 678.321018344668, 673.066242423941, 670.448949347216, 675.611364796812, 671.580694077583, 669.245932626752, 668.219915556842, 667.411885645335, 674.193093433505, 670.965156999896, 670.976335575329, 668.983223039294, 674.242240666903, 671.539261536247, 672.359532185157, 673.089209921356, 676.258971577449, 672.129898074649, 670.176119302563, 670.416767385694, 674.168002877751, 670.354163564877, 667.281183991906, 674.922000505207, 671.309276063291, 671.662501796505, 674.227006403279, 668.658657872247, 673.88119717976, 673.330942476931, 671.428578049131, 668.108713157569, 670.153308364057, 669.445977599337, 669.463011867011, 669.464219210431, 674.706147871009, 678.771276977401, 671.138048788477, 673.047391486713, 670.880218807789, 673.330514062828, 674.392082812062, 670.110481860885, 674.842092776355, 671.547846397246, 676.483204186662, 674.805963916013, 671.019864259163, 668.508053180418, 672.739178942074, 675.062314881704, 673.605269249899, 671.60732527234, 669.362017912732, 677.943250646895, 671.454130498497, 675.55605459904, 674.603526397996, 669.037342922084, 669.848303438738, 675.688706843725, 674.503745169418, 667.448334050559, 670.925677502205, 666.349549793942, 679.464081690681, 667.078123844847, 674.068804307484, 671.243321912572, 671.618550527952, 670.163921063055, 673.361710223511, 669.296452830483, 673.738976532901, 671.016030846252, 673.237073311421, 666.931984221436, 667.971807065851, 672.898806047762, 673.737676606424, 672.950236567284, 672.328757862502, 671.19576931078, 664.66680827033, 674.886000597165, 674.197319424676, 668.364352903764, 669.219687365019, 673.262148927395, 667.455560401363, 673.665443300556, 673.172589719655, 669.301380245078, 676.090720279514, 670.94446281389, 672.877089384888, 673.155346751843, 668.38660828567, 673.220139724247, 677.155284690561, 671.013049188169, 674.055266887195, 673.055829166363, 665.150767994963, 675.28537764491, 675.444221844799, 673.375704537669, 672.662078158868, 673.614554180899, 671.933655240509, 669.449437609202, 670.444900360094, 670.731981944659, 672.124469850214, 672.240924484452, 665.165948106512, 667.652656081946, 676.590634068449, 678.967486292551, 674.791720154415, 672.136129715399, 674.270930321113, 670.726745980373, 672.916412500179, 671.967393999356, 666.394603303123, 676.942430684039, 670.443753214363, 669.696904966274, 671.037028625278, 672.565219081431, 667.92224561043, 672.778761436193, 671.348186962259, 670.005821959698, 673.473982596548, 673.362727479703, 673.341089844999, 670.939179006091, 671.203337459275, 672.457164818826, 674.336720610214, 671.007842464266, 671.139191288657, 667.447556613309, 668.77641785079, 666.514429217569, 671.557036895944, 669.864793736297, 679.680948053357, 668.494029924807, 672.707512964352, 675.374837974346, 674.41821433676, 674.629487930827, 674.765163789781, 674.244484027367, 669.608415337844, 675.052761187834, 673.868909806822, 672.586310659517, 670.302970874415, 673.916157585231, 668.202680855807, 674.666608863491, 672.621177804131, 667.949222729555, 673.927160548459, 672.526636115775, 671.030504321582, 668.943160323766, 673.402145756747, 668.570434283135, 675.330139726796, 672.13615900397, 676.241911001357, 670.005084623338, 666.593966906775, 674.450616245641, 670.830465807299, 668.043510981843, 670.684498393803, 671.885981347189, 675.66779276808, 667.770159994651, 674.871914087602, 669.134658476052, 671.432946469983, 676.144883375461, 669.837024373996, 672.353937999227, 674.0485444675, 675.600637797268, 674.699710225384, 670.718084591011, 672.718341022287, 672.157641006474, 674.492097604915, 671.119620275659, 674.521607617575, 670.171674050878, 667.058116046392, 669.600874754581, 670.60623372547, 669.706204831755, 675.579202225804, 673.222839835784, 672.788935215823, 667.226491355894, 676.240487388873, 670.611974479582, 672.272076690751, 671.639446876874, 663.745270346168, 671.273445829829, 671.965723150243, 673.257451684769, 678.924134256528, 674.614113601915, 674.366264602445, 669.906614576415, 674.732486594446, 671.582646276119, 671.832822210444, 674.48838324002, 674.730480797208, 675.401413119225, 669.142014115935, 670.041320505389, 667.227992250942, 672.358054611535, 670.234193568087, 672.781164966337, 669.910807434169, 671.260361957611, 674.494936311436, 673.802420319824, 669.382109071223, 677.206610407009, 671.886432099414, 674.725165647575, 669.704541508312, 675.301483167322, 672.896237290485, 674.339478642762, 673.794725655572, 672.567842587026, 678.195270592583, 670.719533135318, 680.099825942486, 674.899051290223, 673.9526813154, 674.636461276699, 674.307228233024, 672.546585784695, 673.657054663705, 674.545587780322, 672.108919418595, 671.246698663234, 669.373624831151, 671.124308007563, 673.333556186251, 670.330510990204, 674.698929040013, 671.08307950476, 674.800055072715, 674.591522280902, 672.206755428676, 669.988816495303, 674.198718777733, 668.361186588276, 670.915303191477, 673.046558551561, 671.708479666909, 669.87658960014, 676.36604363639, 673.664752524371, 672.649977437365, 671.40754426685, 672.805831609619, 668.750903963804, 670.371731369184, 676.175444907316, 667.732670424024, 669.043917698419, 673.715644180553, 668.355161284124, 670.989801349319, 673.003711773883, 676.994319852935, 673.151901451746, 667.859257211395, 672.025460855129, 674.517937477968, 672.229906881681, 672.558556574132, 675.714199011331, 673.266213642344, 672.378727649945, 671.87493043314, 674.123417891082, 675.758703404611, 676.93812116521, 672.423426052696, 674.074780238143, 673.88449601566, 672.733002271541, 666.620899924276, 671.247035538248, 667.662879068565, 666.428193698923, 668.612784153839, 676.224739945207, 670.409495125873, 669.140305960249, 676.368063724293, 672.100915047129, 674.691809000278, 667.206340264151, 668.862964008707, 672.103401704678, 669.362339063125, 666.776185786989, 671.883333911395, 672.055862998636, 671.728939707392, 672.22545898814, 666.826198543972, 670.104203237991, 669.848022917275, 674.505036009453, 673.994950868791, 675.989345146488, 669.738009516579, 668.563283469091, 674.020533466045, 669.508471962342, 672.16130180544, 674.335821383962, 676.664550706566, 672.443322864977, 666.993010990639, 672.532167159568, 671.410313644684, 668.119609154885, 675.179138906836, 665.319347415246, 674.572848581287, 677.109748521534, 673.772764896052, 674.277291176047, 669.584487261262, 674.301627493855, 669.817583443915, 669.524409481045, 672.917644785429, 672.456115310977, 673.380756916678, 673.853458024228, 670.415166241765, 672.458227869736, 671.89520543245, 671.481158817086, 672.550823515884, 668.174105765046, 671.136034540592, 670.754545624285, 671.678982434645, 666.123477174833, 674.10629424546, 674.212190856792, 663.923209973872, 674.841020847426, 674.402930383358, 675.42366121341, 667.300195255768, 669.385089640201, 674.101069661261, 668.965150978634, 672.861032097024, 676.709913728949, 668.28948389785, 678.333438002821, 675.138676875044, 674.465035996712, 667.7435312307, 670.953479111067, 669.991371570355, 672.286414690861, 673.30974859904, 668.170692264119, 670.897773278825, 669.905935841179, 669.588709439961, 674.858644537114, 668.441527753164, 671.730996391937, 668.736995030691, 674.570335784249, 676.106404960929, 671.468223204698, 668.466765795006, 667.727621098568, 671.824349411926, 672.801944533697, 671.449870624222, 667.23527089728, 674.310760620253, 675.203372312211, 671.153178905553, 674.70116672039, 670.002892139035, 670.372039715166, 666.844816736335, 679.101758962754, 672.537311213129, 671.012204497501, 672.866090941823, 672.187503742955, 673.157450814726, 674.661445713848, 669.119326736123, 670.118073894355, 676.845016668311, 671.702689587711, 670.677403719338, 670.051056082171, 673.990397537931, 673.455163170266, 671.812394361372, 670.793241701156, 670.879426193967, 675.72792190901, 671.288215656452, 670.827775404653, 673.207815741461, 669.885945539502, 673.329258697558, 669.882713391343, 665.773654226423, 672.402173096206, 671.715210484331, 672.829497765228, 674.713577348287, 671.082753946763, 667.793498238961, 672.163469522874, 670.097729134628, 673.874756698908, 673.680067958578, 665.102931970977, 672.211728145665, 678.711072196847, 668.203905486458, 673.762371246477, 671.387000449411, 673.449120503997, 666.21927880982, 668.951517916241, 674.500263392142, 671.983275823337, 673.785887914445, 665.764451405748, 673.44837599855, 674.368007249116, 671.22035695228, 674.965486494816, 666.673787742377, 676.395059783728, 672.844958942541, 673.748279751311, 673.583179467174, 675.388078003939, 677.173876546778, 670.794650516053, 671.799209293784, 671.407193548383, 669.370841214115, 669.509225889475, 678.923711543911, 672.468529144714, 669.328701281208, 671.670899637952, 673.457203758544, 673.375132818979, 665.179281124749, 670.294210938273, 674.585223542383, 668.797742768106, 670.664730548155, 678.356817217618, 673.429767094563, 673.135963821304, 673.751363648402, 677.763107274264, 664.351565556138, 674.344297481242, 671.643685427997, 672.273030443533, 676.895889542518, 678.093186780117, 670.210566767338, 673.307948919602, 669.37083994674, 672.050155020565, 673.053563475387, 670.979490230798, 670.177521514055, 666.335743622424, 674.998121440636, 671.676154793476, 670.144755230074, 671.206945230912, 669.300572184908, 673.391430397889, 669.389142930155, 671.268703929156, 673.788396357233, 671.863290343364, 675.230139890369, 670.364751776429, 670.436403266019, 670.165053726887, 677.55901641698, 671.296215932613, 673.277284508459, 670.400588549095, 665.448860765426, 665.28042056041, 666.789409201789, 668.994617486094, 673.280454792605, 677.490645169489, 675.292756527792, 669.802018601954, 671.868006257871, 669.334525421247, 673.826113343138, 671.910032312343, 669.429525490231, 671.991886750223, 668.736573517299, 672.028053313711, 676.192506827942, 672.045698718239, 665.016786556833, 673.64098981895, 672.927502195555, 672.287385919184, 668.790187077822, 668.005047093158, 670.446202666634, 667.609321292156, 675.024765488303, 672.794621796857, 676.402340987133, 670.737771864006, 673.137099981075, 673.529928853956, 674.938923154004, 669.893102384972, 669.953702463226, 675.172298508206, 672.093604651082, 669.66214517523, 667.846686404073, 665.868941382653, 673.167454493438, 667.177288636033, 675.065651478497, 676.278179138771, 671.062281372238, 668.135771286932, 671.18819251364, 674.070492874354, 670.365034334334, 670.307378230676, 669.919829814835, 675.341141182133, 667.18200225898, 673.380429171394, 669.847713172008, 672.528776166035, 673.161783128954, 668.701806818511, 675.481256157211, 672.176293003306, 667.260304486671, 674.00755639964, 669.573459614974, 672.204476885096, 672.117136020366, 669.610047072364, 667.191540347181, 670.098095389116, 670.862501092128, 672.779213340728, 674.789534359093, 675.569091829302, 671.058817040808, 672.050961027764, 669.422940767994, 674.189950556825, 669.72849802433, 672.807430841835, 676.469474395565, 674.404439547226, 675.323828649674, 671.11449271734, 664.304746985135, 675.189940169214, 674.220812538558, 677.109182420513, 668.963555060735, 667.495230750743, 670.679329725274, 677.109548542875, 675.527970488696, 672.757101040135, 673.96827235114, 668.923653255348, 675.617983515767, 671.665409923869, 673.132514619803, 669.738967941298, 673.330117906554, 672.852258921548, 668.257257216749, 672.521568830641, 673.993622331993, 669.537945157023, 672.304637164359, 675.847954709764, 669.614891862852, 666.71114671809, 667.121484124429, 674.381992117724, 667.764343807162, 671.691556122205, 673.804828404778, 669.811860800576, 670.385402675816, 673.997347179575, 669.07702922094, 671.513084359641, 671.347782533962, 673.609460290849, 670.367867385426, 670.129363494337, 669.980190656204, 676.434997191927, 673.260116797188, 677.837373506611, 675.152689877207, 673.349600510681, 673.682244301544, 673.26366307526, 669.567529344598, 681.78914609821, 673.269843834104, 669.193061446277, 672.970220493808, 671.338807189701, 674.503480546319, 670.006167930154, 670.490083475952, 673.706466893945, 674.095489419801, 670.718664610601, 670.417077143518, 671.642036345661, 667.128583462783, 663.027555486584, 673.216824617419, 674.677854872944, 675.554959140482, 674.543499345468, 671.664001552033, 676.269209684896, 672.326473069959, 674.051749077677, 671.872507156026, 672.386577641691, 671.670715276118, 667.151644015512, 670.760931188372, 674.473792177307, 667.375045591923, 675.739198697334, 666.33852252497, 673.069190169589, 673.615158102458, 675.634426503722, 668.986465294635, 672.761738137928, 670.21441001667, 674.140896963762, 669.698558777033, 672.595385320679, 669.182653146416, 675.0527361312, 670.684414804446, 674.825881977824, 675.494781759603, 667.034189346104, 676.556680964855, 674.125882496647, 670.488966302132, 673.791769414518, 671.664507411335, 672.661676249041, 674.783139179764, 670.314699816837, 668.683764072631, 673.637144823844, 669.581189072556, 679.41716457937, 671.626449103563, 674.826632526749, 667.970832585667, 671.49502519228, 674.714383711692, 677.989337219934, 669.481694824616, 677.017324316001, 674.757089550022, 669.812736385642, 669.404944377929, 678.123913149464, 670.968895056645, 673.616483786789, 666.765351812526, 676.055128121236, 669.47415701098, 671.795453945446, 671.388759868893, 674.083315750664, 669.70755207897, 673.881442728756, 671.534371041591, 676.022011560644, 670.679110128316, 675.659777266031, 667.56483303626, 668.586496597028, 672.085309697293, 667.627913489546, 668.764765877441, 664.1855318271, 672.939289023951, 675.529222147629, 671.895883081074, 673.571381193023, 671.203934065782, 669.167242078847, 667.732123611156, 670.350983341279, 671.571206384905, 671.56988886409, 675.408802217069, 671.937028458402, 669.680367890797, 670.52489028086, 676.512430765641, 668.714211357816, 672.622206983081, 672.520385570306, 676.040320994788, 667.31650409653, 672.036154408198, 670.129330249789, 673.722575629302, 674.742360083366, 673.747405623387, 671.643330651545, 675.35359241859, 672.111394485372, 672.573709095046, 670.739465560211, 673.224498182421, 672.153849491341, 674.127208537023, 672.096827634887, 674.766950990001, 675.12945496977, 671.127668722514, 671.788376256661, 669.676781893114, 663.043034652342, 673.326845987367, 667.212249131546, 673.157120494949, 675.534116886396, 674.563658343436, 667.093675693146, 668.644412942534, 667.514182673423, 671.853289554113, 676.542727762702, 671.622979534204, 668.849573290443, 665.95745966129, 670.212084236401, 677.119327213278, 675.147324874942, 672.196406976153, 671.03803161022, 672.484964184137, 682.222959578665, 669.437946576273, 672.630538260953, 672.119888399483, 676.002332062237, 671.738187696621, 671.182952459949, 673.8034049252, 670.384923008501, 672.305761916156, 670.370619788095, 679.39891518554, 674.11381365575, 669.355736755266, 674.820315286365, 672.136534650035, 671.231642349302, 675.81491149406, 670.89658188341, 669.895563571156, 672.133884189713, 670.590422008576, 670.94273471464, 673.531073250466, 673.687611869781, 670.382184641354, 671.044140194173, 669.974064416926, 666.363116648113, 672.931963087319, 670.980926972751, 677.160217675204, 674.198259013671, 674.22844393426, 674.878548558747, 672.958562908921, 672.81428553207, 672.640588946886, 668.500579382781, 671.800029564032, 668.79963272055, 670.027825711004, 674.380187354985, 677.398335808451, 672.325596194637, 667.4063212123, 673.738334601145, 668.572127371268, 672.098096708577, 674.373089866792, 667.538544121984, 677.80872730967, 672.034262924008, 676.350167184627, 666.443568397235, 674.580532175646, 674.711576665531, 670.087151671351, 675.957168859126, 676.549857050323, 672.321368573113, 671.047859165529, 669.359943622072, 670.359450813016, 661.76821525982, 673.057502394506, 677.382299274297, 668.617120435082, 677.613264481239, 673.186656597086, 668.586660008089, 674.283933154467, 670.291463710086, 673.540795671552, 670.822032505967, 675.366344013431, 664.102048821724, 672.771542222371, 681.192432042398, 667.143759852794, 675.58680852305, 667.431416549178, 670.50519076069, 674.306691789733, 671.992119930318, 668.194031610305, 672.437063612441, 672.57209108949, 665.072647566787, 669.990588603585, 670.626837575903, 670.552171750566, 670.730022492667, 670.788912783289, 675.449770333195, 670.089091581346, 666.159413741211, 673.830510692908, 677.065460108769, 666.380459670145, 670.98527201476, 674.818516591418, 669.866378523114, 672.533835188118, 670.931130264456, 668.693933272728, 670.725009784639, 675.996424413291, 671.525264148056, 671.826775610641, 672.142655810972, 670.499860538886, 676.583486359311, 669.794744533593, 673.522092174228, 671.703288450388, 672.631893535945, 674.651530477184, 670.650570114369, 669.966620522383, 674.066349465368, 675.42627310162, 665.963562030023, 676.260243484484, 675.831037706204, 671.178073975772, 672.43436049971, 671.672946017578, 675.825076036659, 674.159427322416, 668.964897319231, 673.625176120035, 673.221164836833, 674.78783661453, 670.076156484604, 669.177055380212, 668.763483074211, 672.89820107119, 674.970809874544, 673.016785412662, 669.767797118613, 676.073424828983, 675.834373689769, 664.693116119007, 673.47736602036, 673.174046649802, 671.756753027818, 672.239163718403, 671.480549368074, 671.1785704875, 668.673140243669, 673.13295002051, 670.985276027924, 669.759835399365, 670.075482547294, 674.854950340735, 673.336078059975, 671.168423892872, 665.840806427631, 672.37145179966, 670.426897812722, 668.3005472659, 670.319542830474, 676.797960105216, 669.428811887871, 676.780307921512, 675.198482129966, 674.154986101927, 670.007097720181, 672.809385062842, 668.591748685726, 669.332645246697, 677.271005096135, 670.023913265804, 666.55318698138, 670.096681240562, 671.849029623699, 672.653739749387, 673.786972962307, 674.54707071061, 673.106397393284, 675.582814631883, 675.772880674643, 670.397123557289, 673.213236213587, 670.144718944303, 670.496029585935, 669.229213161304, 672.497666801791, 675.174820030904, 670.724606215592, 676.462569441865, 675.111114685281, 673.186780563349, 669.491050348471, 673.55218439319, 672.859755122979, 677.624553553061, 672.242886787616, 672.372565530946, 675.949659275466, 667.331911994629, 672.434150191882, 670.212193469604, 668.600247926984, 670.133639952852, 668.961449413578, 672.341629628068, 671.03421447964, 674.693830334754, 669.089730247579, 677.584923524575, 671.950021796776, 673.532114972145, 675.297989886148, 669.871073767567, 675.551496700924, 670.49176779797, 669.272603196434, 675.361243947022, 680.036010330448, 666.531136193442, 676.670668007903, 677.357750965273, 672.171273818059, 673.778104406623, 671.923877110696, 666.682197251882, 669.358441410993, 672.22385629682, 669.821694598947, 673.8404755017, 669.671081014582, 670.859365488936, 667.646847060966, 667.532817864649, 676.605018708282, 674.258641339902, 674.768226009232, 675.741629225495, 676.776918535759, 674.153983542079, 670.719724885759, 675.833228777272, 670.710173046624, 669.595169985441, 676.599684684972, 665.971478964366, 670.774304261924, 670.863988297972, 672.440986029033, 676.217862587912, 671.289076645503, 669.245454411977, 669.438693295055, 667.134377488776, 678.291873238331, 670.292051342034, 671.916550946664, 671.413468034787, 671.910283706145, 674.128882122608, 675.423848788952, 674.156083395348, 670.595127217747, 674.111935899931, 667.780351484226, 666.74696874537, 668.547129096632, 676.692254466524, 671.496370600101, 671.21210301618, 681.295571654108, 670.855112861312, 673.289452369447, 670.563744411321, 671.417844707717, 670.145373235334, 677.312156584371, 673.479841471749, 674.900142420351, 664.694275099772, 672.626633684305, 670.200985078326, 671.947847508638, 672.995800585161, 669.501674674034, 671.518104752868, 673.131547329533, 672.064319379955, 668.926820168369, 669.304782297076, 675.99248434011, 673.22409376343, 669.546253933613, 672.204636076207, 672.082285407619, 671.026101049284, 668.236885961483, 670.717110819654, 675.486037251599, 668.575986961235, 675.146031812276, 674.389218233995, 672.510141583086, 672.116213793355, 666.331812640427, 673.77193021245, 674.8525988336, 672.5851947986, 671.918615069295, 673.242545992043, 674.633569527665, 669.848607738074, 671.392904145244, 671.722639669173, 670.981077632976, 671.302443751891, 668.824022948099, 670.406930985031, 672.008313724005, 668.853089801297, 673.182289632264, 676.789283547146, 671.875939377553, 673.608169279765, 672.845430320795, 667.330505223031, 670.319094423592, 673.91796710309, 666.70803642063, 673.190564380878, 671.258682630759, 664.442540370677, 673.432198457212, 669.903953853803, 673.504513075394, 672.903696000767, 670.268992099657, 676.765985453226, 673.963584993963, 667.904923755551, 671.255502593744, 670.160004817074, 671.296719475753, 673.361878370687, 671.155065186799, 669.009335502569, 674.846975344357, 669.025270264351, 665.081463126122, 673.253056882764, 674.485814072903, 671.916219540635, 670.703667161631, 671.212775218186, 674.355797027804, 671.595902934356, 674.316153230147, 670.242287876013, 672.864510329871, 671.262085890075, 668.678942491693, 666.619228617878, 675.18461084815, 670.866623631237, 668.31101901802, 675.378377332171, 663.307153683721, 672.473808053202, 670.569104214323, 669.137907632693, 674.151840687822, 672.721969638476, 672.880498853844, 668.730803020366, 673.137881716574, 665.826901541338, 674.31154800281, 672.700126448367, 669.42279592272, 673.531393776981, 670.99960528133, 671.559948845036, 676.565522589392, 674.278832765762, 671.787187568254, 668.629683844334, 677.439503066148, 672.727482982929, 671.794685188457, 672.906471759222, 672.189686046701, 666.379051045837, 676.37602217677, 671.992162645414, 678.728427953751, 666.512322070757, 672.872286826083, 671.525955486381, 678.108547237347, 673.527942052416, 673.241445350809, 681.38279705365, 675.805487012453, 668.907529679566, 676.975804378053, 673.806099385966, 666.350768233986, 667.348275158, 672.635777685932, 672.694065670671, 668.128215620794, 677.057301097824, 668.086884396673, 672.485647991665, 672.285896021154, 670.672328948211, 673.413453302897, 669.81787563009, 671.262197303931, 671.670949754378, 672.728426680237, 668.464255152705, 675.821130337839, 671.805880624062, 675.3073866307, 673.540018297914, 673.776826907305, 673.236994237758, 673.922199427, 666.421587153293, 665.720013787735, 670.017407876223, 671.609172894646, 668.039200603391, 673.798158181516, 675.793333764289, 668.697587945409, 672.947489352782, 669.271770436108, 667.848059765549, 670.264071625648, 670.744667832899, 673.08788547477, 677.922285810288, 673.905592848814, 670.220056086793, 674.124072855945, 673.974067784427, 674.546581027466, 676.854138472997, 670.71313258771, 676.833317575279, 670.6165731072, 670.528947001263, 674.037026566282, 669.829925709778, 667.207001772168, 669.906465060314, 668.587943668279, 675.286206549175, 674.078548332248, 673.053898970629, 673.879628124398, 670.44232714639, 674.409474853259, 669.213746282232, 677.588778485172, 666.775427381072, 673.116544168148, 673.861336835944, 671.152544568065, 672.098369621945, 672.14060808895, 673.320538226553, 674.926771928681, 671.454196495192, 673.352523269906, 675.500023302683, 678.682254604734, 671.606763932898, 672.735690103011, 671.773755259437, 668.294591425551, 677.327157717505, 673.799363959628, 670.685633798772, 674.893266647123, 667.340894252331, 670.366103692387, 672.587503335941, 676.449862165473, 670.60763195228, 666.856533219462, 676.425943175091, 677.770323660941, 669.604802786311, 668.539504575114, 669.375656990944, 671.310846266961, 671.252058446716, 673.48896361062, 668.763527043287, 672.636520228146, 672.513857491608, 669.246299204264, 672.247154317966, 675.266434596956, 672.221469289274, 671.853685156177, 675.830049816113, 675.432208122991, 673.719961894347, 672.539341009561, 676.782662683825, 674.884371207502, 670.920904331167, 672.172247535002, 676.907396735679, 675.754545892747, 672.42264476415, 670.043917432261, 670.358218622741, 671.808271320299, 664.612226390605, 671.338905206396, 672.453485526895, 667.624971419132, 669.096915806361, 673.782147864504, 670.687436343247, 670.954281687184, 674.104807543753, 670.835739052358, 669.251876011508, 678.071050759452, 672.784184546911, 667.672265828429, 668.168263810555, 665.203506247039, 670.960379095132, 671.090704627581, 672.499927878818, 671.799788615049, 670.957889578647, 672.447848264675, 671.835443822677, 672.82180471757, 674.154961468825, 671.754101941706, 672.243021031194, 666.954941326083, 674.052766199641, 672.375418201632, 665.436023485263, 670.89871919649, 670.962705389378, 670.635510677376, 673.756588982948, 672.471586410339, 671.914882549446, 672.319799700794, 671.446079316125, 674.073626940832, 672.221507302211, 673.731558318667, 671.509610702529, 673.36056843566, 668.712657041401, 675.16441205826, 668.225338270034, 674.137908119956, 675.836665831378, 668.659844201871, 665.362441107291, 667.233234723125, 674.055800259569, 667.610821926436, 666.131018962623, 671.58615678761, 671.78327733815, 677.299818177625, 670.102460013101, 670.597109880269, 671.048708215279, 668.192491343665, 675.535063344688, 669.846900414372, 674.495567255437, 671.399560024718, 674.728481503979, 671.810829564441, 679.689411264285, 669.696981228004, 670.920457317832, 670.565262425228, 669.529096707219, 670.349559346919, 673.816030203164, 667.239879485935, 672.65305737993, 669.020942143415, 667.761881626075, 672.584489908786, 671.585426486754, 673.471508184884, 672.133885474002, 670.890166148851, 672.566916422401, 673.958983977774, 672.577458981159, 669.631865849373, 670.701436041721, 674.918455292879, 668.517446567829, 677.816095977474, 671.383749421513, 668.452634590126, 670.849142263903, 670.486113458385, 672.663669279937, 669.651017839852, 668.119206138587, 675.793374185516, 672.007036000382, 677.72921572916, 674.304680083391, 672.183911514593, 674.244520088256, 673.740439652066, 675.739855563326, 672.846036101686, 671.529564178736, 670.379715143181, 673.31800410829, 674.652338295595, 671.104243757222, 674.382301260288, 672.613573359448, 665.9655445334, 670.863117930443, 668.26830342907, 674.199256174174, 671.435916163296, 674.538870086131, 671.406930240835, 670.199808871928, 668.977338884741, 664.894735189723, 678.033282676593, 671.56326133122, 667.990804721342, 673.928208219551, 674.277354704234, 671.62719736852, 674.859475209148, 673.293904666137, 667.446515626248, 671.263425623415, 670.897754185362, 669.603777714043, 669.668857548033, 674.915349953912, 669.178821775979, 669.966258135005, 672.229792058591, 673.278044580786, 675.243650476072, 670.508777836642, 673.626359595117, 672.869062453603, 673.816791216569, 672.926645247285, 675.901019370505, 672.134220503989, 668.488138814237, 676.86101709127, 670.052272088314, 676.525485030271, 669.388707856961, 671.530296933463, 674.774921796387, 675.240139153474, 671.025542932591, 672.795589530345, 669.906137233096, 668.657642687037, 668.510350186558, 674.175339572794, 672.305973562888, 671.555664595056, 668.439420358552, 672.157139760846, 673.441858739707, 675.307605999114, 673.248386385694, 664.542165046534, 669.189126338095, 670.662120756783, 677.161167386893, 669.363223682336, 668.168806640262, 677.608444849285, 673.178125409155, 674.769427914911, 672.364980128759, 665.399514015429, 674.669527962252, 671.989772862512, 674.647719922216, 669.116286273812, 668.615661910704, 668.463992929765, 672.611118198238, 665.204302613655, 673.746275075731, 667.064465146636, 675.388338730408, 670.523511573745, 670.439851145936, 672.827338486759, 669.49856821327, 674.33572054108, 671.242882127668, 673.693217728133, 667.671919406455, 673.990390934038, 672.695702715888, 673.713298453498, 677.051243775684, 670.8499440702, 673.340091443089, 667.475024822086, 674.293066556648, 668.006023807181, 675.293864304109, 672.129664436445, 672.711542977805, 672.738643671876, 676.591389516184, 672.49978359847, 666.575824984857, 676.694862774477, 674.503657591012, 670.752293727497, 671.688485874749, 671.548588850958, 667.597653782658, 670.256327457815, 677.717860592387, 678.321525871196, 670.669005069805, 673.132275372703, 672.72630753266, 675.468903851277, 673.485372306924, 675.246498678562, 669.392836538635, 675.823467815421, 675.89587760049, 677.50780562467, 664.683837198711, 674.267836372954, 670.685496058147, 670.937540473077, 667.742220935741, 673.292700077353, 676.429618054967, 670.913267144266, 671.960897040949, 672.68090711265, 669.184787410861, 673.176999895234, 672.870388391889, 671.596795750533, 670.614108056179, 673.721479210197, 674.284468160006, 680.327854527399, 675.471275296147, 678.387936695485, 676.241818037795, 667.922138246751, 668.480118124116, 673.782521796172, 671.681352735981, 671.311302142466, 671.875453751855, 671.317583371877, 664.551482753779, 664.973404465627, 669.081357597786, 672.548124087308, 675.121400522298, 672.916397832266, 671.451355432608, 672.96620107695, 673.364368471622, 673.121413781833, 671.873618230196, 670.608332632482, 668.183814297978, 667.489927810833, 671.414793978796, 676.355230038128, 676.203956968335, 674.118108526188, 671.111704629008, 672.548425348024, 670.508780648056, 676.483842754678, 669.536527651073, 670.025671939918, 676.407742098533, 670.920626305589, 673.99641675228, 674.040643065505, 672.914752289772, 674.499533327235, 663.595498750596, 674.379330874124, 671.620312798319, 675.084673041098, 671.798781818093, 672.358228448575, 666.306946113071, 670.844150644398, 678.948095255413, 672.843256778446, 668.582537612714, 669.530539844661, 673.200058940146, 673.844568232618, 672.765605863265, 672.121990047725, 677.766216523519, 674.690367479257, 669.417397412242, 670.106594260579, 673.444078867099, 671.139542389488, 676.818013101217, 671.039690428538, 670.143725838944, 677.74237321645, 677.120793150349, 672.502533729742, 672.243605140899, 675.143930877074, 674.222768419219, 668.25349451844, 668.69215097202, 670.718500577237, 663.526232553676, 671.539204326035, 668.705332203109, 671.504298196729, 671.629966223681, 668.275043872268, 668.690631139685, 665.738864721, 676.177334522188, 671.561586763399, 678.663901699826, 671.951147525228, 668.563622678623, 664.685796778757, 672.006699537109, 673.482439741143, 676.439673835225, 670.970843958758, 674.111400551599, 665.433296088113, 674.154493009657, 672.951429716511, 675.151332482552, 667.714920733034, 670.580774933537, 671.306020503185, 672.307017883957, 670.76774307928, 675.709039633121, 674.956161315624, 668.205566531596, 674.417137613514, 668.904788653913, 669.078597332983, 671.641478865183, 668.699187307338, 671.692934671454, 672.234238831552, 669.720595763833, 669.378733564445, 676.994587213072, 674.822002283633, 676.310210880822, 668.256105620464, 670.537442804405, 665.984433841508, 670.748724374355, 673.402567476644, 669.425864977778, 673.465357123914, 673.02745452427, 671.622943523279, 677.545782292535, 670.58677572121, 672.762807179808, 672.640343738056, 670.054261600203, 669.946864668177, 669.241618544805, 670.805444954166, 670.4660872398, 670.802446239339, 674.68300035772, 670.068928418082, 665.850052604929, 666.599224889479, 675.307689309627, 672.46502001005, 671.709282255908, 668.33094110582, 677.127970257704, 678.227724890547, 677.666504650193, 669.594414916184, 672.342229338539, 670.294638731285, 676.010329344285, 669.926849627254, 669.233893424872, 679.093796090722, 668.862279549779, 674.966044758611, 673.471149487859, 670.996070358117, 669.405995111824, 671.448981428732, 677.321473010179, 672.853746677808, 670.620824306435, 673.477366726734, 668.497817873888, 667.727293837734, 670.913433299644, 672.938325105145, 672.858576721531, 667.951520828837, 670.810497281144, 667.419648425061, 667.460727724578, 672.421522532933, 673.974140297753, 672.304340010564, 674.516761648087, 672.041659902066, 671.381494324504, 670.588265667726, 671.299819265765, 670.392442822785, 673.799402558444, 675.533859110337, 671.818433297911, 668.827392358115, 670.676185146412, 673.525615560724, 676.315269517746, 676.752101028801, 669.991819248083, 674.430735353993, 673.806109134375, 678.526326935329, 674.6671022138, 671.025997560438, 673.038504219728, 677.143672610731, 675.040468964044, 670.234266987404, 672.720789208632, 668.594537708004, 673.25238733374, 674.197350059599, 675.052478068489, 670.375630265019, 666.629123830151, 674.132857810049, 671.617327184319, 670.334055773934, 667.417112697016, 672.931257877701, 671.812398970184, 673.283170999688, 672.121324521733, 669.458631204482, 666.201602213162, 669.278733884502, 672.707982456483, 675.151803223856, 672.317594201697, 670.874561332621, 668.920066619714, 671.337081215536, 673.454910173019, 675.207256969477, 668.93986462593, 671.852221423942, 669.826078061889, 676.836530938996, 669.989732544727, 665.308628802012, 671.105178793853, 676.12039950932, 672.95244158421, 673.087385483687, 669.771347496268, 674.067990041191, 673.432250173343, 671.143993603142, 667.272869761111, 673.846162958192, 671.975206716879, 670.168085209249, 666.310360227202, 667.310375535006, 673.910992390279, 676.907578648079, 673.154721528513, 677.884386426669, 671.747453649378, 668.461344704568, 671.844474587665, 674.737519810445, 678.641790173114, 676.83977436238, 672.778195857854, 671.247910893242, 668.121199071393, 671.079665976713, 672.477907389976, 669.812923279638, 673.294589302025, 671.3701433433, 669.763409466085, 669.364673474539, 667.207365926342, 670.557515777081, 674.756963321688, 672.233563704947, 673.964110121497, 675.801734335078, 668.222129098786, 675.522762601302, 668.245854566271, 670.595476265213, 668.756290709026, 670.907048654795, 672.569787428038, 671.667314003724, 676.60210151006, 674.952892735503, 674.433177425965, 672.648755296512, 670.840810990107, 670.281097862553, 674.874613999685, 669.363382265676, 671.827073949584, 673.005472283079, 671.119102369959, 672.635480020986, 670.832032941287, 670.452689112438, 673.283145199321, 671.350171506903, 670.875314421134, 666.71474053955, 670.127222516198, 673.696803732306, 673.764722003848, 674.704360529545, 671.614224108749, 670.360982294099, 666.798387154187, 674.007615823424, 675.602925387988, 664.585711686706, 670.861886517318, 670.987360416144, 671.894200687805, 672.737867819652, 674.04875053358, 673.364321800379, 671.184927643419, 677.359412027196, 669.121940235901, 667.675341180191, 671.547338851665, 671.284303649022, 674.943930169661, 673.051381636209, 672.080629969667, 675.115428261711, 675.762141520372, 673.483646247797, 674.415554380381, 672.994084223775, 668.029745456938, 672.332855171073, 675.079829249427, 675.487910469303, 676.701895897453, 670.437327903327, 671.116840658523, 670.864349085308, 669.269521957965, 667.554318879178, 670.389529163071, 668.540075777333, 671.265026192967, 675.515230274898, 678.890915260678, 673.970100583086, 674.404189915582, 668.806868732115, 666.179748051904, 676.380445119754, 676.766326357764, 676.206621597154, 671.637352023899, 669.530591783255, 673.16199758227, 671.083668179373, 669.237766431701, 670.042663739448, 675.834467171015, 679.11533392368, 672.930765955756, 666.368908899597, 672.683616070957, 669.039998135014, 671.651266978503, 672.956434658225, 674.818888905548, 668.668809723486, 674.179345573712, 671.233320030307, 668.049503950637, 673.784851002494, 674.358679852874, 671.541595958119, 673.504088525174, 671.397775851814, 673.478108637804, 673.068235879766, 671.498711563847, 671.112256032347, 671.54318352528, 672.30007475103, 676.182957300659, 671.127916174378, 669.519621974624, 672.074278995585, 673.08222736292, 670.02385308611, 675.357913085905, 674.577367587769, 673.029355466886, 672.195936175438, 670.701482163355, 673.918235406542, 669.895538742951, 670.288494370667, 667.956249097835, 671.714618142774, 675.337842971878, 673.324052284514, 672.171214536587, 678.841093876498, 673.914684664801, 670.874044227484, 668.817420195686, 672.536927515523, 674.550919569602, 668.482131411803, 665.0946122896, 671.290173318749, 665.838329708216, 670.032072211099, 673.813747532496, 670.506074604909, 669.476272753881, 668.182427990784, 669.891448979212, 663.31121739689, 671.307645793498, 669.234888404972, 671.353574300544, 669.282254762422, 672.542792186307, 676.945113935662, 673.924893174016, 677.24311971681, 670.77156545557, 667.224518107009, 671.471129752841, 673.731132781693, 676.317997056956, 677.146302415236, 673.994569526712, 676.255378645943, 670.866525142873, 669.111921791058, 673.770337972183, 667.499573868269, 668.110129965178, 671.771920909069, 670.929599495903, 666.774975287595, 674.008860523788, 673.349921623476, 668.472905250923, 668.956906597659, 680.291475782478, 668.918567495507, 668.004742003558, 665.773999738255, 678.294814515698, 673.998698518768, 669.400051725316, 674.867066789452, 670.814913604312, 669.697624948046, 675.987563287865, 669.837493221556, 675.085843711131, 674.313818148086, 675.651258880404, 665.904582657869, 670.734393635256, 672.597419139558, 676.29555024493, 672.414776434661, 673.299373363552, 669.958851922201, 671.839209871956, 668.081148817466, 675.133942623344, 666.450276042549, 667.816389043839, 677.902141579895, 673.516376217855, 670.786381367148, 675.250877386851, 674.777412743596, 663.023928915851, 676.004001900848, 673.295878218007, 674.678888660983, 668.7960346604, 674.093572713175, 675.680001280509, 669.783215302843, 670.398989232281, 668.171038123024, 671.301804852732, 671.973290374595, 673.320104638006, 670.708032616192, 672.196059983002, 674.452483672098, 678.050215686861, 674.67147770846, 669.003858135016, 672.033655324912, 674.701792129732, 673.992458971469, 669.86564046732, 670.136900622557, 673.85039754069, 674.946508658539, 665.778111361379, 671.903547144878, 673.304425098224, 673.008391503004, 670.459837815767, 673.752528755579, 672.545685599561, 668.835088718388, 673.799118332321, 671.000338463502, 670.493992830153, 672.39750398577, 673.78125146953, 668.501488299392, 672.746617096527, 670.573323398908, 676.998056125106, 670.726308580599, 670.602648151051, 675.050777605252, 672.772159225427, 675.610111703476, 670.655843425438, 667.41063254586, 669.904338695995, 675.274408896858, 673.001945226256, 669.239263129805, 675.348981570217, 670.605339395118, 670.98944195307, 666.612716480126, 669.932927093312, 673.328291470111, 673.228096769237, 669.948120789443, 671.011751388339, 676.432219649539, 672.662476661656, 670.292830090937, 671.774746033029, 672.289864762674, 671.176766216993, 673.953477743999, 671.539783920044, 678.780029651272, 673.715565549849, 674.724872103494, 678.485757951381, 673.832832028723, 670.869096318958, 674.255058233615, 676.834851772346, 676.922491327938, 674.999397147601, 675.081628424545, 673.592593354974, 672.417950836027, 678.830650877374, 672.906085659354, 670.433230797838, 669.482117326545, 673.536109725522, 669.672993609062, 673.237228482135, 670.508522915496, 669.041474891117, 671.683900958953, 673.489056064302, 676.213583179871, 672.110107134033, 676.809594674771, 672.346547909305, 674.902979272295, 671.421688071567, 671.603910827712, 669.175192924269, 669.043454961457, 672.717864766776, 670.980479968589, 671.885144171777, 666.150932963513, 672.518054516143, 674.297339135468, 670.988418191458, 670.872715065524, 668.531507233943, 667.821030730421, 672.142929914662, 671.761091504573, 672.26346535525, 671.795325487885, 670.759533702423, 668.282483562333, 669.384579880744, 674.38416124126, 673.355377492766, 673.20818496154, 673.231601553862, 670.077001634326, 670.386046507933, 673.424359179547, 668.165258087263, 674.906464107853, 669.275779235163, 670.273818548092, 667.018889175288, 672.630403111992, 675.816457088688, 664.855400489669, 678.014453627148, 673.300344462631, 670.582645916967, 672.452366354521, 673.754930411235, 671.621763873118, 673.04067000483, 666.968783500702, 674.167507454608, 677.842810120931, 670.995243300012, 671.16520352014, 672.67497862292, 669.612418276595, 671.720774233493, 672.186494723917, 673.156590313952, 668.895994295636, 678.502104910492, 671.917956626864, 672.919080530024, 669.721531199161, 673.683520699701, 669.458753513136, 673.449484845398, 666.992759244932, 673.752218297456, 668.648266387627, 672.059743171644, 674.40025119712, 671.53647658334, 671.216901497084, 671.435517258263, 671.309110306733, 673.022604114935, 672.303281283934, 676.350729581301, 670.24092758452, 674.176350810635, 673.152828023981, 671.312230593608, 673.52087850571, 677.983514343634, 672.177453386498, 673.067718187106, 667.201205629191, 675.105945661458, 671.554362257525, 672.444887645154, 675.739022264581, 674.065063949336, 672.376195586775, 669.81190449035, 670.022285727282, 671.190936428614, 675.558223634651, 671.042669278158, 670.00403362577, 672.306263829296, 676.462986767608, 670.178744259179, 673.304415588782, 671.695790308239, 676.505014076107, 674.753590449562, 673.470894425834, 668.908034677518, 672.318714787819, 669.000625667404, 668.651648313929, 670.439404296369, 674.417581179414, 663.44773282849, 673.111521584375, 670.976358026064, 667.529056817977, 675.531722458856, 671.555771099007, 673.9399873937, 673.235670308629, 669.629512209434, 672.953162498222, 673.303397222935, 671.169021362742, 669.767607575497, 672.525551980989, 671.521684038985, 670.89362115477, 675.697188179351, 674.101933989575, 666.885669897113, 677.978806171846, 665.175939519595, 677.125079822692, 668.184873766781, 674.938183120004, 678.193258775653, 674.433397307376, 676.394875998683, 675.756919449957, 674.041819423362, 672.061487721616, 673.882063964048, 671.334391854939, 673.441734686833, 674.616240213927, 668.943520632527, 673.001068803204, 672.268488787511, 668.40700023483, 671.546230291434, 666.957157811642, 667.522696027152, 677.949993127522, 673.828239178708, 671.928868150356, 669.844896579925, 674.146043790135, 672.076977606811, 676.46199690066, 672.965001202775, 666.484530349357, 673.659386242677, 672.49883906694, 669.150877873092, 670.709675358621, 671.306509224326, 669.315710528114, 670.140032839544, 671.506877393539, 674.163657607288, 668.666243583992, 670.520914449982, 671.290649825902, 669.239777537763, 675.315990405087, 667.919994024429, 674.52532929199, 669.935788374003, 670.038362195645, 676.404255859424, 667.882455982188, 672.019908944811, 673.542039446389, 676.227006305933, 677.845804150078, 669.152106816144, 676.300258285127, 668.798127388897, 670.245882096, 678.724490359836, 667.945528786621, 673.846857227453, 674.725926257155, 676.186427679774, 675.005935392156, 674.471874527469, 673.961162706059, 672.493802081909, 666.608612454338, 665.126478062152, 672.272352561017, 671.58223091841, 668.9933269575, 676.599404112644, 671.466481567898, 673.214273302368, 667.895969319377, 674.186111413732, 672.288314024164, 669.057482560814, 674.45807467761, 675.557679646155, 675.14192537925, 675.166177530738, 673.796871703715, 667.834629020431, 674.377412993895, 676.625397528991, 669.138318411301, 672.982771266705, 674.037406371459, 671.885214366598, 673.837365064534, 673.069114622431, 674.087253586864, 673.995667282649, 670.940884566736, 668.532317330856, 674.733395241214, 675.027767667068, 671.954948924073, 673.952864399569, 669.454929443522, 668.476786613072, 664.791430634883, 676.000945215605, 675.245616463788, 671.777499704522, 669.999382874667, 666.264685429745, 678.524773821851, 670.519128851056, 675.603647002151, 673.750433852308, 667.39149045357, 671.096007319221, 670.276566236749, 666.79396974947, 672.597569525241, 670.763920303694, 670.765209807076, 672.236487604306, 674.868353227578, 672.182971030355, 669.722399670089, 679.104640692092, 668.573328415442, 672.356513725669, 675.340561966622, 673.845485541856, 667.383237223375, 670.918994902424, 675.264548091904, 669.798452421246, 673.173533217149, 672.077754087847, 670.270669424709, 672.404977644274, 669.127211692587, 672.637717872231, 670.044145681457, 668.292024751646, 670.709302150183, 672.823157156477, 671.187881579443, 670.447822424734, 677.252610579115, 675.343004861582, 669.53374197128, 671.282800881725, 673.908202736415, 662.586348543557, 669.751010220771, 673.795018539013, 668.282600873464, 665.981088181774, 669.727498741166, 668.383405991836, 669.093610567198, 668.957499277192, 670.714282202033, 674.056931079162, 672.580097747488, 674.117632611463, 666.335501296206, 669.749763142154, 671.334015349546, 672.499950650041, 674.468652204422, 671.1823530584, 669.823976365066, 670.679180279267, 665.653554048195, 674.958261431219, 670.587849303682, 670.940596760185, 669.211080874247, 673.380973861931, 667.282412073122, 676.569166577429, 669.10805346032, 672.745465229162, 673.550204633915, 664.594976852043, 669.774225514112, 672.12306677738, 668.50591623145, 667.163598647494, 675.748869322667, 670.048802964795, 668.036602013353, 670.927226140225, 673.55039757799, 663.90040790146, 670.865693010087, 672.621935980215, 668.934984829329, 671.993197691457, 668.896901258278, 671.101252011443, 673.112065750439, 670.847473473763, 674.297898364543, 676.497266829441, 668.576747820792, 670.226904917945, 670.281739694458, 673.624857146639, 674.692526420675, 672.782508185709, 669.422744917412, 671.707543360879, 675.76412692721, 671.863845659886, 673.982738975976, 673.466830091508, 668.81869807243, 673.87098794675, 671.835618531965, 666.77586069827, 673.821349190874, 672.701728439325, 672.851503969036, 669.871077691208, 672.201089796496, 671.754407277904, 677.496302901509, 669.536718606053, 668.145640378133, 672.438267478355, 675.225314053274, 669.937105437437, 668.28799396966, 666.880116453025, 673.276559310382, 671.006645250392, 676.914322151859, 675.156942989484, 676.283801287816, 667.402530770482, 673.918941573772, 671.514319763463, 671.579479452501, 671.645538424151, 671.940318883806, 670.098277128631, 668.455665741881, 676.979059266447, 668.083864386772, 674.326424055894, 666.292407657261, 671.58983479833, 673.470306451427, 670.816211104047, 676.765653409821, 674.459911316721, 676.054341060061, 671.236933455188, 674.551152277178, 668.789063096657, 673.634878234982, 670.691174314976, 671.170527884249, 666.645787377318, 672.237554219722, 667.827385720742, 671.241274615162, 675.026708446011, 672.985161136546, 673.381436773206, 672.626852083565, 671.261841487347, 665.765388034557, 671.885565486052, 672.713557836552, 677.210316110341, 671.483632241636, 671.573503445717, 672.591946304973, 670.494700911419, 678.160901764657, 672.805203491401, 678.396710096084, 671.350345632056, 671.763142786191, 670.260992151919, 669.224017715709, 670.228946276115, 672.908856985014, 674.137010374482, 671.730122227208, 675.015509675003, 664.833683145508, 668.743548697995, 673.105828691884, 672.633188053412, 678.504723606281, 681.260661315382, 672.144974246442, 671.501591728956, 672.738331779462, 675.047118586724, 675.432793627428, 673.085137659392, 669.673938122558, 666.979056020893, 669.97131392941, 678.415659142393, 671.516729642881, 669.632371124891, 673.752841191094, 673.410610352677, 670.902975242713, 665.303914712536, 674.522913784166, 674.038168016512, 669.049421488749, 673.001004313638, 673.39869929982, 675.088476624921, 668.457977424025, 672.253912891658, 674.379343945934, 671.638390786815, 672.056387122533, 677.648019315228, 669.932063440989, 672.703622294508, 669.367165870998, 672.046123686653, 671.002126286115, 671.905010388263, 675.854308435143, 676.077216065748, 673.135670884617, 672.391595384034, 673.219493163534, 668.341749740923, 668.627674061897, 668.509636853387, 676.71356707309, 677.734193318269, 678.76179508643, 668.429061255105, 671.796476713437, 672.860268611287, 673.284977044596, 672.62254159167, 671.595918734525, 672.399682864225, 672.510211328146, 672.550986180984, 672.737973253938, 671.124533909722, 666.008018594322, 675.267900292967, 666.795333786895, 672.006234724686, 677.527022620196, 669.53097575773, 674.13698630079, 669.158271357929, 669.66740960438, 676.608363249109, 677.819806315592, 671.453244195924, 673.609512989747, 676.724841709506, 672.583133888138, 670.501775174399, 670.290789460813, 672.855086476241, 671.854827143543, 666.088208296056, 671.47398138726, 678.284380427798, 674.050715925417, 675.868412536098, 672.551878298551, 668.359154086385, 670.17453666466, 670.986201817805, 669.357189097889, 671.244648381468, 673.567419503818, 673.271531579391, 671.493158872716, 674.363372414485, 678.154157156085, 672.217612952775, 672.67936365393, 674.89789208244, 670.041241374457, 672.302257380516, 673.642254170508, 671.966342344101, 669.694051357846, 671.351126032249, 669.73889408706, 667.584882342078, 667.375126867032, 670.966362006156, 677.172348803957, 667.438297735433, 671.256398367855, 672.5551517022, 667.319415934398, 669.075196618561, 674.425172560838, 675.146874946014, 672.518679058385, 668.304706468009, 671.591427988184, 671.323513039212, 666.697231314722, 667.481874741781, 674.040140787253, 666.095285265158, 671.112028544708, 670.926500164429, 668.479865851554, 673.574479002607, 671.962567230662, 671.39761535122, 672.40057465301, 674.447717808527, 671.014176237923, 672.44377506659, 677.320987002281, 671.122525349598, 670.446677810603, 669.056285680091, 672.975178990977, 669.172798963463, 669.876436470457, 676.090517024214, 669.187417450919, 673.736303028046, 670.442661039678, 675.453393675318, 669.627696016208, 672.175751847349, 672.052550598577, 677.555038879538, 675.063701512889, 667.60943968207, 671.025689660119, 670.91998928288, 676.277045074405, 675.417260601273, 674.101459168751, 677.006185404475, 670.61280807793, 665.930555370352, 676.525656006673, 666.439909500339, 670.841407350983, 668.848948577728, 671.200380900042, 669.294665082965, 672.523648892056, 676.275897085144, 670.949338436403, 665.722136355588, 672.835509689532, 672.373976764542, 675.736511561126, 669.247755572084, 676.60512938614, 673.328259712228, 668.145740474213, 670.909755591722, 671.230398240959, 674.23120918389, 672.965126046268, 671.721840987982, 672.373997608323, 669.122188783678, 672.942797131772, 672.017797057977, 671.119362402765, 667.635759749296, 673.260735225857, 672.606874844684, 673.582969541328, 669.87837682611, 675.892708992934, 676.600088170985, 669.824123551504, 666.661476786648, 674.414151183106, 664.800387275478, 678.215276272393, 674.877614341324, 672.577425178491, 673.214940212675, 670.325503798527, 670.128780475386, 672.88215299858, 665.209413724408, 674.311368602949, 671.826039534869, 674.233444304626, 670.757009137227, 668.584767006179, 671.78152053573, 672.959989318268, 672.780631548663, 677.030344501083, 670.873455775039, 673.235904191461, 671.892792714894, 677.336322079058, 675.547898825004, 672.067075241816, 671.035610269487, 670.716165051027, 669.092196775658, 668.180421936573, 672.944481535911, 671.412641177432, 675.700273996873, 673.261429919667, 670.130894280288, 673.61925594736, 678.837694086319, 669.223207007535, 670.026406751996, 676.160577883174, 671.334868633751, 671.360162767946, 673.954697446351, 670.411331252296, 672.549223790111, 673.568226225767, 670.305610243114, 670.769232456286, 669.579941158659, 670.511773106731, 669.426571005541, 665.544770854417, 671.324852016379, 670.001071458988, 673.994682481244, 672.731726858133, 670.192553985352, 675.206109587829, 672.134610839789, 675.428438370216, 667.69663748402, 669.608093516644, 670.463907159703, 674.768279046606, 672.752077585815, 674.837004646095, 676.020100054829, 672.23190466922, 669.875536760818, 668.014160110843, 670.560732324412, 670.864182044913, 675.804221439197, 676.095440097771, 675.363675589268, 673.187495849394, 669.994464181509, 675.376389804136, 675.290973269783, 675.743897519012, 672.2802405784, 670.356181802065, 672.251420289295, 668.496936194096, 674.410367156189, 672.2980351387, 675.54757051407, 671.069804025911, 674.966243827755, 670.386648833255, 670.889968108905, 671.398286374732, 676.163313699244, 676.500831241695, 670.662402008033, 669.858449237809, 672.308167376854, 670.187399730118, 675.086311937002, 670.637546191376, 673.46815000792, 672.44282758781, 669.852873168, 679.048348069887, 666.718274387253, 672.884734917694, 668.461193262512, 672.810745080056, 674.461511645381, 675.734855876245, 677.085368156741, 671.640730432179, 673.108356131818, 671.903419481847, 669.470538715166, 672.531612973356, 672.276726639736, 669.365002960035, 672.36956518786, 672.099173444495, 675.415994216824, 669.055777002657, 674.513175401395, 677.439034193518, 673.513859402091, 672.64299119135, 670.421828049948, 674.782150608879, 670.59586208406, 668.948508036256, 673.261920061376, 670.547847477112, 670.011428854306, 668.782623362367, 675.557515833944, 667.718160964954, 670.76878650379, 666.76350884182, 678.115112820816, 667.419951113106, 669.399627999345, 671.468839329479, 672.252236569022, 670.059189543515, 669.07716152059, 668.622709465949, 667.816057931906, 672.496478749336, 666.303404227637, 669.947679849504, 671.395402998561, 675.519936552836, 667.193507360591, 675.919049457088, 676.749406351648, 667.720133381096, 670.424697900081, 670.011966834904, 665.468859446175, 670.956889172763, 666.731873566421, 670.213619990539, 673.264629584762, 667.89447866643, 676.954146667356, 668.864664056549, 667.779692019724, 677.56211720922, 669.783283228814, 675.386718576682, 669.826277408896, 667.064254867606, 673.446947113173, 673.493291838577, 669.940865540298, 670.807030910565, 673.509811254886, 670.168416771164, 673.161018522693, 672.585948612506, 672.292384777592, 668.704934096149, 668.850267273812, 672.161817719397, 669.930741066899, 671.716644482944, 671.367034149772, 673.541796709593, 670.399684863802, 672.403593047002, 674.932657329251, 671.42383371727, 673.068573727456, 672.370336935081, 674.77170578288, 676.088565243218, 672.013357413111, 673.901469000123, 672.711890984908, 673.151110510223, 671.10172357039, 670.144219537735, 673.213139857732, 670.81237803535, 672.661213002498, 670.506477889249, 668.007449544428, 671.434545544936, 673.07204950638, 672.35888258876, 670.092637836335, 670.199960785443, 669.801113780433, 669.814035685791, 667.695888503847, 671.318964558997, 672.816014883995, 673.992971979629, 668.677411296271, 668.408773903421, 669.825062857981, 672.942092387763, 668.28333810325, 672.94105868959, 665.697263415473, 671.435489868594, 669.274809743775, 676.335380553104, 672.722825113097, 669.60130472121, 668.709954519575, 672.54712005617, 670.828310110128, 670.070757048073, 670.736329697294, 676.131780843694, 668.31294246438, 674.53745558623, 666.423596122611, 673.9785866261, 668.259622617908, 667.222985456675, 676.013973744851, 681.664596101218, 670.787610415752, 670.137413199031, 670.990998967539, 675.345404113719, 671.101835342341, 669.334761489592, 677.704546302212, 670.816977664988, 675.088685821378, 670.587253663722, 663.547930947594, 672.358438065692, 675.29653497868, 674.920264016246, 673.850224102427, 671.242547795464, 669.574240982965, 671.322105265193, 668.26809495054, 677.945556584362, 673.518723792266, 675.483545543176, 669.595839483365, 669.777264410516, 673.034327523513, 673.484203721285, 667.768574821896, 674.973335389796, 669.274171657741, 667.434214274671, 674.073939960619, 677.148503122821, 669.187624890884, 671.048006497918, 673.722717922296, 674.108721660729, 675.900981422871, 667.977000416508, 673.176598587032, 672.13981590761, 672.395703751484, 673.178285079157, 674.482725397941, 671.316440215097, 671.057570162948, 670.11964105471, 669.27439492254, 672.539294172119, 673.689302370825, 674.505524252995, 675.358134426688, 672.239851647051, 668.203345540455, 668.047690604243, 676.85680533698, 670.074681503948, 669.02506320605, 674.983945123771, 673.395789627101, 672.114901488692, 670.465802781771, 670.72610627629, 668.770806902656, 682.159137741639, 668.211629031266, 668.895151863897, 671.356269267145, 675.18578705146, 672.457881784155, 672.784923196446, 675.244955288219, 671.467021771935, 668.058905297281, 674.096292763324, 669.647043046836, 673.631512851493, 671.564298862784, 671.232614164887, 673.102281816863, 666.747293616482, 673.476781844864, 665.702518438762, 673.224012075132, 670.682727664525, 672.583638720117, 667.450289203354, 669.262251519211, 670.105539630924, 676.357080268564, 668.963286124137, 670.926275730748, 674.7135858632, 670.873119915357, 672.736416172552, 671.154170491825, 673.17287860515, 672.237981050986, 668.688827507845, 672.736182129506, 672.829792785132, 670.072713395746, 669.294358671593, 674.414622905613, 674.437739926418, 665.990283981433, 670.456792067133, 678.555788255881, 672.450279863637, 675.93872604912, 666.255309504121, 671.493300178054, 673.285090998994, 676.725968812818, 675.136295211797, 668.432047885139, 671.888929800531, 673.633489942107, 668.946896867381, 669.821652989559, 671.901417020301, 673.976883985639, 674.606827689802, 672.116382172832, 673.069677522657, 670.424154965055, 672.082173343291, 674.328796115565, 676.831979431969, 670.669328291077, 669.975904781465, 668.505036086642, 672.491901002308, 672.530251466105, 673.885696518158, 667.768650501377, 669.504644301436, 675.188450765444, 669.87633251839, 673.92554642962, 673.10038484381, 669.685618097357, 670.518993154111, 669.946219470708, 670.605593231206, 670.326709031164, 670.672208497848, 673.219483971264, 670.065436602543, 669.871785794046, 670.235688253389, 659.729274842491, 668.279202594718, 669.222846162781, 671.117310148817, 677.746248446137, 674.40048688306, 666.621377245165, 670.695498137494, 668.206257373262, 670.987788557784, 671.12036966877, 667.543579418359, 672.65320836922, 671.223937813824, 673.956885771442, 676.675962024887, 671.405549064842, 670.140433239512, 677.502161520147, 670.690186941326, 669.649231457989, 670.722377907062, 671.862118515465, 668.45130973588, 669.30570982316, 670.671391927537, 678.20602008756, 672.653523096624, 668.27541905608, 671.32354730381, 670.462511352305, 675.19434147438, 672.747269611669, 672.536653852374, 672.130657160569, 676.229195615415, 675.457513563953, 671.943361793042, 671.18582607952, 677.275362813764, 673.484615042213, 669.166679390326, 671.83737741479, 672.789926109593, 669.331001024729, 674.38912418271, 668.885299933522, 669.579185047626, 674.159302304695, 676.481061067271, 670.474757156936, 674.820964341991, 671.508189091011, 671.103488678827, 673.830034502248, 671.729002050607, 670.485985449038, 677.471188033434, 667.986861126334, 668.65138381871, 677.974228798678, 669.632647472136, 675.530677197268, 671.058405253421, 675.089190710451, 673.166982284478, 672.892883230133, 672.930165200925, 674.149577166193, 671.090166313076, 668.120305560667, 676.669985931863, 673.691513002042, 672.64646446264, 667.736258974104, 671.789781331012, 675.834432736949, 675.544646831102, 672.614950407855, 670.280807500397, 670.03864350162, 670.398072511677, 666.762521964786, 672.553761649218, 667.861161035389, 670.741890852843, 671.352981873262, 670.558204145131, 672.518271131634, 674.568548807664, 675.759411561507, 673.301766146975, 675.626707327026, 670.781417360889, 672.539463397242, 668.173458193571, 671.605278540555, 672.413639804442, 668.730888828105, 668.596084373573, 672.092025192039, 673.357621496299, 670.438731731778, 671.989414062439, 674.601133963865, 666.657329524015, 674.708810738718, 673.895984523338, 678.953588980893, 673.101744711705, 669.420110816435, 664.568912836732, 675.61904936211, 671.15008948875, 673.353123526312, 675.335725949103, 673.221317233315, 673.342149378589, 675.867014587107, 674.903396203922, 672.11229134469, 675.034119082284, 672.373820444666, 672.074852274487, 672.050983297153, 673.318833954754, 675.774991128561, 671.044561052484, 668.814594617794, 673.424936965939, 673.637685960378, 674.065572312433, 672.024230479333, 673.523523243256, 674.059242988021, 671.931437027944, 671.029797482366, 669.160193097734, 668.848817168938, 669.429669597383, 674.513785795526, 673.46506116799, 676.74253419158, 674.115720513377, 671.033811285055, 668.938877787725, 672.0756648957, 669.40796532067, 672.104200996577, 668.352360888664, 672.046349580298, 675.488599852765, 677.329090010165, 673.026720535346, 673.779539915983, 672.784744777686, 679.170077315718, 664.782237575169, 673.580150984351, 671.461894377484, 667.17844668614, 673.678624994071, 673.335799802208, 669.636300634895, 673.694318860391, 672.083029464444, 673.337038531019, 675.834683507631, 671.14872567446, 672.775640769014, 676.482506376482, 669.833908405812, 672.435715949033, 671.652514587686, 670.522173195682, 670.405809180831, 673.744941843857, 673.654876228845, 677.170827324384, 668.039313914861, 667.860485983716, 672.956793515915, 669.214259515339, 670.153410269671, 678.683294730927, 672.136710429484, 669.998149188201, 669.62179972504, 669.527394234662, 674.065618055829, 668.255699729489, 674.834552492334, 674.052512572921, 670.955402310857, 675.130686113932, 670.205895960445, 671.070664613506, 671.162796417546, 669.290902466853, 668.246803067182, 665.166304127298, 668.894977698407, 681.77449855042, 672.436530834362, 669.976952972307, 675.939912128754, 673.998052292134, 668.667211638368, 669.012941177598, 671.411459383757, 671.028155207986, 670.360524386458, 671.598098403042, 673.118905321152, 674.873016369116, 672.683533707941, 677.39472995837, 672.882363525136, 669.671283565498, 672.425184975039, 672.412724281338, 671.636226993685, 673.644627760137, 669.037569355635, 673.675700180794, 672.394242757033, 671.281733849742, 669.831755622371, 666.67556677888, 668.28996243959, 674.542395237242, 669.63938159302, 670.275491920533, 674.189796020651, 677.500838616896, 675.150601382353, 669.062019016227, 680.531305345782, 675.444661973765, 669.108265658305, 668.823699780389, 673.471235981752, 673.092607344071, 665.807520918051, 675.579043008878, 675.084609304108, 673.311730591411, 671.730573864406, 673.945980660572, 675.484660136926, 669.558656495412, 671.953226922114, 671.943747554344, 671.751650554265, 673.126283146532, 673.045240911842, 674.619271942029, 671.741068591429, 674.809725081213, 671.104428022866, 673.129644534459, 667.820266007436, 673.315813064995, 670.363549514129, 672.757211372417, 670.198527868567, 674.697035174419, 671.877312543636, 668.873666857958, 672.398813886096, 674.913815331549, 666.833027979902, 671.33987743875, 671.771904088216, 672.741608000562, 671.910089397568, 674.493541364599, 672.647386856649, 672.042473826363, 672.02800970497, 670.428530291337, 670.069124592073, 675.338724742916, 673.178712650885, 673.806131397885, 673.382912544956, 673.47697515841, 669.659820351046, 670.190049528924, 669.128398297338, 670.095160639229, 672.198997314418, 676.868898672602, 673.23825126949, 669.211334958817, 676.181486389827, 669.067138852764, 671.809994119172, 675.572148633152, 675.638038859196, 666.896023313456, 671.714384689853, 670.31229041473, 673.83424781396, 668.923480277403, 681.851360110877, 670.218062054495, 670.285961526647, 673.658329726448, 672.498848925931, 668.04549588271, 673.975326438659, 672.228482179957, 679.075552304888, 669.972326041135, 672.21632505622, 673.075631352354, 671.036784739649, 669.551332542098, 672.760943627773, 669.588041422116, 669.241924260857, 667.962142563827, 679.14332801188, 675.494636607851, 669.766791992222, 674.625504800704, 669.185422335352, 674.457342213696, 672.804665199597, 670.505145052567, 668.726197884964, 668.279534052556, 670.651260515053, 670.803922453142, 672.038992518435, 672.314809665831, 672.491757050727, 673.096884057262, 677.604421229606, 677.786029110856, 670.343519340416, 674.103231923338, 667.694650704259, 668.556740853179, 671.468559794419, 673.627057774437, 670.932628748713, 675.317382922138, 670.747022857231, 670.704331349531, 680.710402294599, 667.17658027302, 673.420826322955, 669.919657403118, 669.174941739059, 670.355738340128, 673.051118304401, 675.074551826889, 674.930090188935, 671.813665111187, 670.132950374861, 669.529267388263, 673.053709600706, 671.52203612291, 665.027445851107, 674.658457154519, 669.232026033432, 674.458228398294, 673.275699494089, 672.479700783823, 674.641378220147, 670.732417527185, 674.202616956077, 672.366802371257, 674.427691462791, 672.031294843083, 672.879033846962, 677.864969242385, 678.176452107276, 676.34013955059, 676.542952258965, 670.482994200267, 672.222431468438, 666.927353963224, 677.872794812648, 669.775989493365, 673.294065885157, 671.785314440516, 669.376058102828, 673.10972299117, 674.323603425917, 673.765262476357, 672.862332042631, 669.322604523174, 671.936184710558, 667.478391729529, 673.455973833766, 673.447839508271, 666.119909295812, 668.311566617931, 675.269839131903, 672.049238944771, 668.82403017127, 674.341446405998, 670.798630918553, 666.070764124279, 677.274296647171, 676.0786757385, 670.255828073649, 669.054684098931, 670.984939853577, 670.757681550337, 674.016688984451, 671.713027632815, 672.045385910961, 671.353478691945, 675.281010418779, 670.074939043368, 674.127917315665, 673.600629616122, 670.595596884536, 669.180952107463, 678.465811337901, 672.544301957293, 674.814980911528, 669.358100425006, 677.22177365098, 673.139622874007, 672.082678633677, 671.195915917745, 673.377907912327, 669.508704042528, 666.973457497697, 668.036416149108, 682.45310464231, 672.294838080033, 665.334049837178, 675.762124492459, 676.949044988693, 669.836997213349, 672.303481436314, 672.756731396304, 676.270597905658, 671.264981693733, 668.494551865286, 674.00920360095, 668.808125575329, 669.367048487811, 673.074902719237, 672.124860651751, 672.516167530912, 670.656177304838, 673.383442589694, 674.27103054578, 673.901212027705, 669.041727417656, 672.920677806471, 669.484811675839, 673.878698709337, 673.423108629792, 674.16790744266, 673.51062093663, 670.544558489885, 674.846744516184, 670.852772136832, 671.44269552047, 672.0357053868, 671.280236559183, 667.892934353327, 677.522846183148, 672.49099826538, 675.673761329435, 674.49810999015, 670.880949339826, 669.324573513419, 672.61300770965, 669.811963429558, 667.837835254161, 673.1854456894, 673.921307787322, 667.50015913248, 670.469911180194, 676.062717326827, 675.890862822916, 671.162043060639, 677.403795633131, 671.56572153145, 671.726359995857, 673.245560891276, 674.85441481304, 669.973810207771, 673.324650520557, 670.486323707245, 672.09506766626, 676.091900992646, 673.840925064611, 665.207099138759, 677.784975690013, 675.278846805118, 675.607381764589, 672.515255336001, 669.320231165616, 670.632103552972, 672.430285797338, 674.315814516979, 676.803202194648, 669.804173951126, 677.363314158417, 670.618165661379, 672.762585274741, 666.720732166656, 670.63826659753, 675.383419594421, 671.009169172878, 672.755263666877, 668.812604159958, 671.073320155133, 666.919222637217, 672.16184262084, 670.131035354352, 674.448778277085, 668.438502479547, 671.28291105609, 666.434200879002, 669.470841379539, 668.372061407644, 673.98504029218, 667.738801809697, 678.422733800745, 668.784180871583, 670.188228882161, 670.653341012637, 673.43805156889, 669.102418970858, 673.720143252556, 669.363008753224, 678.057213853887, 670.202796896543, 677.114334931864, 673.52830326514, 673.809476816119, 670.935549413472, 671.100734321832, 674.734071905232, 672.119346561653, 674.036265786685, 672.118860353944, 671.388455720444, 668.302349898111, 670.502864047632, 673.299324439609, 669.029753372452, 673.427913836756, 673.007808179181, 670.096327869642, 672.748592462532, 672.069449279675, 677.067747477018, 677.345853307383, 674.4313302702, 672.942352368804, 669.956937335984, 674.294771542439, 674.70061960719, 668.93550997198, 670.333818017168, 672.660882442085, 671.375279676741, 668.22249516339, 668.062694373035, 675.615769375984, 665.53766921456, 668.960618056942, 666.472004921137, 672.200136952946, 667.411843759016, 673.421999388609, 667.715623058492, 674.72375196925, 674.756610307102, 669.02067940033, 671.743310117112, 671.978972718542, 668.879626243657, 675.862205895104, 671.899229596257, 668.803499822621, 670.571119433734, 676.208505544208, 674.148852140654, 671.728372407542, 675.312181305638, 670.113200917568, 668.660833983262, 671.522812092435, 669.484695613257, 667.994269717518, 672.753441627919, 674.956139585827, 672.766166797119, 672.412394791519, 672.350714950973, 674.715816224616, 675.633605138985, 670.481503318763, 673.636351840718, 671.46890312228, 672.474038984354, 674.222815078219, 675.250273429675, 674.772420491076, 670.103233140635, 675.495055926889, 667.748233726639, 669.746021322677, 670.08961575607, 674.285068947318, 671.352679729133, 673.277926453705, 676.43723863247, 669.787650628025, 674.574431442341, 675.735604627854, 669.485587592187, 675.254372182379, 674.125142650556, 680.652034379568, 667.759697363802, 672.897804418435, 666.805468570954, 672.338534053746, 672.807635782439, 667.225072832858, 668.941546544584, 672.04050786076, 677.366387558396, 675.662107135969, 669.450477786088, 675.823623871191, 672.147274943522, 670.348515173273, 672.824141881721, 671.732578043021, 670.155358964086, 671.448404566861, 667.915225269552, 672.503761340674, 670.993664368984, 665.232051306609, 670.991177040747, 671.512075224919, 671.636123770012, 674.02786172788, 669.388220698409, 669.456548756995, 671.26187737022, 675.423527338654, 666.548314686472, 677.542863748059, 666.149626581664, 672.125937807817, 672.464242685811, 673.752783890273, 670.081452591607, 676.634918846621, 673.263135507453, 669.762685832341, 670.612925856421, 667.642382383169, 674.618188584918, 670.680699000709, 671.892389560461, 669.164342923948, 675.000891896304, 671.502876545526, 671.981262057919, 665.586863192974, 674.995923011245, 672.16002839266, 671.897694036144, 672.625096609294, 672.161858556656, 668.083391442683, 668.991308973371, 671.727682829331, 676.242143883637, 673.999573664621, 672.041777139744, 667.313462986326, 673.227793833531, 673.877562011208, 674.935934136321, 676.896329170454, 669.896930334543, 670.329612919539, 676.260259038397, 670.374688161826, 672.395146986478, 672.931786254148, 667.371109262868, 675.09978248422, 674.487422388195, 671.127605357997, 665.269151226936, 678.126174864559, 673.377184415475, 673.309133411771, 673.458276724416, 674.120141482056, 672.959600510879, 672.727854826046, 672.488974737964, 667.321075690179, 669.75483535969, 675.173690036791, 665.68314062988, 670.010687154793, 674.937435502814, 671.132968246967, 671.406985281129, 668.620179723972, 675.852742580533, 666.19370198942, 671.861183334221, 676.530147150063, 666.009967316796, 672.502959663054, 670.08049183276, 674.169258660626, 671.950775071991, 678.550923670642, 674.216573433316, 669.706824026682, 678.866993492386, 668.443186872837, 672.10043561853, 668.079710952245, 677.727125252987, 674.476979848032, 670.100371474346, 673.577107125815, 675.323624369368, 668.295767130636, 671.254269022847, 667.626052719394, 672.794660075289, 662.744647785145, 672.913999336247, 671.749465380699, 672.507120778405, 670.640533550343, 667.94801561124, 671.204261308811, 671.684217807815, 672.007469196202, 674.366163607217, 672.431455136912, 673.639129039089, 667.614261148835, 670.519563328312, 674.830688841808, 672.353519926893, 673.523850923881, 668.898748093408, 674.467670580724, 669.712455312762, 670.249257671709, 670.599838636163, 673.804377778032, 677.731373097199, 672.426420843569, 672.858487081513, 672.038738629616, 673.564479447829, 664.501649853773, 669.251348515927, 675.943242146202, 667.955884628456, 671.668436843999, 672.020119214916, 673.960864883591, 671.345183059636, 672.486949527817, 669.862628588487, 674.31683480096, 671.541199095623, 673.963062018711, 670.687545356161, 673.710748280893, 673.838683188499, 668.911627558966, 668.438065445353, 673.685518442886, 675.989226113352, 672.937526081756, 673.243366941137, 674.056406400608, 668.987270173616, 674.567819702413, 672.945227253948, 665.522172093971, 671.250592898062, 674.034562683106, 678.876379659483, 668.323719283083, 676.320412358295, 675.151488850107, 670.387826617187, 669.265387746925, 671.313634085738, 670.756969223502, 672.626688468623, 672.812783905674, 671.953509767515, 668.599121807073, 670.476287721311, 677.788531777602, 667.331768445843, 669.746164563288, 665.535090291774, 670.307072585003, 674.251285660788, 674.251009372878, 672.119903178149, 669.292413606155, 672.572267324872, 675.116928630111, 666.45566672301, 674.557224626221, 674.271391724942, 672.129320607809, 671.341066972245, 671.387816369591, 668.336637206269, 673.058852708973, 671.123353864723, 674.814454208168, 670.325668470643, 669.498888414275, 672.143704421479, 673.572942938237, 673.017296178247, 672.936857744373, 669.773957354143, 671.444853870721, 673.960793431628, 669.459389633611, 675.271798591061, 673.906640322214, 673.0725806451, 669.429260084187, 673.201765324716, 671.350469913318, 672.534297028336, 672.177158195703, 675.218242247049, 674.829811574751, 672.332787733804, 676.44872750984, 675.122314314147, 672.919384159821, 674.726616812367, 672.359689594649, 674.561394852741, 673.325371386489, 668.91142266062, 670.767700227244, 674.632938408948, 676.000370246011, 668.784504288005, 669.210700467769, 675.138228105513, 678.800641658483, 671.554402019133, 670.731759991516, 678.417633787831, 671.094345845731, 670.564998426545, 670.479575403537, 675.048126448117, 673.909066025972, 665.98171938193, 667.449836250874, 670.58522919935, 678.595782508253, 676.082792779642, 669.462587982841, 666.908260597824, 668.054347299002, 672.754870327314, 669.680680663574, 674.082845653413, 669.021526656289, 673.631773056688, 679.511562917733, 673.085657202756, 677.863054401621, 672.90470049292, 676.539788333093, 667.923807626809, 678.156528412302, 671.364510585759, 672.91976059659, 670.766403290131, 670.828165611785, 668.822129402927, 674.276678290288, 667.661617798546, 667.795576036971, 674.756566231946, 672.14250217861, 671.155915550629, 670.250844487429, 672.714530957858, 667.44018094166, 674.098726884325, 670.465836946604, 669.196392208265, 676.546684897752, 666.548814428859, 669.496717618046, 670.788458660755, 672.919832887238, 671.325125539412, 668.784181378106, 671.582054271877, 671.250570154021, 670.045431880779, 673.341030649626, 672.320234401983, 671.249975450668, 670.555413682563, 677.748812799315, 671.560005868505, 673.666588243736, 679.306284118108, 672.345195161917, 667.521381145913, 674.934091711448, 667.256429875359, 668.565484112384, 674.131350968799, 668.595746316919, 672.266194804106, 669.256367394676, 671.597641360786, 670.92441785846, 671.158288069295, 675.888627886759, 670.328324693977, 675.113058749005, 675.653766004854, 671.360463310707, 672.597132439104, 672.766131825298, 669.767904018052, 674.343186074002, 673.016018793334, 676.402569531753, 672.929617788835, 672.656328713391, 674.378304703923, 673.154139293761, 667.593221773473, 675.697207200033, 669.153965677712, 667.775954918257, 673.819912050921, 671.230704227246, 674.450635009297, 674.856749120057, 671.603110949494, 675.937122203067, 669.860724821908, 671.037225562057, 673.984464953023, 669.809272427711, 670.56166992755, 668.480702583446, 670.153601881096, 669.709774527911, 673.867973403291, 674.75577626639, 669.993159497655, 670.306199253328, 670.822042412943, 667.752810777659, 673.452825829376, 677.524505186724, 670.215700991242, 671.900628409746, 675.738036491903, 674.255192349796, 670.076071732337, 672.909321190795, 673.075091794674, 674.310838897237, 673.258641070501, 673.073959306667, 672.77312359579, 674.160198754264, 672.644679792937, 676.87418501722, 667.385552767404, 673.0947650276, 673.769319817751, 669.327097440492, 673.437101330616, 677.254765610284, 678.286393143253, 670.463654906132, 678.173135896191, 674.489581197903, 669.040125030626, 674.678623139143, 669.061721418802, 676.374995102229, 674.046709007754, 668.768625826864, 673.551543955748, 675.376733655051, 671.062204891786, 672.04710097316, 671.830383194708, 673.342144047358, 670.299007365047, 671.763998818581, 677.119280140423, 665.908161069818, 678.289085935792, 666.410414071668, 669.146069349172, 672.977387412967, 668.553158505095, 671.803300072682, 672.840763940646, 672.783821317081, 671.322685181063, 666.475192403304, 670.725956176204, 670.183341432051, 671.522726564285, 671.811267038106, 669.086209505808, 672.272918000377, 668.986367910011, 670.564830754575, 671.679208869712, 668.123498626707, 672.530339987041, 676.618985170295, 670.547470023006, 674.173942362504, 673.257269089576, 670.706559020615, 674.97733906173, 674.50635130097, 670.655186132835, 675.938167674087, 673.511785370863, 667.83732276775, 673.373149889345, 670.450079783291, 670.786326408812, 671.991187833785, 672.403242026532, 677.594111808967, 682.052734767548, 673.867150887936, 675.101949132819, 671.933845521391, 670.845244269425, 672.898864886026, 670.765274608384, 673.334337044184, 672.584196021526, 671.60663736775, 671.313224004433, 671.500974690006, 674.804838574545, 672.007389417101, 672.922074934445, 671.806075441806, 667.527178896392, 672.547194943327, 671.102662188273, 672.954142377049, 671.918165030965, 674.690212106649, 670.229596185212, 672.411115674343, 672.473177288856, 675.172990121661, 669.245785332005, 670.728154145653, 674.365670860855, 665.673515859859, 668.882528384082, 672.254831375698, 669.777450627918, 673.499740995674, 675.244073188677, 671.361176443096, 672.27202535746, 666.895903175489, 670.704290600742, 668.544824867563, 678.075502867672, 675.745166100726, 672.765716273631, 671.516253577217, 668.864237475046, 672.702711810401, 674.880143271489, 670.833331135008, 671.740487245493, 666.003032384773],[128.974313693051, 125.011543006246, 124.947788119699, 131.785461893804, 132.304135933788, 132.77690515723, 135.993318027924, 133.163814525511, 131.492029034994, 128.472764603961, 136.555875084714, 131.476366764995, 134.174702615353, 132.430664271415, 130.588896747582, 129.249808533479, 132.089587444081, 125.402601425589, 134.93336024121, 134.120090364881, 129.826316253161, 131.841564611492, 133.419892550084, 132.180769714351, 130.521663603992, 136.643008627274, 133.78422902879, 134.670559265733, 129.096970030299, 135.946434951031, 133.970818418867, 130.276952297811, 137.018574378588, 126.348418901713, 129.36547339771, 127.695730532752, 128.317674798809, 129.714437990452, 129.499447674333, 135.269237740524, 125.423186381289, 128.177642281439, 129.398681813074, 135.620481846244, 132.236711126983, 136.482118314048, 126.197584392272, 123.500163132557, 131.235440728918, 130.19538127698, 125.117805305886, 129.437235497413, 134.648069940249, 132.801922672272, 134.710724534341, 135.760541421168, 128.376668463829, 132.656550446276, 135.255152916177, 133.333941289139, 126.872376143545, 130.677399497483, 132.143218577707, 130.440510871614, 131.137107766843, 133.175732017897, 132.47965282696, 129.515038052347, 125.608165906527, 127.17699025371, 127.01526245371, 133.408034710416, 131.439951015664, 136.193775923216, 123.867070145729, 129.203934645564, 128.882177661717, 137.609277791752, 128.847918789105, 131.970900373439, 134.635279506414, 133.674067413522, 134.512708389108, 131.639593843663, 133.041709989361, 129.185288612358, 132.836417315745, 130.043284600448, 132.937608165666, 127.713586622276, 128.109169514865, 133.097683313477, 130.387708510587, 123.428048936276, 133.423226420979, 131.179166483454, 132.541380954481, 134.475075775864, 132.502422491462, 131.586313731444, 132.266761764425, 130.069491570508, 138.026746888129, 130.268671012012, 131.169359111408, 128.334265788195, 128.232577412173, 137.654146193983, 131.012150277355, 128.192591881848, 126.560690609191, 127.963431545462, 131.138645109055, 131.965161479998, 132.036612007407, 132.377717323204, 137.003330846697, 129.132606977632, 131.541671992875, 127.03587194356, 132.249145668425, 130.054106950025, 131.297494233493, 128.167631703208, 126.30021741727, 129.045750569229, 126.463211977912, 129.601013188115, 136.633520486399, 132.934281102106, 132.190604004876, 129.108030027193, 123.365053915293, 133.459055552824, 130.415308430301, 128.424381110831, 133.100737877274, 128.199900216028, 129.132367981107, 124.989770621065, 128.567731708994, 130.746336380092, 136.47169245066, 131.957141701394, 128.204110328809, 129.446359697571, 131.560596076656, 130.301238337151, 126.528061262427, 130.69285673253, 128.463765421059, 130.691996637026, 134.994685727386, 128.852013133044, 130.424128753432, 133.7623764279, 128.43138633889, 133.738788733185, 133.624976632741, 127.005283066885, 126.600801058116, 129.333087187061, 128.355090656931, 124.157125385766, 134.658456440711, 124.440229929192, 128.708882885008, 128.280121314296, 130.372855496869, 131.153883967446, 128.449328324455, 130.388987557214, 129.27703975652, 128.203675786911, 132.108961556933, 128.358461333929, 127.967909196065, 131.073478678247, 133.294574491213, 126.905745806936, 126.31409898456, 132.609903956647, 132.657996193291, 129.907997813916, 129.192773102419, 126.889477057646, 133.700001737648, 131.524872484086, 129.175219586465, 132.881792755304, 134.424710623383, 130.992458124026, 133.916176042112, 128.801750019291, 134.473364562538, 124.897489782202, 133.897610735726, 120.16032201637, 123.781748014902, 131.119552400971, 128.122282692534, 131.182684146955, 129.334660037573, 136.248652104288, 126.462247130519, 131.425003269394, 130.635348867978, 136.676463418915, 138.046361569826, 134.629392525182, 130.093197068007, 126.535466794191, 135.404497631902, 129.857779587734, 131.83807832954, 129.346717595444, 133.845862891748, 128.717135107805, 132.241237359385, 129.180568295243, 129.555352509708, 138.176654757328, 133.502057048105, 129.081057046764, 134.805051132315, 130.096862540047, 131.878616486516, 130.288014211431, 131.278258741367, 136.285365506522, 129.592931903863, 129.048358289546, 133.879781661704, 130.193586563518, 131.054067639726, 134.719372055951, 129.310742417884, 130.015682142162, 135.13628859369, 130.706044589509, 130.029636432451, 122.615687345845, 129.741607957319, 133.199950258263, 129.960567857889, 127.737999215383, 132.499438551424, 131.530695201601, 128.740692936728, 131.249673055077, 129.596442266162, 136.612809594493, 137.092327855766, 131.177255700562, 134.363890676877, 134.91384392935, 131.858139441672, 134.676452090052, 136.415886431623, 131.187877992086, 129.074239778488, 130.750936142283, 132.809965038542, 134.888107606856, 132.571495067276, 125.919590394036, 131.863046705702, 130.603550930846, 129.603753402901, 132.858188191328, 135.090454299333, 133.492585807546, 129.120096102803, 126.147530414244, 134.795121264831, 131.50262202142, 128.077856386271, 133.056244574022, 124.39925579737, 132.878218634819, 135.022813114224, 125.620120979432, 135.050084649623, 133.76181406514, 135.567263875707, 133.450636494478, 128.74514077685, 132.819194117709, 128.684884002069, 130.46432227447, 132.55976150721, 126.851313184048, 132.040462494568, 127.163761611776, 126.889868880507, 133.266470987364, 134.68287863722, 124.145713047256, 134.924156587342, 125.730082736128, 127.232996697543, 130.790479095685, 133.182994939361, 129.204819887417, 130.216656358215, 128.656233709053, 128.055595808221, 129.4358460409, 131.804543024787, 131.73656705102, 129.700995336648, 131.921188440202, 126.924243230099, 133.193847431686, 131.25080928855, 134.846927466972, 136.100376424843, 131.66829151156, 130.865102097246, 125.842322849351, 129.287219605055, 133.089421719351, 134.670001944899, 130.74703353778, 135.246847349633, 127.74519974445, 129.925369960552, 127.023985831566, 126.237970290003, 127.811395837981, 133.189314013786, 131.229562509346, 132.32492603388, 132.30145875057, 132.630719958732, 128.521019629802, 135.618537821988, 128.599350009889, 126.219227196194, 133.646121723655, 130.593951610336, 133.893935696979, 130.704454770135, 128.739268604302, 127.580789055735, 136.675960058369, 132.273968648012, 131.229770388525, 130.199904394282, 132.532369724061, 130.403189325242, 133.085402738942, 131.113082369027, 132.426642345975, 133.339210062713, 125.236764770839, 129.20327321653, 128.631887413836, 133.888724739942, 130.804074912171, 131.155839530917, 126.110987183733, 129.044546841168, 129.537429176094, 134.708997926618, 130.50912350513, 132.98134614791, 132.59442582475, 134.138259168051, 128.23197151737, 129.169653490244, 133.152725935225, 133.365884208239, 129.982553118108, 132.741557794689, 139.152724641073, 132.158669902716, 132.981198601106, 130.546227552281, 128.224649706807, 131.788625765356, 134.405405911614, 133.00148725291, 127.085662465892, 126.687862979688, 128.533632046187, 131.412692984791, 125.053806260373, 131.017824069732, 127.580095191152, 134.842572193045, 127.153865592872, 127.273028110356, 134.911056890918, 131.153112388092, 133.166523153966, 129.478778563047, 126.745403234724, 126.652572746675, 127.229315956641, 127.016616105999, 135.609146587955, 133.976337483442, 128.363948788475, 131.879455618648, 124.450965973026, 123.672371998138, 131.999908508867, 122.192997007587, 128.889076226507, 126.734084462464, 132.582607462928, 131.233599800196, 128.357484828626, 129.246109183917, 130.109776925249, 129.721291092217, 129.095349848866, 126.401383595476, 128.383852560476, 132.664490708326, 125.504938175392, 130.76652718753, 134.166190612575, 134.626544841562, 132.555987803388, 130.106921486394, 132.862894215898, 133.524432049066, 135.863700761851, 131.628796348344, 132.171384078642, 131.60727043059, 138.754876918492, 130.977102175137, 133.854025324247, 132.742802097571, 133.1051974579, 129.61353748603, 130.444225814838, 131.132740183828, 130.32453986933, 132.467760626998, 131.948918788876, 129.267745403659, 136.882392165016, 130.162562798089, 133.612459500001, 131.068414745525, 128.229139244856, 127.188136795567, 129.19122341078, 131.255474761934, 134.574541373635, 138.384496060992, 135.280799304262, 126.776769345359, 133.086569253419, 131.217706608829, 136.215271009367, 127.657410053047, 127.669200730419, 125.576046034257, 134.912509443193, 130.642156670416, 127.160341207219, 126.122871027386, 127.880332130154, 126.134776032215, 128.685421594053, 132.093914220598, 130.000193850637, 133.850179362098, 129.48657683865, 131.885826355146, 132.214775490144, 128.45760608953, 128.59044212484, 128.546912741397, 132.198301528132, 132.734841029603, 132.786840073715, 129.49826715101, 135.495756755512, 129.220140758839, 131.166647466153, 133.849011531969, 131.336666882877, 131.137670005395, 128.708176979521, 128.398598062796, 127.214228927672, 134.020247959472, 130.050739824448, 132.535198959962, 127.999307817158, 127.269878001801, 131.77135031643, 134.535800299525, 125.700988098243, 126.608844743443, 138.214023438797, 132.097558960763, 134.566637136509, 126.148626492852, 132.597425113499, 132.62663741183, 131.423427370933, 133.942900226242, 133.989213148309, 129.016088444679, 136.508331708603, 131.569218271821, 133.830330165477, 125.820799160598, 127.279296956067, 131.671449348626, 125.755328505016, 132.621178319349, 139.214338596473, 136.432923383103, 130.851350299137, 135.319151008715, 131.708052883911, 128.362780646368, 132.475660002695, 128.525677382177, 132.93483910436, 130.547111235453, 130.075579227402, 133.448971198304, 128.332251052277, 127.804805788895, 133.459582867069, 134.497379810082, 133.498101590847, 128.758360059444, 129.535457368771, 131.360904060035, 138.422559082324, 131.683925144139, 128.401780482318, 134.738539873516, 135.258502671999, 135.010765160243, 129.081114669706, 134.185915918626, 127.290737207623, 137.622632547165, 127.630693126943, 128.843658763319, 130.970196904946, 131.024722679743, 128.046327285918, 128.655549918735, 130.500135838377, 131.337288212163, 131.104519969716, 132.033642742552, 134.083196487157, 132.690387659325, 129.242367355384, 134.020327565255, 129.504064643079, 127.309786321048, 130.733518845448, 133.153988597121, 127.196924821774, 131.50322664816, 126.060587608733, 131.4459917176, 125.5331174145, 130.81545525457, 131.332691401722, 130.981045610247, 134.581679340884, 130.797538255461, 131.089775633761, 129.686109068099, 131.56108006296, 129.110435429253, 128.761253847366, 129.574227907901, 130.142571122523, 130.142469840936, 126.493966298898, 132.4873454339, 134.605257905201, 130.040818977015, 136.347792237958, 133.087608555136, 131.135826020622, 132.466573117259, 132.333112337906, 125.209670824217, 131.93736847293, 135.313049592528, 128.624947489044, 129.539893937049, 134.013169479228, 129.646803116659, 130.23602745611, 137.620676889866, 131.286453826546, 133.622570407913, 127.709487052805, 129.010000513401, 130.664150923662, 130.746288724925, 133.951289092396, 129.024658923638, 130.355689984803, 124.924526760899, 131.491019938873, 128.864461518572, 127.057206468083, 132.548216543452, 128.637408182022, 130.042460058854, 128.861426890243, 136.472385601407, 127.480490723902, 123.9362366296, 129.908260468004, 130.115376834228, 132.099362660869, 129.238066999384, 130.526777953169, 131.345413668981, 132.933280318744, 126.746574888759, 130.788210558151, 130.25105804399, 132.214088192101, 132.41649262393, 133.98875472223, 133.080350278626, 132.952973596208, 128.454747175713, 129.552123050625, 134.638415068948, 136.544293341946, 133.118369377989, 133.393361467774, 133.794791653212, 134.071192263091, 132.159076167228, 128.711998114338, 127.033640102925, 129.151306638614, 131.279950224962, 133.954688803544, 134.569286612502, 133.527350310305, 129.089534188081, 132.990399142446, 130.195722698898, 135.67719396793, 133.978889945291, 128.200650281378, 128.247277124613, 135.312719652896, 128.770058661714, 135.633207593306, 132.68165749483, 129.693126020375, 131.737568823596, 130.131256287246, 132.688244782252, 135.219908673382, 131.895406415217, 128.173253403812, 131.017549971162, 132.722600531853, 128.965390784774, 133.013478763175, 131.25314893771, 133.128591788083, 127.50999341657, 132.354395483814, 131.139668188361, 133.105922144913, 131.303797557513, 133.527602586551, 127.221029356847, 131.457087609668, 129.149291000316, 135.593561369144, 131.847792724593, 124.543757558194, 130.91372721197, 127.296630236079, 131.331426185291, 132.639857998997, 130.664198055615, 126.823733386433, 134.327371406239, 127.82015234512, 128.561028388518, 129.734763321515, 126.834389332252, 133.302727102998, 131.468124171919, 130.883191547642, 130.707820722929, 127.892657565654, 133.71575425009, 133.854461615415, 127.50928612755, 129.665826803152, 132.41090954989, 126.671788887693, 131.088065905583, 134.03315866024, 132.032268108278, 133.996925073777, 132.457766964771, 131.783404057576, 127.578759628633, 129.244938905218, 132.891388653533, 134.508622532268, 137.830204372604, 128.328263055175, 129.552736101779, 128.626459933411, 127.694749707111, 131.887444982489, 123.047300854648, 132.782130030496, 129.555039829029, 128.444389804408, 128.759205137082, 129.344130284302, 125.362361937917, 128.870335255422, 127.344329407036, 128.566947996105, 127.863040770007, 132.965364813718, 132.954692106027, 136.814046419476, 135.370172453142, 136.578690893862, 128.50955422871, 127.982802142623, 136.40888133672, 128.447396435691, 126.011945878219, 132.266973422066, 125.503315135556, 130.078190710853, 129.727675404002, 137.470805197018, 128.498179141079, 131.988532520791, 131.81692493252, 135.357632507161, 135.746534878425, 127.02454787477, 128.547664959556, 127.52547773296, 133.539213098857, 128.87866182145, 130.698395745568, 133.393809075172, 129.184192923929, 133.894497086731, 132.98806316649, 137.98224748652, 128.538402814035, 131.272093949286, 126.468936774918, 129.982550056716, 135.409043920676, 129.462374788731, 130.201958120171, 131.750504820711, 132.026611188852, 129.457889113106, 127.302296331845, 132.291771934851, 133.360788297726, 130.340896184215, 136.984785201672, 131.67598964954, 129.698238898848, 129.522188257363, 134.677556068085, 132.937914148446, 131.239950889715, 131.856977388477, 133.39177122535, 133.869440330677, 137.082722116689, 130.569866526048, 132.846983300154, 128.081276051279, 133.469213239244, 134.281045198683, 131.465936365753, 129.620645726155, 130.127926441496, 133.448950559268, 120.787103931417, 137.798715301564, 139.121539011114, 131.977026759405, 132.955541210838, 131.090213848233, 137.43027867596, 131.032982763018, 130.070715869269, 128.606341771505, 128.537589729807, 130.723607598333, 132.985099686289, 130.385497507185, 136.81924305837, 132.107986444949, 133.945224894189, 134.470532248981, 132.055485920063, 132.663408980694, 125.053148554049, 136.727411865013, 136.299471949738, 133.873102120067, 133.232101513466, 130.944625933685, 131.469056713193, 132.384760836906, 135.391601573283, 129.935493812489, 136.118047229869, 125.710565826777, 129.05784829398, 127.30102212092, 128.186178771383, 134.712579119404, 133.321832868239, 129.56616977317, 121.922269314049, 124.495780432216, 126.843466724686, 131.301428726311, 133.440062320098, 122.86946420001, 128.649651960421, 135.904990721453, 133.169308300096, 133.721253663638, 128.75710312827, 132.564262494489, 130.015944842527, 130.814554661417, 132.330752261717, 133.020278820408, 130.182762477684, 131.210695500225, 132.538866265036, 130.24250945793, 131.320176990239, 130.071194348306, 131.536593499673, 129.9478151396, 130.895790323469, 131.055285130792, 135.105559825539, 133.822457648241, 130.53647541777, 130.839157955788, 131.366530466882, 126.693694220932, 135.097224979622, 130.479144909957, 126.306024975877, 133.856847574356, 132.989767513257, 131.228602014612, 130.861615168172, 130.544198153314, 127.062914571932, 131.10909085258, 129.840931391683, 130.700111293036, 138.552628533697, 132.832754038068, 128.505573761031, 124.917110616325, 129.559112467057, 134.740108700478, 133.862481533724, 129.780780358189, 132.658010262182, 125.702758291205, 131.303895872816, 127.577557634993, 128.050291561902, 132.677601390737, 133.143362889172, 132.517201848577, 131.849242735589, 131.091596199186, 134.151283472052, 131.141567963557, 137.490580389607, 131.710334037672, 131.830073337143, 134.549180773406, 130.839823355203, 134.618996110493, 134.540909407673, 134.11810781819, 128.707776288162, 133.797966361235, 135.835256685552, 125.44866756453, 132.087580210228, 129.604078022778, 127.594267230509, 134.014050315226, 133.046331217884, 137.50740470535, 132.947573352386, 133.065826779577, 130.083046655312, 132.08591026321, 129.58098236234, 135.23532602635, 127.075922294719, 130.649110876748, 123.809302213682, 139.695112557077, 129.386808995973, 133.67736993761, 127.504867463974, 124.306101077727, 134.913693100417, 124.907452345857, 132.509786682607, 133.924542090154, 129.514565141684, 135.875878628178, 131.26658996468, 131.679795553098, 129.368903191727, 131.64999879096, 135.980729267385, 135.712636289212, 124.272805218313, 125.770487939531, 131.765450744705, 129.050429666582, 125.256912738166, 133.191583341691, 130.113668589262, 128.376183743585, 130.34342409593, 130.969129195492, 130.398067295053, 132.055970435182, 134.789875520814, 127.5477113714, 127.708362598598, 131.622513551195, 130.51200311262, 126.881994135878, 130.144705234967, 130.020521355999, 131.406038968875, 130.564953034724, 132.898507707663, 129.69436284661, 130.012520875451, 127.859294844854, 125.024407028135, 135.077494532064, 133.055634739857, 136.566797957538, 135.202416944397, 130.117365734815, 136.967879934315, 134.939098632244, 128.084293777892, 135.225498634121, 133.845811269781, 137.695017679006, 130.057621865912, 138.451653498844, 129.190090773106, 124.044089358385, 130.334261953315, 130.529463759075, 135.8992974349, 132.494394570519, 135.680219918947, 130.691712963357, 130.720684990679, 127.009037280168, 133.595750262566, 122.053533552573, 135.646633023925, 134.756163657941, 131.346287344515, 128.407497620539, 133.429514203117, 133.87071247225, 124.663063656306, 128.296607121274, 127.145495879913, 133.558628110475, 130.620828760463, 136.84266706757, 125.454160227076, 129.8757859848, 133.150923093457, 132.790014250206, 133.031950676292, 132.254767010962, 129.001419760509, 133.229611826201, 128.840350506827, 134.153986461223, 131.294698490313, 131.472473187252, 127.883445082076, 125.978390508188, 131.191083479197, 134.916962686017, 134.074954877992, 132.490530346103, 125.711104748727, 132.07481591053, 132.295469016892, 125.942980712669, 132.600876719012, 126.462906881495, 126.679323847401, 134.486604102956, 132.156265959872, 130.697759081612, 137.888150025596, 131.564295816663, 131.048937647932, 126.48255407461, 126.957503700327, 132.073796187951, 128.344195465494, 135.365798187707, 136.016601734623, 132.60733768371, 133.030238989583, 135.325482837325, 128.761510167833, 131.244500206391, 127.421210456013, 130.574227435954, 131.695228289701, 131.7794889752, 128.681710328902, 126.229437821861, 130.320157037364, 126.35236003702, 132.060457868314, 130.283825766516, 128.380418459156, 133.726249791226, 135.042235417007, 126.000902269933, 127.80598947355, 132.047506196317, 132.856159507035, 130.678351712811, 131.075281247725, 132.481109734427, 133.918664591275, 122.999928332463, 135.408536678611, 132.01954590384, 129.718475956575, 128.684931893293, 129.439142452558, 137.757079880201, 129.686201818633, 128.488688445551, 132.451006042342, 133.48766632861, 130.041138364182, 134.247610217524, 134.80708475445, 134.191990291516, 135.049776470051, 126.953567918618, 129.972603970476, 128.181680894001, 136.52451034887, 134.392798206416, 132.058819838336, 132.642574048641, 133.842870528108, 133.693495523361, 130.353576120483, 134.450766619461, 133.122223238718, 129.17521325495, 125.933730289096, 135.799657649485, 126.827598735763, 133.280955297733, 128.108418738077, 131.112375221225, 128.471286048372, 134.347857954446, 131.678687662761, 124.991674897648, 124.354621510262, 132.090886570306, 132.106475351079, 134.253423953327, 134.234155718242, 129.824784809391, 127.247379801502, 128.611453402711, 129.676183090939, 129.386685755671, 128.543162194998, 132.39402468298, 130.287487297321, 133.490966051297, 128.001896151208, 132.919411705425, 133.419998724979, 129.75856144442, 133.607012992528, 137.71961558227, 134.188251780817, 134.156139505951, 133.507569576877, 129.808363906383, 127.499744782943, 128.830136651731, 134.615095259297, 129.01300586584, 132.418147847697, 130.411568583586, 129.37248140985, 134.02315273275, 129.970459664502, 132.878054552501, 132.035327417659, 131.220589357729, 127.123770154351, 132.37804595877, 128.959694327453, 131.226134717136, 134.543293710113, 133.003773148294, 132.545223274576, 130.855883359349, 129.10664482389, 132.939054791763, 132.254044765428, 131.023418089389, 134.85743046686, 128.730349726506, 127.208011576818, 132.122497596417, 129.474138248242, 130.759417583785, 130.076175715368, 133.904095357445, 130.547014178224, 129.506127533335, 134.414053709257, 131.123928092525, 134.062987957851, 133.468557913423, 134.631293098411, 132.102971682711, 131.536166324908, 131.108245208309, 127.863669755622, 130.341161831895, 130.010999681905, 128.271927626161, 125.374507125184, 130.428950692372, 129.984723232691, 131.632191661866, 129.953998002017, 129.621719668433, 129.399112918697, 126.258967371161, 127.967769413959, 127.733656494146, 130.175760393301, 129.34400752656, 124.757254132775, 131.887119406303, 134.541268963703, 129.906940275821, 128.040207882972, 128.021693666175, 133.371022564473, 130.287759415665, 135.418035247715, 133.346629351392, 131.358941924391, 126.74040144308, 128.454243418676, 129.468507985421, 134.091422376476, 132.303559850921, 128.638300957759, 132.530593769504, 130.734501904108, 130.378183377622, 125.137809765553, 130.380821736602, 130.882697488485, 130.388950240479, 124.238318936402, 130.651982515469, 127.930096420418, 134.817518844011, 133.39552927964, 130.244434818956, 130.344904336904, 129.603320443391, 131.339090752596, 129.725975872955, 128.967955970219, 132.226563762024, 134.541566743818, 138.09529234829, 128.171948404973, 129.842771435918, 132.614678096761, 133.032327162514, 123.817425322811, 128.984385225675, 131.208040995622, 132.590798346823, 135.746144107159, 130.45438423266, 127.945390343859, 130.780178805582, 127.642097956466, 131.882361120174, 132.924586495816, 126.210858152828, 131.754559160442, 130.042885682183, 131.80604752182, 131.68722216583, 134.330210549521, 131.16603257994, 130.982449662367, 129.478573319001, 128.592329896006, 130.441789395358, 133.878449368259, 134.307270854615, 133.204205275231, 132.326527347366, 126.16331135981, 131.964841349769, 129.349367156767, 131.849086465025, 128.834350885141, 128.545673961141, 133.830146808535, 128.168894596889, 129.172414610428, 133.67557681735, 134.643213020335, 131.947013026449, 128.581106734989, 136.145058033123, 128.205157492087, 135.516957245125, 130.184729591804, 129.149770446585, 134.370249253514, 127.620076036659, 131.276133875965, 135.554999595578, 127.342085316011, 131.942245520078, 130.396211092444, 135.618378739722, 135.419547533607, 131.579754820129, 132.644830649516, 124.314251942462, 131.171221590672, 126.698669620027, 126.780100894474, 136.722907366313, 134.299813410523, 131.146106791834, 133.107613111925, 129.516292625923, 131.742730548232, 125.79414767984, 128.906403035541, 128.606645462583, 128.453398073627, 132.49513782682, 133.061558061405, 134.007522221666, 127.579202479966, 129.126747261882, 129.111309272077, 127.988537522807, 126.191805570805, 134.007810327557, 126.507148994863, 126.697797576141, 127.171865602336, 131.823194619772, 134.211524300297, 124.916489887764, 127.467570022583, 131.217525594423, 136.306120085061, 132.539860857744, 130.621710781109, 132.189036387298, 131.89028381308, 126.994308272112, 135.807154099745, 130.849311199635, 126.93383017452, 129.725552143997, 129.685909427197, 134.851417988008, 135.121518899, 130.125629218474, 127.090663638096, 136.036639098574, 133.906246579189, 127.939275095218, 137.698815331952, 133.136277435187, 131.908545658934, 130.802127698986, 127.976239865096, 128.330685167832, 131.551059867265, 130.311907723785, 128.133134623028, 133.975009670472, 130.412072066628, 127.928304110541, 125.336700577549, 131.032447865545, 133.34402740578, 130.861541492181, 134.123847117978, 132.463834597115, 131.802557450152, 136.002286853673, 136.625425728337, 130.110691276031, 130.006838891998, 132.635532164576, 129.359316669975, 135.047720067455, 129.86728560067, 127.494254385865, 123.784953624003, 128.046727461048, 130.273364515474, 129.849687983597, 126.48786294473, 125.326295350271, 133.111316058905, 131.720825340154, 131.481512404521, 130.505298487482, 129.138088395917, 132.793100263201, 134.805440948452, 132.73175767999, 130.664279995434, 132.007950014393, 126.959449249327, 130.932971087186, 128.157878348101, 130.246821015128, 124.681351068526, 130.145587680599, 129.049285902914, 130.508900096742, 124.187990347414, 129.663256338575, 131.503810127498, 132.63826760899, 134.964940090429, 129.577558025123, 138.995367844248, 128.301592914321, 126.132853173377, 131.117600529785, 129.313566278389, 132.662337913611, 131.714923528351, 134.142380440759, 132.642144454142, 131.88869580074, 131.818965366614, 131.170500448779, 131.575839756091, 128.16942610152, 130.020958863695, 131.668297018172, 127.645367830362, 135.165721990049, 130.950156695011, 130.931553009076, 131.81818808328, 134.475723673341, 132.60190369276, 127.819259620429, 131.119438261643, 130.97402810524, 128.475357568256, 130.447021699613, 130.454103193449, 134.637326360747, 128.945475874264, 130.846733490257, 129.797735031319, 127.092581265234, 132.924665862088, 132.609387215213, 134.524122886687, 133.147980143595, 127.238143945694, 131.420077817371, 132.736546789695, 134.597186767946, 128.133617662783, 130.822357104293, 130.107678058032, 129.276272489265, 129.021949390336, 131.218095438851, 134.54765470462, 133.253491712003, 130.622636378394, 131.016846380576, 128.717398659306, 133.244358959069, 130.054225057294, 131.133375523107, 132.998996748836, 134.800628876436, 129.027849502079, 137.09966870335, 133.258437919471, 130.678333161676, 131.549259968809, 124.729583015761, 127.609187559253, 129.926720732729, 127.289897582819, 129.422460048246, 137.425545964345, 130.800510349039, 131.576587042883, 133.152573070343, 131.875514425218, 133.956252119248, 132.114534480861, 133.425118345989, 128.057845231793, 127.975229760955, 132.959964636473, 132.00526774859, 135.789747589967, 129.079695862811, 130.98938480058, 132.58642132987, 129.505347527612, 136.141003473917, 127.674609966101, 130.969049098933, 136.798565147541, 127.978426835744, 130.164354018439, 128.107185388127, 128.250897213918, 137.367476459998, 134.456437678445, 126.590073816358, 134.354585571272, 126.688192086245, 133.057675275084, 130.207159957859, 131.74681429102, 132.063818896846, 127.595986698697, 132.661087327511, 132.493927885791, 131.881571294911, 133.171917928668, 128.712861161781, 126.066852694964, 127.020354540126, 129.579927442742, 135.063463581226, 128.838360123701, 133.957202831863, 133.797854063822, 128.563051341831, 130.845054075626, 134.082751903608, 135.21198176752, 127.790494146807, 131.11368298556, 129.409044351699, 131.235366023599, 127.054381427979, 126.203482156444, 130.787496803347, 130.59075299396, 132.158956071799, 128.016493401801, 129.367524026023, 128.564011737586, 129.639538257717, 132.080086850641, 133.529482558604, 128.015049043699, 130.920245054541, 131.195333777922, 127.287844897454, 129.141650892347, 133.067117175112, 133.680747768966, 131.508372090628, 127.885700323091, 128.236563359886, 128.600010270688, 131.372840827097, 130.379160548936, 132.478090884623, 132.1008107347, 128.941843615797, 131.914553514088, 130.958119466736, 129.096677108822, 132.043238524562, 132.373975699936, 127.614621640749, 129.462017486438, 126.716409734237, 131.418141202996, 131.43426869639, 132.125433421399, 130.974638085586, 130.751752977685, 132.961254578112, 133.776379322349, 130.556890906694, 133.744016165148, 131.505686570278, 128.218937273011, 127.67237031883, 132.288524602704, 132.953022318573, 130.284364673922, 128.604210449697, 128.304918431507, 132.904359255691, 132.413172352039, 131.137710004722, 128.372004610104, 127.298187102399, 132.083283773875, 127.779662747458, 124.881353167759, 129.794013451913, 130.207612375757, 131.10730091979, 132.331871156146, 133.11449868032, 127.814467975577, 130.97197776093, 126.256448723845, 137.588451397203, 130.5349264707, 125.827790573426, 134.273861490128, 127.954584139893, 133.408909782555, 127.963690521047, 131.366240181442, 134.053205037821, 130.647805104576, 134.197952192626, 129.939169686892, 128.362852252697, 130.403699030404, 130.114123924342, 128.038280158584, 132.228389684445, 131.068562536682, 130.500107310284, 133.655868450362, 130.712010669632, 129.859006540607, 130.768669128589, 129.841575916743, 134.55954589947, 130.54290038837, 126.201293474046, 129.315474786495, 130.674107199813, 134.10763987896, 129.549420497324, 130.443427760344, 126.818176582947, 128.772640356237, 126.511439820318, 133.080617328513, 131.375614978523, 130.831939452381, 133.391229587423, 130.279442197373, 129.876381228472, 132.169852619719, 136.448234001731, 133.490638677039, 129.328138811467, 124.312507139438, 129.931865849359, 127.318367292975, 128.308379927936, 132.522767454255, 129.745067228443, 133.97480981843, 129.445270719438, 131.608594002313, 135.499049889409, 129.430299147763, 130.655606662343, 134.920877677586, 132.922182723404, 132.288968627778, 130.18544643504, 131.665883394304, 128.9983301439, 129.559300462025, 128.162911239803, 138.361025059861, 134.245277972607, 136.428198416682, 132.084136165135, 127.826009378672, 127.238052874647, 131.04006920352, 130.86852842132, 135.592733938351, 134.555380077088, 136.053851572188, 133.754972345869, 129.113654632799, 128.440749326525, 131.563722514372, 129.153041873279, 133.18883864738, 127.733121889312, 133.288189835018, 130.402190393352, 131.450243203178, 133.802651440922, 130.38859975613, 127.93754889347, 132.37292077402, 140.544777800449, 133.98175857803, 125.93110444804, 134.063105725108, 130.314814676306, 126.822958127102, 129.004193237932, 129.234829134464, 132.383695639969, 128.315223662056, 131.290348363756, 134.043046200868, 137.353145056444, 132.073374113541, 131.134666811844, 130.146217217192, 135.751764042865, 132.271108110911, 125.694095347991, 123.76971778523, 132.339572611926, 126.010814706229, 129.270296298668, 131.887008845279, 131.63076430069, 133.397415383941, 133.232194932814, 130.72295046795, 135.750505932214, 131.745665178236, 128.41527253423, 132.123607850408, 131.913720517642, 132.95717272848, 132.741770246663, 131.790695797289, 137.262135826864, 130.684169468833, 125.71108348691, 134.707211660196, 126.762885502927, 126.404640350858, 125.919766801306, 135.65247914372, 134.256168359958, 133.389418202312, 129.261750258876, 128.140931328127, 125.960221069783, 131.980425238878, 131.386024055537, 126.942780212841, 135.764628627446, 130.115240804413, 126.564120012855, 132.40407354014, 136.122167644633, 127.707993155829, 128.29471423184, 131.7885425869, 129.90543466337, 134.84162330796, 131.629177103205, 127.706266322892, 128.023878692876, 134.042684014304, 131.897610026218, 130.771640613883, 130.309175207957, 134.203246050327, 131.935492777409, 133.825227710658, 133.422056883767, 128.572796507901, 132.656154930168, 132.270379455911, 134.190149322654, 129.252470073043, 134.239215859887, 129.397465429707, 131.024379336224, 130.04226212278, 128.593991686515, 130.578918867246, 134.168239682037, 129.195294653969, 135.951967616326, 130.952882391955, 134.371214935423, 131.157673050829, 131.782580782265, 136.101823103362, 124.978214405188, 133.60109415426, 130.287646251096, 127.424122557354, 132.836108662155, 132.320929138305, 133.24522492537, 133.435873633307, 130.852850345966, 130.586570292314, 130.150269086542, 131.308593373713, 132.368602167768, 131.086527015027, 131.697964406793, 127.663389878452, 133.716471658753, 130.650536367877, 130.213871201673, 123.657235982441, 130.474866319882, 132.948164278348, 132.14228846518, 132.684268633522, 130.326814165522, 134.563480774228, 137.486420618868, 134.405629133679, 130.299644617099, 129.855951068084, 135.540862294849, 127.256379619996, 129.911202707174, 133.750524588568, 133.513015611036, 134.407937303262, 135.819285420385, 134.016965360819, 127.555060105235, 132.127584163747, 127.893741452239, 127.906434702852, 127.864023112952, 125.935618943973, 131.347254518442, 132.182896767544, 131.861561520372, 133.912514373252, 130.053391865345, 134.631102073803, 135.938841344787, 131.633567921971, 129.631997089354, 133.937241842715, 130.552670474684, 131.473741372706, 133.023020941809, 125.562094680572, 135.772142520298, 134.101397640405, 130.116515377882, 134.311379552228, 134.948990107969, 131.238385893584, 129.412722742429, 134.843670582362, 133.424592193585, 126.656620385347, 130.588099247411, 133.75655332127, 129.909035111789, 132.849517843597, 128.966739627745, 131.11657105131, 127.476733187824, 132.653163783329, 125.463040706637, 135.943136324682, 133.393286743734, 126.620054265948, 132.816621379994, 131.022449207059, 127.557191608095, 131.762759213346, 128.970771499117, 130.522649917896, 131.517614225401, 134.734060806036, 127.966053844815, 131.109739814434, 127.096720454307, 134.357700177145, 132.321671066536, 127.821334138399, 131.007552438809, 127.736748644509, 135.272680697788, 124.88058875142, 132.792861965045, 130.428172828918, 134.859024079198, 133.66264992693, 127.646744540474, 134.83725310517, 134.503057906184, 132.295569846481, 129.718288679723, 130.605667986623, 133.447315219721, 133.682615153022, 132.003456751902, 129.864256542366, 123.868915847454, 133.455092610622, 126.493746567686, 133.782587757651, 129.578758699679, 127.590323405534, 129.321979798603, 130.766029187524, 130.483914326355, 129.709822481035, 135.832542066062, 129.661455204468, 134.531655842936, 132.112541733598, 132.791575161876, 129.482270403316, 129.761855022672, 130.453228810872, 132.707820989198, 133.500137221656, 138.118628201268, 133.257470033681, 126.523713661584, 129.849912689854, 126.421317138619, 132.911365579048, 134.69812967578, 130.695029766077, 133.266415960703, 132.012052294497, 129.254825088484, 129.895110829994, 133.085879949072, 136.186043094695, 130.11978426082, 125.31669939403, 132.326479575072, 130.941301950945, 127.413121597966, 132.730205748153, 131.860177909632, 133.241982264935, 133.56617579517, 127.777257433989, 134.973128445377, 128.823345771408, 133.81122184949, 131.123722454447, 131.49993305539, 127.414638551462, 132.884477706551, 126.93980837582, 128.884182307549, 133.23187360727, 131.344522294048, 130.338279723928, 133.584345801938, 132.066889869914, 126.099172028648, 126.242504595795, 129.584439440422, 133.73554190111, 132.743280377774, 135.314349300753, 132.407980629837, 129.285584673818, 131.800856599463, 131.6854478604, 129.504157019325, 129.766108576109, 130.295249719337, 128.726510686803, 131.580277317553, 130.360874612754, 128.448619132733, 134.992765166612, 129.13145682511, 134.209947376431, 129.158885165159, 131.997860772143, 131.394546434872, 128.028332738749, 133.001804756828, 130.58843061431, 136.07468396754, 132.272350048843, 133.40477873978, 129.947518944863, 133.409090597266, 135.248984021809, 133.925378510232, 131.925678604853, 130.187655276902, 130.915167336605, 125.350815280929, 132.093336079528, 132.551816486292, 132.680781099122, 131.429849428449, 131.854503131733, 127.635302466834, 132.085172944505, 133.063762392999, 130.404846676744, 127.181301914717, 132.436297897414, 127.266623290773, 130.250023174351, 126.44102019214, 126.204051903974, 132.596787159447, 136.108484259828, 129.994701143113, 122.749331223433, 130.337700120429, 129.553635598638, 129.149116935921, 132.229590559482, 129.658015624519, 128.050443401097, 137.691833440139, 133.929677825204, 127.557986466908, 133.697236968751, 132.469539519155, 135.333711567889, 130.276563848147, 132.686060558931, 135.167834174949, 129.262765441707, 130.429334353487, 125.978997804797, 132.302550751506, 130.736380763176, 132.328788203611, 127.737792971841, 132.879539285849, 132.503195041657, 129.721733778373, 127.795328114521, 128.597912931444, 126.667308650543, 130.199053504853, 128.200917228099, 130.501255558703, 125.606264247006, 133.847859509529, 134.904838630975, 130.952164960137, 131.062366287492, 126.82669928092, 137.133761038684, 136.863224065345, 130.335285755323, 129.17726118553, 129.136138195703, 129.828861570102, 128.895263677504, 132.805553347843, 133.353188589085, 132.444140671357, 132.5385583331, 133.601265105075, 128.558548187585, 125.98948028799, 130.84558609062, 130.450736469181, 136.495249520192, 133.028764925594, 128.232265753043, 128.923330344634, 128.197427285655, 129.951012720737, 129.158222340238, 133.299260394788, 131.621121882046, 135.494351391347, 132.696173263131, 124.923309923278, 131.078930891739, 132.856541738602, 128.70205107029, 127.441197600961, 127.801058894982, 131.037459976998, 132.746369914046, 136.216876851069, 127.324669497935, 132.257351019333, 135.730149159317, 133.148919744239, 130.30631443181, 132.308796214327, 128.43598200489, 129.207204823025, 127.87796166898, 127.715304095408, 138.032882843047, 134.851823392044, 127.127117424423, 129.21052103268, 135.873137016513, 125.240990407322, 137.092284002287, 128.907612154152, 131.155191083263, 130.353279551527, 129.759762617818, 129.36796556148, 126.324392944654, 133.525496469724, 130.844605731102, 134.315678173659, 131.980317388028, 127.315627435188, 133.325518938973, 130.28433753478, 134.431567308256, 138.254935222373, 127.896777703938, 136.437390454012, 133.725864398274, 134.279573176455, 129.055623886075, 128.576645444299, 131.082943636329, 131.19395868097, 135.639569266716, 133.210893807645, 129.967327559133, 130.789435014641, 135.152659244313, 138.60821099362, 135.461190736901, 131.620011999525, 130.671721572976, 132.226287116394, 125.783494457306, 131.213291194837, 133.769290450076, 126.965422966593, 128.157841897306, 133.698270902655, 132.543293419122, 134.042021166961, 131.153183215086, 130.602555674932, 130.012175833109, 129.685033957626, 131.249687548877, 129.970062878495, 133.118523798964, 131.68462412801, 129.371390576925, 129.467911314366, 131.228581659777, 128.803094730747, 131.75355994468, 131.652072313275, 134.316427038061, 135.060506042613, 126.907939843829, 135.570261466822, 130.077490173286, 130.963013476027, 129.445803413217, 131.936977598979, 136.229043432943, 134.037644451378, 127.817775639164, 128.726500618892, 129.336372191253, 131.154317892014, 129.420777924653, 124.199489305633, 131.810229310258, 131.762943779393, 130.906139094538, 130.737015438052, 136.163679264451, 128.740830523292, 126.197529723899, 133.061147302588, 132.665851354174, 130.133059983358, 131.101840235803, 131.741734310632, 132.632611539366, 132.25039807149, 129.583439839328, 132.156962452716, 126.266273224485, 132.743955432154, 130.402829996848, 129.661962759129, 127.910386865452, 129.962409096371, 136.320298996281, 131.367287291157, 126.753269555006, 134.658691020507, 134.045354848065, 127.850052745882, 130.200979377546, 130.359349411731, 132.854150842319, 130.648002610455, 121.723989718989, 132.688682990007, 138.315277458019, 130.101502912672, 133.764990736696, 129.312448547687, 131.008045057388, 128.906514350568, 131.778873850034, 129.221558522504, 132.422664472882, 131.464376835259, 131.8147779506, 129.746899072111, 130.076339133697, 132.544186827147, 130.868911713852, 130.172608779551, 128.276584835222, 130.234869073763, 131.469564827991, 131.470335695803, 130.309845968347, 126.841287771963, 128.848246784398, 133.888313091401, 132.16358154697, 128.235124329516, 136.93026064604, 133.325457404982, 136.983502609157, 126.417155502337, 130.465930357966, 133.285597473521, 134.296573861326, 127.992434493011, 130.81071013579, 124.498670437841, 133.001036345805, 127.70053373643, 137.858295268194, 128.586788110022, 122.279704620187, 133.329094163124, 131.550971725612, 135.170337249048, 133.095338077606, 134.99068466533, 129.556441951456, 128.917812802067, 130.597927096875, 135.864246365981, 130.110929191584, 138.982710701903, 138.192777024748, 129.197861315751, 133.116323159751, 129.71158310296, 133.474911292838, 135.632592822878, 128.709428662375, 134.627340961637, 133.729622634086, 132.779291571051, 130.67590976859, 131.882604573808, 135.20925740528, 130.775378063895, 128.848314429357, 135.35770550423, 135.017523054933, 131.790244221963, 127.930816459633, 131.634924953383, 127.798149328266, 128.552261628015, 128.305941696646, 122.129333151271, 129.509092442627, 131.216733837423, 138.653460006956, 128.492581204548, 128.778928987488, 128.64907221071, 126.278516192973, 137.789538832516, 137.159210853762, 126.077206735044, 133.315036324594, 131.174619347468, 132.612174456056, 126.804432154563, 128.466703472282, 132.703736708674, 133.310962391358, 130.429638478715, 132.838304082894, 127.718045571195, 130.945843895798, 129.972569364018, 126.481113915827, 128.875245573606, 126.063932285942, 124.901399568281, 133.944637025222, 132.291051684538, 133.887844443277, 128.776271630852, 131.301535144099, 132.751898179679, 131.237223384433, 134.681416510283, 130.235884088029, 131.133782742426, 130.680627129317, 132.488948410697, 133.016474716193, 128.312244032409, 124.681715015234, 131.810923297764, 131.497130582917, 129.418671030257, 135.945496398714, 131.389936550719, 130.881556221799, 127.823071336524, 129.204662418294, 131.360401018315, 125.301652219605, 127.790828735547, 129.206384940245, 126.560616624839, 128.08786969695, 125.842302303983, 129.898062857661, 134.140641795659, 132.087081422062, 128.701005641017, 135.23538563901, 135.358468910557, 129.565170778346, 130.59713338817, 128.146251903126, 128.061722458051, 131.804905514924, 134.033914362507, 130.754156053661, 128.829979247025, 128.446415615653, 131.141169432928, 132.480171027732, 130.180721027151, 128.948067929257, 134.886099743884, 136.652516247893, 130.302642290185, 128.853012571427, 132.414767355716, 129.867051065944, 130.63206615984, 134.972248455701, 133.925772363755, 130.065471419414, 133.332551313063, 129.151564368708, 126.39884143632, 126.788812685847, 125.402765126189, 130.312835782502, 131.057359283965, 133.920276907898, 133.817867690591, 135.725151635852, 139.84989183197, 134.542038275378, 136.163131040748, 134.795286878658, 139.976304176731, 129.571783415271, 123.329669451176, 132.623775484056, 133.53428972749, 132.013924533571, 128.818657406198, 130.091753951924, 130.753627729097, 130.651571022194, 135.976166663994, 130.794947314941, 128.347759825477, 128.049607912181, 129.294003496429, 135.301684544709, 129.812878060971, 135.372620505195, 128.170796478903, 129.466100384829, 125.293152642468, 137.500549119535, 133.783958659244, 131.390873251987, 128.386101917166, 128.776875250955, 135.010997444574, 130.818903144798, 133.095738128419, 128.823083475979, 138.566521692054, 132.570352929881, 132.514188706326, 129.005909105863, 129.405316768489, 132.545201323808, 126.124059793017, 130.792016054561, 132.399522647183, 133.954835724129, 130.179852547597, 131.670630285993, 133.894714971281, 133.547933458329, 129.267892746646, 128.41600331211, 129.931623576573, 129.975278142102, 131.676040086612, 126.705609986006, 130.409099891278, 128.431047639708, 131.738342615148, 130.016911028949, 127.72485173833, 131.175798220442, 132.265653588555, 130.915861729363, 126.815781507563, 125.341996921305, 129.598373840258, 133.203957833283, 132.586622436511, 127.684830714441, 131.809180825581, 131.274530319799, 127.498297349399, 137.906112834453, 129.297578453991, 130.212745354686, 125.057112288036, 133.238120776448, 132.377165378388, 137.326826618246, 134.040276687397, 130.619282314662, 126.673815795548, 127.545458153355, 130.512095996182, 129.074053414498, 132.46482851737, 133.601739620326, 135.592629645258, 129.586092506308, 132.125220905538, 133.143062127071, 128.262521790184, 131.640823279755, 130.43159795419, 125.120538792327, 135.670037073773, 130.681065178048, 124.507998316769, 125.95746938278, 130.4974164912, 128.940532989413, 133.407540329453, 126.823625177774, 126.525675095486, 135.782554295354, 131.332192508046, 130.005638530612, 127.786907028322, 131.310438116832, 134.304972403281, 129.697311034809, 132.368325546754, 126.435206306785, 131.338351484629, 133.601194801634, 130.724352571539, 133.94156019547, 129.614668605233, 131.535971743328, 135.311622424179, 127.499338921652, 128.570394542313, 129.045908140748, 131.440780399319, 133.29206888562, 133.460260684764, 130.970503905438, 130.501438962014, 132.121516541981, 135.524556133894, 132.321080444076, 130.168071027476, 131.391956825831, 132.45054213085, 130.121519055717, 133.621249393905, 132.917929290414, 136.154508800642, 133.400643901359, 128.261109855275, 127.70356436202, 127.546250983885, 133.496466282859, 134.07858631197, 128.902169531476, 131.302666454235, 131.799156330811, 135.719808697353, 133.84745279996, 132.666271762548, 128.463769926587, 129.4401964245, 130.925265001604, 128.583604047805, 133.698577891075, 133.352670186196, 133.730121743382, 133.828874970327, 129.392221832045, 131.029268705899, 135.979504293298, 132.38548435767, 133.743957282604, 129.036740882725, 128.168797326952, 128.531247319041, 132.587428413532, 132.289796387587, 130.052823308077, 129.549641391719, 135.308942983719, 134.835376123847, 131.496582006476, 133.303120600595, 130.963340244077, 131.377273663532, 128.302146058979, 131.698981402394, 129.623991338547, 131.681624315446, 125.2136116109, 131.052681591644, 129.75526097333, 128.203964116504, 129.160375257839, 130.73560677314, 134.377892316616, 130.16213830657, 128.892798487344, 128.376392404909, 131.685701601015, 128.888082194152, 132.165610545684, 132.603481568394, 133.911734181826, 127.109685762798, 133.853897020193, 131.58451204945, 130.54252676092, 129.477438635705, 129.781343241469, 129.442301461297, 132.139935985302, 134.251628572321, 129.154281522976, 131.084636166125, 135.112695929541, 133.031379721412, 126.906256548867, 131.594055491631, 127.628202512758, 134.387172095161, 132.786829773483, 128.942311999451, 130.715083586281, 135.538232222433, 137.673554655932, 130.157268519551, 131.766046098597, 132.081697986949, 132.562704370896, 131.14403301537, 131.772313768934, 128.835946345912, 134.610668967878, 131.111873016336, 126.351336087685, 131.221944888348, 133.139219681589, 133.281886041574, 126.541839709659, 132.388066242201, 131.465335797917, 128.879359420553, 135.237106574551, 126.632663500933, 135.757051970624, 137.097209832743, 129.712302130814, 129.384010402253, 129.832741531646, 132.094504275296, 129.407077446114, 133.064175301238, 124.510798035549, 131.100815563896, 134.027615796346, 132.296735349036, 129.670287458722, 131.919167923704, 131.282490282831, 126.117402956586, 131.402335380148, 131.884106227146, 135.558718003476, 130.350888791952, 127.68616961729, 129.219191717277, 132.75394974468, 130.991970202752, 129.826894419344, 129.329570566025, 130.338096409092, 136.415249428835, 135.676664442068, 132.597539742691, 132.163508907733, 134.106388197757, 131.361693055161, 127.789261372208, 132.08240611512, 128.16460859844, 134.313952899031, 126.537128334075, 130.062231566133, 138.854331196031, 133.778506522875, 132.65507636282, 138.369170368674, 131.619057224148, 130.060209401722, 132.943771989583, 132.198186363454, 130.575125785532, 136.980708404538, 131.581806826919, 136.399572245965, 127.649652550883, 128.603439764357, 128.575161570185, 123.543677791527, 128.605803085334, 138.057125627352, 129.706090564168, 131.959450565617, 126.495887334039, 129.76496131606, 133.867343328639, 129.629223204049, 128.103548037642, 128.62948006795, 128.948953200587, 125.618161243367, 132.440626968555, 137.691504023345, 132.354576608196, 127.156215768138, 133.012898234489, 124.526481920891, 132.969139797638, 132.344966842294, 123.415431857208, 126.717868554472, 131.44735033924, 128.703029256521, 128.999702615693, 129.693564586222, 130.033597592625, 128.137862936432, 125.018434479695, 130.012300037235, 131.730570098809, 133.364364520774, 132.144111885041, 131.792069064996, 128.398370152353, 131.81265923248, 127.744056952531, 132.268727622317, 129.898792456988, 131.926916429887, 129.437198068644, 135.228515381149, 126.654948635052, 132.368128604039, 136.398112348026, 134.262071387887, 134.110719585884, 131.160594874582, 127.559847665336, 130.502111500387, 134.635367199236, 132.919059445349, 136.355890170542, 130.119651875212, 131.986641278396, 131.517243882606, 129.55083559793, 130.552868916189, 131.555311956355, 130.781025204872, 129.968585027695, 132.151640074168, 129.266818310119, 130.62487714597, 129.509658983342, 136.522308850345, 133.823834370559, 132.266265006195, 126.288714566882, 130.655892275787, 132.124145872293, 130.946714666396, 127.224336704976, 129.788557262326, 131.508846562705, 126.626958625387, 133.387633514296, 132.826475074353, 130.607389607128, 135.124808955798, 131.58457443446, 127.382892280599, 134.965650382559, 134.161024169114, 132.99700226851, 125.847236347916, 127.61719079224, 129.621071655543, 130.953049614233, 130.290689876546, 132.072148936621, 130.921776409961, 128.724929903315, 128.361197842217, 133.49983930659, 132.207882084526, 132.310179504143, 132.925343356455, 129.814574992269, 131.934331302558, 130.30619062743, 129.338274826865, 132.481783565499, 131.505873119283, 128.509884821497, 128.020131232135, 135.758082549928, 130.662677449771, 129.011541365344, 126.951387821196, 131.799315512344, 130.078413105442, 130.702081504049, 129.633637961718, 130.979096004268, 132.85608046426, 133.149050468429, 125.837178528124, 138.174765572734, 132.484961920771, 123.189338332267, 126.447075095147, 129.639054287552, 129.114102138118, 125.553056931772, 131.970301018665, 133.161222907657, 132.439130883103, 130.86120157169, 130.787995830508, 131.876076707766, 132.994270095425, 134.593905608355, 130.646104527022, 131.49305519197, 127.562890489075, 132.472984273859, 127.980942649052, 126.502870914993, 127.188773102328, 133.997098417206, 128.779658391366, 133.004791045028, 133.043910444773, 132.62550782008, 132.073605343658, 128.814488688813, 129.389453600901, 132.721883946877, 129.559417659868, 126.9693779109, 132.635121167559, 132.215011562302, 128.864682600406, 126.608252841968, 130.261360568037, 124.322968652974, 131.251519677166, 130.869674916647, 130.074508701692, 131.777001445167, 131.194690840686, 132.814969894452, 133.182461163191, 126.201181882169, 127.028467582338, 129.476595166602, 124.669147006932, 130.26761857011, 130.496438883601, 132.046091652643, 130.323428673327, 131.097001877507, 132.471623376282, 136.57517863877, 129.568646942035, 132.052504079184, 133.159550792014, 131.168572089396, 132.050969174892, 134.461197583928, 129.087979459742, 135.689254091866, 131.413493097175, 132.742207244507, 132.637055245884, 131.212551844238, 135.201488400242, 131.819909552713, 129.290590949432, 128.572515390118, 130.562888726153, 134.20625606713, 138.54094134959, 130.728896402449, 132.075354593238, 132.151734749599, 128.991485401514, 135.041273670098, 132.115082445304, 130.678562854789, 129.307148031352, 134.078834839795, 132.070896111013, 131.898497141915, 128.827670848935, 136.793834396202, 126.880036857505, 133.400685674968, 132.787190122783, 129.739266300338, 129.802834621782, 135.235241846479, 133.454333670903, 133.234515125689, 136.799841280609, 132.962979004197, 128.867904300413, 128.774453246641, 135.278806857743, 132.145674793535, 131.105735984916, 133.053086563986, 128.258400380381, 129.334017145511, 130.066626640637, 122.879656278037, 127.185877608677, 131.66152094073, 129.723964674663, 132.152539403415, 125.167183993619, 136.665793276338, 128.783506685915, 126.554998598784, 130.958360764496, 128.124058563595, 130.931071857273, 127.966952101626, 131.708424982513, 128.46553054387, 129.400099120185, 135.420662637544, 131.13175664028, 133.268665065914, 127.846375412652, 127.49755760277, 136.05363788287, 130.362405633855, 135.697496372198, 136.31216449438, 123.369101693507, 136.682230236615, 135.212752507685, 133.101200462749, 131.405583624608, 131.123913616034, 132.533953679038, 126.110307728318, 127.66849236299, 130.226750861425, 133.987048395832, 130.388216675279, 130.64766985585, 133.136822221915, 131.743627781648, 132.746755276392, 132.966146389375, 132.191514448656, 127.560060399186, 128.837546582169, 130.735212176305, 125.938621831891, 130.101413441071, 131.147947050082, 129.520419591832, 124.265077082382, 130.363357024448, 129.947047374001, 130.193880252497, 131.66129677451, 141.068355543753, 130.17799136417, 128.763029721712, 128.48952433582, 131.830385368407, 133.059364622536, 129.705215455382, 129.091151442852, 128.391149081725, 134.139099387374, 130.166109814392, 131.572878544155, 128.722653227283, 133.022959663535, 127.366487381503, 129.77229753962, 137.820281803514, 129.29691606041, 130.366923270955, 132.178337524171, 134.250504007248, 132.182223837835, 125.850463167902, 132.262853165451, 133.853524505306, 132.377256491284, 135.431470126891, 133.864617621798, 122.672125485233, 128.429789381928, 131.403770442099, 130.90552973643, 135.004711617823, 130.645404086914, 132.386651254032, 132.473088266674, 128.633041315901, 130.431092989774, 131.051055040035, 132.048912597375, 132.049921715745, 125.165680520415, 133.912109723163, 133.518718858537, 130.838410565328, 134.83364922125, 136.13622860162, 132.059941928456, 135.490213029737, 131.111439291437, 130.36603185317, 130.540089625601, 126.244481635437, 128.11618994103, 133.99542109832, 133.399697883372, 128.238031838845, 127.96837253759, 130.510071043778, 130.935356012571, 132.582261226255, 133.785510391587, 129.903593514928, 128.441659185247, 127.30503892401, 130.668155522275, 133.421870683758, 132.360828124873, 133.140570021669, 133.187360096042, 124.833251646951, 130.170950910272, 131.195344875517, 124.015127266816, 135.541875737849, 131.738455529844, 129.201108739063, 128.860104119195, 127.920609200067, 134.793128686718, 133.865390109014, 132.949753330151, 130.80841459243, 131.926688250031, 135.060069182685, 132.032569149439, 129.648733596805, 130.072639688939, 129.504963352927, 126.950734336499, 130.846219135041, 132.515517388426, 133.880354083647, 131.365628052557, 134.206711771445, 133.113381704911, 132.451257646857, 131.396732560251, 131.469413321571, 131.922868565245, 126.93389980824, 131.31586082626, 130.908238112081, 127.989795042931, 127.053558776469, 130.010458416319, 134.45235648523, 132.618949022831, 129.398635378138, 139.04363671865, 128.857863903443, 134.440482473888, 126.058867935399, 131.794159037707, 127.844815207352, 134.579962513553, 135.540545866252, 130.700538976157, 125.211247453017, 129.598981049311, 129.774597110467, 134.121821269581, 133.630053032484, 131.970585374115, 133.51321532066, 125.91463903045, 131.65515996053, 132.123845139048, 133.73795125573, 134.763922763707, 133.40090443302, 131.202938436967, 131.014677565513, 129.246174359573, 129.333146025687, 134.068044778917, 127.887944567384, 136.253970071477, 132.348199172051, 132.931346217554, 135.339911589378, 131.454944133904, 130.092608788366, 131.525245479054, 133.287346608615, 129.34137009028, 133.796691377116, 129.737400657715, 125.165471234499, 133.540916435981, 128.996381139512, 123.900025607694, 132.031579713854, 133.593002936577, 131.530224071035, 132.061941498212, 134.553166427546, 131.727338636507, 133.972312197878, 127.385408722838, 127.862791822517, 132.379592504244, 133.890393944482, 132.331141503958, 131.18655342472, 132.105149661984, 126.230853635806, 133.566895870846, 128.196999076334, 134.003142530106, 126.744869392407, 129.337300426331, 130.893177113965, 130.608616391025, 130.405758182946, 129.174934893693, 134.448205163295, 129.792857361118, 128.263961000853, 128.57191516198, 126.546790809807, 132.786798194, 132.735558668456, 133.457494942451, 131.373614442996, 129.234434849494, 129.622876041821, 137.534596257105, 129.22967284272, 129.481137768293, 130.840528490322, 132.223346884922, 133.617240135379, 131.949624663338, 129.66643972096, 134.699916825046, 129.034577767249, 134.922667760521, 134.212725090324, 132.018527482503, 132.203802351878, 130.152568336418, 134.909137870599, 131.054722823386, 133.73284322918, 138.858932062115, 133.283937168768, 129.18281410765, 132.341496372185, 132.427683370624, 132.505217168247, 132.794019752329, 136.83375163954, 127.073745621441, 131.296358611228, 128.484815450359, 131.275458498361, 139.623641226501, 133.202177782197, 133.756742773106, 133.68368799031, 128.449522167337, 131.20942161109, 130.988067109835, 131.899166108887, 132.426411607541, 138.886237960255, 130.052124815994, 131.291052468451, 129.808460719916, 134.504864610553, 131.29594338518, 132.6834590552, 133.795549439836, 131.327757632842, 132.425595201329, 127.568306819851, 130.272028380945, 131.808040515479, 126.51264100723, 132.324691411753, 130.127912583759, 131.779355846797, 125.729091809858, 133.312008611643, 127.138333207182, 133.74752917599, 131.389126589454, 130.223559892744, 130.700007877845, 133.395950811433, 132.435884691929, 132.20710025733, 129.312527773492, 132.248827912172, 130.036484270261, 131.653509576613, 132.946275601495, 129.489338754703, 129.015250547267, 128.875837913899, 130.248740162316, 127.984439930464, 132.685100479612, 134.011429794294, 129.89928679532, 130.110025678574, 125.501544744804, 136.640258049615, 130.35080384332, 131.476591526816, 135.086994965976, 133.434983585939, 130.703678764907, 131.850374763637, 135.220056755716, 132.072810904921, 132.023370514336, 134.844784971787, 128.16940622727, 130.697833309909, 135.211293494464, 133.118713160753, 135.061027253756, 128.679627491342, 132.058189818343, 133.456113054355, 126.100370656983, 131.605991770257, 127.213010590722, 126.182820198479, 129.791555334176, 130.848628493513, 127.395989925903, 131.094621904519, 133.626398746173, 137.666577524393, 130.154196876797, 132.18199389268, 134.232120380535, 134.083572272958, 131.289138483954, 132.275430921039, 128.506076166299, 134.760740809356, 132.899977952799, 131.490968019542, 130.802147975014, 134.216196646487, 134.092053925819, 132.95455392101, 131.824458111695, 136.071091753767, 135.318371860594, 132.693831225437, 132.171170550958, 134.44579336307, 131.252047841952, 130.372312957343, 136.041614223904, 131.396559093217, 132.159740032257, 128.934965663104, 128.573285474605, 133.051340891525, 126.425158378803, 126.707447720352, 128.870978369797, 132.315314657618, 134.230050355867, 130.842566398879, 135.489115511926, 131.709301255632, 137.639066938307, 132.764192183046, 127.412932402744, 130.23762751501, 133.914414859075, 128.289904674736, 131.541401986283, 134.161329729718, 125.871323835762, 128.259422931674, 127.017634561468, 129.138591236532, 132.480492169542, 133.710398902815, 130.463423655992, 132.858828873841, 128.573154082515, 134.152943972729, 131.39672901016, 131.92794817817, 136.122078598994, 132.32352684794, 130.475851908043, 128.234923646185, 131.585766519706, 132.295233387395, 125.303091950542, 128.52187479614, 127.743273361738, 131.390523643442, 125.626132131066, 138.455539615382, 126.154910440376, 131.426577416395, 135.789710837395, 133.08347190046, 128.622807140374, 135.02192448035, 135.709888175619, 135.307154734405, 129.937734639246, 134.848193201013, 130.936954422406, 131.693374726776, 134.451666958761, 130.4203391923, 128.824606083698, 133.481384617638, 133.120605987287, 130.853027070977, 131.383602926245, 131.918845117172, 135.921487989602, 135.611795310565, 137.20548435994, 131.752111798923, 130.269078629299, 129.928453780299, 135.301816648581, 130.073122424768, 131.542224545569, 129.475261311583, 130.192956352409, 135.310957353637, 136.655382470402, 133.586531878749, 132.742066925136, 133.328956197808, 124.716154902309, 127.54349534705, 129.724818595814, 131.623738862807, 134.120056418757, 129.136986365318, 134.112753147817, 130.850919955129, 131.148384561677, 131.017863969667, 132.117273185056, 131.737992490996, 127.601653795383, 132.558991952444, 130.016309214657, 124.745720439502, 139.215324915005, 132.751709045046, 134.998360016479, 127.401950569216, 133.243966568949, 123.354445024622, 131.146511299322, 128.272995898919, 131.392580772296, 133.23865672932, 133.490460660442, 131.009976090126, 134.308753864302, 131.089321387503, 132.039192467984, 134.233549139468, 132.559304154881, 135.21002901513, 128.412069862084, 132.226480735369, 132.547737982252, 126.663162145779, 134.300797398559, 131.416360251722, 134.198154514151, 130.990802207409, 129.117490264091, 128.375608178316, 134.689562094149, 134.499613074423, 133.24573340996, 127.032511175998, 133.226639598623, 135.030909785384, 130.184506209765, 130.557357473959, 128.89178922293, 130.379045547163, 139.517712516885, 125.786771693863, 128.628702104529, 138.340367183657, 130.668860370609, 130.972253699247, 139.572179230839, 135.9340001594, 132.291761123614, 129.081097124102, 134.028005460253, 130.22770793751, 127.139998889454, 132.781795041656, 131.815157836274, 132.700845155983, 132.488385778343, 132.148193351692, 130.000058513889, 126.533817400345, 130.774482483106, 131.889417200914, 131.722263717631, 132.228664776114, 134.995109957785, 125.760781447621, 128.320164890481, 133.298667278588, 125.525905613495, 131.289404796944, 131.416263927452, 130.711404490251, 131.473633439145, 131.78714763241, 130.028985346347, 136.806125620378, 131.121098459135, 135.679673533255, 135.22781663407, 131.683165961158, 129.241142826744, 129.741995420342, 131.379639068213, 133.448148524696, 126.981469716654, 130.097502416971, 136.3687624817, 130.134156951991, 131.824158758635, 126.186023073266, 128.99599681449, 137.304963136195, 128.712058399686, 128.999786170939, 131.128984054064, 132.493555241154, 131.139435087242, 128.670753695725, 129.49113576959, 131.577986887825, 129.961809509726, 133.432152263763, 127.607388713646, 133.899940412149, 128.489197701288, 132.830549971932, 128.175333859116, 128.234994636811, 130.382742003308, 136.624954861367, 128.93982658889, 128.620751082674, 132.578533740046, 130.702743321243, 126.864343689041, 126.185379851532, 129.683108239703, 132.821132062544, 134.356293198016, 129.024837060188, 134.403681564316, 142.44147490335, 131.849065752335, 133.742820697631, 131.283699593473, 128.757224189087, 130.479094265268, 131.283270714653, 132.062795545648, 130.680325469872, 125.164981281654, 134.057381869809, 131.473877054656, 133.535422489873, 126.531233486559, 135.04359151441, 134.074968605589, 133.691319415687, 134.4903168661, 134.968861181616, 136.660771043401, 130.038961617741, 131.249755495257, 132.612953224612, 132.594767902258, 128.260788398963, 136.220865505143, 129.490222441151, 136.349481888215, 126.937511824766, 133.722113899985, 133.772093691777, 132.414987749839, 136.115547181221, 124.102710739195, 136.889681784983, 132.22780068105, 127.319632672631, 131.021442846985, 131.391235069468, 128.492404093224, 127.573815374518, 135.319622547389, 130.424397614973, 127.372938692392, 127.931693443419, 126.532063950769, 130.223761261034, 130.104809273892, 131.188419712528, 125.480344046204, 134.164303955925, 135.406204773492, 132.113748041287, 129.179639042656, 132.023678177531, 126.290551091181, 131.231407201689, 128.857372795, 131.389119213051, 136.882882863825, 128.824817775151, 129.816760305695, 131.050372816257, 131.615155380031, 135.531093374267, 131.393436077451, 129.958777347173, 130.076283163708, 128.856428138366, 132.116162747588, 127.877973537968, 132.760987427406, 130.485431934942, 128.570125951127, 131.378198460313, 128.220016112404, 131.767217451989, 131.315700268586, 129.214446733525, 132.910785362352, 129.46465838986, 131.152793911536, 132.212765442233, 132.537972093006, 132.510671387248, 132.629449508894, 129.967795263281, 134.874784719703, 131.705365972283, 135.728938985847, 132.068947731796, 124.95455183512, 129.068259907546, 134.255490308054, 130.723782269962, 132.236713123193, 124.901997783018, 130.398249549912, 135.977767079168, 131.263333179027, 128.61331116669, 130.641745156584, 128.215312608597, 135.349205441232, 135.087041240086, 132.776954765434, 126.530200121375, 128.25608648101, 131.478447884199, 134.124599267426, 129.419431170477, 139.612130714579, 128.123591569025, 129.221218856613, 131.295993227111, 132.165137752257, 134.287364025772, 130.972172545036, 131.768399564511, 122.179913324942, 129.225198893463, 128.788781921454, 132.219969554936, 130.190500235916, 129.155513081526, 127.526977575309, 127.229634795219, 128.014253947834, 135.748745650497, 133.451105283713, 132.336655462443, 131.041910076396, 132.001325199168, 126.625492314118, 134.901331308407, 135.877032646002, 125.990971152534, 135.160757026156, 132.278086616084, 128.637277473413, 132.897231125428, 133.921886175187, 129.41023452508, 127.558370841545, 128.993768760754, 131.40506152449, 131.364187669421, 131.805838296258, 134.424401182245, 132.541069786463, 134.407452679685, 128.353895325616, 128.329680746137, 134.285724595412, 126.920323326833, 128.434376246324, 129.723844093317, 135.88329557377, 131.758833290236, 135.316349757491, 129.967065304395, 133.414212347167, 125.678168615036, 132.175855470883, 128.949725185694, 131.898040483924, 125.751205661103, 132.583885987615, 126.37535780948, 136.780992677634, 127.870557541871, 131.921269670034, 127.092855339054, 133.111052127917, 132.578557530625, 127.095694102025, 127.892699959801, 132.827493050168, 128.92307677397, 137.343133674413, 132.43904899701, 132.164910002873, 129.3109373328, 136.372031685543, 125.911818022841, 130.079671964108, 130.141655062473, 126.287362562071, 132.540841581982, 136.179613402886, 130.122769223674, 136.461415471675, 128.548810018677, 128.000813724205, 131.692369609946, 127.222901263626, 130.02514968455, 131.485430626147, 135.522447265372, 130.910291789424, 127.113313303674, 129.045593008446, 133.454606261567, 131.103000136788, 128.223025360801, 130.186708815559, 130.106135632547, 134.54190535237, 134.179948989711, 129.206036318261, 131.146583340382, 129.599481652426, 132.113389751491, 129.421955317773, 133.934167906607, 137.31399483152, 128.192580622104, 132.914746941554, 129.323584757112, 131.318661138901, 131.535988621665, 133.253338282897, 130.656195182492, 130.511997161387, 130.382154973549, 130.573904905414, 127.096817480902, 132.523178278014, 125.576844499016, 125.428238473668, 131.534136940984, 135.808595070518, 132.989897722521, 124.142666805139, 130.775918966224, 132.313202807209, 133.061679494434, 126.046187240742, 137.072375070707, 131.393100402955, 128.244906621488, 132.430605487658, 130.210295033997, 128.127539173519, 129.612391521535, 132.424036278409, 131.738161578358, 135.826739573634, 133.432026809323, 134.474305330698, 133.959147535979, 128.895899274025, 128.432929155816, 130.669338453269, 129.426593685525, 139.080966105939, 133.427522169593, 134.408858475676, 127.447172007452, 134.562608715901, 129.003655525394, 130.183293926708, 130.974756304986, 128.742000991239, 130.664665192957, 121.863372785737, 128.425509586198, 130.678943003341, 136.018555397594, 131.759174941038, 129.780907262344, 131.575272164191, 126.366354666934, 131.903292976161, 128.829738136698, 128.80037434587, 129.451782563323, 128.757452053982, 129.454593946465, 127.322565038898, 128.349494630139, 130.976609609198, 131.759750452273, 129.112361408384, 128.52897543532, 131.430106707905, 133.507412112034, 129.92806496593, 126.805319771592, 130.205742740375, 130.076019256516, 134.26965137194, 131.932844325388, 126.681089082004, 128.545303614957, 131.705283135519, 132.637332343118, 133.9687637838, 131.003850711749, 130.432640378282, 134.506157081788, 135.702312286811, 138.7716930506, 131.303697463714, 133.793469712936, 124.983683608457, 128.817839865541, 127.256045436649, 132.73042485058, 136.909633723995, 129.660110389455, 131.727784656006, 133.305497563233, 128.592371840245, 132.225479567398, 136.663385431432, 134.553202846102, 128.165690003661, 131.930622742452, 127.513637523934, 128.114952283549, 134.412143509096, 127.410377736639, 131.842489679785, 123.618659652039, 128.308102658427, 128.046617125044, 130.009039833663, 134.607902053674, 132.74036622512, 128.817938388947, 141.909533537866, 127.419009464653, 134.300004228066, 134.353634771178, 129.254522677953, 131.655540774041, 132.192363355696, 132.205812642357, 131.485145464081, 132.599396296837, 127.945586167146, 125.362770834747, 129.221759446254, 126.950823980529, 131.475221405836, 132.597791976166, 133.991957614664, 126.247442090405, 131.133988105111, 132.701131889576, 135.367846600737, 130.505409657536, 132.798771878506, 129.016166043199, 137.49073982389, 134.358741705301, 134.022433292971, 128.439492994012, 132.857708467813, 132.082448585464, 131.966122538183, 127.658789576043, 135.332322462984, 126.861697179775, 131.361363457403, 129.95971933208, 132.160056515577, 129.349494308669, 127.664767410397, 130.401678309862, 128.662265431862, 129.684512927776, 132.049249995073, 131.308783039182, 125.646214028706, 128.754533511481, 126.669829791203, 124.914644207863, 129.82769715886, 129.459301953935, 133.475144543131, 128.50671394214, 138.11690700964, 130.836743329991, 128.829026966869, 124.862074888631, 135.841234441473, 137.696015617087, 130.488516735089, 129.345878333164, 130.768228184816, 132.126854173955, 129.826014306652, 128.83268298415, 130.656411483298, 133.659644971361, 136.007237089425, 130.880366259525, 134.511529307091, 136.621160362059, 127.853489375808, 132.608422094724, 131.226857923092, 135.322271234859, 132.085824074356, 133.238513907087, 131.87228567534, 130.689498225598, 133.735293953018, 127.436862635909, 129.630655125781, 132.030766483013, 124.756942261144, 130.850647512142, 131.718600645496, 130.92037206395, 132.843626640615, 129.136831780357, 129.025796381736, 131.58502717168, 134.4537807021, 132.672150086835, 128.778312249044, 134.647303167709, 131.870326402511, 131.881962546778, 130.441535486482, 136.535189741994, 129.345980157912, 126.633594172906, 133.903663857896, 133.186203320236, 127.689427518141, 128.124472653041, 126.693267613286, 131.358303112282, 134.301623065345, 125.962293860236, 127.954320749037, 129.167074136949, 132.662200547509, 130.530466519191, 128.1541287705, 133.288875265594, 129.808866791196, 131.9018066064, 127.753466622814, 134.661873536068, 127.848690694117, 136.185770273716, 130.130846056483, 133.122742584693, 139.796586325053, 125.391235770369, 129.841017191475, 134.37710192027, 133.378201743422, 128.932485611749, 127.88816170544, 130.292638937288, 129.563482908046, 127.955514174571, 133.15454366139, 131.923851242016, 132.98076821075, 132.206931873733, 131.202026202048, 131.647512065051, 129.876672146006, 127.798464736681, 129.777669875163, 133.546330193124, 130.380996735283, 132.985675929181, 130.495613622735, 132.905211369556, 131.656167168884, 130.188720744518, 130.800278694259, 127.965726025358, 132.068281855059, 135.044950214978, 130.361484377291, 137.271405673757, 130.111401974199, 127.772889001356, 126.487150643957, 129.713450592935, 130.660900052211, 130.461908467331, 132.056185189025, 128.79136521648, 131.668110489439, 130.898692716784, 131.837595452435, 131.979536816137, 127.862809617091, 130.816203831869, 134.633206429466, 130.955361445848, 135.521286354017, 134.000563457387, 138.189479444421, 131.64950732998, 132.91234055799, 129.716631330181, 133.86976194492, 128.844489522964, 134.693490365683, 126.376864772458, 132.475297299799, 128.509399470418, 127.706951583429, 138.266950508754, 130.192255746772, 135.123782847269, 132.081728272802, 130.865345085567, 133.163828184955, 129.82095443414, 129.646772416682, 130.766424555201, 134.442347808539, 133.500006558652, 130.758796190064, 124.919662085918, 135.348406503503, 129.933899154974, 129.786906056993, 136.827142597053, 136.124003469925, 135.572900144227, 126.778768155215, 134.635017738066, 134.811633528655, 131.033569639695, 128.272115608775, 135.13453504244, 131.631283837578, 134.423033263448, 135.72348685564, 131.354276611348, 132.549875199182, 128.105555511613, 133.00350140005, 128.969894943673, 128.087957001946, 136.928705219779, 134.937685395038, 132.112244853258, 128.766946090353, 130.054587970999, 131.30316484866, 136.532779160126, 131.050676459654, 129.520226806168, 131.960199250417, 130.824118149441, 130.606362953251, 135.976376811178, 126.305968707429, 128.866167496211, 129.090521211114, 135.915193007261, 128.451721187573, 128.545637265996, 132.847421694343, 129.856722420191, 124.922457235518, 134.67196654043, 130.746470303173, 131.205413640192, 133.255051304936, 131.244063401927, 131.014891019954, 132.905045413064, 131.785986074048, 135.306435486355, 133.049121156402, 130.218006308208, 128.55252908754, 132.183208377702, 132.708044264309, 130.275258788736, 131.760811150289, 132.29629708811, 127.489699207084, 129.749914280095, 127.952861654612, 132.596792026705, 128.184274603899, 127.76628905449, 134.539316604697, 132.385705816038, 131.222462295777, 130.153714153875, 131.382742625198, 132.007479063495, 132.495443969595, 126.425735432376, 139.405935641987, 126.671256424688, 131.579559316404, 133.133879221635, 134.688179884138, 133.861064461257, 129.01489386036, 129.535873987963, 126.153686905307, 128.006692004577, 130.320402771558, 134.029262454181, 133.214023324417, 131.935212576437, 125.084901986102, 131.343385658591, 129.813571591818, 133.392246608327, 130.23241941262, 126.375269467717, 129.573575984535, 132.539701783464, 127.895082017404, 131.933389958618, 132.288095857242, 135.153693431663, 134.857061605819, 125.70008166482, 129.258199480703, 131.821565706773, 135.327702056714, 131.89726378567, 134.865018297898, 129.301705260952, 129.476945720008, 131.559463071283, 128.618876324554, 132.692495551637, 131.505777779865, 129.151880168704, 132.435638832884, 134.758162820146, 126.316293321701, 132.878329046959, 129.315573874733, 131.341721214367, 130.95658363954, 130.86106964319, 130.627137150551, 131.948700260838, 130.092248904927, 129.027025490913, 133.628685495084, 130.564271209724, 133.249841337794, 131.35717547701, 135.357878192709, 135.764069307434, 128.079037787194, 127.315058468757, 132.164863126212, 131.132872802257, 132.264893948888, 130.602768740839, 126.625537458856, 133.948521196486, 129.755392307248, 136.482688935639, 130.992005444002, 125.844510475577, 129.935423428047, 131.670158557065, 133.286415891071, 131.103644550005, 130.498837775033, 129.866463157358, 131.196622903309, 135.480664930588, 129.194773333159, 131.899342025912, 133.824147918481, 128.081394665362, 129.175258965358, 131.257281839933, 125.899167186951, 133.698877628142, 135.665550341088, 130.197654756168, 135.304447275215, 131.929730295918, 130.231577606745, 131.522981404305, 127.466458641044, 126.256160518898, 130.60632008101, 132.302640066689, 133.092421863159, 127.396758867455, 135.811482844527, 136.437965631861, 134.920545991899, 136.002060738567, 136.352180423123, 133.733814586411, 135.06956791401, 130.492673779906, 137.04688907272, 130.229708638667, 133.710631347125, 131.242253156298, 132.872294761363, 130.192573744453, 127.662082970617, 131.598164752103, 130.032311637202, 132.319458179344, 133.569194343593, 128.928028734473, 129.055818180337, 132.373845152304, 129.065021933108, 126.822674313709, 131.219248477135, 129.673734608731, 128.86093788671, 130.897126363085, 131.420893120654, 132.850417193407, 129.483585275206, 129.973657504636, 130.697102403087, 126.573555167206, 127.95063576472, 130.759536685309, 128.628658706716, 134.912622296057, 128.001184291458, 131.269578518285, 129.385518739454, 132.21437611158, 130.267735165225, 131.910345334011, 131.408718498064, 132.527311288918, 126.230689598954, 129.538366742628, 130.85146150567, 130.05803184063, 129.002722277155, 130.552443541874, 129.602550164025, 134.365312981448, 130.466861347137, 130.051161714994, 131.297991214742, 132.471257744367, 133.491617779467, 132.918797466621, 128.2553466539, 130.986629526659, 132.56770835943, 126.598648349384, 124.916929974907, 130.141038960072, 134.669945778214, 128.29911870143, 130.323647251061, 134.124430502488, 133.125869997038, 131.400491307477, 130.347574470994, 136.705458558755, 135.279762328794, 134.265718501304, 132.816167177209, 130.740650938467, 131.91715494095, 127.893841851157, 131.664819420627, 127.599598304479, 129.347120565085, 129.572004794205, 128.397958682106, 128.351611880878, 127.10207706055, 127.913561426033, 138.618585600226, 131.335390685274, 130.853558418981, 125.387750887238, 128.766448631434, 134.368267282392, 134.086755836638, 129.809956586618, 133.52325711167, 128.893239235217, 129.670184241475, 130.518855139501, 127.966267378843, 131.162719847157, 134.870225206863, 132.804029737621, 129.931914350068, 129.671428115211, 126.102017338316, 128.541503100387, 132.437400213833, 132.61010465526, 135.001765320159, 136.759298743792, 129.709595095309, 133.637930222482, 134.152555403255, 130.769663346196, 130.646335886178, 123.518920570937, 127.820123539696, 133.115231731, 131.673422484311, 129.229432708366, 131.270716162323, 131.126685150415, 129.540742023013, 127.90500491142, 129.184489726898, 132.023709112926, 135.234879510137, 131.16837408497, 131.086121002624, 132.096216095975, 133.317392886535, 135.071385757534, 133.715068794827, 129.122408473132, 134.969939703725, 128.702901195528, 122.823663123321, 131.825392523918, 134.614065497034, 131.183648860693, 130.89210883265, 126.701328871381, 131.738465097544, 133.190851752673, 130.862058801146, 130.694014718044, 130.382379098924, 128.728700438183, 128.102171358208, 128.191215480718, 131.780424100979, 129.281941371394, 131.430829617097, 131.318221930972, 129.839680449924, 126.240847713963, 133.99195211542, 127.669161342491, 128.515229903313, 128.922169000167, 128.520658338291, 132.26715000237, 129.316004082856, 132.423059638703, 130.068721889872, 133.821159878471, 133.529237826222, 133.039990447166, 130.014935748239, 135.079585268778, 134.611229205648, 126.506031783903, 125.826372073459, 131.381300223235, 132.85520182012, 127.310131686481, 125.993900051372, 130.578138202023, 130.650965204567, 135.015376417288, 128.166418258504, 127.541546334637, 131.526883545589, 133.061768655115, 128.760086962417, 134.198700878905, 132.05531955121, 133.048706119393, 129.521670983835, 132.016020497279, 133.776238067678, 129.154983500513, 131.09356737027, 131.387463849777, 131.762027458336, 130.837812810713, 129.939227471972, 135.180079376995, 130.785905991067, 131.032644557513, 133.485836167354, 127.924964355593, 129.592079489745, 130.318304000524, 132.308489644636, 127.866248857813, 131.854178680207, 133.213153531225, 131.87809494699, 129.906231985051, 134.24354057966, 132.305393258315, 128.657878559598, 139.398171220719, 129.886266853909, 128.578508201789, 129.295725085956, 133.868284231906, 129.82832925357, 136.738345704001, 128.100919862877, 137.369572344577, 128.701293725646, 129.733849642877, 132.729710601804, 130.70418169727, 133.812862987497, 128.572251216553, 126.926080605898, 131.985188687189, 128.241928842885, 126.992555779721, 129.817159115094, 129.383270360551, 132.136297875002, 133.412138183744, 132.300780080821, 132.03573654703, 129.628282945311, 130.81306720219, 132.786948247801, 133.180482101806, 134.888745027196, 129.977591240345, 130.008722776151, 124.018485718333, 125.253453304993, 130.616332284796, 127.518184696139, 129.947067266834, 124.76340027787, 136.135767209118, 128.73615778232, 129.14493194741, 129.847425226739, 124.788659216278, 129.650089416489, 129.434912697288, 128.843915656909, 130.766697199876, 131.326880998551, 131.852763365688, 129.303621717071, 129.799607341874, 131.450486933347, 126.717150153792, 132.222169556824, 130.766359513767, 134.72272756889, 127.731037266892, 134.619142416743, 129.373217913628, 129.857942272459, 133.014867724932, 129.859170182504, 135.258739300522, 132.086761925547, 125.443432538329, 132.708263939226, 132.383395893846, 131.144009185302, 128.027763554735, 130.462197689093, 125.447323165461, 133.724299930325, 127.972602598172, 129.904558515535, 135.83053091028, 134.640743831134, 130.907710893026, 130.317966814397, 132.458705147356, 133.22884219156, 131.423194257219, 136.997075918068, 131.70824969046, 138.648161815297, 132.670058764184, 133.62671579818, 130.269679446524, 130.934298163757, 136.085376204736, 126.706285341263, 128.942969538985, 129.154205064324, 126.780766981534, 129.776945121296, 133.481268252005, 133.887843800837, 129.955935342497, 133.406940115649, 129.542075264441, 126.389036312597, 124.528864359652, 129.330615047261, 134.009596115126, 133.52772502421, 134.666161304652, 133.351638699302, 133.61640885703, 130.903630274352, 128.089161442381, 135.872520136475, 136.259909449618, 129.695058477595, 131.03783653583, 127.174560066633, 131.508202941998, 132.787405516825, 128.505884152239, 133.744187537801, 135.1296208773, 131.80970126386, 132.253711768988, 131.454903206329, 127.98478124701, 131.361614965023, 131.257055213038, 125.248760311641, 133.255354118752, 129.692416480914, 127.397844859229, 131.127885998455, 128.690743857698, 126.645737637248, 132.507972539857, 135.118989193052, 130.295811387525, 133.439167041637, 136.397805365628, 132.992716847006, 132.558554602485, 134.160130356075, 127.978551013881, 134.088105046548, 135.071080962165, 135.823144876196, 126.868646301475, 132.263233448026, 129.574346138925, 126.992946959553, 133.000511054405, 137.065360257357, 129.440608240962, 128.216683195118, 133.050064002883, 131.612197210355, 129.773319187527, 128.547746526008, 129.539724096593, 132.563781916908, 130.408610042859, 131.067159836265, 130.711501360183, 133.900137248269, 131.459501260592, 128.951706032282, 134.626151997963, 124.240692004614, 128.600917584513, 138.012130700428, 133.283350523828, 127.532011963652, 131.929587281245, 134.859260520503, 127.649852656609, 130.296947989218, 130.827346876937, 137.211842119039, 131.791647811879, 132.140031087509, 131.705371405079, 130.075017911495, 125.783108207541, 136.562737457469, 132.538693015692, 130.421692482212, 132.038219164237, 131.361679901203, 130.171122886269, 131.560615163802, 136.920741124532, 130.036957586792, 129.46675093266, 129.336474318253, 126.466601500685, 131.091557394397, 132.047019840435, 131.17550290693, 131.690975976521, 131.92781766722, 131.187739525806, 131.597481668651, 132.121260104736, 128.508047585277, 128.406876109678, 130.774381114099, 126.134034477904, 127.955159559541, 130.633908795868, 132.093549463077, 135.701317578411, 130.648779453723, 133.207531287135, 129.942859757067, 131.299106791578, 129.245090012642, 130.101040109184, 127.287006925548, 133.090773533257, 131.157477567965, 132.326696141241, 134.827153913297, 134.874941585562, 132.769462232966, 135.443607781192, 126.241470783493, 127.047612084371, 133.545878987642, 130.61922078723, 129.138932450864, 132.51685994044, 128.993504797119, 128.076267939727, 131.473445401489, 133.76759031331, 131.393932350872, 133.389643665695, 131.398391598114, 131.135950957397, 127.877250010472, 129.922013247321, 128.006186366975, 133.89636563619, 131.925583477805, 130.594390662123, 133.266152464323, 128.967019036823, 129.991634679792, 129.789390167323, 132.261766579096, 134.441467843379, 122.387375924909, 131.652551990044, 131.349995958795, 129.443771442948, 133.649571181208, 129.729343445175, 136.589193369371, 130.006726261705, 126.877936344851, 129.760101461541, 135.870006738369, 126.514724150222, 131.744758238215, 131.35292447936, 130.470760260468, 131.198317343823, 133.975680433888, 124.221480569975, 128.500852488073, 128.311642967633, 130.894145968204, 129.753853816295, 135.289358862555, 125.999660526269, 127.185898814055, 127.357702634981, 136.324332250903, 133.674152734275, 129.807960765345, 130.076982412638, 135.489925717281, 131.849272505016, 130.300067905199, 130.404300523778, 132.621744198497, 131.087199869313, 127.806193748164, 136.263106541615, 129.385214642274, 131.717652848045, 132.79897261011, 133.056577696415, 138.148793233411, 130.013490619568, 132.086842357644, 124.543278083527, 130.322401095525, 135.694250980634, 129.077154685215, 129.885179561134, 133.265972971021, 125.765837041223, 128.984908592713, 133.178529190479, 136.37375348097, 132.922235171322, 135.279499119829, 134.341940480939, 131.609364953484, 128.338563012481, 137.562051176203, 130.784598084758, 128.47420441705, 130.943515887444, 130.25990584388, 137.748903361981, 133.059463461818, 130.644466183497, 134.472950470272, 127.071915022863, 131.280920347984, 132.681264498757, 126.9188805841, 133.912048984006, 133.886566585591, 133.586395067919, 131.694024830764, 132.0164330303, 132.719409494212, 125.204044807011, 133.220925555333, 134.1913238399, 128.349621441979, 135.472603564539, 132.859787868649, 135.388360442281, 123.666931723806, 133.195143825216, 134.342670385519, 127.514252687492, 127.903023079807, 129.412092695649, 130.506753120876, 125.997082627898, 127.831930133564, 129.824587437132, 131.949880989497, 128.097444048579, 132.628997637026, 127.441147547205, 129.263421455452, 126.547988818115, 124.571616414994, 131.183359106917, 136.120573544778, 133.254803860702, 132.060618017341, 125.661298686494, 131.984062299519, 124.369272626362, 128.551200210659, 128.165203593909, 131.630486926713, 137.691606149489, 134.725532358117, 134.312886073669, 128.61758629509, 129.417041946041, 133.337872513997, 129.968796816953, 129.431005006029, 129.087146635639, 129.418358275731, 131.407967418586, 134.358623687044, 132.105855712365, 132.388209339385, 133.422963626053, 130.553187477945, 130.020487463022, 128.696770734866, 129.147068712752, 130.43034277388, 136.655698303005, 130.386059789937, 134.789560849897, 136.206352279495, 134.591239764555, 132.75017551857, 130.540709065187, 131.877529245131, 129.743262906681, 136.573364700088, 128.379822983045, 131.256951459567, 132.650632505135, 131.36579471745, 131.511957941522, 132.019152780632, 127.429699571617, 132.967501298384, 131.667347121377, 135.346901363191, 137.979381630113, 125.756385046163, 129.615185033982, 127.837304755121, 130.455995018497, 130.994477193408, 123.7514117922, 131.624709340428, 135.271361408652, 137.640340835774, 128.87774299221, 131.467366616149, 131.640732801186, 127.722933247409, 130.848310687467, 132.843573851268, 128.706590982802, 131.310748066945, 130.171675258956, 129.7120033412, 134.921337509005, 131.684988501379, 132.807120744017, 135.399105290033, 132.928221910844, 133.599083354503, 130.176661796267, 130.482343453471, 130.303356652631, 133.715875332545, 136.681781625344, 133.518944253744, 130.90504556785, 130.704486376614, 132.527820449775, 132.544260410816, 127.871052446705, 126.133792951547, 126.401856813157, 132.063764209773, 132.175172560152, 134.617794478993, 133.722429658728, 133.798763630371, 132.38914917533, 127.358443391698, 128.352549160889, 125.425806248743, 135.551604083552, 131.265704507142, 132.602563441131, 132.516911239777, 129.138662704651, 133.332236958404, 131.209743876335, 126.703706512689, 129.913821586048, 134.374395198782, 135.199961282532, 130.535390523714, 134.377555943636, 127.637877691398, 130.673914836459, 126.02205938906, 126.726685110347, 128.778255280692, 131.438238417611, 127.917065013085, 131.482345965974, 131.775131834692, 128.686550799798, 131.485158084339, 132.979371140979, 130.968115386954, 135.112517457831, 133.661717897648, 129.564894754594, 129.805226673995, 130.462171356379, 135.785481467131, 123.468015512161, 128.107814822238, 131.483834044784, 131.832591136099, 129.56128493504, 126.184440275605, 128.991606148528, 129.397376092538, 135.223352152227, 134.470414521602, 130.286613672754, 132.468566544916, 134.849149751782, 131.862015753427, 133.188315400506, 129.774564777589, 127.950838827208, 124.060170552904, 130.072274591153, 131.876913064889, 132.310044813043, 131.0892936628, 131.015613190343, 132.809822694548, 132.134456949093, 128.042294717719, 136.187782795237, 130.633193040804, 134.551126740704, 131.576840764213, 134.790283693265, 134.695968658512, 128.581499377725, 130.506958258866, 133.490463445518, 131.905866131253, 127.682584910498, 129.601100046321, 129.080639717424, 127.92869798868, 131.946192810499, 129.287515241051, 133.687450964438, 127.989036127879, 127.886783200733, 133.87764665644, 134.340094170986, 136.605123158142, 128.263666631434, 130.907371786738, 132.530703040751, 133.437712691047, 136.129964829465, 132.490354914494, 125.807423933333, 128.780418350297, 131.154940139515, 134.375574073224, 128.520752079163, 128.511983749564, 136.596919053213, 132.273921947397, 134.893418763542, 128.233987882422, 133.323287670439, 132.096287172802, 133.86624011074, 129.356032968119, 132.074497064054, 132.102058597626, 135.052048519151, 130.80252246519, 132.780213664715, 131.588431849832, 131.843193133407, 131.970962171095, 128.33349893227, 124.765001463511, 129.100823753267, 130.646369799236, 132.714240209417, 134.335455082402, 129.378576350373, 127.310705259649, 130.031213597344, 133.666524270911, 125.791782717658, 130.490856461739, 133.779618793852, 131.25830561279, 137.079460336537, 131.158214077621, 131.382898814322, 135.196163621677, 132.503533516269, 129.778174375357, 131.408962896986, 131.850687463385, 135.081159839378, 128.855845173673, 130.405209764516, 129.206990774399, 129.174657558813, 130.127689011902, 128.748007320947, 130.03660820586, 127.90002525061, 129.729089429455, 134.45230271326, 132.11827790944, 130.943531889779, 134.909148991089, 132.086827373833, 129.938446566255, 136.306051303021, 131.337209646021, 128.379887157766, 127.320527954494, 129.758237418657, 134.192434829783, 128.532030061941, 126.437893254676, 132.782132268734, 135.206631232273, 130.901727318076, 133.621719840517, 131.963086581532, 129.995318625814, 130.41892999494, 135.396008460386],[356.728594716495, 372.804158500061, 325.18252093975, 353.975446093817, 317.997224751015, 326.856264311199, 348.906113691848, 344.164908229242, 314.89298204634, 358.075087109037, 331.6265094017, 327.225763158775, 370.878953128613, 319.712732510997, 356.678350398847, 324.530257095836, 327.816836063012, 335.292557017507, 374.296420273363, 327.529315514092, 363.539250797801, 363.970595062538, 348.136960465897, 365.302867577478, 366.252207632682, 314.281103424306, 365.808310749957, 317.680051626049, 335.219352592533, 322.026319739544, 335.86354995432, 363.154935985765, 333.139853493706, 348.403396045772, 341.453255132272, 344.679976451646, 324.518558190198, 361.784171085123, 317.203349788534, 336.260299805195, 369.784071178869, 341.616934239934, 355.319040012335, 334.429182211465, 327.19268244136, 327.516020006101, 369.113572450517, 357.057453937028, 350.837769483008, 358.055138409341, 337.266090551881, 351.577094038741, 336.264755305524, 359.787950938375, 335.916354873817, 334.611321325438, 363.685692802313, 337.509232916039, 358.784607137283, 374.583116493712, 356.850521394984, 360.928964623708, 365.475415659213, 371.416681215563, 351.460245785095, 349.986891231358, 353.430970780729, 383.86057742759, 348.028582925464, 326.248659094233, 351.26124988966, 330.973541613619, 330.736643789703, 334.677985714524, 327.758921488898, 351.654866860821, 339.019371339191, 308.155089586555, 365.3943367925, 315.170911467785, 338.111198213639, 350.624193172826, 359.819188429574, 367.028868712078, 352.380890411661, 370.101832646615, 357.692233310087, 357.420137410237, 335.306780534981, 345.784575495637, 329.959824933647, 327.457742726833, 328.306599445991, 333.928162604769, 349.345907097323, 342.399692594962, 346.65352480791, 332.043324523329, 363.638660283689, 372.465039155687, 307.621679481438, 354.895067099248, 342.477354465969, 370.948960166059, 343.440516582228, 325.201986351637, 371.727940458167, 363.176296733952, 388.547362320903, 316.098610049123, 322.05796679839, 335.376018576801, 335.981830882849, 345.525077771669, 328.226581866495, 328.105653848585, 361.746250661788, 360.903475847014, 348.750355556939, 340.143948480807, 358.157638600684, 351.629791276791, 352.279642527805, 354.284467480441, 339.60773224299, 349.852611513284, 326.909527400472, 335.738572963841, 359.033070167132, 386.414867195454, 339.407899026673, 322.972854767652, 327.256183877776, 348.229883969687, 335.633524400803, 359.610729017612, 329.734401396287, 336.178138151966, 368.551785792988, 355.588291902599, 348.252925419397, 386.193469620831, 340.537118022941, 342.423487753697, 348.549702073088, 346.563653560945, 351.01674971133, 358.631091314729, 334.431297828906, 352.64869075197, 348.903631852135, 335.572933404064, 340.31092534772, 312.289236955366, 381.446469255997, 329.445976824671, 321.466878904267, 345.010291828893, 317.761899548447, 351.148837555492, 330.67097205084, 355.96747452451, 355.445850570155, 363.770775529279, 362.752668511353, 314.328191558983, 365.328745207055, 325.833099633547, 334.810212401623, 355.648550501293, 372.115541931107, 362.862133048942, 396.949002527898, 348.514808132668, 347.439453178708, 383.790526320271, 337.108687007119, 353.797434262177, 344.754520560657, 357.130836525134, 336.380479281322, 348.456865926041, 357.939320859666, 372.720936797194, 353.361521200713, 346.446837153849, 351.889203045429, 366.937362329488, 337.770367846153, 319.257468382905, 333.760491228992, 342.816241991066, 350.590778023699, 347.843806025094, 342.135301989763, 374.807111494835, 337.976870219996, 353.658115580858, 354.361262748902, 356.159826465482, 367.093015078178, 351.422256141458, 321.190459527342, 318.048993855881, 324.327536713549, 372.300138379819, 354.076000410479, 321.738496878494, 327.314079671019, 358.603013958932, 332.001857883415, 338.859376316715, 357.136863780641, 313.313712914946, 339.303814119661, 362.131046326053, 335.827774837705, 347.41969842305, 346.285191033845, 361.798462077545, 369.039634696601, 325.145622298649, 320.465484526986, 348.379236053444, 321.069961938346, 338.862007765213, 379.202207061371, 339.887352595461, 371.962108149488, 355.552869283714, 365.047447481404, 361.629946447415, 332.9468156406, 370.468643685946, 349.787188337585, 336.187580899423, 326.415692515491, 354.129269578774, 322.763530006867, 327.389041070797, 393.149464695934, 348.836593374351, 313.924203164157, 333.39936658227, 345.904311553364, 344.083483530004, 352.505816017713, 330.234008818886, 330.659603271185, 339.062755827413, 342.527996627144, 319.353947008052, 309.538244699082, 354.834489792066, 358.606620458896, 336.899138933529, 361.483598739059, 346.742481288596, 361.061471744358, 369.523868514519, 312.602642790878, 326.02033498641, 341.305372733885, 374.532162668469, 349.5855198796, 350.948748354935, 334.670468511696, 345.109133405267, 331.642412042903, 348.660631017636, 358.917100753754, 359.246137785535, 309.008376780743, 342.864001221893, 351.035553734488, 366.334720311172, 350.691635241339, 349.388799676839, 337.268071281578, 321.517889247321, 366.234248848204, 358.339494201241, 392.25034730849, 336.644012136059, 347.446635686257, 352.423963341141, 342.054640548838, 335.390105147661, 328.038657885759, 361.611845721636, 372.873268390423, 331.089668658201, 351.107784163464, 320.497846111513, 342.367392490243, 327.210510738585, 304.306137653668, 347.601323456579, 355.132554538122, 331.613865266298, 315.729529958713, 348.697776368773, 338.814441875924, 347.786118667693, 331.29949394653, 355.343106327012, 351.372515710017, 325.214216723573, 355.017273017438, 366.331221500937, 356.658250565652, 351.884698231583, 335.325778482245, 350.15561235339, 323.840716753042, 356.452341592637, 343.010817942795, 328.894370976893, 362.214914286012, 338.534305172289, 329.021034258824, 325.180513402175, 356.936178046742, 353.77980564501, 341.440706832067, 337.413423188135, 349.669234804918, 384.792792116579, 354.476343686025, 374.331421628162, 336.557566461276, 344.087463032602, 352.358228747501, 339.638770119976, 341.485568423078, 355.314628191667, 343.945255668794, 366.461911013887, 344.950580999852, 351.011773822842, 352.79825140131, 345.660986687807, 307.999568954034, 359.207696324456, 321.613108850255, 331.518712733452, 346.61947001541, 385.693925636805, 367.911281712307, 356.114169072778, 342.098078483824, 354.05585782463, 328.092168416009, 343.441873456604, 378.62811488888, 360.320029842659, 330.257109394827, 317.990089995205, 335.655715460041, 359.543995360355, 332.61168415283, 339.129063895495, 343.564355619706, 323.508841062876, 308.030049923701, 329.686329209207, 331.461073649798, 331.719808355219, 347.136291750317, 353.527610531117, 369.055337329452, 398.34511112752, 358.325311722426, 350.742641239098, 345.191453685927, 353.444560931176, 362.446540683847, 365.200569329553, 365.564240519082, 344.595788549543, 333.127494580403, 366.594530096211, 320.785118444216, 350.751363202604, 344.266037737059, 345.397972765824, 361.8502538882, 324.401803125808, 362.729595451188, 344.624214890042, 325.996305639827, 327.407741788682, 358.329574093134, 343.735795304319, 365.857537902354, 337.348844061895, 340.518971093719, 317.653817713627, 313.61864556514, 334.8102793646, 330.338619214634, 335.069388967068, 321.735781917302, 360.703077647357, 324.146639558906, 347.136478617256, 341.863505916337, 354.100316913714, 360.246574429223, 361.695879181336, 338.465629746895, 323.161351775547, 335.238457440101, 333.782871737036, 340.182660910804, 339.125803070794, 339.553699442743, 320.001506004853, 346.167615083574, 362.480138842713, 323.032202919756, 354.91704907384, 369.972354089345, 366.633249415366, 356.296248303007, 343.199635342339, 347.980070490482, 336.463051974398, 352.056460910069, 320.671379966437, 336.076674933148, 349.350350066906, 335.273780133156, 333.338468579097, 322.849817628318, 337.40764278606, 354.997991354384, 349.494331090137, 356.009228211168, 343.895369944209, 346.090200151122, 338.643295828762, 355.460840247561, 315.500787564464, 333.819346664708, 368.679969059677, 356.585651516534, 337.128327009211, 340.305664117949, 342.943087029091, 336.727198351626, 334.411113903567, 330.125849950092, 328.490133168038, 355.270022009632, 341.804737991781, 357.504491699416, 357.407137619509, 368.28036364259, 339.648287133302, 341.286891521954, 357.643624126636, 346.372415550983, 340.761185609534, 341.279701624645, 365.426930564081, 368.17437668725, 321.03116046616, 352.227191290314, 305.817936482028, 338.707262612093, 317.052093061738, 327.709002874963, 343.059849238929, 315.936162267217, 356.434387052676, 343.559836256195, 339.322697125567, 321.510665638023, 351.990228153252, 344.012749641467, 326.867104022669, 343.101996289708, 330.047640756169, 365.73962934876, 369.335738189827, 378.008897042734, 355.047562040599, 351.654707333287, 360.544688937586, 347.961103313277, 355.23134401764, 344.869403795516, 355.219231591169, 384.723674820219, 353.974422529562, 328.867697459714, 355.143890297359, 374.499863458322, 366.870807942703, 334.146496053397, 365.758834798006, 338.741453574374, 326.287460791117, 321.812173288133, 332.817472582925, 345.196620897273, 344.218796465743, 332.460745876318, 327.49623577725, 358.859104145418, 328.407828291749, 334.646534388427, 328.572741505982, 369.51610798044, 365.168320185874, 325.13848208714, 333.6552864534, 374.366483030403, 360.08131277466, 366.36244529776, 336.58168176055, 352.658836896523, 340.43914131015, 330.98688240265, 372.854683264283, 333.342490996856, 357.442499282639, 356.839778039937, 364.229887590116, 370.22024316175, 334.065685354595, 369.361061042126, 356.841461686906, 371.277068061559, 374.781032176132, 342.050578358966, 372.258172373117, 339.26243874791, 365.920036947177, 320.693049117441, 343.040656601821, 341.834232129069, 326.558479200939, 355.510098561359, 332.188513693654, 361.485215526535, 329.854585234859, 345.454936317762, 348.382974406297, 358.737038582602, 320.164482015594, 360.395323580934, 363.848088360555, 325.499373952659, 327.101554310366, 337.631430187029, 346.978686561268, 330.680544425212, 338.575093016985, 356.042626249747, 338.157831865539, 334.114020843371, 346.205545224966, 356.458105448041, 342.870912713833, 346.683976293297, 325.100950338022, 369.839081363757, 361.738892773596, 345.513894276526, 337.343128371416, 359.867124215792, 355.788646220101, 320.277291659358, 354.354431370235, 345.256613337682, 358.428697346456, 365.701250057069, 340.519839567788, 333.783891176479, 329.670243906282, 333.798764490733, 334.139184869988, 325.349344276223, 336.754195201866, 340.150453897385, 309.157567096411, 343.161788576675, 364.591763548918, 362.229703755771, 344.953378749862, 312.332386894552, 315.612924806345, 332.093702407214, 332.492515446481, 347.304653219763, 341.440310459071, 385.010924007958, 362.367536449517, 337.08408100226, 336.108146612287, 340.042520303822, 358.204481289185, 329.238110322974, 360.825911643419, 336.36323036659, 338.447763800879, 321.368252224632, 359.994312455914, 357.332932996062, 334.093603073665, 335.180179720735, 341.796224179741, 357.336417907047, 325.375017915647, 344.655106942172, 358.052398628861, 353.733693981999, 349.388552530709, 322.751441993032, 344.460845607325, 334.371802765269, 340.854559876144, 333.769663826582, 311.289432765952, 351.84728467689, 334.153468841893, 341.82331730981, 351.192099304693, 299.54511525433, 335.635696110081, 324.58507824803, 326.890663711761, 334.640077202427, 363.027870803766, 341.545534729959, 350.799850176559, 334.2879289751, 369.378038015745, 328.857542263094, 351.679513562446, 354.894483164877, 331.850738993683, 372.347493165295, 348.431757328764, 330.750787063119, 369.199863416193, 371.599227446094, 350.234897635689, 373.043284172847, 341.397577958538, 327.363382038676, 352.803465597566, 347.334974394557, 353.873022626834, 350.899789011884, 321.870448410733, 349.363824987046, 360.302055727806, 332.878064116736, 319.974354380258, 331.563430182263, 354.528692284928, 320.253197202821, 372.611577352228, 347.934267777579, 332.264240117234, 349.15061010671, 329.95935480887, 396.447229333594, 339.146526483339, 379.946525120511, 374.932813405936, 360.401324381881, 311.340170243441, 339.165486802721, 337.58893852706, 326.647561907644, 333.251526399486, 327.443837083179, 338.168663060171, 348.182233477757, 347.014781513188, 329.223278812645, 347.803020282539, 368.76417286598, 338.957875761868, 353.900398074763, 335.179572315499, 313.510457638978, 325.397754727624, 327.006045521622, 340.942541214697, 348.864490391287, 356.490445677474, 338.556030027103, 352.003706635688, 330.573762563457, 360.896466387809, 353.286973346364, 344.527634380577, 382.791572931455, 336.984371891309, 370.33232892192, 349.903186512587, 357.444868864257, 357.825620569729, 389.723879397756, 328.689119662342, 371.592239994427, 317.939280900558, 361.610557137979, 325.158778457259, 334.911561199599, 363.993133813728, 339.858701287933, 345.573019869235, 369.304473648334, 358.274221282524, 321.04963795281, 327.098041387006, 352.626302400667, 332.660961373912, 373.072604165183, 311.286800882915, 321.86772547724, 357.147181268357, 340.298644702324, 328.494541438089, 340.885901747456, 340.495561300082, 353.211274858109, 316.764955146794, 356.610362980222, 309.204179431237, 328.222895250737, 336.196668145115, 341.243804821392, 356.915708726759, 373.993900591812, 339.79150700171, 330.701830360528, 330.455574499782, 354.690052607153, 365.259362410078, 345.827631287685, 354.245535982196, 324.417464626672, 334.248772170579, 347.110222231652, 339.824296378907, 335.758039744666, 362.371725640146, 342.231419018854, 330.623847669507, 353.627731453117, 340.563754733408, 327.158461090622, 350.655952438525, 359.616965816893, 339.845164929114, 322.549476438045, 331.903463140318, 352.86966318065, 320.71562507753, 371.994498972523, 341.500216314979, 355.17558560346, 346.752124304583, 333.616513837103, 340.014018604608, 341.038005614398, 353.593423459023, 348.434893951938, 335.528261167725, 314.37299879603, 325.380172348202, 353.993167760356, 340.17584169518, 317.402374841477, 327.401895821931, 330.310390355361, 334.435929979845, 330.092638896419, 360.910864997977, 334.939776467652, 338.88311385421, 349.366411667424, 342.014189202606, 322.616639276959, 335.112919871898, 337.652316058762, 337.953101731987, 359.003396055962, 327.43422824987, 355.053431301651, 341.709610222717, 342.67844861759, 333.956426122926, 347.684323132825, 375.083718788826, 322.481402596946, 332.90395682587, 343.134599000601, 340.830492215324, 339.229378594288, 342.857116667738, 334.794586333034, 355.818775340392, 347.281938175794, 348.110986319232, 328.912105765678, 341.00608675819, 319.834974177682, 335.225201853717, 336.099579094249, 337.060786793834, 353.242449776477, 336.454363354346, 339.392379444302, 350.525828640377, 349.539682360402, 328.467613073868, 348.167135164269, 336.024240605531, 351.685594565304, 344.137182870815, 348.304492260684, 338.644912345802, 307.440354586759, 356.101171965454, 362.889002607115, 363.1121759538, 345.263937705471, 322.252168018966, 330.830543963844, 313.59310286526, 357.921519147895, 340.522638602805, 346.416748234324, 364.695306989524, 326.643187695477, 344.59530060548, 342.137311848036, 319.615783199137, 382.708250411312, 364.800638932109, 388.148081576492, 354.961918521379, 345.77886989119, 320.648420843287, 340.574098449344, 348.175639942994, 317.975260957646, 329.335618952585, 372.232414186578, 344.615267183393, 328.845088455523, 369.871946152683, 327.916721005841, 341.920054154768, 326.39763018871, 357.490604854617, 372.491764526086, 338.527467347768, 370.47380719084, 336.422551400106, 342.132896417684, 377.664881948649, 327.535626823657, 313.249844410195, 350.719546328707, 329.277562986786, 333.098613818491, 356.843159444872, 343.712182351178, 322.173175762236, 325.761090701281, 352.697992124834, 344.451677377687, 366.953397051433, 333.868713849227, 324.153641525742, 372.284141555139, 368.411962955312, 323.793648208862, 349.27199383824, 341.405853610493, 351.017545191057, 310.037465573241, 363.957867220961, 344.064931544458, 347.22739415978, 370.939741738396, 327.562889307438, 336.878787191449, 325.367002408812, 331.574312906334, 364.855179655467, 341.101060426267, 377.728603355732, 342.440584036109, 347.934848557474, 346.299351671244, 332.238729454528, 336.866764778122, 332.204996738439, 346.866943860493, 382.3448190341, 327.968028582637, 347.75479876344, 348.308530508906, 351.422162887145, 327.356376144842, 339.692506635953, 313.125048782415, 366.34054762659, 345.362183502397, 372.90809228477, 335.865351798012, 355.824957173019, 345.961763864574, 332.692142134214, 324.196777042323, 359.594197392728, 329.414293598944, 360.148348285622, 343.862167961804, 356.363867767149, 359.355095088816, 335.973326664935, 352.01159587352, 366.114568344142, 351.296665544406, 375.898004092619, 360.74646036366, 359.502857687835, 347.507425414946, 358.128109917023, 353.899249065179, 337.391818537123, 337.544344965862, 379.959825920799, 369.787631398116, 356.687531890281, 346.611054684636, 350.361072969624, 351.077360126155, 353.97456660026, 308.447744947034, 337.318307133941, 331.791006371258, 329.744820163243, 340.19730595029, 349.807714927034, 353.887704616117, 338.765796531721, 340.101965124473, 358.313550818783, 368.830326353375, 326.679912036502, 347.036649773777, 354.830480831098, 332.626415177821, 350.810961251506, 327.38244919, 349.442538196171, 369.283706693449, 351.49192177476, 348.850555437825, 348.882323083178, 377.26316511995, 366.578160534496, 339.462103382006, 334.082747659845, 347.07213373688, 327.39275325179, 371.521309740013, 311.134110721273, 332.222364912247, 334.008281120569, 325.406116606211, 320.139394328309, 334.0512183164, 324.214469462626, 337.278016756476, 329.326935909654, 323.094951575575, 335.829701111012, 307.875473146038, 352.344669651711, 365.560710270585, 355.649982246439, 341.032931107951, 323.47362231736, 387.684329068418, 330.445464838778, 360.529944628415, 345.334461129939, 358.380481955811, 310.478271228927, 334.721771624171, 350.277480027869, 346.375830181057, 351.304369757003, 329.697447406001, 341.565118540012, 368.538911126721, 353.904203181591, 336.31334870574, 371.532501392647, 359.94595989136, 335.635001478945, 346.04202169707, 340.854258388633, 309.324733656878, 312.996336273571, 346.845838528255, 336.035235743773, 362.941022578371, 373.46152150976, 312.529467863698, 338.650156470264, 318.71973979175, 342.359728739355, 358.364310034328, 341.973703751507, 332.686154180556, 345.398281523157, 336.878923587171, 337.042474536322, 350.17680568464, 359.172846603028, 317.677470183262, 350.846597541361, 304.348478407446, 328.083701786057, 374.635053641798, 384.066335396126, 334.388578089428, 368.507999399198, 342.197685687333, 324.048272074889, 341.172068454398, 367.883252341624, 338.248090053545, 358.949991547106, 347.114373468203, 339.011235989555, 342.147760600136, 355.980424324309, 359.429646281998, 340.759919346528, 368.926593019532, 324.360300143359, 321.854802248472, 361.577468785042, 348.484627668571, 333.636819018972, 357.378594475981, 338.343714449241, 374.545095205935, 343.573401313951, 345.43481721867, 342.363222920546, 347.491414266929, 328.882940192175, 327.514401037667, 333.598327433377, 340.102039397923, 359.094270822304, 327.208831867878, 347.567525334681, 353.834892104482, 347.269791802092, 364.664734766324, 359.340028470565, 332.448035267474, 343.236340916056, 345.491030533171, 340.98349564134, 354.51230346167, 321.158710117939, 358.850310910371, 314.605107182382, 353.129184716762, 336.203904929998, 314.439475867166, 318.404379253558, 329.928319166632, 356.855084493378, 353.745312137386, 355.151370751353, 354.84895480573, 325.293436091207, 330.726562339041, 344.21716857838, 360.210344463209, 370.706482615093, 347.978553413382, 330.868772974798, 371.648735214705, 367.567010813432, 345.674852444814, 353.785426076885, 327.558394474415, 343.450697777496, 351.554563868582, 350.099029310317, 381.598408342311, 356.677062188742, 323.574568673035, 338.14897354716, 372.682131210457, 334.069254066232, 340.569770950734, 321.102963669169, 324.313301442283, 356.170401655831, 345.080718412311, 319.52678139945, 329.248336671548, 372.591455702821, 359.720712597514, 328.295454470949, 365.009386448424, 341.346358854273, 310.975468975592, 364.491469382142, 341.600444342014, 381.012584327823, 352.126475228922, 358.602003815388, 337.101045647572, 342.003132173173, 321.360465621095, 346.968666780535, 350.71565729169, 308.672752394333, 330.995398772504, 354.966936901774, 328.921236716836, 334.544091697161, 321.067521413348, 347.145807577155, 378.088185233401, 365.578275289134, 334.730808959352, 327.27765584254, 350.532378446468, 318.271940994951, 363.782567894769, 326.504997196559, 327.477106142777, 350.972271922986, 375.91720055279, 351.699128939218, 337.390968081694, 317.055095108765, 359.202320018701, 354.61580326644, 354.048379452331, 318.808692890354, 327.570385959429, 367.894641185868, 326.951265494745, 354.14986280186, 334.374375403315, 369.639722762451, 310.149198944688, 332.019700237044, 361.962448177675, 361.339039344219, 348.966945740008, 372.000342047038, 337.143985036895, 337.396746649165, 330.372183301697, 333.738608766778, 364.737731264792, 353.944279840731, 347.852382297842, 353.915577434101, 315.407541703431, 325.176225491129, 356.704558955666, 308.869921521831, 333.861790359618, 326.024451401256, 332.154155578453, 349.531263482039, 354.521085343569, 343.398996562335, 339.883249947835, 364.220286357919, 352.432222595497, 376.261366428674, 349.926970712883, 332.218849509251, 353.592731523644, 322.835976524811, 344.490644794501, 334.383112436684, 347.753947117805, 361.479536308744, 331.205378052716, 297.483470301864, 330.23446896134, 334.038619039864, 302.943903342785, 358.205376176493, 325.69989585556, 342.921127751969, 319.78557540908, 350.787043149693, 320.494803598807, 326.976871355732, 342.911259118024, 306.781168229728, 342.736296933288, 365.930478104927, 342.850634750502, 357.595314657557, 349.151001353099, 334.127765982788, 334.027685431465, 325.49282403685, 321.120384185973, 356.385149464575, 348.662584101193, 359.274238933351, 365.605343422827, 331.142255881566, 319.564035309487, 343.43540018222, 351.375444229905, 347.937737116552, 350.208645856959, 373.96909610174, 349.556763169409, 332.552573898706, 381.1933789093, 334.872413411262, 366.08016298326, 322.294293131476, 367.417707496539, 358.06017625855, 361.992305645062, 339.336828770749, 319.567611170231, 297.606235905398, 340.926935531952, 332.300035214687, 378.418762648317, 334.437168102029, 351.123793856694, 319.643246940774, 317.248842762008, 362.181822475228, 360.533908234429, 362.544652280454, 349.059495160325, 347.177195026721, 354.228510668503, 339.174514335206, 322.851365946885, 324.300022181809, 371.81963029866, 341.938518980095, 351.373714519072, 370.469048058837, 322.726846656712, 331.904905378348, 318.634623863783, 345.229572246628, 361.335831239901, 367.869991409969, 353.870512868777, 324.630744936673, 362.781020676626, 348.98489450567, 331.038835273243, 355.078321555053, 340.218967519793, 342.893282088209, 374.981349618149, 331.061126448602, 325.795228679692, 333.821227803095, 352.457336177952, 329.288183409597, 330.6790578184, 344.064222652893, 335.579988737339, 329.285940894149, 342.682930545198, 351.69282403083, 352.343592858792, 347.26893718361, 359.014181007791, 336.686050749735, 349.731521755349, 381.797002452844, 340.414883183312, 348.524288263483, 328.465436757541, 377.496451400461, 346.64515028959, 326.183060029194, 358.669527232001, 362.714689527384, 360.141586867267, 367.93400464216, 335.293829095148, 349.422913848279, 337.299318041547, 312.296819549162, 346.813645878582, 353.374558744297, 313.863043826454, 368.15082155794, 309.576176415426, 342.642665858913, 335.72508229271, 356.161388173088, 320.472745980242, 347.255385533102, 354.1549668515, 344.346255782511, 353.157343635361, 345.808963087658, 361.198082628454, 306.7404837921, 361.308613024489, 337.442048547035, 328.793571277503, 369.581299006343, 331.847015325009, 341.670302549358, 349.289577268817, 371.129256108559, 338.122943376466, 322.329451710984, 340.119617087952, 345.240882092309, 346.383552287504, 346.463610159152, 339.009492464244, 354.573491062993, 360.632268521808, 337.042509139107, 336.137095860766, 350.451166447115, 353.633741541075, 335.315990630143, 361.114491635919, 320.733178223148, 350.860124500385, 322.76582393541, 356.938232835871, 346.594627841526, 356.763873257594, 314.052192243809, 330.823177482258, 322.576947440671, 340.330466005714, 353.381021521793, 342.840354608277, 358.163380278202, 358.004699092744, 356.910188079676, 358.147733216279, 364.109952942202, 345.5758637506, 357.566122773976, 333.875635149447, 363.362151386212, 353.571598894867, 346.999800926165, 363.077779710261, 339.130214633455, 343.27772524938, 361.535689379388, 366.427493969236, 373.729538026352, 359.141314445496, 314.435732386911, 320.517380910619, 365.841525391608, 325.576775683806, 346.30334194966, 362.32662924905, 332.722153865578, 319.905730515688, 350.43284263801, 348.32755785414, 326.54269928797, 332.959859084572, 367.235024051446, 339.974071594981, 338.032122251527, 336.72495918289, 325.280443836976, 361.139472569226, 331.728718843753, 335.587476573059, 339.536645960648, 302.360421360745, 369.377417994803, 325.866594296477, 329.890493946451, 335.355990904278, 350.78130195852, 330.279006437965, 326.696306717031, 347.695293388909, 343.748495071068, 323.884552206343, 345.747280987365, 348.755418430569, 369.259784866315, 328.532448298871, 343.703760474182, 340.528899979805, 351.223312252694, 334.980186793937, 351.855638116429, 339.309140829834, 336.96319553409, 374.908465069794, 325.860137624431, 325.587180637454, 322.801884644367, 345.869649875172, 343.855677500408, 373.008455534476, 333.518753126667, 364.472300226294, 325.474899546025, 324.412397317046, 345.905363517184, 350.646946193896, 342.190962470864, 352.002887540696, 342.218663792116, 356.421094625178, 370.484922695228, 355.521140161731, 355.619456234668, 348.198448324889, 302.606752027387, 336.075532105637, 338.946303048364, 336.148905345936, 333.596071626137, 368.510849159796, 369.562755060449, 324.358399002335, 355.317549227787, 355.054038833863, 358.768952192947, 340.694404819781, 342.425316087423, 342.99371950376, 352.734377847779, 326.986545328299, 327.155174246736, 317.729338376117, 343.294548487972, 334.720915794663, 367.620007968158, 344.933412106089, 309.829101531357, 370.826189810531, 371.941022081583, 361.055915258524, 351.14421082825, 363.897548417183, 341.0636344763, 321.189703195936, 350.509556988077, 311.547012470586, 326.216657294143, 345.552927487369, 356.81298261961, 307.749651342054, 330.83496443527, 328.099947841315, 351.36891170197, 359.704753186899, 335.239103429785, 351.326129420659, 340.186160848929, 325.072442056256, 328.219398783636, 335.649596129726, 355.578586031166, 314.72835742967, 348.022689597168, 323.449257741476, 327.724896388271, 329.815595919076, 331.295926890098, 342.552187690156, 345.69739442788, 321.58708060634, 364.573691153818, 330.884171502802, 350.280810995832, 343.379113087444, 357.341008818838, 366.680290670521, 344.157623157053, 334.398865638625, 342.871806206699, 342.676327439297, 332.085863105699, 380.089047796689, 332.715376218021, 372.884113939512, 337.874051856014, 365.851501066505, 340.780574680677, 350.020706641917, 331.900847720896, 353.890294249423, 338.069253699637, 330.339845821504, 335.93431290528, 368.19587037289, 323.355340071523, 343.945354171853, 313.192063417547, 348.23442188171, 342.400248184569, 342.419431050998, 329.330130597372, 354.425946586707, 352.792155285504, 300.852404260577, 348.829815376348, 324.504931086607, 349.920684170026, 347.073002824771, 328.099994904491, 364.376518532733, 361.672780781786, 351.657693130241, 354.78724460951, 334.548876940448, 346.094375888601, 347.036973685948, 330.700200893391, 346.3867354953, 353.50175360781, 338.02596157274, 327.265539070687, 339.967512033232, 342.87152845099, 346.866110454208, 341.302693650758, 362.467545601373, 340.971331832108, 343.091909497152, 332.884049885681, 362.930328328022, 339.565275852355, 340.862136345667, 339.163895570092, 353.627614448397, 375.437025196447, 333.011933850312, 364.163274637514, 315.556852532731, 334.852711930195, 335.744779368513, 332.138825067554, 343.121876479769, 315.091758946779, 304.326114198122, 356.523055768371, 330.245814576701, 338.370621138845, 325.028739985625, 332.481073781705, 333.017437309777, 330.39473103441, 353.268852484352, 369.512298049403, 370.948717175187, 339.812114050812, 310.039308210851, 318.716206681815, 342.918005796481, 362.417101021142, 386.985701310248, 338.867972243448, 347.831479545737, 324.015330590444, 355.105754994124, 344.932830812946, 313.52575709392, 301.287097121056, 354.520406542573, 351.765117059071, 347.991822933787, 343.598399220097, 332.208418515615, 352.487341373259, 328.540188156357, 387.015619784746, 331.874177899286, 357.022646286113, 352.818396686572, 343.001714153287, 345.873806016467, 341.632210513375, 340.758563632713, 349.580918284329, 352.269137998729, 357.531969449262, 330.36770703456, 333.490384184545, 359.581354253078, 349.711918286057, 381.265858345777, 346.129355978868, 341.930307925114, 329.539087999258, 329.464283159649, 360.477396416677, 345.010255771025, 337.632220973572, 344.606117099694, 356.257154967089, 354.899255177149, 348.17118283595, 335.648879880514, 325.548030189434, 333.482988044652, 321.072665503255, 368.082116300386, 361.935608548374, 341.263643516172, 364.454886789028, 343.801757041005, 345.188278808825, 326.775930482545, 349.817505546486, 324.050592962879, 328.48936063984, 370.07724470191, 363.590618844097, 339.758904653679, 344.997829596686, 367.472631266019, 331.814215127002, 344.274549570503, 329.048957061504, 364.088052707371, 335.803985186174, 340.326050388373, 367.44131215515, 344.39133285181, 345.417686018893, 345.228690189283, 343.82641085195, 335.934574994924, 307.735081442284, 340.202113391359, 349.952687398123, 347.054410725062, 360.463535554555, 354.371935453055, 328.955362428057, 352.910359607259, 334.047141451162, 324.097743732442, 337.339866745301, 342.238701974928, 333.101301237757, 352.518358040886, 344.369004888066, 330.894220686317, 346.429618981472, 327.629019626723, 374.980669968818, 339.796002402971, 373.947281742276, 329.432468551461, 349.583942893901, 350.27943542019, 346.215135197243, 340.650719044099, 327.497808122493, 341.655833267127, 353.189707981295, 343.317781652989, 333.213892137805, 340.87490852894, 347.584684279002, 356.555550855247, 345.774657889914, 322.292385238873, 349.378637123593, 352.763152947921, 350.606612751561, 335.903696569593, 328.090772662124, 348.424153851443, 380.790947513018, 359.244808478871, 341.396508358799, 356.100616828342, 326.708060017159, 323.688437461741, 309.120951224167, 339.709119605206, 323.688795732238, 341.30743182102, 351.234797907399, 353.902876657286, 350.67429200963, 344.956935111422, 339.604364197978, 350.774371157547, 365.448152180743, 346.880610395609, 346.950456824558, 337.527883901875, 350.463338919387, 347.486106477723, 341.39321084648, 315.313373883037, 313.42646728349, 332.538331688809, 367.062193014215, 323.155631714005, 343.352101607886, 350.935435416826, 331.99710622649, 325.014804872083, 361.324146649708, 363.825636083677, 343.138267217548, 317.557312814943, 355.72048257735, 354.098744474853, 328.784028454226, 354.940189331838, 350.874736535886, 346.867290472529, 347.922497419632, 355.374436244775, 359.619229678658, 346.376332912044, 362.729208911331, 346.92153118973, 334.308996667142, 381.711943536219, 359.400628177679, 339.88477195351, 359.857234839121, 318.744110060949, 334.922226002668, 359.914067631763, 326.339124832667, 367.283013786107, 354.187917758856, 333.441922765364, 368.405545480816, 346.23124774578, 347.143490653218, 339.795005229752, 349.052443297702, 343.176562941457, 321.875581447909, 333.140075150669, 380.92557219071, 371.279871075022, 339.099808751525, 300.023908126812, 323.88999111026, 338.436658480331, 351.240876124745, 344.945694815183, 346.387841101924, 325.105498044154, 325.65253365173, 358.854335556311, 321.08637913267, 315.131755219376, 334.45413322693, 344.614869155606, 343.094319951817, 298.595709259884, 352.569563232384, 325.479931232546, 329.777416458705, 363.949115792463, 385.200530346004, 327.498545437848, 312.355157605488, 323.078776141514, 362.009868019139, 333.436483523824, 330.388431548014, 353.143169848833, 287.710715843104, 316.171320044096, 342.429646066016, 354.228691997562, 292.144369823443, 333.590727131246, 356.607521707, 338.854884785411, 322.782471131974, 341.900977697668, 368.847947152248, 360.446516482655, 352.112204673489, 321.944960603014, 336.692383118682, 318.124338107796, 340.204056831518, 367.257889326472, 330.951477698017, 356.96964503279, 332.608301682964, 323.727650793907, 357.824102928587, 327.297243905117, 332.587096570338, 315.3020351591, 321.084378231754, 371.865289097218, 317.992527316581, 322.210383253452, 343.879868241256, 326.38815941518, 371.556089469989, 353.398759057463, 362.435844831385, 325.504289898746, 358.018787464588, 345.172961078556, 346.345327597483, 385.711638546144, 295.644816045112, 344.995670280177, 348.105691135166, 327.374997753104, 318.338759806295, 351.36803584006, 340.984992220731, 351.249116712898, 386.444636318234, 337.85123805273, 366.740279852985, 350.853251256839, 335.148597098746, 332.725109372891, 348.561841217087, 363.709046540835, 337.100577546594, 332.3707993313, 357.201835436254, 367.028777112136, 338.257600950461, 355.978335956383, 339.579740780092, 354.065665049216, 355.827747195427, 327.435333571619, 356.770974148546, 355.340114890793, 354.059890480851, 343.543959370091, 372.533456636219, 329.985581975035, 357.147910660454, 332.407671524815, 346.631499384902, 346.831093277988, 339.216678993859, 353.886936249154, 344.467527482085, 304.958386185056, 358.315691899438, 355.696507067761, 336.832518721847, 349.507981315247, 333.070724249932, 364.669519101806, 344.770795499732, 325.543147583446, 332.640977634447, 371.785997661998, 328.730254814734, 345.87803987628, 337.581099509386, 342.602459135161, 342.706744790004, 345.777011471903, 365.342212627043, 359.29351785272, 332.08136137263, 304.751379097795, 359.712814579872, 346.374665182617, 350.683555461688, 334.932529136602, 345.840238452131, 361.436562912687, 317.115470334534, 325.108252786243, 346.116404836945, 351.516752188477, 345.445200587443, 380.73670220393, 312.013686378578, 357.55462053724, 332.380875340596, 347.905169748344, 356.191598693917, 351.270546117382, 344.810927448588, 376.127761465462, 326.456961139186, 332.232523631822, 352.725577133306, 322.951100551527, 335.491626758014, 328.270721362568, 353.957933554579, 342.260845934787, 373.751772956328, 333.192804233691, 337.56141372901, 366.371253319321, 311.722411909134, 351.413676838128, 337.147557846775, 359.800749864248, 321.742732400895, 317.231352235263, 355.666849792496, 345.689568108669, 349.960936723257, 336.701476808405, 380.137861828785, 335.491877026476, 351.962532617353, 360.683726418414, 335.510055134121, 323.341107470549, 345.502705468272, 337.800475795275, 320.595213632187, 357.68708921454, 368.009868106309, 375.944852267462, 355.67925198176, 330.081584491021, 339.056036248583, 358.744640718954, 357.125275433059, 351.285150197143, 334.802509765726, 365.803494210824, 336.855591000551, 345.781559568224, 348.431239215104, 343.900480290103, 352.971082674405, 329.15744473483, 334.669773979317, 330.178899301362, 356.384052589671, 353.226629984956, 337.606798971804, 360.202277963962, 326.811686301893, 362.306771676861, 372.543427440889, 319.106183342744, 353.161375444382, 332.23434801564, 324.598720486184, 333.365020182662, 335.478630581744, 342.500613632948, 356.954457575089, 331.320940915949, 374.844781977995, 318.425570619483, 342.339075332354, 347.326038833986, 365.976142983928, 342.04954753642, 345.455601872903, 324.466054516783, 348.208324501785, 342.267096692622, 366.73143939197, 331.582520135696, 336.50757818407, 349.755229821127, 348.165242325344, 365.241446264674, 359.661867260982, 346.384338504072, 339.487363932892, 349.458729184662, 321.942829482592, 344.46392772774, 340.690680667586, 373.981717080027, 334.340384911353, 350.129014231521, 347.32743073792, 338.4414974435, 344.963597746675, 341.708587240701, 340.656200305818, 356.444573160138, 348.334652296005, 332.883857994527, 321.255211958366, 332.802000760286, 333.81682065824, 336.563666273524, 333.429427602352, 346.772746834927, 360.761608341845, 375.57789805854, 351.486993755519, 341.83913600246, 337.479409112261, 322.840070777929, 323.175325135118, 350.670658422531, 318.841783594669, 344.229745078935, 334.045607466401, 345.504408138224, 347.246086995907, 330.645931038682, 334.162435993216, 356.604002572549, 351.618861589947, 351.253329045877, 322.144723791293, 330.612372878745, 347.867581166534, 354.120622307473, 348.525906033944, 343.251825064968, 369.712232569445, 344.647139330688, 315.360352552336, 332.985375533021, 337.673271916315, 325.842364055772, 374.638131679088, 360.692112263423, 330.6864486241, 336.450451095896, 357.08386466408, 324.065105776688, 331.068095939024, 326.798513013362, 346.327818662826, 354.274677212644, 328.779568229001, 365.056329143673, 341.42593875037, 372.305705201463, 340.311787185775, 355.035789884186, 365.109121374231, 351.876370401936, 331.94984765878, 325.932098567943, 330.428906588851, 316.430065600301, 353.639775176477, 380.185435834875, 338.75673954585, 335.558044236323, 349.135767975449, 358.23929283083, 338.47238546911, 342.084176761231, 317.396816997568, 339.640102758776, 337.906769303151, 344.36066921194, 329.76391643709, 295.50838532895, 353.689944860897, 353.391586507919, 327.712412135093, 333.319915812554, 331.033446076887, 338.272228836573, 323.242934950987, 359.280274403611, 376.036121915604, 360.647389780966, 337.276043498555, 335.750476499291, 347.440183151619, 344.60926771033, 361.466906491048, 372.145478484246, 350.968851805515, 344.476573446965, 348.991762778365, 355.613822820206, 340.86706442402, 318.063826077117, 337.937895843789, 329.837423741486, 342.2003831409, 360.820045531117, 338.614106124437, 339.282225077359, 354.952791337888, 373.556005681289, 367.982317973487, 356.571603905459, 345.641319890176, 334.471079250898, 354.473725188831, 346.89356582295, 340.53925235812, 323.578016584724, 342.936344509756, 356.049756169427, 331.274191072215, 336.120585751633, 336.710066701059, 334.122633059752, 333.823845476761, 347.978783934158, 348.028270439283, 329.005812869487, 340.399364788808, 334.694084568222, 347.597874106593, 368.49733379075, 355.764543520414, 342.456647912994, 340.334704047446, 352.972173609879, 353.800514676437, 335.567834391048, 358.367181542319, 348.462908488192, 334.655418276392, 353.929595823027, 350.446348516249, 327.249141336451, 351.242085885695, 352.866649231348, 323.723457041783, 351.37434032742, 340.277994235159, 342.417993867441, 331.262500765603, 337.384232838679, 355.586907091631, 351.891326469674, 346.754188055229, 368.443247888553, 352.580677409914, 357.625368269521, 317.130570036127, 362.346332093387, 339.070339426233, 315.420821792401, 346.267893745303, 332.871801349629, 330.013065053871, 329.527328808815, 346.701738583808, 369.637879256847, 361.466246566303, 359.476307840243, 316.704086674497, 348.606390446504, 363.212922539108, 331.286033765107, 363.298459556832, 342.903657728248, 360.847725071896, 326.997005358687, 348.576635798193, 351.044146850547, 323.001288392938, 339.966122159422, 334.3600054352, 345.797139888889, 364.042456438779, 356.59349271025, 348.474054038974, 331.411477870103, 318.137648968477, 326.906846201116, 351.984138488279, 331.354875940401, 346.889339981272, 364.610623733098, 338.378859289803, 342.938898507638, 377.508411294022, 345.617222728906, 350.010648789076, 332.870124789548, 368.978938257747, 333.49860683061, 335.925137040882, 343.206937163433, 372.15070892772, 341.961289325198, 333.775347870789, 339.442404217866, 327.853455740241, 335.095609224368, 326.668518643773, 339.025854776998, 309.934194628158, 345.990627761539, 362.782972209593, 337.947123679763, 332.680397999057, 369.285603269352, 348.680938031548, 359.626858039838, 340.23921819249, 360.842651843661, 326.465181434795, 373.861123411305, 363.212838701506, 340.000159772998, 325.315178282474, 323.655770154539, 333.775091679056, 311.343515647416, 369.072728332072, 338.957839776539, 322.722381283483, 337.370883038962, 347.564880507875, 340.576536056011, 351.08075456651, 372.500121328985, 369.215383080713, 341.615368075246, 374.231534833655, 349.723097288512, 354.88753381476, 337.600053938671, 361.062180217015, 344.345506463938, 343.83045882713, 338.438927208631, 345.704509915538, 353.267919590285, 339.963616597463, 338.379642346362, 334.50554632156, 380.220801110279, 334.038313741675, 338.208961742445, 328.498785703789, 360.744546619086, 348.645816570044, 323.43457415634, 360.901686317473, 334.725179156534, 338.919466034032, 324.353533804122, 338.854179673342, 341.578454560539, 329.532595268846, 324.24739513791, 347.551926201888, 342.30751592406, 376.379767676708, 293.352462351126, 338.496629772632, 356.376931952302, 327.151754055589, 340.933801960492, 383.126730945778, 345.262818542064, 310.736842528634, 385.001116777071, 324.637995079982, 334.825637089726, 370.131547984103, 366.92077320817, 351.331392032791, 352.40096217433, 360.903158150844, 360.093083601775, 349.387429292173, 343.774731710258, 324.267375507927, 325.090910218931, 359.5303118351, 310.403123593347, 331.334832281875, 365.212040194495, 342.870224105154, 342.913960164014, 377.316573045034, 320.854476742063, 314.929448961078, 314.651846495741, 352.974378881126, 334.700375209174, 332.796393369634, 349.128480958506, 376.649591482486, 326.216192240111, 328.013500504394, 365.826253198966, 344.135504477701, 364.058501584449, 349.88585389627, 357.698396880029, 317.772203198235, 350.896907388444, 374.014709296506, 363.191905414732, 364.679361788485, 352.364156196554, 333.351471935645, 325.151208407395, 333.769267431054, 363.163060081186, 360.837689656542, 340.383184243388, 347.028284844491, 348.884619789379, 362.859330158804, 339.575452991452, 379.450804757417, 356.554614507676, 335.713213450892, 354.90443856242, 319.26959897963, 348.865115597859, 334.334411229937, 349.948634758428, 334.398859019013, 332.117820937715, 337.510671797973, 347.543575114751, 344.241523305955, 342.497823979178, 362.31029104503, 354.693550529564, 351.431835063976, 355.27639677658, 321.921399728738, 310.67322575279, 323.807290318784, 343.208687044764, 346.571474334691, 376.619656469029, 341.616098190143, 333.854943723456, 335.958029525083, 361.383795881848, 333.008656639103, 354.841358582668, 351.737074427945, 333.552467605378, 338.131084312476, 334.32624664239, 349.230107229793, 327.944406447693, 336.108037256846, 346.203738830771, 323.356435555495, 347.694061847237, 347.485302432534, 334.28681304487, 352.723571418737, 326.793443816281, 361.271174598173, 350.466440089422, 337.107361174483, 329.983487025417, 347.34028272218, 358.248693912079, 344.928130965448, 295.152704946989, 381.15278577045, 347.949343436864, 355.53866427926, 305.515322108525, 342.460579057131, 332.327778396282, 327.695741735135, 367.172039863206, 368.354730277459, 347.241534949799, 334.112081710582, 329.970123389855, 368.046607464125, 348.026606595098, 326.973921948923, 364.465807011245, 327.293163743448, 344.000202810012, 331.807929268496, 344.20546873721, 353.147011650786, 334.510745919725, 336.787865648766, 341.992354052844, 371.954750271731, 363.378769288612, 344.288521502867, 346.207752447499, 363.433316777943, 367.88997927399, 338.094152460744, 314.72255145289, 364.743451373162, 337.897782229333, 348.854828384875, 319.719964299963, 345.354370727168, 378.05008542817, 363.171688773648, 332.733345869431, 332.117849539413, 343.68561253069, 380.60003336726, 335.648755813075, 341.247400385507, 338.373477284057, 364.233715178944, 325.935058236981, 345.020297837356, 336.633026236747, 344.944409260639, 348.98695570635, 354.462396373461, 333.732874478607, 351.584452266524, 342.000911273549, 322.744562982198, 369.024106066169, 337.68648942669, 344.669547878644, 352.786954055685, 364.521567831038, 320.005114117218, 344.539844808199, 344.324796307662, 334.220661965211, 347.611817014937, 341.400879014928, 357.431379337169, 327.883671070849, 330.404811863405, 325.586500575242, 353.525477561683, 358.669157098329, 320.663135248773, 337.543551556004, 360.355876121429, 396.863637982107, 324.417185809381, 349.474208395337, 332.196576100337, 334.22053976026, 338.699326312701, 361.544318147594, 351.49688953218, 340.884085822097, 367.005994096692, 346.50209157954, 335.508807806258, 339.42610344368, 357.88999056906, 329.49247662721, 329.237610058761, 367.580518227522, 348.312262474375, 358.153490441775, 315.861056826471, 329.586980213485, 370.427017890453, 334.775556075222, 367.835345814543, 349.879336137093, 349.088002065565, 365.423725653241, 327.303783719429, 335.037790616452, 325.699627700717, 352.713199591353, 323.938922406436, 326.065460719195, 349.214931452329, 326.161661010517, 336.966495731794, 351.467368900426, 342.748123969591, 316.139776328389, 326.200398975262, 386.591005571123, 349.315420057792, 345.996891316541, 351.685015585086, 357.35256176196, 344.315384766987, 340.854069062813, 300.312765416006, 324.262588848739, 348.569073237844, 367.008255894648, 353.281987987056, 360.940019253687, 340.611977065176, 347.796135569849, 353.764393542328, 360.458295998208, 337.239608286229, 343.117281581625, 332.782237999791, 335.095032641403, 310.030773132302, 352.771313775599, 345.070842928018, 333.71663491685, 320.734874761561, 334.098643066577, 363.278920231512, 326.223657308485, 359.236321297409, 333.468115750988, 341.978270897395, 353.762107478917, 377.836133892048, 316.952160490717, 376.534585656015, 314.385046797574, 359.661647572464, 362.610266943371, 356.908387056349, 338.544012002451, 334.192971662801, 344.875828650536, 352.449586580045, 364.948173445773, 338.277714369006, 361.816106591506, 354.134559343273, 352.533005288858, 348.209827566257, 326.201496169142, 338.540516591242, 363.440396408397, 356.173671238668, 361.336307281006, 343.781556655868, 340.136430752232, 337.96788673699, 335.78283819126, 345.524630948288, 322.506394422366, 387.937244452192, 329.943386135631, 345.700276050294, 327.060762926977, 349.271075677648, 323.769624442164, 323.341626856537, 360.253599217331, 338.679471473965, 331.69098886659, 316.538128398953, 337.051122677221, 335.206712374939, 361.556966445942, 355.197182548568, 338.761983108201, 309.092435530258, 343.235406060392, 316.508573944145, 351.646192198497, 362.941907942415, 360.419839461101, 367.807284989865, 341.356627844918, 366.728677670583, 357.83749611834, 323.339496840129, 350.709346639213, 350.363704318256, 344.899016442443, 335.943203986485, 329.108099527489, 337.169551417915, 339.124190014271, 364.113457826865, 351.754896571688, 336.704180444694, 332.6853665206, 340.968585155969, 359.677657214573, 348.991184918552, 332.965191886072, 343.423058973616, 335.604831940651, 348.921565984679, 327.87420385788, 310.272200317339, 334.389362967286, 358.160411900887, 325.479633426994, 375.691031463853, 342.863254830319, 356.744107504715, 338.025287999135, 347.259158905989, 338.995706679131, 346.388849281029, 330.020165053905, 355.914218381962, 333.90558651017, 330.545430680595, 320.643350959566, 330.266096236579, 329.582386472869, 346.639870073902, 336.670405426729, 344.94734695301, 308.138201144827, 362.583172718368, 361.03767017387, 357.007814935018, 347.11362640607, 347.432241115269, 344.4907221284, 349.861336786364, 352.325375390113, 337.471830308832, 355.404581986714, 339.396272958978, 338.364738243072, 303.325709368138, 353.866079383378, 341.684601532025, 317.668277564117, 339.625411349868, 343.756115401194, 348.28678442515, 324.046105518193, 344.163750260442, 349.176871403106, 338.562096964983, 354.035535446409, 338.821408469178, 316.391469473401, 321.156938009341, 356.845246348929, 316.070388112329, 342.229217095606, 329.201492420291, 355.460360097351, 345.517141900007, 331.088381734267, 360.321666484526, 311.659355953772, 348.327126410233, 353.903953763661, 335.080209987677, 357.758638275328, 386.725951093885, 297.821596248812, 314.394410963371, 348.002231678548, 345.120654592885, 316.749190928041, 350.892122583102, 354.707158445476, 334.616484215933, 337.33832182388, 349.974344031651, 345.738560104728, 335.126580474467, 360.974262656737, 335.748269012401, 344.29702779648, 356.181368253975, 332.532044455013, 337.490787068804, 321.823022165163, 327.980502714469, 308.086122328402, 341.698647212058, 333.607975911053, 349.864096453118, 355.120815095109, 339.957459209001, 339.904475200639, 340.595552942011, 330.054919848506, 332.695860386934, 349.537457452476, 336.171545509993, 358.359607938707, 351.975524644721, 380.522261919099, 307.049312355327, 336.534789876418, 344.167453726135, 323.961225928468, 381.60389571418, 342.328738445643, 338.118085145443, 354.319576588506, 335.499637214739, 352.25182351455, 344.303869058284, 325.424529465389, 311.658179809321, 327.402307044246, 333.733296772499, 373.267658509492, 345.516030452541, 349.822263227123, 333.255658089111, 346.117331397481, 335.955471522765, 325.270738270648, 347.507249001921, 334.752502742305, 365.563197934439, 365.424755266395, 344.901753325226, 310.01589425466, 370.133295573168, 343.427241477448, 360.535607263295, 357.123502061909, 359.712068166948, 335.380915135829, 331.214331339959, 317.150508864956, 374.740418981572, 359.911625764831, 346.978223990831, 359.083341582613, 369.028629622477, 352.473686096542, 344.732920946523, 341.386133240189, 376.844080137587, 349.349350094989, 347.66555737377, 330.573298465544, 327.287867403354, 349.942018747909, 346.439488362352, 344.794251867135, 337.477679511625, 338.080470139231, 309.953460432314, 365.68584979387, 327.005786293499, 329.059131613144, 337.841326838948, 333.016039817652, 366.663446838886, 354.158573997122, 346.437113648495, 338.642884003641, 351.029796871446, 366.769629312991, 366.547901055475, 347.376046491108, 345.596769786825, 312.959468785414, 362.06578969363, 353.302099998826, 380.233172828052, 342.4694234823, 354.76851763153, 353.193549101828, 331.260215453715, 357.70165312267, 330.856281901904, 342.590119308732, 339.880530869372, 350.834731576567, 329.040165263164, 369.040353641048, 297.136733324043, 348.82030801553, 346.154095057182, 357.105178898224, 336.618420232698, 343.121503624542, 346.317368886746, 356.373218265382, 340.639343006086, 339.439780961144, 345.121090467479, 346.633430521405, 369.087604537431, 330.18453782584, 330.160989079095, 346.713223764337, 367.276803002324, 327.550875550959, 334.156858438688, 345.23091627252, 360.846158057242, 361.193271107211, 341.611806385228, 346.793460908729, 351.86515240512, 342.374404912262, 345.817321372168, 338.619445399593, 359.952975136266, 340.993933180481, 332.40694977444, 341.501462022069, 357.266496064739, 325.201121591859, 370.417758037866, 365.791350424015, 337.545814390915, 352.269772517911, 342.90419719415, 340.542137572419, 323.694740605484, 356.197102997631, 343.49563459734, 366.687577898829, 362.893902971826, 348.274399420814, 336.859769767801, 353.40154065195, 356.063548750702, 359.471584345687, 341.379704650145, 331.305577742771, 341.953091585349, 350.275104553397, 357.743170294547, 335.952047504963, 368.355467294457, 352.95864100511, 379.565137486895, 371.137815287535, 339.928904489451, 350.156290073264, 358.875404226976, 343.82074611896, 359.551478321565, 368.084223559015, 339.107965382598, 319.94211778233, 326.237253445783, 364.644491665297, 331.436448352955, 354.692430931892, 336.304632065189, 354.628711710863, 317.355961655669, 374.969211017864, 363.527678634156, 330.835930084632, 350.297306086618, 344.840799193164, 334.013664769114, 352.178209518323, 342.457721665807, 333.935651744179, 321.293989715276, 329.956928022, 329.030876897108, 320.209757126615, 333.663603602342, 343.230515792955, 387.67770347276, 365.087436681288, 369.089996358066, 339.022987330787, 343.685761740592, 351.394945725628, 355.949217118733, 337.478898301085, 310.236083396058, 340.549042932193, 351.607685127298, 309.911447649485, 345.092136356942, 339.156197406851, 330.236017710577, 334.267424837083, 359.747950855877, 333.366669566241, 326.533907176843, 314.897748258109, 338.289869641617, 370.229331402517, 367.858571991652, 331.441197141878, 357.112777331831, 321.93953823474, 362.876110951302, 381.57040903145, 358.893417772796, 378.679397125976, 315.000890238307, 344.300395120641, 345.320259748712, 329.220407898558, 345.462235940898, 355.116540721385, 332.381425852167, 348.321879963795, 361.733383997674, 356.699139442355, 337.719000798373, 318.174637126825, 345.842251771833, 329.236378077109, 319.911323370576, 319.725119385879, 337.351214898431, 340.524075195389, 364.500152896052, 326.368973982043, 346.693154192109, 363.012542534071, 363.907311960598, 355.777073134848, 357.320023673348, 328.668378058789, 342.958372054484, 355.551812170726, 340.972176783573, 344.654351743651, 350.236028450318, 346.919811849462, 342.374669689951, 347.063380671898, 346.28181696865, 346.674407233638, 314.360318115617, 335.784264842039, 359.952054190038, 325.002497567208, 357.002356661683, 375.562883989758, 324.6303453351, 335.495602068009, 344.698235979615, 342.137710925658, 352.692476695873, 351.912013435674, 380.635076909903, 348.47260025956, 349.647310774254, 361.498955303152, 354.556372999665, 352.925648375847, 363.16989027257, 355.650022210522, 329.170579370233, 369.874677287766, 319.170028983715, 317.026922480568, 343.255997691092, 329.45835368122, 349.741938630625, 331.893675042177, 331.76762312966, 364.789857774246, 341.580579198013, 331.448333987818, 372.621288138043, 309.644719877467, 320.924084223104, 332.517870468114, 313.173574529621, 341.520630980483, 361.774521683355, 393.037799718833, 347.196912786899, 354.809857801375, 353.192525756509, 353.946624428261, 368.091659503059, 343.192856020362, 374.04333943731, 345.017072216835, 326.065445871176, 346.055945661744, 347.342271574556, 314.113425866814, 324.57984448623, 340.471025680872, 339.942023338466, 332.443440889995, 346.831993471577, 350.630553211139, 346.980330531206, 331.447633452815, 324.704688483297, 338.751335158999, 348.609038712292, 345.146688788146, 344.110155772574, 337.835503661786, 337.682341674223, 337.18380371867, 368.151870870826, 353.75259692848, 342.748980033485, 343.398083644967, 350.229376252303, 360.73029584387, 327.915322773597, 349.80710978066, 345.284117386411, 346.399883119215, 326.802046535091, 326.010854373167, 346.76142285077, 357.060934102115, 350.582072187673, 350.035077458551, 381.543450950603, 346.502328838008, 371.290648780467, 341.38955433737, 352.244232370493, 332.408814972808, 312.459181191502, 314.751957636867, 311.975587790028, 357.592010680663, 354.950598069593, 328.949830881437, 326.405855256456, 347.987514456077, 344.506366811534, 350.365643827738, 354.698404242499, 312.645268883416, 343.302139429207, 315.071184802185, 340.881615068911, 351.631434788913, 330.152603979987, 347.568508336562, 327.535527548834, 360.814624106752, 346.392354579979, 340.223420197222, 359.639791343556, 362.144447320724, 355.970829411522, 342.524481647527, 350.941842850991, 347.897188206401, 352.22843889391, 344.955252332469, 337.619879460969, 341.585801499648, 332.742209527898, 337.531829959039, 339.183820489159, 331.334337815456, 353.528054819638, 350.782484591662, 342.858682438405, 328.019260903209, 353.777677803525, 371.716987179336, 346.580625058735, 344.832755646028, 362.93651469345, 364.796677090164, 372.082353562829, 345.874513267142, 354.456620825101, 322.316010659193, 340.587270438143, 348.211414820856, 338.999190357723, 365.116388587483, 324.876324340282, 363.704499967509, 351.085740268863, 332.138524396093, 331.580231177314, 368.935687785995, 367.657358726765, 350.043410020252, 313.70184608498, 350.527101779566, 332.86319345637, 315.663924633249, 343.588347084866, 334.797356745698, 337.801215166869, 341.693777360818, 349.679164106684, 331.452060984496, 340.059667934382, 368.207190480167, 357.374157720377, 334.04599484704, 344.250388493763, 341.12512842857, 322.907297519761, 351.855712585829, 325.512188477148, 330.71940556159, 342.263492453209, 339.524849541402, 341.179556964337, 348.332742310599, 350.853495106074, 328.526178517408, 322.092573132872, 346.896428871424, 364.937310610854, 334.478620994102, 344.086096126844, 330.758286547725, 336.001541501105, 355.990655982793, 335.178211775366, 330.407230147447, 353.295187197282, 341.529856074486, 353.219135880109, 337.555659558582, 358.441059667125, 362.475825724511, 334.180270001214, 354.342106213343, 315.108931924512, 350.848876454518, 347.647421909527, 332.768514391967, 346.467038379281, 334.739162915524, 320.319038088446, 352.170778736717, 295.51496693083, 338.000104115846, 361.036033382127, 352.777810507432, 337.161810110374, 325.083765869453, 354.481522545959, 359.816555143985, 339.622680787055, 330.876075933192, 336.127044757069, 332.245582230431, 356.375033981751, 335.115268595337, 349.768809146205, 368.111598105269, 349.043284857512, 322.228217737053, 342.935967424468, 383.049664452658, 338.71670328573, 331.323091518354, 340.460887084716, 370.986315211502, 345.558390951912, 349.181430934047, 366.180806879465, 351.572968758725, 325.082318780256, 359.494221593214, 331.631796926879, 344.411091428331, 316.355574927978, 336.67254941113, 356.507217075535, 322.353538169217, 361.951278398442, 304.896339205279, 334.738662890017, 367.90570039392, 333.317901798643, 370.547595070876, 345.703735469401, 352.591556127288, 352.076213798551, 329.39131626888, 381.759501192497, 341.945583043586, 360.412280754585, 375.740562733823, 359.542668891947, 334.772554383523, 339.559154523021, 331.843146205517, 351.79292974435, 360.382697581555, 355.684094760712, 355.305795766808, 315.322720591888, 335.492312812998, 352.096498393664, 359.896227923955, 315.264053088981, 354.010874233156, 376.738580757828, 352.30971388622, 323.738442608215, 330.375433238727, 348.303509654795, 363.457684612524, 351.768105594615, 353.991024007432, 365.56291195093, 344.754524654097, 350.488184795042, 313.808488873781, 374.900931227502, 341.089735200354, 326.348215714921, 336.352285479308, 354.992327088721, 338.368536746936, 348.765089134818, 351.280379603052, 324.576033449214, 329.698348072106, 346.694171011204, 354.241268590097, 369.634556609707, 367.721547654325, 364.209478839181, 340.239353160569, 319.541547285137, 315.041518671405, 359.891346207434, 335.1441373831, 356.02208946302, 398.691594400666, 359.551700192998, 367.615060695123, 371.308880307348, 347.69608252102, 313.01747767438, 321.298476210817, 344.130319472685, 355.82779400922, 337.180150075749, 343.464133823809, 345.270986047214, 341.60161572239, 325.966879807132, 338.327265383618, 315.969640016741, 329.940720672852, 327.223736588006, 350.820894084989, 351.524980140209, 348.244430417386, 340.405036731948, 323.479171139418, 373.05032006557, 351.149329489973, 334.936236926566, 359.225089471941, 337.080310052831, 327.151165613994, 336.477365784512, 333.500703539281, 339.82360992222, 353.984147262212, 366.311564265144, 348.711018686503, 344.342959557916, 335.961041352723, 310.639061522275, 360.64342761639, 364.878983302076, 336.574424824314, 327.664326052542, 319.211135042364, 357.589866340031, 368.971105002212, 356.095475686967, 323.5151016385, 333.641841545297, 381.01971231756, 370.912706579272, 351.759042059954, 346.903627053674, 332.55073162604, 324.272229709622, 357.978243929284, 350.177496320218, 344.471777307967, 317.535446392546, 329.144924334965, 339.001269987444, 374.035718609724, 352.671958122243, 338.761302087584, 340.447168061027, 349.322225412495, 329.586071002993, 341.351597252742, 365.57015454485, 342.902170710426, 328.29328593652, 347.632140921284, 331.86537966126, 362.901874820521, 347.964518146347, 343.848670843972, 345.411351769614, 335.464417855615, 343.105957268652, 358.233832256437, 328.852666859325, 336.159224286443, 324.09350499174, 345.861134064057, 337.862451558976, 360.732523633589, 337.093663795829, 356.920968002857, 342.54805185518, 361.391050419532, 326.080386949423, 385.604257923771, 356.183615986232, 346.499503977292, 369.860164795719, 335.66264640323, 332.121846328314, 346.787197915681, 325.338452830392, 373.920303987513, 345.751585917501, 320.484781832157, 331.42080569394, 347.123403085899, 333.285489288216, 354.470290143802, 336.173226186964, 370.380831769013, 326.665738763714, 335.912548672919, 291.434713901906, 354.246795857654, 339.52519443188, 358.120366671398, 357.997525649104, 351.448524225226, 334.618832766826, 313.371885225887, 385.336046816885, 372.038448798143, 360.949471174704, 349.789172205905, 367.50951636918, 364.300559540976, 350.598156997307, 333.380514336889, 377.073105878297, 347.060620031496, 352.284670712583, 352.875242102806, 347.991954651872, 338.430083520215, 316.793775256413, 321.676037802424, 324.51481605673, 353.110032047526, 319.034680933242, 344.133080143462, 354.697405967394, 340.580555392928, 359.140311528364, 347.243457451045, 338.396155709699, 314.850137709776, 348.320799702902, 347.947504807885, 334.040516403382, 363.282644229266, 363.30236718278, 351.545062265005, 345.812978409892, 361.103620395683, 338.181100305774, 366.50880861912, 333.808249009114, 331.660898553243, 369.540871648937, 370.528933822827, 316.154253949862, 320.657825339199, 349.507733460638, 356.031571353476, 346.583457108034, 338.916676804947, 325.369756293137, 315.930312457897, 369.445669628147, 344.184118814918, 370.140908968818, 307.217200750962, 323.340215196646, 320.423903082992, 358.710167410472, 365.044946667069, 305.400556957863, 344.506933876333, 348.203100205259, 334.503763015334, 334.917593401681, 378.713641270969, 330.398323708859, 342.384460654781, 325.961278047552, 368.381210161078, 335.729728466728, 331.78899086479, 344.679377951043, 356.564966177537, 328.625381866702, 337.951307087611, 334.632467679452, 337.374402036777, 324.888240405672, 324.642981387245, 321.696358586616, 336.945716619001, 337.681842636696, 350.428942890332, 341.182268245035, 341.876888104045, 330.624285374494, 357.717115308161, 354.643785595263, 297.157554776922, 350.356286404573, 353.421583477474, 327.510103272253, 351.427402655086, 341.084297452906, 356.285037089236, 347.134923799228, 341.708036952032, 339.685403915825, 334.819131055658, 315.39131575831, 291.394110425749, 332.70345423288, 352.16690444539, 352.794167129669, 349.865317264768, 351.510369122353, 345.691845749694, 365.925269261906, 350.131600565534, 331.89965632772, 347.971639703463, 332.360981916604, 346.900861284318, 341.271511010881, 329.648460808595, 325.355857888517, 350.238042020756, 353.877207777097, 347.973909141181, 352.026896660163, 351.735715377621, 339.181285807817, 336.660374469233, 328.989211498436, 307.874178084473, 349.715232721834, 309.410470015581, 326.89007496736, 363.271889571328, 343.838825356372, 367.520698316972, 356.535537040364, 340.955552275109, 340.72304481808, 351.046877553188, 336.827428824938, 329.621235631584, 356.533280107479, 350.435837904, 340.737817582796, 349.952753507007, 359.373160815433, 352.809608121439, 337.849685093361, 304.243204523315, 335.773292114372, 308.520934896103, 353.207708562483, 340.261831616203, 323.544888368999, 363.669236389846, 345.4708200699, 326.686039910072, 372.332004035568, 362.953779763631, 356.63978520453, 356.359400419738, 313.928459972818, 322.470589224219, 372.170911904093, 339.427361359865, 323.128258858863, 340.055548163637, 335.905867623766, 341.770326599408, 336.605088001068, 351.90265988934, 371.279333361738, 351.360428229592, 350.593628410519, 322.656721404354, 336.309431775907, 356.263371115863, 332.962541406433, 339.884979957948, 313.347375394436, 334.25662730367, 328.146422263192, 358.818041172663, 347.805979836318, 343.169432433643, 340.693321276842, 339.44724481759, 313.537675190198, 366.853274215489, 348.736366815906, 337.844221036483, 328.851112135459, 335.699582046107, 344.237124037772, 351.927497691475, 335.413887208269, 310.557774470307, 343.91135735699, 353.310920998089, 370.841469281484, 334.122553848163, 349.873406810077, 371.37747817859, 334.808450804807, 372.369128190557, 314.051955313872, 361.506990326952, 309.044447651512, 336.216916663744, 329.585477794494, 357.282708391735, 344.61343333622, 390.006693386884, 330.669218497339, 327.616540093271, 358.170042785594, 357.974698948127, 331.1899515066, 360.976931338907, 334.89678329511, 355.862175900618, 326.421067475776, 355.974335752126, 327.207894253012, 327.44406895613, 334.199727287748, 352.105774578424, 328.614562157108, 321.437083687904, 327.573751273975, 331.707021122784, 329.147031987296, 355.755659082354, 351.374680782884, 349.014223737466, 358.335820558266, 343.894509704833, 337.555273113338, 334.420233844376, 331.551973753914, 330.397800024449, 332.344159113892, 349.969065257113, 312.208603129206, 358.304895326074, 336.548028295584, 343.682926889853, 335.975552754099, 347.301768597874, 368.887552978752, 378.454760492621, 369.409088661698, 351.698478922289, 347.666186216846, 321.354639880157, 341.290461644026, 329.353955899189, 336.597780928126, 311.860990262278, 377.228622102063, 347.700920988664, 329.25724231717, 337.75827132168, 373.15342128229, 332.919661910441, 357.246382573075, 351.821122995198, 326.638724429064, 343.8293950892, 335.63891396377, 336.071657106863, 373.398947504969, 340.352321355454, 339.285823461502, 324.686360506815, 341.758202656364, 359.776169540373, 345.577452050889, 347.373280733332, 354.008113154648, 357.592051851838, 314.581239052926, 336.347840859315, 335.744272313713, 336.047937889629, 347.947299713309, 331.384253089541, 344.719729337825, 353.675326650883, 367.058008952056, 338.444989177394, 335.732548024194, 330.996452568546, 343.97953986123, 364.79680396524, 368.4612656999, 349.081981757567, 342.915837011355, 339.242160678571, 310.759971040689, 334.472443946899, 363.619055437017, 348.42148101667, 339.137375874815, 339.584884211292, 346.943271787299, 342.751404031674, 320.519867884416, 351.854656164778, 320.379487538346, 361.966604738375, 316.107532724446, 359.394654267391, 335.363018822365, 343.434850148756, 318.262640560319, 343.435192950637, 342.426796868293, 329.978493826163, 325.49910087788, 348.388833773061, 329.218818983598, 322.922112606922, 317.29856549009, 355.431993859666, 315.546888250154, 355.38972947723, 345.226168964794, 366.592564467579, 355.940301044298, 316.020072064648, 351.280855395962, 363.043000134054, 377.348315644574, 355.724192015679, 339.370265384216, 330.536731894444, 351.35893531556, 327.443338757984, 331.525978167677, 331.239127823342, 323.915206063663, 336.116963266879, 322.999938155428, 368.472816804473, 336.506524246692, 351.083897414005, 330.397623317614, 365.737437028607, 350.779562666308, 362.522267214515, 322.841890330423, 351.709444516164, 366.200660190615, 350.97836060696, 330.281439079707, 333.842306290437, 357.180154448416, 317.53736527073, 338.989800350766, 317.408808244917, 353.541929071107, 318.090239330042, 355.819705949694, 350.296472017829, 359.246249195517, 343.037146672141, 358.106960778307, 369.102740294911, 384.250782814107, 354.000078815818, 345.18405451505, 322.375324960695, 298.486211690449, 328.940220355569, 318.074160447219, 350.887640095908, 341.91328699904, 326.477973323914, 339.23438681467, 319.481237021436, 328.256733382898, 354.502845665088, 365.273607914046, 374.731306586196, 366.300885066525, 314.769695259894, 336.359891447239, 352.321638567907, 335.694224102145, 375.139761603572, 351.707077275746, 345.124139038993, 325.067819381845, 352.453004262109, 326.825664296267, 354.485284382361, 352.663499326948, 331.19479247291, 343.634112375611, 370.54663258607, 315.841642407867, 356.491542364873, 346.440367655583, 368.33572137248, 331.078233876367, 341.761728159111, 344.818888715793, 366.056234754644, 339.652331578319, 312.125030439705, 337.297335443678, 330.257283032843, 333.127086689294, 369.150366117289, 339.080674579768, 333.180895068803, 359.73989220058, 348.737279228484, 367.355643962628, 319.496925092186, 342.837626059935, 341.277875288727, 324.960341706867, 329.55378339046, 344.661719591381, 297.928950266975, 354.065118010795, 362.69556371994, 336.482159930395, 378.309980046933, 328.090071188677, 363.214781875461, 348.130476763402, 347.393783644517, 348.669038861082, 331.903821139134, 353.350776083944, 348.225636989383, 323.394041542678, 378.86468332056, 373.82357494245, 334.718479006815, 355.503484105739, 367.068612015424, 334.374694833395, 346.813922325537, 351.400874622667, 354.239284670017, 318.318561986733, 351.663896117163, 357.769225481028, 352.189321949744, 342.143676977141, 350.541975881946, 343.414001557922, 336.731442667646, 337.949289437396, 317.937125425391, 348.183144376549, 312.584157214867, 322.741231135002, 363.604197594731, 335.295855129271, 336.787537790404, 351.707352505318, 380.498593027928, 336.145837965019, 370.335284182455, 365.432142103866, 354.484481432938, 349.700447250215, 348.064000056054, 357.026435632737, 318.782140538757, 319.10915500832, 329.858190338871, 369.371367893235, 358.556008583779, 372.726491003666, 338.289369028227, 334.190217994889, 363.519223001177, 341.203385730353, 321.8814033541, 348.800365808602, 368.041715322004, 322.277737316284, 353.637278544331, 355.899665052041, 338.407010205788, 310.451787871813, 346.836970974871, 369.716191482608, 347.211288625056, 356.050666407938, 350.563623716236, 310.418508442658, 353.102936713784, 322.547338463098, 312.682046057996, 337.047549691035, 313.801097335139, 367.677635681543, 362.023883200011, 344.391469395716, 331.880252325467, 339.209466647709, 328.130348272087, 338.182405386167, 364.262396726121, 381.015571170837, 364.91873330466, 304.926220650663, 372.984562743068, 328.677630039702, 340.65004871381, 334.275158357518, 344.124079719788, 348.825919643155, 322.281055105606, 324.193265452294, 347.287043158352, 332.511475749722, 360.301218802407, 345.946464407986, 312.632060081919, 341.692021466723, 328.370391710379, 347.107013718738, 362.027937254483, 347.2205967329, 333.416964419859, 345.918411339577, 323.400377635829, 343.857307539846, 328.779727536567, 333.493354293331, 347.597314917311, 321.722939627176, 335.48539151148, 346.262831688411, 377.335636586375, 326.622122259361, 328.134375823119, 341.867079005646, 349.872636417891, 324.8457372371, 370.555621494839, 337.923430635198, 356.334834124384, 318.542147695324, 337.941588283748, 374.43381247324, 357.4176934029, 359.999875312728, 346.259020609034, 315.047687464569, 296.371133144776, 335.671071436751, 343.501096322357, 352.766141043883, 318.79707175324, 355.953881836316, 357.538822070248, 312.186490618309, 336.547428454339, 331.149851486865, 334.22192801865, 355.041572405337, 332.9765964925, 322.205037973887, 340.805924210947, 349.160258742301, 310.260926478901, 342.758744981258, 358.844336107581, 327.61157570415, 353.175797157323, 355.919038143909, 330.065527781907, 324.893551699433, 327.306620777948, 330.331371275952, 362.966152852479, 351.32212243059, 305.927934550545, 314.354430383039, 323.671573077754, 333.171210814423, 332.122617677258, 326.006594444766, 331.584478968386, 365.647402191554, 330.154672929033, 351.032743328328, 335.685236762828, 332.41017033373, 344.491723778723, 346.577792624816, 339.393444678773, 338.770398099756, 363.172857204788, 343.137040315242, 336.02952826584, 332.63320465664, 348.980174029267, 354.67912356568, 320.979636030429, 349.786841340373, 363.246233849029, 350.175899755808, 350.42324860383, 308.95635062157, 348.478245248617, 366.140071712911, 384.22682998983, 342.903145082993, 352.415923049432, 339.625569013615, 343.832960572562, 366.359748477433, 355.157312161037, 362.967603502287, 346.284874758405, 345.242657300436, 355.986874402378, 335.403042078115, 337.512392668619, 329.734561892765, 329.250228698901, 357.33042770385, 340.281399002763, 363.427223967644, 348.920152206695, 335.469467668519, 328.894597269246, 337.514321646967, 365.195242454883, 342.332119683109, 351.240100171722, 334.550081203759, 355.451151769619, 346.827110594329, 350.740555576359, 313.217757664289, 340.836490901095, 364.978614515937, 354.450676316221, 328.287628754726, 324.957178273482, 352.042693728179, 344.722621408624, 363.533084030975, 311.641240813636, 350.700510072265, 343.512665571862, 355.320236072344, 368.310954357621, 340.441745334744, 365.792623958599, 328.685778401726, 345.349689153636, 363.204677324579, 324.382866327744, 339.455828114511, 352.501386906245, 362.35782409032, 357.757083537149, 328.25675670814, 332.21519568549, 361.52041934906, 346.087285757897, 343.048331762291, 367.965489012674, 340.360267796385, 338.905444042347, 318.225064728472, 384.197303021544, 338.608561857673, 379.388988983429, 355.587228485588, 362.132316355033, 365.738660984683, 343.711003835441, 337.90556413307, 339.146642215741, 344.078995371189, 315.598859536811, 329.563016179007, 346.427742012623, 358.870371604204, 330.49107797185, 354.038885280719, 351.327912201168, 335.885991677716, 316.571686535724, 347.792394278661, 331.441048967911, 344.738968653155, 354.971706190222, 364.235309527406, 360.318961758546, 325.793717468847, 360.462996006641, 333.040500208323, 331.001283740551, 332.830919622674, 347.985219117305, 365.286643547623, 359.373057939518, 358.537560531555, 342.778511858821, 347.35874972252, 334.51441442986, 354.070536138688, 335.205463716785, 354.704701153418, 358.711869472022, 361.726164833873, 341.990020444335, 347.803793833025, 348.108834928901, 347.26887021941, 348.855805011, 345.028623088645, 356.783314545011, 357.545551207974, 342.259977489167, 316.317495283153, 350.197272204777, 325.831857889918, 338.485636087453, 333.605269586554, 348.088310154697, 345.714111875193, 363.168334253286, 327.294940751296, 347.981060221077, 323.645545008217, 310.895118636027, 325.285630510432, 357.69841870448, 388.46341622737, 354.295598136052, 355.954543885332, 369.516158730589, 344.229419689524, 382.018039676406, 349.831308906587, 354.083026477761, 337.317534102586, 324.021391041773, 347.337382696177, 322.980151185727, 332.918484320447, 336.766359183666, 368.328604451015, 369.581052191082, 342.755313922244, 346.848969774799, 345.112641465448, 348.659798557518, 362.978155615898, 327.294041658802, 346.781165080394, 335.393938445471, 324.533523874098, 325.249559974068, 327.807552199568, 365.559235456869, 347.898577993938, 340.806756898904, 324.7097649784, 345.881810455708, 326.778044374513, 325.85223830828, 367.970057481611, 348.865512252087, 326.723740488634, 345.80583326073, 356.977219154057, 349.712946949275, 361.017668427734, 339.52475829099, 349.426788769425, 352.238534583742, 318.846336807072, 340.58163783053, 329.22887472161, 330.263766202184, 333.774297402409, 349.964254488864, 350.685780262562, 319.948320430477, 335.253406111551, 351.662074830789, 344.464583709289, 366.131485961268, 329.128208741151, 346.343818033658, 326.2493835993, 374.138665543621, 324.333978126044, 333.536954069558, 355.254360628485, 350.021314277853, 343.275328583452, 346.387010598997, 347.95768481037, 327.305167347863, 352.21108353711, 354.145564091105, 349.495735407398, 349.925478369182, 330.862365548296, 344.809858384245, 355.524546789552, 364.6279662624, 327.61714022727, 338.393280825192, 370.335757165673, 345.964315342843, 325.720994188427, 362.132547019639, 345.294751089468, 317.955069889335, 334.230693243121, 309.681629229558, 350.111492089581, 330.782388800074, 352.72216973531, 329.377000836583, 356.107566014626, 358.152784185769, 337.145715462253, 342.060854270498, 365.595723300734, 330.174835506336, 347.075088117564, 346.569115474351, 314.428287236982, 303.205749875946, 326.80722634972, 346.163435755546, 323.151887564456, 346.579051292681, 320.801574419959, 341.332112140748, 363.981039858149, 332.701632696701, 344.740832606032, 345.700892145119, 330.639803070864, 311.714344434749, 341.502154858078, 345.739742051158, 328.324491167931, 344.607893086873, 363.292150662585, 356.896288327596, 339.574754018101, 348.881114791479, 343.144934006843, 323.994370133264, 327.774022407564, 317.981263723785, 333.491572055214, 361.160921831765, 328.509382271859, 316.764249727623, 348.234082811898, 339.512621981264, 353.763507784595, 367.377522857298, 336.761003822917, 351.057338161793, 358.243849280198, 339.968288292252, 333.260924572683, 353.12905636759, 365.598046306873, 355.223050226742, 360.010231550807, 328.762735279936, 359.189721475728, 342.191341043949, 341.500380005444, 347.392558740068, 367.791340333343, 332.05886681898, 370.659839800658, 341.646955467631, 350.923794974824, 361.236600648339, 353.94938514946, 336.10192093217, 360.95556715509, 349.426784974691, 337.752961905931, 342.429501723881, 338.401279190628, 353.93854961927, 309.261353982164, 359.132155252796, 337.006418141012, 337.49718065389, 338.270230309673, 353.642480159204, 373.918054461641, 348.8035096359, 347.253611272315, 322.030907387, 333.526746814337, 354.451123281078, 324.811508911194, 370.830676014468, 369.653661948517, 340.367043452199, 339.477440923686, 327.655008036939, 327.220471982098, 314.764104541166, 355.081383324815, 372.252431273994, 360.851350153865, 348.368768838479, 340.617383434537, 341.11348724672, 350.576438216584, 328.153315132217, 341.403245107622, 387.567818202386, 366.518145041727, 333.539798895829, 338.34773352577, 344.091698049857, 319.406948891128, 370.465234887494, 328.878408175128, 349.920107161507, 330.254602380561, 326.424614958425, 329.875749009081, 359.646484272487, 356.928274822484, 305.804262584906, 319.754205408383, 336.073505951129, 338.835853322679, 362.876769495867, 338.630027625874, 306.303630152376, 350.243272717759, 362.195600666856, 311.189592830567, 335.228224972326, 331.371344615411, 338.969342609705, 341.180490880767, 334.613568403363, 342.051130201664, 335.278779455235, 349.955609349127, 344.461642554303, 341.136324435341, 335.0702590892, 357.704211956934, 351.2663426987, 347.510143938955, 343.590672944253, 359.614789696711, 331.459444544919, 325.483556964294, 337.564245160893, 316.059525181837, 360.294541275241, 331.275211468098, 327.108135248807, 348.116152269957, 351.771206937891, 342.512623815058, 325.682816532759, 328.708286771732, 359.257213496848, 377.384776445769, 333.821275861961, 340.442203151048, 342.002733014135, 310.662656010807, 375.801875519219, 363.215855733135, 361.706006826283, 352.361852408714, 317.409107138775, 336.929163214155, 367.730679066644, 360.646848783816, 326.214612775306, 322.588974081575, 347.952737329773, 350.824813927322, 357.659531542555, 350.404756006112, 366.337107726494, 317.248178368855, 329.406684290514, 330.081633816686, 352.328688147853, 352.522820706151, 346.423177431911, 367.56899129775, 332.528140069972, 353.928819660125, 363.248100496035, 355.228055262147, 352.940782245102, 332.890916865818, 324.685442219159, 345.514361249569, 346.388342465976, 342.107181020192, 381.991594474773, 350.658612354051, 365.83109879335, 338.441428464809, 332.402968462456, 325.360977245999, 350.712039956188, 344.047311594534, 375.165823000231, 316.169363881408, 337.635532537586, 349.798218358474, 324.164414364659, 340.832356078058, 342.710391443483, 369.890633676861, 326.969534764709, 333.248546817696, 355.442037283473, 341.641545354762, 327.163971811438, 355.310307242689, 362.175569492789, 323.38938284121, 352.481684112227, 332.077277735691, 320.444748072255, 349.02716765667, 363.40948561164, 355.50059476958, 348.819550787941, 330.265334957803, 308.780360482361, 329.463002219744, 311.278942620083, 355.813214226267, 356.581566661874, 346.799119137402, 331.170959573902, 354.04612876361, 357.906748977919, 340.968571485272, 347.496265672772, 348.950239435451, 341.038015732801, 335.863244400822, 337.895792711577, 349.762441370838, 363.662836756705, 351.140510919032, 339.51184074186, 334.754727794955, 377.494749875232, 348.622880535175, 334.966375203041, 345.709110954611, 312.981475414201, 370.302114471565, 333.337247121513, 364.886409694773, 337.293162920169, 311.168207333899, 301.441533893958, 330.804607772161, 330.487425759242, 326.79903101446, 339.395314187794, 355.229524384974, 347.141072218045, 368.56087652693, 337.673315153704, 347.739123347536, 366.012443556991, 330.425310174408, 336.068271018974, 354.111449131773, 334.819232085875, 344.312918497804, 342.784931331757, 346.225622974571, 369.299611018061, 310.252928409059, 343.793419792688, 319.775495153488, 373.363314553157, 374.825582845554, 349.929526767775, 329.271379585248, 337.738868954938, 322.738003103088, 328.097453181356, 322.019002763022, 360.972077226405, 353.840448535606, 336.371398747133, 336.988645327159, 365.797044720509, 320.327381507481, 355.124924965649, 346.576696107867, 332.918175492829, 333.248598449584, 310.32409744816, 343.68190883045, 344.191381527944, 367.399639773713, 375.346651259545, 362.66605403282, 322.803123440338, 331.352644072561, 355.412448163589, 325.99659337674, 314.291309950618, 359.716244750879, 361.996528559094, 381.29684528751, 345.565684584886, 364.378145326931, 340.458504886334, 332.660459085428, 323.216322364981, 336.454937717408, 341.93906494316, 353.729930171495, 346.686723185476, 332.00729541271, 321.747615810792, 353.461230888834, 351.81550306513, 342.053484253618, 330.107278010226, 358.775510942632, 335.759004949996, 367.370980184334, 350.196229081126, 327.904481252032, 329.972873061437, 349.463676864478, 328.075102809215, 337.058108116086, 337.215877168453, 357.58896034201, 347.468369495611, 332.69581408891, 364.818362561296, 353.365893132951, 346.461828127304, 348.461946921555, 353.004925927115, 336.28410864768, 357.725877570173, 338.984467757827, 330.524652456304, 355.657509162091, 359.755093342261, 316.928741692436, 358.956601488675, 323.300209843064, 342.486595710256, 369.720202804042, 357.194202839479, 301.744466992148, 322.285636557014, 357.56815425612, 320.496629401517, 361.7532020072, 333.626322919385, 338.180030846123, 353.062330868904, 337.898340484269, 378.855711848622, 374.386250163266, 343.887462947305, 316.408880314487, 346.75656951217, 356.88343962345, 336.973005915782, 365.847212187963, 338.495377277673, 318.15504317389, 343.0968550679, 340.65610036905, 316.048703399931, 362.655103321737, 354.274378450567, 333.060840177352, 354.141724068862, 359.11393775778, 325.817163722377, 331.506455622131, 340.616878403109, 312.103679027213, 330.718390653276, 336.588550950871, 328.88980916302, 315.593309379618, 333.963798755973, 359.929464700522, 334.128949342604, 363.027605049203, 356.063595125688, 343.750212988665, 317.044700433365, 329.336982928763, 368.649273076309, 371.235178065361, 340.239298095168, 324.983626277007, 353.289076148815, 350.469947741183, 368.677138638621, 357.123461189182, 329.58799137226, 348.325119961137, 364.820676216154, 348.320424533484, 336.741317381795, 342.901768795147, 320.628824333857, 337.560056064679, 319.474741706519, 338.830700908641, 341.109299692937, 306.933882714563, 336.463097188376, 360.991392349174, 333.155605013008, 331.103606074593, 338.266755073743, 323.33503547652, 363.4882658081, 372.663792544249, 342.765609931535, 364.237790404448, 345.72773582984, 335.337771658089, 333.874438864736, 341.411393299415, 344.152151994058, 351.150952786725, 340.715291542787, 346.849807175739, 337.8558775836, 332.426673955331, 334.771923263096, 338.722372841866, 338.746380259514, 337.215560076625, 305.585382006502, 338.202368530575, 340.186253643958, 349.199138939173, 325.446787954077, 356.180658053805, 352.49523334062, 349.540447665335, 349.354067640324, 332.041331158486, 362.929957528838, 343.460196593246, 329.648863455357, 322.764839406243, 346.029183442778, 357.893887311583, 330.969677170538, 341.738943060174, 348.583162638159, 361.955763495356, 310.734126558584, 344.159331021598, 318.742218149503, 345.300236950981, 343.348481552426, 354.1106126408, 343.996987911128, 352.480612040187, 342.420414601819, 334.922453433029, 355.380745200282, 326.33883001374, 329.684795773454, 352.338071443993, 359.822425023537, 360.230685211762, 313.863558872689, 326.039829301244, 366.864002609326, 341.612926579046, 364.555415720226, 359.705290105537, 359.904203156854, 329.574700767752, 359.879600489623, 363.61750674494, 332.465097448381, 342.574372799607, 318.523841063153, 357.503988158796, 334.874744862743, 343.116194168023, 343.29475633442, 328.801944848776, 311.802350170242, 346.389223339185, 324.871787772835, 372.92445416746, 356.183689337049, 342.849974919866, 336.417721028284, 357.597222217206, 293.744286968955, 352.17171199806, 331.472931428098, 316.644962737738, 337.770365251759, 351.146792530351, 308.203753318026, 345.937202520461, 341.819850249379, 347.740350733001, 350.760490865918, 350.933613601667, 346.950116924844, 308.604914799607, 339.97294784964, 334.040053801911, 365.388889970317, 361.525426295547, 347.882532434307, 388.31011344793, 360.141947712223, 342.307064341537, 325.306793084144, 349.773886412842, 387.635764022089, 361.865923402243, 345.615217206453, 344.859128594428, 303.686132928421, 334.261530445956, 354.032845150807, 377.110415282844, 320.513477915459, 331.503151650339, 367.8084328552, 342.228543112163, 343.06792923633, 344.49203464504, 337.501222034164, 352.67791431108, 349.223924333959, 366.267086392357, 353.544266797997, 338.661655096461, 333.818565523568, 350.371848652334, 366.205462950503, 310.759447433083, 366.67266018304, 352.87756850414, 312.464462045905, 318.013869139724, 369.024521887185, 328.993150662085, 347.39840331924, 329.40709932694, 327.966937243985, 355.240051171907, 351.116833815083, 334.325292935775, 347.265767848935, 320.932557589552, 327.20420593363, 337.41281442347, 358.290375030334, 361.897636704968, 311.342897807416, 311.687798493563, 334.209770919171, 338.049188744377, 342.142011118516, 336.392465462089, 312.14346481732, 349.482322579978, 372.012789993417, 359.065230606344, 324.863008446705, 361.82645434897, 346.701481482098, 322.300898160046, 349.387235664864, 327.126319164073, 324.654701628157, 365.880796977405, 360.788085475484, 364.754799171384, 338.378145512738, 348.085334777863, 356.875679879493, 309.864732590269, 353.022572694547, 325.927030763583, 372.502905064906, 370.588585738531, 347.871511311784, 314.78611854059, 341.645780039005, 365.709689976598, 357.649164054296, 371.2264077286, 354.842726888174, 366.374593741739, 340.123098062988, 356.202193719029, 373.084467956232, 328.212670912664, 355.095422651396, 356.753203068408, 357.008181831744, 332.462960461799, 358.318967287606, 355.879712565919, 365.397799358901, 324.933346741158, 347.632307536128, 356.043746075474, 359.339336359052, 390.002305673245, 339.458344584688, 346.866954374857, 335.953657703773, 369.085146259104, 358.074602061217, 350.446208888074, 342.658405883543, 325.393487283476, 325.923180987209, 356.776099512129, 346.900421995868, 325.52726507104, 375.00991523133, 318.667824653992, 377.954122983227, 331.815005798953, 338.290957782115, 338.506964010223, 368.102032976078, 341.246323934087, 370.066974613682, 344.350836988575, 372.851653803788, 341.300169299755, 324.877923500258, 348.13799821504, 348.638670114406, 386.835504752167, 355.215613182361, 348.187958722146, 354.427938777355, 339.370842996234, 340.526729754713, 326.661373442904, 357.217960438026, 340.847613617425, 352.796029846878, 358.975112504212, 365.585371902252, 340.31468619309, 307.405855012934, 334.865146500433, 315.689986483627, 336.744867668892, 358.800395939602, 328.649370293285, 323.308990850352, 319.306392039499, 343.991865977031, 321.458050175911, 361.808517493439, 366.585934708221, 354.7548468504, 346.504019719111, 358.527584928463, 346.125574359279, 358.454636024818, 307.022794109274, 315.184955092128, 327.807510063198, 290.251716070022, 341.27106709524, 338.57373112399, 361.652683412097, 309.101063345043, 323.634957307887, 328.283903386639, 356.580693125207, 373.318994210002, 323.801056041366, 325.346326919118, 369.382025782767, 351.791514045629, 343.213978270009, 340.029761609474, 334.654302853187, 326.621353150233, 366.362175253381, 349.410991713262, 363.186197704679, 373.665111440777, 334.389934358642, 369.769345287002, 381.628740329778, 346.366888430241, 357.347810432573, 352.630517187027, 346.643290127953, 340.540055278666, 345.342233854508, 340.088558310007, 324.480701255042, 331.951498447229, 363.548330092639, 352.087167808881, 386.188205958898, 332.636889261901, 336.905289520552, 336.761331088388, 320.699262803027, 317.294551776197, 348.258706607461, 365.565652496032, 347.739998684188, 325.058134591264, 352.82248527739, 350.783783939497, 326.446353222559, 357.284613639744, 365.886907346666, 343.918465891401, 342.464939444479, 371.149786499786, 334.039791673348, 332.709175512915, 306.907961090584, 382.372923154761, 337.002702176883, 331.266702847932, 355.567053154856, 330.78720920189, 353.796373175934, 321.439667958265, 320.931739145637, 331.304089176796, 344.082532746936, 334.759722841481, 362.748095903663, 338.648781784309, 354.386554767375, 336.963517126297, 338.885418957901, 339.968611830179, 351.916977466215, 343.022831157269, 349.57542739194, 358.162239087473, 314.390840031381, 363.230472140726, 306.953548278706, 311.138892527948, 306.218532772695, 368.589645108471, 349.056607091284, 335.161486430468, 352.070346701539, 317.334540793026, 350.252605251638, 329.847406651778, 325.89021928312, 332.009700223362, 347.140544108326, 350.810895190517, 332.843689326839, 359.898415188157, 342.065300812164, 322.84842470085, 333.682454595122, 330.250602658961, 371.20918391958, 331.301640454792, 327.244096621012, 339.776092077764, 328.210145939704, 342.91448603738, 317.988248471361, 318.781436133498, 341.037731735776, 331.676669327195, 325.094337430884, 346.22257719632, 362.169865007532, 340.119340484176, 343.803457543155]];
