# Supplementary material for: Hypothetical Outcome Plots Outperform Error Bars and Violin Plots for Inferences about Reliability of Variable Ordering
Source: PLoS One. 2015 Nov 16;10(11):e0142444. doi: 10.1371/journal.pone.0142444 (PMC4646698; doi:10.1371/journal.pone.0142444)
Supplement: S4 File — All experiment interface and visualization stimuli code is available as a zipped file. (ZIP) [file pone.0142444.s004.zip › experiment_code/data/one/58.csv]

	sample_num	task1	task2	task3	task4
1	1	503.244689536211	675.538984099602	150.564473355179	347.587858040607
2	2	529.011360705092	670.85016179649	154.117084646304	344.314531522043
3	3	521.439547423706	670.744781783561	132.1249954288	349.839241405219
4	4	535.085807637253	666.988877259619	127.711388373751	343.70820430781
5	5	528.021093334036	674.416688244224	136.445784013427	341.817506325729
6	6	538.975015392637	670.762668370218	137.026409045061	343.417397535647
7	7	493.344090887702	671.789221853608	125.394654345178	346.133658126906
8	8	550.502501841644	673.796588960156	174.574789995468	346.454492664584
9	9	526.162531608686	668.506835894562	107.36100988385	342.93496849181
10	10	521.993599976676	666.080428031803	141.370006914995	347.946789309413
11	11	534.090454336242	672.418408626604	153.622052413134	344.43591679056
12	12	522.325704324415	673.746709902783	119.735791505764	345.943873446789
13	13	520.905799508944	670.848870541208	144.606338465834	345.480528789103
14	14	542.985369659106	675.171603863645	133.435342498183	342.852087272096
15	15	535.065350153365	669.627527644738	124.1724329536	346.344328355858
16	16	515.673883748108	672.811393709774	117.99841279178	343.891574468387
17	17	525.48346868497	665.646121821169	146.444011101738	350.259333444362
18	18	512.672682874465	672.464690856391	106.29739563255	349.016865405739
19	19	530.565337030317	675.015593561105	128.874482253129	345.968879084256
20	20	528.680206655742	671.46107708852	146.042323967193	338.411618564955
21	21	488.809535865092	676.27862793068	124.139347786648	342.708101781185
22	22	529.650388272889	665.903586429166	144.831389982581	342.28417106518
23	23	525.480566894516	675.252948922712	168.229129914159	348.707508574505
24	24	526.705528538273	675.879628596927	116.416442785323	342.024947179231
25	25	545.765210429557	671.844581056556	118.905241972441	341.871251300807
26	26	537.011329647308	669.012213381417	119.019013462214	347.554759690038
27	27	532.440004319809	671.220389662793	131.659902521449	341.932395992871
28	28	498.987905489984	676.854960186539	158.800927589536	339.74990823187
29	29	510.098396895693	678.67761996016	138.693761616348	346.778646541484
30	30	499.807919719588	674.875523698948	123.682338970232	346.932263283663
31	31	535.048279284154	669.60019841373	131.845786948219	348.206401971524
32	32	513.412049164136	671.249517047665	148.834819187375	339.631406153543
33	33	528.969323442904	672.577162243803	136.513399040398	345.584663391726
34	34	523.94035096138	664.117168118232	124.185856477891	341.458535434269
35	35	514.915596746581	668.986000314465	91.280517945944	340.813540922238
36	36	508.934486855788	673.521176554247	124.469896059767	349.003902555943
37	37	523.905756179224	673.88253719892	137.234965324243	344.554195050736
38	38	511.567744225494	672.982307016614	146.392318404165	348.668761757832
39	39	536.077757194327	668.235915764336	119.165943936579	350.109033977781
40	40	521.148963950114	665.102416768757	128.923176674157	341.088846646085
41	41	529.650283825734	671.464277453152	133.562416658857	351.210931606194
42	42	534.644557175375	670.985855618125	140.316902137866	345.489360084145
43	43	522.595397378611	673.059767744693	130.980446391539	339.717213400496
44	44	506.462737605653	673.603662032403	152.975688384837	341.679363991357
45	45	498.351927550457	671.565333463971	140.533672626644	346.04457063031
46	46	524.123243038336	675.631106851553	116.954520058377	343.57652849703
47	47	539.01386473189	673.383634663954	129.739265417668	348.130079802647
48	48	541.149585867636	665.472122829758	154.410928116244	345.73529258357
49	49	490.497005507435	674.359081598658	131.44077855072	344.815835287235
50	50	488.669414020093	672.255688131045	162.629991689781	344.296429104952
51	51	518.614391552666	672.943053223893	126.09774306408	350.185823367064
52	52	530.351848431062	675.868699519548	104.712829182607	344.940854280225
53	53	525.356962785635	677.862473133998	133.67124435112	339.472501111408
54	54	499.575103712657	674.075672385012	143.717112696044	341.440227015842
55	55	533.377044847781	671.43410282028	105.396459254348	350.274946270004
56	56	544.967518658918	670.387380034828	114.736346384983	338.893542227637
57	57	526.271220664943	672.837163619407	117.875447199017	343.079634737257
58	58	544.810751783954	673.980806831148	121.149488405713	340.502126798006
59	59	508.45639352921	674.093623508596	120.434126908496	338.731413488414
60	60	513.834994276373	669.340728155788	151.160316143923	345.310720849992
61	61	525.817831233111	676.879192780775	117.063793882407	343.985474992234
62	62	508.036083977105	670.908056711316	127.852203783707	344.330787597635
63	63	511.004169432883	668.859350769214	133.489822176474	341.371327990526
64	64	492.753240077032	673.621382089664	142.500758568719	345.262450124374
65	65	528.075402303204	674.933098853991	119.368713973251	341.394001010296
66	66	554.093781004354	675.788443096898	103.9148443091	347.851915080849
67	67	538.461604456147	672.392459485778	138.040923797421	341.21017870561
68	68	581.898466889537	672.025871481643	128.663791186125	337.693421508271
69	69	527.644882114795	670.061138229679	121.40427019314	343.163015474852
70	70	535.908461349517	671.502820113814	129.88658710336	346.898747236898
71	71	534.056246615295	674.987504314801	133.152064823559	343.854428850413
72	72	532.085088801205	669.351736789899	139.412332076045	340.411667254006
73	73	539.374713430037	670.616798357248	154.653839607823	342.468695770043
74	74	509.279986280895	670.950162760016	150.022828656771	340.87013053545
75	75	517.707626853752	666.376570424789	137.000350567693	346.437887507494
76	76	535.676365595334	671.39873971356	135.053326763407	347.961460162207
77	77	535.793553272408	670.673964099413	146.443875677767	342.267598802982
78	78	538.291967281798	668.549998944145	140.211515754545	343.04289103576
79	79	539.441093450764	675.02487936021	131.871784652531	342.792031862317
80	80	555.446484648906	671.21823470072	147.696361574657	342.989708401646
81	81	525.13233714212	673.329513252477	124.530412580094	350.756141725201
82	82	499.061258928064	668.224137257675	165.308789883173	347.106084701764
83	83	516.969576402823	670.638798582361	129.746860603198	344.616555472412
84	84	520.249859453017	673.473948593234	162.299509686963	343.957668777657
85	85	519.416011327805	669.101150751028	152.147736230105	345.154421426503
86	86	559.569224103829	671.836026787612	152.66584936564	342.894259453652
87	87	530.589627938083	669.852899453991	125.730964678736	342.381326319946
88	88	523.263458801082	669.475525401015	113.185088457328	340.708001811398
89	89	545.26580439049	676.519527537505	109.367321242423	341.700771778271
90	90	512.754302889526	677.541726227085	131.073279998862	344.20273828181
91	91	525.442834263462	673.678032721739	104.01874605522	347.563214494995
92	92	548.182172473615	676.371149066768	146.165000755068	339.868922470137
93	93	536.571318648987	675.050113882479	136.974481432159	342.5714913502
94	94	540.277816134281	670.910915184027	119.132659199232	344.376817575796
95	95	530.541469628206	669.368668624558	144.154276646982	348.557217210026
96	96	545.111960432432	675.485024103305	164.167050376063	347.480793137741
97	97	522.724332784791	668.6404452528	132.676860741561	340.218967156708
98	98	530.213449238778	673.247383469474	113.156063207468	345.525811007305
99	99	543.420025420078	676.81553196969	125.309958158394	346.629143445725
100	100	513.571990908741	672.298839785456	116.309842499431	344.649960072589
101	101	510.191719797605	667.554624046773	119.60430454483	341.807419330807
102	102	527.859010505394	669.667180849652	117.7149837506	343.228851654814
103	103	540.402791965855	671.433675538784	123.096910979875	343.261803546393
104	104	535.702624337121	671.332894153518	142.25162115439	343.969034080018
105	105	521.213925318979	668.026814530071	110.102138241586	342.682700976861
106	106	517.384427830748	675.072502293179	122.499770667093	347.050107533613
107	107	528.674481254701	669.238672586082	130.740926428307	344.585315261068
108	108	535.439244106826	670.398921030621	111.842351895224	342.737221888724
109	109	515.699707693075	666.231582841357	106.893314685624	351.313288832066
110	110	514.362897683886	665.732383543016	154.519280764706	341.312230308716
111	111	539.531094286703	670.234864410119	133.493374224484	347.630028456118
112	112	543.358116524815	665.199351671923	132.503458465311	340.554740640426
113	113	512.722017954419	674.755996958916	137.778827579564	339.395798629231
114	114	525.42577153387	670.046207273917	134.839742569946	342.197191647957
115	115	549.079161534309	669.461413844645	143.387202011093	345.005678433277
116	116	542.763853770865	667.582513237756	149.985269898036	345.250429476069
117	117	507.284069686228	673.555264923434	143.250681728743	340.437543207778
118	118	525.296348382684	672.763235180731	101.595363512836	344.498650940198
119	119	534.936880106463	671.931502111211	124.413381105303	347.076798985699
120	120	548.769904001311	670.231200560738	148.174972932517	350.058528053487
121	121	499.380038517628	673.368321638608	126.805644503658	345.708245490706
122	122	531.579635138034	670.810407575898	134.750907953254	344.442631138673
123	123	507.522473317651	670.947905365016	122.547791686578	344.582537510585
124	124	490.116219632857	672.935120560748	137.843559764854	347.842835946429
125	125	503.02168248713	674.08165287621	185.281135624737	345.510705386003
126	126	526.716810704752	668.313441026488	161.987373986997	341.264105536776
127	127	532.367003418357	677.93901127978	130.559962879975	341.458452613599
128	128	516.485985745592	673.122623722084	108.25748492065	347.231113849975
129	129	503.59969997957	672.338941244387	94.1520631481374	341.620411598988
130	130	532.822722496463	670.782328900928	135.535323366813	343.018551564986
131	131	502.277580811265	671.414412552354	138.438761114865	343.069470497118
132	132	512.683323199639	670.741481054841	97.4137825656302	349.494456340963
133	133	541.712459562432	664.931571930173	141.166178088139	342.496401375962
134	134	507.033710230103	675.291072493636	115.084800712807	342.053609915256
135	135	525.568380520198	675.407346700824	142.781305466547	344.178084429476
136	136	516.41465105748	672.036921586837	119.027760669566	343.047189022983
137	137	523.02494446392	670.386223296858	120.948943097255	342.594591850078
138	138	513.377418337077	675.97808730529	142.498160579543	348.94440187063
139	139	494.485736281514	673.061187493802	122.658279060861	346.945671898359
140	140	557.227779176201	673.442715390905	149.873634630333	342.008328779673
141	141	530.863825319749	671.492077153124	115.705477937328	342.68779495718
142	142	537.317820652385	674.768764460087	113.139028719872	342.54603366784
143	143	510.90183200014	672.989666542258	125.737603047792	346.900257709731
144	144	531.42273681394	671.148186023753	121.907111288459	347.789416492439
145	145	503.275475468616	679.045009434613	127.985442828744	343.116694665977
146	146	525.081368927784	669.904908831559	118.809489292076	346.980690171158
147	147	497.809110899659	668.740027833531	129.948194247155	344.587958426015
148	148	533.011941038917	671.315234195175	110.239673415776	343.516989782652
149	149	503.590461254296	671.55864279833	118.244448116946	343.855026260264
150	150	530.144383861547	667.928222321094	135.986210488377	338.859128921573
151	151	543.916003443892	677.966640750166	136.654002766746	344.646121269389
152	152	488.372856145529	666.860081424157	65.5531549186071	346.24823210129
153	153	534.104886900148	667.648090242695	130.169088292834	339.978231328795
154	154	540.57618663097	671.088037126028	103.846466261267	340.886443067695
155	155	527.752680006241	667.592843498125	119.620470362312	342.564587620818
156	156	504.112930451578	673.135821857043	122.478028058194	343.903049341899
157	157	523.306906066121	677.926391501151	169.920069312943	338.15941889715
158	158	527.84042674388	675.416975717521	168.603293733871	341.435271571297
159	159	533.586265869725	668.463445995375	128.373310352878	344.281838221627
160	160	531.783964014761	676.206378745606	105.15420792721	344.324522856782
161	161	536.990461953608	673.657821347885	137.105567150533	344.367216190571
162	162	521.385103867514	677.743177561103	149.373602032001	347.01923103258
163	163	527.157831504505	671.912612293855	110.367837100207	338.714048581253
164	164	517.371044615134	675.767706253632	158.225491906025	344.56327103986
165	165	512.510573936783	675.668352421377	107.808989714091	337.131340894555
166	166	510.495084491659	674.442850924882	119.445474379861	343.601860330423
167	167	507.104044625216	672.906311014089	129.466169113667	340.784568824873
168	168	517.930565300528	672.70791375728	128.847140754643	342.550930931532
169	169	484.614236193887	672.680025626954	138.915686028853	342.805895608622
170	170	550.164514112848	673.810885381124	118.381331711467	343.163052657941
171	171	522.446164872758	673.708172769371	128.044066820517	348.206774127799
172	172	528.345504273911	672.220723588969	126.987912948158	344.565614498559
173	173	528.445983954802	672.620601867924	149.125903086931	342.635523232197
174	174	518.988236720121	667.945607273134	126.431416033441	340.08091085505
175	175	552.139031488588	671.797547817076	118.240833968961	344.003270218119
176	176	508.221240527015	670.342654950801	122.329468020216	342.624439724011
177	177	512.651357486437	673.513162064958	136.662053791692	349.008767663564
178	178	516.687285804848	672.269143351147	98.8909092155605	347.292448295011
179	179	552.804136289913	670.555995857218	107.631906634357	344.719008796731
180	180	494.713242109014	665.519114331682	147.003428891553	343.429287214347
181	181	532.071324276227	671.316968559806	113.910228229971	344.443227152439
182	182	532.893651052334	680.084312983036	155.661874261702	346.848852627905
183	183	545.701042109322	670.846258889796	130.259235009614	345.578188640088
184	184	524.456357359463	672.174084379722	134.419607316593	343.470246340103
185	185	506.585635650857	668.842767719958	118.85398947404	342.21428493625
186	186	514.797600518189	670.362738093784	137.462437753492	342.353813755086
187	187	536.458421993119	671.022686173144	130.593049378325	340.542490664395
188	188	538.289375166913	670.579202220131	137.099252123149	347.564469240477
189	189	531.450666056891	672.610135492267	110.859100706948	341.675224030271
190	190	532.216466238459	674.097643197889	104.294344145983	341.610943724216
191	191	535.084185313392	671.233874576212	144.716858867051	346.38110299957
192	192	507.489339291827	670.711603817969	138.880664723571	340.024162343181
193	193	502.542698916287	674.074871686353	121.428917884929	339.987977548862
194	194	531.954769142087	671.104879867933	143.86757152069	339.890542181325
195	195	537.008516232734	668.55890816237	143.144634750733	344.333615473587
196	196	540.464079721641	674.629546723394	128.551127252292	350.300040927065
197	197	500.666323961905	673.470398763517	173.065909044358	348.050446025496
198	198	545.029126805064	677.500852950055	103.68272330516	344.09837737956
199	199	521.390463071891	664.234718258712	141.079640717794	345.32867117245
200	200	520.170645341275	673.664073401901	136.96267677015	346.671063539451
201	201	561.339658109077	668.42826249728	139.860035183525	340.600686044107
202	202	518.949148344883	670.118356267445	131.149699904033	344.480066722003
203	203	553.485843138089	671.839924625407	136.468885680457	344.897094090745
204	204	501.103030635454	678.789866987839	103.240928289107	343.408182878108
205	205	517.398139729854	676.638316963052	128.276793444399	342.539580756026
206	206	538.755509824972	668.978840336501	94.4661314172545	345.78672570106
207	207	509.169024505752	674.714366703448	174.550497248786	347.879291240152
208	208	481.927015035176	667.988132132337	101.950513612879	343.541964108707
209	209	516.757144256429	674.353515362385	139.094132176883	349.557916056436
210	210	513.459104728984	677.683824823857	118.563821361375	345.347016796937
211	211	500.455503514255	674.206989221655	117.784481262206	344.753478267043
212	212	519.454781863635	669.733818358825	160.678033197579	343.936437820713
213	213	522.361255472843	667.716599375774	132.16716428607	345.900852020454
214	214	541.987547730684	672.096986698683	157.404565016182	338.742357616144
215	215	538.376888924817	669.724549262627	132.796585679492	350.658808318176
216	216	500.440693346267	669.956181340469	136.724349732934	342.605207612974
217	217	545.107990469956	668.818972032834	133.548209584203	341.355175281975
218	218	533.591776138491	672.253786958816	115.142975708528	343.977217966333
219	219	529.92612019812	672.059325059983	98.8794112254834	343.834166913961
220	220	525.4191126403	670.047411787611	104.480684220728	343.867833218817
221	221	538.964498384047	673.379638479685	147.807862280781	348.283955587805
222	222	533.686338355624	669.800616661047	135.189225773632	343.401584934573
223	223	525.28192863477	673.717288080283	129.242532265619	346.998992954069
224	224	522.408229970403	673.609402578983	118.175081936634	345.132596588127
225	225	511.529255560547	671.870715399497	141.766613330034	342.870835320472
226	226	514.747412380953	662.641987031039	122.958621696381	344.512354574327
227	227	524.422338109994	668.976879681722	129.691036766542	340.969086968149
228	228	488.658659271851	675.122867555361	155.037427042632	342.027879751845
229	229	531.633919493745	665.092711454369	161.953749577583	345.232763362632
230	230	546.400634525177	674.224542581368	145.165784992479	342.698522470185
231	231	496.028890404782	671.93159269717	109.00982467226	344.241410462242
232	232	523.561868956008	670.309196982653	132.41982149974	344.593582803697
233	233	548.346611223998	677.439651068733	141.096870194281	344.564548659349
234	234	512.495154383098	677.764968197409	123.722451839245	344.547091537552
235	235	533.143225624796	668.094689512565	138.058398243883	340.406061469061
236	236	537.338966670395	672.929190950579	164.702740279327	345.444236750849
237	237	548.940207858288	670.526444091285	139.182479157335	343.1437063103
238	238	537.258110690734	671.996341680005	158.172445956456	346.566056913714
239	239	501.142638376222	672.53440683259	131.940622761787	345.148467280157
240	240	476.611617932158	666.870857017398	126.918699663704	343.120514984116
241	241	536.47799582598	668.79642493385	140.879199070129	339.39478517377
242	242	540.926187642478	674.586765716783	136.415618141185	346.378587230489
243	243	544.550738349394	674.146638675252	126.229895426642	345.18511517886
244	244	542.69942742939	668.922873746137	123.811838350252	341.516315751534
245	245	530.5718582541	671.490954269971	153.967522913034	344.683222949504
246	246	531.669123949282	677.083050092986	143.793007425263	341.119348144937
247	247	539.291245129911	674.557868005826	124.156335062165	341.297248612353
248	248	553.69615277738	667.45419407816	108.311782949605	347.704503728143
249	249	536.845224784186	670.96997674472	118.652401198527	339.005058269471
250	250	490.724793220738	672.864286664297	144.039940595713	343.331026218196
251	251	508.931583320912	673.054255693255	108.57957609758	341.907358376915
252	252	511.629232058779	672.51919820992	115.576614270268	337.440340896925
253	253	531.437892112785	668.595510687958	110.032583353435	344.465042535654
254	254	523.806669631482	662.188064437187	118.687607552767	346.143826952707
255	255	523.652832729399	672.33751541447	138.632274396021	343.951576656729
256	256	523.257717920925	678.720612808448	147.260388224165	346.239644089103
257	257	530.228516971696	671.233024267235	100.682814622272	339.454555639357
258	258	527.625565309389	672.433599695308	127.509672502881	345.642879186075
259	259	533.145633301394	669.840778108854	148.334249317925	342.514567138904
260	260	539.07693260429	671.966826585564	132.834277132067	336.764143255077
261	261	526.667058949655	674.073977645022	145.355366118877	342.623014559812
262	262	533.515315661421	669.895546779591	153.964911516054	345.578843745035
263	263	549.478114288589	673.221411228555	106.65918328796	343.192120370788
264	264	481.821857947726	671.611641530562	125.134091810171	347.518462669213
265	265	531.532995613768	675.6325439253	126.130331438753	339.588731960774
266	266	527.50847171603	672.312199585364	134.083474335739	340.157376574369
267	267	506.60936669218	671.003910000487	133.131931761225	339.748632069515
268	268	550.175204553886	669.671268044472	157.197611589808	339.794600405405
269	269	533.248716711436	673.860695725475	129.179666770992	344.084847818312
270	270	531.018330326055	673.809192103197	152.790832429404	342.728193182616
271	271	509.322890896072	675.697890539842	110.523264109628	341.661638744431
272	272	529.148525048479	672.803041159318	92.4112090779112	338.538056119788
273	273	525.7524479642	670.535309471133	147.02982553075	345.541613194548
274	274	541.367217285095	670.813563822986	152.865139127074	341.167171049611
275	275	529.451392425878	673.095072734639	166.043367691011	340.036719222321
276	276	532.979424984023	669.569831926948	143.98400424074	342.586942611017
277	277	501.883969103867	673.174396496269	139.579397897307	348.905891418646
278	278	531.675576252618	669.558505184165	122.442070597855	339.622483315512
279	279	540.205391013307	673.973904785793	142.618283972319	342.510318371612
280	280	495.451120924596	673.272064212388	133.248922109741	342.826926820808
281	281	516.172264002935	674.875688173172	87.009100947212	346.436393186058
282	282	538.845384287115	672.659018065917	169.270830989855	345.247729482035
283	283	522.179875711116	671.549206497294	142.4457131552	342.13804272248
284	284	549.227664774106	669.742002065994	133.321719269439	343.89678798787
285	285	511.223603904768	673.835608687436	124.071061552912	345.582229903323
286	286	522.978879345035	677.887232069446	148.817554432582	342.067175423095
287	287	533.00326474609	668.193651039563	134.379431003869	348.686892981047
288	288	494.594837421399	671.913135206409	144.950293885856	344.532415204465
289	289	541.705416497988	675.412636187833	108.090896830687	349.465687541364
290	290	536.071466423301	672.455600111992	112.293824225665	342.238329597632
291	291	513.743409964964	678.559460266466	141.225404796585	345.779358104165
292	292	519.885193733793	671.607048055379	133.247881116526	344.299336067027
293	293	550.406913662531	673.147647304808	145.967828972251	343.92368568096
294	294	521.330072258139	670.79796203171	143.903932237416	340.112842875548
295	295	514.9321736602	669.356793591105	153.789717297448	339.263601592999
296	296	527.132117654872	671.344158059638	115.977400691741	339.938486750661
297	297	528.620097566711	671.920943335391	145.328802514534	344.592906488434
298	298	505.270771692796	672.932917615469	143.750815152847	349.571946484746
299	299	520.310673158752	671.744631583538	121.104274920204	344.63344592397
300	300	531.185394240813	668.30199768692	116.481406906752	341.820514347446
301	301	517.490678862373	676.165459445835	112.564661438608	343.628579394925
302	302	515.808512043897	663.82179010118	165.882672214775	349.993564822845
303	303	524.267100876236	673.138669341505	115.789457958827	342.407870231955
304	304	549.640645842201	673.70292075114	131.50626877227	347.948904770434
305	305	529.723898588802	667.491338571146	120.576047001781	344.236759344626
306	306	521.594801191896	669.538675432382	134.303638784549	344.889730709188
307	307	524.803190310394	673.549953777616	157.109488013995	341.687777468959
308	308	532.164114344738	673.623809663307	144.963159894295	345.930938628968
309	309	502.77060211759	672.936170383957	110.879526270432	344.451820397482
310	310	544.730784892827	675.475758520654	111.313906222529	345.305888241938
311	311	509.503890236948	674.727493699877	116.295939370459	340.154606059887
312	312	531.888734498207	666.975311369685	126.739517465763	343.799077899541
313	313	548.827657821956	670.764114304851	128.647642122416	339.236039581399
314	314	525.68988700256	668.595266120982	181.731957854096	349.381120634991
315	315	526.785604375511	668.618511169221	133.14744499289	343.915743323799
316	316	530.893002019832	670.070585338216	125.62996699096	343.857869693242
317	317	540.116269791973	668.832275259883	159.250505995559	342.668171668022
318	318	568.556659924641	673.835670719464	155.496553226981	347.154789668167
319	319	511.83471533037	676.036668676446	127.322881995124	343.852295727898
320	320	485.452948407246	670.375683920606	107.471148801708	342.421520400125
321	321	534.704933174757	670.251787407794	171.027039105505	345.815811137505
322	322	528.208975376262	673.190118913624	158.818324243043	347.174298810219
323	323	538.530771882484	672.911800015442	89.6266426777618	346.833385493592
324	324	514.93232684028	673.007439245856	155.337482985955	343.685167397732
325	325	518.394000978663	674.045841524889	140.431943249031	340.231132617301
326	326	529.71298105707	672.466732083407	147.999237534037	337.805264184128
327	327	533.583681257059	668.006907906963	149.575841675104	341.251687925066
328	328	560.774788711013	678.472529263263	142.760932289738	346.385074491561
329	329	521.626693692925	671.667849453885	140.009143686806	340.411441817751
330	330	539.197553229975	670.800608973224	125.045514271203	343.232417638025
331	331	543.927115060047	676.162070018288	155.36442659273	344.392213194263
332	332	495.217315952902	674.909628181137	140.1854356586	341.57054260994
333	333	539.057723261582	669.024626685903	140.287987230217	343.389368711628
334	334	513.105591259647	669.858382111274	115.032877682371	340.987765686289
335	335	517.018483513545	668.227721593568	122.940041290748	346.619135602843
336	336	488.740744857533	669.471421518601	118.810782891518	342.098201282004
337	337	515.847564358069	670.189156803598	137.150555218559	338.994036510661
338	338	518.392607992645	670.849960086564	137.964030521286	343.122286382907
339	339	524.103759532602	670.939304804495	122.567740494476	345.247816978618
340	340	488.10643924188	673.053476561441	105.336463696168	348.120947082206
341	341	520.387864118649	670.63972936631	137.299837270379	346.01420793468
342	342	524.290080840258	674.7370462454	150.556156820955	345.827034966794
343	343	542.869967375745	677.501201798392	145.689521956378	345.194819558437
344	344	509.633854394319	670.589673916196	120.401056370008	344.862151799086
345	345	511.858942424108	675.15648633835	118.580962525671	347.293457023333
346	346	513.756087669265	676.845072388419	123.022709498043	347.433135973085
347	347	538.136706066836	665.532369509831	91.1653519336494	347.821483413626
348	348	523.801237506012	671.734799361967	116.681614208016	345.89758466678
349	349	515.666499883209	681.026616622946	149.875306694097	342.073577512243
350	350	526.873853775169	673.672814212186	101.771253149766	348.274003725881
351	351	535.232266207659	673.122460969845	133.874727991485	343.165604014814
352	352	534.503146662653	672.98668769583	140.633034263158	342.624545863657
353	353	516.861032058987	671.412658037519	126.541030186817	341.343383821092
354	354	568.557073262747	666.458576273551	115.088720058273	340.964892319658
355	355	526.779298390593	670.274462103846	126.182606370425	343.078400687062
356	356	527.216227168203	665.586157413983	142.890303384349	344.865076848892
357	357	541.011511307632	669.740451362268	136.926886168052	346.084155602525
358	358	526.029005910684	674.929495236952	127.116580462832	348.023869247864
359	359	536.686196015004	673.803515000779	160.868411065413	347.072679785133
360	360	520.271149023869	670.917304362299	123.753139100741	344.517670545899
361	361	507.404562551345	674.069025638464	145.846735735666	341.639890738114
362	362	528.590774893871	675.083178636156	151.865714800816	337.287665824874
363	363	510.291929919889	672.261198900039	152.047993428342	342.653584423594
364	364	517.183301270863	674.787425031317	122.695444473526	343.988265895839
365	365	521.211436478789	674.955983853558	131.089881577304	338.352908806677
366	366	532.322629077817	667.764058680653	160.867843877344	347.202655751949
367	367	513.822475695133	674.354698409718	120.578680361928	336.207223384176
368	368	539.846854614948	672.058747470145	113.350373581166	343.818194305752
369	369	526.906746966536	674.437570615014	117.062721263738	344.636531288794
370	370	525.299267012122	670.507688222641	124.71447396308	344.648371206524
371	371	516.203983215254	675.549975579371	131.383166338764	342.429228726813
372	372	534.276462562786	669.85791417036	107.493488752931	341.003398454647
373	373	501.032793922167	667.383167708194	124.687994013676	346.423795255263
374	374	536.412641342806	662.282294522567	80.9235714812169	347.96046177156
375	375	552.902090740306	672.382999137284	141.572783716237	342.229938861342
376	376	530.344821607286	678.33082216648	132.949966250492	341.931816885186
377	377	522.362747184875	679.605057921233	127.527005887297	339.094905491951
378	378	519.717382342053	675.16317538982	118.96194346762	341.947202413154
379	379	530.665881765853	671.949631413051	113.341442482887	339.786689953171
380	380	539.762582784913	675.800334205337	157.409758333861	345.749674319566
381	381	526.24117912899	674.05199613956	128.856659275813	344.210742346301
382	382	525.283186170282	672.782764185068	118.521617660727	348.599289170817
383	383	512.803294514253	672.54184161886	126.672507937225	342.713246758711
384	384	523.465558423184	669.523945396631	104.709138755653	348.194437463792
385	385	550.18276613087	669.809436072047	109.893945786009	350.084208789251
386	386	521.765139984007	667.099178585165	123.591766871646	340.421705600276
387	387	526.661823115211	670.087949840916	142.278389897834	342.188515373597
388	388	511.584925121611	670.958047950292	116.304583052098	341.208496480487
389	389	540.108836012449	670.63475161306	144.452637903433	341.07617951494
390	390	479.059670961238	671.454597604156	159.005411297815	344.003857312665
391	391	499.279155239883	676.711774429107	128.69705318382	346.285410606546
392	392	507.148248651348	671.124516566199	137.575171276323	346.331905175615
393	393	478.180392338498	671.511470913964	132.584265454248	343.706025222961
394	394	558.90770244088	669.266945987285	158.32829653729	342.443718144211
395	395	516.374369658608	673.212296708861	110.855883922831	343.115274659726
396	396	531.824958790316	668.237137869394	103.415448106877	349.217207742055
397	397	524.15551835198	674.738840318687	125.508717900805	339.386396006988
398	398	503.516886881362	672.098365758787	130.158019223025	340.488400861834
399	399	533.664412934192	671.23405653104	136.477683667622	348.924350043543
400	400	549.576102937536	678.360190430563	152.391392450448	347.941904982495
401	401	521.066125479131	673.153760539778	129.814066099784	342.359001272975
402	402	537.445769280893	675.567288883359	127.624685329883	343.723575636248
403	403	531.706195638825	670.76870675511	168.841962802239	337.220141040503
404	404	542.475588914708	668.974886317726	147.305640270698	342.74655318304
405	405	536.146669553183	672.961283301075	121.733682575088	346.189717543527
406	406	526.692282085591	669.472613694347	118.471508716817	339.562191138262
407	407	526.941580522675	672.318481469094	129.025426256863	343.385239162214
408	408	543.082484351995	670.526714702804	131.613191309561	348.815234716353
409	409	522.595950164003	669.645431884829	136.20534015373	345.219850737528
410	410	538.462443211725	676.658863040577	108.088192012363	345.804715332461
411	411	539.503759046839	668.828652650354	139.119065704587	348.226369694145
412	412	551.713299342842	676.606092321134	156.397681828914	347.841331121024
413	413	535.592051210475	669.421994832262	137.099766564721	345.677599835395
414	414	521.064570829766	674.951709951986	141.48327603985	346.236725570087
415	415	521.682285837931	674.240136458893	147.15439571182	342.57271681739
416	416	496.929652299745	670.584362219798	125.994085750412	344.874562883966
417	417	537.355173765855	673.08398015462	117.532296239839	343.225846865313
418	418	509.819958603358	669.230163397833	130.968387900483	339.659952248444
419	419	516.993791924298	671.683993180886	122.163800935157	342.319943430208
420	420	538.571627375758	674.741540524947	112.513659430058	342.898939366129
421	421	558.610038202222	675.822211915903	125.474888082359	342.867460564457
422	422	540.617242763162	670.114613097597	111.484872952332	345.873861379627
423	423	493.706909622853	673.477234972861	120.049077692167	346.956862761137
424	424	527.496392803917	674.093713999625	161.752270071962	345.867225945268
425	425	540.085711393501	678.696615774395	122.374705078994	339.087674564856
426	426	523.742245100016	678.351468807807	157.058680774289	340.952724988224
427	427	534.633219184665	671.853349712087	142.521911791295	346.133057460986
428	428	506.030188887934	673.713291139976	113.888279248953	346.231243500174
429	429	541.513902724043	671.69600593379	125.926157519195	343.453407469909
430	430	520.856964403582	674.204344907735	144.373055595033	342.30312085361
431	431	502.891538785908	672.280378126559	146.415131753581	337.731122879802
432	432	528.112690510426	669.353054260505	121.87471993056	345.688761207736
433	433	538.223868509057	676.874291911345	149.648302250274	342.269683940779
434	434	538.750304451158	667.918781891362	124.33310302187	344.781466456773
435	435	525.377252595581	666.443549176239	140.144009824788	342.308670552449
436	436	528.913508585962	669.65072519322	105.711871177556	344.763940129394
437	437	524.029227132825	674.161989430635	112.5792029288	345.540491564379
438	438	501.467089477898	666.548393909122	166.481466376546	340.981777473171
439	439	495.545091573946	668.64734732729	105.868051926554	341.104677094904
440	440	524.924166915241	666.968964349049	127.659483217596	343.400427507118
441	441	484.167018873935	666.976270235007	126.834600886658	345.019423420998
442	442	535.201626284721	672.299440721104	127.379642170706	340.341248987855
443	443	530.801874411745	671.709042716597	121.773478265176	341.904125048097
444	444	545.484889135807	669.384631574718	157.609860645296	342.661622766417
445	445	483.786948046404	670.327866464967	107.895237194096	342.278877628005
446	446	520.646113458832	670.906784416134	112.790056391361	346.698435005858
447	447	499.298496846496	674.486379026047	115.522555616585	335.731605360181
448	448	515.238713769423	671.557152741525	112.585834696491	348.772714787814
449	449	527.484208113685	672.789655822784	155.739142201027	344.816215018646
450	450	510.317114903184	674.763502347275	150.266826549089	345.293796575228
451	451	536.905570757776	675.446097186754	149.72925521893	347.962246469563
452	452	560.909074179937	674.309743555771	112.877316082334	343.956988756497
453	453	531.032060292369	673.98015618219	122.088665696106	343.943800887477
454	454	521.311313807059	674.855864518042	151.928554260572	338.949413260517
455	455	518.398312291333	665.492228477274	138.828795074884	340.117903152382
456	456	499.467952564387	673.451326630154	148.466265462792	342.4941110409
457	457	537.795072060685	670.076050348332	93.9590128805716	339.982932161918
458	458	540.202161159	670.148481346055	118.273980182074	342.132837549703
459	459	545.561535763561	673.618921784142	130.294827744131	345.531984572439
460	460	509.320861178672	671.346141765062	134.377477067172	344.169944200744
461	461	539.02748332998	668.420988931026	122.418771808419	343.474568694642
462	462	539.731952647981	671.209255697044	121.054249434645	343.202524534192
463	463	551.052620952008	668.414961937874	133.226162518491	345.264503272697
464	464	524.398115236915	672.129993318392	132.325816010555	346.983397219804
465	465	496.153268191248	677.484267473213	175.989262094743	344.056522903889
466	466	500.32957630619	669.887636591795	110.860335822541	343.550841997599
467	467	535.693724048993	673.840651494434	97.709537005797	343.766074942959
468	468	518.55688290789	669.444617540108	132.026415963616	342.183363213297
469	469	528.841614470349	669.995263100026	147.187013613691	346.505135787842
470	470	536.577524180965	673.859951570753	112.674896886079	346.396865603108
471	471	516.929524203944	671.2169120196	148.780110828134	342.402928234368
472	472	506.463682629622	675.645691579711	133.775723387709	344.546269974781
473	473	525.592797128511	676.359078793215	142.087002778895	343.322446304047
474	474	523.239274597198	668.145386483998	145.111481404955	341.00924894245
475	475	530.840277773851	672.225841929724	122.811660830972	352.142042830236
476	476	537.079273137951	666.504304967724	115.173487251415	344.7911037945
477	477	531.852305377664	669.914161479227	113.103103195644	340.136039574255
478	478	516.629167902768	673.777979583025	153.516508348537	339.572960506688
479	479	528.030988568682	669.442853334191	137.44747590134	343.809792188687
480	480	524.198758584718	677.979601090066	142.969617799635	340.321141651785
481	481	503.426040310686	672.626105451924	111.944445292978	337.033670379721
482	482	514.822169472985	675.580873489948	137.28933023835	341.425017550577
483	483	522.29340723654	675.981278684264	131.209581682257	342.682562255224
484	484	518.967754218325	673.611802371412	116.478140420133	341.002145821926
485	485	528.331775317903	673.123267279935	150.84277531974	345.563550741669
486	486	507.689453099139	674.512794274549	147.149920574739	346.732792814307
487	487	531.901005529375	672.230622254689	141.220585915506	338.850543430056
488	488	509.88460757207	667.844031855665	137.864152495053	345.962074952743
489	489	518.593525811671	675.198707899333	140.487292065146	344.733948593362
490	490	517.391378042414	675.091615947761	140.484400052705	346.159406607148
491	491	515.632318059798	674.454363715625	105.535749459327	349.492850874972
492	492	508.908497995629	668.953848679664	127.810310440251	345.84050494397
493	493	499.103241110953	669.005346105187	131.657724448584	339.970655737762
494	494	538.479895646656	675.097294160979	134.326551673328	338.238349477827
495	495	503.290277379138	672.617592885772	142.383623639107	344.092116208522
496	496	529.700601671893	673.404806996816	133.669952759213	340.508448369504
497	497	511.001596050917	672.362146627363	142.681480992361	345.039863816496
498	498	506.716565043223	672.399340318577	99.2015116761515	342.511255487747
499	499	542.894105567681	676.953892814636	130.049577420154	343.562037145218
500	500	511.809250134894	677.758400843935	134.191663471652	340.115822484017
501	501	516.667144971454	667.155148900799	143.568282605213	346.238764050506
502	502	524.08334622669	669.282280772212	123.222167503571	343.964313805211
503	503	539.286766588462	668.593449491694	133.228116496836	343.313248674354
504	504	527.549079784543	672.17726425051	139.080347820236	344.568667031591
505	505	531.100809479432	667.196850963496	120.221256984628	347.33695363097
506	506	551.562412928226	674.27344712866	129.743727259641	340.132268503623
507	507	498.8986233021	669.34943903597	124.992355797254	342.009777059359
508	508	485.716758614277	668.917010339215	146.578944167625	349.79981346085
509	509	510.746448075899	672.040170420295	137.191935940639	347.237941966657
510	510	492.401533191983	674.487006155805	151.283538293182	345.349462557108
511	511	521.492920304283	675.506242484544	132.126060342684	343.191904571044
512	512	511.97309176916	671.611315093463	129.059086438866	343.637907971629
513	513	536.302758128877	672.295679208195	122.85490517645	342.518520912003
514	514	514.807513955102	668.726405544052	100.451461460884	346.457886289793
515	515	531.323056377368	673.630289968701	111.706613388667	341.902872323706
516	516	532.294287875203	669.557849671884	135.289064116124	344.839831714396
517	517	504.123594445338	673.19861139992	136.614024229261	343.365120540362
518	518	542.106563690599	667.951923245271	148.388659011419	339.323327336307
519	519	545.574296817959	669.786096809173	115.620360162779	345.441820576508
520	520	518.217611713095	668.687408184992	115.293859664952	344.761091453052
521	521	512.768100799713	675.695327326114	126.895023928876	345.979007035171
522	522	506.015166413514	670.991037369784	110.252974053843	338.734970255284
523	523	547.41181034439	677.650626829502	114.048695661259	345.063056664434
524	524	504.589494148131	666.319372886803	123.642376278344	344.814931542776
525	525	512.11069213407	669.131692793346	106.793226637966	339.537267126876
526	526	532.239584820225	669.740192871236	124.055745541266	344.499534878889
527	527	540.959657420949	671.697176923004	121.81280735182	347.034925241708
528	528	523.668129694626	671.608544681846	149.65192497895	343.127301028802
529	529	528.820514036701	670.749933479493	135.991322968407	338.170986415126
530	530	496.556630128322	671.199297950177	143.652065323489	343.388351604478
531	531	538.935159532193	674.776770455638	104.434973556525	345.177867652755
532	532	522.143703127417	675.238028594505	123.996254239304	341.244329429377
533	533	550.317444800058	670.606686227157	137.462674984912	340.332975571392
534	534	547.539177009945	669.066060259513	127.474010510986	338.622225571793
535	535	527.58585097256	671.786632092995	119.119355090803	343.668053174179
536	536	516.414784672012	669.853355948162	140.697593552034	343.286426361146
537	537	517.650749149417	675.494080452867	149.135471896846	348.373268566835
538	538	503.963151256753	675.351245342603	142.818071056367	341.380686919023
539	539	519.185142518684	669.094030578826	120.612379859544	342.196741425039
540	540	529.059074840242	668.21436341385	116.784517386987	346.187157489954
541	541	547.02671310981	673.083096780743	150.863946035668	342.536156552623
542	542	525.905345898228	672.204692041166	158.556513765481	339.712655733481
543	543	546.332705232148	673.418784571889	131.488629325135	345.98761663807
544	544	527.207292245711	675.868095374088	150.149058978445	343.864912680295
545	545	531.955175174522	672.020492517385	133.908983146336	338.965073029227
546	546	508.634339844292	675.656021553823	146.505655083559	348.133913849444
547	547	526.413166536635	670.670092337483	113.348524761609	343.945378188331
548	548	525.524687233133	677.842982979332	105.070344966883	337.018426057292
549	549	527.380528324202	675.898108680898	116.41893673637	344.03773692899
550	550	529.858886141757	668.247683635156	149.244494226224	350.068619580021
551	551	530.558602074799	668.150826771485	131.431799999463	346.210963739629
552	552	509.57204065616	672.84609454181	114.088081631614	347.35937228587
553	553	555.137932384997	676.990201281023	132.529216735262	341.849239606784
554	554	517.725398144938	672.6082847424	121.266107794824	344.80395376339
555	555	544.888935595242	674.579749270466	154.874806123621	343.068740739411
556	556	525.489091809869	673.32504356093	104.531656392724	351.923072320274
557	557	508.395610628601	672.556743312865	149.480947756604	340.624578271327
558	558	522.3900762226	674.957813106151	122.760408505728	342.653251774667
559	559	524.178726341067	670.00611531384	158.225057321709	346.287875994475
560	560	527.890521886424	671.496134137004	130.069098937874	345.737135792853
561	561	514.512173819778	667.653821362212	132.184963440918	342.697957420578
562	562	506.766773459728	673.82348392377	139.644515144724	338.160106424885
563	563	534.646173765077	670.374373440507	120.755973788468	341.876706828214
564	564	521.421277734225	673.411288107952	122.179746935796	350.430769253284
565	565	543.361297519544	678.826442380549	142.540343063606	342.792584772379
566	566	515.178924565396	671.815472798708	128.655978792197	348.239038608746
567	567	494.967992341992	669.583167158509	126.142195609514	345.549262396429
568	568	522.532837772171	675.409194114141	121.46342044222	339.413543490351
569	569	517.970223647041	673.215320642854	133.777647005878	343.529614534963
570	570	529.369788400527	675.978639902885	127.999837773285	337.952666985071
571	571	525.406331038927	670.43961981197	118.039802794228	342.174728433987
572	572	505.880006666364	671.197303393834	140.433779735845	343.208536285752
573	573	517.869569675882	666.831964921715	130.068720748027	340.398795281522
574	574	557.184219131228	675.380445546237	115.462880315173	344.891574317346
575	575	503.066049049862	675.100066274315	138.165033062314	339.320112871673
576	576	521.812398793364	666.911325289786	146.871895564883	342.723503759604
577	577	535.449021942674	675.778350895675	121.276315997525	341.861431716822
578	578	545.180990910223	673.902835501677	160.138728202656	344.086080282575
579	579	528.609688505844	677.850265250443	129.021362966464	343.032366570322
580	580	533.276923438349	675.697383269641	137.63883839093	348.479253520738
581	581	517.763678859341	675.028063023466	158.862367999016	346.001247364953
582	582	554.527363487002	671.920344719242	110.989370381461	339.047012235305
583	583	538.502798559021	673.408469707031	99.4785549071963	340.806980412314
584	584	496.246439283606	676.185674273574	136.6608721352	341.48594672433
585	585	517.426123631946	666.778662550775	114.011715116998	343.95157228086
586	586	532.928590186451	666.841844457766	120.215447811044	342.976591516572
587	587	533.453849451832	671.429524945238	130.005050033812	343.526403698234
588	588	521.421450092579	674.492002592715	143.32547686507	347.094406479826
589	589	552.827673266369	665.767464801421	146.583854570124	340.552562533837
590	590	550.22248365254	673.482297538023	110.882563074547	343.042158234728
591	591	549.098377039157	673.635120267578	142.302831378261	350.819659857954
592	592	523.282566024714	673.659836346274	113.7111366494	344.479765112004
593	593	489.325449313418	675.725542376341	127.741741101417	345.60023256139
594	594	527.383173046447	673.574022714175	122.416864982024	344.635422776461
595	595	513.137696534348	674.353212757556	116.769672073497	344.653584989384
596	596	515.845393142872	674.278380699908	151.023243530578	340.450491583012
597	597	502.909258994749	673.341840419136	90.4398079836113	342.486140418467
598	598	544.385854976038	667.58865551574	141.868384728905	346.404177396561
599	599	497.049328759381	673.867830881703	144.301906030571	344.320536148455
600	600	508.447968028082	671.095259947652	146.309549683564	339.370453248028
601	601	524.007007237962	675.739097212388	152.980757253505	338.95555063881
602	602	499.250480024503	670.482156819756	133.544791524682	344.072583942712
603	603	542.24630487515	670.993863780465	158.662718542743	340.72496905817
604	604	555.80490322216	672.745775266738	119.216039763124	341.181010927285
605	605	495.826104333322	670.514978529226	143.406496686845	343.721240852407
606	606	478.29227655641	668.648204191572	131.140597287067	345.38027393987
607	607	538.047775938607	669.840246652835	109.852288788248	339.199477936381
608	608	514.258499365372	670.13123950446	117.426964711285	338.994429989024
609	609	551.61022779211	676.252976090994	122.641051815242	347.255303311794
610	610	511.879862214799	675.868207419996	171.451769161837	343.559005006846
611	611	526.875525127807	673.373417731348	112.291119523051	350.244839657466
612	612	535.764079310044	673.226099073585	107.799354540058	340.796060108986
613	613	523.198025653528	674.917926084804	90.7143778498323	345.383083767968
614	614	508.920950201204	671.461825502925	122.116953355897	347.435949483891
615	615	509.287414180592	671.029958378351	81.8150565474924	341.80509804649
616	616	523.94489660594	671.710744162386	105.812416035828	346.051041095565
617	617	531.646772866794	673.659180097189	134.186638068531	344.874749416569
618	618	508.359458254356	671.068413520532	139.757326764427	343.698292427569
619	619	524.903434949468	674.601800954223	133.111772616456	342.96340238105
620	620	540.894639361685	672.033685213959	164.846851883353	342.995536521019
621	621	523.188435552869	664.801760747945	94.2011550195277	346.785474738388
622	622	528.865780607853	665.1490076133	130.859879878019	348.218770115977
623	623	501.452618055281	672.128990886053	121.901234487096	343.791711570202
624	624	512.112806485502	673.066730105349	141.005061113204	342.882490376423
625	625	526.20270994523	674.792441625561	140.11408153974	338.678758011029
626	626	561.313776322118	671.032993055394	133.279570254044	345.323034281134
627	627	529.645617306939	669.715242242623	136.214471854032	344.162002140744
628	628	511.929470719662	673.189509392106	137.918450408156	344.991087731656
629	629	542.622154116107	677.965379540646	151.975081347033	347.919730256913
630	630	484.993283925417	666.830669032668	144.956977476771	350.561206161366
631	631	543.870028294411	671.587154124921	125.840283856143	350.004596987099
632	632	514.516618604035	672.570535017048	110.559764759207	338.93985709596
633	633	516.928792590677	674.548542706206	123.619321934702	340.887027275854
634	634	520.155189074814	678.349396961783	124.45513830417	342.46647600547
635	635	508.167985478138	670.554651233023	136.526914187408	344.367619570694
636	636	560.630236667049	674.436346674758	173.456470039977	336.820219913219
637	637	543.407134567097	674.782001110559	113.104041531784	340.500252491488
638	638	538.979595209821	667.134482414297	135.047356372903	348.288147885186
639	639	526.730322057217	669.878488195341	124.705211677658	344.924838666465
640	640	552.020005332533	675.402163015552	127.120653199156	338.083619924243
641	641	539.536888169199	674.216950459723	117.579386564268	344.634444994235
642	642	525.662780556541	671.257054546001	104.939274414332	342.748923322268
643	643	493.376490013657	675.966308520448	99.3145449067151	344.063037809796
644	644	533.018809099295	668.423167951693	150.959587126411	344.942691230452
645	645	480.507120073291	676.425486300097	130.04340474347	343.353128035593
646	646	510.603646298198	666.86407159956	146.606848595232	344.584588127114
647	647	521.010015831282	671.581449626603	138.637287521707	345.049907484991
648	648	555.41398078354	674.111119887925	142.922233438867	350.953597966815
649	649	526.847825224818	672.55385987877	142.985660098632	347.555227267475
650	650	533.858965607702	674.691222262637	171.478496912199	342.462721012667
651	651	511.850062355835	670.35358547709	118.486572098414	341.636538309741
652	652	543.018909371726	665.245754626027	136.785715367564	339.790959569998
653	653	511.483863130721	672.473265439698	111.976972784578	344.45222777192
654	654	506.961938557859	668.105269636977	150.937462389161	339.474899686505
655	655	552.124671804553	678.28986089109	144.481885630043	345.225013325018
656	656	512.559761082671	672.020171208831	130.623304058658	345.969646330283
657	657	523.813862903848	671.823178652929	112.824163309883	337.687642097779
658	658	505.773511773886	670.313130742096	137.677695961739	342.16185728658
659	659	510.517056648261	674.746330930894	140.861789667355	350.931577657839
660	660	525.516230514548	668.924014084324	137.693754439633	344.614695550269
661	661	497.857527713318	670.211614764258	115.403364590436	346.367542634609
662	662	549.235592791639	668.445720930244	129.134430923041	347.073495136665
663	663	536.096068475379	672.959712197126	133.281654967094	342.826036351527
664	664	527.002027466511	671.94422673259	133.89375338961	345.439530347636
665	665	539.282685127009	670.533619672641	140.096490340139	350.131356301573
666	666	531.658071803053	669.804483862222	115.950956576279	346.275291787544
667	667	514.501275267369	667.862297672738	140.388425279122	343.446381708093
668	668	516.906492250808	669.416049104936	175.418050972077	342.309694254505
669	669	540.391643932894	673.496007726042	120.494287263355	344.638276227337
670	670	503.592313045217	672.755192874167	121.608910740258	344.487517980732
671	671	522.203408860969	670.873518039368	143.211236749246	343.20500924507
672	672	539.278075626033	668.618837140915	129.042232237292	345.753901914087
673	673	549.593343521958	673.842634153238	145.706346406903	339.556320426122
674	674	541.515627754065	673.751854086787	120.586768780873	344.048255641069
675	675	539.943174449003	671.742923040341	121.899964591797	344.051214072889
676	676	507.338109135296	667.060312926015	118.399266914883	350.41889788217
677	677	533.791128979945	665.992756860229	151.953255435545	333.814837560787
678	678	510.686239912404	673.436723844166	132.148664394117	341.871009543424
679	679	511.463055041273	669.140852724716	132.945644998952	345.844023782145
680	680	520.16017587055	666.120697228519	154.619921182961	345.299428289955
681	681	513.688645293809	674.648108299065	140.991158190156	337.945303521914
682	682	555.647996916364	672.604458658148	145.845672727872	344.354502774679
683	683	527.133204193132	670.749514513299	124.384134932643	343.66674970072
684	684	525.334892568542	676.714950399751	178.306820613655	347.351074868045
685	685	505.815252835991	667.922552889053	156.678083287696	346.217722602104
686	686	526.975047464908	674.488924199461	166.150141117361	345.644118070765
687	687	538.048149370983	671.662515151609	133.832364441043	344.792928181004
688	688	502.6576505253	678.231185654821	128.02566942369	346.973229915152
689	689	542.206518257945	671.506540595164	130.693343493255	351.336636503082
690	690	529.297234748799	673.652608936406	106.711517957978	341.895953545823
691	691	541.125125805526	668.642269467519	99.677284048619	344.025944074914
692	692	508.878618876123	677.545081490375	121.825697006391	352.506780517336
693	693	537.177837500694	668.561242249456	121.157474803134	342.87639375831
694	694	515.552195920125	672.554347964765	154.629554602233	342.709893088573
695	695	546.631163528946	673.179373031096	121.36032898666	343.074863021352
696	696	519.852901748828	667.698523693648	146.620910384621	335.414224523449
697	697	516.17719313093	668.934303382581	113.747066669077	345.021308453394
698	698	520.648539274948	669.22668954126	133.07744638869	343.035306964938
699	699	547.151818105528	670.238912343094	134.345580284659	337.652820677148
700	700	530.897025374691	672.436105434556	139.655149984433	337.331082642858
701	701	540.079348274417	668.0829766538	141.377988166923	348.465130606382
702	702	511.079490959976	671.554644685603	109.816310149221	341.190014422477
703	703	544.903287944121	672.157324798765	152.802479183792	349.379727409858
704	704	509.805726003784	672.287010865669	121.321560419922	342.859302308191
705	705	491.518448050752	668.544801550362	144.070059272203	345.859048309718
706	706	555.975126692906	667.273659382573	147.800714234531	340.581787959873
707	707	519.683016656245	675.068136132034	115.393709032496	339.232785128407
708	708	498.254633946728	671.919985896275	156.790281654739	339.593545465031
709	709	527.934084393221	669.616657180433	140.858672725274	341.815156365295
710	710	486.678080440118	664.96327164975	102.713485026001	345.045302659202
711	711	525.777832346301	671.818535820273	120.851852909858	348.372420812158
712	712	493.100721051337	673.402604773784	133.483630393045	344.458553467882
713	713	534.628430247448	676.914821798842	111.796586202709	341.223461109538
714	714	506.73988783182	671.818279534454	106.1263464156	344.629684475012
715	715	502.924698024709	668.845683134363	121.379402516126	343.59992570116
716	716	540.779121285518	668.197999414146	123.905188652848	348.29302323697
717	717	513.305184693005	676.191100878046	114.720854676931	342.440002745334
718	718	554.585912594193	673.75606276798	88.7300243291693	339.619687975206
719	719	491.976805183852	674.770257268179	135.081780081181	346.210336504699
720	720	507.811028178902	672.436317109587	104.369095862715	343.535394068197
721	721	530.815795683152	668.498737714161	101.712434753842	342.853683179744
722	722	509.775220472373	670.303281070702	111.525467281742	342.875485961572
723	723	529.559622604763	669.171332797662	123.010316211523	343.91660858709
724	724	502.103405256269	672.754087461939	146.91048197311	342.992383456859
725	725	497.032724371359	667.513424079383	116.561024080643	350.289336223284
726	726	512.670220842335	670.523877682921	107.547227777662	341.444809699451
727	727	497.093162594744	670.703895732109	145.881604926619	341.473233614021
728	728	513.480198364475	671.955246982576	117.354893697291	340.894912814605
729	729	494.724432612029	679.09845634971	145.272402578388	340.379965124947
730	730	530.773547737483	676.348860720398	125.542903967613	345.26512662226
731	731	524.632158415657	672.21484692994	113.956145514484	347.117238191186
732	732	500.656846672978	669.314661160855	151.081817786666	346.116538062539
733	733	513.791138451489	668.101666193641	132.793291586792	344.074691776353
734	734	514.283797409701	671.060669429093	115.947121243099	345.565525059024
735	735	499.900855906662	678.615928052777	134.261048335833	344.638804297577
736	736	535.880341045974	669.177250726758	174.989635543803	339.655622884901
737	737	548.034105366238	673.941428125086	144.296753473568	336.846937713698
738	738	516.717495810452	678.651348027424	123.805376144922	346.660766770088
739	739	512.566984057535	670.220829743095	143.034664742746	340.324102639194
740	740	519.77939986232	670.543836137086	157.996078286989	342.884899374605
741	741	543.335749008844	669.63579275254	141.805802536203	340.739180669912
742	742	506.052405329581	672.034938378702	135.034892849021	343.989200971477
743	743	557.82122010896	674.278466768155	127.133769506395	337.459714345795
744	744	522.721201692032	672.249717763771	146.554396542137	347.007655905504
745	745	521.616846328374	675.152517398715	128.512289060189	343.255380618646
746	746	494.312345277945	671.236980277661	136.227665813366	344.009356512601
747	747	513.780066411766	675.688265428571	138.306535145856	342.023689945394
748	748	526.161227395582	670.200565975956	129.950365399636	339.299875418352
749	749	529.840988090507	669.542100895392	127.801256655812	342.867918565381
750	750	528.548722949625	664.488825737348	144.329836348633	346.43796143687
751	751	538.997259419392	669.792625611537	119.215788443541	348.952782278224
752	752	545.398563448148	672.024882148845	119.26472111955	346.03587305589
753	753	547.161998135838	672.643796514834	98.2128140519245	338.968857868733
754	754	535.231638327345	677.453161962433	158.164933262689	345.822269117072
755	755	509.264487340947	676.233703744883	107.994392631459	341.360466150205
756	756	517.576045854912	670.117315499555	147.660821557903	340.915517759462
757	757	541.443044971858	674.383146179748	121.236163797481	349.554680023671
758	758	501.257122809608	669.589059346679	118.592647386489	340.94403078201
759	759	527.051523732748	675.863881855052	122.356539105498	340.313057060869
760	760	534.42822914298	676.761351710937	151.882284166953	335.781580913231
761	761	488.803659097038	669.594709409966	95.6499196274476	342.610046255448
762	762	542.101657756529	669.173718564068	134.704965849613	350.403240637327
763	763	511.924741702271	669.532506702787	123.269294433791	345.282511188423
764	764	544.342208572495	673.350219881121	142.979473730906	343.218282852615
765	765	557.693869631602	671.314092902001	152.163482520005	341.374525850643
766	766	532.956960663664	668.327581967784	152.293212590771	346.747591713429
767	767	516.194812596435	671.177843741628	136.183440303438	343.761181060357
768	768	539.438634880407	673.034118598248	107.68200051314	346.135736486446
769	769	539.248735143222	671.292141067372	145.310181987151	343.560337239547
770	770	522.546330278379	676.419993083929	119.096013401879	340.798523557352
771	771	505.279582270532	671.658946234256	97.0822670722602	339.071251129254
772	772	527.836338542564	669.82618651058	134.001768648219	341.486368491286
773	773	527.651592551936	663.003657211962	100.970442757406	342.804694115375
774	774	514.499483613316	669.496497558744	108.179072035527	347.234221357946
775	775	509.383654466964	677.083966224029	137.483358992044	347.897271921647
776	776	511.182951369915	673.977886243793	129.014906191778	349.799895939244
777	777	478.053317955624	667.591205393938	153.872730277988	349.149843959762
778	778	520.687823525801	669.707710376217	111.834376248111	341.985077678134
779	779	551.026601374633	674.751763143704	141.968971671173	345.045136784126
780	780	518.61351169135	668.837768496348	126.434679852071	344.184453254775
781	781	525.342588417469	673.519510043494	125.011684074254	343.271309683491
782	782	531.127255286881	675.210085381545	146.107408569241	341.426402320448
783	783	514.978319244512	673.003427294238	111.683762779677	340.558100309698
784	784	513.59823499303	674.490255283382	125.825309314192	346.386062413347
785	785	512.878669979108	673.071589591266	128.508229016845	344.994891730044
786	786	530.002146272808	671.514835635249	150.851928434382	344.109142638746
787	787	519.602317835187	676.763774699477	151.353940008723	346.491744730647
788	788	514.946866093072	675.211553751923	140.620684831005	347.165126208249
789	789	539.478771007677	680.404096731025	134.20225274777	340.883778144953
790	790	508.914201485096	662.689881984953	144.244051423139	338.630713824927
791	791	567.033244025796	671.489280632044	118.206325066147	348.698497972102
792	792	560.69946353952	671.099618986009	134.22708967814	339.488746547716
793	793	535.031460718323	675.855551873445	135.067560785189	341.721106508852
794	794	497.175026141894	671.781508772634	132.683841100758	345.229379353557
795	795	521.956035934184	672.314069016256	138.992601314186	340.736763088953
796	796	538.940570429408	669.932029308433	125.125336743056	338.49149990846
797	797	538.609965978601	669.943389758723	131.302149097328	343.050993595854
798	798	539.839928126471	673.098016368055	128.634972971476	341.218793681899
799	799	500.679525446001	670.614584943714	122.566573897355	340.791499326876
800	800	548.148427892653	669.391952111806	163.619675253265	345.950509694084
801	801	520.197064596013	674.417838373886	142.541002168636	340.629971398458
802	802	522.6691247437	676.308600962733	140.018680402185	342.871739631798
803	803	530.468616399285	670.38149083896	134.507790061166	338.779732605435
804	804	514.021037974971	670.454567513484	135.097394330396	344.137960744319
805	805	533.924984281518	676.971382420458	130.111065399695	343.039794496997
806	806	513.493007037515	671.201657168967	143.690570713229	339.212742626871
807	807	531.77835265727	673.844631907472	126.416234718531	344.562824267673
808	808	513.67839687301	672.044639057139	108.291023782376	342.468582955679
809	809	515.525081279812	676.948274079627	143.147826563711	342.872857164114
810	810	519.764221913417	673.961738329353	125.933248365519	347.74599563724
811	811	522.593365444467	674.277505692452	111.643391658806	342.543470103427
812	812	537.044971856115	669.622963934076	149.967863426451	344.134175866798
813	813	505.626109149762	673.805768625356	135.434456552401	341.880350858861
814	814	536.16282415572	673.892167285811	142.057712757761	345.382134610793
815	815	543.427151418643	672.383327561694	120.355155591424	340.027243917911
816	816	545.573443699994	670.12478162028	136.168704321007	345.082830621169
817	817	485.163299465138	670.843709954568	134.942581588589	344.407851958519
818	818	539.501548626427	669.109074034248	154.150426732791	343.479915682954
819	819	526.879665498347	669.180104541862	149.054082817259	346.254064928853
820	820	527.745081886159	674.474409027056	101.119930286204	340.574272895313
821	821	525.041009320355	672.401389295666	117.946719327013	342.222341878814
822	822	525.943324719566	673.606285323927	153.014073225227	343.932927157456
823	823	536.135744946104	668.649056226399	109.324537468122	347.471535359905
824	824	538.667411877833	671.090562993659	126.85222489249	344.753398504778
825	825	518.985246039635	669.659777611911	142.305371351012	350.832926120443
826	826	519.667660448672	674.415107794477	139.870199390714	347.367367842647
827	827	530.999179102472	673.897910246948	95.6523502772919	346.400795250645
828	828	534.740320804984	672.420610298082	114.476337481041	350.608428383058
829	829	521.189890842556	666.802153321106	123.237481004787	344.505727406953
830	830	533.839647391546	672.161517866817	163.734909308843	338.193149098241
831	831	519.954802882525	674.269194539496	147.204801171871	340.126620166817
832	832	507.818267373852	668.249562496618	126.095506008722	342.227588242995
833	833	540.880140165515	673.107256526065	146.870461491723	335.438028144295
834	834	542.681171482957	668.213378868835	134.198357437889	345.80420485248
835	835	516.342943880809	673.767966489977	142.526009497095	336.940950585685
836	836	514.40867406728	665.688116619264	132.028430677354	343.148300942492
837	837	517.537421712139	668.708494788635	137.132975460278	339.384540216125
838	838	531.247710455458	670.073218429907	128.910144853279	339.92590843638
839	839	548.101300213097	669.773664389778	151.166984884523	347.001881024896
840	840	521.979447635003	674.765320956793	158.783518137559	344.392110473379
841	841	519.123487801835	670.021761031976	131.895055375022	342.606956782911
842	842	520.371445697191	674.171837785996	133.409909689626	343.364176236008
843	843	517.767615626558	674.6063699962	131.702852175024	350.927741884873
844	844	515.552230751809	669.052871538852	110.699202782857	340.06621514653
845	845	559.407756908534	674.834224665501	154.385649148385	343.426481340174
846	846	496.516368627774	672.883762209633	127.136336346296	343.279040824647
847	847	520.794142958486	670.767629136595	119.082951119338	342.721947274191
848	848	533.807910020948	669.892054715447	149.545163285528	342.334859826703
849	849	520.416916395276	669.120416362668	105.417874000402	351.115495819558
850	850	556.610192002505	675.056014612762	101.741850484274	343.687693892989
851	851	511.366268986242	677.485784847697	102.806321777812	344.29284810903
852	852	531.491763618034	670.920299246566	142.997527513176	344.533416192873
853	853	513.11209137167	674.610064512272	114.717831515468	340.540073619228
854	854	516.318878096794	670.237257712837	137.799800997258	337.688919699059
855	855	544.920039351719	672.57848535472	127.921766226835	344.476954943191
856	856	512.968053603416	670.123125665335	133.516664199094	344.603779536179
857	857	504.86199842586	673.206701169078	151.129525548763	345.959037396682
858	858	534.480965341886	672.623505478107	130.10312382216	342.233129833724
859	859	548.861020274501	672.563097531947	171.386711245061	336.583646893408
860	860	525.80413890672	673.672685936293	137.423694046757	341.95280532377
861	861	537.088414122831	668.796840777443	100.198051912778	346.352112755869
862	862	507.062771014441	665.503066755048	147.874945170067	342.923815402062
863	863	558.449276619751	668.249482689907	128.688363903391	346.308149148563
864	864	507.609611502703	671.907505125875	152.073595191911	343.371805297413
865	865	526.547523273383	665.52901689996	149.017130890367	346.318437576214
866	866	522.039030419031	667.335576245585	158.624730461665	348.204453253968
867	867	495.348079769889	667.667271375463	118.906284785433	339.073387942313
868	868	546.459863653676	674.072151099704	143.863904992746	348.56716416293
869	869	517.088489860595	673.042939698443	108.670004929691	344.110316933257
870	870	509.074747351475	670.128547783393	134.581855521232	338.33818740579
871	871	525.579925355411	675.472995727156	118.639513595144	338.962823721253
872	872	493.630673602697	673.468731063537	165.215509803232	345.41478632422
873	873	520.823401149939	669.555041149179	125.725249501624	346.380520571935
874	874	518.19900321748	672.384207050031	107.554821827234	344.643801932236
875	875	507.941167620238	672.720814974823	140.130191650791	342.316182337329
876	876	514.133715441531	669.995182205208	157.478152249426	344.071586883803
877	877	499.826501077637	679.32024227059	151.738008108973	346.479227447079
878	878	517.784501123672	678.103271474905	117.373949344873	347.891690043449
879	879	543.919632161293	675.178536420222	151.077701132644	345.192358854785
880	880	511.11092856832	671.949672182667	96.0007705498379	346.515516861101
881	881	517.655632665887	669.850112614801	131.431386312052	349.271553687937
882	882	523.676598499219	671.595513609126	96.7561491651461	344.200215863829
883	883	510.7778096822	670.647404764575	137.682367580179	345.683899282937
884	884	509.011070781902	670.445296004994	108.375226102856	352.399454781332
885	885	473.670930520234	675.030431992308	101.805248142735	342.238775174017
886	886	537.099794601775	670.940533100587	109.73264377105	340.083149921339
887	887	525.983252543299	670.004625007959	151.324334062589	344.302809829063
888	888	544.755056919112	672.481852012641	136.614213759346	343.45969449173
889	889	520.796834723838	668.819883959266	113.907449558752	349.070995885198
890	890	504.863730333819	670.143598939002	138.339083470757	337.36595996785
891	891	477.308498754185	667.554191830561	124.59627461163	342.969579675823
892	892	518.092122903724	671.047209929633	146.388933396491	345.495077721221
893	893	524.97928505029	668.059832946979	120.038580190275	342.206413653057
894	894	535.097033492494	675.525062541277	143.078399644993	345.522352631705
895	895	531.282374494587	666.307082183275	119.545334214992	346.342162358982
896	896	533.303567381057	672.867385982049	135.194671318017	341.825245925685
897	897	531.085926592697	672.180391012788	141.203042681689	342.601837087938
898	898	522.005333906509	674.695634374717	116.494227646168	343.726780530236
899	899	517.831948468249	673.367523998383	133.785417139877	344.539268877331
900	900	521.208919958918	667.906824640067	140.548530143179	345.550248410577
901	901	523.567384252162	673.082222256048	154.358525040889	342.300731275829
902	902	526.290806314289	678.919882329157	126.504752889877	345.392659791021
903	903	543.848767918487	669.489898240765	130.88712544681	347.238665441783
904	904	498.139045724378	673.601010432729	117.237998930606	347.137049189375
905	905	502.74316270078	669.3947524261	90.8460418162381	347.323079624022
906	906	560.914871002363	671.451168760045	148.731404510665	345.867018802389
907	907	542.637919704306	668.436172111107	128.01919452727	338.998384253453
908	908	533.87538047398	671.413320066574	113.100526265594	347.451667538287
909	909	527.857313767516	675.046646839804	115.463043575774	344.291391640322
910	910	547.468662693659	672.078527245411	155.744297600085	342.134521791231
911	911	513.835864985869	671.890988323684	150.916107490867	348.020898667745
912	912	533.59874816684	672.536283537539	157.716822624762	344.401836347583
913	913	516.535566496035	669.735537707372	117.721669352404	342.741488129975
914	914	503.962306092993	674.30391847086	144.345063365	340.958323154049
915	915	522.36615550121	672.801079363688	134.121716167035	342.809503197297
916	916	521.043151420254	670.506753825169	116.148721360766	343.526307763542
917	917	528.535458583517	674.305587000906	113.71289129982	343.554506868078
918	918	506.988225215558	670.085762038719	158.208522564984	345.406854388256
919	919	522.926500337035	671.99584963302	109.05171765584	342.724240697455
920	920	490.530761447049	670.661845265757	146.476862336433	345.456084830488
921	921	526.874320859978	670.961425404116	142.684638022123	340.778633117957
922	922	507.268089683107	669.217988369222	109.473303640378	338.994138969352
923	923	544.959317205703	671.870010442345	160.827009117316	343.222799692881
924	924	526.120741958472	675.048450845899	106.809887209593	339.382595799416
925	925	518.332164766911	669.674622760408	123.879238094634	337.829881771557
926	926	514.278285914093	669.707945867489	132.237099626828	346.599773427645
927	927	517.177319705331	673.221708173282	142.850757886629	339.580029597423
928	928	536.746188424374	668.18527610028	140.162761648091	342.951761194494
929	929	555.04101525061	669.802624827747	100.194600539842	346.181956715185
930	930	479.552991295348	672.237387114373	133.701550111169	348.758516735727
931	931	519.752561067806	672.125281478375	107.619333825109	342.818046786919
932	932	515.575661574417	671.174508657451	123.43852047014	349.57018356788
933	933	532.893589485854	667.555976295436	144.21343239281	345.78863637482
934	934	506.414095568492	674.192364204883	152.184989753479	343.555616530781
935	935	556.032965748414	672.032313986151	141.954531787586	338.576644615276
936	936	503.087192939947	672.524277730237	144.354286560148	341.946773942667
937	937	500.344922625988	667.917831135213	159.180359085508	337.373177081004
938	938	546.144132744981	670.178117135425	109.831219790752	338.698667070539
939	939	533.220688073335	667.055737111643	137.976399354277	345.899766858358
940	940	529.529637709459	671.055207666303	142.784195565872	344.684780279393
941	941	508.098829268509	676.388104309693	118.813837862376	351.970129503863
942	942	527.57798850764	671.846380978993	130.102048745704	343.287087331758
943	943	573.821921070002	675.606831476878	103.791762577207	342.856552095537
944	944	535.608485630229	669.242853441246	146.395279850853	346.775192993842
945	945	536.326916000147	670.552055814412	117.870003894095	341.54955469889
946	946	503.499574845314	667.766141768058	134.152597244758	340.143331290979
947	947	502.687601922482	670.543285185861	158.603016025489	347.607477728899
948	948	532.924406651226	673.339993636273	124.189379188706	339.936590279451
949	949	517.905708817785	667.822932046201	116.016792770159	338.293025504613
950	950	493.689311436957	674.249176507263	123.946963790435	348.09725086396
951	951	509.234730363306	672.969426207204	113.376864500719	342.926941678857
952	952	516.447835294541	670.607277384719	112.298547400312	345.848531762477
953	953	538.036415026876	671.072661229221	145.873199026507	349.271021866636
954	954	502.770410023163	670.10996241479	134.97154882159	338.621478096391
955	955	509.36480989765	672.651703932135	157.336490419552	345.420849636292
956	956	507.722987739705	670.947077174408	108.160612510992	339.593125941872
957	957	510.788969181228	676.40416283539	137.779682629096	343.369268240524
958	958	560.768342746924	671.034960676655	100.517742641435	341.746567978237
959	959	518.940745983925	671.764147667432	160.598706830224	351.8893264847
960	960	519.507138715315	678.295755738652	116.943172862362	342.100701353512
961	961	519.461764738447	674.188341363288	154.151446697782	345.762505556992
962	962	538.586555918529	670.953594178566	131.807858036615	346.180435859739
963	963	523.457456795029	667.177795511714	113.712454786358	343.480390457595
964	964	563.740561703523	674.105379581144	148.225948541258	348.051037525854
965	965	532.146378115525	670.304977732287	128.188032366565	349.071893329341
966	966	507.682305720951	668.152318546561	126.055124264388	349.402586874898
967	967	506.194028394182	673.846414827776	106.566722031136	344.268441944469
968	968	539.717375820395	668.665109166561	138.497253686342	339.897344548389
969	969	527.749540565619	668.369098215014	126.316464624129	347.405146633992
970	970	496.736726342511	670.509509939106	135.759759181964	345.199483123063
971	971	522.242483082694	672.420851577158	116.092847662683	342.931875981144
972	972	526.347475451836	675.609701442501	134.809149048087	340.095900160378
973	973	509.98489045743	671.318849698764	130.820434291586	344.740949476945
974	974	536.642994015312	669.47451223106	146.948976589927	341.179024952068
975	975	530.928950571033	672.733685260355	107.377934743473	340.892329723254
976	976	537.269586708763	674.93614772532	147.438402609878	339.964833454156
977	977	516.36717666991	669.445565429181	168.616802477665	344.982182406703
978	978	533.399419160314	668.446011018057	130.48273549117	346.320918463047
979	979	490.411365656199	673.190770999446	111.538510736813	347.235439903525
980	980	519.121143805402	670.132329730333	117.686647005396	345.659884814378
981	981	534.992666802123	675.256040299369	110.408555023433	341.231449417104
982	982	506.495935866843	675.826751238427	147.147672502801	345.16444276012
983	983	502.00719062858	676.042421109835	111.463230957483	342.211330734735
984	984	522.27145689324	674.564201401654	121.867090196654	337.087516850203
985	985	520.948430269142	669.202111459445	150.619105337657	339.630642643214
986	986	501.798894239867	671.020296736181	147.181088135673	340.905267071197
987	987	557.372662877878	668.59075805963	140.04900073182	344.58246525379
988	988	540.886477592599	676.198228341566	149.132377638219	345.386126348364
989	989	516.947529808917	669.710450868276	122.003826375513	344.255372544261
990	990	522.49765382906	672.545067086159	143.887199139674	344.114654588583
991	991	499.281401536494	662.850013934922	141.421913203844	344.03666140394
992	992	530.450214409391	678.702141402217	127.916839576347	345.862582101315
993	993	537.708617778571	669.17821851425	130.688483349132	338.918951844825
994	994	529.254850640859	673.399578438423	117.250620524135	346.242647729
995	995	543.160463203754	670.404366994111	131.54349192703	349.9947185847
996	996	511.096356482923	672.238281506591	129.752341825195	339.979432185001
997	997	545.38263057857	677.058233280298	133.212263093418	348.068188623359
998	998	512.013373934606	672.596393347594	138.687151258212	346.286285078527
999	999	515.686563612075	674.016152128716	108.814359686649	340.114496197714
1000	1000	511.40433271982	675.166301895791	123.962509978775	344.789638362725
1001	1001	510.502275812597	674.973002411483	153.755270686607	345.614727027766
1002	1002	528.435872923633	672.531685751041	133.694226608247	346.204519085307
1003	1003	531.813149793075	679.106948681791	143.762787152491	347.462360742807
1004	1004	504.271553250259	667.77876408827	140.174033036592	338.947930326359
1005	1005	505.630960082214	676.432665641402	130.579502689895	346.294862130426
1006	1006	529.489227633233	673.939099549589	128.987817639779	342.293194934607
1007	1007	503.185481264806	665.647192426827	135.43508218062	340.893496982571
1008	1008	538.65481407958	668.317521218462	140.398081584288	344.35109283347
1009	1009	535.051907281971	679.100751332135	122.970250794454	338.328923766921
1010	1010	542.072940415825	671.448050540137	148.258658212073	348.942001700225
1011	1011	512.319068531917	669.571066274901	108.954009327818	344.281340853297
1012	1012	529.890018783324	673.68378117533	117.110555012794	347.506593567343
1013	1013	522.442446001976	668.144745557827	105.290654765179	342.7242414846
1014	1014	529.351442981183	674.440721465819	147.68112508041	339.891042118559
1015	1015	542.7336212576	673.511447150129	127.766433425673	338.656457861549
1016	1016	514.058647770048	671.949959328457	128.619695225853	346.73175180291
1017	1017	506.116878933773	670.050992946017	124.999384715921	342.161397205902
1018	1018	533.395629450043	672.11275004906	143.617929524404	340.078250943394
1019	1019	518.190112132893	669.95267201032	136.153507290281	347.152848490012
1020	1020	514.857802528903	672.312782538103	136.130319820132	348.86644352
1021	1021	545.945670430871	676.597888030833	133.615747746105	344.221333373177
1022	1022	566.44448980957	672.285686151735	121.471706282876	347.817976160811
1023	1023	520.866805735938	669.351971167023	107.747862944658	347.749363677461
1024	1024	535.959926676317	674.128852501628	131.604204640971	343.846146427553
1025	1025	556.179636173172	673.351886968803	141.335540030707	341.868177057164
1026	1026	538.993204092005	674.317244555757	112.86036208474	345.809050795229
1027	1027	510.567809109856	672.163163481712	130.728079918154	346.539088047778
1028	1028	507.182169146789	673.181566786729	129.695452275143	343.766092644172
1029	1029	532.181786782246	676.835619111881	128.522356520284	341.887992853198
1030	1030	530.809789646882	667.912693614599	121.868805861349	343.276696376154
1031	1031	536.981713359363	668.357558712309	140.040373680442	342.641269314497
1032	1032	535.930081672274	666.722138776872	139.731465238753	341.301698678369
1033	1033	533.087570244565	671.013710785295	130.631949114711	344.747722631273
1034	1034	521.781237487695	672.801496230284	125.322217472	343.276276108197
1035	1035	537.433877858197	669.195509546111	96.7970315408226	341.360666939274
1036	1036	520.158582808116	670.128106758962	152.87338406017	344.463962732329
1037	1037	538.847513571283	674.784360402137	109.185045060338	338.714909009462
1038	1038	505.098659353283	674.215068463514	115.205263387507	336.25811825029
1039	1039	534.860969493849	671.921336206349	115.408273009444	339.880665563959
1040	1040	502.858090967119	668.588831979058	123.628509227583	343.043793845454
1041	1041	490.240843356101	671.167123681661	124.892191073673	345.613465163982
1042	1042	515.270750430761	674.883014842602	123.956979377152	342.825577014454
1043	1043	499.210475282815	666.20756130582	116.244315638733	342.77585002389
1044	1044	548.535804863161	671.763125821919	142.59295782794	346.484576396949
1045	1045	507.410192353779	671.176542554754	100.966089867484	355.160266466577
1046	1046	531.896933658566	670.380450757963	173.167385636516	348.001859472609
1047	1047	528.872959404272	672.980908350408	129.309656475796	344.694080367177
1048	1048	534.430587872239	671.623259665601	117.316826571768	346.704539145814
1049	1049	546.192672339914	667.135440193029	139.953139874323	338.137817614601
1050	1050	516.815241037278	672.020443409003	140.230157597745	342.285777700759
1051	1051	538.910540955404	668.402553354919	119.344658037052	344.669925996578
1052	1052	539.737610804925	676.012423519762	132.165899032521	344.508267687207
1053	1053	526.4143347703	670.904306885088	90.1180305502302	344.546005096032
1054	1054	537.146468183954	670.518606926816	159.441230037487	343.729950808824
1055	1055	534.95255472516	669.09959892046	138.045075850917	343.280467192164
1056	1056	511.975896839007	665.578172137604	101.873915503077	344.458983090514
1057	1057	498.508470287312	670.425789383564	99.5237659088075	335.632494575114
1058	1058	483.161594839175	672.332861179598	116.63257827494	345.308754989187
1059	1059	526.837440451201	668.004434717522	127.740059567221	346.716038494412
1060	1060	539.482479480013	676.923110079647	149.780652616997	344.934430380206
1061	1061	537.650040100211	672.148417650314	125.717947634106	343.107068617075
1062	1062	542.917375617679	664.152890488284	109.26863757741	344.895735677666
1063	1063	539.216331765221	673.729194148576	116.730926956962	345.821724077432
1064	1064	535.571914448185	676.02974925746	143.798583386657	345.090809202567
1065	1065	517.259397176748	670.9190583693	121.374683874773	346.560697503597
1066	1066	539.981929601387	666.758000785026	146.261755854983	344.460933073979
1067	1067	560.837588534279	671.467440643833	112.744308501489	342.088508724403
1068	1068	536.13834486728	673.781961731955	138.751909215735	345.063252924474
1069	1069	513.836689863192	670.548355067239	146.55746760635	347.5506820712
1070	1070	507.280274582322	676.362323409364	161.919514133486	340.973493018496
1071	1071	531.454953539251	677.211129120553	136.803119710272	344.614172770891
1072	1072	507.360233210518	670.036030850413	107.40809027694	348.279611430838
1073	1073	554.605636489398	670.813277524028	151.395362205592	348.729909567373
1074	1074	522.500203125526	674.259685997334	139.160807178094	344.852428920276
1075	1075	529.219772574047	675.066254099026	144.758240382783	342.635214406981
1076	1076	516.239803481895	674.746003378855	132.081717092715	347.571863786844
1077	1077	513.649998626196	668.608755662857	150.985560696617	346.700853518438
1078	1078	533.42622510519	671.219550703238	139.13154134568	344.188960699172
1079	1079	527.358984135895	672.200112737044	115.259472256174	344.076722119612
1080	1080	501.065580343612	670.67505729139	135.746413538298	344.886443124336
1081	1081	541.116616948546	670.429214938273	148.157901774539	342.149931125842
1082	1082	515.363760312375	671.263509001219	110.196162402247	347.056687770657
1083	1083	511.431645521611	671.753553991459	124.676753826984	338.872243495345
1084	1084	528.786477685741	672.990113963098	129.797462210421	346.259234320726
1085	1085	535.499360187479	670.377821488179	152.108231916004	346.839345161052
1086	1086	495.559682618899	672.125826214822	110.926076970487	346.923844819962
1087	1087	524.520471387548	671.878532156773	104.324359538403	346.639614321551
1088	1088	521.314027387808	674.281993006823	136.377426057804	342.961968203557
1089	1089	503.933285681789	677.264185709354	134.529346681829	348.564735673722
1090	1090	518.468328854308	669.970805250854	139.623591080525	344.445508476678
1091	1091	525.414630412298	674.850101474557	112.294103827372	345.355757008438
1092	1092	506.248091217845	672.135844407297	128.232938033418	346.206822343559
1093	1093	556.714526994356	674.524653954325	152.067500253786	346.74395707352
1094	1094	544.991581024972	668.298408933455	142.083276785645	344.991162442845
1095	1095	525.625706275956	675.988686308734	131.767778200665	343.805384877726
1096	1096	541.884371151322	670.016029766327	111.50650769977	341.865726272778
1097	1097	527.450329895848	668.698558126043	118.200206070223	344.980430699988
1098	1098	529.839125825418	669.4264829258	118.684135687904	343.7473875287
1099	1099	521.919200122844	670.04289858933	124.347811470073	342.589742578699
1100	1100	518.714940418943	670.148201622075	116.265021483126	343.687244643636
1101	1101	500.68300013638	674.996151856292	116.942439155204	345.50712234208
1102	1102	524.779049161633	669.787817229128	146.238730878383	342.14602499644
1103	1103	541.512738784186	669.61358757163	135.548609558886	342.34016441555
1104	1104	508.459034975875	666.808868028356	107.340171027146	343.305694477754
1105	1105	499.996583209864	670.803237016834	135.820270312205	344.798661181189
1106	1106	509.534405352725	672.985329872094	124.352510661625	348.56226056915
1107	1107	521.201518791264	673.745209078398	166.343626607196	341.725351210146
1108	1108	541.204349172182	670.475857975384	119.180807540897	344.087903764151
1109	1109	541.728838584105	672.307594346499	142.305969558696	344.544199252285
1110	1110	514.968652770816	672.5762830959	113.58269712916	337.4139167792
1111	1111	532.565249222785	672.934856319435	121.241585191993	340.67295436385
1112	1112	485.956626371167	676.028495703005	132.521658043039	341.790357160321
1113	1113	530.044543803868	670.773264012571	144.802995113312	345.585497196707
1114	1114	540.124808064937	667.605824586319	112.060665868573	347.753067147159
1115	1115	546.469301398385	670.199081377711	115.02979095441	337.565862575953
1116	1116	538.871774100034	673.360360405356	161.649005495345	340.650368894965
1117	1117	520.018885920271	672.073165553194	145.247780308744	348.019061278473
1118	1118	511.670729977064	667.45444923776	130.208423898397	342.535595612092
1119	1119	531.465164432587	673.694992471644	117.914454854017	344.540959094411
1120	1120	522.569687231183	671.144284638265	138.774919164487	346.87943834316
1121	1121	530.655192836161	669.33287451253	118.398387496558	346.836514892028
1122	1122	496.864555726504	669.464470516903	113.108716157347	344.152722086719
1123	1123	505.047646175901	674.961537045233	108.981409503819	347.94926859223
1124	1124	554.057806931032	671.175478318777	148.275050455723	345.094277981202
1125	1125	545.718375133696	667.78400327853	112.851992012925	346.820083669909
1126	1126	535.350368709551	669.497205475051	119.647011722029	341.14841879164
1127	1127	530.859440777208	672.586758545971	156.858813928904	343.958424889918
1128	1128	513.157754133469	665.822094030783	119.215763703501	347.336622250907
1129	1129	502.450202287047	675.40268666795	133.756637368819	346.962798244592
1130	1130	507.101853065954	670.111178803333	147.635926726426	345.419851309572
1131	1131	519.391986803276	674.572326189171	94.6698991724272	343.175484875956
1132	1132	488.604647914108	674.437677682667	128.667717074943	340.587687308085
1133	1133	532.987395814909	670.493675495881	125.107656678722	342.068900140239
1134	1134	560.828937572869	671.904366795597	109.088654791095	346.483102785437
1135	1135	490.321134194394	671.9258657976	141.445248250461	345.637336635848
1136	1136	534.795298906012	668.548304378694	112.642226140205	346.634815503363
1137	1137	518.722641248084	667.035537913276	127.816078642832	341.77910610092
1138	1138	555.29385182235	674.251735038978	114.433848423235	342.614572166258
1139	1139	515.304619649485	674.249675928723	119.800166221773	343.557124998078
1140	1140	546.60877999683	672.441408790294	142.860653337739	342.57027445729
1141	1141	489.83957922972	671.021649006227	130.46247146969	346.995485300465
1142	1142	528.071945286673	674.720931299505	133.071289573219	343.122033039734
1143	1143	531.348973726834	674.587777567746	104.688426632786	344.221472564996
1144	1144	512.932735621527	671.550130489147	120.559596796434	343.033700965345
1145	1145	509.218902162129	671.996965816522	129.243437633548	345.302148830282
1146	1146	493.020972650414	672.002368349005	108.618879796352	344.851605927982
1147	1147	522.568577895458	668.891615624406	121.932483632073	346.056810410634
1148	1148	511.515606673192	671.331425192228	112.98674617676	340.280562960767
1149	1149	557.861475795324	672.521887986652	153.343643533905	342.148202872374
1150	1150	536.1573667008	671.350469185351	112.886285993518	342.161604493394
1151	1151	510.73250161923	673.390691515552	103.704356091298	345.07188914015
1152	1152	543.888031174147	675.46047688444	149.77603918327	342.916591810593
1153	1153	512.991900114301	674.556817671605	126.371357560139	346.255330930681
1154	1154	524.319878821308	672.037024482637	125.21580256375	338.947529368944
1155	1155	513.998705120659	671.041756173567	137.522977706476	349.288442665563
1156	1156	529.435414289125	675.143948868614	111.83272870545	346.172560487372
1157	1157	508.556620903522	666.512750897421	122.508593000449	342.293370593004
1158	1158	487.618249433355	674.323530729744	153.335449488861	343.822043191145
1159	1159	523.603856928183	669.024560469776	115.639035822248	347.265902447561
1160	1160	531.06349478912	672.988620823978	124.800629363326	345.615764293098
1161	1161	527.778491423785	668.951023532598	106.521402003032	345.240184105903
1162	1162	521.840066949613	671.841742567472	163.174943427896	345.897100637444
1163	1163	545.690915746837	668.898608725999	121.47121863639	346.490924126203
1164	1164	515.950764539143	671.377617473612	142.483367235765	339.252681418679
1165	1165	519.5927239902	672.087946891735	149.414410590741	337.742001430064
1166	1166	523.592939602502	667.832739524462	111.563030962415	337.918003875038
1167	1167	537.371481248541	666.999705001011	130.3539410623	345.496031213571
1168	1168	517.674149676788	673.99175913953	131.876800143633	335.391333825743
1169	1169	536.334000986302	670.064500787048	126.410877925466	341.811875800782
1170	1170	518.339087673319	672.262949117466	152.197167562446	340.945235723415
1171	1171	511.997555319963	674.360161153759	159.766285461029	344.453875337058
1172	1172	525.559397493007	676.062170570092	101.129647454169	350.135739235676
1173	1173	540.596594903134	670.340989562778	140.451324892793	340.981545566368
1174	1174	501.650473517081	669.047127830957	113.388715906571	349.140972407255
1175	1175	531.805222590627	670.501309783227	154.309334159064	347.254812656361
1176	1176	500.739939454335	669.488870154776	132.595301206491	347.220986737015
1177	1177	503.841035167813	668.831551720534	129.670315165216	343.892701218406
1178	1178	556.695725384972	673.917294499266	146.669337024973	343.649678228763
1179	1179	534.298983237854	673.70921501029	100.4786760769	349.323813999677
1180	1180	521.430428136809	677.829295854862	134.002161085242	339.386420277284
1181	1181	510.57522857112	673.559780598539	138.722133841121	339.719390997138
1182	1182	519.339123651515	670.014399304509	150.725756870359	344.484372374361
1183	1183	519.13130356031	670.368615258255	146.895984070967	346.142718958427
1184	1184	517.47349012647	676.862884088584	112.586210989052	347.572584818121
1185	1185	527.174589837618	670.311394298977	118.634043677583	344.46970376917
1186	1186	524.675011096465	673.821208607105	108.102474394806	343.493043938093
1187	1187	509.461521801434	676.385531361978	142.357953378969	347.381179847507
1188	1188	543.433281247677	675.404234714718	127.326375175032	344.081675031498
1189	1189	513.900073437749	677.391850301457	136.659517416361	343.4850341643
1190	1190	551.636916301008	676.905459935789	120.815322672043	340.03221326545
1191	1191	515.345201185948	671.805762127736	118.487736390929	344.125949569898
1192	1192	515.928206471636	671.752981363004	129.498978679194	344.576812323478
1193	1193	535.32872577258	672.793657568927	109.856654783213	338.341456013231
1194	1194	527.612387211839	672.655642256824	98.4534315993246	347.537400830367
1195	1195	522.638877183796	668.399609222394	153.914436904202	346.434540997177
1196	1196	523.962153305206	671.403450002466	127.64190778508	341.392375360706
1197	1197	502.774601933163	668.22593018586	136.495976075088	340.636364407639
1198	1198	523.402067137782	676.648465930373	143.509619210198	344.234096923793
1199	1199	557.83856867606	670.650798760734	133.030105625142	338.376655736219
1200	1200	515.555265869748	670.737416765459	138.206584638863	342.463828778544
1201	1201	511.147405716873	669.074065287597	122.273879538776	344.442458944497
1202	1202	516.486257313908	666.851614376108	123.53057623187	342.232207808238
1203	1203	521.786401039662	671.132090033538	114.742632329142	346.892522355482
1204	1204	521.332773947074	671.132298972922	135.387348758799	342.005991161526
1205	1205	539.012232234549	672.680092665954	137.248648705756	343.015105096124
1206	1206	504.112388546015	670.457819943531	146.551469117393	339.87326699326
1207	1207	511.843165069606	672.197984521197	139.342179427009	341.803335216266
1208	1208	524.918457917832	670.031623805364	128.39627067688	345.511355208489
1209	1209	549.599555850715	669.844210227386	135.406089875257	344.188827594489
1210	1210	550.014922717966	670.535807745949	95.1409466993301	346.259593653268
1211	1211	530.731192990207	672.253282132866	133.317578560431	344.865432323546
1212	1212	481.194964172666	670.944085169137	104.25792083401	343.048841939914
1213	1213	529.444893020751	665.916296134276	124.679645297896	340.680076473495
1214	1214	523.931485768794	674.088854115991	152.850535611495	344.442187080522
1215	1215	526.074697373714	670.099777891942	133.217712587392	346.726902989437
1216	1216	555.820622584223	672.573989762305	116.668378652444	345.200742716572
1217	1217	526.909314597397	672.655257113679	141.450752052467	344.745232895936
1218	1218	512.171542071015	673.370282109043	103.143565963165	342.51778983394
1219	1219	512.060704500598	669.105804355244	142.082441815758	344.996782434407
1220	1220	521.87183768983	675.426911363033	113.876919131149	341.384588171282
1221	1221	515.166108970812	672.580813788716	137.239010352454	344.573208202941
1222	1222	523.011414595814	669.771601178252	144.757966743571	341.760233682022
1223	1223	522.85228475657	672.511144443552	110.371426825746	346.226039333375
1224	1224	527.636432932731	664.870762499347	134.297646889901	347.465820050151
1225	1225	515.12500960535	677.252879235968	130.854953021357	344.502130439787
1226	1226	498.322711430068	670.768485486372	169.981904439417	335.964484611721
1227	1227	524.151496843632	671.910415505363	153.243995737667	344.454005498199
1228	1228	474.662449677766	672.688726781425	88.6758542293797	346.593354376063
1229	1229	519.105870891372	667.523097919362	124.231607090768	348.001704283282
1230	1230	530.889540412975	674.78292998227	139.576438323105	349.869312746357
1231	1231	520.70625182008	670.369530572541	138.623407788887	340.969565507569
1232	1232	534.033128798826	671.080433680565	134.779344910197	344.033768376269
1233	1233	540.151201721905	674.064685137135	140.11979993203	342.580896354757
1234	1234	538.776612129321	668.336905769981	148.490951327724	339.072607081653
1235	1235	547.537470777857	673.463415861419	111.465702782759	339.12294352144
1236	1236	519.944323719673	670.637569001141	95.6911340404111	343.616125743014
1237	1237	567.63253038635	676.23697655695	140.457817026861	347.262857610716
1238	1238	526.125815887048	674.858798528421	142.104632465501	346.027438899856
1239	1239	509.111196087895	664.963977455926	134.176450049577	335.994527679608
1240	1240	503.062613379739	674.072206028527	141.424114962336	344.934055618204
1241	1241	551.118280696299	673.10486286622	143.322058704821	344.939771560669
1242	1242	562.665515104697	668.442847935333	130.220804100884	343.132723189998
1243	1243	527.356493374935	672.259059813969	133.059314345464	343.589693667165
1244	1244	528.957450112518	665.958105194056	115.241855823601	342.075300956097
1245	1245	495.838975834489	669.879139242618	168.134399042976	343.612528956341
1246	1246	554.159113996978	666.981019123679	132.043389302012	338.000548157761
1247	1247	543.885038947145	677.308834099382	126.919024210205	343.293485154212
1248	1248	541.603145306577	668.827570096061	129.339106541265	348.430119588049
1249	1249	532.290393407247	663.907818605933	130.451856566756	344.270305899505
1250	1250	499.412250294176	667.62094113663	124.896011054882	344.251442183565
1251	1251	521.403025133976	674.559163965348	133.689836475182	344.106922370173
1252	1252	503.094252099202	672.664264621787	128.187525983504	345.553625512161
1253	1253	548.966653423844	671.323853624327	132.425834753045	344.048036067001
1254	1254	521.218215725888	670.093666056286	131.206676330314	341.689488012447
1255	1255	524.190667667232	673.406482505987	115.106784137251	344.852307709009
1256	1256	529.183292766817	674.946610435511	137.529497110198	342.885644141628
1257	1257	488.217408396509	666.9599493239	131.060421686851	345.271648709806
1258	1258	496.576885203354	673.993451005094	134.077466029961	348.804615607569
1259	1259	537.427491922965	666.228705606648	131.168968971736	341.365101985959
1260	1260	541.93099594662	669.552876888793	153.362982668556	339.180112102719
1261	1261	533.854687730222	667.551788687105	132.438318767922	345.712500575431
1262	1262	523.459525509421	674.610573678551	159.943747748814	345.805536542643
1263	1263	534.730658606856	671.573175885268	157.421367378598	342.790429276226
1264	1264	536.555182556328	673.546809445746	121.829069940724	341.099727487931
1265	1265	535.983522518909	672.66049296704	129.834534996605	345.980661593131
1266	1266	548.761150302072	670.488695690672	133.204000821429	336.495695967058
1267	1267	538.760222077004	671.759620754565	141.536157430295	350.521734284065
1268	1268	536.960162603677	669.857010762832	123.769292392018	342.602621799933
1269	1269	557.230576635103	672.904247269459	162.951268199724	342.975178968067
1270	1270	547.744853165375	667.993903264294	120.770409947042	341.597942469771
1271	1271	527.966335289237	669.99909384086	150.785782605549	343.2040772302
1272	1272	526.484589239313	670.169112657512	133.71115705736	343.390528779903
1273	1273	539.838201404817	675.832809717298	129.906054590189	335.510196133239
1274	1274	539.21478497565	673.218514054375	120.60934396834	343.442677520877
1275	1275	529.4964978115	668.311281733448	143.733646971179	345.071197114591
1276	1276	510.886413032362	676.029177576335	132.074311121499	342.116356038665
1277	1277	523.315920710612	671.985507432148	110.724752312033	341.832837353772
1278	1278	524.738886851832	670.149900891804	119.450177600036	343.566049603398
1279	1279	506.773213725572	668.853091765333	103.314494904647	343.273989177202
1280	1280	507.646998129412	673.694457353081	133.890411934328	341.066589696589
1281	1281	520.338040810791	672.662001047634	140.80918538553	342.85036012093
1282	1282	514.340158878891	675.45139046121	122.950982928451	345.093430601809
1283	1283	547.920150426896	676.557625124924	129.134612735642	347.715144311987
1284	1284	525.418184041897	671.99767341123	132.862354619675	345.958916030663
1285	1285	533.463104904057	676.712090485784	148.273773303077	347.288765266792
1286	1286	552.917877887426	666.201621725299	136.457172852906	339.266973545623
1287	1287	519.124094340648	670.815431026588	117.363939308647	347.761086613354
1288	1288	509.605625277256	676.309331416178	121.408234272217	343.226006916323
1289	1289	518.984520253402	670.582754103795	144.626486288142	341.91318953917
1290	1290	542.003083806357	672.352567707281	130.615215502029	344.752244284507
1291	1291	532.722981214502	668.134039321054	117.932063458925	343.868553959476
1292	1292	521.558341725221	669.983871749613	103.907732233222	343.405613293112
1293	1293	553.79677260678	672.58461968448	143.100656917459	346.657289006918
1294	1294	551.966620901202	675.203361474893	88.5506257584549	338.144845291034
1295	1295	490.002007463164	673.939769731136	135.713386515112	339.96055069488
1296	1296	512.835634361798	675.435459963045	124.51905174872	350.028827276326
1297	1297	546.327132494852	669.172775212355	143.841573811767	341.404010339091
1298	1298	502.944025514258	675.902534651669	145.249971815847	342.613433628779
1299	1299	520.73288177507	669.156601178441	116.453052349666	340.223531344291
1300	1300	503.634646171005	670.591190636213	119.323857286139	346.590732226424
1301	1301	509.196143328104	672.772144489028	127.895878436374	348.34123690827
1302	1302	537.415311561809	671.952519767887	160.954886236648	348.31299007027
1303	1303	501.627383196802	673.437399895095	138.472169431166	340.800660260339
1304	1304	511.255449359127	673.728244305209	123.570462857348	344.667694210098
1305	1305	493.045538872323	669.783353869175	128.426650716097	349.399542410528
1306	1306	523.557729938144	672.640226214245	137.795858959082	347.17154213572
1307	1307	501.854940443669	672.285216564539	139.363804659945	343.744053839943
1308	1308	519.932543450939	674.28004275363	155.655771925387	347.166154027131
1309	1309	499.38740753158	669.087320823755	136.731431229458	343.743448155515
1310	1310	508.753547251939	671.126051532243	117.574835135915	345.845023084877
1311	1311	539.486767118275	672.569389692257	110.606965175055	344.368362904637
1312	1312	519.932791955663	675.75043705707	131.119160159565	346.27068292124
1313	1313	537.170609230839	670.825080049028	127.489733711417	346.297762962224
1314	1314	528.298378392197	671.772437180615	128.080355792687	345.630708243742
1315	1315	536.694502029858	672.219976240448	134.855793160162	341.262011701027
1316	1316	497.080570499408	672.77438511768	116.58879651966	342.886380676888
1317	1317	524.400036824313	672.961150780043	144.400109505005	342.055340504171
1318	1318	518.838837270974	671.471923169716	144.163104873065	344.199314937288
1319	1319	534.977081775284	668.202158903215	122.208194325813	340.618447693479
1320	1320	495.400711439015	672.463950934909	132.020708025267	345.160609295436
1321	1321	505.592532151833	676.831819514566	140.423938116158	346.127547524073
1322	1322	517.016667682517	673.355348778515	137.719597433401	341.90263665612
1323	1323	542.253668841948	675.43089867662	128.504491205173	340.126641149211
1324	1324	530.253580260672	670.501348397187	146.150166469104	345.280754285325
1325	1325	507.18818432401	672.327987868355	158.520988495045	339.662153090986
1326	1326	520.147276532311	677.99158876202	145.730399242714	345.164459610645
1327	1327	505.57164293049	674.688631128396	146.844193898536	342.775416337098
1328	1328	523.649068367486	671.713756713695	132.470176414822	338.638072437814
1329	1329	508.953015376972	673.592168574367	129.505063906245	346.94443234695
1330	1330	560.999862757504	667.642446427215	133.562005296988	343.475903380308
1331	1331	551.732442469199	671.989909113225	127.044531226006	344.445471431328
1332	1332	487.966537260491	669.300324030035	141.048517905679	347.054828074798
1333	1333	563.051099678031	672.305632784761	129.114777939394	344.354562295068
1334	1334	506.742895294751	668.80334771958	150.520913308222	341.996051423367
1335	1335	524.746867063355	673.21693525183	138.994614847304	348.544976492822
1336	1336	503.024005845971	678.329287821785	142.442868149627	339.55382022202
1337	1337	507.083854622163	669.910734362445	142.720187324669	344.49416695349
1338	1338	513.313956168348	674.425175697278	127.25958253441	349.168926439699
1339	1339	522.519332602441	675.477971029601	143.581837416193	344.296107637497
1340	1340	532.184557230775	667.68651309734	136.067346019563	343.788557143961
1341	1341	506.272255014425	669.620448848699	143.307066612721	341.667784040914
1342	1342	526.357253453859	673.678934877555	127.914233834425	343.974742433754
1343	1343	528.291434876424	668.870410586121	137.806662527395	341.332212288345
1344	1344	509.117665612184	671.799695641177	143.204655813008	345.29544887582
1345	1345	539.055446697331	667.552820463154	145.335654571685	340.815102387444
1346	1346	525.042805204233	665.535787085224	122.440292946816	343.063513658667
1347	1347	526.71069749451	678.087157751679	140.741596261868	348.669244707847
1348	1348	525.393565833509	669.283104380843	131.310836508324	347.790618310607
1349	1349	506.94542340397	664.808361723064	165.953072150704	350.282694897098
1350	1350	523.517803200253	672.687620753559	100.190705093714	344.833098334939
1351	1351	518.492005190679	675.353290905163	142.500811625926	343.314069732612
1352	1352	525.92346339753	669.943205950872	149.826938547279	345.057697433449
1353	1353	516.926901443917	671.239724386678	140.14667134739	341.995702022111
1354	1354	519.241508161279	672.658522585598	138.638058262607	347.051779274501
1355	1355	532.444079837015	668.89905971837	136.581692147586	343.864006468687
1356	1356	519.801819465973	668.785126456436	99.055146411499	341.885167128645
1357	1357	530.523571671299	674.977208929171	134.770220123545	344.287168623092
1358	1358	532.093064134065	670.775045337593	146.588598252856	349.397204733855
1359	1359	518.030026354909	673.185175996188	148.777355621638	343.615011866268
1360	1360	528.025779749027	671.2778192053	120.47033775199	343.837658344959
1361	1361	537.973557615865	667.023022218083	154.078585801355	342.472040458529
1362	1362	507.070830988152	664.999473243702	126.061611855766	338.303442250843
1363	1363	531.856920017611	679.738428366571	137.98981185109	342.834559369533
1364	1364	547.981061992413	670.094898694257	144.165502172977	343.031739195378
1365	1365	537.712854529218	674.668032563568	114.463658778914	340.953227608946
1366	1366	495.195478635185	667.465945163232	120.999062149663	345.506146700961
1367	1367	533.1630876285	675.939165809633	127.907691116525	342.294607980613
1368	1368	558.6293868818	668.074963394437	153.258456027391	344.949554075108
1369	1369	528.474816999557	668.399131912642	162.544250688282	348.126238099672
1370	1370	545.152902062847	675.582966366368	143.126645828658	338.427371233332
1371	1371	543.705488034348	673.76911148092	140.998666142842	348.952214584504
1372	1372	508.414387189186	670.81990530321	60.1693189747557	352.105675567518
1373	1373	514.419721256514	676.121133976378	109.99334939028	345.572607054398
1374	1374	513.990093374848	673.636452758095	108.97760663056	342.904279398684
1375	1375	539.794357936597	669.324851431505	123.901501506289	344.635473262693
1376	1376	529.383450375318	675.985106309775	138.869051939516	344.449709431397
1377	1377	505.070868249734	666.09795592219	85.3561196959086	342.954036337764
1378	1378	534.078459933709	670.779669257363	128.39122989894	342.008813942915
1379	1379	506.850683180879	673.089359894603	129.53418990303	343.374190166418
1380	1380	535.516660124615	671.046074085872	156.913140684746	343.554800497568
1381	1381	531.432774448643	670.776562168255	132.41283709547	343.183462005361
1382	1382	511.23660863321	673.912784983571	109.27186927041	347.779399665728
1383	1383	522.565020802127	667.865616033993	108.451439747572	341.595389237852
1384	1384	528.932571952271	673.793739573071	118.820786711379	345.853562612653
1385	1385	519.703486137169	671.877148936409	125.730188666042	341.138410943072
1386	1386	493.003475389043	670.897218001906	141.872857147389	346.52690958169
1387	1387	500.044796833014	667.774249914192	133.457063026614	345.682523856079
1388	1388	562.445854295577	667.410706286278	155.519154413594	340.147412762976
1389	1389	532.913642817971	669.059076684439	120.41714383473	351.67895496285
1390	1390	543.744531304985	670.107593846409	169.17770162276	340.523076329079
1391	1391	532.945841713481	673.0798958826	135.122349353664	336.791553076191
1392	1392	504.066522514656	667.69938272051	136.48755244081	340.981009679597
1393	1393	525.940865816011	672.931213633101	162.456485513452	343.669595689798
1394	1394	532.523144415409	675.201832790081	143.193678764436	344.565941337491
1395	1395	510.37460866508	673.172894990629	155.097941081006	345.202346777773
1396	1396	502.600666999991	668.062333164553	107.195746572003	341.74907220262
1397	1397	535.25223474323	668.886509239809	140.773425193439	344.024887880422
1398	1398	518.866357640527	669.286861559646	155.885260630883	345.310545469053
1399	1399	523.228814871368	669.864195280854	135.789909064891	340.619609719914
1400	1400	537.098439287624	667.982843368966	137.280088960015	344.075633464143
1401	1401	527.697822712009	667.441008819943	109.335295522562	343.85133802755
1402	1402	544.392411326002	674.549093837044	113.787643500157	347.02009765212
1403	1403	495.254394692122	674.665125879853	111.094034070882	343.590280617792
1404	1404	521.710905393443	675.912307200597	115.518820379996	343.054801091163
1405	1405	539.392206848069	671.31787582685	144.524758733869	342.851532377246
1406	1406	518.325674329408	671.322787866548	168.41065483364	347.476306357917
1407	1407	535.885199967695	667.015286365982	123.028149094477	345.280508735848
1408	1408	545.155320235151	668.100490267963	128.059148492489	340.208763716825
1409	1409	499.465528119277	673.9023111771	141.832026768181	349.381524915912
1410	1410	545.236668463048	670.631205007783	134.189777060501	348.684491924108
1411	1411	521.607021369701	666.777726944526	118.84876647535	345.887882542918
1412	1412	515.065630870816	667.322410431762	151.626590709201	343.397160999499
1413	1413	533.035691621757	669.074370756667	132.72312627307	346.418001434916
1414	1414	504.565739029	669.235160669479	138.62311502366	341.005599773104
1415	1415	515.155522085335	675.1263659172	135.434684834801	343.217783928897
1416	1416	497.714060145245	673.390655687318	140.169576273707	344.238067096852
1417	1417	520.678420434819	671.493418439929	138.5803513209	346.010848245662
1418	1418	519.742314984155	671.556354425927	141.470358086462	344.568827745575
1419	1419	506.047639943324	672.282105699359	143.804792158669	346.813433512498
1420	1420	517.899072320787	668.582521433212	139.18213131463	347.937494166572
1421	1421	504.8440695987	671.600430381118	152.143122976581	347.251213452162
1422	1422	513.760446428907	674.993799594097	156.430150185047	345.746203442077
1423	1423	510.479349864535	674.636231017367	128.427567803258	346.412135358398
1424	1424	550.427673363316	669.568756744432	103.028966027859	344.571628647625
1425	1425	490.062838079023	669.169773509695	117.475212187312	345.905386221606
1426	1426	490.694352382827	678.817084660004	149.435735430527	344.599728884826
1427	1427	512.811628179272	669.962415460667	120.380067921282	350.321156397562
1428	1428	534.526357691686	667.649037988973	131.313129379638	347.767405983509
1429	1429	543.324619608234	675.146639678919	119.160451628629	348.482629757789
1430	1430	524.249522052221	671.34384868181	139.792458222047	343.115241397028
1431	1431	518.090457890208	673.589813358901	125.494550570932	346.109442816263
1432	1432	519.350224853312	674.449945762252	123.061602477727	341.695206337666
1433	1433	508.49901287285	673.536403109046	162.18701618063	346.903451712155
1434	1434	503.141433782616	673.888488046468	136.81165269274	341.789971419844
1435	1435	522.591563855681	676.592169172808	134.849493893978	344.442921241737
1436	1436	518.241265373376	670.909154731162	116.402314167231	348.054260061501
1437	1437	543.609051520085	671.163271403149	153.897799789764	349.801948427782
1438	1438	550.927338288586	671.547189768007	109.468647826837	346.289232469556
1439	1439	535.251357261992	673.146745276496	138.598273486611	344.134173348317
1440	1440	471.418579587997	664.975797796394	162.545913034889	344.101375299601
1441	1441	555.572518750999	674.308634697133	142.922856868002	343.930715144589
1442	1442	529.722820923376	672.482272465104	139.54086100851	345.122979630219
1443	1443	513.556933984411	674.282278272253	111.373181196497	343.924102397401
1444	1444	533.381852942596	673.125351730145	118.213262559511	341.78151555507
1445	1445	517.621864542548	664.935833992389	120.803466888233	347.344027600519
1446	1446	546.201288336297	671.557520097231	127.446677381235	346.444172293058
1447	1447	517.179224275928	674.133282106362	142.528970907967	344.009943702184
1448	1448	517.8445396057	674.225079163017	123.971521192895	344.079784916282
1449	1449	533.661037641793	674.796120441313	147.689203087446	339.898331156349
1450	1450	504.061916229818	671.262618889694	130.318877211534	342.881129641967
1451	1451	509.830224557197	672.994365612088	144.084076635562	347.293633958605
1452	1452	532.054469996486	670.351101146895	142.157145418559	341.969631878731
1453	1453	523.30496573087	672.15296789316	153.708037115319	339.466295964136
1454	1454	529.122146326756	668.526305368135	116.426200396671	343.495002106788
1455	1455	559.191858097185	668.907952965765	163.705487072059	343.824078609862
1456	1456	532.500974027282	669.602995111125	125.065467412222	348.785232681634
1457	1457	525.516045673888	673.683472560073	133.477480239971	345.936024845006
1458	1458	540.584862302376	671.334042002008	150.052458672771	343.305212183102
1459	1459	546.19314030691	672.904449719836	155.541866839011	341.842105744744
1460	1460	513.317830171137	674.554028691477	123.684543668382	343.818142420876
1461	1461	514.130875006007	673.450418197167	121.219618490842	339.570158652062
1462	1462	528.002974351299	670.347518765562	123.158739958069	342.05559050896
1463	1463	560.111051535523	676.136018213492	154.109039728733	345.887293403146
1464	1464	532.144696764697	674.144189328657	137.85691474936	343.896983525857
1465	1465	510.614744481898	669.281466767439	123.222761461278	348.02450674708
1466	1466	533.707430496275	670.942180135792	107.390319921908	347.250704175685
1467	1467	532.293015085995	673.330132587689	148.679368444609	349.965545356052
1468	1468	544.042820841286	675.351693088403	104.66226788314	342.966627883265
1469	1469	515.550920877106	677.638191147979	133.107752699726	347.609609827953
1470	1470	508.768174683147	670.518765806591	148.528558274647	345.697963703081
1471	1471	563.619530894103	672.792641860396	142.539605569757	343.054002921627
1472	1472	516.97544622591	671.504708405421	158.974640031042	343.668960474851
1473	1473	498.456470877806	670.809106250064	124.333961130073	345.265238483044
1474	1474	535.069528493433	668.610930377903	122.298801079164	344.394982784775
1475	1475	509.711626455616	672.15101351358	119.772797522461	344.718071638398
1476	1476	533.062375691936	676.983686240033	98.0137822520865	345.820471170398
1477	1477	535.650018813845	668.066064750146	122.182418629255	343.733641430601
1478	1478	548.968576009476	671.735654167279	110.526566397994	348.416640140396
1479	1479	513.724464303363	673.406958464007	129.673144119503	342.960045541755
1480	1480	526.632959339373	672.851450462796	146.8423792751	342.893791978403
1481	1481	509.051870698405	669.888845159675	134.08167815722	345.391181517265
1482	1482	498.313706957838	669.851538680705	128.062883757498	346.945512996431
1483	1483	531.945608138526	670.435191036963	133.427616042018	342.83193900603
1484	1484	504.018161593685	672.052163241811	153.297528684351	345.52682040577
1485	1485	527.688041203845	665.326270100712	130.722015297922	343.232381376359
1486	1486	507.511531582161	669.068137054382	154.454329623807	346.105513818339
1487	1487	517.657909924175	670.899243260638	149.977867392662	346.788728059457
1488	1488	524.339577423115	664.938138075741	132.52752187043	343.456761378681
1489	1489	541.508934997005	673.313539163455	155.686048328144	342.463527287978
1490	1490	503.921021652749	676.779589691877	114.099798042452	343.031515996735
1491	1491	563.4377597552	668.770004321977	136.771608737138	342.085475087616
1492	1492	517.341630275886	671.878928287032	119.067412060751	345.175389909048
1493	1493	521.404144139659	673.227595187736	102.648434086658	342.137975177243
1494	1494	521.326935664207	666.374348615725	141.521817669457	343.744283238449
1495	1495	521.211558393083	670.925719782097	119.479438023004	338.165927692711
1496	1496	528.984375269633	677.054218290517	134.927711207624	341.686884937129
1497	1497	520.178212905834	672.573365485742	119.821407590428	339.204845910354
1498	1498	531.666668339425	672.841222422637	136.508671152961	344.961840372157
1499	1499	522.781901656913	676.338754223701	158.323809806683	342.408810181596
1500	1500	540.19204581919	673.609198272599	126.307546114322	341.03728558096
1501	1501	506.863235960661	673.679272317868	118.581190239354	344.352497916014
1502	1502	514.11598753201	669.104531375969	121.651005489028	347.996442425043
1503	1503	536.694978592657	673.953067527579	94.5718383891116	343.968652205098
1504	1504	515.793449206501	669.133771847173	132.875566219288	342.194242478171
1505	1505	529.809656162682	671.018172438385	117.613118410876	345.8026882092
1506	1506	521.036083791165	669.724019077352	110.538445116106	345.102093142314
1507	1507	536.796105151991	669.319802019623	129.891091865458	337.625789944836
1508	1508	511.996240670831	673.993005613536	138.915607462742	340.274339708063
1509	1509	514.915143268998	678.685448965685	112.114666455081	340.67663519602
1510	1510	504.281160821301	671.857116673377	108.77583198129	343.662870853957
1511	1511	507.641026664273	676.54588317985	89.6734713330372	338.571433288885
1512	1512	501.830008089567	675.896925992354	110.23599936572	345.695758868123
1513	1513	504.884810209706	675.9638818411	144.447695737802	343.58741481991
1514	1514	534.398670808705	671.374257965028	152.760422891188	340.577921078178
1515	1515	529.089947633356	669.889025509532	142.2094701371	343.064317831812
1516	1516	478.747775525802	675.161552935317	116.867708513999	346.71010127646
1517	1517	504.866605475697	672.818866870137	130.434356242693	340.045677233244
1518	1518	541.071879543617	672.780032051682	138.311362295203	344.646940622288
1519	1519	495.897330988673	674.54056799042	93.9587333736786	342.23746512023
1520	1520	521.578858642847	676.552358885867	131.447231945726	342.024916700508
1521	1521	509.682578929318	668.482869966312	147.734226668817	343.399211675777
1522	1522	540.68970870274	675.858460262077	105.281643585448	343.233057450283
1523	1523	523.141100099715	673.224795223076	123.703180534461	339.232163953109
1524	1524	494.725900583096	666.813000417997	153.934776342915	343.543194374343
1525	1525	511.827269277101	672.413358481177	133.539916857777	342.257572276838
1526	1526	512.094860877591	670.984277848098	150.39193514071	345.756435624095
1527	1527	515.928414732614	672.97149169634	123.236456785055	344.099520252558
1528	1528	471.540657590925	676.559359805149	92.0471560055221	345.601517286368
1529	1529	522.137453693457	671.080408136198	121.442341525396	343.271390467048
1530	1530	550.810089190019	669.337322742829	119.656529633231	350.643170458882
1531	1531	517.028229978995	666.746571837004	142.476621265468	345.7359920392
1532	1532	515.298965243227	674.157372136587	145.712628293239	339.336813102797
1533	1533	516.958631012634	672.503065499824	130.570695872649	342.148592022955
1534	1534	520.609504344357	672.994203946379	132.900460112259	346.99699709377
1535	1535	517.07700734369	665.440634547156	125.020142458711	341.478141176984
1536	1536	533.900168133483	672.511276427339	110.315171432545	343.41853537182
1537	1537	524.560921012093	667.829434596749	143.113506325642	343.765870023683
1538	1538	522.492313403731	673.014817894184	154.320506242768	342.885010277221
1539	1539	529.48902699486	674.602999450699	150.231388611045	347.544387209729
1540	1540	519.019595801291	669.171546688194	130.872905814794	344.172813884069
1541	1541	522.482002254752	674.244273759817	169.457249862469	342.728236559602
1542	1542	514.06499271518	671.485984289836	154.080394643289	349.990345568382
1543	1543	518.397265222844	675.903132937648	147.627405716975	347.335630045479
1544	1544	527.656335902197	671.190423655531	142.882070759351	342.780064716237
1545	1545	542.546438796975	667.670749120246	107.721280996187	345.572720423061
1546	1546	511.839601684298	670.083345561461	137.112043782807	341.776379016987
1547	1547	511.235492876638	673.039201998062	135.413439290342	345.4363164219
1548	1548	546.080292515198	669.925810340327	133.708688228308	342.015090802093
1549	1549	526.792448149743	674.602890096568	126.794780362901	347.92642325933
1550	1550	542.094911959121	671.522945443561	141.210813984923	346.551256889951
1551	1551	542.09232179874	675.603891426994	134.306244856562	341.921760401086
1552	1552	518.874602151319	670.786925651427	109.707198000365	333.72785285771
1553	1553	518.562031645327	667.955384745276	143.111450322792	344.344000013897
1554	1554	502.134798975833	674.202184274922	101.243341480346	345.706523226887
1555	1555	517.186733610287	669.705955448929	149.198777859531	337.335264164063
1556	1556	523.452099899953	669.22627191154	157.855544351392	341.976233680251
1557	1557	521.59896586163	669.275249972722	150.795195636475	351.514230740139
1558	1558	508.02216752175	668.843147811615	149.32907618853	343.669586931428
1559	1559	522.992259106754	675.742430056508	92.3964326062355	349.688873556894
1560	1560	519.782861572718	673.397985789662	151.525110420813	343.887278297263
1561	1561	544.331958639933	669.98840254926	116.425085397764	342.686659296596
1562	1562	531.920118189464	671.961510652914	169.82892406831	342.215904518055
1563	1563	508.276926006729	672.76355683603	146.351806240975	341.9123735727
1564	1564	556.392515059111	671.630324229875	120.645028118085	346.852690012544
1565	1565	510.413879952547	671.483189333958	149.901393393954	341.93094510324
1566	1566	533.245639751219	672.237630067547	116.180121213734	343.126271940146
1567	1567	507.944636006386	674.327036971591	137.821356196666	348.73327313769
1568	1568	512.205408497035	670.510247453214	120.614433284377	344.399140805277
1569	1569	495.428617338748	672.180342243726	114.765545702142	339.943445567146
1570	1570	517.19688034688	671.861794537334	153.037367883516	346.535793249101
1571	1571	531.06020245834	679.616527830078	115.520111635909	343.315369594075
1572	1572	546.4303703238	675.822662675849	146.965836014369	346.236546643625
1573	1573	502.653577244963	671.704665812813	113.180206045568	344.719784298344
1574	1574	516.46798542698	671.276898464384	126.285059349404	343.093885619896
1575	1575	507.691809096517	674.008816538821	123.576562773487	343.463735439622
1576	1576	516.97331575593	669.338479952179	137.888462988759	338.541141487086
1577	1577	506.276227189063	674.158859511594	110.978183785024	353.082646798148
1578	1578	554.260434778192	671.675428598269	132.501960410268	336.782536840657
1579	1579	536.480781892412	677.136721310234	133.715379429704	345.635267689814
1580	1580	535.290733296742	673.87850802318	131.808666431242	344.856039146087
1581	1581	541.025362921807	677.811846475418	127.334448371176	347.002600838369
1582	1582	523.25772444859	674.578825519444	127.092371491555	345.361445302941
1583	1583	554.55639740228	672.487712808999	123.070348702108	343.398542531856
1584	1584	499.308775108685	667.191850663197	144.011175768375	345.329361002606
1585	1585	527.805922111464	678.032086607206	97.2447119629104	342.653884192228
1586	1586	519.815659650252	674.45773317481	138.578925472884	342.514575420624
1587	1587	536.253593692248	664.708183338711	142.829100657034	340.900167260482
1588	1588	499.351166866104	670.622377058263	152.224385204405	343.336293816074
1589	1589	517.292761036091	671.278709761042	149.376905365233	342.152987807803
1590	1590	512.453863490261	674.803230655163	99.9869945405216	343.028940580075
1591	1591	526.698333883556	678.053605931414	129.92777884392	347.415369617839
1592	1592	518.605191069758	677.184722615513	116.009215792739	340.283500943098
1593	1593	469.136406026086	668.856770241889	130.277059044446	341.36720703012
1594	1594	512.318824122209	672.349441354301	124.314628639506	346.010126930732
1595	1595	503.513209733129	674.60547952429	138.405834027465	339.702903196506
1596	1596	532.707484275522	677.889817699554	112.81155227142	338.121682137541
1597	1597	513.153312558318	673.785804192075	139.486111770682	345.045041908191
1598	1598	514.105033136532	671.930785443543	121.102401402071	343.96930732941
1599	1599	518.131637812699	670.382442466523	121.009826270593	343.178822703283
1600	1600	517.747208573574	671.125784012657	145.754007354571	345.870901769115
1601	1601	552.472626449292	669.358571946457	157.529621240495	344.975232120496
1602	1602	526.101872279476	673.139604047278	153.322585954507	339.93819469455
1603	1603	505.308529936817	671.621484533963	158.68046427138	347.946159241489
1604	1604	528.94075900244	670.686258381803	120.139933155706	339.927874884217
1605	1605	512.338680823726	669.519904018296	136.556874068715	347.220562781062
1606	1606	499.974958014038	673.101973453641	145.710734155914	344.044086451559
1607	1607	514.413383319319	673.231131673816	126.631137304482	343.896205500855
1608	1608	514.271814429007	674.179593403624	110.58466743468	346.562752727055
1609	1609	532.384257715674	674.22302880726	146.634659069238	343.193388296604
1610	1610	532.33454229674	668.471782384342	126.681087888923	344.138892066452
1611	1611	543.532777542041	671.560071095276	110.23069672533	349.830629510891
1612	1612	547.034759811782	669.137196774854	122.896790861262	341.79482272879
1613	1613	507.768191882885	670.484117171367	142.318840157134	341.310739964821
1614	1614	503.424317632941	668.604091008553	143.777921021293	342.890864523886
1615	1615	506.502297850435	673.006076954389	122.287503158632	345.422051050313
1616	1616	537.281235163499	673.242875484229	127.807032603528	343.605283041959
1617	1617	536.924194059943	672.744709813057	103.362100821675	348.218192176947
1618	1618	477.219650191523	676.658758026494	117.366803131569	343.414450319943
1619	1619	531.212381415225	675.73969614044	137.770375961909	343.160194055112
1620	1620	527.051238343253	671.890777574208	134.145678704552	346.081531497196
1621	1621	522.966285295107	673.446713068514	109.461130072943	348.969877478822
1622	1622	505.857721016268	674.896593535497	134.231320299563	348.275237879908
1623	1623	543.806754245004	671.412370879623	139.33792502322	345.784841314426
1624	1624	514.523035889961	668.515517951521	132.115575498608	339.24799427204
1625	1625	540.426018230272	675.237954730969	131.992910719487	341.724077421337
1626	1626	521.978379525586	672.559980106757	116.002248711452	345.090388672907
1627	1627	544.058331846826	676.205214503927	146.792465075008	345.633000973017
1628	1628	513.228624202543	669.801455355698	146.966223723612	343.012053170492
1629	1629	542.73092427225	672.093506181392	117.748871195526	343.321935007768
1630	1630	549.038420891058	679.653856183737	139.199396445753	345.588144530919
1631	1631	499.377455187455	670.717989836771	125.962861984765	350.639580777574
1632	1632	521.508794440754	667.060422674302	148.214314071088	348.183025740312
1633	1633	543.186171412106	676.666024540784	134.439333003552	342.608509880231
1634	1634	529.471294098559	676.687115896846	113.350057323126	342.09326679243
1635	1635	487.436727555626	667.865699084523	138.31256442077	340.011154873766
1636	1636	529.179824435719	672.242811570521	121.963582217693	346.084615137288
1637	1637	499.723962622218	670.915769129813	102.648835872024	344.802960959225
1638	1638	517.903033646459	664.422892322968	115.955904325127	342.904705476658
1639	1639	528.505972888135	672.31773846641	141.162844688317	347.761477990539
1640	1640	521.456191754206	670.707213121453	137.078063576444	341.427067183618
1641	1641	545.307439890477	676.434966138349	138.848356000979	340.866348181225
1642	1642	511.826363203146	673.227735013545	96.6458510097381	346.028873115877
1643	1643	513.420106291705	671.782702495055	112.836177914455	344.339988577099
1644	1644	518.347762470507	670.181729023822	142.378191678091	343.386244523252
1645	1645	519.024714077423	667.224037614098	119.914359908951	347.230321472922
1646	1646	520.413102376569	673.856246040678	132.397381291061	341.707556738188
1647	1647	512.284584935371	675.874052503472	154.376017614741	340.44210165991
1648	1648	543.327504763287	671.351431150429	142.796452911684	342.003925393001
1649	1649	537.591263434732	673.914026987597	128.172779257525	346.663919831633
1650	1650	542.105788651499	669.036606575364	146.176237586964	339.217454666091
1651	1651	525.077152002295	668.755298036845	129.172850339298	347.785439243567
1652	1652	545.846269610718	676.74948103667	146.307968786529	340.840568767409
1653	1653	520.540566459635	665.328489231802	142.93710104691	341.968399838783
1654	1654	527.930822241506	672.308429566169	123.738060619528	345.197383444207
1655	1655	540.587687530294	667.399575578998	138.690986491554	346.217533147146
1656	1656	529.775033661552	671.665609991673	133.026872610934	352.636325410703
1657	1657	534.740225755549	671.81949562244	136.082271675593	346.356312460839
1658	1658	517.550719800071	676.506921944077	116.386836308041	344.37674910691
1659	1659	523.824048073948	670.895128318095	132.475586793173	343.038962065545
1660	1660	535.811221302554	674.77183710616	139.492649555676	345.051934445283
1661	1661	518.233809455653	674.587975720419	116.557413822203	343.802876362607
1662	1662	518.706136692348	671.574137039034	119.1764529224	341.706621555803
1663	1663	551.017480555039	676.170589160088	142.832131103173	340.14923758884
1664	1664	537.204543117052	671.605857618572	143.053694611974	343.776537838094
1665	1665	548.849071232457	667.44490355393	137.293659525224	335.657384735352
1666	1666	538.162100393398	675.744537632886	128.114090542736	338.684008215367
1667	1667	523.803540842714	670.946531232122	115.827748390222	339.754730330112
1668	1668	514.809034344877	675.122520334562	125.18383008636	346.740837585769
1669	1669	512.334348195905	670.80953985573	144.727109673538	348.767355993911
1670	1670	517.628530163749	675.544329292238	134.590509410916	344.211447437976
1671	1671	539.77873744668	671.104892910492	154.399149346315	342.551471850892
1672	1672	541.264216841221	664.202109047103	137.330546878952	342.465942344945
1673	1673	528.16803063257	669.750492903258	130.427761136561	341.104618715811
1674	1674	495.29237604362	671.611735916696	125.429848674276	342.244503293246
1675	1675	522.650260364071	668.510999099204	144.808548829883	346.681251559451
1676	1676	528.423049828539	670.69472435072	116.003491583985	347.936182215615
1677	1677	532.496438713594	673.966785720145	123.533808034448	346.599493251558
1678	1678	538.891724114907	673.326325253172	136.879383994361	346.301886963646
1679	1679	532.344431061876	665.305063356371	153.048547850512	342.678030070419
1680	1680	518.235446645795	675.010318425947	153.813536152481	341.927153075966
1681	1681	518.936321479802	669.045951502823	105.785528307463	343.332589822555
1682	1682	506.201653276321	673.114357228946	132.351108708463	346.777706816323
1683	1683	533.468352685302	670.81387747769	125.622897541109	340.342285726772
1684	1684	537.505078956294	674.586498600453	142.537663456415	345.20840406762
1685	1685	522.674641613535	667.936298038015	137.74000372646	349.638307422075
1686	1686	557.912828858588	667.704198099275	137.69954777966	340.128495994387
1687	1687	545.371446186178	671.339056949546	114.811623406785	344.91063230729
1688	1688	520.094603567223	671.738884095598	137.017819165821	342.556249161432
1689	1689	528.431142885319	671.940685846657	110.606454524682	342.725625180235
1690	1690	521.809984539497	672.324919038915	139.936835123461	342.28005324133
1691	1691	554.769650763971	673.532999812598	121.47544419198	346.984528369145
1692	1692	540.665807622305	671.547007915336	126.104530505008	343.425448977846
1693	1693	488.237569043798	674.786953285176	106.333271994625	340.049239219612
1694	1694	522.812998028352	670.065537298202	124.289979753413	340.588676302763
1695	1695	544.620131905227	673.195008919068	121.146347326341	346.667979885801
1696	1696	519.276797608243	670.699809545952	124.096071194867	344.983585141168
1697	1697	515.155613593668	669.950344774259	114.124259194134	342.243706729435
1698	1698	517.461264121261	674.329713651977	126.19012360838	346.43098804602
1699	1699	528.185967525463	671.600010989735	138.320437974014	343.742567189631
1700	1700	528.910681725635	672.624144834568	132.097888278771	339.76914641557
1701	1701	499.564213222696	679.22315987008	130.056481901173	345.31923801209
1702	1702	553.632240356856	673.281269290452	130.483308047784	343.688889208123
1703	1703	513.762935211943	672.206304269471	128.969463308152	345.217085207248
1704	1704	494.383679585208	674.091544418493	144.773678205787	341.080133015662
1705	1705	536.483296308685	669.927084113113	107.188751371684	343.441292416655
1706	1706	527.979375096769	673.795577579508	145.068624743759	345.259715678979
1707	1707	500.028462618792	671.457758114092	139.083228342662	347.5494725608
1708	1708	542.795355449432	673.87592419416	155.002858197125	343.54748783058
1709	1709	529.937486676457	669.673196846302	160.973959153877	350.676677050291
1710	1710	525.617340976904	669.170307400445	138.806641018277	346.065319102236
1711	1711	522.823439201635	674.272572395568	143.045884714012	345.194799019798
1712	1712	530.19629227164	670.176737071132	157.450222490287	347.541651240772
1713	1713	540.568551988044	675.42809688452	167.326439554092	345.503195048442
1714	1714	534.794806134403	673.621451929776	124.498812561965	340.873172769666
1715	1715	535.673147621345	679.173361109366	93.0758576345132	348.124021359173
1716	1716	507.812033944525	675.562719665727	114.536552158294	342.062487492616
1717	1717	513.60511888792	670.742833357544	113.646143218986	344.258733424069
1718	1718	514.503496934969	674.395629266011	150.805402454755	336.823635556107
1719	1719	500.556151989985	667.290591769069	127.070678410829	344.96336655634
1720	1720	519.625210641792	676.37250265471	127.777650827252	340.060259103661
1721	1721	535.220258094647	670.821641476094	128.709138927485	345.278853084985
1722	1722	552.74570470892	677.762860146239	128.474858482747	343.325770746971
1723	1723	499.789580989257	670.31074052638	130.217841806472	340.438625625766
1724	1724	540.096426319445	670.393817070983	116.21170038756	344.75456691406
1725	1725	532.140609282642	673.152178010661	125.55385322099	344.913878560231
1726	1726	510.044592626809	671.576589481433	135.193290112493	345.578429246571
1727	1727	496.609558814756	676.320919427995	136.664982189949	341.220595524365
1728	1728	503.805656646513	671.289477898143	119.577154919347	338.639274862558
1729	1729	503.909244065615	672.629015448705	95.1376004269681	343.089949319105
1730	1730	519.537941252373	675.60980783169	109.171486375998	343.659332601994
1731	1731	522.043462881012	670.36972155341	109.827200550429	348.440239822601
1732	1732	530.141090305098	674.998675847182	96.6979491053743	345.269534291481
1733	1733	512.925028984057	671.977597241082	118.077673596317	340.560742364481
1734	1734	518.275150221187	671.102784829119	143.293217438112	344.482953999415
1735	1735	547.823387004786	669.983194460896	120.678866741995	346.654537100095
1736	1736	551.35266275772	671.099401977893	146.157442801961	342.319035262664
1737	1737	542.936025342756	670.810716554435	147.915161569996	342.865293308795
1738	1738	509.498025941462	673.235907798218	153.188827600103	342.951024548693
1739	1739	526.409206648462	669.573898689285	150.891270229724	345.535909199348
1740	1740	511.575071741277	675.094007921378	117.238585948091	341.771807900119
1741	1741	537.187978168707	674.706505854394	127.432862846515	342.36095371401
1742	1742	522.137154384329	672.003888696516	140.480555908886	347.090229907406
1743	1743	522.77243752915	668.331105038407	130.721328018565	342.889616690726
1744	1744	517.380805733046	674.455303329905	133.983401212029	344.93824399855
1745	1745	510.1411283933	671.404666773954	132.118613490156	341.46122793856
1746	1746	512.928523744178	671.58743076047	148.080871307101	345.544902188261
1747	1747	521.258853702293	670.869125469136	135.044308482046	342.53533545559
1748	1748	496.712626574262	667.356572933179	120.878582408459	339.224716261804
1749	1749	490.72855252638	670.781694540329	155.98556385099	344.461040537507
1750	1750	510.918929377511	673.500114971578	134.351582455784	342.837567987519
1751	1751	586.337469692207	672.502684645742	151.997972262969	340.935543266307
1752	1752	496.760583600696	669.341583692346	141.892823554672	342.221503164255
1753	1753	529.551622675894	675.178511708983	124.179631020999	343.410602840281
1754	1754	543.787271183543	670.356346227808	129.046895241001	341.945842473981
1755	1755	515.052558754834	674.249149715752	127.522676492114	348.392035404147
1756	1756	548.774649730359	672.362570608319	146.177858886265	338.991001137849
1757	1757	520.670475207883	675.22782511001	125.3289058232	347.385744151577
1758	1758	534.460838717179	672.837223455978	134.065128138331	345.754017445455
1759	1759	535.458581918297	673.64141209909	136.605801442546	342.118544016295
1760	1760	518.098431607833	670.770857301019	127.978790426409	343.380243910442
1761	1761	527.792321082074	671.930697527561	105.732549860998	344.120485918805
1762	1762	500.456337136197	669.202539505036	128.61646858746	345.445861761806
1763	1763	533.66820831009	673.393734056434	95.3030991633086	342.395104257654
1764	1764	519.158410206229	667.234400777893	124.461005932173	344.321456492319
1765	1765	519.198323494455	672.852136435926	134.250084719937	341.857554184979
1766	1766	512.726384970744	673.071075811929	122.332065283302	343.165963018158
1767	1767	521.20554726912	667.800180134479	122.929009750351	342.984020832392
1768	1768	500.770854431547	668.762646166446	140.402821667107	344.47162350094
1769	1769	561.206936406248	663.633407291106	121.449714126167	345.282796744121
1770	1770	512.802277614598	676.3988139929	146.157419864481	344.465022354403
1771	1771	517.18286600029	669.352680526983	125.935542452916	348.12203365515
1772	1772	474.656649656386	673.023885581057	130.312836764512	345.326719645996
1773	1773	502.826393383322	670.826006186572	130.471951876399	341.135773422049
1774	1774	551.645929492469	669.279614838271	129.150994611835	346.186464490161
1775	1775	523.627471327291	666.92609474136	148.564000642491	336.602912782177
1776	1776	509.19842960648	676.017989504895	132.062845152857	341.94134223847
1777	1777	503.515890556233	670.93844768107	124.427765627369	344.665597428546
1778	1778	546.997519971804	673.227016121293	135.241178460239	340.592438718627
1779	1779	526.590559927441	672.91596510577	124.071750361609	337.570877515398
1780	1780	548.000655066701	669.429651586655	138.948456050868	342.793010935746
1781	1781	518.201074487829	672.235853919925	123.88908836779	344.831342707332
1782	1782	522.142049207415	672.385253056675	150.873991606483	341.736844899595
1783	1783	504.234107236403	668.529372819545	119.804983193777	342.667046867029
1784	1784	520.510213278344	668.866033518867	128.344704529586	349.221977744004
1785	1785	531.509968423851	671.888556846474	97.8089564987991	339.455587174492
1786	1786	530.341927523666	674.194649013785	108.337564377418	342.058842771655
1787	1787	515.76511884547	674.468962453909	155.269203414105	346.133497054043
1788	1788	488.378133053672	669.577872344479	146.226663247349	343.194078227544
1789	1789	519.424172805881	673.665426180915	132.314688085973	341.84845535854
1790	1790	544.853350028137	672.823626420836	143.491075792009	346.876516947477
1791	1791	510.15257535686	667.040584783512	140.097922745861	343.08738812916
1792	1792	506.944434929338	669.383898933188	98.6397278835761	345.043227272032
1793	1793	525.31268197413	669.877060321569	109.852695005245	341.993331636092
1794	1794	529.433068436511	669.659981549367	137.829378333052	346.525077012608
1795	1795	524.259799287461	667.055812481942	133.459132549294	342.073080081897
1796	1796	532.473402631656	675.530823636986	138.707212985759	347.101726463287
1797	1797	530.211864497855	670.664966681867	137.590552985842	350.447268528525
1798	1798	539.694831655193	673.521044777273	160.052526718317	342.056631950714
1799	1799	494.890863739788	671.144200967635	129.445682228295	343.239203875381
1800	1800	541.520142046914	670.741502984101	135.138829677978	344.764310323696
1801	1801	533.808048019932	673.483907828175	159.002361415231	346.003990712376
1802	1802	535.200649981617	670.401630083768	154.81518659977	345.166072226734
1803	1803	523.211687359932	668.427545078963	147.678304904904	346.75402777613
1804	1804	538.947510225403	671.186766829316	154.080670181639	347.409142915544
1805	1805	494.464808584634	671.022071659154	119.922857061337	342.081082352906
1806	1806	511.783425100339	671.493432454773	118.4154979509	340.594762792376
1807	1807	554.145342735781	675.519255688606	130.494006566859	344.756514955415
1808	1808	520.596601597886	671.442495241561	129.631952014959	343.37879189375
1809	1809	523.252881307378	673.021666681962	160.397475416903	343.647681520522
1810	1810	563.463526166832	674.389501204806	118.63903770187	340.271759655772
1811	1811	545.249876797309	677.604780551721	137.722677239835	345.29780190987
1812	1812	560.928721564451	667.620910603615	107.748213353862	347.155933114456
1813	1813	530.617559627113	673.11294864935	127.686590515336	344.243050275721
1814	1814	539.963252614858	680.162193808902	126.739972583846	343.752903322599
1815	1815	536.069049835719	672.27107272903	145.161156897723	348.181178880099
1816	1816	514.885635523462	671.747500570929	143.432859989091	340.446169567027
1817	1817	531.511736075342	671.545015081703	107.256948745398	343.438572693233
1818	1818	532.325292171631	673.255415204332	122.799898979133	344.038282794014
1819	1819	519.663716360207	674.294186524133	140.415093137385	345.852119797984
1820	1820	521.863572841862	678.426070328391	122.86519918516	346.196575313338
1821	1821	509.274719419414	673.228193411138	103.970336280038	336.32946043092
1822	1822	532.096818934927	670.326000421038	160.770197806312	340.255165628918
1823	1823	553.599554949599	666.683686647926	118.767062584273	345.464579300587
1824	1824	517.69978826831	671.599198864771	133.342880699729	340.651021140243
1825	1825	494.434376966793	675.27430020124	118.909841990748	347.305595029196
1826	1826	520.526362339531	670.502321056889	162.664950876291	348.439335969179
1827	1827	503.315255028256	671.759550378805	129.903110141533	338.651844779582
1828	1828	536.479668886834	670.912166260759	127.959299745386	347.793029884685
1829	1829	519.245939659871	675.040288763313	121.993422310957	341.250760435646
1830	1830	515.067377655863	664.887624139957	137.222851880701	344.339520922815
1831	1831	517.417496323915	670.706953496203	152.300664852649	338.79275480706
1832	1832	510.259945917232	675.362725983743	147.103638433895	345.60751830694
1833	1833	533.514244566393	675.168624411616	169.176706950475	346.734483847293
1834	1834	553.466876942583	669.422179679022	119.924310418001	345.341922925195
1835	1835	555.164628813363	674.812853538283	116.876446294973	340.677524211301
1836	1836	522.843931672305	666.547074735995	127.467349700851	347.190611016074
1837	1837	534.842356996172	672.347194493997	141.112980661421	349.313388331764
1838	1838	542.976112440469	672.376258277483	107.753111481785	344.577345750734
1839	1839	569.240297927914	673.158432833372	164.587254560599	342.032178891746
1840	1840	506.379529426111	668.127278382499	106.202828099119	341.191237796143
1841	1841	511.525593867992	676.122664762477	113.143190961109	342.625351927237
1842	1842	561.514769022166	676.566190330529	143.57828056772	341.592070104579
1843	1843	506.622285315647	669.664718994086	137.822918155354	344.877865075914
1844	1844	519.275291869398	674.969974743088	148.272512406766	346.513599613291
1845	1845	498.682328625225	667.256690658199	146.704394707203	338.663786714529
1846	1846	538.284772396425	669.499928961378	137.033286092294	344.783318882421
1847	1847	501.75998432218	670.337240315919	141.869948975021	341.637046686594
1848	1848	536.490390095861	670.460849497047	144.876481446737	345.971012492964
1849	1849	503.271995990915	676.265995095112	105.101739617582	343.123029464021
1850	1850	537.477205432825	670.231949098802	162.545988361853	340.204888647401
1851	1851	483.725746373469	674.441947262337	133.612296702839	341.023192924639
1852	1852	519.393003899818	674.578402306852	130.585973591286	344.277378658987
1853	1853	515.123033296619	669.691105206908	147.905144187625	340.012279800828
1854	1854	516.659337186362	673.765130545755	156.801322339968	341.535346386676
1855	1855	550.326389185352	674.268076196535	182.834011190526	342.690431991232
1856	1856	536.301491409468	675.919818207083	140.516060847822	343.083594368279
1857	1857	503.791555801388	671.928167712987	109.925451980456	347.546212383222
1858	1858	554.451066458983	677.427337786055	139.533564373896	341.9732078224
1859	1859	502.405309901924	672.698411259325	133.407810263343	345.263380053589
1860	1860	544.627149343931	668.936282810664	148.167414946416	340.489855771031
1861	1861	521.925047389558	675.446631445414	109.1514090517	348.750605634875
1862	1862	528.29435748083	671.302822919947	140.5606366619	344.407238988844
1863	1863	500.135205736831	669.697075041508	148.54564704154	346.632595755888
1864	1864	521.348044594324	668.111499874135	99.2162710601569	342.490019162692
1865	1865	520.62287299109	671.737933340328	177.389810333107	343.232698341439
1866	1866	537.076013463662	673.640628244525	160.979515555033	340.310536931742
1867	1867	509.179279178993	672.27340038859	127.616483295536	338.622435735533
1868	1868	504.507130476569	667.942085173819	155.327747486307	342.38882810731
1869	1869	488.396322374201	670.221754099314	140.170702470886	341.368267525181
1870	1870	517.389067254984	668.53748746316	138.460006282656	349.059959799971
1871	1871	504.383384877047	671.210243636742	147.982715938046	345.918266443263
1872	1872	518.635612299192	674.349897373973	136.602021174112	343.377418162402
1873	1873	511.876861639883	673.544330399072	155.819013689127	348.205818959146
1874	1874	534.028070009905	669.324497935601	149.770035470818	342.310544582259
1875	1875	507.26463909102	672.819757252426	165.038866792414	344.349520002479
1876	1876	523.594881858477	672.390570507094	131.231082533609	338.890423420362
1877	1877	544.072671340133	669.532800051812	146.649837745355	346.101174074543
1878	1878	489.950130481797	674.981072424897	122.390323954206	341.210018542498
1879	1879	529.338353143148	669.379738239301	115.261172320898	347.0707080965
1880	1880	527.952025943944	667.61730319319	101.629491682566	349.392398809256
1881	1881	524.298390047371	676.673657150871	124.249502987934	343.785148700363
1882	1882	518.06318869532	672.904729409634	119.992079795456	343.402566168342
1883	1883	486.385908788505	670.924474475074	126.987899624569	339.689588998088
1884	1884	510.85002590311	672.76676488937	116.013586857599	346.145644133018
1885	1885	536.144432177475	672.980322600703	141.175050505318	348.451460149812
1886	1886	506.244906854772	668.116319074445	94.3702363550223	336.357628159347
1887	1887	497.449516904047	668.088041098684	161.00151605011	340.997986305849
1888	1888	508.994897669263	671.207485993799	162.152070055901	345.330844386594
1889	1889	499.204383452505	673.913495862405	99.5874226864903	343.443524618376
1890	1890	538.660175069755	671.738663471036	136.209637310172	343.044866432204
1891	1891	520.024137332879	670.027673220024	119.770318819783	347.62498073015
1892	1892	510.548993412692	676.779756966516	130.621947416338	338.227169402326
1893	1893	531.067175873304	671.934001247744	149.242090009739	344.355821349437
1894	1894	533.702438651281	674.875676051542	112.847692322057	344.281836752433
1895	1895	540.330480087324	670.036978628379	101.602650596029	343.745624985841
1896	1896	498.102714019853	674.79023272212	163.697534696636	344.851820558292
1897	1897	556.032388974997	676.041032468941	128.516675819128	342.588508573133
1898	1898	537.701617230502	671.5458621359	108.594774280835	342.659477562659
1899	1899	539.346488950955	675.51160883813	134.801355963555	348.607557347263
1900	1900	541.459721148007	671.572699636302	127.127913980044	344.711794626307
1901	1901	517.788521709889	672.294384994677	156.044148763511	338.956817552979
1902	1902	519.999946806688	671.111663276535	118.799581729085	344.911714853334
1903	1903	526.751953659229	669.638397135515	119.456427042467	342.078252424261
1904	1904	504.502169980695	675.178921361009	123.193407502666	344.155898259709
1905	1905	541.519519922226	677.770512609587	129.650815173057	344.826574497088
1906	1906	539.474687796282	676.04746990243	130.511793877397	342.95284027126
1907	1907	504.455551147111	670.599851448305	128.827432229607	349.435263444378
1908	1908	550.606042793559	675.671039379003	145.234855390829	341.6011807545
1909	1909	542.097955906707	670.858157304787	111.091366503873	339.349884711538
1910	1910	538.646528634925	679.572170713089	133.540982938299	345.977364374062
1911	1911	557.079813970322	673.466992342097	105.185657503013	341.587437153949
1912	1912	532.802232222414	673.862604890563	129.328532810021	345.054357033775
1913	1913	519.205546443373	670.459828896066	90.6741207270991	345.195687090711
1914	1914	519.715324460847	668.522930934803	139.836505108174	342.373643361109
1915	1915	544.553106081211	677.522291999923	120.241616030779	343.773426805828
1916	1916	525.270943872835	667.164643923462	119.903070315194	343.32505844648
1917	1917	518.999500061384	671.279149368004	125.966294310554	346.873507012136
1918	1918	559.383358454155	671.715677230068	146.95507690941	346.758430580772
1919	1919	517.525922095933	667.434326777949	153.424844662112	339.868425205927
1920	1920	539.734846537507	674.595515833429	136.70760648358	341.309197721403
1921	1921	521.644188790325	672.501758730848	144.272400113788	343.825250794405
1922	1922	526.204315641758	675.865124088531	140.000701635658	349.9575493132
1923	1923	567.446387282144	670.707296404053	120.020522603003	337.689035943008
1924	1924	507.926132468237	673.73251766101	150.665664728697	344.490567525855
1925	1925	540.880972977476	674.023936950037	159.027666858043	342.304199683237
1926	1926	494.864070148464	670.426302150256	128.754802655373	344.081325163754
1927	1927	536.603881262512	674.373280878775	160.628512310171	342.158488603721
1928	1928	526.99111239719	672.28010437205	114.111765547307	342.091498920126
1929	1929	536.201291643175	679.2950903972	133.520807729764	344.396433284636
1930	1930	515.781989311238	670.211605324082	148.335230677802	345.111030192033
1931	1931	541.222105642184	672.973447983861	149.19692536851	341.40276318572
1932	1932	505.1849419608	670.402449290568	136.61374864356	345.255100549543
1933	1933	528.632259473797	672.885220982481	129.785521248081	342.207335943629
1934	1934	498.94649020005	676.074351478744	114.716563600954	345.765061182956
1935	1935	513.22657891969	676.003347274393	147.187079477629	348.585413851284
1936	1936	531.442517820967	676.590699109119	141.856305869022	341.860067683106
1937	1937	559.618272041849	669.760256512448	120.911692548052	342.553322752738
1938	1938	541.459408316625	674.398445141515	154.954993355505	349.780704668178
1939	1939	531.670499165768	671.019240943591	133.277994686908	347.057079935585
1940	1940	511.735377871093	673.146814302523	130.909396963747	345.577278625009
1941	1941	529.60217073181	672.553902822638	116.893575088089	339.140323708456
1942	1942	535.481869886892	671.739553534597	104.403394612948	337.041372120535
1943	1943	467.200486474895	668.392286954331	124.650022093985	343.24332638362
1944	1944	535.704647668164	673.581749775737	116.043993345368	344.699592860221
1945	1945	522.673270778154	673.792851908519	116.725523003312	343.382729527211
1946	1946	533.266191557599	674.371427287425	131.305047569493	342.842706657374
1947	1947	546.557737268914	674.353333020065	106.781214271267	348.759197800957
1948	1948	527.507301199525	674.996931988849	121.817723554435	343.195737921086
1949	1949	521.930634000554	672.903706948117	116.145224155057	341.654399901273
1950	1950	537.369613778856	675.492068926705	141.780939700161	346.02459388038
1951	1951	522.38379423291	673.228354198893	130.834384137038	342.447014107852
1952	1952	510.497964243307	680.462266823894	146.106517359137	341.788868732848
1953	1953	542.747097301396	674.893192049644	122.282117771939	342.202923856165
1954	1954	528.595210158564	675.003608888951	105.316576677096	342.180779076593
1955	1955	504.735313817796	676.068003000646	151.094175178629	345.807045010916
1956	1956	497.977233423359	669.225694425263	139.86085899791	343.619435670772
1957	1957	532.721955259979	671.647758356594	127.259714669242	341.187649029027
1958	1958	494.93121730546	667.511739353403	135.451780076225	342.731944964416
1959	1959	508.962031489706	669.990618194695	145.348128308945	345.148378593539
1960	1960	526.784513810018	667.079994057111	121.203089747129	344.691739937456
1961	1961	518.099995818039	672.033456884165	122.181019318003	340.903772223468
1962	1962	529.971035291225	676.866267338838	111.794444695347	344.319403433932
1963	1963	488.254993681179	676.213559288084	123.830561415712	344.505715244543
1964	1964	526.093251212101	666.174159734269	147.785911907939	342.185892408753
1965	1965	546.151135597373	670.318265763387	153.900789731656	343.762046958494
1966	1966	505.501960756118	669.571863561757	109.961208366164	341.028146210457
1967	1967	502.224326471764	672.752705116616	140.754064300705	342.476659268963
1968	1968	523.905793415234	678.701037636849	141.483795273117	345.719616085764
1969	1969	531.71765493369	669.398978162479	133.719092110131	345.109940107385
1970	1970	513.235098706433	668.779333184354	142.166880420886	346.602075678945
1971	1971	520.558682744643	667.733693008624	100.550794675294	344.491697293628
1972	1972	551.618358952869	669.247800081179	138.772052500367	340.63464263811
1973	1973	534.637755959073	670.776840472881	133.545163665741	343.887103773666
1974	1974	521.670732276866	670.526489543645	107.016733652012	343.674679737419
1975	1975	538.648082982137	671.623504497263	112.457261723564	341.656984993661
1976	1976	539.338365361996	682.052824838341	143.117959884138	337.740795230506
1977	1977	536.435617533679	670.181375422946	144.057773192976	342.447903770483
1978	1978	539.484449092376	674.095870148977	114.424813708526	340.319475839092
1979	1979	547.570913629864	674.819742478369	155.102406207418	344.752260699998
1980	1980	514.553724060619	672.085261216823	113.990515318605	346.094430665068
1981	1981	572.259381958101	667.257532577234	109.075029329912	351.052798964246
1982	1982	515.875192678552	670.220160162262	150.048702821194	344.593161887405
1983	1983	546.716176479818	670.045089946459	127.432932297384	344.35520435468
1984	1984	548.865845737682	666.435083745583	132.829077497682	341.929011975503
1985	1985	521.855757730456	666.202528572529	125.93351908619	337.542784706139
1986	1986	497.802329496229	671.547515476943	140.756445581933	343.72953819529
1987	1987	494.392938432069	671.299654256542	144.733241613208	339.91912961321
1988	1988	492.449535304417	677.594255549879	139.016387448758	339.580835581252
1989	1989	520.726625803105	672.283071984792	126.160471586996	341.93374883595
1990	1990	525.573223152047	675.629876530764	117.409771773971	341.811187203048
1991	1991	506.949419334252	677.153633045952	160.221614590624	346.866942695008
1992	1992	504.562331571645	669.298679420177	131.184677664438	342.090209204585
1993	1993	543.969798700086	671.176167421429	103.838229718882	341.39182401939
1994	1994	538.52356636199	672.257827658725	133.750670027393	339.56817684965
1995	1995	516.13058698731	669.088943752318	118.636065391616	338.540840872614
1996	1996	513.616931915412	670.476854327062	128.015135601365	345.436685334404
1997	1997	525.322588763018	666.888231813207	110.079979144882	346.045663102519
1998	1998	534.301570243095	674.626782423799	130.37031313715	343.208282470459
1999	1999	503.530238536732	672.04148747667	145.0631274286	344.315685603804
[truncated: 3,001 more rows]
