# Supplementary material for: Hypothetical Outcome Plots Outperform Error Bars and Violin Plots for Inferences about Reliability of Variable Ordering
Source: PLoS One. 2015 Nov 16;10(11):e0142444. doi: 10.1371/journal.pone.0142444 (PMC4646698; doi:10.1371/journal.pone.0142444)
Supplement: S4 File — All experiment interface and visualization stimuli code is available as a zipped file. (ZIP) [file pone.0142444.s004.zip › experiment_code/data/one/58.js]

var results = [[503.244689536211, 529.011360705092, 521.439547423706, 535.085807637253, 528.021093334036, 538.975015392637, 493.344090887702, 550.502501841644, 526.162531608686, 521.993599976676, 534.090454336242, 522.325704324415, 520.905799508944, 542.985369659106, 535.065350153365, 515.673883748108, 525.48346868497, 512.672682874465, 530.565337030317, 528.680206655742, 488.809535865092, 529.650388272889, 525.480566894516, 526.705528538273, 545.765210429557, 537.011329647308, 532.440004319809, 498.987905489984, 510.098396895693, 499.807919719588, 535.048279284154, 513.412049164136, 528.969323442904, 523.94035096138, 514.915596746581, 508.934486855788, 523.905756179224, 511.567744225494, 536.077757194327, 521.148963950114, 529.650283825734, 534.644557175375, 522.595397378611, 506.462737605653, 498.351927550457, 524.123243038336, 539.01386473189, 541.149585867636, 490.497005507435, 488.669414020093, 518.614391552666, 530.351848431062, 525.356962785635, 499.575103712657, 533.377044847781, 544.967518658918, 526.271220664943, 544.810751783954, 508.45639352921, 513.834994276373, 525.817831233111, 508.036083977105, 511.004169432883, 492.753240077032, 528.075402303204, 554.093781004354, 538.461604456147, 581.898466889537, 527.644882114795, 535.908461349517, 534.056246615295, 532.085088801205, 539.374713430037, 509.279986280895, 517.707626853752, 535.676365595334, 535.793553272408, 538.291967281798, 539.441093450764, 555.446484648906, 525.13233714212, 499.061258928064, 516.969576402823, 520.249859453017, 519.416011327805, 559.569224103829, 530.589627938083, 523.263458801082, 545.26580439049, 512.754302889526, 525.442834263462, 548.182172473615, 536.571318648987, 540.277816134281, 530.541469628206, 545.111960432432, 522.724332784791, 530.213449238778, 543.420025420078, 513.571990908741, 510.191719797605, 527.859010505394, 540.402791965855, 535.702624337121, 521.213925318979, 517.384427830748, 528.674481254701, 535.439244106826, 515.699707693075, 514.362897683886, 539.531094286703, 543.358116524815, 512.722017954419, 525.42577153387, 549.079161534309, 542.763853770865, 507.284069686228, 525.296348382684, 534.936880106463, 548.769904001311, 499.380038517628, 531.579635138034, 507.522473317651, 490.116219632857, 503.02168248713, 526.716810704752, 532.367003418357, 516.485985745592, 503.59969997957, 532.822722496463, 502.277580811265, 512.683323199639, 541.712459562432, 507.033710230103, 525.568380520198, 516.41465105748, 523.02494446392, 513.377418337077, 494.485736281514, 557.227779176201, 530.863825319749, 537.317820652385, 510.90183200014, 531.42273681394, 503.275475468616, 525.081368927784, 497.809110899659, 533.011941038917, 503.590461254296, 530.144383861547, 543.916003443892, 488.372856145529, 534.104886900148, 540.57618663097, 527.752680006241, 504.112930451578, 523.306906066121, 527.84042674388, 533.586265869725, 531.783964014761, 536.990461953608, 521.385103867514, 527.157831504505, 517.371044615134, 512.510573936783, 510.495084491659, 507.104044625216, 517.930565300528, 484.614236193887, 550.164514112848, 522.446164872758, 528.345504273911, 528.445983954802, 518.988236720121, 552.139031488588, 508.221240527015, 512.651357486437, 516.687285804848, 552.804136289913, 494.713242109014, 532.071324276227, 532.893651052334, 545.701042109322, 524.456357359463, 506.585635650857, 514.797600518189, 536.458421993119, 538.289375166913, 531.450666056891, 532.216466238459, 535.084185313392, 507.489339291827, 502.542698916287, 531.954769142087, 537.008516232734, 540.464079721641, 500.666323961905, 545.029126805064, 521.390463071891, 520.170645341275, 561.339658109077, 518.949148344883, 553.485843138089, 501.103030635454, 517.398139729854, 538.755509824972, 509.169024505752, 481.927015035176, 516.757144256429, 513.459104728984, 500.455503514255, 519.454781863635, 522.361255472843, 541.987547730684, 538.376888924817, 500.440693346267, 545.107990469956, 533.591776138491, 529.92612019812, 525.4191126403, 538.964498384047, 533.686338355624, 525.28192863477, 522.408229970403, 511.529255560547, 514.747412380953, 524.422338109994, 488.658659271851, 531.633919493745, 546.400634525177, 496.028890404782, 523.561868956008, 548.346611223998, 512.495154383098, 533.143225624796, 537.338966670395, 548.940207858288, 537.258110690734, 501.142638376222, 476.611617932158, 536.47799582598, 540.926187642478, 544.550738349394, 542.69942742939, 530.5718582541, 531.669123949282, 539.291245129911, 553.69615277738, 536.845224784186, 490.724793220738, 508.931583320912, 511.629232058779, 531.437892112785, 523.806669631482, 523.652832729399, 523.257717920925, 530.228516971696, 527.625565309389, 533.145633301394, 539.07693260429, 526.667058949655, 533.515315661421, 549.478114288589, 481.821857947726, 531.532995613768, 527.50847171603, 506.60936669218, 550.175204553886, 533.248716711436, 531.018330326055, 509.322890896072, 529.148525048479, 525.7524479642, 541.367217285095, 529.451392425878, 532.979424984023, 501.883969103867, 531.675576252618, 540.205391013307, 495.451120924596, 516.172264002935, 538.845384287115, 522.179875711116, 549.227664774106, 511.223603904768, 522.978879345035, 533.00326474609, 494.594837421399, 541.705416497988, 536.071466423301, 513.743409964964, 519.885193733793, 550.406913662531, 521.330072258139, 514.9321736602, 527.132117654872, 528.620097566711, 505.270771692796, 520.310673158752, 531.185394240813, 517.490678862373, 515.808512043897, 524.267100876236, 549.640645842201, 529.723898588802, 521.594801191896, 524.803190310394, 532.164114344738, 502.77060211759, 544.730784892827, 509.503890236948, 531.888734498207, 548.827657821956, 525.68988700256, 526.785604375511, 530.893002019832, 540.116269791973, 568.556659924641, 511.83471533037, 485.452948407246, 534.704933174757, 528.208975376262, 538.530771882484, 514.93232684028, 518.394000978663, 529.71298105707, 533.583681257059, 560.774788711013, 521.626693692925, 539.197553229975, 543.927115060047, 495.217315952902, 539.057723261582, 513.105591259647, 517.018483513545, 488.740744857533, 515.847564358069, 518.392607992645, 524.103759532602, 488.10643924188, 520.387864118649, 524.290080840258, 542.869967375745, 509.633854394319, 511.858942424108, 513.756087669265, 538.136706066836, 523.801237506012, 515.666499883209, 526.873853775169, 535.232266207659, 534.503146662653, 516.861032058987, 568.557073262747, 526.779298390593, 527.216227168203, 541.011511307632, 526.029005910684, 536.686196015004, 520.271149023869, 507.404562551345, 528.590774893871, 510.291929919889, 517.183301270863, 521.211436478789, 532.322629077817, 513.822475695133, 539.846854614948, 526.906746966536, 525.299267012122, 516.203983215254, 534.276462562786, 501.032793922167, 536.412641342806, 552.902090740306, 530.344821607286, 522.362747184875, 519.717382342053, 530.665881765853, 539.762582784913, 526.24117912899, 525.283186170282, 512.803294514253, 523.465558423184, 550.18276613087, 521.765139984007, 526.661823115211, 511.584925121611, 540.108836012449, 479.059670961238, 499.279155239883, 507.148248651348, 478.180392338498, 558.90770244088, 516.374369658608, 531.824958790316, 524.15551835198, 503.516886881362, 533.664412934192, 549.576102937536, 521.066125479131, 537.445769280893, 531.706195638825, 542.475588914708, 536.146669553183, 526.692282085591, 526.941580522675, 543.082484351995, 522.595950164003, 538.462443211725, 539.503759046839, 551.713299342842, 535.592051210475, 521.064570829766, 521.682285837931, 496.929652299745, 537.355173765855, 509.819958603358, 516.993791924298, 538.571627375758, 558.610038202222, 540.617242763162, 493.706909622853, 527.496392803917, 540.085711393501, 523.742245100016, 534.633219184665, 506.030188887934, 541.513902724043, 520.856964403582, 502.891538785908, 528.112690510426, 538.223868509057, 538.750304451158, 525.377252595581, 528.913508585962, 524.029227132825, 501.467089477898, 495.545091573946, 524.924166915241, 484.167018873935, 535.201626284721, 530.801874411745, 545.484889135807, 483.786948046404, 520.646113458832, 499.298496846496, 515.238713769423, 527.484208113685, 510.317114903184, 536.905570757776, 560.909074179937, 531.032060292369, 521.311313807059, 518.398312291333, 499.467952564387, 537.795072060685, 540.202161159, 545.561535763561, 509.320861178672, 539.02748332998, 539.731952647981, 551.052620952008, 524.398115236915, 496.153268191248, 500.32957630619, 535.693724048993, 518.55688290789, 528.841614470349, 536.577524180965, 516.929524203944, 506.463682629622, 525.592797128511, 523.239274597198, 530.840277773851, 537.079273137951, 531.852305377664, 516.629167902768, 528.030988568682, 524.198758584718, 503.426040310686, 514.822169472985, 522.29340723654, 518.967754218325, 528.331775317903, 507.689453099139, 531.901005529375, 509.88460757207, 518.593525811671, 517.391378042414, 515.632318059798, 508.908497995629, 499.103241110953, 538.479895646656, 503.290277379138, 529.700601671893, 511.001596050917, 506.716565043223, 542.894105567681, 511.809250134894, 516.667144971454, 524.08334622669, 539.286766588462, 527.549079784543, 531.100809479432, 551.562412928226, 498.8986233021, 485.716758614277, 510.746448075899, 492.401533191983, 521.492920304283, 511.97309176916, 536.302758128877, 514.807513955102, 531.323056377368, 532.294287875203, 504.123594445338, 542.106563690599, 545.574296817959, 518.217611713095, 512.768100799713, 506.015166413514, 547.41181034439, 504.589494148131, 512.11069213407, 532.239584820225, 540.959657420949, 523.668129694626, 528.820514036701, 496.556630128322, 538.935159532193, 522.143703127417, 550.317444800058, 547.539177009945, 527.58585097256, 516.414784672012, 517.650749149417, 503.963151256753, 519.185142518684, 529.059074840242, 547.02671310981, 525.905345898228, 546.332705232148, 527.207292245711, 531.955175174522, 508.634339844292, 526.413166536635, 525.524687233133, 527.380528324202, 529.858886141757, 530.558602074799, 509.57204065616, 555.137932384997, 517.725398144938, 544.888935595242, 525.489091809869, 508.395610628601, 522.3900762226, 524.178726341067, 527.890521886424, 514.512173819778, 506.766773459728, 534.646173765077, 521.421277734225, 543.361297519544, 515.178924565396, 494.967992341992, 522.532837772171, 517.970223647041, 529.369788400527, 525.406331038927, 505.880006666364, 517.869569675882, 557.184219131228, 503.066049049862, 521.812398793364, 535.449021942674, 545.180990910223, 528.609688505844, 533.276923438349, 517.763678859341, 554.527363487002, 538.502798559021, 496.246439283606, 517.426123631946, 532.928590186451, 533.453849451832, 521.421450092579, 552.827673266369, 550.22248365254, 549.098377039157, 523.282566024714, 489.325449313418, 527.383173046447, 513.137696534348, 515.845393142872, 502.909258994749, 544.385854976038, 497.049328759381, 508.447968028082, 524.007007237962, 499.250480024503, 542.24630487515, 555.80490322216, 495.826104333322, 478.29227655641, 538.047775938607, 514.258499365372, 551.61022779211, 511.879862214799, 526.875525127807, 535.764079310044, 523.198025653528, 508.920950201204, 509.287414180592, 523.94489660594, 531.646772866794, 508.359458254356, 524.903434949468, 540.894639361685, 523.188435552869, 528.865780607853, 501.452618055281, 512.112806485502, 526.20270994523, 561.313776322118, 529.645617306939, 511.929470719662, 542.622154116107, 484.993283925417, 543.870028294411, 514.516618604035, 516.928792590677, 520.155189074814, 508.167985478138, 560.630236667049, 543.407134567097, 538.979595209821, 526.730322057217, 552.020005332533, 539.536888169199, 525.662780556541, 493.376490013657, 533.018809099295, 480.507120073291, 510.603646298198, 521.010015831282, 555.41398078354, 526.847825224818, 533.858965607702, 511.850062355835, 543.018909371726, 511.483863130721, 506.961938557859, 552.124671804553, 512.559761082671, 523.813862903848, 505.773511773886, 510.517056648261, 525.516230514548, 497.857527713318, 549.235592791639, 536.096068475379, 527.002027466511, 539.282685127009, 531.658071803053, 514.501275267369, 516.906492250808, 540.391643932894, 503.592313045217, 522.203408860969, 539.278075626033, 549.593343521958, 541.515627754065, 539.943174449003, 507.338109135296, 533.791128979945, 510.686239912404, 511.463055041273, 520.16017587055, 513.688645293809, 555.647996916364, 527.133204193132, 525.334892568542, 505.815252835991, 526.975047464908, 538.048149370983, 502.6576505253, 542.206518257945, 529.297234748799, 541.125125805526, 508.878618876123, 537.177837500694, 515.552195920125, 546.631163528946, 519.852901748828, 516.17719313093, 520.648539274948, 547.151818105528, 530.897025374691, 540.079348274417, 511.079490959976, 544.903287944121, 509.805726003784, 491.518448050752, 555.975126692906, 519.683016656245, 498.254633946728, 527.934084393221, 486.678080440118, 525.777832346301, 493.100721051337, 534.628430247448, 506.73988783182, 502.924698024709, 540.779121285518, 513.305184693005, 554.585912594193, 491.976805183852, 507.811028178902, 530.815795683152, 509.775220472373, 529.559622604763, 502.103405256269, 497.032724371359, 512.670220842335, 497.093162594744, 513.480198364475, 494.724432612029, 530.773547737483, 524.632158415657, 500.656846672978, 513.791138451489, 514.283797409701, 499.900855906662, 535.880341045974, 548.034105366238, 516.717495810452, 512.566984057535, 519.77939986232, 543.335749008844, 506.052405329581, 557.82122010896, 522.721201692032, 521.616846328374, 494.312345277945, 513.780066411766, 526.161227395582, 529.840988090507, 528.548722949625, 538.997259419392, 545.398563448148, 547.161998135838, 535.231638327345, 509.264487340947, 517.576045854912, 541.443044971858, 501.257122809608, 527.051523732748, 534.42822914298, 488.803659097038, 542.101657756529, 511.924741702271, 544.342208572495, 557.693869631602, 532.956960663664, 516.194812596435, 539.438634880407, 539.248735143222, 522.546330278379, 505.279582270532, 527.836338542564, 527.651592551936, 514.499483613316, 509.383654466964, 511.182951369915, 478.053317955624, 520.687823525801, 551.026601374633, 518.61351169135, 525.342588417469, 531.127255286881, 514.978319244512, 513.59823499303, 512.878669979108, 530.002146272808, 519.602317835187, 514.946866093072, 539.478771007677, 508.914201485096, 567.033244025796, 560.69946353952, 535.031460718323, 497.175026141894, 521.956035934184, 538.940570429408, 538.609965978601, 539.839928126471, 500.679525446001, 548.148427892653, 520.197064596013, 522.6691247437, 530.468616399285, 514.021037974971, 533.924984281518, 513.493007037515, 531.77835265727, 513.67839687301, 515.525081279812, 519.764221913417, 522.593365444467, 537.044971856115, 505.626109149762, 536.16282415572, 543.427151418643, 545.573443699994, 485.163299465138, 539.501548626427, 526.879665498347, 527.745081886159, 525.041009320355, 525.943324719566, 536.135744946104, 538.667411877833, 518.985246039635, 519.667660448672, 530.999179102472, 534.740320804984, 521.189890842556, 533.839647391546, 519.954802882525, 507.818267373852, 540.880140165515, 542.681171482957, 516.342943880809, 514.40867406728, 517.537421712139, 531.247710455458, 548.101300213097, 521.979447635003, 519.123487801835, 520.371445697191, 517.767615626558, 515.552230751809, 559.407756908534, 496.516368627774, 520.794142958486, 533.807910020948, 520.416916395276, 556.610192002505, 511.366268986242, 531.491763618034, 513.11209137167, 516.318878096794, 544.920039351719, 512.968053603416, 504.86199842586, 534.480965341886, 548.861020274501, 525.80413890672, 537.088414122831, 507.062771014441, 558.449276619751, 507.609611502703, 526.547523273383, 522.039030419031, 495.348079769889, 546.459863653676, 517.088489860595, 509.074747351475, 525.579925355411, 493.630673602697, 520.823401149939, 518.19900321748, 507.941167620238, 514.133715441531, 499.826501077637, 517.784501123672, 543.919632161293, 511.11092856832, 517.655632665887, 523.676598499219, 510.7778096822, 509.011070781902, 473.670930520234, 537.099794601775, 525.983252543299, 544.755056919112, 520.796834723838, 504.863730333819, 477.308498754185, 518.092122903724, 524.97928505029, 535.097033492494, 531.282374494587, 533.303567381057, 531.085926592697, 522.005333906509, 517.831948468249, 521.208919958918, 523.567384252162, 526.290806314289, 543.848767918487, 498.139045724378, 502.74316270078, 560.914871002363, 542.637919704306, 533.87538047398, 527.857313767516, 547.468662693659, 513.835864985869, 533.59874816684, 516.535566496035, 503.962306092993, 522.36615550121, 521.043151420254, 528.535458583517, 506.988225215558, 522.926500337035, 490.530761447049, 526.874320859978, 507.268089683107, 544.959317205703, 526.120741958472, 518.332164766911, 514.278285914093, 517.177319705331, 536.746188424374, 555.04101525061, 479.552991295348, 519.752561067806, 515.575661574417, 532.893589485854, 506.414095568492, 556.032965748414, 503.087192939947, 500.344922625988, 546.144132744981, 533.220688073335, 529.529637709459, 508.098829268509, 527.57798850764, 573.821921070002, 535.608485630229, 536.326916000147, 503.499574845314, 502.687601922482, 532.924406651226, 517.905708817785, 493.689311436957, 509.234730363306, 516.447835294541, 538.036415026876, 502.770410023163, 509.36480989765, 507.722987739705, 510.788969181228, 560.768342746924, 518.940745983925, 519.507138715315, 519.461764738447, 538.586555918529, 523.457456795029, 563.740561703523, 532.146378115525, 507.682305720951, 506.194028394182, 539.717375820395, 527.749540565619, 496.736726342511, 522.242483082694, 526.347475451836, 509.98489045743, 536.642994015312, 530.928950571033, 537.269586708763, 516.36717666991, 533.399419160314, 490.411365656199, 519.121143805402, 534.992666802123, 506.495935866843, 502.00719062858, 522.27145689324, 520.948430269142, 501.798894239867, 557.372662877878, 540.886477592599, 516.947529808917, 522.49765382906, 499.281401536494, 530.450214409391, 537.708617778571, 529.254850640859, 543.160463203754, 511.096356482923, 545.38263057857, 512.013373934606, 515.686563612075, 511.40433271982, 510.502275812597, 528.435872923633, 531.813149793075, 504.271553250259, 505.630960082214, 529.489227633233, 503.185481264806, 538.65481407958, 535.051907281971, 542.072940415825, 512.319068531917, 529.890018783324, 522.442446001976, 529.351442981183, 542.7336212576, 514.058647770048, 506.116878933773, 533.395629450043, 518.190112132893, 514.857802528903, 545.945670430871, 566.44448980957, 520.866805735938, 535.959926676317, 556.179636173172, 538.993204092005, 510.567809109856, 507.182169146789, 532.181786782246, 530.809789646882, 536.981713359363, 535.930081672274, 533.087570244565, 521.781237487695, 537.433877858197, 520.158582808116, 538.847513571283, 505.098659353283, 534.860969493849, 502.858090967119, 490.240843356101, 515.270750430761, 499.210475282815, 548.535804863161, 507.410192353779, 531.896933658566, 528.872959404272, 534.430587872239, 546.192672339914, 516.815241037278, 538.910540955404, 539.737610804925, 526.4143347703, 537.146468183954, 534.95255472516, 511.975896839007, 498.508470287312, 483.161594839175, 526.837440451201, 539.482479480013, 537.650040100211, 542.917375617679, 539.216331765221, 535.571914448185, 517.259397176748, 539.981929601387, 560.837588534279, 536.13834486728, 513.836689863192, 507.280274582322, 531.454953539251, 507.360233210518, 554.605636489398, 522.500203125526, 529.219772574047, 516.239803481895, 513.649998626196, 533.42622510519, 527.358984135895, 501.065580343612, 541.116616948546, 515.363760312375, 511.431645521611, 528.786477685741, 535.499360187479, 495.559682618899, 524.520471387548, 521.314027387808, 503.933285681789, 518.468328854308, 525.414630412298, 506.248091217845, 556.714526994356, 544.991581024972, 525.625706275956, 541.884371151322, 527.450329895848, 529.839125825418, 521.919200122844, 518.714940418943, 500.68300013638, 524.779049161633, 541.512738784186, 508.459034975875, 499.996583209864, 509.534405352725, 521.201518791264, 541.204349172182, 541.728838584105, 514.968652770816, 532.565249222785, 485.956626371167, 530.044543803868, 540.124808064937, 546.469301398385, 538.871774100034, 520.018885920271, 511.670729977064, 531.465164432587, 522.569687231183, 530.655192836161, 496.864555726504, 505.047646175901, 554.057806931032, 545.718375133696, 535.350368709551, 530.859440777208, 513.157754133469, 502.450202287047, 507.101853065954, 519.391986803276, 488.604647914108, 532.987395814909, 560.828937572869, 490.321134194394, 534.795298906012, 518.722641248084, 555.29385182235, 515.304619649485, 546.60877999683, 489.83957922972, 528.071945286673, 531.348973726834, 512.932735621527, 509.218902162129, 493.020972650414, 522.568577895458, 511.515606673192, 557.861475795324, 536.1573667008, 510.73250161923, 543.888031174147, 512.991900114301, 524.319878821308, 513.998705120659, 529.435414289125, 508.556620903522, 487.618249433355, 523.603856928183, 531.06349478912, 527.778491423785, 521.840066949613, 545.690915746837, 515.950764539143, 519.5927239902, 523.592939602502, 537.371481248541, 517.674149676788, 536.334000986302, 518.339087673319, 511.997555319963, 525.559397493007, 540.596594903134, 501.650473517081, 531.805222590627, 500.739939454335, 503.841035167813, 556.695725384972, 534.298983237854, 521.430428136809, 510.57522857112, 519.339123651515, 519.13130356031, 517.47349012647, 527.174589837618, 524.675011096465, 509.461521801434, 543.433281247677, 513.900073437749, 551.636916301008, 515.345201185948, 515.928206471636, 535.32872577258, 527.612387211839, 522.638877183796, 523.962153305206, 502.774601933163, 523.402067137782, 557.83856867606, 515.555265869748, 511.147405716873, 516.486257313908, 521.786401039662, 521.332773947074, 539.012232234549, 504.112388546015, 511.843165069606, 524.918457917832, 549.599555850715, 550.014922717966, 530.731192990207, 481.194964172666, 529.444893020751, 523.931485768794, 526.074697373714, 555.820622584223, 526.909314597397, 512.171542071015, 512.060704500598, 521.87183768983, 515.166108970812, 523.011414595814, 522.85228475657, 527.636432932731, 515.12500960535, 498.322711430068, 524.151496843632, 474.662449677766, 519.105870891372, 530.889540412975, 520.70625182008, 534.033128798826, 540.151201721905, 538.776612129321, 547.537470777857, 519.944323719673, 567.63253038635, 526.125815887048, 509.111196087895, 503.062613379739, 551.118280696299, 562.665515104697, 527.356493374935, 528.957450112518, 495.838975834489, 554.159113996978, 543.885038947145, 541.603145306577, 532.290393407247, 499.412250294176, 521.403025133976, 503.094252099202, 548.966653423844, 521.218215725888, 524.190667667232, 529.183292766817, 488.217408396509, 496.576885203354, 537.427491922965, 541.93099594662, 533.854687730222, 523.459525509421, 534.730658606856, 536.555182556328, 535.983522518909, 548.761150302072, 538.760222077004, 536.960162603677, 557.230576635103, 547.744853165375, 527.966335289237, 526.484589239313, 539.838201404817, 539.21478497565, 529.4964978115, 510.886413032362, 523.315920710612, 524.738886851832, 506.773213725572, 507.646998129412, 520.338040810791, 514.340158878891, 547.920150426896, 525.418184041897, 533.463104904057, 552.917877887426, 519.124094340648, 509.605625277256, 518.984520253402, 542.003083806357, 532.722981214502, 521.558341725221, 553.79677260678, 551.966620901202, 490.002007463164, 512.835634361798, 546.327132494852, 502.944025514258, 520.73288177507, 503.634646171005, 509.196143328104, 537.415311561809, 501.627383196802, 511.255449359127, 493.045538872323, 523.557729938144, 501.854940443669, 519.932543450939, 499.38740753158, 508.753547251939, 539.486767118275, 519.932791955663, 537.170609230839, 528.298378392197, 536.694502029858, 497.080570499408, 524.400036824313, 518.838837270974, 534.977081775284, 495.400711439015, 505.592532151833, 517.016667682517, 542.253668841948, 530.253580260672, 507.18818432401, 520.147276532311, 505.57164293049, 523.649068367486, 508.953015376972, 560.999862757504, 551.732442469199, 487.966537260491, 563.051099678031, 506.742895294751, 524.746867063355, 503.024005845971, 507.083854622163, 513.313956168348, 522.519332602441, 532.184557230775, 506.272255014425, 526.357253453859, 528.291434876424, 509.117665612184, 539.055446697331, 525.042805204233, 526.71069749451, 525.393565833509, 506.94542340397, 523.517803200253, 518.492005190679, 525.92346339753, 516.926901443917, 519.241508161279, 532.444079837015, 519.801819465973, 530.523571671299, 532.093064134065, 518.030026354909, 528.025779749027, 537.973557615865, 507.070830988152, 531.856920017611, 547.981061992413, 537.712854529218, 495.195478635185, 533.1630876285, 558.6293868818, 528.474816999557, 545.152902062847, 543.705488034348, 508.414387189186, 514.419721256514, 513.990093374848, 539.794357936597, 529.383450375318, 505.070868249734, 534.078459933709, 506.850683180879, 535.516660124615, 531.432774448643, 511.23660863321, 522.565020802127, 528.932571952271, 519.703486137169, 493.003475389043, 500.044796833014, 562.445854295577, 532.913642817971, 543.744531304985, 532.945841713481, 504.066522514656, 525.940865816011, 532.523144415409, 510.37460866508, 502.600666999991, 535.25223474323, 518.866357640527, 523.228814871368, 537.098439287624, 527.697822712009, 544.392411326002, 495.254394692122, 521.710905393443, 539.392206848069, 518.325674329408, 535.885199967695, 545.155320235151, 499.465528119277, 545.236668463048, 521.607021369701, 515.065630870816, 533.035691621757, 504.565739029, 515.155522085335, 497.714060145245, 520.678420434819, 519.742314984155, 506.047639943324, 517.899072320787, 504.8440695987, 513.760446428907, 510.479349864535, 550.427673363316, 490.062838079023, 490.694352382827, 512.811628179272, 534.526357691686, 543.324619608234, 524.249522052221, 518.090457890208, 519.350224853312, 508.49901287285, 503.141433782616, 522.591563855681, 518.241265373376, 543.609051520085, 550.927338288586, 535.251357261992, 471.418579587997, 555.572518750999, 529.722820923376, 513.556933984411, 533.381852942596, 517.621864542548, 546.201288336297, 517.179224275928, 517.8445396057, 533.661037641793, 504.061916229818, 509.830224557197, 532.054469996486, 523.30496573087, 529.122146326756, 559.191858097185, 532.500974027282, 525.516045673888, 540.584862302376, 546.19314030691, 513.317830171137, 514.130875006007, 528.002974351299, 560.111051535523, 532.144696764697, 510.614744481898, 533.707430496275, 532.293015085995, 544.042820841286, 515.550920877106, 508.768174683147, 563.619530894103, 516.97544622591, 498.456470877806, 535.069528493433, 509.711626455616, 533.062375691936, 535.650018813845, 548.968576009476, 513.724464303363, 526.632959339373, 509.051870698405, 498.313706957838, 531.945608138526, 504.018161593685, 527.688041203845, 507.511531582161, 517.657909924175, 524.339577423115, 541.508934997005, 503.921021652749, 563.4377597552, 517.341630275886, 521.404144139659, 521.326935664207, 521.211558393083, 528.984375269633, 520.178212905834, 531.666668339425, 522.781901656913, 540.19204581919, 506.863235960661, 514.11598753201, 536.694978592657, 515.793449206501, 529.809656162682, 521.036083791165, 536.796105151991, 511.996240670831, 514.915143268998, 504.281160821301, 507.641026664273, 501.830008089567, 504.884810209706, 534.398670808705, 529.089947633356, 478.747775525802, 504.866605475697, 541.071879543617, 495.897330988673, 521.578858642847, 509.682578929318, 540.68970870274, 523.141100099715, 494.725900583096, 511.827269277101, 512.094860877591, 515.928414732614, 471.540657590925, 522.137453693457, 550.810089190019, 517.028229978995, 515.298965243227, 516.958631012634, 520.609504344357, 517.07700734369, 533.900168133483, 524.560921012093, 522.492313403731, 529.48902699486, 519.019595801291, 522.482002254752, 514.06499271518, 518.397265222844, 527.656335902197, 542.546438796975, 511.839601684298, 511.235492876638, 546.080292515198, 526.792448149743, 542.094911959121, 542.09232179874, 518.874602151319, 518.562031645327, 502.134798975833, 517.186733610287, 523.452099899953, 521.59896586163, 508.02216752175, 522.992259106754, 519.782861572718, 544.331958639933, 531.920118189464, 508.276926006729, 556.392515059111, 510.413879952547, 533.245639751219, 507.944636006386, 512.205408497035, 495.428617338748, 517.19688034688, 531.06020245834, 546.4303703238, 502.653577244963, 516.46798542698, 507.691809096517, 516.97331575593, 506.276227189063, 554.260434778192, 536.480781892412, 535.290733296742, 541.025362921807, 523.25772444859, 554.55639740228, 499.308775108685, 527.805922111464, 519.815659650252, 536.253593692248, 499.351166866104, 517.292761036091, 512.453863490261, 526.698333883556, 518.605191069758, 469.136406026086, 512.318824122209, 503.513209733129, 532.707484275522, 513.153312558318, 514.105033136532, 518.131637812699, 517.747208573574, 552.472626449292, 526.101872279476, 505.308529936817, 528.94075900244, 512.338680823726, 499.974958014038, 514.413383319319, 514.271814429007, 532.384257715674, 532.33454229674, 543.532777542041, 547.034759811782, 507.768191882885, 503.424317632941, 506.502297850435, 537.281235163499, 536.924194059943, 477.219650191523, 531.212381415225, 527.051238343253, 522.966285295107, 505.857721016268, 543.806754245004, 514.523035889961, 540.426018230272, 521.978379525586, 544.058331846826, 513.228624202543, 542.73092427225, 549.038420891058, 499.377455187455, 521.508794440754, 543.186171412106, 529.471294098559, 487.436727555626, 529.179824435719, 499.723962622218, 517.903033646459, 528.505972888135, 521.456191754206, 545.307439890477, 511.826363203146, 513.420106291705, 518.347762470507, 519.024714077423, 520.413102376569, 512.284584935371, 543.327504763287, 537.591263434732, 542.105788651499, 525.077152002295, 545.846269610718, 520.540566459635, 527.930822241506, 540.587687530294, 529.775033661552, 534.740225755549, 517.550719800071, 523.824048073948, 535.811221302554, 518.233809455653, 518.706136692348, 551.017480555039, 537.204543117052, 548.849071232457, 538.162100393398, 523.803540842714, 514.809034344877, 512.334348195905, 517.628530163749, 539.77873744668, 541.264216841221, 528.16803063257, 495.29237604362, 522.650260364071, 528.423049828539, 532.496438713594, 538.891724114907, 532.344431061876, 518.235446645795, 518.936321479802, 506.201653276321, 533.468352685302, 537.505078956294, 522.674641613535, 557.912828858588, 545.371446186178, 520.094603567223, 528.431142885319, 521.809984539497, 554.769650763971, 540.665807622305, 488.237569043798, 522.812998028352, 544.620131905227, 519.276797608243, 515.155613593668, 517.461264121261, 528.185967525463, 528.910681725635, 499.564213222696, 553.632240356856, 513.762935211943, 494.383679585208, 536.483296308685, 527.979375096769, 500.028462618792, 542.795355449432, 529.937486676457, 525.617340976904, 522.823439201635, 530.19629227164, 540.568551988044, 534.794806134403, 535.673147621345, 507.812033944525, 513.60511888792, 514.503496934969, 500.556151989985, 519.625210641792, 535.220258094647, 552.74570470892, 499.789580989257, 540.096426319445, 532.140609282642, 510.044592626809, 496.609558814756, 503.805656646513, 503.909244065615, 519.537941252373, 522.043462881012, 530.141090305098, 512.925028984057, 518.275150221187, 547.823387004786, 551.35266275772, 542.936025342756, 509.498025941462, 526.409206648462, 511.575071741277, 537.187978168707, 522.137154384329, 522.77243752915, 517.380805733046, 510.1411283933, 512.928523744178, 521.258853702293, 496.712626574262, 490.72855252638, 510.918929377511, 586.337469692207, 496.760583600696, 529.551622675894, 543.787271183543, 515.052558754834, 548.774649730359, 520.670475207883, 534.460838717179, 535.458581918297, 518.098431607833, 527.792321082074, 500.456337136197, 533.66820831009, 519.158410206229, 519.198323494455, 512.726384970744, 521.20554726912, 500.770854431547, 561.206936406248, 512.802277614598, 517.18286600029, 474.656649656386, 502.826393383322, 551.645929492469, 523.627471327291, 509.19842960648, 503.515890556233, 546.997519971804, 526.590559927441, 548.000655066701, 518.201074487829, 522.142049207415, 504.234107236403, 520.510213278344, 531.509968423851, 530.341927523666, 515.76511884547, 488.378133053672, 519.424172805881, 544.853350028137, 510.15257535686, 506.944434929338, 525.31268197413, 529.433068436511, 524.259799287461, 532.473402631656, 530.211864497855, 539.694831655193, 494.890863739788, 541.520142046914, 533.808048019932, 535.200649981617, 523.211687359932, 538.947510225403, 494.464808584634, 511.783425100339, 554.145342735781, 520.596601597886, 523.252881307378, 563.463526166832, 545.249876797309, 560.928721564451, 530.617559627113, 539.963252614858, 536.069049835719, 514.885635523462, 531.511736075342, 532.325292171631, 519.663716360207, 521.863572841862, 509.274719419414, 532.096818934927, 553.599554949599, 517.69978826831, 494.434376966793, 520.526362339531, 503.315255028256, 536.479668886834, 519.245939659871, 515.067377655863, 517.417496323915, 510.259945917232, 533.514244566393, 553.466876942583, 555.164628813363, 522.843931672305, 534.842356996172, 542.976112440469, 569.240297927914, 506.379529426111, 511.525593867992, 561.514769022166, 506.622285315647, 519.275291869398, 498.682328625225, 538.284772396425, 501.75998432218, 536.490390095861, 503.271995990915, 537.477205432825, 483.725746373469, 519.393003899818, 515.123033296619, 516.659337186362, 550.326389185352, 536.301491409468, 503.791555801388, 554.451066458983, 502.405309901924, 544.627149343931, 521.925047389558, 528.29435748083, 500.135205736831, 521.348044594324, 520.62287299109, 537.076013463662, 509.179279178993, 504.507130476569, 488.396322374201, 517.389067254984, 504.383384877047, 518.635612299192, 511.876861639883, 534.028070009905, 507.26463909102, 523.594881858477, 544.072671340133, 489.950130481797, 529.338353143148, 527.952025943944, 524.298390047371, 518.06318869532, 486.385908788505, 510.85002590311, 536.144432177475, 506.244906854772, 497.449516904047, 508.994897669263, 499.204383452505, 538.660175069755, 520.024137332879, 510.548993412692, 531.067175873304, 533.702438651281, 540.330480087324, 498.102714019853, 556.032388974997, 537.701617230502, 539.346488950955, 541.459721148007, 517.788521709889, 519.999946806688, 526.751953659229, 504.502169980695, 541.519519922226, 539.474687796282, 504.455551147111, 550.606042793559, 542.097955906707, 538.646528634925, 557.079813970322, 532.802232222414, 519.205546443373, 519.715324460847, 544.553106081211, 525.270943872835, 518.999500061384, 559.383358454155, 517.525922095933, 539.734846537507, 521.644188790325, 526.204315641758, 567.446387282144, 507.926132468237, 540.880972977476, 494.864070148464, 536.603881262512, 526.99111239719, 536.201291643175, 515.781989311238, 541.222105642184, 505.1849419608, 528.632259473797, 498.94649020005, 513.22657891969, 531.442517820967, 559.618272041849, 541.459408316625, 531.670499165768, 511.735377871093, 529.60217073181, 535.481869886892, 467.200486474895, 535.704647668164, 522.673270778154, 533.266191557599, 546.557737268914, 527.507301199525, 521.930634000554, 537.369613778856, 522.38379423291, 510.497964243307, 542.747097301396, 528.595210158564, 504.735313817796, 497.977233423359, 532.721955259979, 494.93121730546, 508.962031489706, 526.784513810018, 518.099995818039, 529.971035291225, 488.254993681179, 526.093251212101, 546.151135597373, 505.501960756118, 502.224326471764, 523.905793415234, 531.71765493369, 513.235098706433, 520.558682744643, 551.618358952869, 534.637755959073, 521.670732276866, 538.648082982137, 539.338365361996, 536.435617533679, 539.484449092376, 547.570913629864, 514.553724060619, 572.259381958101, 515.875192678552, 546.716176479818, 548.865845737682, 521.855757730456, 497.802329496229, 494.392938432069, 492.449535304417, 520.726625803105, 525.573223152047, 506.949419334252, 504.562331571645, 543.969798700086, 538.52356636199, 516.13058698731, 513.616931915412, 525.322588763018, 534.301570243095, 503.530238536732, 537.400247409867, 518.216689087325, 526.517963962255, 517.07825837181, 529.815759548796, 513.636711874616, 522.438583919357, 519.364519632535, 509.100652500923, 546.111382945071, 514.52004150634, 529.280369728312, 510.297887846285, 494.905132095919, 536.823857351543, 505.05937255488, 521.660692845328, 542.117822499741, 530.660858216204, 526.747165741699, 508.176372356712, 501.214271739458, 497.769482596594, 507.902025868076, 535.125852366365, 537.723282082654, 527.461737807196, 512.719707745823, 477.639720890416, 544.059391304257, 523.132873045376, 527.966388731454, 532.71383947978, 552.582484129424, 522.736805831289, 540.419952533273, 512.043357826877, 505.891755232359, 524.529105311645, 556.484659641723, 519.324787606037, 530.776566338262, 506.012682676987, 512.45632124311, 504.499384176264, 510.169236937343, 537.153547635838, 490.638256274406, 540.239944081675, 525.334836763539, 574.780546604509, 527.840130478883, 535.034225725609, 514.962311161403, 506.038300542987, 529.26996059103, 514.982140014996, 538.458957444377, 539.606551858787, 500.774241683239, 505.075383211204, 520.722840852921, 524.551222154777, 560.761218111457, 492.569305784638, 523.824602251605, 531.102801592877, 531.481622364484, 520.343317400421, 531.220064643796, 500.941749838296, 510.456049720726, 498.890497668856, 527.763635299481, 510.252708697329, 528.42726878534, 512.837819085035, 513.296739404598, 500.850548015174, 481.86218540796, 529.999448584289, 516.369323846744, 548.306207108678, 477.392133376378, 533.420141969864, 494.652629779038, 507.027968126662, 489.656450274155, 522.889296538828, 505.412517605366, 505.811235171067, 501.396246238727, 530.168659067126, 523.540674638073, 513.625888560811, 532.585092268722, 524.920318145065, 538.31970386361, 520.680190587314, 520.668372686551, 524.126815412558, 495.002607027587, 521.519478148627, 497.352455991293, 515.022560268033, 517.741961712249, 533.861144107699, 508.961826920498, 532.65067130077, 516.528413098117, 525.216174847515, 509.016481943204, 551.184537397574, 520.545067500684, 517.726290107311, 529.425518122371, 493.192432887572, 530.616824475986, 510.033126837683, 507.468081975794, 510.960549838531, 538.468174233193, 511.377021454342, 502.943344693728, 509.050199721934, 510.913563792912, 531.58868826552, 520.393416354225, 512.479057528542, 531.746875325873, 510.22398624561, 526.54479760955, 529.691896530829, 530.153417489195, 500.464321844463, 522.200733043792, 504.351194153878, 514.653781875325, 516.744676595162, 521.785521400031, 529.260422113544, 508.033792035736, 506.82311218791, 548.36668344157, 501.907895730628, 496.563243407501, 543.087579210664, 531.38834330597, 530.136556887392, 543.471725983142, 509.990944826777, 513.464744920534, 542.13950094893, 524.046741709513, 515.722227441248, 518.77923160975, 510.13854821145, 515.336292110392, 543.72089274968, 533.684454958523, 530.00578360092, 510.488209310791, 535.332062499391, 510.510860943827, 529.736026425232, 521.992227368611, 526.622547124691, 515.452660896034, 510.907334115013, 543.300659520769, 508.064262672203, 530.143045417903, 532.970710561581, 538.330000903376, 493.461635070472, 520.650619779637, 505.048620357912, 497.300771512468, 497.756311563428, 496.330551280818, 524.952513526936, 524.544918915606, 509.858647852285, 521.734908465334, 518.980134136052, 505.529251725596, 506.664179885806, 534.566863339748, 524.44959715562, 511.584967108264, 511.853379115891, 491.335949081983, 527.545612484499, 492.486049079633, 523.74487085964, 515.30655240527, 514.398860020346, 513.473314592655, 542.670965153544, 517.04988547713, 510.372145904331, 484.555787302596, 508.324402456085, 533.708366113988, 555.043055880159, 517.103816609779, 510.591567337269, 523.45505070292, 490.414323639794, 539.654816093687, 545.724393453033, 522.163646138325, 542.944908666329, 496.798485555877, 509.360418587994, 534.229777802689, 552.51475896557, 518.16640874737, 538.037225515797, 528.860336542655, 506.268424164083, 535.699159086726, 538.806742084411, 532.395993470714, 550.838177216556, 521.749151601106, 543.898417073586, 531.110076799763, 526.891899206782, 554.396875019281, 507.324758031797, 544.875858239426, 510.831013391988, 553.257440620666, 532.231043753032, 545.133910364185, 556.833734203548, 521.523694368759, 549.897616491054, 525.539289156667, 522.332606701293, 515.277966241136, 526.340213064318, 479.991741937799, 529.409599045843, 493.608903005998, 534.577503641599, 527.840868591671, 532.332965325179, 490.533764909319, 530.907966147073, 538.580045394995, 532.363401218195, 523.519857377243, 543.023753522495, 534.603505618323, 534.28518637886, 521.754988470256, 520.525965166272, 505.196325984489, 519.174987362516, 528.885936690451, 516.007362231433, 550.162629115669, 528.895541797674, 549.273033531829, 511.983097181403, 514.032263363095, 526.187753370149, 501.157304938739, 525.83378454997, 549.468948509402, 546.783792011716, 543.932167936941, 519.158094654174, 528.024128431642, 502.323923675676, 529.488209726712, 507.034530060941, 518.516123515411, 543.118140315395, 528.373405097671, 540.887918607535, 541.418896683994, 544.538286521414, 508.612726984589, 517.284213887196, 545.34156630552, 491.268971816839, 510.954567083781, 546.938995265639, 521.159895505038, 494.175389949009, 519.093187878747, 506.694192585421, 523.990605643858, 541.250499091904, 552.185640726966, 515.401633632794, 509.669526034463, 530.205144004858, 515.155124932071, 506.774209974154, 513.573801331105, 540.417454765309, 532.269936322944, 515.489115808234, 520.549629349127, 530.693912424339, 546.149490070002, 507.590467333698, 528.283924439684, 557.930209802327, 509.712409089578, 525.962950594554, 546.369848448083, 508.387206386769, 489.784858386854, 508.630647053043, 535.663414191394, 522.086463008427, 522.134713786708, 519.859983667517, 543.824528771625, 509.102440907249, 510.728908920619, 475.298242993865, 523.500620817453, 532.314100952672, 524.751688467492, 563.732509466656, 495.936168085819, 526.25632123531, 525.648340752112, 511.284430699361, 509.074844162465, 533.142681863735, 507.517115640363, 538.40864427828, 518.320867807333, 544.989394013504, 508.404666762131, 516.109918106681, 518.739700844018, 505.147994869079, 519.244528154423, 543.47372819523, 488.062220562956, 497.361890038317, 518.048907515072, 522.225624876512, 520.518573116851, 515.107542476087, 514.766939752682, 518.553619742174, 562.640239707606, 493.826927630096, 513.04300372283, 527.557306935956, 533.137013597656, 543.889438090407, 541.041107403786, 523.71187185637, 515.598227785721, 525.947320283318, 521.648747126164, 531.201817390082, 490.361697518454, 536.990649896263, 533.865574102933, 494.152602613047, 551.097365844822, 529.734355263517, 511.724319165026, 540.557690200358, 500.379735339714, 489.507175805271, 505.038437581077, 521.041503380322, 554.51031486395, 505.682946917073, 538.625962466644, 520.818235973313, 532.825170399777, 544.311226733545, 522.527103561456, 546.174944190433, 534.275687058539, 524.56722245355, 517.280678336985, 539.417271434509, 527.843734711267, 493.850714109122, 532.622267046898, 524.46579088127, 514.993223049575, 560.238152010494, 529.462480500896, 547.184647023927, 508.654631367171, 528.456342258403, 521.604535818633, 495.896931104092, 550.219950296172, 513.464886368644, 540.801135650159, 507.761532394085, 502.504190877672, 544.97391225295, 539.402260285656, 487.683963577039, 505.139890267463, 518.466287618915, 512.725502191926, 526.000264657901, 537.715747153813, 520.284415781342, 523.873827301595, 516.641731441589, 542.869495806812, 528.535591965449, 522.004601967719, 502.470674118094, 545.889277698466, 533.591510429624, 507.013092214331, 504.875008526927, 512.383317627617, 511.768829299503, 521.356351076899, 530.279490733677, 520.355068615157, 519.654579448875, 544.397794580416, 512.036694486514, 523.880029928689, 529.818603868149, 551.724121110035, 544.279123615541, 555.411110271407, 521.231661460663, 542.2150797226, 495.588538733274, 505.29341964159, 541.881988319694, 504.265033624713, 550.590951916099, 505.943813668517, 552.791757712143, 506.787225393415, 483.792383490746, 525.377536630147, 547.277094384558, 509.111206326869, 478.999134218863, 531.821771592619, 488.456284859158, 535.322722624839, 545.525005025861, 511.075519573132, 539.137708841684, 521.151838279389, 542.295679735442, 528.259706064376, 480.415492363586, 510.733359401114, 511.739628637778, 521.323858451004, 519.384092928511, 524.013702459208, 547.357277907412, 500.480677097105, 530.376716202605, 516.939581730878, 533.61347313643, 533.977914173791, 514.844802965888, 517.313674989908, 527.180948914406, 532.584621022091, 528.835598781355, 512.449454023353, 531.041166844996, 501.847690935541, 541.303420210957, 544.589029712786, 542.35165154995, 547.352497373205, 500.218096054737, 524.726078976288, 516.790599091071, 526.020485615379, 543.888726841885, 533.917079170211, 503.811531337204, 532.252632182908, 518.805586403958, 522.40768204387, 521.48500787323, 533.203157202622, 523.19474302468, 493.801584187008, 520.597669811385, 504.971164840111, 520.396729654417, 527.204609318752, 521.941407177845, 513.778473670524, 493.284879305923, 514.813376520042, 524.318362598793, 528.350302584066, 522.735006025797, 519.061328899864, 527.841326515792, 518.945449508233, 534.203058110241, 506.434079712286, 534.559968422504, 507.827035174814, 530.226487128716, 526.423938835393, 536.716557293362, 541.150847179866, 499.515122003708, 521.216069647334, 531.181657883944, 518.742370251009, 526.766949437738, 515.768767326924, 539.906241317265, 527.97104721612, 525.063479607632, 535.320311272343, 512.965811442032, 509.544741043717, 527.570688865972, 527.114925209414, 508.985521409434, 500.483546254956, 528.195023258788, 545.162744454149, 523.546120046344, 530.266205541076, 513.224294374095, 556.640842141103, 514.02463673811, 529.391075889378, 512.245709949526, 503.528838173402, 496.115954412854, 542.081609559844, 532.771810318081, 537.17360829649, 515.04199550103, 537.181415523246, 540.239194561369, 521.77371987699, 500.850984956771, 511.857353756322, 498.007980136979, 537.745034118129, 509.575913396465, 512.776997056991, 521.358677613165, 504.607224534875, 486.382017533762, 540.800973884364, 534.845597206803, 520.939469976397, 537.941972586192, 501.327048021274, 509.68225059242, 522.804669434553, 551.022510488064, 497.515479384312, 516.521490045754, 502.536087421199, 540.642281673504, 522.130171645837, 541.445426345418, 531.35571683459, 491.335012903865, 506.344898480087, 518.994631381127, 528.639505888761, 537.622151065239, 562.492309324012, 504.39301944562, 543.550303343165, 518.785308833656, 501.645081107742, 514.224579529417, 500.945664926609, 539.747177731818, 538.960600917355, 533.737448455106, 536.918448850445, 560.450670808908, 519.15879147228, 525.849955182283, 529.292043630898, 526.209918910273, 505.225581259101, 499.939082243397, 527.279508704551, 518.565188942753, 510.218728423535, 535.713915146618, 509.5280167217, 499.520000603974, 523.698606881295, 530.700209128446, 554.610160199156, 514.417348506937, 537.443217969636, 535.682655104852, 487.837634824848, 500.41592259015, 522.25141369412, 532.902399734174, 539.763460219713, 550.61396321515, 502.974028347808, 505.502975868604, 544.171298709306, 543.192607002021, 569.72632878538, 534.599420422814, 492.968767157982, 474.609210958792, 521.16052106513, 514.631979148424, 498.78703199416, 513.342817642537, 516.611111564138, 549.579043072283, 512.9537759587, 535.7404374705, 530.725350453484, 528.603353063751, 525.047096409797, 538.796000127882, 524.495088895699, 498.105776751855, 531.984960970783, 541.339348831821, 504.272463055092, 548.073109920657, 517.720552714514, 545.124414167068, 533.816746358096, 491.557240760148, 530.933178987321, 510.213428541687, 512.633151594155, 547.39101437815, 536.553850956037, 529.90311810859, 524.545688725528, 515.646114514796, 508.412997871419, 520.097820211694, 515.766328512576, 507.35391607965, 539.444263467486, 531.562198511955, 529.210074206749, 489.573507436502, 533.193952498196, 543.808947849667, 534.382691712908, 510.500804590856, 517.484919492215, 535.046126482403, 508.805702905695, 546.073046171896, 530.786460785576, 544.07763521186, 549.01604898093, 540.633775216757, 517.974598677053, 535.341773664069, 506.624299633928, 516.789001355884, 523.301930462275, 513.33450276892, 516.670988866086, 519.325550382965, 527.496923753796, 501.744464241706, 515.642942891017, 528.434986892561, 533.218748810297, 573.275473687603, 546.819722360702, 511.838109084767, 503.235274334826, 520.318994563812, 528.573309278235, 525.183373444315, 512.684581648996, 510.981624964659, 519.840032549288, 555.620749462509, 539.489798488326, 523.008030930703, 507.397508276443, 501.130461199533, 510.525768411558, 519.052661303007, 509.014425237063, 544.37392528167, 513.89304944051, 517.2122905916, 510.132036856098, 532.123912980207, 511.331122339848, 519.337952303898, 528.405246503121, 506.964628592584, 534.263110907618, 507.567249463004, 543.187147699198, 515.134133117479, 516.907070082198, 501.245189467356, 552.868995287913, 534.802695665755, 502.902989553155, 520.628346047189, 550.879638119624, 539.32110129913, 524.424791186445, 516.454447735669, 510.597541672566, 528.654667322437, 487.906783375285, 539.708656081711, 553.846306560671, 523.605696518159, 505.534235418032, 534.04242510975, 514.413274302274, 528.506407413744, 490.502359006053, 536.953098053752, 544.141207279636, 529.934454103348, 527.585767520866, 517.761227507815, 540.433377423666, 527.92073311566, 514.223544900885, 533.16583226008, 500.155831795269, 506.632055488065, 528.326337390902, 544.804842093988, 526.835693207409, 536.823260549038, 511.768341312886, 540.515672818836, 535.905661984776, 544.022578240171, 506.507004420869, 497.519669149066, 515.715373112839, 512.033941659964, 511.254895577016, 535.696743650898, 531.098830078029, 521.146840747091, 521.671670807671, 535.458972410796, 523.116519072204, 495.37717522216, 541.725284598563, 506.533239254232, 536.000879904269, 547.790476198882, 532.853784394597, 537.058437250865, 515.517162632329, 513.735386598141, 519.404044990982, 531.656808170795, 532.858055367268, 547.172989725184, 533.414104267119, 536.860187383676, 539.946979468244, 495.77994280868, 530.126299233599, 506.980826715422, 510.877564963613, 506.057402594484, 548.841572464122, 523.192807464877, 509.933408354292, 525.719410747917, 540.235478961176, 541.601823512822, 492.472863273667, 527.817388838874, 530.418403346153, 522.243112966726, 509.152736773656, 512.785355803096, 505.169377476886, 525.52839919383, 526.982921918119, 535.158249334693, 531.855709057243, 530.416247847037, 512.541588648207, 526.387592434711, 562.548626112985, 501.364783174734, 554.43350350247, 547.647189737594, 541.042076355012, 522.008488747905, 553.531418751826, 502.958623653959, 509.629097949065, 535.582005068537, 537.969059756322, 525.798713387917, 517.501217994585, 528.002975311249, 501.900339780752, 514.403610278307, 530.599373750819, 493.90032779671, 530.791631554207, 541.118932918336, 525.965666371603, 514.888122419448, 543.257621070688, 532.481841928541, 490.669451428407, 547.161428779478, 512.121134416584, 526.450190071159, 528.463575247318, 547.665873011968, 548.986192329219, 510.737693312908, 525.531079922958, 531.753730894981, 511.603529014345, 534.197673198242, 502.41589964555, 511.381512124887, 539.687096926639, 541.232545441669, 544.778555755434, 536.882571183623, 501.950386935441, 527.832254997847, 525.031435508475, 501.833393638672, 517.992251431187, 502.240724360432, 526.092625091906, 503.140863920026, 542.196725544671, 527.743796024749, 505.069058611366, 520.669809246083, 543.655441499915, 533.394852775529, 507.894765441881, 525.182421567408, 503.69666929585, 516.54251385714, 501.929747094147, 520.150213923983, 515.172498750495, 543.672915770887, 493.829150541237, 527.710308870823, 549.089624561256, 515.056411394496, 545.938205044705, 527.36647673295, 540.918725009256, 525.109342432799, 509.281946986185, 546.138272443631, 547.090829570977, 539.857267093732, 553.742317926328, 541.452287035689, 504.901647466122, 532.193334046515, 525.760396926557, 503.429333619515, 525.732758580444, 492.144871827696, 521.41840385004, 511.276303895362, 527.566076223954, 515.000974233258, 521.05152360612, 504.02006026721, 528.505639751696, 552.23600866708, 544.948366972534, 533.481243759863, 513.303387887721, 543.275569801074, 518.547633377033, 520.358955877863, 521.018913629507, 507.485489284649, 542.856522019688, 518.698594129675, 546.140685219563, 513.94551853504, 526.564700431725, 527.057474226378, 512.539766256205, 500.455176186849, 506.017312636229, 534.682268383579, 535.460915646179, 506.185956959818, 501.418588840151, 492.994564663543, 531.351738564019, 517.805551531918, 527.488125340171, 540.853871883795, 540.005975970977, 544.543561175097, 537.731296752044, 540.546521667609, 525.814869993463, 532.641951907282, 510.378779725674, 524.973304032566, 508.343240320001, 483.332401659814, 538.072126659668, 532.824230860231, 519.403465971174, 552.237896340276, 502.636182257802, 508.658421912674, 502.845540503604, 528.958813509339, 499.688858025565, 512.233658373656, 518.46618681325, 544.329140641691, 524.244917802406, 521.510091032134, 533.710409233015, 510.12511366765, 518.248145344893, 510.583499306095, 526.695932248766, 530.721685509385, 519.396738948367, 518.368974331412, 524.649745535395, 529.257052773896, 524.178804814174, 499.763963160724, 524.13246210642, 533.630333810466, 528.343010367144, 531.77893708946, 500.532726795181, 525.907820772481, 515.107780560694, 514.651405797432, 495.807908813007, 500.617183208385, 520.4342658091, 533.500060542589, 504.927526982027, 529.483280868502, 531.29216908838, 536.28693804531, 548.277158741406, 521.942731439705, 531.610404844353, 516.874035619149, 511.438067077895, 519.36113712295, 510.239557837392, 495.949123651082, 504.329982131812, 548.645762799395, 526.324729757883, 514.947686390359, 535.46240834288, 514.262003011454, 538.057256459467, 523.77037437736, 519.291318981243, 566.71406774491, 534.622796891865, 502.556848547994, 537.849825403014, 518.392749811244, 507.860348886749, 519.30660797529, 512.811340262187, 535.414510200431, 517.795241508357, 556.037464960405, 513.240114086933, 536.865223884807, 518.530070692465, 507.111729000685, 533.417946299755, 529.590359459526, 533.0414569571, 526.459477839604, 530.873234536064, 478.627909371332, 542.188446562221, 526.17415751118, 506.064761262666, 514.563609284095, 542.090282904851, 492.364735826598, 502.033464794064, 511.078765831185, 521.04262537317, 516.908564992934, 526.940894472135, 540.508589911274, 533.023059436481, 507.328193799693, 503.165871508833, 515.84951187484, 506.319542357126, 543.422918247152, 510.965905853209, 550.727490409028, 527.204654450939, 517.138948000292, 533.291467913192, 486.70000467759, 523.446031051944, 522.169661609833, 526.389960539272, 559.52075325826, 518.846250735463, 547.969987045228, 560.449471996867, 532.908650484583, 534.259218431555, 526.356563207523, 502.244860923647, 510.347244788344, 528.298465508781, 537.486040350696, 533.799006926266, 521.856036097375, 497.782772822953, 547.212716933578, 521.787919588516, 518.951439292143, 506.804773065927, 533.581660225235, 543.301307673091, 501.700342529038, 531.743107416363, 545.699698460689, 509.12225538346, 510.375857496307, 494.186800083401, 536.11787028323, 506.696445298837, 518.055189165866, 523.312786369645, 512.082056273897, 494.590129170903, 555.201965261369, 513.827006289092, 514.772557590195, 525.68531729994, 517.629281342878, 513.151706843554, 518.26240848408, 508.292960402444, 511.377785784555, 543.032401685248, 539.698325144693, 522.453248074132, 523.243312479139, 514.75432462775, 544.33546858679, 500.277952693198, 522.713382369758, 516.622915934718, 516.621297020187, 541.550950353376, 527.419597530275, 505.655693627971, 516.659978904302, 495.416901961283, 524.106707884896, 559.98982173516, 502.616411158907, 519.444874295935, 525.975695654227, 531.999825849648, 533.294436044669, 504.992337599137, 536.481797183324, 529.621911448878, 530.185916697878, 535.078892169182, 517.139102981729, 551.469314922088, 512.204268816075, 522.786460030954, 539.266641228053, 494.289420780285, 501.995532643678, 491.03174619234, 550.159864121724, 488.137974481774, 542.104476478584, 561.687960557276, 539.112045794504, 515.497669827185, 522.328420640298, 501.798791852283, 524.891834893566, 491.862552131903, 505.103018952429, 529.227616230227, 482.970811005138, 508.541921769167, 513.670485824777, 533.862259768229, 517.0478005558, 556.442231070876, 512.449102947715, 532.48430264465, 550.067119749206, 520.961031574467, 549.774764047858, 505.446275198227, 532.067957695799, 553.69737025503, 531.883493678107, 513.383723026793, 529.269788892866, 519.63100279913, 531.578505685156, 494.224173934231, 524.503268840209, 540.625693501709, 531.982199975059, 510.707865850499, 516.046837122576, 505.864666019322, 533.511596843457, 516.388333117408, 525.318776111483, 525.785233496428, 554.898691362425, 502.738248253416, 506.381647149266, 513.017979729019, 526.089821623269, 521.183171970689, 526.846921933549, 529.485988915312, 533.853889962713, 524.289587630339, 523.350861424966, 547.791937716735, 542.920347061247, 501.574235892628, 513.143780801884, 562.392024237659, 490.377372968714, 522.968371814926, 510.456909758668, 541.815898148112, 526.292765838634, 521.887417176346, 533.429845290166, 504.046957514027, 497.803776958994, 558.087419499924, 543.143544694797, 490.770926068329, 520.025764041054, 533.000989050552, 535.316946698577, 504.672499737734, 499.623210483913, 520.279585371364, 487.035942068316, 510.871876181019, 542.814894419283, 526.060581997962, 511.255216575953, 535.751177560748, 548.598159465163, 501.562598825513, 543.479515946257, 534.871056777276, 488.952910281251, 508.956336182756, 503.484264193924, 520.561068732085, 541.90407774399, 548.412183163935, 511.055304069406, 548.468126013939, 515.413706618215, 517.149894548016, 555.522503111362, 534.26185007477, 545.098561167359, 531.341647186042, 527.232315966589, 535.698296677001, 512.517817129885, 505.098594508897, 545.733695343671, 510.861257863222, 516.277217600762, 499.263004109382, 537.521732751374, 529.375306146835, 545.215885585521, 539.090615457861, 543.425411632585, 515.916182584246, 524.845698115642, 505.771349472747, 510.50418855933, 509.531392492066, 530.339966816083, 529.989903231019, 537.626904594302, 483.591732774342, 530.169088669295, 500.266044525626, 525.935764956706, 506.044513706486, 521.842630963536, 483.691112932568, 535.606147448071, 541.334481591398, 516.561493328973, 517.15175461532, 543.108201247741, 533.757296982081, 515.276929424254, 514.984705125314, 523.390146166385, 526.17612202186, 540.775676029229, 530.281488492188, 516.034030100362, 530.59681374809, 544.066522808275, 536.818507283585, 506.761751609374, 541.368163226305, 554.290476656957, 503.049055710149, 535.912072028946, 527.629012708202, 516.486018398838, 530.202650061021, 510.735918817264, 533.102345377589, 529.617595157227, 538.185678759439, 513.036622111843, 515.6534347179, 478.905931262329, 550.82208270479, 511.267118873026, 497.659318133874, 510.736062011905, 487.839786150919, 512.299766322994, 539.656912110445, 517.505387169268, 511.869340240177, 537.409308917957, 498.982407800215, 496.970973380212, 517.714425082823, 521.752777000145, 508.05925272636, 490.575705365892, 516.472365288461, 515.80468182664, 518.333017563864, 524.483760243471, 525.96367187907, 501.547938557904, 495.47834571979, 534.84566006514, 508.466079145344, 540.480445204063, 503.566419308142, 511.992029123101, 534.958711120002, 522.431727534698, 527.721332040193, 544.251344877516, 542.132899389519, 511.551784794706, 514.606726687126, 505.295148351216, 502.544390503596, 521.039685772481, 518.498185809962, 544.55209611307, 518.396077027429, 500.838186309075, 527.765471664682, 522.705713232837, 525.443224731433, 542.811832426823, 520.962954150056, 494.756604614598, 536.021662226294, 517.378937926077, 509.364786587728, 529.779075002805, 530.846636057862, 528.403642202555, 551.512702751189, 521.990460333912, 512.701776037843, 522.11330351419, 508.234057433378, 520.823985216494, 526.127303291557, 541.46872069166, 494.121491833308, 527.44341296864, 519.285355314656, 534.342003287313, 511.814353780127, 526.49401410728, 511.845473870138, 562.575256136993, 504.573140984979, 549.266724430842, 519.76736927101, 519.424306477001, 510.514792243618, 501.671569662447, 533.611550853176, 543.852778985445, 498.996425971789, 520.031881681887, 523.030449243473, 534.367343577051, 514.60270236529, 554.674347557093, 514.782025516735, 549.867177584881, 518.455822888943, 556.027313014419, 518.426982796768, 514.230931741983, 554.435421056844, 532.022582343452, 488.963315000908, 508.569196614478, 539.810705192792, 483.477106318664, 515.378903559334, 507.204072773541, 522.517729145746, 521.769425252117, 519.383819392225, 507.798407068626, 518.266496770531, 505.706538966726, 545.929713802025, 527.46701640011, 512.053304789279, 529.601874449, 554.769386237706, 521.427727051525, 542.763185243694, 543.356372471025, 532.273156595975, 505.267201852389, 530.445374977994, 549.480071494109, 495.499657579074, 508.642592509434, 520.765647836258, 516.866149608226, 511.783418506381, 526.171459324619, 521.41839673948, 532.566453345927, 520.542421264892, 502.643254013209, 496.427095960782, 535.775727689809, 524.208665489792, 523.917563327703, 540.120890107373, 504.851312705144, 514.650981448342, 547.017021690696, 514.434542846215, 536.299901650563, 557.332483385364, 539.762608340025, 547.852227558736, 533.619753424158, 511.568445774429, 506.859936850173, 486.10491631662, 524.885527014144, 499.793647528479, 494.73854749773, 508.539507649439, 513.780427570869, 524.751707298235, 506.408230482253, 532.95254085936, 496.313086875455, 514.001804942199, 518.270166152939, 499.950546241678, 527.565242407856, 531.857941880716, 559.316961071788, 552.393035965204, 545.251181035529, 552.307728315699, 502.54911395375, 521.827534283369, 522.167981870167, 500.970107249612, 521.834237597986, 574.473149589378, 518.08631984779, 524.709235526987, 486.191372294689, 513.039357421823, 529.425267565582, 515.940308298765, 528.755550505132, 510.823614908047, 526.909288050514, 515.953093665764, 529.014276460034, 520.039243245498, 552.930040863316, 516.159560294282, 566.397898480185, 519.16462636627, 518.469547632767, 507.152626603394, 503.057197797871, 518.690691969612, 516.788018041428, 519.521787628147, 551.202171547061, 557.281768762103, 521.29539337672, 530.837513109451, 506.670530105677, 518.553969184395, 558.717574174059, 543.083352192597, 528.846601449067, 505.310530423133, 530.625841118471, 481.271275522216, 507.900857732663, 546.106585123154, 553.961267807697, 522.023180007344, 521.593667253929, 524.561697651144, 508.149740530266, 543.040530259819, 526.248208818241, 546.144455468978, 487.914113961305, 534.205340747153, 558.51976841763, 511.102022204428, 527.878343872388, 541.606680097788, 512.308323505453, 498.602226026716, 512.357130837857, 549.375058682681, 543.911701567319, 545.503664206583, 541.055403802684, 494.670239761341, 523.542001011932, 516.918262577273, 505.460679180569, 513.921817505956, 518.033943237038, 515.758167222259, 536.796050846361, 540.259778461419, 520.990570167051, 516.992948759046, 491.051988398229, 502.561480880355, 511.305487570165, 526.351864177913, 515.961086092343, 516.419416486901, 564.426464696783, 511.924066960235, 499.157586201941, 506.285994424032, 528.962383914498, 493.121002391065, 507.232506276097, 543.284879474909, 544.720984615746, 537.606160359638, 542.253946496519, 499.864190382434, 507.481795347605, 533.23451177155, 546.359122571301, 496.76652978645, 541.863864338709, 497.744003069685, 560.323704982215, 518.972166149082, 512.966416149083, 512.880733938953, 534.51150264874, 522.745626195934, 530.405613109991, 545.171038581959, 519.850472052059, 498.939146628478, 523.476944317451, 510.100112263359, 532.111352575078, 507.764045387808, 533.890518422508, 533.456219060278, 514.480687182099, 566.026921065392, 520.414082891549, 522.823887340632, 527.608415771338, 535.502092812457, 517.981701268687, 507.271225769231, 520.355891781915, 502.605206135104, 526.863224675414, 540.580760282829, 537.834308189833, 520.89521202657, 487.990510637853, 540.52650416742, 561.097496365742, 520.524899835762, 540.466277665946, 527.241671641489, 531.220464815375, 543.379299162759, 507.101448370881, 539.733814759316, 548.040675208817, 545.27554067362, 507.139173060615, 531.563916897376, 529.261062092891, 530.696855434283, 547.07213104569, 532.060550814053, 525.331839084547, 536.304716736699, 516.325061149211, 519.833368849477, 525.008882190192, 483.134318126274, 511.596967614312, 524.39149485599, 540.05017607232, 514.187775430216, 549.483167835497, 496.460716326374, 500.334533049992, 526.93979193253, 502.901129346724, 520.079893104918, 558.538675176454, 509.032784706195, 549.691633339229, 521.550832020489, 516.882800377199, 519.091069712355, 555.318299278582, 519.001223348162, 528.018064914541, 515.420061081339, 488.982796844667, 517.804164522023, 533.38419678761, 528.714694057082, 522.577868899168, 528.59932434656, 506.601768419531, 533.027047790999, 503.268149548616, 522.064864745003, 547.052575007935, 516.802060349544, 515.849778011382, 522.868917069103, 517.975529505844, 529.49922332088, 553.031860018084, 533.083767800556, 496.758621529216, 528.664815470398, 532.593528033986, 499.469992496682, 521.075963191629, 539.922001880788, 536.931715881314, 502.532333421121, 515.162798043733, 526.472266799394, 531.961724677335, 515.481211052857, 532.78721342758, 497.794394020809, 531.765236796953, 516.904688149361, 507.192770590985, 536.157770644601, 519.022628312557, 523.805713692378, 516.75717079978, 541.798787572345, 535.072740514676, 557.614430462744, 542.082553851345, 512.157383132977, 525.721511731293, 528.595413742658, 518.139658784166, 531.485337085309, 513.422662919582, 515.184268922777, 550.276731387718, 488.642728113099, 514.971299511461, 530.166789445112, 520.153478143811, 511.24456210403, 501.32104416011, 497.326439269423, 541.74096559757, 540.509671053357, 510.482423542745, 523.026579489864, 557.60939577342, 525.814342246361, 526.781042536435, 537.540272959489, 501.870406624512, 518.727378674762, 525.549571146552, 513.075556413368, 539.730402917261, 494.350458043083, 522.704420395207, 538.558595416986, 512.281956902421, 518.895358012245, 526.012526347656, 517.070330604101, 546.837268936598, 525.734548605119, 523.840906850421, 495.985761084391, 503.998064825553, 522.998093408942, 509.794986370052, 511.446650144345, 505.72878557996, 525.213445683148, 527.687524677895, 525.642922003595, 529.491495389412, 521.524386733468, 525.16976451231, 510.41828662709, 501.135362641395, 520.396370575772, 523.387947668605, 520.505691795471, 520.790393482338, 518.197302988419, 505.637887345667, 530.722276623108, 519.146249265138, 517.364959518103, 501.782569113836, 523.240801354693, 551.498024689336, 527.768263265883, 507.741484036351, 546.075227798431, 553.168564476823, 525.181096013847, 516.764253880909, 571.428904698184, 487.537773553377, 562.020266613996, 520.912304705112, 534.85186843119, 532.255968095132, 517.422344734177, 546.884090626293, 506.589732029062, 513.319258150022, 540.419035151504, 491.486745985772, 543.52891460303, 499.663714424967, 536.400737151191, 523.201694705344, 502.958629734689, 539.500005000104, 495.137984763213, 532.021601668134, 509.063738041075, 523.735175261479, 489.27976227475, 530.394888647331, 535.895731878639, 522.070844165249, 531.446764613829, 544.558507382373, 521.914224189575, 539.667192597647, 545.049611553423, 506.371810441401, 545.772950588524, 506.069891108389, 520.992047941568, 523.805344596037, 538.306736173322, 504.151237492155, 510.699334277589, 515.785913053931, 516.630416537818, 547.715670099012, 515.055936594542, 522.625247530951, 526.698177108958, 513.008252359151, 522.209891960835, 527.33821521102, 525.122254102746, 534.798361634905, 495.650569384867, 520.473753075271, 521.042405152142, 517.891315093876, 545.739340977571, 510.719356800594, 492.820887613684, 537.42859519702, 511.71653499326, 515.2095140068, 518.554757631649, 524.609408910874, 491.686654119661, 536.693633759936, 540.836033751403, 546.034563611056, 550.235746653197, 504.744150167239, 559.032585787253, 511.976031505857, 514.425129213401, 519.538407893734, 533.358969966327, 532.021945290653, 501.274067479351, 512.045449141321, 553.51445091537, 516.761946700483, 535.239178906503, 526.337538280101, 500.641352189505, 541.209528380107, 537.527001639161, 502.817069256784, 552.48690574045, 513.307292587046, 531.186574990362, 510.090136095278, 520.07488133084, 496.330604214042, 520.991228171084, 510.631424320503, 515.010865951394, 510.560235163609, 503.319835488604, 533.172858259657, 512.665290554479, 525.580196865357, 537.854962341593, 530.575451697403, 503.059200612147, 513.254330336135, 541.776600612546, 502.229821000555, 499.694893863479, 537.606068393463, 522.428903793057, 508.433477189924, 542.704884359792, 503.284733920349, 529.778729104172, 497.763101465873, 545.791282002492, 533.083297237629, 514.867872090082, 535.338272408063, 517.967605121922, 508.972701275421, 534.704351089202, 536.674496296911, 539.567157338212, 500.50137963224, 520.485925174862, 528.486959898247, 497.863943506052, 485.081064488627, 517.249626152157, 569.133138867196, 524.88921783686, 476.763042421783, 532.778397130015, 517.155636525158, 512.05226951881, 507.747761242966, 536.273142372487, 504.218512620457, 505.85978427047, 532.118300211288, 531.578065964548, 503.404336510464, 558.518394804869, 509.34110153938, 528.264867859818, 519.020034850819, 481.989233273374, 517.650118730952, 524.845425249969, 538.136653637982, 550.228491015436, 525.28510222688, 483.841951304076, 533.919928315208, 517.898517493308, 515.808736196055, 559.879095818736, 524.079590754462, 526.55650534917, 503.674935537899, 521.467839381761, 526.813933204519, 551.448111362975, 541.157622907598, 543.816845253643, 539.594723983793, 512.133020008425, 535.730579600641, 531.744732149225, 528.27999418353, 512.670675653992, 554.427435043505, 491.227315808948, 516.343039107051, 524.02934906809, 524.910972698379, 524.783361121713, 534.309399000558, 492.389590789102, 549.591919405999, 528.766329008274, 535.476863581779, 527.949951670055, 522.11530446737, 501.699284417787, 557.313234724092, 515.050925826009, 535.119174669505, 511.319286542292, 536.11543801229, 515.784840018546, 541.195318965147, 534.724469595933, 533.75057443003, 513.532669873999, 534.640901206334, 514.906095644814, 526.030184090855, 537.214895555484, 528.662900312927, 505.536824069079, 523.257244311813, 504.954249828086, 495.230823320065, 537.448930811593, 514.222524824616, 489.887985524651, 541.237600154314, 502.192487495504, 553.934695183009, 528.153892096228, 546.541462004046, 532.718925173181, 541.216094722459, 501.618131148986, 542.968084562811, 533.402450096636, 537.455322232866, 529.061148095848, 502.987391300593, 534.215696265508, 533.451055181059, 521.731743265265, 551.553078748252, 501.349415906508, 544.405442685728, 543.820268269332, 524.068611647271, 509.358661361704, 525.686627881806, 548.268734948198, 521.879957565508, 535.780228861647, 532.783714359361, 511.286316900872, 507.019454961955, 530.104234076129, 501.354254825462, 539.613014502919, 532.112826727626, 511.807239998106, 536.641162489514, 500.139322673952, 521.829094141937, 525.122756018648, 525.776933688398, 551.011474733965, 519.409288546055, 520.366971104309, 526.773243953738, 524.922194670413, 540.84331020704, 568.466073321882, 524.123718324663, 512.724874666098, 501.533648948506, 521.076956277302, 503.775996573093, 535.450622802617, 539.882425713185, 520.570472110296, 531.541451487277, 533.467306990912, 502.4094112233, 535.62631619883, 498.069456684553, 520.278540608166, 526.981805047297, 531.695951032327, 540.698689347027, 510.221015348767, 491.585984228539, 504.376666779938, 519.243968659472, 523.528012048441, 513.357867610016, 509.091817930821, 515.242502652041, 519.914922862572, 528.014958118268, 546.089841549304, 531.603927328702, 517.989693865637, 562.419079874045, 504.706969187406, 544.10688739278, 484.600657819168, 508.699428127285, 524.907536974438, 526.802227656524, 526.337085576585, 546.007471505807, 514.189770543876, 505.55040082597, 545.501802790609, 555.387325200243, 541.86801081335, 531.715775872388, 532.511381148647, 519.746134264622, 525.096653520641, 492.859678393551, 516.966547118015, 518.952835437891, 527.619802169921, 509.770217251892, 533.79332971692, 516.028460617271, 536.500438710262, 502.947464485098, 492.904341719945, 508.801104677868, 505.830280921183, 510.104083102335, 527.623077713447, 514.488205912733, 524.05581524221, 504.881238343823, 534.432644637976, 547.756795531493, 534.874501476341, 506.547380706957, 490.711625541972, 515.532617099512, 512.831498764753, 538.486235166041, 503.270305158234, 535.514837850075, 500.967614617233, 556.122265994606, 503.749245255133, 517.972026968814, 554.890815319647, 503.113038556777, 529.401899637082, 523.328414596074, 516.518518936204, 513.369131190001, 494.214046078176, 528.850738549169, 531.467722332702, 521.90486050771, 507.430199208395, 518.960067105956, 546.593542970884, 513.947630558168, 505.754932553532, 522.601739289146, 536.818101244917, 511.743475820707, 530.939208156538, 532.014688247648, 519.101701253432, 531.688825463503, 542.194038431628, 515.754153936006, 533.59246623638, 523.037257688535, 521.803480553676, 516.603277365097, 499.696328688586, 533.800696428487, 539.175271300372, 507.207468845956, 526.768035770916, 562.844442445481, 495.615517819677, 511.599967340432, 547.446697228764, 545.375149980922, 522.07498098074, 547.136545186624, 512.569412940246, 507.497128531554, 530.392764061046, 545.932213564139, 538.782284106033, 506.078263661497, 520.857206114886, 527.184046409164, 518.574483852951, 539.821404532679, 493.838695276442, 527.193182512837, 542.802833435003, 539.412176347146, 503.114268340622, 544.754746825734, 544.491780629031, 502.194685878523, 507.439717071196, 525.93112303637, 526.198236145552, 531.108338602009, 515.716752421585, 528.123439881187, 531.070514667957, 519.943092754588, 535.780617177908, 546.183732410632, 512.71710650666, 522.878909480769, 531.998970877467, 521.993911057061, 525.932814720403, 515.678333796537, 501.386702252872, 532.160068590997, 505.174486995234, 501.631040788662, 520.800863568662, 514.668854733312, 520.028912604338, 557.823792356841, 527.37645874813, 514.887284802101, 548.88227020165, 513.168744066667, 505.810488801621, 542.483946454459, 524.41601208545, 525.860623315181, 517.543525732713, 507.459119130223, 527.995178251228, 520.015103652979, 526.809334725323, 498.38316738395, 537.934602347413, 553.086430835968, 492.614779995733, 537.941115843905, 531.49778717892, 538.152379946129, 561.371634835608, 527.340300749348, 525.384112445882, 538.717924599084, 516.552872573203, 486.396218461245, 531.99205309028, 512.880469198079, 511.048690742515, 545.541880982663, 508.165396324322, 513.474951579835, 548.379423239521, 524.547884165557, 504.595421657241, 520.729980230361, 515.898274273973, 545.966614887378, 526.986492628831, 526.66739243088, 543.479267867143, 530.760375112002, 483.974499571956, 543.757124346784, 532.880367544375, 490.789499767036, 501.830029469735, 553.971000680718, 521.326366200797, 563.573072112822, 498.864479265464, 519.825537306813, 529.273288745555, 494.637842340516, 540.727523083778, 530.50221585548, 525.24282359972, 509.863495989067, 551.81401248606, 562.890267870746, 510.880553040048, 511.716403018535, 530.149081482492, 547.830493626491, 533.007146620616, 526.567395628427, 533.606136432457, 529.614612735555, 532.449697857367, 525.579853610504, 529.838574852443, 510.238873074628, 552.446404238196, 547.700823385573, 536.924952632263, 515.044107461697, 521.038646281181, 512.984254370078, 510.303310771284, 506.13147718799, 529.446817376513, 490.972980653032, 518.49725632941, 516.195037855439, 521.432984650584, 509.401950112571, 516.984586130615, 517.436051457119, 516.430380012442, 529.404730009076, 523.064480798927, 496.677502239205, 565.161697899153, 528.363707806336, 513.273730562649, 500.624057879495, 497.946431966549, 547.649644668847, 546.003904407086, 534.054049516552, 513.465497120712, 513.412281474021, 533.02326335087, 518.965229034688, 541.076216441693, 527.768711216623, 516.930183996952, 527.556272120499, 536.204575648217, 534.739388900223, 531.213370200158, 523.559799685326, 536.346086000512, 553.614629901114, 515.781087333021, 511.725091537948, 541.990643035485, 511.66966073143, 513.757756155369, 532.781987081148, 498.607354170626, 511.496565757736, 567.919290055165, 544.322062911639, 538.177860314259, 551.992214926198, 530.800235671368, 528.673294171828, 539.468315568551, 516.46039054997, 521.156636972024, 535.022340126988, 535.902204366109, 530.306055752975, 510.480748176111, 532.947802675093, 494.819909093911, 521.667034645121, 542.875556262006, 530.004662659014, 554.480786150337, 522.724704847076, 527.687653466007, 494.564021740698, 516.296469137821, 513.352829596062, 501.203561936772, 516.707731925999, 526.378051945874, 551.343942030188, 514.567512131745, 528.824168946485, 510.925108892954, 531.411510393353, 505.830442737241, 513.702760726161, 532.849593969619, 508.775769015093, 543.585734900317, 570.967043608776, 529.499044160856, 500.971002659496, 485.543844034593, 492.036302667845, 523.804969180934, 554.896716723067, 545.162001840333, 516.034227100722, 503.969434807015, 534.791338880336, 512.961074240826, 525.252828734201, 527.344781957278, 533.662986471957, 555.285197995791, 516.822804132363, 502.825610297432, 515.468672830168, 529.319345332086, 519.366470577934, 555.650796037453, 527.407279516824, 492.460236373768, 540.852454512663, 518.901505942724, 510.870018449014, 518.446785715975, 528.631620336334, 511.796121214352, 528.359111576637, 522.716579098392, 501.427855879774, 526.616821095261, 506.201012878247, 552.164782290545, 521.969501343923, 506.114639907067, 524.035755369049, 539.371539844534, 560.133600643112, 502.551735894984, 535.577894843178, 531.612843733564, 555.263806952507, 543.628342425758, 517.752679770288, 548.612775075295, 523.969825574675, 518.595046869912, 541.005373103871, 515.617565425527, 493.855062969169, 515.790240141804, 513.475232072744, 542.079669556235, 503.350026383227, 502.714233039597, 514.145345772061, 548.080437988647, 548.602336951341, 556.663123730916, 556.621261022933, 548.805893213454, 498.907081615296, 517.101188330224, 514.999819926974, 504.314273445573, 544.567362848259, 542.001317648536, 536.805321632027, 522.692755092328, 502.835731835416, 524.84253597754, 519.045971552777, 517.677740751597, 499.588706510847, 528.491399566683, 529.245634351279, 552.854788493569, 515.163980762041, 525.871100519557, 513.228172032201, 537.015407718619, 528.382596002534, 526.292462690963, 507.978996357623, 497.917801783903, 525.619549068182, 542.460385892281, 517.786483370873, 498.970216319797, 516.065607582273, 530.892324405906, 522.90052899425, 543.575534924545, 541.756117177158, 523.173212240304, 489.209166978953, 531.873508042524, 525.571570394372, 504.889919139251, 505.509642219701, 533.225930824877, 519.122612550351, 542.186166178948, 540.376299962481, 551.440711129449, 506.430131830649, 540.157356047381, 526.948355161747, 517.210972805535, 520.775917863798, 500.424147949172, 520.744640141797, 522.840259763939, 522.82180769774, 561.612509282465, 501.555314574689, 498.317913715018, 512.361522413926, 514.54615766222, 539.770796335259, 528.087845352192, 557.490856099065, 556.594617087104, 522.963287994503, 491.255528795929, 569.469134191843, 518.114986207038, 559.361773190069, 524.441770730595, 522.992945636592, 543.220238050396, 528.92507676279, 535.436055467212, 527.655779080176, 538.114098266341, 532.731383807978, 505.466757501742, 550.148483121239, 544.344018500404, 529.577201597921, 538.57216679193, 500.58308306455, 517.413591251509, 526.371010944362, 524.074831247241, 519.335533037148, 490.986199876192, 526.972866486919, 497.95332575334, 495.18746869843, 540.954815291626, 542.682158404641, 534.343419219982, 527.433601860929, 512.349364675274, 507.620065518311, 519.832244289945, 514.418493365866, 548.669013526481, 494.601084373926, 483.970214106825, 518.80399721489, 531.927706413257, 507.567538768837, 523.408882951036, 527.813903710862, 515.010707103692, 521.031885311188, 562.457289084804, 505.337231288911, 526.306354149339, 522.705687802676, 534.526901452274, 523.100366540697, 541.867725537095, 509.603640131233, 554.584621504058, 522.881086806036, 521.58221773526, 547.999209109029, 506.239696567976, 520.275391617318, 506.644979958441, 533.284588704323, 517.036030704201, 504.908864336348, 539.288623839933, 520.988020881734, 522.164116467181, 524.09897279146, 550.551220356707, 522.671285299961, 542.422272431607, 555.364911636512, 522.595130385965, 532.111128388621, 519.941696179414, 539.046897876377, 519.752030460982, 524.701631622062, 499.957679005998, 544.534034328138, 497.097446791281, 519.500088048781, 532.69210536679, 549.870412797682, 531.323400523563, 537.494098456319, 525.463685670931, 505.679561863557, 534.388149917141, 542.878889039112, 540.56845748779, 538.464310563493, 547.95930292524, 505.640036899581, 543.45412125144, 534.580069775751, 556.398918045669, 535.968888107203, 513.647197879762, 517.948597048133, 564.39156411129, 502.46299050626, 544.417553665017, 520.248620152656, 521.205597722688, 531.133044118575, 510.174801567729, 534.807132462918, 508.753438950272, 536.911023111826, 551.713911727952, 513.517975036511, 496.21020761534, 508.309788191897, 517.163826656612, 513.267577843914, 571.769496450682, 545.880081540537, 505.434883326851, 534.22803876002, 529.982535532782, 522.604835630243, 518.131357651636, 536.442582646527, 548.079855858142, 541.306654949827, 498.472206658572, 531.45710827368, 552.664119167779, 536.802731647982, 526.704513039895, 532.388520845036, 494.278670596587, 536.830514545895, 526.549843982865, 530.409877368373, 491.571270946268, 536.527085496365, 518.152655950095, 498.704028157665, 509.144603438947, 536.204434711897, 508.210336365821, 531.487624051702, 542.136856675662, 556.879502023071, 515.155772146798, 546.874236648132, 518.111231284967, 530.609010658406, 513.593021542358, 519.004416621014, 540.43823763749, 516.042602194641, 514.349162087113, 533.734074147831, 531.315857048613, 535.873619563339, 502.324389299634, 519.755187612138, 524.162011111849, 528.373185659308, 524.370071197289, 506.752605881016, 552.241344365334, 532.093515405548, 533.507711532533, 537.928500695182, 503.132609500662, 523.549813025509, 548.009232642476, 505.717445550402, 519.940331983352, 529.373160530987, 523.09909290367, 527.103438324197, 515.324209106514, 500.2813478458, 536.236032471245, 536.852699932221, 520.056708610148, 533.071768684455, 531.154742475167, 537.409098642488, 536.504952420135, 499.687080125874, 508.417469357937, 535.749526542929, 493.540994115159, 498.623726098607, 543.86152055012, 530.096504162824, 548.937889468842, 526.56131838628, 513.57505789394, 507.033247094167, 564.177021279544, 527.513649411399, 501.601578527499, 501.155651024036, 522.397306525864, 510.347515975661, 493.358111506471, 558.406196399594, 498.952549274821, 516.6507946933, 507.316953119456, 512.748128575874, 539.546371727858, 513.623212926409, 512.274352786553, 537.515380224214, 529.864023176156, 523.157931176324, 499.533273087303, 525.897599300802, 519.726114235681, 518.745086455884, 493.037795910283, 532.865563621557, 511.083788393217, 516.497125094808, 528.431068850769, 532.9762002242, 548.134055771477, 504.980891362539, 544.280857370829, 562.643743601217, 487.450262906402, 537.922875616134, 536.919451195076, 496.232069064689, 535.920043052718, 520.682484887542, 522.454419611046, 547.744056165728, 495.169357820207, 510.74397011123, 536.568631944138, 503.766874345429, 522.619662004719, 487.314111914806, 529.566987265605, 534.97734872682, 557.635947958964, 515.492389504974, 564.028705297256, 530.052468491154, 502.506719140362, 509.139603928819, 530.737587009569, 528.307189609827, 524.685512101645, 513.614725110343, 553.196651272849, 538.845802133654, 533.277005282446, 505.596752506569, 520.689546867211, 522.395681614271, 559.301827364906, 516.268049507738, 519.882627375428, 516.004599233454, 522.370482003841, 524.460792884, 529.313721931666, 495.278889178393, 512.378870171622, 544.878152501271, 524.013733218035, 507.212218434147, 537.171466704002, 538.737524512548, 529.541112848493, 496.903588827686, 495.881496235352, 508.789822258956, 516.93943450798, 525.724555282336, 514.447432391026, 550.054721234845, 514.597635499655, 495.14704188004, 527.813965846069, 556.878545987722, 540.313981087037, 512.096107938115, 496.963663508474, 530.04687419291, 539.82392435989, 509.373743487657, 509.226911380996, 559.855233037676, 503.772700340643, 523.517147809744, 494.476281912602, 535.983720201836, 529.699101908368, 522.045884040502, 527.998435011145, 524.874738337481, 513.944542292286, 510.200632465524, 504.045889406821, 530.733580080432, 525.256169743563, 517.619432111954, 542.079711323756, 521.277666882224, 491.032938335689, 528.891734298379, 531.011151435567, 519.250771775057, 511.329398565776, 536.731087644502, 489.042110229051, 527.184170153733, 520.011410649652, 509.318129748201, 540.605571908145, 538.717729950737, 532.849031249256, 517.259490714022, 522.767459828168, 515.469031545066, 515.87019354182, 547.753292438825, 551.774235310252, 539.428867800999, 512.040826546408, 511.490075504498, 519.214216281677, 538.749711414468, 503.744784413766, 522.223335162035, 531.300001928533, 498.095687768646, 500.474413392834, 513.948678630525, 542.636705658259, 514.553363732528, 506.031801716073, 518.833475944502, 504.332366093929, 496.393241397463, 505.696604999857, 522.940299012096, 512.588527471247, 537.201021016402, 532.789384231362, 550.923702572086, 524.450032127938, 552.371208817729, 537.241888594712, 481.107989103064, 547.301427608921, 532.387204124837, 523.43746222405, 534.651297054853, 533.402639267941, 485.051876094182, 518.33887954075, 531.516792734435, 537.141343560515, 538.867780653306, 536.081486665029, 550.116089343557, 521.188057175682, 518.173017413155, 517.013499704418, 486.82796079727, 532.940365317312, 532.238756213375, 531.011780104291, 516.385471164863, 551.705818488234, 541.350085203758, 520.792316996201, 556.073974175456, 526.205458811124, 531.95240333685, 512.116233891477, 539.882845189947, 545.940450024954, 524.836767953183, 519.547145817938, 526.700222896487, 540.327553604774, 519.987904803904, 519.116984486405, 506.674590772998, 517.539164935884, 524.477682829757, 542.264382978209, 517.858082274377, 522.190414580595, 526.614510521268, 503.395280521181, 550.991648719391, 525.043569404006, 520.839419118124, 512.469762114202, 507.80883582156, 526.176261597728, 540.86532475758, 507.367614068497, 511.948419451657, 513.644434117428, 540.366619596851, 502.54270963152, 554.618318222836, 547.694684034426, 501.111954492663, 522.571236973378, 547.079333182605, 545.454945323412, 519.11238092135, 536.247787761413, 500.139130152315, 521.199883015789, 524.976137716012, 516.005269194589, 547.609654138862, 536.016259382237, 562.235583485186, 521.061055925261, 550.736677715963, 545.718670086404, 515.796100954402, 507.76311105884, 523.485972848322, 520.601610645244, 521.849481035239, 541.261118418657, 518.25347675845, 527.288095726988, 536.148982476545, 527.884387526745, 561.528456094854, 563.410819166774, 495.035062989952, 516.761990235054, 519.770072418365, 498.827343084271, 502.210283216867, 519.602080542018, 515.023596029364, 524.745350236467, 507.78155358996, 522.214186464687, 549.458174768101, 548.581853705094, 509.069210566416, 493.881487355172, 543.065132885786, 538.749967471935, 547.700702260571, 511.690635857206, 512.359665626949, 511.022067269395, 517.277874562168, 513.719622517773, 505.251989772202, 544.972938313827, 530.949323150525, 484.411116781418, 515.461313824687, 510.827723182135, 513.035188553625, 521.37898368124, 513.627230821132, 535.353828851941, 491.173780760179, 515.943125488873, 508.58475345327, 536.298082888595, 548.595452102339, 531.56117912296, 528.494510043307, 523.51784092896, 536.11500167121, 503.306613180885, 531.817845940539, 517.111668403128, 549.952440100567, 494.414217602811, 550.210360315938, 521.618049824096, 516.215783333583, 515.29335767075, 494.178518877082, 527.671998100497, 479.113673473215, 516.816003382371, 531.451490057018, 499.926060050568, 492.745862285266, 533.859554032661, 511.203880958905, 513.740583823077, 513.764478407082, 492.115461619068, 517.841776703286, 534.78702598114, 533.467434620362, 516.688967464115, 518.855127379305, 517.107149663118, 521.519967885865, 526.571763798832, 538.669066161423, 500.527383431202, 511.127073732569, 522.383025867744, 531.512711778288, 493.565735067378, 515.050413200335, 552.025969135726, 523.11402956787, 498.120035453956, 511.545091957874, 520.888619007806, 540.085714281401, 549.678783897302, 492.285779310748, 514.047411555919, 520.415246399285, 526.800787430412, 524.242566408061, 548.441150738476, 539.135606774036, 540.445840904933, 523.072630839675, 522.181073859404, 545.208938232806, 526.508398009134, 532.513935563634, 539.136939803831, 521.855692507915, 519.524133205668, 515.299691853253, 538.297760559296, 505.811936611903, 519.643066966115, 513.326488073249, 502.848111530228, 489.858395631024, 539.658106582167, 535.152214541284, 508.549734089145, 525.806205688966, 523.950837839082, 523.105115587888, 542.961338776617, 554.121411188279, 496.292761002697, 526.229639421304, 533.948955865868, 514.20160117269, 517.599778067443, 540.306825976816, 545.035400157975, 510.785308326391, 517.607376904986, 486.051903851739, 550.285154059022, 508.364533478461, 538.791634387026, 529.847231916611, 498.487574413877, 512.507359625281],[675.538984099602, 670.85016179649, 670.744781783561, 666.988877259619, 674.416688244224, 670.762668370218, 671.789221853608, 673.796588960156, 668.506835894562, 666.080428031803, 672.418408626604, 673.746709902783, 670.848870541208, 675.171603863645, 669.627527644738, 672.811393709774, 665.646121821169, 672.464690856391, 675.015593561105, 671.46107708852, 676.27862793068, 665.903586429166, 675.252948922712, 675.879628596927, 671.844581056556, 669.012213381417, 671.220389662793, 676.854960186539, 678.67761996016, 674.875523698948, 669.60019841373, 671.249517047665, 672.577162243803, 664.117168118232, 668.986000314465, 673.521176554247, 673.88253719892, 672.982307016614, 668.235915764336, 665.102416768757, 671.464277453152, 670.985855618125, 673.059767744693, 673.603662032403, 671.565333463971, 675.631106851553, 673.383634663954, 665.472122829758, 674.359081598658, 672.255688131045, 672.943053223893, 675.868699519548, 677.862473133998, 674.075672385012, 671.43410282028, 670.387380034828, 672.837163619407, 673.980806831148, 674.093623508596, 669.340728155788, 676.879192780775, 670.908056711316, 668.859350769214, 673.621382089664, 674.933098853991, 675.788443096898, 672.392459485778, 672.025871481643, 670.061138229679, 671.502820113814, 674.987504314801, 669.351736789899, 670.616798357248, 670.950162760016, 666.376570424789, 671.39873971356, 670.673964099413, 668.549998944145, 675.02487936021, 671.21823470072, 673.329513252477, 668.224137257675, 670.638798582361, 673.473948593234, 669.101150751028, 671.836026787612, 669.852899453991, 669.475525401015, 676.519527537505, 677.541726227085, 673.678032721739, 676.371149066768, 675.050113882479, 670.910915184027, 669.368668624558, 675.485024103305, 668.6404452528, 673.247383469474, 676.81553196969, 672.298839785456, 667.554624046773, 669.667180849652, 671.433675538784, 671.332894153518, 668.026814530071, 675.072502293179, 669.238672586082, 670.398921030621, 666.231582841357, 665.732383543016, 670.234864410119, 665.199351671923, 674.755996958916, 670.046207273917, 669.461413844645, 667.582513237756, 673.555264923434, 672.763235180731, 671.931502111211, 670.231200560738, 673.368321638608, 670.810407575898, 670.947905365016, 672.935120560748, 674.08165287621, 668.313441026488, 677.93901127978, 673.122623722084, 672.338941244387, 670.782328900928, 671.414412552354, 670.741481054841, 664.931571930173, 675.291072493636, 675.407346700824, 672.036921586837, 670.386223296858, 675.97808730529, 673.061187493802, 673.442715390905, 671.492077153124, 674.768764460087, 672.989666542258, 671.148186023753, 679.045009434613, 669.904908831559, 668.740027833531, 671.315234195175, 671.55864279833, 667.928222321094, 677.966640750166, 666.860081424157, 667.648090242695, 671.088037126028, 667.592843498125, 673.135821857043, 677.926391501151, 675.416975717521, 668.463445995375, 676.206378745606, 673.657821347885, 677.743177561103, 671.912612293855, 675.767706253632, 675.668352421377, 674.442850924882, 672.906311014089, 672.70791375728, 672.680025626954, 673.810885381124, 673.708172769371, 672.220723588969, 672.620601867924, 667.945607273134, 671.797547817076, 670.342654950801, 673.513162064958, 672.269143351147, 670.555995857218, 665.519114331682, 671.316968559806, 680.084312983036, 670.846258889796, 672.174084379722, 668.842767719958, 670.362738093784, 671.022686173144, 670.579202220131, 672.610135492267, 674.097643197889, 671.233874576212, 670.711603817969, 674.074871686353, 671.104879867933, 668.55890816237, 674.629546723394, 673.470398763517, 677.500852950055, 664.234718258712, 673.664073401901, 668.42826249728, 670.118356267445, 671.839924625407, 678.789866987839, 676.638316963052, 668.978840336501, 674.714366703448, 667.988132132337, 674.353515362385, 677.683824823857, 674.206989221655, 669.733818358825, 667.716599375774, 672.096986698683, 669.724549262627, 669.956181340469, 668.818972032834, 672.253786958816, 672.059325059983, 670.047411787611, 673.379638479685, 669.800616661047, 673.717288080283, 673.609402578983, 671.870715399497, 662.641987031039, 668.976879681722, 675.122867555361, 665.092711454369, 674.224542581368, 671.93159269717, 670.309196982653, 677.439651068733, 677.764968197409, 668.094689512565, 672.929190950579, 670.526444091285, 671.996341680005, 672.53440683259, 666.870857017398, 668.79642493385, 674.586765716783, 674.146638675252, 668.922873746137, 671.490954269971, 677.083050092986, 674.557868005826, 667.45419407816, 670.96997674472, 672.864286664297, 673.054255693255, 672.51919820992, 668.595510687958, 662.188064437187, 672.33751541447, 678.720612808448, 671.233024267235, 672.433599695308, 669.840778108854, 671.966826585564, 674.073977645022, 669.895546779591, 673.221411228555, 671.611641530562, 675.6325439253, 672.312199585364, 671.003910000487, 669.671268044472, 673.860695725475, 673.809192103197, 675.697890539842, 672.803041159318, 670.535309471133, 670.813563822986, 673.095072734639, 669.569831926948, 673.174396496269, 669.558505184165, 673.973904785793, 673.272064212388, 674.875688173172, 672.659018065917, 671.549206497294, 669.742002065994, 673.835608687436, 677.887232069446, 668.193651039563, 671.913135206409, 675.412636187833, 672.455600111992, 678.559460266466, 671.607048055379, 673.147647304808, 670.79796203171, 669.356793591105, 671.344158059638, 671.920943335391, 672.932917615469, 671.744631583538, 668.30199768692, 676.165459445835, 663.82179010118, 673.138669341505, 673.70292075114, 667.491338571146, 669.538675432382, 673.549953777616, 673.623809663307, 672.936170383957, 675.475758520654, 674.727493699877, 666.975311369685, 670.764114304851, 668.595266120982, 668.618511169221, 670.070585338216, 668.832275259883, 673.835670719464, 676.036668676446, 670.375683920606, 670.251787407794, 673.190118913624, 672.911800015442, 673.007439245856, 674.045841524889, 672.466732083407, 668.006907906963, 678.472529263263, 671.667849453885, 670.800608973224, 676.162070018288, 674.909628181137, 669.024626685903, 669.858382111274, 668.227721593568, 669.471421518601, 670.189156803598, 670.849960086564, 670.939304804495, 673.053476561441, 670.63972936631, 674.7370462454, 677.501201798392, 670.589673916196, 675.15648633835, 676.845072388419, 665.532369509831, 671.734799361967, 681.026616622946, 673.672814212186, 673.122460969845, 672.98668769583, 671.412658037519, 666.458576273551, 670.274462103846, 665.586157413983, 669.740451362268, 674.929495236952, 673.803515000779, 670.917304362299, 674.069025638464, 675.083178636156, 672.261198900039, 674.787425031317, 674.955983853558, 667.764058680653, 674.354698409718, 672.058747470145, 674.437570615014, 670.507688222641, 675.549975579371, 669.85791417036, 667.383167708194, 662.282294522567, 672.382999137284, 678.33082216648, 679.605057921233, 675.16317538982, 671.949631413051, 675.800334205337, 674.05199613956, 672.782764185068, 672.54184161886, 669.523945396631, 669.809436072047, 667.099178585165, 670.087949840916, 670.958047950292, 670.63475161306, 671.454597604156, 676.711774429107, 671.124516566199, 671.511470913964, 669.266945987285, 673.212296708861, 668.237137869394, 674.738840318687, 672.098365758787, 671.23405653104, 678.360190430563, 673.153760539778, 675.567288883359, 670.76870675511, 668.974886317726, 672.961283301075, 669.472613694347, 672.318481469094, 670.526714702804, 669.645431884829, 676.658863040577, 668.828652650354, 676.606092321134, 669.421994832262, 674.951709951986, 674.240136458893, 670.584362219798, 673.08398015462, 669.230163397833, 671.683993180886, 674.741540524947, 675.822211915903, 670.114613097597, 673.477234972861, 674.093713999625, 678.696615774395, 678.351468807807, 671.853349712087, 673.713291139976, 671.69600593379, 674.204344907735, 672.280378126559, 669.353054260505, 676.874291911345, 667.918781891362, 666.443549176239, 669.65072519322, 674.161989430635, 666.548393909122, 668.64734732729, 666.968964349049, 666.976270235007, 672.299440721104, 671.709042716597, 669.384631574718, 670.327866464967, 670.906784416134, 674.486379026047, 671.557152741525, 672.789655822784, 674.763502347275, 675.446097186754, 674.309743555771, 673.98015618219, 674.855864518042, 665.492228477274, 673.451326630154, 670.076050348332, 670.148481346055, 673.618921784142, 671.346141765062, 668.420988931026, 671.209255697044, 668.414961937874, 672.129993318392, 677.484267473213, 669.887636591795, 673.840651494434, 669.444617540108, 669.995263100026, 673.859951570753, 671.2169120196, 675.645691579711, 676.359078793215, 668.145386483998, 672.225841929724, 666.504304967724, 669.914161479227, 673.777979583025, 669.442853334191, 677.979601090066, 672.626105451924, 675.580873489948, 675.981278684264, 673.611802371412, 673.123267279935, 674.512794274549, 672.230622254689, 667.844031855665, 675.198707899333, 675.091615947761, 674.454363715625, 668.953848679664, 669.005346105187, 675.097294160979, 672.617592885772, 673.404806996816, 672.362146627363, 672.399340318577, 676.953892814636, 677.758400843935, 667.155148900799, 669.282280772212, 668.593449491694, 672.17726425051, 667.196850963496, 674.27344712866, 669.34943903597, 668.917010339215, 672.040170420295, 674.487006155805, 675.506242484544, 671.611315093463, 672.295679208195, 668.726405544052, 673.630289968701, 669.557849671884, 673.19861139992, 667.951923245271, 669.786096809173, 668.687408184992, 675.695327326114, 670.991037369784, 677.650626829502, 666.319372886803, 669.131692793346, 669.740192871236, 671.697176923004, 671.608544681846, 670.749933479493, 671.199297950177, 674.776770455638, 675.238028594505, 670.606686227157, 669.066060259513, 671.786632092995, 669.853355948162, 675.494080452867, 675.351245342603, 669.094030578826, 668.21436341385, 673.083096780743, 672.204692041166, 673.418784571889, 675.868095374088, 672.020492517385, 675.656021553823, 670.670092337483, 677.842982979332, 675.898108680898, 668.247683635156, 668.150826771485, 672.84609454181, 676.990201281023, 672.6082847424, 674.579749270466, 673.32504356093, 672.556743312865, 674.957813106151, 670.00611531384, 671.496134137004, 667.653821362212, 673.82348392377, 670.374373440507, 673.411288107952, 678.826442380549, 671.815472798708, 669.583167158509, 675.409194114141, 673.215320642854, 675.978639902885, 670.43961981197, 671.197303393834, 666.831964921715, 675.380445546237, 675.100066274315, 666.911325289786, 675.778350895675, 673.902835501677, 677.850265250443, 675.697383269641, 675.028063023466, 671.920344719242, 673.408469707031, 676.185674273574, 666.778662550775, 666.841844457766, 671.429524945238, 674.492002592715, 665.767464801421, 673.482297538023, 673.635120267578, 673.659836346274, 675.725542376341, 673.574022714175, 674.353212757556, 674.278380699908, 673.341840419136, 667.58865551574, 673.867830881703, 671.095259947652, 675.739097212388, 670.482156819756, 670.993863780465, 672.745775266738, 670.514978529226, 668.648204191572, 669.840246652835, 670.13123950446, 676.252976090994, 675.868207419996, 673.373417731348, 673.226099073585, 674.917926084804, 671.461825502925, 671.029958378351, 671.710744162386, 673.659180097189, 671.068413520532, 674.601800954223, 672.033685213959, 664.801760747945, 665.1490076133, 672.128990886053, 673.066730105349, 674.792441625561, 671.032993055394, 669.715242242623, 673.189509392106, 677.965379540646, 666.830669032668, 671.587154124921, 672.570535017048, 674.548542706206, 678.349396961783, 670.554651233023, 674.436346674758, 674.782001110559, 667.134482414297, 669.878488195341, 675.402163015552, 674.216950459723, 671.257054546001, 675.966308520448, 668.423167951693, 676.425486300097, 666.86407159956, 671.581449626603, 674.111119887925, 672.55385987877, 674.691222262637, 670.35358547709, 665.245754626027, 672.473265439698, 668.105269636977, 678.28986089109, 672.020171208831, 671.823178652929, 670.313130742096, 674.746330930894, 668.924014084324, 670.211614764258, 668.445720930244, 672.959712197126, 671.94422673259, 670.533619672641, 669.804483862222, 667.862297672738, 669.416049104936, 673.496007726042, 672.755192874167, 670.873518039368, 668.618837140915, 673.842634153238, 673.751854086787, 671.742923040341, 667.060312926015, 665.992756860229, 673.436723844166, 669.140852724716, 666.120697228519, 674.648108299065, 672.604458658148, 670.749514513299, 676.714950399751, 667.922552889053, 674.488924199461, 671.662515151609, 678.231185654821, 671.506540595164, 673.652608936406, 668.642269467519, 677.545081490375, 668.561242249456, 672.554347964765, 673.179373031096, 667.698523693648, 668.934303382581, 669.22668954126, 670.238912343094, 672.436105434556, 668.0829766538, 671.554644685603, 672.157324798765, 672.287010865669, 668.544801550362, 667.273659382573, 675.068136132034, 671.919985896275, 669.616657180433, 664.96327164975, 671.818535820273, 673.402604773784, 676.914821798842, 671.818279534454, 668.845683134363, 668.197999414146, 676.191100878046, 673.75606276798, 674.770257268179, 672.436317109587, 668.498737714161, 670.303281070702, 669.171332797662, 672.754087461939, 667.513424079383, 670.523877682921, 670.703895732109, 671.955246982576, 679.09845634971, 676.348860720398, 672.21484692994, 669.314661160855, 668.101666193641, 671.060669429093, 678.615928052777, 669.177250726758, 673.941428125086, 678.651348027424, 670.220829743095, 670.543836137086, 669.63579275254, 672.034938378702, 674.278466768155, 672.249717763771, 675.152517398715, 671.236980277661, 675.688265428571, 670.200565975956, 669.542100895392, 664.488825737348, 669.792625611537, 672.024882148845, 672.643796514834, 677.453161962433, 676.233703744883, 670.117315499555, 674.383146179748, 669.589059346679, 675.863881855052, 676.761351710937, 669.594709409966, 669.173718564068, 669.532506702787, 673.350219881121, 671.314092902001, 668.327581967784, 671.177843741628, 673.034118598248, 671.292141067372, 676.419993083929, 671.658946234256, 669.82618651058, 663.003657211962, 669.496497558744, 677.083966224029, 673.977886243793, 667.591205393938, 669.707710376217, 674.751763143704, 668.837768496348, 673.519510043494, 675.210085381545, 673.003427294238, 674.490255283382, 673.071589591266, 671.514835635249, 676.763774699477, 675.211553751923, 680.404096731025, 662.689881984953, 671.489280632044, 671.099618986009, 675.855551873445, 671.781508772634, 672.314069016256, 669.932029308433, 669.943389758723, 673.098016368055, 670.614584943714, 669.391952111806, 674.417838373886, 676.308600962733, 670.38149083896, 670.454567513484, 676.971382420458, 671.201657168967, 673.844631907472, 672.044639057139, 676.948274079627, 673.961738329353, 674.277505692452, 669.622963934076, 673.805768625356, 673.892167285811, 672.383327561694, 670.12478162028, 670.843709954568, 669.109074034248, 669.180104541862, 674.474409027056, 672.401389295666, 673.606285323927, 668.649056226399, 671.090562993659, 669.659777611911, 674.415107794477, 673.897910246948, 672.420610298082, 666.802153321106, 672.161517866817, 674.269194539496, 668.249562496618, 673.107256526065, 668.213378868835, 673.767966489977, 665.688116619264, 668.708494788635, 670.073218429907, 669.773664389778, 674.765320956793, 670.021761031976, 674.171837785996, 674.6063699962, 669.052871538852, 674.834224665501, 672.883762209633, 670.767629136595, 669.892054715447, 669.120416362668, 675.056014612762, 677.485784847697, 670.920299246566, 674.610064512272, 670.237257712837, 672.57848535472, 670.123125665335, 673.206701169078, 672.623505478107, 672.563097531947, 673.672685936293, 668.796840777443, 665.503066755048, 668.249482689907, 671.907505125875, 665.52901689996, 667.335576245585, 667.667271375463, 674.072151099704, 673.042939698443, 670.128547783393, 675.472995727156, 673.468731063537, 669.555041149179, 672.384207050031, 672.720814974823, 669.995182205208, 679.32024227059, 678.103271474905, 675.178536420222, 671.949672182667, 669.850112614801, 671.595513609126, 670.647404764575, 670.445296004994, 675.030431992308, 670.940533100587, 670.004625007959, 672.481852012641, 668.819883959266, 670.143598939002, 667.554191830561, 671.047209929633, 668.059832946979, 675.525062541277, 666.307082183275, 672.867385982049, 672.180391012788, 674.695634374717, 673.367523998383, 667.906824640067, 673.082222256048, 678.919882329157, 669.489898240765, 673.601010432729, 669.3947524261, 671.451168760045, 668.436172111107, 671.413320066574, 675.046646839804, 672.078527245411, 671.890988323684, 672.536283537539, 669.735537707372, 674.30391847086, 672.801079363688, 670.506753825169, 674.305587000906, 670.085762038719, 671.99584963302, 670.661845265757, 670.961425404116, 669.217988369222, 671.870010442345, 675.048450845899, 669.674622760408, 669.707945867489, 673.221708173282, 668.18527610028, 669.802624827747, 672.237387114373, 672.125281478375, 671.174508657451, 667.555976295436, 674.192364204883, 672.032313986151, 672.524277730237, 667.917831135213, 670.178117135425, 667.055737111643, 671.055207666303, 676.388104309693, 671.846380978993, 675.606831476878, 669.242853441246, 670.552055814412, 667.766141768058, 670.543285185861, 673.339993636273, 667.822932046201, 674.249176507263, 672.969426207204, 670.607277384719, 671.072661229221, 670.10996241479, 672.651703932135, 670.947077174408, 676.40416283539, 671.034960676655, 671.764147667432, 678.295755738652, 674.188341363288, 670.953594178566, 667.177795511714, 674.105379581144, 670.304977732287, 668.152318546561, 673.846414827776, 668.665109166561, 668.369098215014, 670.509509939106, 672.420851577158, 675.609701442501, 671.318849698764, 669.47451223106, 672.733685260355, 674.93614772532, 669.445565429181, 668.446011018057, 673.190770999446, 670.132329730333, 675.256040299369, 675.826751238427, 676.042421109835, 674.564201401654, 669.202111459445, 671.020296736181, 668.59075805963, 676.198228341566, 669.710450868276, 672.545067086159, 662.850013934922, 678.702141402217, 669.17821851425, 673.399578438423, 670.404366994111, 672.238281506591, 677.058233280298, 672.596393347594, 674.016152128716, 675.166301895791, 674.973002411483, 672.531685751041, 679.106948681791, 667.77876408827, 676.432665641402, 673.939099549589, 665.647192426827, 668.317521218462, 679.100751332135, 671.448050540137, 669.571066274901, 673.68378117533, 668.144745557827, 674.440721465819, 673.511447150129, 671.949959328457, 670.050992946017, 672.11275004906, 669.95267201032, 672.312782538103, 676.597888030833, 672.285686151735, 669.351971167023, 674.128852501628, 673.351886968803, 674.317244555757, 672.163163481712, 673.181566786729, 676.835619111881, 667.912693614599, 668.357558712309, 666.722138776872, 671.013710785295, 672.801496230284, 669.195509546111, 670.128106758962, 674.784360402137, 674.215068463514, 671.921336206349, 668.588831979058, 671.167123681661, 674.883014842602, 666.20756130582, 671.763125821919, 671.176542554754, 670.380450757963, 672.980908350408, 671.623259665601, 667.135440193029, 672.020443409003, 668.402553354919, 676.012423519762, 670.904306885088, 670.518606926816, 669.09959892046, 665.578172137604, 670.425789383564, 672.332861179598, 668.004434717522, 676.923110079647, 672.148417650314, 664.152890488284, 673.729194148576, 676.02974925746, 670.9190583693, 666.758000785026, 671.467440643833, 673.781961731955, 670.548355067239, 676.362323409364, 677.211129120553, 670.036030850413, 670.813277524028, 674.259685997334, 675.066254099026, 674.746003378855, 668.608755662857, 671.219550703238, 672.200112737044, 670.67505729139, 670.429214938273, 671.263509001219, 671.753553991459, 672.990113963098, 670.377821488179, 672.125826214822, 671.878532156773, 674.281993006823, 677.264185709354, 669.970805250854, 674.850101474557, 672.135844407297, 674.524653954325, 668.298408933455, 675.988686308734, 670.016029766327, 668.698558126043, 669.4264829258, 670.04289858933, 670.148201622075, 674.996151856292, 669.787817229128, 669.61358757163, 666.808868028356, 670.803237016834, 672.985329872094, 673.745209078398, 670.475857975384, 672.307594346499, 672.5762830959, 672.934856319435, 676.028495703005, 670.773264012571, 667.605824586319, 670.199081377711, 673.360360405356, 672.073165553194, 667.45444923776, 673.694992471644, 671.144284638265, 669.33287451253, 669.464470516903, 674.961537045233, 671.175478318777, 667.78400327853, 669.497205475051, 672.586758545971, 665.822094030783, 675.40268666795, 670.111178803333, 674.572326189171, 674.437677682667, 670.493675495881, 671.904366795597, 671.9258657976, 668.548304378694, 667.035537913276, 674.251735038978, 674.249675928723, 672.441408790294, 671.021649006227, 674.720931299505, 674.587777567746, 671.550130489147, 671.996965816522, 672.002368349005, 668.891615624406, 671.331425192228, 672.521887986652, 671.350469185351, 673.390691515552, 675.46047688444, 674.556817671605, 672.037024482637, 671.041756173567, 675.143948868614, 666.512750897421, 674.323530729744, 669.024560469776, 672.988620823978, 668.951023532598, 671.841742567472, 668.898608725999, 671.377617473612, 672.087946891735, 667.832739524462, 666.999705001011, 673.99175913953, 670.064500787048, 672.262949117466, 674.360161153759, 676.062170570092, 670.340989562778, 669.047127830957, 670.501309783227, 669.488870154776, 668.831551720534, 673.917294499266, 673.70921501029, 677.829295854862, 673.559780598539, 670.014399304509, 670.368615258255, 676.862884088584, 670.311394298977, 673.821208607105, 676.385531361978, 675.404234714718, 677.391850301457, 676.905459935789, 671.805762127736, 671.752981363004, 672.793657568927, 672.655642256824, 668.399609222394, 671.403450002466, 668.22593018586, 676.648465930373, 670.650798760734, 670.737416765459, 669.074065287597, 666.851614376108, 671.132090033538, 671.132298972922, 672.680092665954, 670.457819943531, 672.197984521197, 670.031623805364, 669.844210227386, 670.535807745949, 672.253282132866, 670.944085169137, 665.916296134276, 674.088854115991, 670.099777891942, 672.573989762305, 672.655257113679, 673.370282109043, 669.105804355244, 675.426911363033, 672.580813788716, 669.771601178252, 672.511144443552, 664.870762499347, 677.252879235968, 670.768485486372, 671.910415505363, 672.688726781425, 667.523097919362, 674.78292998227, 670.369530572541, 671.080433680565, 674.064685137135, 668.336905769981, 673.463415861419, 670.637569001141, 676.23697655695, 674.858798528421, 664.963977455926, 674.072206028527, 673.10486286622, 668.442847935333, 672.259059813969, 665.958105194056, 669.879139242618, 666.981019123679, 677.308834099382, 668.827570096061, 663.907818605933, 667.62094113663, 674.559163965348, 672.664264621787, 671.323853624327, 670.093666056286, 673.406482505987, 674.946610435511, 666.9599493239, 673.993451005094, 666.228705606648, 669.552876888793, 667.551788687105, 674.610573678551, 671.573175885268, 673.546809445746, 672.66049296704, 670.488695690672, 671.759620754565, 669.857010762832, 672.904247269459, 667.993903264294, 669.99909384086, 670.169112657512, 675.832809717298, 673.218514054375, 668.311281733448, 676.029177576335, 671.985507432148, 670.149900891804, 668.853091765333, 673.694457353081, 672.662001047634, 675.45139046121, 676.557625124924, 671.99767341123, 676.712090485784, 666.201621725299, 670.815431026588, 676.309331416178, 670.582754103795, 672.352567707281, 668.134039321054, 669.983871749613, 672.58461968448, 675.203361474893, 673.939769731136, 675.435459963045, 669.172775212355, 675.902534651669, 669.156601178441, 670.591190636213, 672.772144489028, 671.952519767887, 673.437399895095, 673.728244305209, 669.783353869175, 672.640226214245, 672.285216564539, 674.28004275363, 669.087320823755, 671.126051532243, 672.569389692257, 675.75043705707, 670.825080049028, 671.772437180615, 672.219976240448, 672.77438511768, 672.961150780043, 671.471923169716, 668.202158903215, 672.463950934909, 676.831819514566, 673.355348778515, 675.43089867662, 670.501348397187, 672.327987868355, 677.99158876202, 674.688631128396, 671.713756713695, 673.592168574367, 667.642446427215, 671.989909113225, 669.300324030035, 672.305632784761, 668.80334771958, 673.21693525183, 678.329287821785, 669.910734362445, 674.425175697278, 675.477971029601, 667.68651309734, 669.620448848699, 673.678934877555, 668.870410586121, 671.799695641177, 667.552820463154, 665.535787085224, 678.087157751679, 669.283104380843, 664.808361723064, 672.687620753559, 675.353290905163, 669.943205950872, 671.239724386678, 672.658522585598, 668.89905971837, 668.785126456436, 674.977208929171, 670.775045337593, 673.185175996188, 671.2778192053, 667.023022218083, 664.999473243702, 679.738428366571, 670.094898694257, 674.668032563568, 667.465945163232, 675.939165809633, 668.074963394437, 668.399131912642, 675.582966366368, 673.76911148092, 670.81990530321, 676.121133976378, 673.636452758095, 669.324851431505, 675.985106309775, 666.09795592219, 670.779669257363, 673.089359894603, 671.046074085872, 670.776562168255, 673.912784983571, 667.865616033993, 673.793739573071, 671.877148936409, 670.897218001906, 667.774249914192, 667.410706286278, 669.059076684439, 670.107593846409, 673.0798958826, 667.69938272051, 672.931213633101, 675.201832790081, 673.172894990629, 668.062333164553, 668.886509239809, 669.286861559646, 669.864195280854, 667.982843368966, 667.441008819943, 674.549093837044, 674.665125879853, 675.912307200597, 671.31787582685, 671.322787866548, 667.015286365982, 668.100490267963, 673.9023111771, 670.631205007783, 666.777726944526, 667.322410431762, 669.074370756667, 669.235160669479, 675.1263659172, 673.390655687318, 671.493418439929, 671.556354425927, 672.282105699359, 668.582521433212, 671.600430381118, 674.993799594097, 674.636231017367, 669.568756744432, 669.169773509695, 678.817084660004, 669.962415460667, 667.649037988973, 675.146639678919, 671.34384868181, 673.589813358901, 674.449945762252, 673.536403109046, 673.888488046468, 676.592169172808, 670.909154731162, 671.163271403149, 671.547189768007, 673.146745276496, 664.975797796394, 674.308634697133, 672.482272465104, 674.282278272253, 673.125351730145, 664.935833992389, 671.557520097231, 674.133282106362, 674.225079163017, 674.796120441313, 671.262618889694, 672.994365612088, 670.351101146895, 672.15296789316, 668.526305368135, 668.907952965765, 669.602995111125, 673.683472560073, 671.334042002008, 672.904449719836, 674.554028691477, 673.450418197167, 670.347518765562, 676.136018213492, 674.144189328657, 669.281466767439, 670.942180135792, 673.330132587689, 675.351693088403, 677.638191147979, 670.518765806591, 672.792641860396, 671.504708405421, 670.809106250064, 668.610930377903, 672.15101351358, 676.983686240033, 668.066064750146, 671.735654167279, 673.406958464007, 672.851450462796, 669.888845159675, 669.851538680705, 670.435191036963, 672.052163241811, 665.326270100712, 669.068137054382, 670.899243260638, 664.938138075741, 673.313539163455, 676.779589691877, 668.770004321977, 671.878928287032, 673.227595187736, 666.374348615725, 670.925719782097, 677.054218290517, 672.573365485742, 672.841222422637, 676.338754223701, 673.609198272599, 673.679272317868, 669.104531375969, 673.953067527579, 669.133771847173, 671.018172438385, 669.724019077352, 669.319802019623, 673.993005613536, 678.685448965685, 671.857116673377, 676.54588317985, 675.896925992354, 675.9638818411, 671.374257965028, 669.889025509532, 675.161552935317, 672.818866870137, 672.780032051682, 674.54056799042, 676.552358885867, 668.482869966312, 675.858460262077, 673.224795223076, 666.813000417997, 672.413358481177, 670.984277848098, 672.97149169634, 676.559359805149, 671.080408136198, 669.337322742829, 666.746571837004, 674.157372136587, 672.503065499824, 672.994203946379, 665.440634547156, 672.511276427339, 667.829434596749, 673.014817894184, 674.602999450699, 669.171546688194, 674.244273759817, 671.485984289836, 675.903132937648, 671.190423655531, 667.670749120246, 670.083345561461, 673.039201998062, 669.925810340327, 674.602890096568, 671.522945443561, 675.603891426994, 670.786925651427, 667.955384745276, 674.202184274922, 669.705955448929, 669.22627191154, 669.275249972722, 668.843147811615, 675.742430056508, 673.397985789662, 669.98840254926, 671.961510652914, 672.76355683603, 671.630324229875, 671.483189333958, 672.237630067547, 674.327036971591, 670.510247453214, 672.180342243726, 671.861794537334, 679.616527830078, 675.822662675849, 671.704665812813, 671.276898464384, 674.008816538821, 669.338479952179, 674.158859511594, 671.675428598269, 677.136721310234, 673.87850802318, 677.811846475418, 674.578825519444, 672.487712808999, 667.191850663197, 678.032086607206, 674.45773317481, 664.708183338711, 670.622377058263, 671.278709761042, 674.803230655163, 678.053605931414, 677.184722615513, 668.856770241889, 672.349441354301, 674.60547952429, 677.889817699554, 673.785804192075, 671.930785443543, 670.382442466523, 671.125784012657, 669.358571946457, 673.139604047278, 671.621484533963, 670.686258381803, 669.519904018296, 673.101973453641, 673.231131673816, 674.179593403624, 674.22302880726, 668.471782384342, 671.560071095276, 669.137196774854, 670.484117171367, 668.604091008553, 673.006076954389, 673.242875484229, 672.744709813057, 676.658758026494, 675.73969614044, 671.890777574208, 673.446713068514, 674.896593535497, 671.412370879623, 668.515517951521, 675.237954730969, 672.559980106757, 676.205214503927, 669.801455355698, 672.093506181392, 679.653856183737, 670.717989836771, 667.060422674302, 676.666024540784, 676.687115896846, 667.865699084523, 672.242811570521, 670.915769129813, 664.422892322968, 672.31773846641, 670.707213121453, 676.434966138349, 673.227735013545, 671.782702495055, 670.181729023822, 667.224037614098, 673.856246040678, 675.874052503472, 671.351431150429, 673.914026987597, 669.036606575364, 668.755298036845, 676.74948103667, 665.328489231802, 672.308429566169, 667.399575578998, 671.665609991673, 671.81949562244, 676.506921944077, 670.895128318095, 674.77183710616, 674.587975720419, 671.574137039034, 676.170589160088, 671.605857618572, 667.44490355393, 675.744537632886, 670.946531232122, 675.122520334562, 670.80953985573, 675.544329292238, 671.104892910492, 664.202109047103, 669.750492903258, 671.611735916696, 668.510999099204, 670.69472435072, 673.966785720145, 673.326325253172, 665.305063356371, 675.010318425947, 669.045951502823, 673.114357228946, 670.81387747769, 674.586498600453, 667.936298038015, 667.704198099275, 671.339056949546, 671.738884095598, 671.940685846657, 672.324919038915, 673.532999812598, 671.547007915336, 674.786953285176, 670.065537298202, 673.195008919068, 670.699809545952, 669.950344774259, 674.329713651977, 671.600010989735, 672.624144834568, 679.22315987008, 673.281269290452, 672.206304269471, 674.091544418493, 669.927084113113, 673.795577579508, 671.457758114092, 673.87592419416, 669.673196846302, 669.170307400445, 674.272572395568, 670.176737071132, 675.42809688452, 673.621451929776, 679.173361109366, 675.562719665727, 670.742833357544, 674.395629266011, 667.290591769069, 676.37250265471, 670.821641476094, 677.762860146239, 670.31074052638, 670.393817070983, 673.152178010661, 671.576589481433, 676.320919427995, 671.289477898143, 672.629015448705, 675.60980783169, 670.36972155341, 674.998675847182, 671.977597241082, 671.102784829119, 669.983194460896, 671.099401977893, 670.810716554435, 673.235907798218, 669.573898689285, 675.094007921378, 674.706505854394, 672.003888696516, 668.331105038407, 674.455303329905, 671.404666773954, 671.58743076047, 670.869125469136, 667.356572933179, 670.781694540329, 673.500114971578, 672.502684645742, 669.341583692346, 675.178511708983, 670.356346227808, 674.249149715752, 672.362570608319, 675.22782511001, 672.837223455978, 673.64141209909, 670.770857301019, 671.930697527561, 669.202539505036, 673.393734056434, 667.234400777893, 672.852136435926, 673.071075811929, 667.800180134479, 668.762646166446, 663.633407291106, 676.3988139929, 669.352680526983, 673.023885581057, 670.826006186572, 669.279614838271, 666.92609474136, 676.017989504895, 670.93844768107, 673.227016121293, 672.91596510577, 669.429651586655, 672.235853919925, 672.385253056675, 668.529372819545, 668.866033518867, 671.888556846474, 674.194649013785, 674.468962453909, 669.577872344479, 673.665426180915, 672.823626420836, 667.040584783512, 669.383898933188, 669.877060321569, 669.659981549367, 667.055812481942, 675.530823636986, 670.664966681867, 673.521044777273, 671.144200967635, 670.741502984101, 673.483907828175, 670.401630083768, 668.427545078963, 671.186766829316, 671.022071659154, 671.493432454773, 675.519255688606, 671.442495241561, 673.021666681962, 674.389501204806, 677.604780551721, 667.620910603615, 673.11294864935, 680.162193808902, 672.27107272903, 671.747500570929, 671.545015081703, 673.255415204332, 674.294186524133, 678.426070328391, 673.228193411138, 670.326000421038, 666.683686647926, 671.599198864771, 675.27430020124, 670.502321056889, 671.759550378805, 670.912166260759, 675.040288763313, 664.887624139957, 670.706953496203, 675.362725983743, 675.168624411616, 669.422179679022, 674.812853538283, 666.547074735995, 672.347194493997, 672.376258277483, 673.158432833372, 668.127278382499, 676.122664762477, 676.566190330529, 669.664718994086, 674.969974743088, 667.256690658199, 669.499928961378, 670.337240315919, 670.460849497047, 676.265995095112, 670.231949098802, 674.441947262337, 674.578402306852, 669.691105206908, 673.765130545755, 674.268076196535, 675.919818207083, 671.928167712987, 677.427337786055, 672.698411259325, 668.936282810664, 675.446631445414, 671.302822919947, 669.697075041508, 668.111499874135, 671.737933340328, 673.640628244525, 672.27340038859, 667.942085173819, 670.221754099314, 668.53748746316, 671.210243636742, 674.349897373973, 673.544330399072, 669.324497935601, 672.819757252426, 672.390570507094, 669.532800051812, 674.981072424897, 669.379738239301, 667.61730319319, 676.673657150871, 672.904729409634, 670.924474475074, 672.76676488937, 672.980322600703, 668.116319074445, 668.088041098684, 671.207485993799, 673.913495862405, 671.738663471036, 670.027673220024, 676.779756966516, 671.934001247744, 674.875676051542, 670.036978628379, 674.79023272212, 676.041032468941, 671.5458621359, 675.51160883813, 671.572699636302, 672.294384994677, 671.111663276535, 669.638397135515, 675.178921361009, 677.770512609587, 676.04746990243, 670.599851448305, 675.671039379003, 670.858157304787, 679.572170713089, 673.466992342097, 673.862604890563, 670.459828896066, 668.522930934803, 677.522291999923, 667.164643923462, 671.279149368004, 671.715677230068, 667.434326777949, 674.595515833429, 672.501758730848, 675.865124088531, 670.707296404053, 673.73251766101, 674.023936950037, 670.426302150256, 674.373280878775, 672.28010437205, 679.2950903972, 670.211605324082, 672.973447983861, 670.402449290568, 672.885220982481, 676.074351478744, 676.003347274393, 676.590699109119, 669.760256512448, 674.398445141515, 671.019240943591, 673.146814302523, 672.553902822638, 671.739553534597, 668.392286954331, 673.581749775737, 673.792851908519, 674.371427287425, 674.353333020065, 674.996931988849, 672.903706948117, 675.492068926705, 673.228354198893, 680.462266823894, 674.893192049644, 675.003608888951, 676.068003000646, 669.225694425263, 671.647758356594, 667.511739353403, 669.990618194695, 667.079994057111, 672.033456884165, 676.866267338838, 676.213559288084, 666.174159734269, 670.318265763387, 669.571863561757, 672.752705116616, 678.701037636849, 669.398978162479, 668.779333184354, 667.733693008624, 669.247800081179, 670.776840472881, 670.526489543645, 671.623504497263, 682.052824838341, 670.181375422946, 674.095870148977, 674.819742478369, 672.085261216823, 667.257532577234, 670.220160162262, 670.045089946459, 666.435083745583, 666.202528572529, 671.547515476943, 671.299654256542, 677.594255549879, 672.283071984792, 675.629876530764, 677.153633045952, 669.298679420177, 671.176167421429, 672.257827658725, 669.088943752318, 670.476854327062, 666.888231813207, 674.626782423799, 672.04148747667, 673.709267538936, 669.411507347023, 674.095926582465, 670.750954454628, 674.674855319575, 675.480992162832, 666.116844441374, 671.072195598884, 672.528526615041, 671.936392240033, 673.33659744791, 668.05411309924, 672.264759375658, 672.752935370528, 673.418095908508, 672.516593956585, 668.315750542419, 667.281633442809, 673.244558138889, 674.685575019534, 673.173510393349, 680.628753788106, 669.4758737125, 675.359232732159, 671.859860880654, 671.239603927936, 670.091137566514, 667.944965066017, 672.74691856334, 670.931075274997, 671.37220586521, 673.880677006781, 672.943695721014, 675.708241629774, 668.999064664993, 675.617968553252, 674.070288317412, 669.816113045812, 674.847860712454, 670.661460191678, 674.411518310152, 670.381056000121, 672.927722504121, 671.473316029269, 670.563846966567, 666.627669501101, 676.174865705306, 672.975903609032, 667.151980100469, 667.724001337711, 668.884274774143, 673.394415937429, 668.024345033846, 671.130298087982, 674.358618067483, 670.776468980309, 669.148402630502, 675.286618755964, 674.265101117504, 675.240656227019, 669.193609677006, 672.336840793815, 668.95745757394, 678.003562362309, 670.664242078662, 673.264133690912, 675.233667031914, 677.778118531871, 670.689565516861, 672.762165007779, 665.606470404225, 669.552262939352, 674.44448072482, 670.919842857037, 671.76246831952, 670.915394518042, 671.235025534685, 672.773642194852, 668.393288329733, 667.919961931829, 671.378258249053, 668.879734901869, 671.197171829986, 673.317317302712, 672.536351674913, 666.249347918909, 672.600120463844, 671.386262731227, 674.556929375591, 674.353306832523, 666.120568010567, 671.273916704993, 674.190047159361, 665.771155792753, 667.304861623209, 668.792155385058, 671.326646306718, 667.218046589132, 670.150557632969, 674.336911871845, 670.065906646084, 676.530287884177, 671.83213285949, 673.879640028196, 673.38750515371, 668.735820386533, 668.457398154132, 667.148709858329, 673.862127729917, 672.884381439561, 665.927608636498, 671.569528866839, 673.332499492617, 668.839319547204, 674.049353523624, 672.22916714495, 672.814178717263, 673.482341005888, 671.836632431339, 669.95387487458, 667.954477682731, 671.841853046521, 676.318965421496, 672.069039879226, 668.297667876387, 676.615327497727, 668.15049171863, 668.806007876696, 669.257874119622, 674.541546694446, 674.790635346483, 676.037003530783, 675.99391446678, 673.651277112259, 671.333992734899, 668.947082511889, 672.055586357875, 670.790765400921, 673.778168964462, 676.158206910822, 670.916519245156, 670.468451360699, 672.926374787522, 675.505459632912, 675.918058999662, 675.519136465106, 668.036250712797, 672.323355603418, 673.525300356574, 668.91859487193, 675.337318438079, 668.878407380102, 676.721584283311, 672.964105892073, 670.106029114072, 671.154100077189, 670.051532016559, 676.038426946121, 673.978152046938, 675.546266995444, 676.310830745214, 670.00178561611, 671.423249510028, 674.20766852987, 673.166850035218, 674.991149242052, 672.003141275874, 672.364069233072, 677.164347128438, 668.965924569509, 674.210537461247, 676.179818624862, 668.299811168817, 669.703800294604, 674.769721196108, 673.633316408429, 675.156741225148, 670.026579246424, 674.531968424384, 669.919931619358, 671.367535937353, 671.255703860432, 671.575961618678, 672.017208370974, 674.126213304476, 670.816188291936, 671.354840343768, 679.441303172084, 668.462676834291, 671.013538179651, 670.237129970979, 671.045550157556, 669.830500331377, 672.142147527382, 675.639865898755, 668.366020387044, 669.682689800695, 673.783439066625, 668.122464800419, 672.024335207996, 674.235046211665, 675.985773608379, 674.060914541187, 668.929206538458, 671.431560088855, 674.657519688152, 672.371581142012, 670.702385755873, 671.146689633063, 673.798097052031, 673.960604160022, 676.966526018618, 673.18753009159, 671.237084865147, 674.120856956816, 673.139372778701, 673.544181645053, 667.425124376841, 670.329926373665, 672.432098154009, 677.937676942532, 670.552217899639, 675.877454802021, 676.342388793426, 675.86488977674, 668.310522945772, 674.697942077286, 671.776162950594, 670.766098345255, 676.463967596178, 676.683912417531, 673.266157628176, 677.431912891493, 672.355448791497, 670.675980726234, 665.571263277777, 674.610597289575, 665.552074082966, 673.979303426136, 674.616213565675, 670.424012050871, 674.099320022698, 671.17502862052, 672.478460105723, 671.215021340242, 668.9912985996, 667.145892582729, 670.311457933696, 669.351379266782, 672.549149267878, 671.19302146387, 671.473021095439, 674.397282371214, 670.348793921499, 670.182301638743, 672.583069937144, 666.685346500317, 672.535256163112, 673.416611252584, 667.884226998549, 674.785609445772, 676.21888813561, 675.696258707595, 667.411571990609, 667.463013177313, 672.745791923702, 675.292306446625, 672.612296327913, 674.995976675056, 675.99179725733, 676.174394626347, 671.495448042063, 671.562460545704, 667.856277369224, 677.590055789495, 673.274828763028, 668.514674463463, 671.516241540237, 672.764032552021, 670.177205574819, 669.856107180624, 676.156791211176, 670.204818625569, 667.188848752239, 673.7866445995, 675.420626226759, 668.915875733566, 673.455907151058, 671.778079578414, 675.690358188063, 674.655811461593, 670.728329451166, 672.361273379191, 676.061474197443, 667.890165445403, 676.098589884692, 669.991325747322, 674.971698002121, 670.427582011483, 669.31034850887, 666.798063470778, 673.153931597676, 668.592148551736, 666.154604720281, 673.682505877197, 671.835762700889, 668.81853109052, 670.347608508481, 666.095145185322, 670.459078642935, 671.146730870897, 671.766043860077, 671.684596915233, 676.331785211758, 674.052747267797, 672.570838737872, 669.355812072023, 671.691973216195, 669.069242214825, 674.994213000613, 672.824797291461, 676.772608835347, 673.445024233635, 671.927602172904, 672.572477224027, 668.805109587164, 672.206822366378, 671.619918686086, 676.304385083713, 674.905713530178, 669.534902998638, 677.503121353283, 672.306932633653, 677.417340290535, 674.200629077326, 668.766421867147, 668.673828040902, 671.02720771892, 669.133537607793, 672.256902395646, 669.641088596373, 669.025878300804, 679.004068538496, 670.649013982621, 673.078656904515, 673.738460494324, 668.223797228002, 667.936247013807, 669.307564184111, 672.789680719628, 673.062759027602, 675.324505718357, 671.981350375808, 674.590403012488, 672.301907776314, 671.429130014462, 673.66258560468, 673.216012083433, 667.664366893434, 672.235977443585, 670.508173989665, 672.483907921513, 671.293442631521, 675.373545944147, 673.580511643309, 674.680819981517, 673.629521725369, 671.338967044096, 669.400536921776, 667.778245704973, 670.967649417184, 670.120260082877, 678.066635021358, 675.802370093455, 668.180871391551, 672.715704201328, 667.251097474202, 668.821843386229, 675.372135513635, 671.938869468679, 670.265866389646, 674.280045788303, 668.648328891753, 674.568475609248, 672.007826927006, 674.179302774332, 671.421541243237, 669.164423525431, 672.517267512766, 677.042243675301, 668.974651501088, 670.176995442782, 665.088372977271, 671.263297301959, 675.094263023116, 671.035170526694, 678.443653228231, 674.55920530304, 674.802097313699, 672.488918768242, 671.988420191569, 669.668249489073, 668.784847358432, 662.216661645312, 673.129518260185, 674.353258739944, 669.882328272077, 673.757099928568, 669.920967243643, 671.884256285485, 674.503206031262, 672.706484443554, 673.013765037281, 668.696955548263, 672.377569169677, 669.967253406271, 668.490570638099, 671.823915969799, 667.550648942548, 669.150584373367, 670.203916345528, 669.582108939801, 675.035345965915, 668.81705032735, 672.222684020542, 673.257378119313, 673.537012551809, 671.032443709163, 671.895809785513, 672.021402801437, 675.228002345929, 670.534069261281, 673.456491843232, 674.357490425206, 673.344746575144, 675.634754854199, 673.658270860068, 672.995775239014, 671.334854023838, 676.511536485054, 667.65393157958, 674.454929884295, 675.862401493639, 676.066589751674, 671.200430009619, 673.95271890601, 671.435447283742, 670.774101315577, 665.592385334247, 673.524604033415, 670.314549869784, 668.901554147665, 676.851346523809, 671.126955567671, 668.297522772541, 677.002423834199, 670.778630853292, 673.221152409816, 674.270499207277, 674.660828321983, 675.837142655769, 676.1984032174, 670.45019112646, 668.860430041661, 673.933876337007, 674.87604240605, 667.466921147935, 670.100236760986, 668.84786570333, 672.416718747715, 675.776012767612, 676.246051756724, 668.196870340307, 669.880951100739, 669.160119969296, 673.774986773732, 669.666557983385, 668.104552801871, 674.09117056131, 670.901407084605, 671.532798344597, 674.990099540037, 674.921544048183, 672.066559113202, 669.550625388686, 672.650778148585, 668.978272285938, 671.994591648661, 675.73688375644, 672.071043942831, 668.172160541176, 670.963501529325, 669.979974617285, 670.214452706674, 675.518403294307, 667.256504234247, 668.703205274232, 672.130488794864, 676.799357982769, 673.225211486609, 667.174216187748, 675.328846392651, 672.479485403955, 675.180940446751, 671.927067522032, 673.172920117475, 670.347712406008, 673.956641447532, 673.925778225516, 668.943700536221, 666.684634404015, 667.98763565483, 666.665036599057, 670.288947420614, 669.85736744542, 673.368927212514, 674.03699732368, 670.588603368716, 671.705779246687, 675.626145053859, 672.093804688039, 674.257663938325, 670.074892706973, 673.942025685356, 672.721531517327, 670.904837886368, 665.825357717079, 672.356419556639, 677.628927217604, 675.201404180994, 672.375616278582, 671.464829501166, 672.251785044184, 670.117564374566, 670.556457840077, 671.664798559865, 682.281231139313, 675.201108941667, 671.198972938413, 669.636236301655, 674.062950122634, 666.631813014727, 675.954045056021, 673.589518619789, 672.086299519533, 669.786691836531, 671.501496875395, 670.90878512805, 672.50010042, 669.00442845988, 666.342044724635, 671.062293209961, 671.637337638176, 675.574969681997, 675.851552973182, 667.671956211886, 667.435451262429, 668.584194915088, 668.330658639091, 671.451766286447, 668.54483585036, 676.010787444197, 672.408905547845, 673.668775349284, 677.380844765431, 675.66870528377, 670.927407945448, 673.746150296594, 670.520902475464, 673.286638906113, 670.60005450286, 667.955638896858, 674.420154477934, 675.836379936131, 664.183856612379, 669.709184736741, 672.242531888507, 670.673091863697, 667.822485692072, 676.366861235874, 665.135118854846, 670.585912891372, 672.586694052667, 671.872851225644, 678.754344541497, 669.045595152541, 674.301260065498, 674.590695121068, 673.285060803561, 673.720442894044, 675.677201073014, 675.390799147072, 668.681351803636, 672.285063319766, 680.951975180948, 670.2933291351, 673.257218364435, 668.69976256067, 668.727953991214, 670.384434249154, 671.951914798459, 667.996596006619, 667.938259244999, 671.56094036851, 673.484559444913, 674.075006018652, 668.388667488163, 675.184205648855, 670.482822550591, 675.966061982127, 670.379666942088, 677.586378425173, 673.035072989326, 671.873329474093, 669.88366843302, 676.046607650058, 669.220888423084, 669.489370611072, 668.470799075881, 667.146196099086, 670.961062979776, 668.799650010904, 674.01731403265, 673.238866213093, 671.757323425251, 673.990601574707, 669.132822162825, 673.31414633551, 671.499963768736, 666.342744411762, 668.596499296512, 668.167472573875, 675.798213669854, 669.870692206222, 669.060220866538, 672.523156745157, 673.955630764106, 671.695257673352, 669.955430711228, 666.516424966705, 666.356576991905, 674.483136521552, 675.859944060166, 668.395321697627, 674.59566375592, 672.795236545506, 675.027069245521, 668.252534195782, 672.038568301121, 671.497667686912, 673.355596912584, 671.835859482088, 665.883760898554, 670.992271386041, 675.694053177543, 671.190821171614, 669.320512744144, 671.494295663579, 670.537513217072, 675.969842953653, 674.625778197677, 670.912058983367, 669.72014782237, 670.862498494437, 669.308911519878, 665.99936773214, 674.669285902889, 670.383360489133, 671.882259431192, 673.376638069262, 673.295264810793, 674.318960585364, 673.329746571529, 672.889701838315, 670.281256761576, 675.606386144763, 671.952860897839, 670.293087532237, 666.339197234375, 661.176270889589, 673.267970790544, 673.74775434123, 670.568580694765, 671.275380777749, 669.560785217651, 674.926351082502, 670.864576886942, 675.835324415398, 674.332997510191, 669.147121720815, 673.230766220792, 672.93432975118, 676.681254634455, 669.334955587659, 672.35412316773, 669.479021690417, 670.205301344685, 670.567255008551, 666.801866938105, 670.434762840617, 672.266536858007, 670.933143582536, 668.128105652679, 677.050492177662, 672.219746116974, 673.823487110198, 677.785781964844, 668.711074714346, 673.456479688266, 664.732006483497, 670.522238842342, 672.404256260226, 675.13661476972, 669.980897614876, 668.632253932244, 675.799510918719, 670.301346213828, 666.524680094341, 667.943003619996, 671.639943212259, 671.850431441138, 673.313521858272, 664.886060310384, 671.767054997421, 669.915977698562, 675.868724231193, 669.119732574763, 669.316063774712, 674.19807460914, 677.89776352759, 670.40924689751, 670.898529097382, 671.374061447427, 671.54352985509, 677.270630589598, 673.879107583764, 670.255005317138, 667.919024419935, 666.892960450504, 674.16642417048, 674.663130653854, 673.007871354153, 670.437570697214, 671.438818137609, 674.657962992579, 668.993275330189, 672.681042667616, 669.720123910427, 667.478233226028, 677.895657352466, 668.422208805581, 671.218589720187, 676.326673018064, 672.355039201276, 673.236056464359, 672.952891382452, 668.029478868972, 672.866895993672, 670.073724840627, 675.03114383448, 672.957721232347, 666.655941469812, 672.678746401882, 674.933137050325, 673.813243147164, 666.090062172154, 674.2455128184, 672.18755978118, 679.302634256455, 670.020581960762, 668.102624588761, 673.679512338874, 675.09915283492, 670.731148006773, 665.651125825162, 678.379144824978, 671.007207527201, 671.949787618553, 673.824224955796, 673.010575668063, 671.150315794361, 670.578636648637, 674.945601036778, 672.654319628768, 673.506253149429, 672.559848957514, 674.21784129515, 668.228030156799, 676.036563090531, 676.420855941881, 667.777980269138, 669.931489684825, 672.677120007004, 679.559890433836, 670.546179121539, 673.26978934802, 668.971735255518, 670.927376755088, 675.434099316401, 670.129919906977, 673.689896502069, 672.659168646348, 669.860697554555, 668.183543237513, 674.714554609176, 671.087815831794, 666.964268183832, 667.619181836214, 671.272904836043, 669.546395545334, 668.302265459723, 670.071347978919, 667.826138900153, 677.549932217804, 670.548691871713, 672.283730995311, 674.342512542598, 674.298952800374, 672.492796415002, 673.193070026777, 671.609084996496, 676.938188917458, 670.427056438005, 672.869536912844, 672.632636603398, 668.6832113892, 670.394252381664, 670.139193470626, 672.610192523682, 666.99376018772, 673.22329124867, 671.886908577287, 670.852756445936, 665.264913241009, 670.838201762006, 678.100868911128, 670.903518648975, 676.454582185791, 669.321218847237, 675.301707428309, 673.066079489782, 671.028635510315, 669.030605344839, 674.676811562402, 673.125346351868, 672.408107574148, 673.394664161898, 669.595516379407, 670.72747101406, 671.478110318306, 670.906095249966, 665.328689764957, 665.226438541127, 673.301485665557, 674.138178128504, 669.555384949831, 671.311087016379, 676.522548467315, 672.351132927077, 672.485579404177, 670.431290652806, 670.837971340731, 672.398333573693, 672.157382804576, 674.774267352291, 676.193525668861, 673.769428515881, 674.123956976204, 673.958452953194, 669.575636111692, 669.470728239104, 668.863735088264, 672.222622453688, 672.480503459831, 667.291601583103, 671.45371155956, 675.496576457029, 673.755945234279, 668.672033314931, 674.021713986398, 670.34434503292, 672.044767811783, 670.926661831852, 675.229665860639, 670.529572554252, 667.179803507338, 677.364540777962, 666.836352046388, 675.326178024108, 670.455754186713, 676.21726161603, 669.831036065765, 678.068913714074, 676.055166621582, 674.175087305284, 669.523531710818, 674.067949409224, 674.285088478392, 668.219000668503, 676.067619212071, 670.201339209618, 663.656500739936, 669.153646880997, 675.255891325199, 670.528291888918, 669.056009488867, 672.863485722033, 668.927344637356, 667.158185973528, 671.557608617764, 675.785867230624, 671.570911478134, 673.495790342212, 674.688692820983, 672.063488173904, 675.384675790363, 673.833835952474, 674.704315079398, 672.900247310685, 678.603545912834, 669.878948239613, 672.814895894124, 665.414567774538, 671.33055966938, 667.534945134285, 673.981936636304, 665.330440337454, 669.901193995689, 674.065524771401, 666.558229542439, 678.168587802508, 668.617469608489, 677.400113905716, 672.031618996802, 674.356100057789, 673.821480285566, 671.507989818068, 674.138923866606, 674.892950250096, 672.447834134586, 668.039904344854, 678.94462295078, 676.625340214874, 672.213271101562, 670.874099380089, 664.230375256115, 674.181710177777, 672.833724213602, 673.646301051496, 669.509779040395, 670.41693783214, 670.272855578685, 674.512239351366, 671.463601658075, 671.06962208089, 670.847436716596, 674.328081650415, 676.920969501509, 673.271955509767, 666.78829179044, 673.191594522492, 674.524735344419, 671.350021170427, 673.438245445627, 670.543314288995, 676.836747880542, 673.468881144632, 665.952392740164, 676.522148780615, 670.855297226779, 671.203764652494, 671.374478337532, 671.929943704967, 671.403608900876, 670.031067335009, 668.361196244488, 671.81372824036, 681.117712414558, 675.480266863044, 673.56308474282, 667.654983100857, 671.431472590598, 674.148132396536, 665.21764285467, 677.552283871701, 674.354214093653, 670.589295328839, 668.914376781796, 677.607168801551, 676.390915566625, 668.663095348128, 672.928815594213, 675.129419922205, 674.577143422424, 667.778439483558, 669.103144149501, 672.965348543315, 672.961434210457, 674.855320482427, 669.717264667006, 670.137318413432, 673.120252395446, 671.318868366567, 669.480353009215, 674.901822383806, 674.288983067311, 672.619232852984, 670.715550874439, 669.0332127896, 675.513574005905, 676.589556656624, 680.27817678742, 668.892283062704, 671.843410371942, 671.867142735271, 672.299075388082, 676.806211316252, 666.765236241999, 670.759392077447, 675.669875683639, 674.751826892975, 670.981025734074, 674.674916114587, 667.809004736479, 670.057209440064, 671.849730434912, 674.445745443007, 674.550384766792, 672.104560215264, 669.757204081207, 677.190217316741, 673.972895297404, 675.456909172832, 672.970790579117, 671.135949808002, 676.641189874359, 675.97583706775, 672.158015694039, 671.41060654082, 669.94718762999, 670.116641719305, 669.301713789228, 674.207237883691, 673.342570043225, 671.109823257831, 670.783735764215, 671.965183175034, 671.184135114034, 671.532958465527, 675.265546253582, 671.198341500354, 671.002302110393, 673.814383679088, 671.840885727315, 668.358486588445, 672.72451862307, 671.64247161173, 669.504758483248, 666.618719398478, 676.429970466192, 675.086819342155, 668.966327646815, 671.337127305643, 672.348935574192, 677.441939834762, 670.152489461221, 668.744318873419, 670.425532384269, 668.314474695187, 671.969030588878, 674.341032527301, 669.887145442578, 670.619251573255, 672.188582281454, 672.999369583832, 667.127132743209, 674.539215651878, 672.999783753154, 673.609953782739, 678.678437437082, 668.209805575351, 675.315644427951, 673.151909842273, 671.336632364584, 670.81933241837, 666.208740845311, 674.088903782548, 674.053518172429, 672.890922077259, 669.595094403633, 664.336529639257, 674.036121176802, 667.923576086869, 669.724724037572, 672.081712405108, 675.509225061069, 673.590672830787, 671.303451350991, 671.122371588201, 674.684519482738, 671.910690129609, 673.608135112194, 670.226796098107, 669.837734297418, 672.298061306449, 674.37932221628, 671.981031568625, 672.534194164836, 670.867167316481, 670.408561478123, 667.404847588486, 672.386438044778, 673.457744348737, 672.506049990138, 672.872444821138, 674.518620744408, 675.559190004603, 669.180125748468, 672.916206665906, 670.085709774741, 667.263275202642, 670.825915489345, 667.283794995688, 671.184332810321, 671.516603645542, 671.899751149177, 670.412263643754, 666.262911382043, 671.833348821365, 673.237942240445, 676.54784892624, 671.983097815775, 675.436665887941, 670.394778718949, 674.812507949831, 672.519546586407, 674.693297757036, 668.185565218621, 672.252493789727, 676.059192307228, 670.178640434064, 670.990307825454, 672.284579755085, 675.239178122332, 665.32471159205, 671.422871839511, 676.037622174003, 673.795904413079, 673.738107759455, 671.769614423466, 669.43398286567, 672.637418203384, 674.085572965258, 676.99126808671, 674.063794009951, 673.38681786791, 668.961133384257, 669.480090957624, 678.206524394496, 671.692896305395, 680.485253118526, 672.476657256803, 674.246338627054, 669.442147588851, 672.108655517127, 670.772385054573, 663.975318700935, 670.490349401066, 673.752367345205, 678.248943187046, 673.97115479228, 671.67538903262, 669.896622767461, 675.665794184971, 666.999930083873, 671.441629172693, 672.283311361588, 670.000498187116, 671.846314349576, 678.456758168839, 674.933289286845, 674.186643143678, 675.425391724255, 675.182548015899, 671.176313270239, 672.205486617404, 671.291811940011, 668.738521164154, 679.444047607812, 668.771501852002, 675.466564266519, 672.870296343193, 670.037987319142, 669.449712135851, 670.46457128987, 670.112464822672, 670.655410988507, 673.410457567379, 667.520334267237, 674.994381052718, 673.745187608799, 673.170586159954, 668.666281467291, 672.75022021392, 667.827077418129, 672.177070816787, 669.567914389517, 668.304285992119, 669.656127964074, 670.805362601773, 677.303522537946, 671.538728661354, 671.343894276354, 666.925912794301, 673.161411728225, 672.416905503404, 677.05430114486, 677.199844288001, 674.729688451679, 667.683639870313, 670.67470159769, 673.397763887478, 671.686483801079, 675.919200629404, 672.210459550859, 677.081411628685, 670.462011157642, 670.981025859684, 670.864485841687, 669.290875011367, 671.092455035401, 668.894814365895, 674.501480464121, 669.39284366845, 671.535973057961, 676.779666585937, 668.788623142296, 674.272705244428, 667.968678292901, 673.929388286414, 671.735422362109, 673.148449529439, 672.101654869381, 672.315115009298, 667.464539443262, 673.767341637946, 674.326900437093, 674.885087917798, 669.103115012886, 679.13544138144, 672.680801804254, 668.750022612162, 678.589095395313, 674.271332737575, 670.896896432414, 670.217937002244, 672.636233426272, 668.777765248858, 673.362575236714, 672.839025361467, 672.863123469315, 670.856001641562, 669.011582620245, 667.842862095965, 673.065005815358, 665.482915355879, 673.399679466331, 671.034066897262, 673.697777881149, 677.361727657857, 672.089519681081, 670.848649615418, 674.212380254058, 674.986338132383, 676.795340174476, 676.95811085098, 672.554106384382, 667.214073183314, 669.11889566366, 673.111116076266, 676.400111158765, 673.772493954166, 675.007589285111, 674.081622004113, 671.340112167856, 671.178264303128, 677.930999290945, 674.853240555345, 670.100118867332, 669.57188672864, 673.602264857238, 674.800574152903, 670.321813432164, 670.854354907596, 669.392207386852, 671.727176906968, 671.625731850964, 678.226976730021, 667.774075000626, 670.56747367238, 676.518988557919, 670.641299279054, 670.803834810638, 674.517256610891, 671.843355497235, 667.903718254703, 668.146886369844, 672.671422718576, 675.363385383065, 673.918121873101, 674.31224594339, 671.826215853347, 672.463286373625, 671.356895405407, 672.242408920828, 678.353769097454, 680.907890137831, 669.199991084706, 671.012154732021, 677.04783374579, 669.777066685538, 670.567051895418, 671.072927959161, 673.348201928386, 667.625074654295, 670.789932772334, 673.702626409687, 674.789761353914, 665.932192047418, 673.375288686808, 673.069582666162, 668.668410439533, 674.880635799531, 673.593451241977, 669.780170097261, 673.79346348507, 671.20847639272, 672.770957100813, 673.552959477715, 673.36197656449, 672.994695143475, 675.347422074872, 670.974048447739, 673.249497339412, 670.94393550599, 676.459407644052, 664.766261525808, 673.730186852805, 674.228187836727, 674.420919603448, 671.851782838714, 666.598850635977, 671.924620883356, 672.228623390461, 676.279452745552, 674.38120107785, 670.239968002871, 669.070986405884, 669.260059333303, 669.461670531589, 671.943676426533, 672.713916154194, 675.573675505119, 668.887313760177, 673.100376801271, 675.923296393373, 674.405498487014, 668.718557958498, 664.943407636073, 672.196852551324, 671.870859157106, 668.895315228668, 670.412597308369, 667.95366906055, 670.682395515006, 678.4906407813, 666.359110859338, 672.554208820565, 671.811756542104, 670.664904591427, 673.599396504203, 673.804929655594, 674.276344336987, 674.744497542782, 670.522536181125, 673.120300918904, 675.898864850349, 670.43299644462, 671.936779986659, 677.453254348202, 671.644419480595, 676.807508188399, 667.821865208918, 670.058291402883, 669.119638213035, 672.07597069703, 667.948808644105, 668.407821132758, 668.89638208962, 665.424778162845, 670.086198444439, 672.14605644631, 671.322976083087, 674.37671906177, 669.153872214666, 671.466001811293, 671.736617664189, 673.415005120308, 677.386731056456, 673.585802489781, 671.088514631885, 673.937573627685, 670.689149701379, 671.639818613323, 674.728302011528, 672.393790744054, 668.054636526242, 670.694109148509, 673.602905341978, 675.259543244809, 669.793806919443, 667.075824076682, 669.349020034311, 669.164395620794, 673.519937920101, 669.015640493551, 671.217388284168, 675.217597895873, 675.058789369461, 668.470290082103, 673.531735008029, 673.888120535625, 670.375737997063, 674.614465639364, 673.109898589065, 667.780463372247, 674.272573016356, 672.513937969932, 674.46718698392, 666.357619975911, 672.488304044316, 671.029778627895, 676.024239711216, 671.125612225194, 671.834365824176, 678.351947282902, 677.406953514813, 674.271414155638, 674.277124418835, 668.976891575499, 674.37110378694, 673.533802668831, 668.218256003994, 668.560765988603, 675.966137191851, 669.38259172549, 665.710767985619, 668.089829714721, 670.198577110813, 674.473784807967, 673.966197780791, 667.620405715414, 672.584039172181, 673.501841344806, 669.063256199478, 672.280616570552, 663.975198998854, 670.003553360557, 677.515168137822, 669.651701811776, 673.564767998831, 673.746817364078, 670.205398906514, 673.907402569155, 671.032999309854, 673.969040195954, 670.68543731823, 673.897402162435, 667.566570111274, 674.716574359096, 676.102981125845, 666.086112062162, 675.817806021195, 674.693332230701, 671.783549831845, 674.628423058662, 672.060273614146, 672.633815053516, 672.036040054181, 673.059433261444, 668.595332355122, 671.525610411818, 668.095138888407, 673.381897501813, 673.730323930532, 665.838834941092, 674.388974999318, 665.99645459335, 674.534693852298, 670.485869013193, 668.701416076625, 673.240195990172, 671.495298211246, 674.504717163749, 676.204645410393, 673.343054017736, 675.470327371212, 670.272579637017, 671.756683997501, 670.861621358702, 665.22976259011, 671.633131486709, 671.80597830222, 674.992927349109, 673.043294973569, 674.856075872472, 670.092722846714, 675.698015803416, 666.885075841911, 670.984293983427, 668.876304702529, 673.715188773198, 670.777962552779, 679.857924256546, 676.26663038036, 675.08262990674, 675.133003732065, 672.645212505846, 674.96927551603, 669.170330177893, 677.057495019016, 672.010826091797, 673.340717269496, 671.085727312937, 676.525252973896, 669.03987527842, 675.481842057037, 668.687344039096, 669.661101950348, 672.512405668485, 676.234731400743, 673.555000671258, 668.443105342582, 671.117055056297, 672.109447308008, 673.049739211646, 669.639164730332, 673.257318661002, 670.134684520159, 673.963596869046, 672.483205336211, 667.53918097813, 669.995501923656, 675.829902045122, 677.462861778247, 678.435751340444, 673.097145664372, 670.808570448641, 671.611759226237, 667.679456849934, 673.642993103985, 673.477375638638, 674.801906734275, 667.532731839464, 673.795208157249, 672.188242865682, 670.661968669579, 672.000672149083, 674.933097161894, 673.757467217883, 677.923979188266, 678.278543272947, 675.595029474281, 672.071251092418, 666.761518814184, 673.390673687052, 671.855130214175, 676.43389840705, 673.395813571924, 669.532831356187, 673.173928309081, 671.301141345922, 670.779704361978, 674.951770054846, 674.336791864187, 674.273742276711, 671.271664554283, 673.274170885446, 673.020487027459, 677.530319793365, 677.38769613139, 668.026168451254, 677.854103597296, 674.960186760025, 675.722418499455, 672.899081058496, 666.490946628937, 677.074647732599, 670.948127995447, 674.68008717825, 670.820673472366, 672.992765055142, 675.168846710583, 663.478570210867, 671.353478354672, 670.938751660177, 668.980557521046, 668.929206738657, 674.277599852088, 678.314104252968, 670.053369390972, 670.612613290567, 670.897419112261, 669.883138082491, 667.359381601899, 673.542623882556, 671.052929634503, 675.740120330944, 675.340939112337, 669.13618042939, 678.092478715058, 673.636560973081, 671.596592828215, 666.845820607165, 675.463295240286, 668.861858700155, 662.925498756026, 666.623615651486, 679.254399147112, 667.607619458966, 669.63199867565, 676.500442313609, 671.950889734123, 674.693332442348, 668.792069257283, 671.060485547946, 668.330448346163, 673.213563271588, 672.486577878062, 671.847437746571, 672.112005223674, 671.195198338727, 670.183073270595, 669.175080242924, 680.863853861052, 670.137562686166, 670.802681552919, 668.425233632223, 676.249088559124, 670.825297670976, 676.450560321233, 667.327212452728, 673.581523902755, 669.593228562727, 674.154093922347, 675.170012202638, 663.426569414418, 670.186014904081, 671.273330646402, 668.802738349634, 670.940645422618, 674.363165827951, 674.570698429203, 671.13750340296, 673.066734168446, 671.708771584856, 673.284040586398, 671.746303144591, 670.735507965555, 670.256102296598, 675.348239644248, 672.226331748548, 670.16226293992, 674.520291573621, 667.582298753111, 672.773318384905, 674.491476367349, 670.646679368663, 675.895824778585, 669.169496387797, 672.155929455442, 679.771530160065, 670.320207814526, 670.590575233138, 669.877692011604, 671.832058142317, 671.805093538481, 672.957672248166, 671.39434507691, 672.384414819792, 673.103846148719, 673.679413001062, 671.999246550311, 670.299191042116, 669.32510611722, 673.774464400786, 670.721970832701, 666.998033430787, 675.187163094567, 671.897239835582, 669.02190209203, 669.724417511113, 668.86465239037, 664.263791770916, 673.514785723575, 668.556092057145, 675.549865176204, 672.201319776713, 672.71328641454, 675.534509143897, 670.618081090655, 670.597986765853, 671.001980639413, 666.28227204107, 674.212479610719, 670.646845185981, 675.345885803013, 674.939492888122, 671.585334859258, 667.887356102839, 674.924581252147, 668.766578673618, 673.81205211332, 669.759891332012, 675.112641139957, 670.998328172133, 672.960694038592, 674.982702530314, 672.18264805941, 668.459249109202, 665.824116219026, 668.90535822354, 672.118414960497, 667.596047940998, 668.70008484544, 672.256832732309, 665.141804631335, 669.745256745055, 674.388099885244, 674.342026191183, 668.696530849644, 670.492607867916, 664.915570886185, 675.741393460885, 671.979933206268, 669.496452991698, 672.254951295129, 671.186032204781, 676.051985063683, 674.165435213075, 673.23370820055, 673.202802135589, 668.71196221956, 667.773079128163, 668.713250235376, 673.094442542136, 677.645631265262, 668.403509186623, 672.131802019276, 676.480328315458, 673.777418687672, 675.431742001309, 671.738069222812, 671.034453456928, 675.564688709731, 668.417272888247, 672.486554516113, 670.96738863607, 671.432146480913, 673.43599550204, 665.905980761697, 674.434636946534, 675.432813096881, 672.637946622865, 674.028929823907, 668.140497204992, 670.805684440558, 668.813890172371, 666.368569451934, 669.692978337012, 671.879053067884, 677.0017144512, 678.284203862792, 670.514857356174, 675.276158090972, 672.347475253755, 677.113383410295, 672.370379354411, 680.472763277883, 667.99723425076, 670.821269783302, 669.305335377426, 674.471039067217, 675.749678904127, 670.794259430869, 670.184699706314, 675.639748404859, 669.876883350971, 672.907123943853, 671.908652846805, 671.687935408291, 668.471097296027, 668.367745354777, 667.505575818052, 672.339233665309, 675.745674891341, 670.541522699693, 671.341016423835, 666.786369718118, 669.70491523346, 676.673727985103, 672.653397019913, 668.031748184882, 669.005591506737, 671.658471483797, 672.827328119507, 670.928973948988, 669.58302673718, 672.259148278434, 673.767242087944, 668.359133880665, 669.26671093018, 670.316444620703, 668.175172672991, 671.63084947927, 669.834080862747, 676.088255584458, 668.663717539108, 670.963007886157, 668.02380592073, 670.10774764435, 669.590846473803, 668.333234024992, 670.771825237372, 674.555373597875, 673.559452987135, 679.829620424887, 674.014131614246, 667.447818040397, 670.054601902644, 669.681985259246, 672.721232577742, 676.54083050373, 673.867433673865, 674.435042978187, 674.92250544129, 674.462148065892, 669.204613572072, 669.250304623814, 673.081674979981, 673.199870342475, 675.143874655444, 674.78469532407, 670.864285162563, 673.178233698036, 669.037656917397, 671.570241371918, 674.381219379215, 672.865937769147, 671.541624012118, 671.303625125627, 670.699084883221, 673.207720152914, 672.556486983838, 672.057530353925, 670.635519133843, 678.432579795503, 674.606912385294, 674.587028337054, 671.992670665593, 666.52988567226, 675.395585479478, 672.060205049646, 673.218837502628, 677.079731472092, 675.169192641281, 669.294882351246, 671.160739202987, 667.673708845189, 668.045440746013, 671.59884247509, 674.564724526309, 677.768329464468, 667.152484145933, 672.877466983914, 672.401999267216, 672.70188726724, 670.930910349879, 669.425664457166, 675.415572183774, 673.254171934544, 674.394211020227, 672.550508162809, 666.960501203185, 674.096489047147, 676.949539226519, 670.42629336216, 674.042359283765, 675.902637644148, 671.048384398279, 669.881528704929, 672.083394895442, 669.48287862567, 673.098228745556, 675.903324314267, 671.4744178246, 677.251980195284, 667.201819501135, 666.247224696269, 666.605614830566, 670.627797589754, 672.581854085775, 670.737525670328, 667.663255931847, 676.518421587183, 667.684886728501, 674.562045460345, 671.1491875274, 668.761039485137, 674.110422987251, 668.163994605676, 668.794006357161, 673.440158893955, 671.316370484616, 675.488496816435, 675.16260101314, 673.52436432323, 673.239562029296, 672.782610551458, 671.038417077812, 671.445395878082, 674.020881441459, 670.890109713182, 668.469764954449, 674.946902602802, 672.205653336338, 668.776110709684, 670.506474891823, 672.988318726693, 664.55702413264, 668.1004400112, 672.708772974785, 674.643778394766, 670.611671091406, 677.521909841421, 671.372530967505, 670.786078949965, 673.664593005186, 671.748804648668, 679.241187044461, 670.196225480503, 667.377070486418, 677.375379651907, 671.853738103501, 667.999685532087, 675.136247551098, 673.409866215397, 675.181796514562, 672.78170636332, 671.103901496586, 670.719930568996, 669.259702166758, 670.687221685634, 667.746916563134, 672.523740190261, 667.806120843773, 674.313608358265, 672.172707137522, 673.338134138458, 669.364024365323, 667.506484096071, 671.251237504603, 665.527605021889, 668.210670775097, 668.858521746526, 671.066451754382, 667.082119834896, 674.639816879627, 671.32875204305, 673.684085225563, 672.199378624953, 670.693126710676, 672.081410384828, 674.675582140217, 669.280397517015, 672.555319138686, 672.355458537648, 676.987156585812, 670.377736786424, 667.543208314, 669.716030403004, 669.793308618596, 669.623048855159, 670.840765522052, 675.258519726944, 668.241144003288, 673.66075060983, 675.91273592211, 668.856403913488, 670.493330971968, 672.0715390581, 667.651533542846, 668.972924355048, 669.992125291308, 671.642282290166, 672.738344147009, 674.37442187358, 669.814432871921, 673.60739780246, 675.617444176175, 669.143270895932, 670.350704344405, 674.653594523928, 670.701778892224, 672.795899710211, 676.195381405363, 673.382289967763, 675.88845059349, 667.884434320124, 667.722019567255, 676.787495133338, 667.747550776639, 670.4701790038, 678.857395136809, 676.059562092148, 673.171066644423, 676.028109421771, 676.20511148515, 675.329816970738, 671.388705165965, 673.068518603953, 670.402590441518, 671.032670962193, 670.527685361528, 671.834870116679, 670.319560691878, 673.247520631, 672.587385175896, 668.434432806351, 666.23632827544, 671.698954872099, 673.244275611147, 673.724063009205, 666.907127524065, 668.75165493624, 672.904338928992, 665.240276496271, 672.095553821005, 671.032834354754, 667.848753229961, 671.824838947856, 662.675195278225, 668.556629641215, 673.752090672158, 668.78394115746, 672.593511309918, 669.555381782953, 670.766900298662, 668.370665544586, 672.995791260591, 670.810009509879, 671.814221490864, 673.583965819447, 673.805364493189, 675.7696438212, 677.194969420042, 662.611559340369, 671.966202839408, 670.832987303963, 679.357440328403, 672.092194218596, 676.648206122695, 673.377934810731, 671.928384841292, 673.151129242342, 676.283544278925, 675.500542555121, 672.742937099193, 676.050920322503, 677.34324426693, 673.580542553728, 675.604362155857, 671.315083406136, 676.026974445615, 675.037615051281, 674.684269423533, 669.637646865705, 670.670062835743, 673.649779249207, 673.852051553009, 673.320663951518, 673.354358443146, 673.789580943551, 674.835146538305, 668.753732551246, 668.757678735718, 671.816262686099, 672.352053440469, 671.899922369405, 674.223609579616, 674.412196887131, 666.237014325093, 666.815990820956, 667.612589239223, 672.151523603257, 674.480291005233, 666.055377424317, 675.582236526547, 673.096138726116, 666.914249772367, 671.812275693076, 666.925823902049, 669.637941092132, 671.572191440844, 675.396317418809, 674.002798263481, 674.949346585408, 670.434051740293, 676.573481792894, 671.438204757393, 668.516703866745, 673.553404934067, 677.009764864549, 671.856471381102, 666.734483655359, 673.807608654027, 669.747402572309, 676.146647202607, 671.031562201008, 670.635583955473, 668.528770524599, 669.354511491131, 674.378857352531, 673.935013285059, 674.537005348723, 669.553711928045, 672.919707465716, 671.815029023688, 667.298040242074, 666.373328760942, 669.420998651344, 671.713325720985, 671.465689749174, 670.29670583551, 675.09225185791, 671.09489582755, 673.613920997981, 677.889798033103, 669.437755452708, 666.909830178209, 670.82115276684, 671.677017112353, 674.637403722744, 672.967854208879, 676.93732652506, 668.553499449481, 676.149311801483, 669.352643904387, 671.190761005008, 673.338544517766, 678.645219166524, 665.773681787626, 670.01654068186, 672.856553393289, 670.933958113001, 666.451306175753, 670.66428792861, 670.371477606578, 671.462290003204, 675.313158569008, 672.271934692287, 672.918524869413, 665.437793068552, 670.787051609776, 676.50893541072, 673.051388977368, 669.131014488084, 673.815326568651, 674.89511285768, 673.021470699844, 666.914601921318, 669.626039566253, 671.162161420429, 675.481583209931, 670.799842990348, 673.771464190576, 675.274766946087, 672.972101387548, 672.304250110714, 672.79207130948, 673.03511847977, 679.431755269575, 675.757762003626, 671.321951551261, 675.982588755775, 668.957043043136, 671.119534773692, 673.230526145979, 674.106884306431, 670.095302961598, 674.178281766321, 674.339356938951, 669.159152560442, 672.591165409018, 668.55013964999, 670.529434790063, 668.930585572534, 670.291524642521, 675.419869026646, 670.307134664122, 667.668624909267, 676.587159882155, 669.161595911043, 672.094641892103, 676.834258738633, 671.514095126041, 671.215708209661, 672.878156923819, 673.126241804498, 674.136545871092, 665.179700198086, 673.27710257426, 671.823658298442, 674.631975128869, 671.953830288732, 675.33379123908, 671.798546672968, 668.92505268957, 672.620918586833, 673.50960680584, 674.211897276447, 672.172424221364, 672.721867136008, 671.865214229998, 674.020787788547, 666.129487523302, 670.33133018602, 670.837753134111, 671.572649843679, 669.357799976946, 672.064938614473, 669.417685594016, 676.106313760267, 673.96128987643, 673.821864849642, 673.514506057674, 676.433430685043, 668.885383545134, 672.068646136209, 669.520021121435, 672.727525923949, 667.122406070143, 676.653006863902, 671.027644998841, 674.606661965602, 676.090180094285, 672.055586228179, 670.669868336706, 675.962802530072, 668.493850851841, 673.852074579778, 668.536716221105, 671.121560399429, 675.401741994271, 673.192491954514, 674.736411433592, 671.155188598926, 667.664658019842, 671.387086583642, 664.59994629727, 669.082948149098, 675.103254829896, 667.053905079021, 671.797892046458, 672.839222152429, 669.034798085402, 674.572172638147, 672.353876778233, 675.688874582519, 671.822666403834, 673.778274193988, 672.562323080741, 675.9885160341, 669.582424434859, 677.322982907555, 669.895292121409, 669.496301299995, 676.06839665499, 669.703878795807, 677.524457395205, 671.791871502482, 674.418330798517, 676.567076217839, 672.60152587541, 671.951152208782, 670.442148573347, 675.299685818145, 677.514747852628, 669.450903463977, 666.482611653475, 667.927093326147, 675.263957219113, 671.111976791959, 674.966754022506, 671.970501298639, 668.180034856361, 674.042508562745, 668.778195659842, 672.374002976922, 674.941797387949, 677.289793412416, 672.034269049601, 668.348179542902, 671.616926522316, 671.882788211843, 672.194787619162, 671.887551210455, 670.677180449621, 667.03729910583, 675.870234748897, 670.57225018608, 666.821976893191, 674.499952817927, 674.273927817065, 671.215337933611, 666.698083519387, 665.547109726405, 665.629404474663, 669.775598891252, 672.378143498493, 668.737380684153, 671.903149301664, 669.745894659198, 670.695633679201, 678.171288267437, 670.927219005381, 674.014732928391, 674.080281042757, 674.419232478377, 671.786259744619, 674.49856167189, 674.904707327642, 670.127988100628, 669.107952520132, 675.238078335972, 665.737160081567, 668.310475002097, 675.841156284664, 671.630140989715, 664.683224822336, 672.83913540309, 671.605120807938, 668.11014500186, 674.070624738401, 673.592366718206, 667.634636155746, 668.663863916597, 673.350152102309, 671.916071322706, 671.059766396843, 668.320305775503, 668.102373430741, 675.131774191341, 670.273297358011, 666.446025479861, 673.36990478226, 671.961201306825, 669.833144798932, 676.081081932095, 670.022339019963, 672.71167715945, 666.894771329068, 670.812999818919, 676.487637342061, 676.107719926798, 670.134325507918, 666.888497393631, 673.337894044896, 666.32234400868, 675.500118235165, 670.206143360185, 671.586832027273, 666.172919680856, 675.895624843592, 675.768639433238, 668.215480558529, 674.728459490106, 670.017698508764, 671.051095023899, 673.90183285079, 671.975388526912, 673.709495198348, 676.339455204823, 671.414021270995, 674.445394166672, 674.156980424405, 664.90835513232, 667.142928969542, 674.966825977671, 666.639834004426, 672.120287586008, 668.9457212484, 669.110769471014, 671.414351373606, 675.678019596745, 665.913892230499, 671.61198735017, 674.148440744084, 670.976963872251, 670.277799035901, 673.972388667378, 668.848934798065, 670.418842147946, 675.964221850273, 668.208118344401, 667.014055432751, 670.499384924192, 669.187914079692, 672.481946491554, 676.847938487626, 668.956182581995, 667.288091935586, 667.140595747251, 670.706667036088, 676.365622579371, 671.864170355726, 677.435045062203, 675.41784347784, 671.785638560292, 670.697775316553, 670.851938210377, 673.500932949249, 669.179442282744, 673.113579771521, 671.038982283225, 678.537464234109, 671.240159472624, 674.920219133168, 672.367063159581, 670.35866953386, 671.369542181133, 671.036074113075, 672.217534173379, 666.454602025902, 677.938576968882, 669.765585498473, 676.52029155114, 673.416838045457, 671.802257282412, 672.169788105567, 672.93396862077, 671.518558222974, 669.803563418606, 670.676410726327, 671.056777896245, 673.482491689201, 672.881491302369, 670.225996509468, 673.655958400617, 671.820954709876, 668.572346630876, 669.357845642153, 670.791885618928, 668.720981323896, 673.731432814616, 669.251967084412, 666.510338296267, 669.352160227346, 668.464528235179, 666.96918165866, 672.437233100879, 677.737703197636, 674.118463988303, 673.175437459293, 671.448246677696, 669.122034695367, 670.27386879344, 664.023254661997, 676.941568206271, 675.260283807287, 669.367992032235, 676.27325715015, 665.399484531049, 665.805102310846, 673.681600524196, 666.924993565329, 671.230945323129, 674.656163642554, 670.518719754487, 672.440006150479, 670.79137742477, 670.206576187945, 669.210225117625, 673.993567054172, 670.6562707216, 671.246147998389, 675.024887085865, 677.461561380115, 675.615417128852, 671.166757852335, 669.950697946084, 670.21536665515, 665.934293662113, 671.149367304666, 668.589189843458, 671.067708112998, 672.580180545139, 671.246334447858, 669.905091185641, 670.462393369394, 669.966931338951, 665.567586752901, 672.566347924798, 671.785495332448, 670.295312294777, 668.860162068449, 670.72355776934, 671.814019207351, 667.724801981463, 676.869033445212, 671.308161813811, 669.967583849603, 673.092747225022, 670.533178365752, 666.505390615871, 672.649322487827, 675.145552044143, 674.15111852275, 672.240354800648, 670.58353161306, 667.210218132848, 669.881857345166, 671.080452976686, 675.110393058684, 669.074107827155, 667.23223634059, 677.777667019361, 670.700787591728, 674.71317107504, 673.076536327085, 673.836527154981, 672.58910727753, 667.727545066035, 668.047214943748, 672.799431957278, 671.540918068416, 670.994013563442, 673.197161748321, 667.95378396687, 673.123152662139, 671.35218213428, 672.053285384876, 672.597008503442, 677.010707796509, 668.01415794711, 672.627317747839, 672.666869051829, 672.257230751707, 671.176014746233, 675.668448104459, 671.065566957612, 672.927312690811, 671.109917998272, 669.417456944462, 672.122970684101, 674.314490807396, 674.108298100196, 673.681547576024, 669.066375667394, 672.370981143793, 672.445210624681, 674.714878730406, 672.000257711083, 670.687454796639, 671.94561262929, 671.910496775634, 673.919816313978, 677.510287229703, 672.89133865438, 667.401694302528, 675.928959587096, 670.689643340306, 667.956493469003, 672.971066910387, 672.33135115541, 674.513044532944, 672.067055773177, 669.328772375194, 668.559488940067, 669.745548761022, 674.55459516829, 672.230438327116, 673.47452807867, 671.11256461049, 671.274955271551, 674.268829931357, 673.561287000779, 670.1270291393, 670.787909120404, 668.077479370761, 673.474448024557, 675.049815267559, 674.637525751194, 670.733990621304, 677.737728099118, 670.289802197151, 675.807588252739, 670.21434345416, 672.895233249743, 676.688497845552, 672.194328608439, 670.053537323799, 676.636936744603, 669.20247311644, 677.761732655463, 678.601190514931, 677.134957879777, 667.683860127197, 669.240414421024, 673.770576428377, 669.98297267073, 670.334269442827, 672.557029889457, 670.15638224664, 671.963267405103, 666.039894139588, 669.362718360234, 668.300644621552, 671.236125003362, 674.846372829916, 670.805673443861, 674.228480272798, 673.453652010847, 674.6554921693, 672.826224942387, 670.758017407603, 670.905971148378, 672.022439766893, 672.252432266039, 668.433738346085, 671.331889478973, 672.500197755048, 671.103163891415, 673.486103112056, 675.562603271979, 675.604556981113, 669.522695055889, 671.929038109416, 670.931134345166, 669.865386354054, 673.866174149329, 672.904124378117, 678.040629792118, 674.709045732382, 671.12310363713, 672.815932146588, 671.460140301523, 666.363030057447, 672.63649738321, 671.198502528733, 676.520407664242, 669.147511294384, 666.971211539432, 671.19731159911, 673.744896869168, 669.013290883329, 672.849136585736, 668.462342375263, 669.719334566686, 674.093701952545, 673.388671634146, 670.139170095415, 670.861317537457, 670.303003601459, 671.251337285612, 672.714961359763, 677.266764525854, 668.897679972455, 671.715960815966, 673.167176816918, 670.266949339844, 669.859027097542, 670.190224523548, 667.336612033035, 674.256105569762, 673.595015615129, 664.267913050734, 668.287628005795, 671.263425771099, 670.400406098251, 673.257033209161, 667.792889195955, 671.635937176752, 671.555281654983, 680.082028012987, 673.977099938087, 671.073993091945, 670.017647898777, 671.105254370204, 671.420383902378, 662.809939278719, 670.475898904269, 671.622374402542, 670.517581481158, 671.256871883195, 671.809634055413, 674.900394040947, 674.975459309495, 666.119218316276, 674.095547068375, 670.825784863456, 667.131349705026, 673.071844715937, 671.79661401288, 673.664781169619, 675.661714222427, 671.267764380756, 674.306930988039, 668.500132548717, 669.625667662437, 678.475587209743, 666.262791363201, 673.772348693291, 673.179654030558, 670.626811512671, 675.014291484186, 676.010275437202, 674.755129445367, 670.448374129456, 671.036134357832, 672.477567001766, 667.913810431376, 673.045735837494, 671.69837618442, 669.77846968702, 675.558654336686, 670.886046144799, 678.537796104426, 668.648292025671, 677.360516815732, 675.186733817853, 669.218463539151, 670.266999441609, 672.017545113032, 669.684054531374, 669.33708391854, 665.106300642039, 670.834526940353, 672.400664397252, 671.869287325493, 673.393846183267, 669.362751059677, 672.213990742896, 666.579953555273, 672.628288491117, 670.841583765528, 672.072482946449, 672.803858200725, 675.431764783762, 677.110410000082, 670.183144038982, 669.395258677634, 677.899564451198, 676.707162712922, 673.775105171163, 673.746933285146, 671.486573215333, 671.903764391409, 671.342852478598, 671.149997456256, 678.061988389399, 672.326580435976, 669.410515612906, 670.367730008814, 670.812596026214, 675.286067794171, 673.216989637223, 671.446623494514, 671.739889997861, 666.67282392531, 671.536482270568, 674.210540608891, 674.97185550037, 677.199993591805, 672.318539616932, 668.828004469982, 669.123830181466, 671.424621580337, 668.40080294958, 673.505111836711, 676.490861564389, 675.654702078243, 672.255739257429, 673.026885268146, 675.902598441312, 674.187556967398, 670.040679122633, 673.333161590466, 669.953371972153, 671.379842254641, 674.159705192125, 672.262284174973, 670.231135684405, 669.645558274753, 669.109657231088, 675.166575119057, 675.817186029691, 675.480570414565, 671.131535861144, 675.301176384208, 672.136002828684, 671.39136953945, 675.24009776566, 670.675931332034, 670.995822063543, 671.776957323512, 671.826305231972, 669.515270497112, 669.98756521984, 670.478431349666, 669.541921744493, 667.839050592903, 671.526166167221, 669.437961891746, 669.360692269843, 672.418501320546, 675.885431390374, 668.832328710501, 669.653671194734, 668.442294079767, 667.865036203819, 673.943915178978, 673.594995653085, 674.926583785938, 670.415576919549, 673.959010307506, 671.03887017241, 671.648160524514, 670.766614728574, 669.145616931315, 673.607446575871, 676.065609326981, 674.25297124877, 672.776429155802, 669.23306770644, 671.910547164499, 676.472381287841, 667.791333232635, 672.576430729663, 675.399779337669, 673.623280968839, 673.492165094519, 664.491661016616, 676.350957672515, 670.774210412314, 670.161803397171, 665.483029007576, 672.760251031948, 675.323963286727, 671.37867768602, 667.839463597752, 669.174525152536, 675.60319858642, 668.954380599216, 676.019146422238, 668.100257335174, 676.803843444056, 673.441553089111, 670.851429338997, 670.687308517992, 675.504796412199, 667.921659885285, 669.835791095747, 675.980828825787, 670.215849352701, 671.436110484219, 674.93669819262, 669.508136422233, 669.69685049492, 668.929714753052, 664.733224527747, 671.705957856488, 674.552231873527, 676.853830596601, 669.3232995446, 666.009528721297, 671.132813524109, 666.008176839652, 675.753041632584, 670.900560038005, 677.823250942688, 671.308681731204, 672.564328018563, 667.231339732294, 669.993944844594, 670.976309409508, 673.840134650268, 672.591047893452, 678.005548361099, 671.034119286198, 670.928971896455, 671.23051070133, 676.101376347717, 673.76156292053, 671.016330389482, 675.451603971804, 669.080137624238, 674.511667999218, 668.266144390932, 670.151630682772, 673.975149106219, 670.792643707077, 673.501018804514, 667.342558555505, 671.964844011315, 667.064929823673, 672.483047046842, 671.50688154964, 667.889920888144, 674.103545614431, 670.007385078346, 672.474105053865, 674.098431093161, 669.822291675615, 675.356007611739, 671.826939031952, 669.074635084493, 669.438017895258, 667.108829473264, 666.969397362123, 668.987841844939, 668.226274389239, 670.631715230595, 672.416884320526, 678.649804491391, 671.774888092674, 671.797811094025, 673.105656542309, 671.541666064007, 676.90202053004, 676.849278892522, 676.078964332477, 671.982166376943, 676.669631598899, 675.834982977427, 675.572110716673, 671.960444122411, 668.879039795197, 671.452338303279, 668.837348922885, 677.575844437268, 672.774507166431, 668.801784182715, 670.608401334363, 665.625768321861, 669.871488608789, 671.035848294393, 670.871683027769, 668.474029348077, 669.88050110181, 668.791276628043, 672.734975748769, 673.617991348608, 667.523960450273, 674.958219691726, 671.049006451524, 666.325684552127, 671.973479913582, 674.415333188912, 671.258135553969, 668.809768583435, 672.043413644396, 667.809361316837, 675.449029493818, 670.859155899178, 672.46302719214, 673.658127456689, 678.014881429492, 670.028009881127, 669.55910072492, 669.13707710174, 673.733995089364, 676.115014949312, 673.111401651985, 673.367932748858, 673.422393929741, 671.811368687686, 671.530584116373, 671.910092763172, 672.571702584092, 673.944137604444, 672.596973120584, 670.430141537604, 668.860398685369, 672.690603495984, 664.785166357674, 668.808377053582, 672.772794813131, 666.44898534686, 676.22990621968, 669.975748732875],[150.564473355179, 154.117084646304, 132.1249954288, 127.711388373751, 136.445784013427, 137.026409045061, 125.394654345178, 174.574789995468, 107.36100988385, 141.370006914995, 153.622052413134, 119.735791505764, 144.606338465834, 133.435342498183, 124.1724329536, 117.99841279178, 146.444011101738, 106.29739563255, 128.874482253129, 146.042323967193, 124.139347786648, 144.831389982581, 168.229129914159, 116.416442785323, 118.905241972441, 119.019013462214, 131.659902521449, 158.800927589536, 138.693761616348, 123.682338970232, 131.845786948219, 148.834819187375, 136.513399040398, 124.185856477891, 91.280517945944, 124.469896059767, 137.234965324243, 146.392318404165, 119.165943936579, 128.923176674157, 133.562416658857, 140.316902137866, 130.980446391539, 152.975688384837, 140.533672626644, 116.954520058377, 129.739265417668, 154.410928116244, 131.44077855072, 162.629991689781, 126.09774306408, 104.712829182607, 133.67124435112, 143.717112696044, 105.396459254348, 114.736346384983, 117.875447199017, 121.149488405713, 120.434126908496, 151.160316143923, 117.063793882407, 127.852203783707, 133.489822176474, 142.500758568719, 119.368713973251, 103.9148443091, 138.040923797421, 128.663791186125, 121.40427019314, 129.88658710336, 133.152064823559, 139.412332076045, 154.653839607823, 150.022828656771, 137.000350567693, 135.053326763407, 146.443875677767, 140.211515754545, 131.871784652531, 147.696361574657, 124.530412580094, 165.308789883173, 129.746860603198, 162.299509686963, 152.147736230105, 152.66584936564, 125.730964678736, 113.185088457328, 109.367321242423, 131.073279998862, 104.01874605522, 146.165000755068, 136.974481432159, 119.132659199232, 144.154276646982, 164.167050376063, 132.676860741561, 113.156063207468, 125.309958158394, 116.309842499431, 119.60430454483, 117.7149837506, 123.096910979875, 142.25162115439, 110.102138241586, 122.499770667093, 130.740926428307, 111.842351895224, 106.893314685624, 154.519280764706, 133.493374224484, 132.503458465311, 137.778827579564, 134.839742569946, 143.387202011093, 149.985269898036, 143.250681728743, 101.595363512836, 124.413381105303, 148.174972932517, 126.805644503658, 134.750907953254, 122.547791686578, 137.843559764854, 185.281135624737, 161.987373986997, 130.559962879975, 108.25748492065, 94.1520631481374, 135.535323366813, 138.438761114865, 97.4137825656302, 141.166178088139, 115.084800712807, 142.781305466547, 119.027760669566, 120.948943097255, 142.498160579543, 122.658279060861, 149.873634630333, 115.705477937328, 113.139028719872, 125.737603047792, 121.907111288459, 127.985442828744, 118.809489292076, 129.948194247155, 110.239673415776, 118.244448116946, 135.986210488377, 136.654002766746, 65.5531549186071, 130.169088292834, 103.846466261267, 119.620470362312, 122.478028058194, 169.920069312943, 168.603293733871, 128.373310352878, 105.15420792721, 137.105567150533, 149.373602032001, 110.367837100207, 158.225491906025, 107.808989714091, 119.445474379861, 129.466169113667, 128.847140754643, 138.915686028853, 118.381331711467, 128.044066820517, 126.987912948158, 149.125903086931, 126.431416033441, 118.240833968961, 122.329468020216, 136.662053791692, 98.8909092155605, 107.631906634357, 147.003428891553, 113.910228229971, 155.661874261702, 130.259235009614, 134.419607316593, 118.85398947404, 137.462437753492, 130.593049378325, 137.099252123149, 110.859100706948, 104.294344145983, 144.716858867051, 138.880664723571, 121.428917884929, 143.86757152069, 143.144634750733, 128.551127252292, 173.065909044358, 103.68272330516, 141.079640717794, 136.96267677015, 139.860035183525, 131.149699904033, 136.468885680457, 103.240928289107, 128.276793444399, 94.4661314172545, 174.550497248786, 101.950513612879, 139.094132176883, 118.563821361375, 117.784481262206, 160.678033197579, 132.16716428607, 157.404565016182, 132.796585679492, 136.724349732934, 133.548209584203, 115.142975708528, 98.8794112254834, 104.480684220728, 147.807862280781, 135.189225773632, 129.242532265619, 118.175081936634, 141.766613330034, 122.958621696381, 129.691036766542, 155.037427042632, 161.953749577583, 145.165784992479, 109.00982467226, 132.41982149974, 141.096870194281, 123.722451839245, 138.058398243883, 164.702740279327, 139.182479157335, 158.172445956456, 131.940622761787, 126.918699663704, 140.879199070129, 136.415618141185, 126.229895426642, 123.811838350252, 153.967522913034, 143.793007425263, 124.156335062165, 108.311782949605, 118.652401198527, 144.039940595713, 108.57957609758, 115.576614270268, 110.032583353435, 118.687607552767, 138.632274396021, 147.260388224165, 100.682814622272, 127.509672502881, 148.334249317925, 132.834277132067, 145.355366118877, 153.964911516054, 106.65918328796, 125.134091810171, 126.130331438753, 134.083474335739, 133.131931761225, 157.197611589808, 129.179666770992, 152.790832429404, 110.523264109628, 92.4112090779112, 147.02982553075, 152.865139127074, 166.043367691011, 143.98400424074, 139.579397897307, 122.442070597855, 142.618283972319, 133.248922109741, 87.009100947212, 169.270830989855, 142.4457131552, 133.321719269439, 124.071061552912, 148.817554432582, 134.379431003869, 144.950293885856, 108.090896830687, 112.293824225665, 141.225404796585, 133.247881116526, 145.967828972251, 143.903932237416, 153.789717297448, 115.977400691741, 145.328802514534, 143.750815152847, 121.104274920204, 116.481406906752, 112.564661438608, 165.882672214775, 115.789457958827, 131.50626877227, 120.576047001781, 134.303638784549, 157.109488013995, 144.963159894295, 110.879526270432, 111.313906222529, 116.295939370459, 126.739517465763, 128.647642122416, 181.731957854096, 133.14744499289, 125.62996699096, 159.250505995559, 155.496553226981, 127.322881995124, 107.471148801708, 171.027039105505, 158.818324243043, 89.6266426777618, 155.337482985955, 140.431943249031, 147.999237534037, 149.575841675104, 142.760932289738, 140.009143686806, 125.045514271203, 155.36442659273, 140.1854356586, 140.287987230217, 115.032877682371, 122.940041290748, 118.810782891518, 137.150555218559, 137.964030521286, 122.567740494476, 105.336463696168, 137.299837270379, 150.556156820955, 145.689521956378, 120.401056370008, 118.580962525671, 123.022709498043, 91.1653519336494, 116.681614208016, 149.875306694097, 101.771253149766, 133.874727991485, 140.633034263158, 126.541030186817, 115.088720058273, 126.182606370425, 142.890303384349, 136.926886168052, 127.116580462832, 160.868411065413, 123.753139100741, 145.846735735666, 151.865714800816, 152.047993428342, 122.695444473526, 131.089881577304, 160.867843877344, 120.578680361928, 113.350373581166, 117.062721263738, 124.71447396308, 131.383166338764, 107.493488752931, 124.687994013676, 80.9235714812169, 141.572783716237, 132.949966250492, 127.527005887297, 118.96194346762, 113.341442482887, 157.409758333861, 128.856659275813, 118.521617660727, 126.672507937225, 104.709138755653, 109.893945786009, 123.591766871646, 142.278389897834, 116.304583052098, 144.452637903433, 159.005411297815, 128.69705318382, 137.575171276323, 132.584265454248, 158.32829653729, 110.855883922831, 103.415448106877, 125.508717900805, 130.158019223025, 136.477683667622, 152.391392450448, 129.814066099784, 127.624685329883, 168.841962802239, 147.305640270698, 121.733682575088, 118.471508716817, 129.025426256863, 131.613191309561, 136.20534015373, 108.088192012363, 139.119065704587, 156.397681828914, 137.099766564721, 141.48327603985, 147.15439571182, 125.994085750412, 117.532296239839, 130.968387900483, 122.163800935157, 112.513659430058, 125.474888082359, 111.484872952332, 120.049077692167, 161.752270071962, 122.374705078994, 157.058680774289, 142.521911791295, 113.888279248953, 125.926157519195, 144.373055595033, 146.415131753581, 121.87471993056, 149.648302250274, 124.33310302187, 140.144009824788, 105.711871177556, 112.5792029288, 166.481466376546, 105.868051926554, 127.659483217596, 126.834600886658, 127.379642170706, 121.773478265176, 157.609860645296, 107.895237194096, 112.790056391361, 115.522555616585, 112.585834696491, 155.739142201027, 150.266826549089, 149.72925521893, 112.877316082334, 122.088665696106, 151.928554260572, 138.828795074884, 148.466265462792, 93.9590128805716, 118.273980182074, 130.294827744131, 134.377477067172, 122.418771808419, 121.054249434645, 133.226162518491, 132.325816010555, 175.989262094743, 110.860335822541, 97.709537005797, 132.026415963616, 147.187013613691, 112.674896886079, 148.780110828134, 133.775723387709, 142.087002778895, 145.111481404955, 122.811660830972, 115.173487251415, 113.103103195644, 153.516508348537, 137.44747590134, 142.969617799635, 111.944445292978, 137.28933023835, 131.209581682257, 116.478140420133, 150.84277531974, 147.149920574739, 141.220585915506, 137.864152495053, 140.487292065146, 140.484400052705, 105.535749459327, 127.810310440251, 131.657724448584, 134.326551673328, 142.383623639107, 133.669952759213, 142.681480992361, 99.2015116761515, 130.049577420154, 134.191663471652, 143.568282605213, 123.222167503571, 133.228116496836, 139.080347820236, 120.221256984628, 129.743727259641, 124.992355797254, 146.578944167625, 137.191935940639, 151.283538293182, 132.126060342684, 129.059086438866, 122.85490517645, 100.451461460884, 111.706613388667, 135.289064116124, 136.614024229261, 148.388659011419, 115.620360162779, 115.293859664952, 126.895023928876, 110.252974053843, 114.048695661259, 123.642376278344, 106.793226637966, 124.055745541266, 121.81280735182, 149.65192497895, 135.991322968407, 143.652065323489, 104.434973556525, 123.996254239304, 137.462674984912, 127.474010510986, 119.119355090803, 140.697593552034, 149.135471896846, 142.818071056367, 120.612379859544, 116.784517386987, 150.863946035668, 158.556513765481, 131.488629325135, 150.149058978445, 133.908983146336, 146.505655083559, 113.348524761609, 105.070344966883, 116.41893673637, 149.244494226224, 131.431799999463, 114.088081631614, 132.529216735262, 121.266107794824, 154.874806123621, 104.531656392724, 149.480947756604, 122.760408505728, 158.225057321709, 130.069098937874, 132.184963440918, 139.644515144724, 120.755973788468, 122.179746935796, 142.540343063606, 128.655978792197, 126.142195609514, 121.46342044222, 133.777647005878, 127.999837773285, 118.039802794228, 140.433779735845, 130.068720748027, 115.462880315173, 138.165033062314, 146.871895564883, 121.276315997525, 160.138728202656, 129.021362966464, 137.63883839093, 158.862367999016, 110.989370381461, 99.4785549071963, 136.6608721352, 114.011715116998, 120.215447811044, 130.005050033812, 143.32547686507, 146.583854570124, 110.882563074547, 142.302831378261, 113.7111366494, 127.741741101417, 122.416864982024, 116.769672073497, 151.023243530578, 90.4398079836113, 141.868384728905, 144.301906030571, 146.309549683564, 152.980757253505, 133.544791524682, 158.662718542743, 119.216039763124, 143.406496686845, 131.140597287067, 109.852288788248, 117.426964711285, 122.641051815242, 171.451769161837, 112.291119523051, 107.799354540058, 90.7143778498323, 122.116953355897, 81.8150565474924, 105.812416035828, 134.186638068531, 139.757326764427, 133.111772616456, 164.846851883353, 94.2011550195277, 130.859879878019, 121.901234487096, 141.005061113204, 140.11408153974, 133.279570254044, 136.214471854032, 137.918450408156, 151.975081347033, 144.956977476771, 125.840283856143, 110.559764759207, 123.619321934702, 124.45513830417, 136.526914187408, 173.456470039977, 113.104041531784, 135.047356372903, 124.705211677658, 127.120653199156, 117.579386564268, 104.939274414332, 99.3145449067151, 150.959587126411, 130.04340474347, 146.606848595232, 138.637287521707, 142.922233438867, 142.985660098632, 171.478496912199, 118.486572098414, 136.785715367564, 111.976972784578, 150.937462389161, 144.481885630043, 130.623304058658, 112.824163309883, 137.677695961739, 140.861789667355, 137.693754439633, 115.403364590436, 129.134430923041, 133.281654967094, 133.89375338961, 140.096490340139, 115.950956576279, 140.388425279122, 175.418050972077, 120.494287263355, 121.608910740258, 143.211236749246, 129.042232237292, 145.706346406903, 120.586768780873, 121.899964591797, 118.399266914883, 151.953255435545, 132.148664394117, 132.945644998952, 154.619921182961, 140.991158190156, 145.845672727872, 124.384134932643, 178.306820613655, 156.678083287696, 166.150141117361, 133.832364441043, 128.02566942369, 130.693343493255, 106.711517957978, 99.677284048619, 121.825697006391, 121.157474803134, 154.629554602233, 121.36032898666, 146.620910384621, 113.747066669077, 133.07744638869, 134.345580284659, 139.655149984433, 141.377988166923, 109.816310149221, 152.802479183792, 121.321560419922, 144.070059272203, 147.800714234531, 115.393709032496, 156.790281654739, 140.858672725274, 102.713485026001, 120.851852909858, 133.483630393045, 111.796586202709, 106.1263464156, 121.379402516126, 123.905188652848, 114.720854676931, 88.7300243291693, 135.081780081181, 104.369095862715, 101.712434753842, 111.525467281742, 123.010316211523, 146.91048197311, 116.561024080643, 107.547227777662, 145.881604926619, 117.354893697291, 145.272402578388, 125.542903967613, 113.956145514484, 151.081817786666, 132.793291586792, 115.947121243099, 134.261048335833, 174.989635543803, 144.296753473568, 123.805376144922, 143.034664742746, 157.996078286989, 141.805802536203, 135.034892849021, 127.133769506395, 146.554396542137, 128.512289060189, 136.227665813366, 138.306535145856, 129.950365399636, 127.801256655812, 144.329836348633, 119.215788443541, 119.26472111955, 98.2128140519245, 158.164933262689, 107.994392631459, 147.660821557903, 121.236163797481, 118.592647386489, 122.356539105498, 151.882284166953, 95.6499196274476, 134.704965849613, 123.269294433791, 142.979473730906, 152.163482520005, 152.293212590771, 136.183440303438, 107.68200051314, 145.310181987151, 119.096013401879, 97.0822670722602, 134.001768648219, 100.970442757406, 108.179072035527, 137.483358992044, 129.014906191778, 153.872730277988, 111.834376248111, 141.968971671173, 126.434679852071, 125.011684074254, 146.107408569241, 111.683762779677, 125.825309314192, 128.508229016845, 150.851928434382, 151.353940008723, 140.620684831005, 134.20225274777, 144.244051423139, 118.206325066147, 134.22708967814, 135.067560785189, 132.683841100758, 138.992601314186, 125.125336743056, 131.302149097328, 128.634972971476, 122.566573897355, 163.619675253265, 142.541002168636, 140.018680402185, 134.507790061166, 135.097394330396, 130.111065399695, 143.690570713229, 126.416234718531, 108.291023782376, 143.147826563711, 125.933248365519, 111.643391658806, 149.967863426451, 135.434456552401, 142.057712757761, 120.355155591424, 136.168704321007, 134.942581588589, 154.150426732791, 149.054082817259, 101.119930286204, 117.946719327013, 153.014073225227, 109.324537468122, 126.85222489249, 142.305371351012, 139.870199390714, 95.6523502772919, 114.476337481041, 123.237481004787, 163.734909308843, 147.204801171871, 126.095506008722, 146.870461491723, 134.198357437889, 142.526009497095, 132.028430677354, 137.132975460278, 128.910144853279, 151.166984884523, 158.783518137559, 131.895055375022, 133.409909689626, 131.702852175024, 110.699202782857, 154.385649148385, 127.136336346296, 119.082951119338, 149.545163285528, 105.417874000402, 101.741850484274, 102.806321777812, 142.997527513176, 114.717831515468, 137.799800997258, 127.921766226835, 133.516664199094, 151.129525548763, 130.10312382216, 171.386711245061, 137.423694046757, 100.198051912778, 147.874945170067, 128.688363903391, 152.073595191911, 149.017130890367, 158.624730461665, 118.906284785433, 143.863904992746, 108.670004929691, 134.581855521232, 118.639513595144, 165.215509803232, 125.725249501624, 107.554821827234, 140.130191650791, 157.478152249426, 151.738008108973, 117.373949344873, 151.077701132644, 96.0007705498379, 131.431386312052, 96.7561491651461, 137.682367580179, 108.375226102856, 101.805248142735, 109.73264377105, 151.324334062589, 136.614213759346, 113.907449558752, 138.339083470757, 124.59627461163, 146.388933396491, 120.038580190275, 143.078399644993, 119.545334214992, 135.194671318017, 141.203042681689, 116.494227646168, 133.785417139877, 140.548530143179, 154.358525040889, 126.504752889877, 130.88712544681, 117.237998930606, 90.8460418162381, 148.731404510665, 128.01919452727, 113.100526265594, 115.463043575774, 155.744297600085, 150.916107490867, 157.716822624762, 117.721669352404, 144.345063365, 134.121716167035, 116.148721360766, 113.71289129982, 158.208522564984, 109.05171765584, 146.476862336433, 142.684638022123, 109.473303640378, 160.827009117316, 106.809887209593, 123.879238094634, 132.237099626828, 142.850757886629, 140.162761648091, 100.194600539842, 133.701550111169, 107.619333825109, 123.43852047014, 144.21343239281, 152.184989753479, 141.954531787586, 144.354286560148, 159.180359085508, 109.831219790752, 137.976399354277, 142.784195565872, 118.813837862376, 130.102048745704, 103.791762577207, 146.395279850853, 117.870003894095, 134.152597244758, 158.603016025489, 124.189379188706, 116.016792770159, 123.946963790435, 113.376864500719, 112.298547400312, 145.873199026507, 134.97154882159, 157.336490419552, 108.160612510992, 137.779682629096, 100.517742641435, 160.598706830224, 116.943172862362, 154.151446697782, 131.807858036615, 113.712454786358, 148.225948541258, 128.188032366565, 126.055124264388, 106.566722031136, 138.497253686342, 126.316464624129, 135.759759181964, 116.092847662683, 134.809149048087, 130.820434291586, 146.948976589927, 107.377934743473, 147.438402609878, 168.616802477665, 130.48273549117, 111.538510736813, 117.686647005396, 110.408555023433, 147.147672502801, 111.463230957483, 121.867090196654, 150.619105337657, 147.181088135673, 140.04900073182, 149.132377638219, 122.003826375513, 143.887199139674, 141.421913203844, 127.916839576347, 130.688483349132, 117.250620524135, 131.54349192703, 129.752341825195, 133.212263093418, 138.687151258212, 108.814359686649, 123.962509978775, 153.755270686607, 133.694226608247, 143.762787152491, 140.174033036592, 130.579502689895, 128.987817639779, 135.43508218062, 140.398081584288, 122.970250794454, 148.258658212073, 108.954009327818, 117.110555012794, 105.290654765179, 147.68112508041, 127.766433425673, 128.619695225853, 124.999384715921, 143.617929524404, 136.153507290281, 136.130319820132, 133.615747746105, 121.471706282876, 107.747862944658, 131.604204640971, 141.335540030707, 112.86036208474, 130.728079918154, 129.695452275143, 128.522356520284, 121.868805861349, 140.040373680442, 139.731465238753, 130.631949114711, 125.322217472, 96.7970315408226, 152.87338406017, 109.185045060338, 115.205263387507, 115.408273009444, 123.628509227583, 124.892191073673, 123.956979377152, 116.244315638733, 142.59295782794, 100.966089867484, 173.167385636516, 129.309656475796, 117.316826571768, 139.953139874323, 140.230157597745, 119.344658037052, 132.165899032521, 90.1180305502302, 159.441230037487, 138.045075850917, 101.873915503077, 99.5237659088075, 116.63257827494, 127.740059567221, 149.780652616997, 125.717947634106, 109.26863757741, 116.730926956962, 143.798583386657, 121.374683874773, 146.261755854983, 112.744308501489, 138.751909215735, 146.55746760635, 161.919514133486, 136.803119710272, 107.40809027694, 151.395362205592, 139.160807178094, 144.758240382783, 132.081717092715, 150.985560696617, 139.13154134568, 115.259472256174, 135.746413538298, 148.157901774539, 110.196162402247, 124.676753826984, 129.797462210421, 152.108231916004, 110.926076970487, 104.324359538403, 136.377426057804, 134.529346681829, 139.623591080525, 112.294103827372, 128.232938033418, 152.067500253786, 142.083276785645, 131.767778200665, 111.50650769977, 118.200206070223, 118.684135687904, 124.347811470073, 116.265021483126, 116.942439155204, 146.238730878383, 135.548609558886, 107.340171027146, 135.820270312205, 124.352510661625, 166.343626607196, 119.180807540897, 142.305969558696, 113.58269712916, 121.241585191993, 132.521658043039, 144.802995113312, 112.060665868573, 115.02979095441, 161.649005495345, 145.247780308744, 130.208423898397, 117.914454854017, 138.774919164487, 118.398387496558, 113.108716157347, 108.981409503819, 148.275050455723, 112.851992012925, 119.647011722029, 156.858813928904, 119.215763703501, 133.756637368819, 147.635926726426, 94.6698991724272, 128.667717074943, 125.107656678722, 109.088654791095, 141.445248250461, 112.642226140205, 127.816078642832, 114.433848423235, 119.800166221773, 142.860653337739, 130.46247146969, 133.071289573219, 104.688426632786, 120.559596796434, 129.243437633548, 108.618879796352, 121.932483632073, 112.98674617676, 153.343643533905, 112.886285993518, 103.704356091298, 149.77603918327, 126.371357560139, 125.21580256375, 137.522977706476, 111.83272870545, 122.508593000449, 153.335449488861, 115.639035822248, 124.800629363326, 106.521402003032, 163.174943427896, 121.47121863639, 142.483367235765, 149.414410590741, 111.563030962415, 130.3539410623, 131.876800143633, 126.410877925466, 152.197167562446, 159.766285461029, 101.129647454169, 140.451324892793, 113.388715906571, 154.309334159064, 132.595301206491, 129.670315165216, 146.669337024973, 100.4786760769, 134.002161085242, 138.722133841121, 150.725756870359, 146.895984070967, 112.586210989052, 118.634043677583, 108.102474394806, 142.357953378969, 127.326375175032, 136.659517416361, 120.815322672043, 118.487736390929, 129.498978679194, 109.856654783213, 98.4534315993246, 153.914436904202, 127.64190778508, 136.495976075088, 143.509619210198, 133.030105625142, 138.206584638863, 122.273879538776, 123.53057623187, 114.742632329142, 135.387348758799, 137.248648705756, 146.551469117393, 139.342179427009, 128.39627067688, 135.406089875257, 95.1409466993301, 133.317578560431, 104.25792083401, 124.679645297896, 152.850535611495, 133.217712587392, 116.668378652444, 141.450752052467, 103.143565963165, 142.082441815758, 113.876919131149, 137.239010352454, 144.757966743571, 110.371426825746, 134.297646889901, 130.854953021357, 169.981904439417, 153.243995737667, 88.6758542293797, 124.231607090768, 139.576438323105, 138.623407788887, 134.779344910197, 140.11979993203, 148.490951327724, 111.465702782759, 95.6911340404111, 140.457817026861, 142.104632465501, 134.176450049577, 141.424114962336, 143.322058704821, 130.220804100884, 133.059314345464, 115.241855823601, 168.134399042976, 132.043389302012, 126.919024210205, 129.339106541265, 130.451856566756, 124.896011054882, 133.689836475182, 128.187525983504, 132.425834753045, 131.206676330314, 115.106784137251, 137.529497110198, 131.060421686851, 134.077466029961, 131.168968971736, 153.362982668556, 132.438318767922, 159.943747748814, 157.421367378598, 121.829069940724, 129.834534996605, 133.204000821429, 141.536157430295, 123.769292392018, 162.951268199724, 120.770409947042, 150.785782605549, 133.71115705736, 129.906054590189, 120.60934396834, 143.733646971179, 132.074311121499, 110.724752312033, 119.450177600036, 103.314494904647, 133.890411934328, 140.80918538553, 122.950982928451, 129.134612735642, 132.862354619675, 148.273773303077, 136.457172852906, 117.363939308647, 121.408234272217, 144.626486288142, 130.615215502029, 117.932063458925, 103.907732233222, 143.100656917459, 88.5506257584549, 135.713386515112, 124.51905174872, 143.841573811767, 145.249971815847, 116.453052349666, 119.323857286139, 127.895878436374, 160.954886236648, 138.472169431166, 123.570462857348, 128.426650716097, 137.795858959082, 139.363804659945, 155.655771925387, 136.731431229458, 117.574835135915, 110.606965175055, 131.119160159565, 127.489733711417, 128.080355792687, 134.855793160162, 116.58879651966, 144.400109505005, 144.163104873065, 122.208194325813, 132.020708025267, 140.423938116158, 137.719597433401, 128.504491205173, 146.150166469104, 158.520988495045, 145.730399242714, 146.844193898536, 132.470176414822, 129.505063906245, 133.562005296988, 127.044531226006, 141.048517905679, 129.114777939394, 150.520913308222, 138.994614847304, 142.442868149627, 142.720187324669, 127.25958253441, 143.581837416193, 136.067346019563, 143.307066612721, 127.914233834425, 137.806662527395, 143.204655813008, 145.335654571685, 122.440292946816, 140.741596261868, 131.310836508324, 165.953072150704, 100.190705093714, 142.500811625926, 149.826938547279, 140.14667134739, 138.638058262607, 136.581692147586, 99.055146411499, 134.770220123545, 146.588598252856, 148.777355621638, 120.47033775199, 154.078585801355, 126.061611855766, 137.98981185109, 144.165502172977, 114.463658778914, 120.999062149663, 127.907691116525, 153.258456027391, 162.544250688282, 143.126645828658, 140.998666142842, 60.1693189747557, 109.99334939028, 108.97760663056, 123.901501506289, 138.869051939516, 85.3561196959086, 128.39122989894, 129.53418990303, 156.913140684746, 132.41283709547, 109.27186927041, 108.451439747572, 118.820786711379, 125.730188666042, 141.872857147389, 133.457063026614, 155.519154413594, 120.41714383473, 169.17770162276, 135.122349353664, 136.48755244081, 162.456485513452, 143.193678764436, 155.097941081006, 107.195746572003, 140.773425193439, 155.885260630883, 135.789909064891, 137.280088960015, 109.335295522562, 113.787643500157, 111.094034070882, 115.518820379996, 144.524758733869, 168.41065483364, 123.028149094477, 128.059148492489, 141.832026768181, 134.189777060501, 118.84876647535, 151.626590709201, 132.72312627307, 138.62311502366, 135.434684834801, 140.169576273707, 138.5803513209, 141.470358086462, 143.804792158669, 139.18213131463, 152.143122976581, 156.430150185047, 128.427567803258, 103.028966027859, 117.475212187312, 149.435735430527, 120.380067921282, 131.313129379638, 119.160451628629, 139.792458222047, 125.494550570932, 123.061602477727, 162.18701618063, 136.81165269274, 134.849493893978, 116.402314167231, 153.897799789764, 109.468647826837, 138.598273486611, 162.545913034889, 142.922856868002, 139.54086100851, 111.373181196497, 118.213262559511, 120.803466888233, 127.446677381235, 142.528970907967, 123.971521192895, 147.689203087446, 130.318877211534, 144.084076635562, 142.157145418559, 153.708037115319, 116.426200396671, 163.705487072059, 125.065467412222, 133.477480239971, 150.052458672771, 155.541866839011, 123.684543668382, 121.219618490842, 123.158739958069, 154.109039728733, 137.85691474936, 123.222761461278, 107.390319921908, 148.679368444609, 104.66226788314, 133.107752699726, 148.528558274647, 142.539605569757, 158.974640031042, 124.333961130073, 122.298801079164, 119.772797522461, 98.0137822520865, 122.182418629255, 110.526566397994, 129.673144119503, 146.8423792751, 134.08167815722, 128.062883757498, 133.427616042018, 153.297528684351, 130.722015297922, 154.454329623807, 149.977867392662, 132.52752187043, 155.686048328144, 114.099798042452, 136.771608737138, 119.067412060751, 102.648434086658, 141.521817669457, 119.479438023004, 134.927711207624, 119.821407590428, 136.508671152961, 158.323809806683, 126.307546114322, 118.581190239354, 121.651005489028, 94.5718383891116, 132.875566219288, 117.613118410876, 110.538445116106, 129.891091865458, 138.915607462742, 112.114666455081, 108.77583198129, 89.6734713330372, 110.23599936572, 144.447695737802, 152.760422891188, 142.2094701371, 116.867708513999, 130.434356242693, 138.311362295203, 93.9587333736786, 131.447231945726, 147.734226668817, 105.281643585448, 123.703180534461, 153.934776342915, 133.539916857777, 150.39193514071, 123.236456785055, 92.0471560055221, 121.442341525396, 119.656529633231, 142.476621265468, 145.712628293239, 130.570695872649, 132.900460112259, 125.020142458711, 110.315171432545, 143.113506325642, 154.320506242768, 150.231388611045, 130.872905814794, 169.457249862469, 154.080394643289, 147.627405716975, 142.882070759351, 107.721280996187, 137.112043782807, 135.413439290342, 133.708688228308, 126.794780362901, 141.210813984923, 134.306244856562, 109.707198000365, 143.111450322792, 101.243341480346, 149.198777859531, 157.855544351392, 150.795195636475, 149.32907618853, 92.3964326062355, 151.525110420813, 116.425085397764, 169.82892406831, 146.351806240975, 120.645028118085, 149.901393393954, 116.180121213734, 137.821356196666, 120.614433284377, 114.765545702142, 153.037367883516, 115.520111635909, 146.965836014369, 113.180206045568, 126.285059349404, 123.576562773487, 137.888462988759, 110.978183785024, 132.501960410268, 133.715379429704, 131.808666431242, 127.334448371176, 127.092371491555, 123.070348702108, 144.011175768375, 97.2447119629104, 138.578925472884, 142.829100657034, 152.224385204405, 149.376905365233, 99.9869945405216, 129.92777884392, 116.009215792739, 130.277059044446, 124.314628639506, 138.405834027465, 112.81155227142, 139.486111770682, 121.102401402071, 121.009826270593, 145.754007354571, 157.529621240495, 153.322585954507, 158.68046427138, 120.139933155706, 136.556874068715, 145.710734155914, 126.631137304482, 110.58466743468, 146.634659069238, 126.681087888923, 110.23069672533, 122.896790861262, 142.318840157134, 143.777921021293, 122.287503158632, 127.807032603528, 103.362100821675, 117.366803131569, 137.770375961909, 134.145678704552, 109.461130072943, 134.231320299563, 139.33792502322, 132.115575498608, 131.992910719487, 116.002248711452, 146.792465075008, 146.966223723612, 117.748871195526, 139.199396445753, 125.962861984765, 148.214314071088, 134.439333003552, 113.350057323126, 138.31256442077, 121.963582217693, 102.648835872024, 115.955904325127, 141.162844688317, 137.078063576444, 138.848356000979, 96.6458510097381, 112.836177914455, 142.378191678091, 119.914359908951, 132.397381291061, 154.376017614741, 142.796452911684, 128.172779257525, 146.176237586964, 129.172850339298, 146.307968786529, 142.93710104691, 123.738060619528, 138.690986491554, 133.026872610934, 136.082271675593, 116.386836308041, 132.475586793173, 139.492649555676, 116.557413822203, 119.1764529224, 142.832131103173, 143.053694611974, 137.293659525224, 128.114090542736, 115.827748390222, 125.18383008636, 144.727109673538, 134.590509410916, 154.399149346315, 137.330546878952, 130.427761136561, 125.429848674276, 144.808548829883, 116.003491583985, 123.533808034448, 136.879383994361, 153.048547850512, 153.813536152481, 105.785528307463, 132.351108708463, 125.622897541109, 142.537663456415, 137.74000372646, 137.69954777966, 114.811623406785, 137.017819165821, 110.606454524682, 139.936835123461, 121.47544419198, 126.104530505008, 106.333271994625, 124.289979753413, 121.146347326341, 124.096071194867, 114.124259194134, 126.19012360838, 138.320437974014, 132.097888278771, 130.056481901173, 130.483308047784, 128.969463308152, 144.773678205787, 107.188751371684, 145.068624743759, 139.083228342662, 155.002858197125, 160.973959153877, 138.806641018277, 143.045884714012, 157.450222490287, 167.326439554092, 124.498812561965, 93.0758576345132, 114.536552158294, 113.646143218986, 150.805402454755, 127.070678410829, 127.777650827252, 128.709138927485, 128.474858482747, 130.217841806472, 116.21170038756, 125.55385322099, 135.193290112493, 136.664982189949, 119.577154919347, 95.1376004269681, 109.171486375998, 109.827200550429, 96.6979491053743, 118.077673596317, 143.293217438112, 120.678866741995, 146.157442801961, 147.915161569996, 153.188827600103, 150.891270229724, 117.238585948091, 127.432862846515, 140.480555908886, 130.721328018565, 133.983401212029, 132.118613490156, 148.080871307101, 135.044308482046, 120.878582408459, 155.98556385099, 134.351582455784, 151.997972262969, 141.892823554672, 124.179631020999, 129.046895241001, 127.522676492114, 146.177858886265, 125.3289058232, 134.065128138331, 136.605801442546, 127.978790426409, 105.732549860998, 128.61646858746, 95.3030991633086, 124.461005932173, 134.250084719937, 122.332065283302, 122.929009750351, 140.402821667107, 121.449714126167, 146.157419864481, 125.935542452916, 130.312836764512, 130.471951876399, 129.150994611835, 148.564000642491, 132.062845152857, 124.427765627369, 135.241178460239, 124.071750361609, 138.948456050868, 123.88908836779, 150.873991606483, 119.804983193777, 128.344704529586, 97.8089564987991, 108.337564377418, 155.269203414105, 146.226663247349, 132.314688085973, 143.491075792009, 140.097922745861, 98.6397278835761, 109.852695005245, 137.829378333052, 133.459132549294, 138.707212985759, 137.590552985842, 160.052526718317, 129.445682228295, 135.138829677978, 159.002361415231, 154.81518659977, 147.678304904904, 154.080670181639, 119.922857061337, 118.4154979509, 130.494006566859, 129.631952014959, 160.397475416903, 118.63903770187, 137.722677239835, 107.748213353862, 127.686590515336, 126.739972583846, 145.161156897723, 143.432859989091, 107.256948745398, 122.799898979133, 140.415093137385, 122.86519918516, 103.970336280038, 160.770197806312, 118.767062584273, 133.342880699729, 118.909841990748, 162.664950876291, 129.903110141533, 127.959299745386, 121.993422310957, 137.222851880701, 152.300664852649, 147.103638433895, 169.176706950475, 119.924310418001, 116.876446294973, 127.467349700851, 141.112980661421, 107.753111481785, 164.587254560599, 106.202828099119, 113.143190961109, 143.57828056772, 137.822918155354, 148.272512406766, 146.704394707203, 137.033286092294, 141.869948975021, 144.876481446737, 105.101739617582, 162.545988361853, 133.612296702839, 130.585973591286, 147.905144187625, 156.801322339968, 182.834011190526, 140.516060847822, 109.925451980456, 139.533564373896, 133.407810263343, 148.167414946416, 109.1514090517, 140.5606366619, 148.54564704154, 99.2162710601569, 177.389810333107, 160.979515555033, 127.616483295536, 155.327747486307, 140.170702470886, 138.460006282656, 147.982715938046, 136.602021174112, 155.819013689127, 149.770035470818, 165.038866792414, 131.231082533609, 146.649837745355, 122.390323954206, 115.261172320898, 101.629491682566, 124.249502987934, 119.992079795456, 126.987899624569, 116.013586857599, 141.175050505318, 94.3702363550223, 161.00151605011, 162.152070055901, 99.5874226864903, 136.209637310172, 119.770318819783, 130.621947416338, 149.242090009739, 112.847692322057, 101.602650596029, 163.697534696636, 128.516675819128, 108.594774280835, 134.801355963555, 127.127913980044, 156.044148763511, 118.799581729085, 119.456427042467, 123.193407502666, 129.650815173057, 130.511793877397, 128.827432229607, 145.234855390829, 111.091366503873, 133.540982938299, 105.185657503013, 129.328532810021, 90.6741207270991, 139.836505108174, 120.241616030779, 119.903070315194, 125.966294310554, 146.95507690941, 153.424844662112, 136.70760648358, 144.272400113788, 140.000701635658, 120.020522603003, 150.665664728697, 159.027666858043, 128.754802655373, 160.628512310171, 114.111765547307, 133.520807729764, 148.335230677802, 149.19692536851, 136.61374864356, 129.785521248081, 114.716563600954, 147.187079477629, 141.856305869022, 120.911692548052, 154.954993355505, 133.277994686908, 130.909396963747, 116.893575088089, 104.403394612948, 124.650022093985, 116.043993345368, 116.725523003312, 131.305047569493, 106.781214271267, 121.817723554435, 116.145224155057, 141.780939700161, 130.834384137038, 146.106517359137, 122.282117771939, 105.316576677096, 151.094175178629, 139.86085899791, 127.259714669242, 135.451780076225, 145.348128308945, 121.203089747129, 122.181019318003, 111.794444695347, 123.830561415712, 147.785911907939, 153.900789731656, 109.961208366164, 140.754064300705, 141.483795273117, 133.719092110131, 142.166880420886, 100.550794675294, 138.772052500367, 133.545163665741, 107.016733652012, 112.457261723564, 143.117959884138, 144.057773192976, 114.424813708526, 155.102406207418, 113.990515318605, 109.075029329912, 150.048702821194, 127.432932297384, 132.829077497682, 125.93351908619, 140.756445581933, 144.733241613208, 139.016387448758, 126.160471586996, 117.409771773971, 160.221614590624, 131.184677664438, 103.838229718882, 133.750670027393, 118.636065391616, 128.015135601365, 110.079979144882, 130.37031313715, 145.0631274286, 116.17409741821, 180.395535894007, 150.537364142672, 136.374667901321, 139.649586691253, 112.915322437422, 144.48150041013, 125.59630444217, 138.266389793719, 114.434989439568, 156.848655377745, 121.117269295817, 110.425979280067, 154.760363153203, 96.7817390455463, 129.501231082393, 130.635745130055, 131.569136420871, 150.437900032627, 173.347542875526, 132.795890250267, 133.886411306866, 125.200148436867, 130.081979750479, 124.796966638545, 116.692715162293, 145.353241392742, 113.793494017422, 117.586859446122, 127.928968064097, 121.528314799326, 127.794818492562, 147.250714789898, 161.122357271379, 118.109089120937, 128.952458053167, 138.996173849172, 138.221943931772, 108.0185446233, 103.046408241933, 101.264523897945, 127.678478367335, 120.273392709063, 109.600433046904, 142.25914648762, 146.37670518736, 137.784855847631, 124.45108320612, 150.912217473368, 159.099953388739, 82.5894715175875, 102.027828236891, 143.73181320256, 113.375581606366, 112.924965423669, 135.134755343086, 131.240481840591, 145.951829618642, 115.615231881021, 130.358802735172, 115.401875588572, 149.465695875582, 112.949419109848, 112.309342406908, 126.133590765299, 136.015906683903, 120.943156609271, 89.8751852737519, 110.195879022888, 134.308997605828, 116.77085568501, 131.633257826643, 104.791228914545, 130.473381361759, 122.762779487202, 120.523133355992, 110.344597768638, 144.307896484695, 136.391640302491, 139.273475592536, 122.286667956324, 137.303345889298, 112.675370406321, 124.499630625196, 99.7098392220911, 150.797702178324, 147.096535704989, 144.150522060511, 129.489900903642, 120.957379665504, 85.8182636411609, 145.146573405562, 121.775190820357, 131.484260486632, 118.979871264788, 133.222123726278, 107.746928705019, 104.964572021249, 130.339093017691, 148.509883208453, 128.33691828747, 155.364262574751, 130.406646129336, 128.899784568202, 131.000552147243, 134.843814750649, 132.42156024051, 108.195425476624, 132.691391041803, 92.2828932817969, 145.555772682892, 126.435620892173, 104.912313694024, 147.895096085499, 102.399250661954, 109.079410203775, 133.5143793497, 115.675000228886, 124.592974278144, 112.463467708587, 123.069809466833, 134.59934915098, 114.287789957619, 138.172196703519, 129.94222603649, 127.844821162748, 148.291872313406, 108.459409461403, 153.339091178111, 120.371283581392, 129.656387196483, 173.200330994469, 131.656901183161, 148.20261968281, 110.760212728924, 111.350279916725, 136.654153379548, 168.855883509365, 154.849854315833, 143.167793781757, 140.176581574849, 119.996977490949, 136.790491152155, 135.073247579071, 115.6733058206, 149.733889856814, 107.10305287779, 143.995560405192, 160.31392754033, 125.340781644463, 143.891502847527, 140.614014206614, 131.773856542675, 132.643430954266, 145.902309982646, 114.854786159175, 123.769819252427, 139.620211303971, 128.062642344432, 127.805068463436, 123.854095948522, 137.817825927887, 101.728636737509, 107.632220740302, 145.033424559606, 112.24056043064, 125.599946924129, 156.295761636504, 146.723366198015, 148.740305204996, 122.239375458619, 154.867356337047, 142.050732147894, 133.101024738851, 125.34904918756, 145.934919887708, 138.473071815206, 128.040407691307, 124.306593594175, 163.910706606794, 113.865597411474, 158.27165843043, 159.342480965442, 124.230918906264, 99.906386109514, 124.988915018684, 110.907722498636, 138.785651717365, 132.52535352628, 115.885803746979, 162.961137141656, 151.130354692142, 101.830764458806, 124.787877929197, 153.770553969803, 121.850202586639, 122.964059314475, 136.905721399885, 107.048934244598, 121.483318379207, 151.534643477866, 123.578858543821, 140.570077455052, 131.476419945545, 149.842629753361, 116.442099301791, 102.892857946923, 126.986359738641, 139.546555804653, 136.602444869717, 113.346558657959, 145.093542697595, 147.30814486958, 133.935952619022, 106.056950540514, 144.703334320469, 163.372418799304, 103.075053585279, 113.880740882017, 139.791743410377, 111.125637425975, 141.396661557998, 112.702603445709, 114.173438301797, 126.678648850721, 107.649032159086, 148.587419959722, 124.585191622562, 107.477537032718, 145.853275199118, 132.496018107158, 117.824122443182, 135.203541949604, 118.082237704021, 158.73048757986, 101.871188877403, 130.401660910282, 102.725207619259, 151.866851861427, 155.635791574808, 145.702744701125, 138.637874373435, 137.113486331163, 137.267894337648, 116.285972866017, 124.55278237486, 129.435396169934, 147.892033217325, 127.836907876675, 135.031118898547, 118.650472628082, 130.024404348561, 112.352611027415, 109.186857916417, 138.635449909416, 111.194111239884, 159.233920878517, 131.381792835592, 156.180883735498, 142.207874505448, 126.225863277741, 114.800629396995, 122.327825779153, 143.307649362821, 126.85607241247, 144.722319431875, 123.950271406845, 124.893644049225, 128.31030400678, 152.20834220455, 123.869286343605, 153.418278465324, 115.97926819009, 102.092165918497, 129.575187299331, 119.335981091171, 146.090857030134, 160.372479270576, 112.006604495387, 136.147882777092, 153.269246863893, 104.563496171062, 109.341323091991, 139.306065879566, 130.257587311134, 115.437957095892, 155.829709810557, 145.42136700442, 130.549663568842, 111.633194107631, 135.484319781741, 105.650879536675, 152.832408126373, 142.07563698655, 122.514761364737, 147.331412834437, 108.529165512143, 122.833329811659, 164.635426849046, 103.684686691589, 90.0141521669223, 91.2587978711429, 160.480353612563, 120.229099624873, 124.46535675042, 137.350240264061, 148.948233990367, 131.273453878474, 146.293760604878, 142.624035134852, 132.024308224919, 116.852279670789, 119.230791674427, 142.004083823829, 166.018873340576, 124.966510026659, 97.4223133342665, 105.965005824399, 152.738697804473, 119.737516487043, 155.521087977229, 159.616157195678, 165.884110640957, 130.642259340772, 131.423311985721, 132.933962590443, 126.601018422816, 123.811493243231, 127.560896455709, 107.926469827858, 130.255953452816, 131.406910571393, 133.856629484085, 144.787392317015, 139.905141156111, 132.231492298073, 136.679899017745, 144.010774807515, 107.632919080555, 170.762037641965, 94.9719074137996, 131.35269630269, 127.296388797751, 156.672237981962, 129.045667459914, 117.550240462572, 103.886942680477, 117.020079437616, 103.57394737739, 134.710117178166, 106.36104017658, 108.020766923551, 126.815092186054, 164.868800579801, 105.187159187964, 115.07884657371, 133.102445147202, 115.87553610053, 154.324725963043, 97.0330394442614, 119.210234815059, 153.798935527551, 122.804090468301, 164.918064934528, 127.436107132849, 116.062907329442, 155.417988549845, 162.933343718187, 140.590328494161, 153.223845004897, 100.733760778897, 124.634697676372, 114.430928194245, 106.057802067706, 143.480492619223, 125.569848114261, 168.225868883741, 120.1863464457, 154.312998029333, 121.612487158844, 144.396157512818, 143.716868773865, 110.595629503291, 125.022808123921, 162.247439119874, 112.150649464213, 162.08560040835, 133.648265471636, 119.897913430006, 120.605425976574, 126.246763602705, 127.537232365158, 148.619433585273, 135.23054231322, 110.660765049453, 129.73232972608, 120.390557201238, 151.538449269189, 135.24438791229, 117.035175991778, 100.29163569261, 149.773446814249, 126.638522180733, 129.9412364265, 114.140912000095, 123.04666571405, 153.116237866331, 136.341409164577, 129.156366761895, 156.357292429266, 147.795377593972, 132.671287458587, 146.052463933217, 111.498471620579, 149.355411897361, 148.12247622865, 138.555657917492, 127.491113594162, 108.533753966674, 167.949599521667, 107.098214241619, 117.385492457392, 125.988830290073, 146.236015647026, 127.629195585209, 143.353655132829, 134.220550624006, 125.385774684179, 146.366167282009, 128.545759940098, 129.312706603737, 123.820546122557, 132.898582434448, 143.07341702838, 132.036782343044, 132.561284559929, 102.610966440065, 146.73871235811, 134.682696381352, 129.894481218792, 122.861901299689, 126.082536156701, 159.12315571443, 120.485987825666, 101.782629142714, 140.438911490914, 124.610845562225, 106.004770401538, 117.118053004731, 122.546499153441, 142.653145474055, 137.905177702379, 117.793239208045, 144.484248711807, 129.58133893326, 120.712978111895, 116.090348781836, 131.627327454507, 161.231095455857, 138.871358784571, 143.083262965666, 111.041373719374, 175.784873440532, 120.168961027572, 154.241193670319, 156.022438803201, 138.381198336062, 128.519890513633, 147.246914792355, 143.456066092671, 154.520404827933, 129.296862342342, 171.383596592221, 127.733018298994, 136.475532858103, 138.922952117548, 138.921082114146, 131.743602996547, 145.976474438142, 149.182528656815, 131.67754127805, 107.978621165928, 154.257941355674, 122.531407616294, 133.206106817796, 151.270901544179, 164.70471409173, 149.207401231534, 135.548175384115, 153.769805607275, 96.4522039728809, 100.329334120951, 166.049397387996, 138.353746866818, 115.928700394678, 113.890733725343, 144.877768482449, 126.843353511922, 135.117654883726, 111.282435389149, 145.629336155373, 121.789072202942, 118.324068865751, 92.013967884522, 112.715884866765, 142.36203883081, 133.088451642029, 147.926086315755, 116.583929618424, 107.796062367548, 124.596873547842, 122.278600507946, 102.135528046748, 129.071864081607, 109.971244166631, 122.287298365939, 140.45360123716, 147.573104288054, 179.79058664529, 155.832842471246, 135.811184290268, 160.515659679939, 102.81794281324, 111.617436821696, 138.83132447241, 129.899747723001, 137.073914038993, 142.916844739352, 118.157459745399, 147.488837893422, 136.11116327656, 137.079916708252, 146.901547715547, 120.864625286074, 160.972443761981, 106.743912777237, 155.147384211628, 150.047903550778, 133.062387321998, 105.565381827038, 144.423666799577, 123.804367326282, 150.398104748229, 132.983795636364, 142.874110589054, 151.817936086136, 141.594343028255, 148.409210412374, 147.747874561258, 105.435331545639, 130.676692305642, 131.097193220981, 133.610658158387, 121.718364607682, 114.885521133644, 163.027558292912, 120.179990097718, 140.776421600469, 150.134275579717, 130.783653405254, 123.393508401591, 169.28498940962, 134.168844246331, 137.616710664241, 137.581474899758, 138.997254707429, 150.870319446969, 138.998195444549, 119.676669132485, 137.067205047594, 134.956325733579, 145.414105252509, 143.362080733009, 138.581371285092, 154.313486948091, 130.064757608322, 120.143252673566, 134.177299897653, 137.95069027184, 113.987241313562, 143.740059066446, 131.651057037882, 136.62655758667, 122.44954428237, 117.067473151415, 89.0306701558918, 145.453409328277, 118.571855515767, 140.225054241497, 158.496038314483, 149.737463019356, 127.631951856811, 130.752220188436, 102.498179786604, 113.68968486996, 115.991372997718, 160.306266746301, 135.559380871811, 158.095529231037, 131.255791268316, 150.130661384924, 123.170828650307, 144.38504400018, 124.529554460997, 139.359373921508, 146.495539141394, 124.481640175383, 119.266357782335, 106.795394693903, 115.834884428564, 133.439779517963, 134.774659843174, 117.405797366058, 101.224016490935, 151.458396193672, 128.086093397861, 132.713191240208, 102.051349623556, 116.644334415796, 149.669400607059, 113.675898841417, 130.243346099845, 140.906256754862, 123.61110607096, 148.27307725932, 128.093245817149, 131.900239898163, 120.948095200437, 156.873915403712, 152.959856282899, 145.019557301099, 144.414168099628, 141.705044465094, 125.521458595163, 115.878945217235, 114.888222369117, 158.418611946732, 124.716486544099, 115.217695170964, 119.872271394334, 104.126883980031, 147.553325277707, 114.532055787288, 155.658998564128, 134.170434746909, 131.227877876692, 129.075621104032, 107.924626972777, 151.938133822399, 112.17358307487, 105.079169220439, 128.558364471562, 164.709221654358, 133.881970253882, 144.988747290105, 95.2161154699737, 125.196083922723, 150.409760551118, 132.513462562739, 137.688503044473, 111.965232737212, 126.922852109989, 122.570530726148, 126.251820452511, 142.871721924132, 130.56880815259, 116.203523338737, 143.690849342541, 133.052682048745, 176.057844895502, 119.617194775184, 136.654631769934, 123.660825507364, 84.7499244409755, 124.348419465651, 123.625905589286, 120.775772447095, 126.838082196715, 150.848624946425, 144.745728284066, 151.549567289817, 134.231709347251, 120.582792536103, 108.516642298264, 135.410289672478, 129.809824474923, 141.533580370354, 110.718635495617, 133.689626336917, 140.690458969448, 139.082400840659, 129.860299987021, 114.170330898579, 152.350938150883, 137.819010175983, 132.095459736011, 108.335884881678, 106.733596506064, 159.666890478288, 120.276829769972, 148.343891286135, 119.913148726827, 110.343702187028, 142.674142338596, 149.799311156544, 113.942267305251, 117.565757946862, 132.675689672018, 121.0095850049, 131.250527632738, 150.71713027888, 136.540125621903, 118.940117736066, 116.634314097423, 130.135072606851, 107.1557789172, 100.281203203376, 118.058642504695, 139.50543344431, 103.696060019662, 130.970791475479, 136.183288086773, 136.080196340148, 139.944199169189, 116.123499660348, 128.947377070983, 113.63022173075, 107.64454317715, 118.965034444541, 133.72312540351, 137.617846893671, 126.209284645265, 98.4005644353532, 106.896072269076, 99.0158306017258, 163.033127917409, 149.090193901367, 166.124292704161, 154.255883250106, 139.300244642225, 101.29486861774, 149.963619042338, 108.601356970868, 137.316044830115, 126.821094235234, 154.389435458792, 121.0661426778, 102.2136218112, 100.903003425944, 135.586477215123, 126.047906263778, 98.7302513797279, 110.063855425044, 120.081685555448, 113.911853440709, 124.219224098596, 98.8358674753198, 143.135622610393, 152.367346840291, 128.82025097944, 152.116799458405, 140.67224161603, 140.269792525587, 129.245285188069, 132.223510469604, 109.00704034565, 147.947056746093, 148.284322856894, 134.202438183541, 117.79031292912, 125.214301393514, 141.528602757734, 119.49169079895, 147.08222757536, 115.401464881188, 133.174587931761, 136.670285945351, 140.762086928907, 151.391895705376, 167.58225660797, 134.360895208079, 130.600112304387, 159.241823702154, 125.681100586638, 105.156981904449, 94.7770093707891, 111.199492023264, 122.717104798647, 137.941228914893, 137.027839409748, 156.500060804941, 129.552919271655, 134.527817331909, 124.589534185029, 109.180300686748, 150.95736065016, 118.081693380383, 127.110467397369, 136.6234827589, 137.036231637628, 151.675941122554, 143.538607532612, 161.670505126342, 121.516079596479, 131.274352203041, 153.004792530228, 168.980802159862, 122.371585340418, 159.009469334482, 142.928730510024, 134.964974165536, 153.039063704925, 157.382650016589, 125.629964292683, 112.067661173393, 159.833988286743, 127.735656030627, 163.600552747313, 139.345916074438, 142.185296533763, 118.280116485445, 132.651922838088, 141.794592813553, 125.189010126023, 129.627904470372, 123.584161087088, 128.04881887688, 135.319177962123, 102.914997756131, 118.130171085004, 142.404192513134, 92.7073739944683, 140.921278292877, 122.516011864995, 138.588753119388, 162.018405073636, 129.492960412147, 105.778438939096, 129.122820601398, 129.540045533203, 126.904353015676, 143.212677113349, 136.35970764561, 133.733905679712, 118.800065874646, 147.330195646933, 143.056159767577, 127.963900013773, 116.855550078899, 126.490623725874, 128.882997412238, 129.806434296103, 146.397179779907, 122.087982507606, 99.137062850131, 134.506713330108, 133.930042182567, 137.833943004166, 141.062923977649, 132.705665012965, 130.776053108617, 129.364635083967, 136.106507766479, 121.303210230158, 189.680424791271, 124.990339507657, 138.548722647864, 119.069777847348, 118.990870435948, 137.249726538267, 131.192814272716, 130.301721488117, 150.137739062728, 136.947072509457, 153.806704161067, 138.911835643298, 123.285866143944, 128.26344556637, 161.883113293483, 124.01143047258, 121.07760548417, 141.553697424309, 122.108935493152, 135.069677938981, 147.876182228599, 129.380251313198, 129.10644719401, 143.558782391739, 115.19869682462, 130.70678637087, 124.128785353281, 121.669033159436, 118.406898400734, 130.635865042715, 168.182085369026, 114.26469309528, 123.456694634054, 119.944537991423, 146.043440837184, 125.307370673562, 131.152709953995, 125.760645134549, 155.087482992354, 115.729228855467, 96.4247330035824, 143.400940247971, 126.136695659721, 154.64591462076, 127.29715837606, 121.830357637548, 119.506729106398, 123.497401746866, 126.296395866941, 140.223946198379, 130.510471439714, 154.598218378134, 104.84933357133, 157.698229220845, 123.720076829543, 133.104563106685, 115.736381137475, 121.021533472027, 119.09818817474, 118.804249323108, 116.410265941665, 129.66231434322, 130.84381607855, 150.684640064325, 129.396241996989, 151.692325758151, 113.068031187084, 118.370989830817, 133.965169971711, 124.394040131445, 125.556806954306, 169.272326092507, 105.442404654682, 180.827953651204, 115.392263711208, 109.908136477775, 153.914399334679, 133.376259348489, 130.776207885262, 119.337755840269, 120.515552185505, 122.917459130585, 130.23143109159, 109.912854896769, 162.941226309428, 129.454540335444, 138.137019949503, 154.099671633627, 144.457117114603, 92.6556242599013, 132.656683636164, 149.894261822086, 162.780244109529, 155.892266433621, 133.262205290205, 156.177997660973, 112.095123459179, 148.656898951237, 141.990888693013, 146.176383180768, 147.889644111961, 107.044785776925, 147.94906207868, 121.550370160898, 97.3735094011025, 138.247831662932, 131.674772421094, 140.411227879614, 118.634450640396, 150.346615145711, 131.000273997281, 115.162056324866, 133.632757557819, 130.825649591138, 133.986625943988, 154.517514560411, 134.180451500942, 114.433263472851, 119.752679037897, 98.3917657704355, 116.965302763087, 133.705413336067, 137.680843590457, 124.584564100316, 153.121098072005, 94.7556164011726, 164.888804631179, 126.474850476752, 140.698152177994, 147.878547175249, 124.707337117157, 162.544780258517, 154.407876752911, 149.29236261271, 109.697820995016, 130.88812097634, 143.043663914106, 139.359502078463, 144.517807434436, 104.25585337502, 115.042685106392, 142.323508245439, 118.457751707777, 96.2047411522205, 140.925433523775, 125.816562136919, 151.829742690957, 126.208330758939, 159.400188027981, 131.932094667735, 113.224467439373, 132.850171240549, 113.212816647765, 145.034798361065, 80.7114628590339, 123.480731894465, 135.412574791918, 141.25208900248, 124.05023846817, 147.575128705658, 149.568050447553, 136.656953184441, 145.298276209916, 116.359250437086, 148.943916064108, 129.496832762971, 96.7843340951666, 114.817552752606, 120.758412221144, 116.406425713553, 146.472561729845, 132.594528977749, 106.919692928835, 130.565422426135, 157.516194555665, 129.618590610655, 129.575209859609, 125.948139883205, 112.957960846911, 120.039542771097, 119.411982135166, 119.190910982832, 118.475530497374, 132.06571541082, 160.469258063002, 138.49765948974, 133.858214718739, 168.470163889693, 112.163784418261, 124.440295825193, 142.063763803759, 124.472432143585, 99.0011999423785, 151.515467532616, 128.886274085639, 164.560699310729, 126.416208040094, 130.227022963169, 138.915689099205, 109.930166561753, 134.046548709455, 152.923709410068, 124.409282678551, 163.352235710525, 138.547034272117, 126.748885737308, 118.311603568695, 124.004082635982, 126.110573742498, 126.354152144732, 159.881801784029, 158.363410314554, 121.865898321189, 142.71533993267, 154.98257118234, 153.34986251065, 156.521623787207, 123.837702905086, 119.680991877975, 142.941026488348, 102.514912152969, 150.667456653162, 144.41370928567, 136.575340118881, 113.967258336315, 144.978351123665, 129.149109934369, 106.360444179032, 152.39080394219, 114.693702554463, 125.918768465125, 118.294946323449, 134.884203709964, 121.096159296586, 136.726110819942, 148.484333578726, 148.90893428071, 131.480152906173, 143.848049981479, 149.74794869271, 119.936970528747, 116.129552963316, 152.280710867526, 127.523599604805, 149.797524838194, 153.540066455462, 138.905611716897, 131.425900481483, 147.554405125353, 160.051394261813, 121.678897917339, 105.722426653591, 113.685136104296, 157.236938960715, 144.795029456773, 122.098208925953, 136.918939708082, 127.987927914872, 110.297549018914, 140.293208378295, 122.247461183241, 116.248681979852, 152.0291584919, 103.018587577435, 89.7625625167968, 129.381991080451, 151.704692281857, 141.717199989236, 126.0937083439, 116.68093301883, 114.226482596517, 131.684178751133, 132.239318273674, 148.625760308162, 120.126301810289, 120.740831680931, 128.727035306402, 108.007726108132, 148.317895753524, 137.214170198678, 135.977815500189, 119.435593284836, 119.94624567898, 150.377855747947, 143.703535660987, 125.998642078877, 163.709377085849, 122.507381997086, 137.51409457905, 142.643094164662, 137.356709528472, 140.165307427501, 148.300944596356, 151.142188867961, 96.9268434688049, 117.178377380117, 162.681804797855, 130.702906067378, 131.849773568323, 154.559300624432, 133.525677015508, 122.366817598096, 124.936281804221, 129.157931528869, 113.573477432843, 166.172320053831, 145.774112380811, 132.950452003606, 127.373413846604, 84.4741566398741, 123.854431673748, 130.132466529579, 142.259570052495, 149.306542115124, 121.654720551677, 112.407948234256, 127.681608396388, 130.714401394799, 115.963698281765, 108.91328871222, 128.769323822958, 140.520031624568, 158.3285354661, 129.27999921927, 146.573145899197, 108.169274946751, 104.801048801398, 109.370725658383, 146.84080561975, 130.777060177094, 149.33585711864, 161.383625277085, 96.9559012283415, 137.650024536667, 118.314530909377, 139.922929592132, 136.954424165745, 130.800549058675, 168.304132125769, 125.019191108454, 138.794496473902, 120.967211023337, 123.92455527896, 124.810793861402, 138.519151878088, 113.231268481864, 156.971617846701, 114.796621622696, 109.410975161585, 105.40121053824, 113.575158742023, 122.371782349821, 175.007270663211, 135.06264693623, 103.005385994225, 136.875250424597, 109.098258351149, 129.525705407362, 107.544041450497, 149.20877706756, 106.665324652892, 146.829968042701, 138.981523741324, 109.806025569435, 135.110878765754, 124.705315528689, 131.461901186169, 127.565170653386, 140.551135891524, 156.022774882674, 127.167474037518, 150.77635305063, 142.261173563576, 115.976341441721, 149.1636225972, 140.067241440415, 108.603377831497, 148.89849186055, 121.68133314749, 135.302902350526, 122.424341404136, 146.259685275803, 104.501935449629, 125.830699686145, 123.398733196565, 149.460283287164, 156.630570242622, 115.832888427245, 159.086473658766, 120.65710439316, 119.637946278768, 128.88794647484, 137.635270976426, 136.155283662229, 134.528079153604, 142.939268256111, 136.926760250468, 117.579856749171, 130.811695262162, 115.685899207727, 122.182876972371, 139.146029050247, 144.849377103447, 120.726140938081, 161.951859861945, 132.6757087179, 115.462993177725, 119.882974595685, 142.038749600644, 115.557805199337, 163.55586731633, 152.791914285431, 142.335545892806, 127.549022262083, 150.336741993669, 166.223008195418, 120.746653355739, 110.069784770379, 116.549133344814, 126.450520490265, 161.013530975216, 100.765174949484, 135.388762153665, 149.764566912364, 134.371638502209, 96.1511900865498, 109.655323098986, 116.842994461713, 137.586027743945, 126.360614381878, 144.661876355567, 130.631430465752, 147.645542695893, 146.228257254341, 156.418824527967, 139.360795240176, 150.401359065894, 134.018812629826, 126.551985726443, 133.80632872193, 120.164947051652, 113.812690575893, 115.677699254794, 138.912131565865, 157.005489488615, 151.521229575791, 125.143285418512, 144.191762175437, 131.426066395354, 142.116064630156, 140.595785274985, 142.666844095393, 114.595161272219, 123.72544806995, 133.654308739806, 151.383311693716, 179.714673106886, 116.540952575803, 134.042552487078, 127.769790469996, 107.871444298805, 147.664902682494, 135.890278383956, 132.722609940586, 129.240002170077, 124.614978319116, 149.177541711601, 165.125278021035, 146.643786138368, 134.117614486842, 142.661180648207, 125.239228372119, 139.661265240026, 129.324267488796, 142.256259257084, 115.591457572636, 153.669271506532, 139.276865299735, 134.076988202761, 118.490466643317, 131.708566421464, 100.503887100184, 101.810377818316, 105.773974318501, 139.939468713589, 108.071028640644, 147.876778102197, 160.295479536923, 165.977712190838, 128.253958336099, 97.2344571484549, 109.825008890867, 117.823737513987, 146.84406042506, 161.001344438922, 129.827152571223, 141.678692160771, 129.671446230607, 128.84060850305, 164.649360905604, 122.61409294447, 134.474691921687, 129.144420944489, 146.822842690289, 131.831696167416, 122.20558571315, 120.209279311541, 142.45606897192, 104.964733054344, 123.022299210771, 109.90838874115, 144.990886104068, 153.532933280136, 148.616041996526, 132.12001723991, 134.432480377952, 134.259670790961, 113.162201764333, 121.305037542453, 126.08150945228, 131.053970884086, 165.135126302163, 175.774166852169, 129.472555645907, 133.629572489736, 143.71746633125, 130.780234515802, 148.896781561522, 118.133372103738, 163.520353248717, 123.37553393757, 170.647337529479, 150.926058921493, 150.630649445534, 115.632917433383, 121.734960005513, 166.268352067791, 111.916600876299, 120.985395314986, 152.913063440933, 128.913904256112, 127.137934194052, 129.106209430601, 106.979066756559, 133.572518852584, 100.326241797352, 135.516630995333, 132.735179607117, 128.649427861757, 133.38531388691, 116.278156721295, 120.217202060599, 107.151402399718, 114.106163408211, 148.371588902403, 122.293178242986, 115.594877905136, 142.917550723144, 138.869765253582, 123.034653929721, 136.584826909661, 138.035639348771, 156.181025816401, 150.506634486139, 113.564337631304, 147.566308115655, 126.706330134498, 124.411589481952, 131.95962233905, 118.713715337814, 138.623172043153, 136.201959216305, 139.753288776848, 112.802558934342, 127.212386410823, 124.6729115833, 94.5854181000097, 145.946236090825, 132.995717294681, 120.057564285275, 112.45037565962, 131.566274156113, 131.455284382695, 147.830825243249, 126.062954988688, 107.204847398312, 118.825830119602, 118.603898787301, 110.567859843798, 149.253487456086, 127.362947710393, 145.013899062264, 146.448773119736, 112.262439317926, 141.360324938755, 124.468179016184, 168.170649991534, 129.336947015129, 133.236904672859, 124.225953505198, 104.589525822497, 137.169579502228, 122.583338933348, 123.18856146608, 127.171189960506, 124.425771209021, 125.708203008475, 115.298988019604, 122.039952055503, 139.037578148378, 147.323468490859, 160.056307934996, 131.485768782589, 132.399114673585, 152.490383611367, 146.218734906713, 137.062113434952, 135.554152181529, 130.732995284894, 146.368676519786, 151.646297166148, 95.2073991255603, 141.748120666565, 111.521912440736, 121.491002391691, 128.591665563624, 132.775725431983, 146.618713720629, 135.583863407339, 111.645765635224, 112.921956485048, 144.056557521771, 125.248926818986, 134.86666918738, 100.027746398905, 108.276252010455, 122.470682157866, 126.567799775944, 108.626100183498, 136.18949967361, 146.968893846274, 124.779935963558, 154.653284179879, 142.113714790878, 142.27537469974, 130.804889154086, 141.401164681278, 97.712152549895, 137.021144314673, 119.075046887456, 139.064403328592, 112.242095781006, 133.173254489687, 119.367283055534, 104.750141459363, 107.700652379583, 141.520981834075, 124.106337598807, 128.221701287182, 123.500285560147, 143.513338575362, 109.244208779208, 148.05862699664, 117.315080910272, 123.709911889519, 155.730436333178, 132.922524465952, 108.902798066005, 171.639734989708, 169.154023791116, 119.56157509005, 146.097941054681, 125.059489001095, 144.293215268787, 141.560256368876, 132.350007249353, 134.764489467314, 93.3892848672911, 107.965051470044, 132.731602618764, 145.245163462808, 132.555132120558, 165.206593610936, 115.901983113646, 159.346017996852, 139.606383003709, 126.295968366993, 101.801509499563, 132.797758436668, 92.0951890629864, 145.126731062786, 114.775085646112, 142.133550556344, 133.358855978417, 136.216151847114, 142.426329474291, 137.593896950202, 123.636118295854, 128.887100776239, 123.236843216718, 116.851231516642, 153.190249311585, 183.349238760102, 128.57008948917, 162.354998750049, 136.121188435551, 132.495048082388, 149.856458191623, 110.155333704892, 140.703731464886, 146.932572269008, 122.032615029525, 119.432503021537, 101.799643411087, 129.955602611115, 135.839868487315, 136.699225663396, 136.860078045639, 148.140963869084, 124.086458333531, 101.888536659378, 119.952091503119, 119.031889374681, 128.591254651432, 154.667570014397, 129.584019784213, 140.307967627131, 115.563874577673, 134.040221704408, 149.593954312855, 118.896525839583, 143.757571625445, 123.193384365757, 126.366069887414, 141.425535452071, 123.192014079097, 128.115829909705, 154.048286498815, 121.98692133404, 128.352307502066, 130.771284110584, 127.400327815446, 109.699244094279, 128.777727353565, 127.089879550983, 132.597900635367, 126.384411721355, 142.820755766409, 125.43425723606, 131.66825070311, 145.672244074408, 121.747646672597, 90.5529841335058, 117.658818322313, 136.963347653272, 143.207224027266, 158.839556537122, 120.059725299396, 113.785533095156, 132.951755051784, 146.045910344917, 152.051579158107, 129.480486297702, 150.182989912362, 140.611910808261, 115.550044696653, 131.890447936724, 138.177728409048, 135.23185960375, 125.545209315423, 109.242759185352, 110.338271738185, 122.616488047674, 113.579199573189, 113.745404583718, 142.056647521255, 128.758640302952, 112.598347328029, 149.865482238555, 136.245233567156, 133.90729772088, 124.937464950206, 114.419117003579, 128.809701235521, 116.820296560465, 114.379426697969, 116.969629390592, 143.69340648516, 115.370188881375, 154.958397404572, 132.361485089369, 89.6831037400408, 119.460868026583, 126.11868156526, 99.6872708934224, 161.167650401994, 142.555935069412, 141.885458977871, 95.5833220434997, 136.467431043851, 134.43499438011, 149.196883128259, 143.589752139097, 186.867072397491, 126.70182692972, 148.02754790374, 123.003456851505, 130.373898264436, 163.684888578282, 126.556324295434, 132.606360381986, 100.379260304095, 140.632371891986, 142.325278026598, 122.43837957095, 143.327973358655, 124.867296691927, 140.447502503524, 128.328498258106, 134.119023536312, 136.771978962409, 124.461203196986, 150.929126539737, 101.510281203488, 134.383154439851, 106.11669862214, 170.14691137865, 122.285680813948, 99.9508425101418, 131.586458709345, 145.821438471421, 121.570738650834, 148.452819251329, 126.782048591722, 140.383194703555, 125.199873762333, 148.218335225266, 143.602059199264, 142.482859387256, 138.208806030764, 140.401125652572, 137.613131486448, 124.983699066227, 135.545472882163, 115.757171607573, 131.926625073392, 104.308194652582, 124.908781869832, 122.904896484794, 121.828377062952, 127.0976412805, 85.5315645080717, 111.881578399264, 140.434075218177, 141.327808996829, 141.637550771313, 144.213401028581, 128.506319335613, 126.363811958555, 110.945466106751, 119.418484407297, 99.4667377183325, 126.031108865467, 145.431394589631, 140.841663638149, 112.86644341121, 132.442669620528, 136.07985893673, 96.3871289836999, 120.117902843111, 157.546879650177, 127.109872757966, 154.893755827578, 176.452070587023, 125.201062707844, 133.25590667287, 111.793622812775, 157.922049854273, 158.714987913649, 113.698067312715, 141.328914573074, 147.864665712724, 121.349365869716, 131.365733383925, 129.606365497909, 164.030523002549, 127.780896967615, 119.424303325303, 130.268147549584, 122.787254572012, 135.783319035341, 127.465962456259, 155.7617391163, 124.142236068578, 172.980274795565, 150.606840666499, 163.00653623592, 140.825135098709, 144.113541189575, 124.493096220596, 141.018642891561, 137.598194633518, 119.306110880463, 128.126921979982, 145.461247262945, 148.346535032635, 116.334528562937, 127.527144785516, 133.135108209692, 135.147912165504, 120.453481372348, 149.296095480559, 102.871384589271, 146.836649596321, 128.966791447352, 143.724397882177, 112.847201494737, 148.492866090078, 127.073987361416, 130.909160530034, 145.53014193885, 165.179469256228, 136.685314567583, 117.357288277959, 117.47769373194, 129.776247306303, 138.429349543605, 128.707859311066, 133.677285709397, 130.912729217482, 120.79989530853, 120.806526646309, 133.964859392105, 144.902389276436, 146.275449663976, 144.176133541262, 131.298212179632, 125.543235151783, 125.537172103594, 111.390637411162, 130.750613236071, 151.599743912467, 143.61785491774, 134.104701256142, 113.477426318987, 131.70133671727, 118.9449489896, 121.485464840171, 158.145593131984, 121.266825993979, 112.603000038802, 141.600001676162, 135.945111422355, 130.884374953149, 122.630880649706, 121.857266897131, 137.217956794353, 149.595377396255, 139.463791877365, 143.647524594149, 140.177033472359, 140.143868104203, 150.405542610812, 132.298340885891, 134.523177156272, 153.522227588095, 136.238473765995, 136.863988430033, 120.001688098522, 115.060273963943, 130.377858189491, 155.143030116895, 132.845688360622, 151.392306154911, 129.215859761918, 125.919507611052, 135.867181845159, 125.559968944613, 102.317679815563, 100.175650709319, 140.650428603464, 130.281057310024, 98.6978517672811, 125.759013286632, 164.776339388009, 144.2785216758, 129.154285019713, 133.764562536615, 151.266060491036, 105.723992598152, 125.949759851038, 144.944087887583, 119.102933170749, 139.043904970208, 130.417335303969, 121.350398201101, 149.985628268825, 140.228807387541, 144.83192983665, 128.81505185737, 141.670093966358, 159.991708548125, 146.515763712129, 127.271891980106, 98.1989110520345, 120.042996509416, 121.269656225332, 127.005579487286, 137.020807990174, 121.703920420848, 142.728516421475, 81.9744627821578, 125.691173677541, 108.631961291344, 113.890541644956, 138.131373760603, 126.319134731894, 152.246595743076, 137.601109690291, 129.77087623293, 153.432040512161, 126.352727570223, 153.714730942466, 116.437304666144, 143.151573180269, 129.810759771944, 122.794061528922, 127.112641069987, 128.316909425395, 135.554486318479, 115.259197340114, 120.494455247626, 151.056545759592, 120.424023049418, 130.696896739481, 148.260077394413, 130.101831910681, 130.635732195695, 135.672918736052, 117.180842627437, 84.2744887003228, 108.211997350788, 141.073536885496, 102.604795190582, 129.779133430512, 145.741938355006, 140.936758419186, 167.565946755245, 122.368238830947, 144.479536309352, 172.125242855238, 136.909260935214, 146.522751361609, 118.579685888671, 119.817874951997, 150.990872159277, 140.288908267128, 126.471831842135, 145.344814427677, 122.456618911494, 156.599320198815, 100.065770634963, 124.894510998936, 130.467195752098, 143.888932033038, 126.440516249871, 140.435812781913, 132.08934345005, 130.415139249412, 133.827473631327, 112.195214459082, 111.066280869118, 125.977557671773, 138.582496351285, 120.352625299942, 100.867967154434, 132.253668212433, 148.890142804949, 154.641332654381, 135.569934585558, 135.5087604211, 117.199890717204, 155.6902819555, 109.981783934909, 120.507760092396, 124.463723931746, 124.719564670585, 125.414342665279, 146.097462238, 124.776713675807, 126.184615077586, 148.388004556574, 95.8987385584852, 139.774265699917, 129.20930170682, 149.919300171058, 115.728780312648, 111.926921223557, 132.924751434787, 129.020833537728, 96.9796278827492, 133.824890884914, 156.159483664999, 152.157210193786, 101.128216393291, 132.619435874308, 123.920347677144, 124.141096287147, 122.563846436323, 133.394375425112, 115.912154563133, 138.867557818531, 116.395196706938, 133.963833404373, 148.306662527506, 118.064953613837, 110.642837551608, 106.433226491242, 127.641052185629, 125.253134944793, 112.829263225182, 120.761178852239, 115.651668100806, 114.292659243048, 133.831711729538, 141.462200627503, 156.155587709442, 180.451800181614, 111.566938284262, 136.654243368437, 139.123739665617, 132.954014195352, 140.497527386927, 146.932108156244, 145.878882768423, 125.506559802952, 123.266097305514, 133.318001595258, 164.661122976308, 141.128684939236, 105.488232718401, 128.536014721258, 139.457253375139, 172.808445769176, 120.859824536201, 137.092083334931, 132.303432733581, 118.514062299025, 144.823978480658, 134.557596638467, 134.974138162486, 125.657544646202, 139.232712055906, 106.105292470955, 117.393597976042, 99.4739519770079, 122.490434059385, 94.605595917474, 131.655588721892, 143.484734596034, 122.970403524654, 115.150151364834, 118.223579869031, 125.263099699652, 123.941887802669, 135.003295644178, 140.678361396414, 142.538502649775, 120.353261242496, 118.973605625884, 150.80694323322, 128.084596622446, 135.816647608416, 142.960176778491, 112.425125476418, 112.383936271986, 137.884516927997, 143.233712129439, 112.071298909973, 119.103091085404, 162.410921536079, 134.273981025312, 98.992288931029, 108.268395297632, 147.591074007548, 104.705231096039, 132.645448177071, 124.630204926206, 120.21233295167, 155.199538274657, 156.220839066088, 151.790249895738, 133.1893838863, 114.141600738311, 146.337226923954, 137.91727747385, 110.415250355308, 157.368274911107, 106.34247155778, 135.15519918761, 134.993019009197, 146.332932274099, 168.257259115029, 131.431197521082, 120.112792381114, 104.7834598752, 125.282643879701, 138.63761770554, 150.994025484706, 119.504797992095, 118.929492409275, 137.14648663875, 134.634202505175, 110.677120394401, 131.96084336508, 115.098776877658, 113.784145340792, 146.015101941549, 147.22160263973, 148.309065082508, 124.527278929852, 124.501324854323, 119.213693831119, 151.868990986116, 139.975931977378, 106.926531031027, 140.17147158266, 137.12265868976, 129.32698275876, 143.024701792154, 152.792275260384, 133.262123248093, 147.168128166599, 147.041818809489, 120.624321343573, 149.457039354358, 126.419509995407, 111.057981813114, 139.737340678998, 112.686370564278, 111.932322584671, 132.948362453352, 148.610572588924, 132.435324185933, 162.283483948152, 160.842675795937, 119.708743277974, 117.785441095531, 110.706966042869, 141.673480579136, 124.674345037636, 107.810889689933, 171.415928709111, 142.441410101092, 123.074442979834, 107.952826207759, 142.936281759355, 101.803103528903, 154.008428392596, 117.722526145183, 153.177192661685, 134.702685640646, 101.711732351476, 161.695299689756, 151.598540841062, 108.700711484442, 138.914329552746, 109.646725709935, 108.763510365094, 140.215725019702, 120.554841301813, 104.270865998303, 118.746718975205, 129.842550567881, 98.0676994394605, 151.584755931255, 116.723909663977, 163.714555727632, 116.412897437236, 153.861118683704, 166.266559881859, 102.045231528675, 108.431466501181, 137.709115740339, 110.578171346179, 114.495371430831, 132.023245223209, 132.519258369085, 134.971704780384, 127.344131908689, 116.216640733261, 130.013884400977, 100.955134953657, 122.306123667398, 114.228853151189, 123.807488277103, 127.667729773318, 109.740425690585, 155.56251553024, 137.793629280937, 169.475003014599, 135.679475992279, 157.831573007038, 156.849617325281, 167.302310338667, 159.449865446046, 149.226965872984, 127.20233048138, 91.9593493890005, 113.635027612482, 154.866087588758, 180.566834586975, 116.543035097177, 143.055598093407, 160.885792357158, 143.345699377534, 116.30394798247, 154.829263855355, 144.760826764384, 133.933257569788, 143.370382032426, 111.29874572978, 93.0402918595129, 148.219675975239, 124.041288370141, 158.604361933542, 135.96845097103, 150.796701931822, 97.8385117830739, 114.895347164167, 151.041662462902, 110.291025415527, 131.685777736653, 141.712292747207, 128.901111906392, 141.021771298843, 119.212769101316, 123.240356470323, 130.464619710301, 146.278931119267, 153.940637272169, 148.475643572951, 100.263065128485, 163.144470999478, 153.610341077604, 122.733517885927, 139.912496221806, 102.125235967939, 112.134998761733, 130.458393614642, 90.8570211482193, 129.614581533313, 97.1068040276431, 108.607481329576, 120.657923176362, 135.33194583644, 129.231077269818, 132.271050099349, 123.64278913128, 149.339256180266, 106.728925682834, 150.40075676703, 106.239034093362, 150.808158199695, 130.660811216444, 150.829215868219, 109.305188219521, 117.205283847931, 135.184090922471, 132.610933828198, 129.993023549871, 152.730726086699, 132.485037963108, 127.946596517334, 129.503036563186, 94.8175681687206, 150.421841424561, 124.998534528555, 125.491607319298, 129.794488257631, 129.558032867528, 128.026534131374, 167.685843950977, 125.21605872892, 144.893429310134, 148.369263342359, 111.192719644601, 133.870418970804, 129.981171249175, 146.351379315997, 126.091037647093, 152.13474229678, 138.921364831817, 140.383506122606, 105.368950384066, 134.217621568774, 143.77396087902, 144.112053669256, 116.219242885584, 109.2527187555, 142.453401503846, 116.67912082403, 126.066908478085, 119.634159254136, 110.579307463204, 148.2639507724, 131.723934847083, 150.232321415606, 98.3041783597724, 113.753167360476, 161.407025877499, 127.567355487678, 148.34792288456, 122.379991236182, 118.708643655292, 123.771139030614, 136.872923701189, 151.100479248142, 128.573609414336, 146.691354057042, 128.767985864253, 150.653813935026, 138.374010300447, 161.411997636579, 137.440086703478, 108.739490016527, 122.536890339612, 125.035189135831, 147.11000940495, 151.6169422497, 169.180356794693, 153.627696303284, 139.75108824049, 139.373100614306, 140.871641116172, 106.39760198835, 129.448917354906, 116.602536643442, 93.577582434781, 141.994069054792, 117.43213369776, 144.518737264808, 137.48584641183, 170.259471116359, 135.095818348616, 121.610120367092, 93.2429684247977, 130.06751673522, 129.432998443899, 116.119955545297, 129.957651991316, 154.266219237923, 138.760189554474, 121.059405181612, 150.509810333842, 150.012258442171, 135.463322197926, 134.171837686041, 157.773219026219, 133.249687935503, 130.120694608003, 93.204427140858, 117.80893731705, 147.258332297042, 122.558027109252, 142.11660245028, 162.55989661615, 113.33085411647, 184.637074490222, 134.288226358364, 106.019909811993, 143.068415594871, 117.165826292389, 120.287817596866, 157.058558086053, 140.751126765085, 152.637109920085, 156.375268077267, 118.570819088283, 116.405317077207, 128.106249291751, 111.990156642447, 135.047521921289, 136.059316756205, 123.110410990857, 128.158583892799, 150.546165521039, 132.310767463753, 154.599537287253, 137.552550672947, 139.07100832812, 132.461700989428, 122.316293356852, 126.410116736393, 89.266206627116, 121.339599892613, 145.877924947572, 136.273729255014, 136.442270389427, 138.912404678568, 139.900603914977, 166.171227697447, 164.301177503935, 137.900665972119, 120.145388470543, 153.501524770424, 121.986177805529, 114.730356998423, 125.561466782548, 118.428898784052, 158.731494963065, 129.500677805868, 131.190025697463, 130.969571054428, 137.253872407225, 167.271914051574, 142.277849293594, 155.904114837106, 146.918702002439, 155.791754320852, 153.920273057173, 91.6293963407573, 142.950762216172, 150.869033928696, 97.4193191387213, 134.623407843699, 150.829698884215, 132.489711444105, 152.569802208185, 142.143487130444, 116.636859733815, 126.991854489075, 137.87108985334, 117.236735043747, 133.358718090816, 133.908563197758, 161.283929193234, 115.803686805561, 123.332076991159, 121.566343451811, 125.979426483493, 118.47236133346, 132.331654189538, 151.086015815363, 128.705803473388, 109.46200619344, 99.0537072741983, 117.271282858403, 139.615509787189, 130.152644595473, 123.066950912044, 118.802367268769, 121.66973374345, 137.627666143841, 136.480473271765, 94.9977905099504, 144.128924120011, 132.460393532448, 115.849268247882, 106.172218446949, 97.8280159394008, 131.272243915055, 117.790189608147, 158.829181420517, 123.987296995223, 140.128830100045, 122.589682945281, 145.182420510844, 138.721159722325, 141.188475037567, 139.504158534699, 124.427259142958, 131.331571050205, 133.845554448462, 149.694383915313, 150.67113740085, 163.854783722775, 155.053839193229, 75.0439819209733, 140.106112685593, 141.700339932353, 150.033665520096, 135.064567040113, 118.848363071027, 154.174229274656, 154.542608368901, 136.442709738285, 125.914891188993, 141.207753626699, 155.64897773381, 160.434562348076, 155.25881969758, 137.079224724822, 116.839579651761, 125.148518834261, 153.207590913066, 127.817150371044, 113.684685788621, 135.835855621259, 144.133383285085, 110.701857324342, 113.885014185767, 114.130751870395, 139.559198486397, 129.32209999402, 111.360410819249, 131.067001722291, 129.148111560218, 128.499345949694, 145.372387103256, 130.113416525515, 127.625924965172, 134.423187138777, 125.753049064702, 155.731862719782, 128.898626892095, 125.088301938309, 142.692067763578, 157.221105750168, 134.328237594954, 141.121698757228, 110.499502003141, 103.778591284785, 114.022799267828, 140.388854563944, 95.9184457291632, 100.769467900554, 115.43555526309, 119.237501761863, 143.921459192508, 101.526024393239, 135.720526691434, 145.170496814462, 144.973204423427, 90.0553558881539, 124.48834752527, 134.729467446976, 118.864011315687, 114.36389469676, 137.570139509562, 110.315466369709, 131.866048331532, 120.562196483929, 129.812859132663, 153.332505897862, 145.851771870181, 158.899975975077, 124.758777374754, 131.477714834263, 186.238708694848, 122.595118915151, 118.659224057994, 166.377878127016, 109.76948213551, 138.78523760192, 143.780632200521, 111.609380755044, 115.737491317279, 129.642731855773, 143.460447064959, 128.432921077839, 119.940370129212, 126.661277609242, 121.839578117039, 116.366390212748, 124.089228667427, 152.052781852351, 134.94059870662, 142.362533146526, 92.4529569641861, 136.568203197952, 126.350437823729, 93.0935978272097, 139.20809880828, 151.693106486813, 122.896179413325, 122.904748453182, 133.6647862537, 149.596197818546, 113.171320885, 120.581564647852, 117.607069420094, 121.913394603398, 147.63036592421, 141.883702706918, 128.263041087039, 128.822900162979, 135.067270188006, 151.533382824602, 139.356229313208, 134.432758484123, 122.588860578658, 92.5194408389306, 108.486610728859, 122.409735797264, 138.635264665455, 119.045180765794, 136.732410785255, 153.557939410036, 125.284555737669, 113.095583161557, 161.937051208069, 143.353800039233, 134.50077406306, 112.157412376433, 110.282572047131, 127.118608548, 152.746865753874, 126.386134088356, 120.967031345432, 131.211911366746, 130.350245600516, 123.522539825614, 127.630981673055, 137.4034825047, 109.410724561893, 107.394863628534, 107.228032440997, 151.544182381781, 136.018024128905, 157.120036417388, 134.140930771501, 108.476085446256, 104.796350140796, 113.905994657565, 134.215213077003, 124.811657071312, 165.179156913809, 143.026407906397, 123.716768708496, 143.435630912717, 137.982351733729, 131.191839346265, 113.170004043035, 127.211292831068, 139.073024829047, 126.350200147547, 147.91403195544, 122.758329040496, 123.410965456202, 155.797989778176, 114.032911080211, 103.885778958033, 118.583086981509, 161.929780604405, 134.673991718914, 149.899375318348, 138.066145411827, 156.709943557327, 111.055395338712, 137.06449168776, 99.3246145574973, 108.684169315059, 114.890264131197, 109.68216519276, 138.838418447666, 143.08522002772, 106.766484125814, 106.060868102264, 107.107086935295, 146.904462178125, 134.775066248198, 169.906700171803, 132.615902144396, 150.219438291402, 164.300115624505, 130.989152369087, 150.542087972115, 135.31067413423, 139.971996325412, 149.913525833045, 115.749589568204, 134.180738052659, 101.452873909549, 169.02615124903, 126.601649543611, 154.606337834129, 125.148991135454, 138.027565402703, 124.61432949635, 136.355431182738, 111.28800955998, 167.192751423122, 137.703445908325, 101.033711835516, 131.325959352715, 105.543940971706, 144.143361556019, 121.242478391251, 131.299023407979, 169.332196704039, 136.680644880808, 133.498967815931, 111.514860880599, 110.396784341348, 130.783475654213, 141.214870326672, 122.894499829919, 145.843009652474, 119.191466866282, 125.889710710193, 114.664098953389, 156.879080347189, 124.355937781117, 136.07691952222, 142.408241932405, 165.928155881875, 103.57679821322, 179.533903164044, 154.708256478151, 132.987205375647, 153.779158709954, 165.138536295828, 158.645978079009, 114.444851134162, 139.050904375292, 146.083360598841, 137.938617096821, 128.843751945127, 130.782202775473, 159.019574602742, 158.04298532779, 113.876296159252, 151.8776376983, 156.884171476452, 133.271768308623, 97.2928708614126, 131.45256173015, 153.950693455103, 132.317039094307, 139.307422417378, 147.489350827928, 115.135458288289, 130.02301668474, 126.212915894103, 122.025463614466, 138.403577282949, 98.2965500455489, 126.360489060435, 121.05451680099, 132.397762045608, 110.729868233537, 116.176946256992, 117.848796459642, 135.104648991004, 125.195450414087, 127.086176533527, 111.103239301455, 146.105366995626, 117.224777723631, 149.929592552293, 123.314564616797, 132.059276402128, 117.963265838725, 121.787104278363, 143.792014820348, 125.047780688437, 95.6104772023225, 127.895108471149, 141.172699556219, 131.306329472836, 117.977435400098, 125.903152138912, 148.941880523066, 104.710767484955, 138.883079860196, 145.743057344757, 142.502549523854, 161.877550279153, 124.123548348776, 130.172699747062, 153.608405184869, 143.38835808557, 137.162131440804, 122.721899621998, 126.524151649715, 127.511132726191, 171.983166135097, 120.47213388442, 141.157988328969, 92.4886241583108, 118.919032001966, 137.553028062894, 135.52926262149, 139.110301526258, 122.292971850404, 154.02411586056, 131.989563411529, 108.939422565143, 115.881662325821, 119.139591936127, 128.138260531936, 162.570002189195, 122.430136878539, 158.89251775513, 106.841763923733, 143.487707069158, 145.178764495577, 115.948243949291, 124.966852648567, 129.290929039631, 149.708458708783, 146.153664107511, 101.997859775557, 161.566761214931, 140.740975192269, 127.335371732615, 131.557327444928, 145.103541902752, 140.740469725284, 106.335284588977, 113.709703688356, 136.86041085393, 136.213914678067, 102.350106190624, 109.394284816145, 134.799981904266, 116.887469344664, 118.239168723125, 121.596599672846, 131.330655987632, 125.15881613181, 129.689690017489, 99.9640915391263, 84.4849094576208, 135.953855005566, 152.018241631484, 127.99298359858, 141.086786416214, 144.301982379763, 150.21595487118, 125.316700205139, 134.1879025419, 102.832198511259, 127.505613100888, 129.047912529354, 123.694486336736, 134.044328557302, 139.602518805222, 155.661950573147, 125.789385708233, 109.238031198757, 150.31370698521, 140.067585942564, 129.177656247315, 152.766548556024, 111.648072440798, 130.521721086087, 118.909033288498, 154.782918242686, 115.446752172004, 116.361668708038, 119.957162104498, 127.917721035034, 147.035982085524, 78.7116963774358, 141.878185121218, 133.450071526134, 120.861742099928, 140.85698738266, 135.308853544923, 122.723302491276, 156.739881175557, 136.87781008358, 124.165778001167, 162.045301142666, 115.965460222811, 131.78463749501, 112.209928242297, 140.144038972169, 115.074642919551, 136.15701898246, 105.480023138716, 139.996016258705, 134.912289376768, 129.202993909079, 119.334288556712, 137.856601310839, 129.114535097297, 133.749949762689, 124.874474969873, 171.689478689151, 134.544941242425, 136.681919971946, 117.797480562157, 119.086023957728, 124.579573366983, 133.259021160071, 133.810216503827, 137.179765773965, 125.484456711557, 115.817683738839, 129.791555189984, 134.757399842061, 148.782663394279, 124.654561920096, 137.311133752324, 142.984459732741, 142.523964160607, 134.28191293078, 126.450873852808, 155.288296050098, 127.022203541247, 111.524860971997, 132.003839547203, 137.264328059443, 149.181718345114, 92.1589223087952, 139.867064961031, 126.737784414032, 133.498363222565, 97.3030478656477, 167.654186494827, 172.096964985043, 135.340443439956, 109.78029229606, 116.578302047509, 106.938055835406, 139.881958069023, 131.838854454899, 116.244353132608, 125.858113039735, 137.064424091313, 134.08719903662, 161.669184874025, 107.032007106408, 142.73784157249, 146.211046093244, 139.451741703677, 137.21168498271, 127.090758907599, 134.882151509419, 125.261089798016, 132.474291130377, 136.483270807538, 121.17257566644, 126.805670195076, 158.755375465894, 135.031478169744, 150.42861999879, 147.90326430225, 118.162948406019, 139.40962691137, 149.822735678088, 119.399725015282, 118.890288126238, 125.455228927971, 118.036313791467, 141.177890953979, 121.966289623334, 107.690635833127, 157.994177749298, 111.259880342935, 128.517400766753, 136.867081769774, 143.531805556327, 149.598638089991, 133.574468565382, 124.194424966443, 120.415981517934, 134.615784528925, 147.158021126194, 167.64030486213, 129.227074490693, 153.002527600132, 129.272543550196, 118.352139889939, 132.612840196489, 137.709653112804, 125.811948253966, 116.634971495757, 133.189465326505, 154.158888220943, 161.027153825334, 135.171324958335, 143.678518324083, 129.200267501437, 132.626053964644, 111.833637136542, 136.429605244943, 98.8647219197083, 134.066672209298, 153.748333465936, 138.797091613078, 137.1724171611, 148.787137860039, 129.227551826608, 112.056527284431, 162.134582283107, 116.655648958991, 111.38081968414, 128.364578056306, 148.261627430442, 108.730894662706, 114.054007092758, 147.825498130273, 125.718878729864, 113.45080430079, 135.454831702141, 106.032752323151, 134.671404308101, 123.791723992611, 98.9658780651883, 136.408918715812, 126.681268125724, 123.03937984514, 115.990197548894, 103.621127685577, 116.956941476439, 129.169822084995, 143.586304193355, 110.306306917221, 111.142501049793, 145.767799681019, 150.212179184615, 132.525486726498, 125.348986549934, 129.301853587624, 111.248973472501, 137.637652941186, 138.335398220189, 163.13545407816, 141.37260586849, 149.56089391359, 156.606628675963, 140.860109141887, 123.898585883928, 147.474484785358, 131.905117616853, 163.094396558681, 145.105858481448, 151.066527995851, 158.620295084085, 116.104142864632, 125.768400747165, 146.265396204833, 158.937276725388],[347.587858040607, 344.314531522043, 349.839241405219, 343.70820430781, 341.817506325729, 343.417397535647, 346.133658126906, 346.454492664584, 342.93496849181, 347.946789309413, 344.43591679056, 345.943873446789, 345.480528789103, 342.852087272096, 346.344328355858, 343.891574468387, 350.259333444362, 349.016865405739, 345.968879084256, 338.411618564955, 342.708101781185, 342.28417106518, 348.707508574505, 342.024947179231, 341.871251300807, 347.554759690038, 341.932395992871, 339.74990823187, 346.778646541484, 346.932263283663, 348.206401971524, 339.631406153543, 345.584663391726, 341.458535434269, 340.813540922238, 349.003902555943, 344.554195050736, 348.668761757832, 350.109033977781, 341.088846646085, 351.210931606194, 345.489360084145, 339.717213400496, 341.679363991357, 346.04457063031, 343.57652849703, 348.130079802647, 345.73529258357, 344.815835287235, 344.296429104952, 350.185823367064, 344.940854280225, 339.472501111408, 341.440227015842, 350.274946270004, 338.893542227637, 343.079634737257, 340.502126798006, 338.731413488414, 345.310720849992, 343.985474992234, 344.330787597635, 341.371327990526, 345.262450124374, 341.394001010296, 347.851915080849, 341.21017870561, 337.693421508271, 343.163015474852, 346.898747236898, 343.854428850413, 340.411667254006, 342.468695770043, 340.87013053545, 346.437887507494, 347.961460162207, 342.267598802982, 343.04289103576, 342.792031862317, 342.989708401646, 350.756141725201, 347.106084701764, 344.616555472412, 343.957668777657, 345.154421426503, 342.894259453652, 342.381326319946, 340.708001811398, 341.700771778271, 344.20273828181, 347.563214494995, 339.868922470137, 342.5714913502, 344.376817575796, 348.557217210026, 347.480793137741, 340.218967156708, 345.525811007305, 346.629143445725, 344.649960072589, 341.807419330807, 343.228851654814, 343.261803546393, 343.969034080018, 342.682700976861, 347.050107533613, 344.585315261068, 342.737221888724, 351.313288832066, 341.312230308716, 347.630028456118, 340.554740640426, 339.395798629231, 342.197191647957, 345.005678433277, 345.250429476069, 340.437543207778, 344.498650940198, 347.076798985699, 350.058528053487, 345.708245490706, 344.442631138673, 344.582537510585, 347.842835946429, 345.510705386003, 341.264105536776, 341.458452613599, 347.231113849975, 341.620411598988, 343.018551564986, 343.069470497118, 349.494456340963, 342.496401375962, 342.053609915256, 344.178084429476, 343.047189022983, 342.594591850078, 348.94440187063, 346.945671898359, 342.008328779673, 342.68779495718, 342.54603366784, 346.900257709731, 347.789416492439, 343.116694665977, 346.980690171158, 344.587958426015, 343.516989782652, 343.855026260264, 338.859128921573, 344.646121269389, 346.24823210129, 339.978231328795, 340.886443067695, 342.564587620818, 343.903049341899, 338.15941889715, 341.435271571297, 344.281838221627, 344.324522856782, 344.367216190571, 347.01923103258, 338.714048581253, 344.56327103986, 337.131340894555, 343.601860330423, 340.784568824873, 342.550930931532, 342.805895608622, 343.163052657941, 348.206774127799, 344.565614498559, 342.635523232197, 340.08091085505, 344.003270218119, 342.624439724011, 349.008767663564, 347.292448295011, 344.719008796731, 343.429287214347, 344.443227152439, 346.848852627905, 345.578188640088, 343.470246340103, 342.21428493625, 342.353813755086, 340.542490664395, 347.564469240477, 341.675224030271, 341.610943724216, 346.38110299957, 340.024162343181, 339.987977548862, 339.890542181325, 344.333615473587, 350.300040927065, 348.050446025496, 344.09837737956, 345.32867117245, 346.671063539451, 340.600686044107, 344.480066722003, 344.897094090745, 343.408182878108, 342.539580756026, 345.78672570106, 347.879291240152, 343.541964108707, 349.557916056436, 345.347016796937, 344.753478267043, 343.936437820713, 345.900852020454, 338.742357616144, 350.658808318176, 342.605207612974, 341.355175281975, 343.977217966333, 343.834166913961, 343.867833218817, 348.283955587805, 343.401584934573, 346.998992954069, 345.132596588127, 342.870835320472, 344.512354574327, 340.969086968149, 342.027879751845, 345.232763362632, 342.698522470185, 344.241410462242, 344.593582803697, 344.564548659349, 344.547091537552, 340.406061469061, 345.444236750849, 343.1437063103, 346.566056913714, 345.148467280157, 343.120514984116, 339.39478517377, 346.378587230489, 345.18511517886, 341.516315751534, 344.683222949504, 341.119348144937, 341.297248612353, 347.704503728143, 339.005058269471, 343.331026218196, 341.907358376915, 337.440340896925, 344.465042535654, 346.143826952707, 343.951576656729, 346.239644089103, 339.454555639357, 345.642879186075, 342.514567138904, 336.764143255077, 342.623014559812, 345.578843745035, 343.192120370788, 347.518462669213, 339.588731960774, 340.157376574369, 339.748632069515, 339.794600405405, 344.084847818312, 342.728193182616, 341.661638744431, 338.538056119788, 345.541613194548, 341.167171049611, 340.036719222321, 342.586942611017, 348.905891418646, 339.622483315512, 342.510318371612, 342.826926820808, 346.436393186058, 345.247729482035, 342.13804272248, 343.89678798787, 345.582229903323, 342.067175423095, 348.686892981047, 344.532415204465, 349.465687541364, 342.238329597632, 345.779358104165, 344.299336067027, 343.92368568096, 340.112842875548, 339.263601592999, 339.938486750661, 344.592906488434, 349.571946484746, 344.63344592397, 341.820514347446, 343.628579394925, 349.993564822845, 342.407870231955, 347.948904770434, 344.236759344626, 344.889730709188, 341.687777468959, 345.930938628968, 344.451820397482, 345.305888241938, 340.154606059887, 343.799077899541, 339.236039581399, 349.381120634991, 343.915743323799, 343.857869693242, 342.668171668022, 347.154789668167, 343.852295727898, 342.421520400125, 345.815811137505, 347.174298810219, 346.833385493592, 343.685167397732, 340.231132617301, 337.805264184128, 341.251687925066, 346.385074491561, 340.411441817751, 343.232417638025, 344.392213194263, 341.57054260994, 343.389368711628, 340.987765686289, 346.619135602843, 342.098201282004, 338.994036510661, 343.122286382907, 345.247816978618, 348.120947082206, 346.01420793468, 345.827034966794, 345.194819558437, 344.862151799086, 347.293457023333, 347.433135973085, 347.821483413626, 345.89758466678, 342.073577512243, 348.274003725881, 343.165604014814, 342.624545863657, 341.343383821092, 340.964892319658, 343.078400687062, 344.865076848892, 346.084155602525, 348.023869247864, 347.072679785133, 344.517670545899, 341.639890738114, 337.287665824874, 342.653584423594, 343.988265895839, 338.352908806677, 347.202655751949, 336.207223384176, 343.818194305752, 344.636531288794, 344.648371206524, 342.429228726813, 341.003398454647, 346.423795255263, 347.96046177156, 342.229938861342, 341.931816885186, 339.094905491951, 341.947202413154, 339.786689953171, 345.749674319566, 344.210742346301, 348.599289170817, 342.713246758711, 348.194437463792, 350.084208789251, 340.421705600276, 342.188515373597, 341.208496480487, 341.07617951494, 344.003857312665, 346.285410606546, 346.331905175615, 343.706025222961, 342.443718144211, 343.115274659726, 349.217207742055, 339.386396006988, 340.488400861834, 348.924350043543, 347.941904982495, 342.359001272975, 343.723575636248, 337.220141040503, 342.74655318304, 346.189717543527, 339.562191138262, 343.385239162214, 348.815234716353, 345.219850737528, 345.804715332461, 348.226369694145, 347.841331121024, 345.677599835395, 346.236725570087, 342.57271681739, 344.874562883966, 343.225846865313, 339.659952248444, 342.319943430208, 342.898939366129, 342.867460564457, 345.873861379627, 346.956862761137, 345.867225945268, 339.087674564856, 340.952724988224, 346.133057460986, 346.231243500174, 343.453407469909, 342.30312085361, 337.731122879802, 345.688761207736, 342.269683940779, 344.781466456773, 342.308670552449, 344.763940129394, 345.540491564379, 340.981777473171, 341.104677094904, 343.400427507118, 345.019423420998, 340.341248987855, 341.904125048097, 342.661622766417, 342.278877628005, 346.698435005858, 335.731605360181, 348.772714787814, 344.816215018646, 345.293796575228, 347.962246469563, 343.956988756497, 343.943800887477, 338.949413260517, 340.117903152382, 342.4941110409, 339.982932161918, 342.132837549703, 345.531984572439, 344.169944200744, 343.474568694642, 343.202524534192, 345.264503272697, 346.983397219804, 344.056522903889, 343.550841997599, 343.766074942959, 342.183363213297, 346.505135787842, 346.396865603108, 342.402928234368, 344.546269974781, 343.322446304047, 341.00924894245, 352.142042830236, 344.7911037945, 340.136039574255, 339.572960506688, 343.809792188687, 340.321141651785, 337.033670379721, 341.425017550577, 342.682562255224, 341.002145821926, 345.563550741669, 346.732792814307, 338.850543430056, 345.962074952743, 344.733948593362, 346.159406607148, 349.492850874972, 345.84050494397, 339.970655737762, 338.238349477827, 344.092116208522, 340.508448369504, 345.039863816496, 342.511255487747, 343.562037145218, 340.115822484017, 346.238764050506, 343.964313805211, 343.313248674354, 344.568667031591, 347.33695363097, 340.132268503623, 342.009777059359, 349.79981346085, 347.237941966657, 345.349462557108, 343.191904571044, 343.637907971629, 342.518520912003, 346.457886289793, 341.902872323706, 344.839831714396, 343.365120540362, 339.323327336307, 345.441820576508, 344.761091453052, 345.979007035171, 338.734970255284, 345.063056664434, 344.814931542776, 339.537267126876, 344.499534878889, 347.034925241708, 343.127301028802, 338.170986415126, 343.388351604478, 345.177867652755, 341.244329429377, 340.332975571392, 338.622225571793, 343.668053174179, 343.286426361146, 348.373268566835, 341.380686919023, 342.196741425039, 346.187157489954, 342.536156552623, 339.712655733481, 345.98761663807, 343.864912680295, 338.965073029227, 348.133913849444, 343.945378188331, 337.018426057292, 344.03773692899, 350.068619580021, 346.210963739629, 347.35937228587, 341.849239606784, 344.80395376339, 343.068740739411, 351.923072320274, 340.624578271327, 342.653251774667, 346.287875994475, 345.737135792853, 342.697957420578, 338.160106424885, 341.876706828214, 350.430769253284, 342.792584772379, 348.239038608746, 345.549262396429, 339.413543490351, 343.529614534963, 337.952666985071, 342.174728433987, 343.208536285752, 340.398795281522, 344.891574317346, 339.320112871673, 342.723503759604, 341.861431716822, 344.086080282575, 343.032366570322, 348.479253520738, 346.001247364953, 339.047012235305, 340.806980412314, 341.48594672433, 343.95157228086, 342.976591516572, 343.526403698234, 347.094406479826, 340.552562533837, 343.042158234728, 350.819659857954, 344.479765112004, 345.60023256139, 344.635422776461, 344.653584989384, 340.450491583012, 342.486140418467, 346.404177396561, 344.320536148455, 339.370453248028, 338.95555063881, 344.072583942712, 340.72496905817, 341.181010927285, 343.721240852407, 345.38027393987, 339.199477936381, 338.994429989024, 347.255303311794, 343.559005006846, 350.244839657466, 340.796060108986, 345.383083767968, 347.435949483891, 341.80509804649, 346.051041095565, 344.874749416569, 343.698292427569, 342.96340238105, 342.995536521019, 346.785474738388, 348.218770115977, 343.791711570202, 342.882490376423, 338.678758011029, 345.323034281134, 344.162002140744, 344.991087731656, 347.919730256913, 350.561206161366, 350.004596987099, 338.93985709596, 340.887027275854, 342.46647600547, 344.367619570694, 336.820219913219, 340.500252491488, 348.288147885186, 344.924838666465, 338.083619924243, 344.634444994235, 342.748923322268, 344.063037809796, 344.942691230452, 343.353128035593, 344.584588127114, 345.049907484991, 350.953597966815, 347.555227267475, 342.462721012667, 341.636538309741, 339.790959569998, 344.45222777192, 339.474899686505, 345.225013325018, 345.969646330283, 337.687642097779, 342.16185728658, 350.931577657839, 344.614695550269, 346.367542634609, 347.073495136665, 342.826036351527, 345.439530347636, 350.131356301573, 346.275291787544, 343.446381708093, 342.309694254505, 344.638276227337, 344.487517980732, 343.20500924507, 345.753901914087, 339.556320426122, 344.048255641069, 344.051214072889, 350.41889788217, 333.814837560787, 341.871009543424, 345.844023782145, 345.299428289955, 337.945303521914, 344.354502774679, 343.66674970072, 347.351074868045, 346.217722602104, 345.644118070765, 344.792928181004, 346.973229915152, 351.336636503082, 341.895953545823, 344.025944074914, 352.506780517336, 342.87639375831, 342.709893088573, 343.074863021352, 335.414224523449, 345.021308453394, 343.035306964938, 337.652820677148, 337.331082642858, 348.465130606382, 341.190014422477, 349.379727409858, 342.859302308191, 345.859048309718, 340.581787959873, 339.232785128407, 339.593545465031, 341.815156365295, 345.045302659202, 348.372420812158, 344.458553467882, 341.223461109538, 344.629684475012, 343.59992570116, 348.29302323697, 342.440002745334, 339.619687975206, 346.210336504699, 343.535394068197, 342.853683179744, 342.875485961572, 343.91660858709, 342.992383456859, 350.289336223284, 341.444809699451, 341.473233614021, 340.894912814605, 340.379965124947, 345.26512662226, 347.117238191186, 346.116538062539, 344.074691776353, 345.565525059024, 344.638804297577, 339.655622884901, 336.846937713698, 346.660766770088, 340.324102639194, 342.884899374605, 340.739180669912, 343.989200971477, 337.459714345795, 347.007655905504, 343.255380618646, 344.009356512601, 342.023689945394, 339.299875418352, 342.867918565381, 346.43796143687, 348.952782278224, 346.03587305589, 338.968857868733, 345.822269117072, 341.360466150205, 340.915517759462, 349.554680023671, 340.94403078201, 340.313057060869, 335.781580913231, 342.610046255448, 350.403240637327, 345.282511188423, 343.218282852615, 341.374525850643, 346.747591713429, 343.761181060357, 346.135736486446, 343.560337239547, 340.798523557352, 339.071251129254, 341.486368491286, 342.804694115375, 347.234221357946, 347.897271921647, 349.799895939244, 349.149843959762, 341.985077678134, 345.045136784126, 344.184453254775, 343.271309683491, 341.426402320448, 340.558100309698, 346.386062413347, 344.994891730044, 344.109142638746, 346.491744730647, 347.165126208249, 340.883778144953, 338.630713824927, 348.698497972102, 339.488746547716, 341.721106508852, 345.229379353557, 340.736763088953, 338.49149990846, 343.050993595854, 341.218793681899, 340.791499326876, 345.950509694084, 340.629971398458, 342.871739631798, 338.779732605435, 344.137960744319, 343.039794496997, 339.212742626871, 344.562824267673, 342.468582955679, 342.872857164114, 347.74599563724, 342.543470103427, 344.134175866798, 341.880350858861, 345.382134610793, 340.027243917911, 345.082830621169, 344.407851958519, 343.479915682954, 346.254064928853, 340.574272895313, 342.222341878814, 343.932927157456, 347.471535359905, 344.753398504778, 350.832926120443, 347.367367842647, 346.400795250645, 350.608428383058, 344.505727406953, 338.193149098241, 340.126620166817, 342.227588242995, 335.438028144295, 345.80420485248, 336.940950585685, 343.148300942492, 339.384540216125, 339.92590843638, 347.001881024896, 344.392110473379, 342.606956782911, 343.364176236008, 350.927741884873, 340.06621514653, 343.426481340174, 343.279040824647, 342.721947274191, 342.334859826703, 351.115495819558, 343.687693892989, 344.29284810903, 344.533416192873, 340.540073619228, 337.688919699059, 344.476954943191, 344.603779536179, 345.959037396682, 342.233129833724, 336.583646893408, 341.95280532377, 346.352112755869, 342.923815402062, 346.308149148563, 343.371805297413, 346.318437576214, 348.204453253968, 339.073387942313, 348.56716416293, 344.110316933257, 338.33818740579, 338.962823721253, 345.41478632422, 346.380520571935, 344.643801932236, 342.316182337329, 344.071586883803, 346.479227447079, 347.891690043449, 345.192358854785, 346.515516861101, 349.271553687937, 344.200215863829, 345.683899282937, 352.399454781332, 342.238775174017, 340.083149921339, 344.302809829063, 343.45969449173, 349.070995885198, 337.36595996785, 342.969579675823, 345.495077721221, 342.206413653057, 345.522352631705, 346.342162358982, 341.825245925685, 342.601837087938, 343.726780530236, 344.539268877331, 345.550248410577, 342.300731275829, 345.392659791021, 347.238665441783, 347.137049189375, 347.323079624022, 345.867018802389, 338.998384253453, 347.451667538287, 344.291391640322, 342.134521791231, 348.020898667745, 344.401836347583, 342.741488129975, 340.958323154049, 342.809503197297, 343.526307763542, 343.554506868078, 345.406854388256, 342.724240697455, 345.456084830488, 340.778633117957, 338.994138969352, 343.222799692881, 339.382595799416, 337.829881771557, 346.599773427645, 339.580029597423, 342.951761194494, 346.181956715185, 348.758516735727, 342.818046786919, 349.57018356788, 345.78863637482, 343.555616530781, 338.576644615276, 341.946773942667, 337.373177081004, 338.698667070539, 345.899766858358, 344.684780279393, 351.970129503863, 343.287087331758, 342.856552095537, 346.775192993842, 341.54955469889, 340.143331290979, 347.607477728899, 339.936590279451, 338.293025504613, 348.09725086396, 342.926941678857, 345.848531762477, 349.271021866636, 338.621478096391, 345.420849636292, 339.593125941872, 343.369268240524, 341.746567978237, 351.8893264847, 342.100701353512, 345.762505556992, 346.180435859739, 343.480390457595, 348.051037525854, 349.071893329341, 349.402586874898, 344.268441944469, 339.897344548389, 347.405146633992, 345.199483123063, 342.931875981144, 340.095900160378, 344.740949476945, 341.179024952068, 340.892329723254, 339.964833454156, 344.982182406703, 346.320918463047, 347.235439903525, 345.659884814378, 341.231449417104, 345.16444276012, 342.211330734735, 337.087516850203, 339.630642643214, 340.905267071197, 344.58246525379, 345.386126348364, 344.255372544261, 344.114654588583, 344.03666140394, 345.862582101315, 338.918951844825, 346.242647729, 349.9947185847, 339.979432185001, 348.068188623359, 346.286285078527, 340.114496197714, 344.789638362725, 345.614727027766, 346.204519085307, 347.462360742807, 338.947930326359, 346.294862130426, 342.293194934607, 340.893496982571, 344.35109283347, 338.328923766921, 348.942001700225, 344.281340853297, 347.506593567343, 342.7242414846, 339.891042118559, 338.656457861549, 346.73175180291, 342.161397205902, 340.078250943394, 347.152848490012, 348.86644352, 344.221333373177, 347.817976160811, 347.749363677461, 343.846146427553, 341.868177057164, 345.809050795229, 346.539088047778, 343.766092644172, 341.887992853198, 343.276696376154, 342.641269314497, 341.301698678369, 344.747722631273, 343.276276108197, 341.360666939274, 344.463962732329, 338.714909009462, 336.25811825029, 339.880665563959, 343.043793845454, 345.613465163982, 342.825577014454, 342.77585002389, 346.484576396949, 355.160266466577, 348.001859472609, 344.694080367177, 346.704539145814, 338.137817614601, 342.285777700759, 344.669925996578, 344.508267687207, 344.546005096032, 343.729950808824, 343.280467192164, 344.458983090514, 335.632494575114, 345.308754989187, 346.716038494412, 344.934430380206, 343.107068617075, 344.895735677666, 345.821724077432, 345.090809202567, 346.560697503597, 344.460933073979, 342.088508724403, 345.063252924474, 347.5506820712, 340.973493018496, 344.614172770891, 348.279611430838, 348.729909567373, 344.852428920276, 342.635214406981, 347.571863786844, 346.700853518438, 344.188960699172, 344.076722119612, 344.886443124336, 342.149931125842, 347.056687770657, 338.872243495345, 346.259234320726, 346.839345161052, 346.923844819962, 346.639614321551, 342.961968203557, 348.564735673722, 344.445508476678, 345.355757008438, 346.206822343559, 346.74395707352, 344.991162442845, 343.805384877726, 341.865726272778, 344.980430699988, 343.7473875287, 342.589742578699, 343.687244643636, 345.50712234208, 342.14602499644, 342.34016441555, 343.305694477754, 344.798661181189, 348.56226056915, 341.725351210146, 344.087903764151, 344.544199252285, 337.4139167792, 340.67295436385, 341.790357160321, 345.585497196707, 347.753067147159, 337.565862575953, 340.650368894965, 348.019061278473, 342.535595612092, 344.540959094411, 346.87943834316, 346.836514892028, 344.152722086719, 347.94926859223, 345.094277981202, 346.820083669909, 341.14841879164, 343.958424889918, 347.336622250907, 346.962798244592, 345.419851309572, 343.175484875956, 340.587687308085, 342.068900140239, 346.483102785437, 345.637336635848, 346.634815503363, 341.77910610092, 342.614572166258, 343.557124998078, 342.57027445729, 346.995485300465, 343.122033039734, 344.221472564996, 343.033700965345, 345.302148830282, 344.851605927982, 346.056810410634, 340.280562960767, 342.148202872374, 342.161604493394, 345.07188914015, 342.916591810593, 346.255330930681, 338.947529368944, 349.288442665563, 346.172560487372, 342.293370593004, 343.822043191145, 347.265902447561, 345.615764293098, 345.240184105903, 345.897100637444, 346.490924126203, 339.252681418679, 337.742001430064, 337.918003875038, 345.496031213571, 335.391333825743, 341.811875800782, 340.945235723415, 344.453875337058, 350.135739235676, 340.981545566368, 349.140972407255, 347.254812656361, 347.220986737015, 343.892701218406, 343.649678228763, 349.323813999677, 339.386420277284, 339.719390997138, 344.484372374361, 346.142718958427, 347.572584818121, 344.46970376917, 343.493043938093, 347.381179847507, 344.081675031498, 343.4850341643, 340.03221326545, 344.125949569898, 344.576812323478, 338.341456013231, 347.537400830367, 346.434540997177, 341.392375360706, 340.636364407639, 344.234096923793, 338.376655736219, 342.463828778544, 344.442458944497, 342.232207808238, 346.892522355482, 342.005991161526, 343.015105096124, 339.87326699326, 341.803335216266, 345.511355208489, 344.188827594489, 346.259593653268, 344.865432323546, 343.048841939914, 340.680076473495, 344.442187080522, 346.726902989437, 345.200742716572, 344.745232895936, 342.51778983394, 344.996782434407, 341.384588171282, 344.573208202941, 341.760233682022, 346.226039333375, 347.465820050151, 344.502130439787, 335.964484611721, 344.454005498199, 346.593354376063, 348.001704283282, 349.869312746357, 340.969565507569, 344.033768376269, 342.580896354757, 339.072607081653, 339.12294352144, 343.616125743014, 347.262857610716, 346.027438899856, 335.994527679608, 344.934055618204, 344.939771560669, 343.132723189998, 343.589693667165, 342.075300956097, 343.612528956341, 338.000548157761, 343.293485154212, 348.430119588049, 344.270305899505, 344.251442183565, 344.106922370173, 345.553625512161, 344.048036067001, 341.689488012447, 344.852307709009, 342.885644141628, 345.271648709806, 348.804615607569, 341.365101985959, 339.180112102719, 345.712500575431, 345.805536542643, 342.790429276226, 341.099727487931, 345.980661593131, 336.495695967058, 350.521734284065, 342.602621799933, 342.975178968067, 341.597942469771, 343.2040772302, 343.390528779903, 335.510196133239, 343.442677520877, 345.071197114591, 342.116356038665, 341.832837353772, 343.566049603398, 343.273989177202, 341.066589696589, 342.85036012093, 345.093430601809, 347.715144311987, 345.958916030663, 347.288765266792, 339.266973545623, 347.761086613354, 343.226006916323, 341.91318953917, 344.752244284507, 343.868553959476, 343.405613293112, 346.657289006918, 338.144845291034, 339.96055069488, 350.028827276326, 341.404010339091, 342.613433628779, 340.223531344291, 346.590732226424, 348.34123690827, 348.31299007027, 340.800660260339, 344.667694210098, 349.399542410528, 347.17154213572, 343.744053839943, 347.166154027131, 343.743448155515, 345.845023084877, 344.368362904637, 346.27068292124, 346.297762962224, 345.630708243742, 341.262011701027, 342.886380676888, 342.055340504171, 344.199314937288, 340.618447693479, 345.160609295436, 346.127547524073, 341.90263665612, 340.126641149211, 345.280754285325, 339.662153090986, 345.164459610645, 342.775416337098, 338.638072437814, 346.94443234695, 343.475903380308, 344.445471431328, 347.054828074798, 344.354562295068, 341.996051423367, 348.544976492822, 339.55382022202, 344.49416695349, 349.168926439699, 344.296107637497, 343.788557143961, 341.667784040914, 343.974742433754, 341.332212288345, 345.29544887582, 340.815102387444, 343.063513658667, 348.669244707847, 347.790618310607, 350.282694897098, 344.833098334939, 343.314069732612, 345.057697433449, 341.995702022111, 347.051779274501, 343.864006468687, 341.885167128645, 344.287168623092, 349.397204733855, 343.615011866268, 343.837658344959, 342.472040458529, 338.303442250843, 342.834559369533, 343.031739195378, 340.953227608946, 345.506146700961, 342.294607980613, 344.949554075108, 348.126238099672, 338.427371233332, 348.952214584504, 352.105675567518, 345.572607054398, 342.904279398684, 344.635473262693, 344.449709431397, 342.954036337764, 342.008813942915, 343.374190166418, 343.554800497568, 343.183462005361, 347.779399665728, 341.595389237852, 345.853562612653, 341.138410943072, 346.52690958169, 345.682523856079, 340.147412762976, 351.67895496285, 340.523076329079, 336.791553076191, 340.981009679597, 343.669595689798, 344.565941337491, 345.202346777773, 341.74907220262, 344.024887880422, 345.310545469053, 340.619609719914, 344.075633464143, 343.85133802755, 347.02009765212, 343.590280617792, 343.054801091163, 342.851532377246, 347.476306357917, 345.280508735848, 340.208763716825, 349.381524915912, 348.684491924108, 345.887882542918, 343.397160999499, 346.418001434916, 341.005599773104, 343.217783928897, 344.238067096852, 346.010848245662, 344.568827745575, 346.813433512498, 347.937494166572, 347.251213452162, 345.746203442077, 346.412135358398, 344.571628647625, 345.905386221606, 344.599728884826, 350.321156397562, 347.767405983509, 348.482629757789, 343.115241397028, 346.109442816263, 341.695206337666, 346.903451712155, 341.789971419844, 344.442921241737, 348.054260061501, 349.801948427782, 346.289232469556, 344.134173348317, 344.101375299601, 343.930715144589, 345.122979630219, 343.924102397401, 341.78151555507, 347.344027600519, 346.444172293058, 344.009943702184, 344.079784916282, 339.898331156349, 342.881129641967, 347.293633958605, 341.969631878731, 339.466295964136, 343.495002106788, 343.824078609862, 348.785232681634, 345.936024845006, 343.305212183102, 341.842105744744, 343.818142420876, 339.570158652062, 342.05559050896, 345.887293403146, 343.896983525857, 348.02450674708, 347.250704175685, 349.965545356052, 342.966627883265, 347.609609827953, 345.697963703081, 343.054002921627, 343.668960474851, 345.265238483044, 344.394982784775, 344.718071638398, 345.820471170398, 343.733641430601, 348.416640140396, 342.960045541755, 342.893791978403, 345.391181517265, 346.945512996431, 342.83193900603, 345.52682040577, 343.232381376359, 346.105513818339, 346.788728059457, 343.456761378681, 342.463527287978, 343.031515996735, 342.085475087616, 345.175389909048, 342.137975177243, 343.744283238449, 338.165927692711, 341.686884937129, 339.204845910354, 344.961840372157, 342.408810181596, 341.03728558096, 344.352497916014, 347.996442425043, 343.968652205098, 342.194242478171, 345.8026882092, 345.102093142314, 337.625789944836, 340.274339708063, 340.67663519602, 343.662870853957, 338.571433288885, 345.695758868123, 343.58741481991, 340.577921078178, 343.064317831812, 346.71010127646, 340.045677233244, 344.646940622288, 342.23746512023, 342.024916700508, 343.399211675777, 343.233057450283, 339.232163953109, 343.543194374343, 342.257572276838, 345.756435624095, 344.099520252558, 345.601517286368, 343.271390467048, 350.643170458882, 345.7359920392, 339.336813102797, 342.148592022955, 346.99699709377, 341.478141176984, 343.41853537182, 343.765870023683, 342.885010277221, 347.544387209729, 344.172813884069, 342.728236559602, 349.990345568382, 347.335630045479, 342.780064716237, 345.572720423061, 341.776379016987, 345.4363164219, 342.015090802093, 347.92642325933, 346.551256889951, 341.921760401086, 333.72785285771, 344.344000013897, 345.706523226887, 337.335264164063, 341.976233680251, 351.514230740139, 343.669586931428, 349.688873556894, 343.887278297263, 342.686659296596, 342.215904518055, 341.9123735727, 346.852690012544, 341.93094510324, 343.126271940146, 348.73327313769, 344.399140805277, 339.943445567146, 346.535793249101, 343.315369594075, 346.236546643625, 344.719784298344, 343.093885619896, 343.463735439622, 338.541141487086, 353.082646798148, 336.782536840657, 345.635267689814, 344.856039146087, 347.002600838369, 345.361445302941, 343.398542531856, 345.329361002606, 342.653884192228, 342.514575420624, 340.900167260482, 343.336293816074, 342.152987807803, 343.028940580075, 347.415369617839, 340.283500943098, 341.36720703012, 346.010126930732, 339.702903196506, 338.121682137541, 345.045041908191, 343.96930732941, 343.178822703283, 345.870901769115, 344.975232120496, 339.93819469455, 347.946159241489, 339.927874884217, 347.220562781062, 344.044086451559, 343.896205500855, 346.562752727055, 343.193388296604, 344.138892066452, 349.830629510891, 341.79482272879, 341.310739964821, 342.890864523886, 345.422051050313, 343.605283041959, 348.218192176947, 343.414450319943, 343.160194055112, 346.081531497196, 348.969877478822, 348.275237879908, 345.784841314426, 339.24799427204, 341.724077421337, 345.090388672907, 345.633000973017, 343.012053170492, 343.321935007768, 345.588144530919, 350.639580777574, 348.183025740312, 342.608509880231, 342.09326679243, 340.011154873766, 346.084615137288, 344.802960959225, 342.904705476658, 347.761477990539, 341.427067183618, 340.866348181225, 346.028873115877, 344.339988577099, 343.386244523252, 347.230321472922, 341.707556738188, 340.44210165991, 342.003925393001, 346.663919831633, 339.217454666091, 347.785439243567, 340.840568767409, 341.968399838783, 345.197383444207, 346.217533147146, 352.636325410703, 346.356312460839, 344.37674910691, 343.038962065545, 345.051934445283, 343.802876362607, 341.706621555803, 340.14923758884, 343.776537838094, 335.657384735352, 338.684008215367, 339.754730330112, 346.740837585769, 348.767355993911, 344.211447437976, 342.551471850892, 342.465942344945, 341.104618715811, 342.244503293246, 346.681251559451, 347.936182215615, 346.599493251558, 346.301886963646, 342.678030070419, 341.927153075966, 343.332589822555, 346.777706816323, 340.342285726772, 345.20840406762, 349.638307422075, 340.128495994387, 344.91063230729, 342.556249161432, 342.725625180235, 342.28005324133, 346.984528369145, 343.425448977846, 340.049239219612, 340.588676302763, 346.667979885801, 344.983585141168, 342.243706729435, 346.43098804602, 343.742567189631, 339.76914641557, 345.31923801209, 343.688889208123, 345.217085207248, 341.080133015662, 343.441292416655, 345.259715678979, 347.5494725608, 343.54748783058, 350.676677050291, 346.065319102236, 345.194799019798, 347.541651240772, 345.503195048442, 340.873172769666, 348.124021359173, 342.062487492616, 344.258733424069, 336.823635556107, 344.96336655634, 340.060259103661, 345.278853084985, 343.325770746971, 340.438625625766, 344.75456691406, 344.913878560231, 345.578429246571, 341.220595524365, 338.639274862558, 343.089949319105, 343.659332601994, 348.440239822601, 345.269534291481, 340.560742364481, 344.482953999415, 346.654537100095, 342.319035262664, 342.865293308795, 342.951024548693, 345.535909199348, 341.771807900119, 342.36095371401, 347.090229907406, 342.889616690726, 344.93824399855, 341.46122793856, 345.544902188261, 342.53533545559, 339.224716261804, 344.461040537507, 342.837567987519, 340.935543266307, 342.221503164255, 343.410602840281, 341.945842473981, 348.392035404147, 338.991001137849, 347.385744151577, 345.754017445455, 342.118544016295, 343.380243910442, 344.120485918805, 345.445861761806, 342.395104257654, 344.321456492319, 341.857554184979, 343.165963018158, 342.984020832392, 344.47162350094, 345.282796744121, 344.465022354403, 348.12203365515, 345.326719645996, 341.135773422049, 346.186464490161, 336.602912782177, 341.94134223847, 344.665597428546, 340.592438718627, 337.570877515398, 342.793010935746, 344.831342707332, 341.736844899595, 342.667046867029, 349.221977744004, 339.455587174492, 342.058842771655, 346.133497054043, 343.194078227544, 341.84845535854, 346.876516947477, 343.08738812916, 345.043227272032, 341.993331636092, 346.525077012608, 342.073080081897, 347.101726463287, 350.447268528525, 342.056631950714, 343.239203875381, 344.764310323696, 346.003990712376, 345.166072226734, 346.75402777613, 347.409142915544, 342.081082352906, 340.594762792376, 344.756514955415, 343.37879189375, 343.647681520522, 340.271759655772, 345.29780190987, 347.155933114456, 344.243050275721, 343.752903322599, 348.181178880099, 340.446169567027, 343.438572693233, 344.038282794014, 345.852119797984, 346.196575313338, 336.32946043092, 340.255165628918, 345.464579300587, 340.651021140243, 347.305595029196, 348.439335969179, 338.651844779582, 347.793029884685, 341.250760435646, 344.339520922815, 338.79275480706, 345.60751830694, 346.734483847293, 345.341922925195, 340.677524211301, 347.190611016074, 349.313388331764, 344.577345750734, 342.032178891746, 341.191237796143, 342.625351927237, 341.592070104579, 344.877865075914, 346.513599613291, 338.663786714529, 344.783318882421, 341.637046686594, 345.971012492964, 343.123029464021, 340.204888647401, 341.023192924639, 344.277378658987, 340.012279800828, 341.535346386676, 342.690431991232, 343.083594368279, 347.546212383222, 341.9732078224, 345.263380053589, 340.489855771031, 348.750605634875, 344.407238988844, 346.632595755888, 342.490019162692, 343.232698341439, 340.310536931742, 338.622435735533, 342.38882810731, 341.368267525181, 349.059959799971, 345.918266443263, 343.377418162402, 348.205818959146, 342.310544582259, 344.349520002479, 338.890423420362, 346.101174074543, 341.210018542498, 347.0707080965, 349.392398809256, 343.785148700363, 343.402566168342, 339.689588998088, 346.145644133018, 348.451460149812, 336.357628159347, 340.997986305849, 345.330844386594, 343.443524618376, 343.044866432204, 347.62498073015, 338.227169402326, 344.355821349437, 344.281836752433, 343.745624985841, 344.851820558292, 342.588508573133, 342.659477562659, 348.607557347263, 344.711794626307, 338.956817552979, 344.911714853334, 342.078252424261, 344.155898259709, 344.826574497088, 342.95284027126, 349.435263444378, 341.6011807545, 339.349884711538, 345.977364374062, 341.587437153949, 345.054357033775, 345.195687090711, 342.373643361109, 343.773426805828, 343.32505844648, 346.873507012136, 346.758430580772, 339.868425205927, 341.309197721403, 343.825250794405, 349.9575493132, 337.689035943008, 344.490567525855, 342.304199683237, 344.081325163754, 342.158488603721, 342.091498920126, 344.396433284636, 345.111030192033, 341.40276318572, 345.255100549543, 342.207335943629, 345.765061182956, 348.585413851284, 341.860067683106, 342.553322752738, 349.780704668178, 347.057079935585, 345.577278625009, 339.140323708456, 337.041372120535, 343.24332638362, 344.699592860221, 343.382729527211, 342.842706657374, 348.759197800957, 343.195737921086, 341.654399901273, 346.02459388038, 342.447014107852, 341.788868732848, 342.202923856165, 342.180779076593, 345.807045010916, 343.619435670772, 341.187649029027, 342.731944964416, 345.148378593539, 344.691739937456, 340.903772223468, 344.319403433932, 344.505715244543, 342.185892408753, 343.762046958494, 341.028146210457, 342.476659268963, 345.719616085764, 345.109940107385, 346.602075678945, 344.491697293628, 340.63464263811, 343.887103773666, 343.674679737419, 341.656984993661, 337.740795230506, 342.447903770483, 340.319475839092, 344.752260699998, 346.094430665068, 351.052798964246, 344.593161887405, 344.35520435468, 341.929011975503, 337.542784706139, 343.72953819529, 339.91912961321, 339.580835581252, 341.93374883595, 341.811187203048, 346.866942695008, 342.090209204585, 341.39182401939, 339.56817684965, 338.540840872614, 345.436685334404, 346.045663102519, 343.208282470459, 344.315685603804, 346.954312775151, 348.907825108397, 343.256697975744, 340.005730842944, 344.999178926417, 343.018758665176, 344.595145395202, 340.633434429327, 346.549059625012, 348.535037967047, 343.110009846569, 343.744019819929, 342.895632448775, 344.11176850228, 345.3079868494, 339.705172200645, 343.406571145462, 342.194655532103, 344.710470386458, 348.802035996174, 344.032885389985, 341.15339685188, 344.60145476036, 345.95363507056, 342.182824753339, 345.433412362096, 349.74559041899, 346.235957565304, 345.4871813065, 349.753130489154, 344.794658848943, 345.033102450943, 345.132473601119, 348.101591432357, 344.182613157962, 337.171861364353, 342.669502810048, 342.815239576189, 340.102006131681, 348.043889561839, 344.078794467613, 345.640644742306, 346.912778502627, 344.373501874434, 348.059800307224, 343.768901359472, 344.803573735038, 342.052582058013, 342.831618912539, 344.886904241705, 342.627526899259, 339.737054312746, 340.455082758211, 339.692865695633, 346.731498545045, 349.576574678339, 341.245792683874, 343.64836568656, 343.725718430743, 344.143801974194, 342.422657813941, 345.257643750818, 343.021070377545, 343.781479851197, 348.106483469356, 341.640038340258, 343.181115201644, 347.781843096388, 346.847729744802, 345.073017719156, 339.847069177092, 342.04868182265, 342.838431137008, 350.989310894711, 344.901928448854, 346.293212398534, 345.901103969439, 344.436217093441, 339.021445550149, 342.207280502134, 337.644528311832, 343.383955846983, 348.469061069835, 345.927733573438, 346.615952481899, 339.303570281118, 339.382065801241, 346.385302671015, 344.316140514538, 344.073694867466, 344.005629076003, 345.12187583798, 346.848979453423, 340.23789273656, 347.648734285381, 344.789761031314, 343.633798318966, 338.639146084212, 344.117997508343, 343.682565353149, 341.310101766511, 344.355816331669, 345.525401540355, 344.992105437123, 341.305066036481, 340.942282912153, 343.202613587521, 339.213381692772, 342.853213968515, 345.59909654807, 346.029414766504, 344.949104851186, 342.055941139765, 347.986545718516, 344.591457725728, 344.2837768761, 351.657961959546, 348.994165674823, 344.958246345657, 345.721207086648, 347.421632245839, 343.525560235194, 343.557767503022, 343.304936228908, 342.453892521013, 341.34070630607, 346.539975855913, 345.718839239044, 342.869705406476, 349.298861083995, 342.546283569218, 349.321022503136, 344.828995498882, 344.30803385541, 337.429432316676, 343.934253356447, 342.677264694957, 349.839576468413, 346.381559119871, 343.399708015648, 344.33048685182, 341.657023016695, 339.999295022388, 349.897822753781, 343.58006227773, 341.472398042164, 342.902897206156, 344.134116586975, 348.112358761693, 341.527969964779, 345.184850607125, 343.491816301137, 340.912254598522, 342.931655942454, 344.141428104103, 345.966387870442, 353.553300536378, 348.746340990519, 346.711867501823, 342.365726371756, 352.173116246121, 341.107504951592, 344.150504341773, 343.89495686177, 343.30786253355, 337.198361860321, 348.67071694565, 338.76689491713, 341.941229743947, 347.509907940568, 347.369843509506, 346.944228852397, 345.868587011553, 342.076562500751, 339.747948379022, 343.439294893726, 342.577604800957, 342.164334575144, 340.596679952604, 340.871821751223, 345.522973634777, 337.182655871261, 342.262497355757, 345.516856899812, 343.852802459253, 343.041007217264, 345.861434164782, 349.652004006735, 342.134380354754, 343.185171637907, 341.318338597733, 340.822107833328, 343.274820564899, 343.625591605244, 345.509826161436, 342.75314863293, 348.338044394167, 345.965684215556, 342.117093646711, 342.224342997335, 343.505724410378, 342.642531925398, 344.339581621837, 343.84735759249, 346.719657162844, 343.087695715928, 349.798149613661, 341.062096852166, 340.06112924516, 342.291481938178, 341.114283389521, 343.069895443197, 342.105119764006, 348.059232717015, 344.85007141247, 344.355712555807, 346.89763744702, 343.727314274543, 345.056784761922, 346.317533896177, 347.127284153213, 341.734705738662, 340.927165281038, 345.278963943225, 340.19602200575, 345.150178004427, 345.782461196868, 347.121837414347, 343.757077577033, 344.080529574483, 354.146155255137, 341.41416211161, 342.149168655311, 345.395858967141, 348.637392184473, 345.580904512578, 346.47060631889, 341.112936503847, 344.34392155619, 348.027738350175, 348.670523158825, 343.366778257804, 344.581005227051, 345.637118904566, 343.546370380544, 346.802019702726, 346.116987077196, 346.920509258922, 346.950679126272, 347.482352421267, 343.271745274182, 341.56364653379, 341.641601558691, 348.219350845031, 340.195036180554, 347.826040288816, 346.904573559646, 340.695438842431, 344.439117520893, 346.372572936083, 347.215208758964, 343.181861320803, 344.612967722571, 342.748460198397, 347.87361956374, 346.885820675996, 343.176620225404, 341.664434692707, 345.897032439853, 342.618501391192, 345.02422038911, 349.650662164262, 344.057315136656, 347.648821656259, 348.641757558362, 343.280040186055, 345.398958188138, 343.225643455295, 338.840951862174, 345.121055599293, 342.103101624388, 346.258986715245, 342.694173398267, 338.780135220648, 338.406074545967, 342.025869118483, 347.134935893726, 341.978043463865, 347.518183103768, 345.070648946679, 343.606609037716, 340.18970941455, 345.404500030317, 349.463771171196, 342.342034615351, 341.641570686937, 342.679439941258, 338.14557684212, 345.119238291823, 344.656023322951, 346.795891246319, 347.358133143274, 342.083657611905, 346.025376611058, 343.595293214176, 343.538426296094, 341.596203226575, 340.355045324788, 342.389875428077, 345.141503029602, 341.38061006925, 342.103833108077, 341.880952383821, 342.02416613892, 341.715918504494, 340.759676714681, 350.705262505536, 344.950943719045, 345.856185745834, 342.532937548782, 344.831746373313, 344.716017048362, 346.330951369956, 341.875913946987, 346.698448246082, 340.46426853324, 343.0429529535, 347.402198483391, 347.798323905116, 344.948578166358, 343.135410111592, 338.551343788362, 345.154880673667, 341.169192593038, 341.536298635748, 342.949295237696, 341.679146707866, 339.587912538408, 341.21406566045, 341.918553460423, 339.481770909681, 345.209788770988, 342.060691838356, 340.698057159685, 341.03370160027, 346.490849946085, 340.488523324563, 344.866870917077, 349.517210064578, 344.395936463817, 345.321622684994, 345.558441440265, 343.025948090509, 344.233165643437, 339.48073813074, 347.303311588453, 344.855533818679, 345.124264671178, 349.493633906995, 344.775415269702, 340.292400264633, 342.657184774804, 349.6008932921, 345.004918851073, 343.376814803704, 343.879445873145, 349.035242625182, 339.995785094966, 344.492823539753, 343.25151390633, 345.783866161257, 347.475158286824, 341.260161629736, 345.203749201474, 348.577672648135, 344.383333140085, 345.015973003171, 345.331807480043, 344.487974954761, 347.814471517349, 340.81887059168, 339.071476584702, 345.538968533617, 347.520295526851, 342.239015427273, 345.46895278322, 344.256735346378, 348.00972196167, 346.756249598952, 343.38441954001, 346.366450283695, 349.478787387081, 343.429376379263, 342.35496988422, 346.469536781661, 342.572434740198, 346.195549933393, 343.279159136851, 339.56602913908, 345.385098590439, 344.254936237366, 345.259377250399, 348.977493470369, 344.73156917357, 346.955070230523, 339.759866388736, 340.729208872349, 345.912215364601, 343.615946757117, 346.703653060587, 340.244656805548, 341.257179735694, 342.198582787452, 350.204115126858, 344.07038438887, 341.862342465759, 344.380479888541, 343.250053323431, 340.189607550325, 341.99261799783, 340.33741785078, 343.064499223389, 343.774148722509, 341.687288201513, 343.932372663416, 346.50098434945, 345.46475737289, 344.498783943644, 354.453278702489, 346.626937299641, 338.46001915674, 346.044251562646, 343.241535493031, 337.97901368453, 343.415789459783, 346.419345089472, 343.36659763203, 345.217007014119, 343.689047307304, 345.006718012161, 345.680740482983, 342.006893496342, 345.60296147682, 344.508996067146, 338.698555831596, 345.193064857793, 344.099733040317, 345.515663411801, 346.755533041661, 343.593259487241, 346.724821230327, 343.345965177446, 344.217464819824, 347.288687549692, 340.946064437777, 351.744871182561, 345.624072110135, 342.326607295754, 341.649149430211, 345.558851754619, 341.206492831448, 347.866022573876, 347.139893544375, 343.041000811353, 343.819771912026, 344.037829734128, 342.30586804875, 342.120781996888, 344.297006939419, 345.431730178145, 339.221154487241, 347.79751794351, 344.841897969523, 342.76224338008, 340.368840569555, 344.25169711565, 347.591654723123, 350.064940663575, 347.703024781342, 338.669993780046, 344.952754765654, 343.416798792397, 346.122622970664, 342.840444330422, 344.065682360894, 345.312726088586, 347.69301624276, 346.856879018939, 341.453291140652, 341.552419994387, 344.03136702188, 342.456323169367, 337.957686784346, 341.678719091255, 344.858752810822, 342.731184509834, 351.537905097096, 340.397587378423, 337.928889638587, 339.376338513494, 347.294394310658, 340.803680940777, 339.871598406737, 344.372809503181, 349.483832199748, 342.00734250359, 344.477087955078, 346.619600552615, 347.763075350631, 341.405154371355, 342.659631406642, 342.206328249744, 344.972071193962, 342.880981415482, 348.492055799668, 339.086402554704, 344.635276389893, 349.898708138717, 345.243240217177, 341.785943298358, 344.416571398094, 345.879345488525, 345.581870100315, 341.871135462421, 346.232636068244, 349.299271102411, 346.23252526277, 341.636205628668, 339.027150496093, 339.652260296953, 342.464007623487, 340.035157296511, 344.511510677847, 343.093676193927, 349.863066377807, 348.536168735868, 348.170991443901, 342.974944554977, 343.146536219853, 342.496269963714, 342.515973213282, 347.680523254225, 344.5558750076, 351.770026807893, 339.88875052053, 346.250969481909, 344.066233734766, 343.023003004684, 346.471205934387, 346.820327580329, 340.650970028299, 344.013505648121, 343.683349049967, 340.725272333107, 344.517975419765, 346.034516726253, 341.681570916838, 346.892994042697, 342.890892464619, 345.54991683935, 342.478172005696, 343.42505754174, 346.212745553281, 344.538490074962, 347.272849533346, 347.600730638405, 346.11613035006, 345.343318196743, 343.185192334946, 343.789313516255, 342.870882819641, 350.26131299006, 341.634634878745, 344.01270194903, 350.495664923902, 351.47647016345, 345.90505399271, 345.330908253621, 343.552908639488, 344.975568439913, 337.919562280875, 342.523813306672, 345.523678345112, 341.345764291136, 345.838387238211, 343.134341691514, 342.431668969275, 345.757456241237, 348.359357060482, 349.022674703325, 347.028303824346, 341.976462290574, 339.192745241434, 345.811361780819, 340.884253566943, 343.302660200298, 345.141694263893, 344.1710010678, 343.990761199699, 342.92998371582, 342.778827860067, 345.872893703607, 352.282326882677, 346.038244475733, 343.377368121446, 343.73209827824, 338.688722030054, 344.381781982727, 343.972500016669, 342.873362228744, 342.715451672252, 341.539264662391, 344.791123370397, 338.133160868064, 340.442852779327, 344.928634485121, 351.690709672132, 347.274437422142, 345.731188969899, 346.636943318743, 339.267288590011, 346.577324764046, 341.303891020765, 343.260860706842, 348.355369011038, 336.381002366215, 345.207639532782, 342.866891910918, 343.360205902113, 340.396367763823, 342.706034375376, 344.638413573892, 348.434253702765, 345.539833249033, 340.553688430614, 345.373240551344, 343.98627810738, 340.806104313554, 345.919075867338, 338.184288324134, 344.12090011559, 340.667417898598, 342.846613445823, 342.577099294796, 344.779188438436, 344.503054130038, 343.181662966515, 346.234655637885, 346.235480231447, 341.845894383689, 348.018056671364, 342.285969887735, 344.530109052702, 337.751790150445, 340.780132280174, 343.744428244284, 348.700002931347, 349.868499492437, 345.623532434239, 347.048400687907, 343.820761571347, 343.721669963102, 343.268447081947, 340.546162043963, 347.631691761228, 347.731914827979, 339.679617976049, 347.897381714982, 341.489765383792, 345.429328719376, 346.143176814896, 343.849798623592, 345.524205315183, 346.071863918083, 346.396804683558, 348.619755387295, 343.941843762409, 345.861584965517, 341.923406231254, 347.95180701513, 341.626647954761, 347.633288591555, 345.045984482322, 345.146624878377, 340.304466334323, 346.130532354678, 350.439684711974, 343.999139500363, 346.0652032432, 342.892779076866, 346.241021300665, 346.175479155817, 345.016510012508, 347.757816637871, 346.792415441354, 342.726425854675, 335.312444478111, 349.621141758347, 344.901395182498, 346.706910022911, 345.452089492998, 346.022442679844, 345.182298387845, 343.381445682879, 343.409526980763, 341.996700559061, 343.81598735429, 344.582339688765, 348.247292242977, 347.265296851583, 343.951970794509, 349.150377843393, 341.185362005932, 348.656164583286, 341.539527647872, 346.917894012043, 351.418793587258, 345.322616629897, 346.793735994804, 342.783687480402, 343.767678541165, 342.617432610137, 338.958365289169, 346.384295742204, 345.866408656813, 347.335540849586, 340.181201094587, 344.996335981328, 343.892434644053, 345.338498158522, 337.378181792687, 347.693606373033, 342.042258949815, 347.985397300552, 342.553155522613, 344.916369369693, 342.003836525663, 343.738670293915, 345.757790836618, 338.703010383629, 342.16630103354, 344.366738814958, 347.361229271361, 345.736335037066, 340.109826999238, 345.859267359014, 340.064723978104, 347.261316900559, 346.865529678952, 344.028129253983, 344.839639933609, 343.433146777664, 346.89902208835, 344.847082691637, 339.148622350766, 347.159068681632, 342.801246932081, 344.38758259114, 344.218206449243, 343.730754047457, 342.531813507478, 344.880858965695, 345.513476074642, 338.983704891957, 343.36989866089, 341.026342795322, 344.233746353892, 341.000747291318, 344.812964181251, 342.126058043233, 348.175377148411, 345.583597509473, 346.555948522655, 346.481962477104, 344.414129580695, 347.660616577943, 344.273466537206, 349.295956991814, 339.129568154735, 346.112021486267, 345.881270921422, 343.107219681764, 340.954108457511, 340.475839675082, 342.822276545639, 344.866214212683, 343.26517208277, 343.574877349467, 351.658804279274, 345.9924426482, 340.785898933036, 341.587027986959, 342.130194500129, 345.417575356814, 346.632089244507, 341.529560429613, 342.170941300235, 341.371344786316, 342.229390441919, 344.807594489219, 341.493849400633, 342.785253042582, 339.352518701427, 345.272725414974, 345.085636370356, 346.181026078799, 342.916476349846, 342.745566783538, 337.875188368145, 345.394787988515, 347.307431219794, 341.936046695547, 345.796289308861, 346.90181639231, 348.735543468642, 344.950223614368, 340.415480533567, 344.307199975464, 343.075563026732, 341.481495810138, 342.451797644889, 345.792493892722, 340.634164719506, 345.143950477524, 345.197690745201, 343.143222986094, 343.070249703272, 344.405112598512, 342.182417370546, 342.52946640052, 340.98971238875, 346.41772298965, 342.397669652639, 339.359979437741, 345.15347826088, 346.428480096397, 351.540413858166, 340.272332976677, 345.207953899729, 341.215637783988, 347.365499367674, 343.581191276213, 344.148476626908, 346.129430954091, 347.275622965773, 342.184542478146, 343.740485556181, 339.76553119268, 346.332083712831, 346.932475506023, 342.314943933017, 343.021345287109, 347.998111115765, 341.772033068482, 349.773103133344, 344.93775035814, 347.519514417469, 340.351676827085, 342.816430919202, 341.256322484375, 338.42270600747, 345.561348090056, 344.092641744022, 345.097233060196, 348.201289997419, 352.01195080706, 341.399442310341, 345.55505634642, 343.090565446133, 345.445977553804, 345.087594051643, 342.112917575401, 342.719560632899, 351.049049951765, 340.52530713083, 339.90140393887, 348.031473294121, 339.844392889811, 342.914120947661, 346.370045409766, 345.738154983163, 346.46057735389, 339.996409932636, 346.153901853472, 341.372770476629, 348.192456863564, 346.010054421072, 350.385816533218, 344.423505436738, 344.854643659633, 342.257876810718, 344.729920546535, 346.728662290339, 344.777566842915, 346.230945012112, 343.022812047028, 343.577495604467, 341.981768947426, 339.847409759972, 345.456144077009, 342.967113215177, 349.561634631665, 341.127421269853, 344.398826179924, 345.451314549185, 338.603005552548, 345.636991460326, 338.375921476618, 345.710470179161, 347.606077966522, 345.607130806278, 345.767438636233, 340.946737585938, 346.649306314081, 344.77588358271, 341.659354547401, 342.880028973141, 344.540486272572, 341.352593933333, 340.015592051076, 346.370293776368, 350.318996296257, 343.110162586682, 339.586487525676, 342.564582959039, 337.933350872314, 343.617951165152, 343.594031364766, 345.616898418524, 339.749368713405, 339.001840855356, 339.349415823021, 343.432880683334, 342.183274632663, 340.970097709022, 343.075366469579, 347.58344347124, 347.454905454632, 345.423982458358, 348.113262638804, 342.918270883541, 344.72710087396, 343.87342885862, 347.063279407043, 342.503348160641, 338.753739340456, 344.682732901019, 348.780619107795, 344.004517345668, 341.569507036415, 346.192539845611, 345.925528809273, 341.235620860838, 343.589732268713, 344.48431889632, 339.833738484116, 340.636675597007, 343.35512607413, 344.605442943027, 341.798499724112, 346.505817603669, 341.338452317224, 343.604899598906, 343.809661226479, 343.695248221293, 347.510772469769, 349.881743010255, 343.14685625487, 344.242383483015, 347.447350727537, 345.201467044247, 341.483483687709, 340.34631775195, 343.74378196947, 339.436089599787, 338.170234641327, 342.893682089511, 344.001070733244, 340.847780451675, 342.840330804875, 341.921099667843, 344.991986582521, 342.153355583968, 341.098159856014, 342.012037559575, 342.138470020162, 340.023431097554, 344.145310130552, 347.292182510853, 344.638611686271, 341.399542847934, 341.673632452565, 342.737463695774, 345.46176497494, 342.597379286648, 343.089585994892, 340.51849087472, 340.533428245182, 344.071371911333, 343.900598847819, 343.881759334691, 343.363919093904, 342.817693022707, 345.330088255208, 339.103543369394, 344.853170067294, 342.396693267529, 346.44412119903, 343.937850496312, 346.142174829648, 341.766319170674, 343.123908459623, 340.42770679845, 348.719837788367, 343.3710742306, 347.690862830597, 342.768732818443, 342.323446262069, 344.912874802337, 343.548555759395, 342.65769968745, 343.94816296028, 347.09176257876, 340.834127883572, 341.224681294352, 339.621174913117, 348.053212821943, 339.768567715707, 341.734739015126, 341.876375316495, 343.217170431304, 344.405222377025, 343.620371281167, 348.446814510111, 348.208051019988, 350.931732645917, 343.517934442802, 343.927585866305, 345.784928652853, 342.755762785877, 344.45205914553, 341.87429296067, 350.249857527171, 339.446746676903, 343.967629607254, 344.266464558111, 344.418263292707, 339.748711089431, 338.780322591494, 344.989616508436, 341.693776982783, 347.350969684179, 342.960023956208, 346.371238538909, 346.923556612052, 348.651164771032, 342.233719499759, 345.29770885866, 340.777101150576, 342.663618462967, 341.511908292652, 344.264418350493, 340.209764715326, 346.513394077479, 342.667077971519, 340.407821147179, 346.853107434759, 346.057358555324, 346.473053916888, 341.787600769938, 339.858144921378, 349.689404787167, 340.329053304337, 344.060367198285, 339.874029867595, 344.626154577788, 342.290352002568, 339.637444087362, 342.589224847331, 341.909007891453, 344.682650396622, 345.986345661893, 340.164105928347, 345.311119828275, 341.806541836614, 342.386956453603, 339.589462773812, 344.361253608905, 339.021538940051, 346.033909053099, 339.643824019052, 347.555700608513, 349.308229297321, 346.127238652594, 338.664670901718, 343.501072356982, 345.431072687226, 341.001729226066, 341.882828729682, 346.116811304732, 343.089814960335, 341.892994195296, 346.13208457103, 343.328405164917, 341.581676176569, 342.94904288319, 345.13457703883, 345.813111949109, 343.992177762011, 345.119502148287, 346.340952350437, 345.761037696909, 344.360904039302, 343.127933628262, 343.617672622696, 342.644851301687, 340.944057663146, 347.543894425906, 339.922720008576, 341.532073399611, 344.575927123732, 346.116507539777, 340.165101587218, 343.21721890892, 348.621036723961, 345.444070165711, 346.028124709889, 347.356788915361, 339.276036877128, 343.68273830092, 338.867323861637, 346.146884344616, 342.298188327533, 346.697354774694, 345.362922000988, 338.710824123125, 341.834941061005, 346.976747517928, 348.365383298967, 346.033262361755, 351.590293629776, 339.074114326402, 346.813374419653, 346.57955274808, 342.531010447616, 341.214205703082, 343.479353667361, 342.223191158731, 345.28038285021, 341.551697667877, 343.911349949121, 344.336682130864, 340.213918333359, 343.504954140727, 339.843769862192, 342.303207973683, 344.853468128118, 349.14992938494, 339.192972966756, 346.648873346942, 335.067496576755, 345.306585620012, 345.501280876465, 340.757582717501, 344.602732166343, 346.128182269219, 345.920002884339, 344.603099212286, 343.683094821145, 347.025758935481, 348.361257283192, 342.929683486864, 340.132277391179, 340.553970607447, 339.0813876179, 343.672092506244, 346.397243292541, 343.502704419111, 345.653033151725, 345.026500654297, 347.299870712916, 337.474601079326, 344.679274199788, 348.614082242572, 342.509681880385, 343.753596664278, 344.905944336487, 337.883457826978, 339.586295226963, 346.045690944893, 345.504351433783, 345.189366872077, 344.710131561744, 340.436298572249, 347.088944187771, 348.686244720791, 339.364056519804, 344.187834351658, 343.627639845525, 345.141477894742, 346.441056860406, 343.271442719456, 341.775319841535, 335.66198080362, 344.755614021401, 343.634402265637, 335.476772224684, 342.713776312116, 347.032289935722, 345.753133074881, 344.367608336009, 344.078661377967, 346.029316017999, 343.440668777673, 341.739110850791, 342.859138401585, 345.962354305648, 344.227737244963, 343.952902656303, 341.797938075094, 341.170195897986, 344.986031822957, 342.156739997532, 345.375888325941, 348.128950184025, 345.307786319896, 345.064757306488, 343.534545867779, 342.314399892814, 345.114629930101, 334.309595284142, 347.058040792648, 344.020985423785, 345.623788770164, 342.160895080616, 343.334874757346, 347.237260457618, 347.100911810988, 343.891578090076, 343.943949340186, 342.815101705618, 342.932679511251, 343.422490472718, 346.171826263338, 343.421595247798, 342.429760871668, 345.886987976623, 346.297732989232, 344.622924674821, 346.863664837802, 342.961546286865, 341.017316542138, 348.39950421889, 344.668611183322, 344.802062584245, 345.038631433573, 350.257446847453, 344.362251673338, 347.517752369744, 343.118142430023, 352.437118172139, 341.203724684894, 343.40009694218, 339.801244235463, 344.386607647725, 334.325508927113, 342.389042908086, 344.618027166676, 342.358465426795, 343.882642099098, 343.145287542122, 342.221418186627, 345.180807340931, 347.975979627049, 341.70483637777, 345.819425723207, 341.682559237359, 339.215299822617, 346.354361943618, 347.938147640088, 343.149517727212, 341.922056257312, 339.996924136478, 348.197836929601, 344.519040843035, 341.793804362439, 344.54218424426, 343.848945270348, 342.99469224301, 342.582306109803, 336.169007965753, 342.365148725654, 342.412733515606, 340.429008868989, 346.322947929933, 345.476671624381, 345.976601213079, 339.633930923337, 345.232193955901, 345.378912464132, 341.188609681653, 345.0134995301, 347.874651646253, 343.753744678353, 346.575930160671, 340.208731205281, 338.744744662967, 345.91281635371, 341.844959687346, 345.478082448116, 344.839515332942, 341.457898941022, 343.441980013171, 345.843331997023, 345.343722877091, 343.410986093809, 338.848844471176, 343.119067174562, 346.916972917369, 344.509660840155, 341.721753299316, 344.079158337029, 346.242915224095, 344.584179219796, 345.854353117972, 343.124764051525, 343.638568801608, 340.038293583329, 341.789227299413, 346.867800608764, 341.585507384986, 341.408519167425, 346.685391099034, 345.784288474023, 347.548662579648, 349.208936408202, 343.236204998559, 340.677361023099, 342.177790328622, 349.473654924563, 342.114681143578, 339.728503028761, 344.056212364327, 345.788304050492, 347.39000771085, 349.415646298375, 340.175425187341, 339.797582084806, 341.206750273349, 340.259368539604, 341.930262512804, 343.056797055363, 346.430342327393, 348.361637867865, 347.45654131485, 345.319981279144, 339.777583092749, 344.807899749656, 343.845652742869, 346.259178101192, 345.329949104687, 345.043291654461, 345.101325434771, 342.693888428669, 342.47870808494, 346.796505189116, 342.012666852449, 341.745223198325, 339.506413118383, 342.10498444323, 348.847579352853, 342.837257637853, 334.829595041276, 340.854100829718, 347.904657842492, 338.972189229397, 344.255654386216, 342.870885537237, 345.346686927915, 342.915104615586, 339.950779024311, 349.316220370145, 345.580939872127, 339.953726165307, 345.702748876805, 339.682504152873, 340.947525847348, 345.318706141713, 342.434361856229, 344.456091568385, 342.156834113713, 346.31493368726, 344.543704297615, 350.994379609372, 342.383791414273, 345.502543170007, 342.465298946232, 340.342342728579, 344.966372894607, 342.502121176617, 347.740139662338, 346.286639087056, 342.121298274213, 346.651792791556, 342.104769565461, 340.234823884978, 341.560573229506, 348.696813434648, 348.034040980333, 346.077295244521, 340.606434923583, 338.39905827053, 343.762653088445, 339.815857977996, 348.990941163971, 343.594645981243, 341.088679534924, 341.171082247983, 343.024186634992, 343.660531233175, 347.031091540087, 343.470814733529, 345.764710386046, 346.746758098769, 343.414549578275, 343.816598069916, 344.779416858339, 346.394195521909, 341.54716592095, 344.087552671944, 345.667964081606, 344.671760412806, 351.002530646669, 345.280679635482, 345.34832899115, 343.068430066542, 338.76255291359, 343.093989639125, 347.211409981776, 345.976838544661, 343.1939866855, 340.727788263081, 345.185291840107, 343.527792720893, 344.693910718488, 342.410448781601, 339.150619737529, 340.225926697871, 348.374723064102, 338.331885753354, 354.742299380292, 344.299247679383, 339.674395048829, 345.125648766827, 343.703965858814, 341.009564983029, 345.812501515899, 337.183343861435, 350.239358985022, 336.179763652095, 347.119498569805, 339.96019995736, 348.230512899217, 343.906827969472, 341.436114599643, 341.861447511182, 344.70969082513, 345.518736645591, 346.400529634235, 342.6480545098, 342.699451652431, 344.750272663917, 344.653573994768, 342.966214630764, 345.017402336031, 341.448451877008, 340.989420233796, 338.632002235011, 350.063631019029, 344.303713152896, 340.805983432804, 346.31014446527, 345.502124181711, 344.127558910395, 344.715047112433, 350.533022243555, 350.26147160667, 345.430673918261, 353.080753710425, 343.330213104506, 342.681900076923, 344.153281314784, 342.897577140972, 350.689106815354, 347.060326993299, 343.843793047279, 343.669124537531, 343.023103802768, 344.219685017242, 343.139550504926, 346.243739741691, 347.400650391766, 344.181647343335, 343.50813099981, 341.402047536893, 338.989326758081, 350.237805324079, 347.150585835292, 341.618032163647, 344.792607307864, 340.532962488306, 346.364492506271, 342.654801618985, 342.298159253081, 340.285564978772, 346.84544189211, 348.287340458485, 342.127584965885, 342.364276364016, 342.419993052145, 344.66751871564, 345.693805060433, 346.845542414642, 342.616853687858, 345.659259177099, 342.10440841979, 342.972418418339, 348.9463819876, 345.047803479496, 350.007872606719, 344.98786865074, 342.654141374001, 346.807569651881, 342.623144649719, 340.894879351689, 340.499042366352, 336.327118055559, 345.125175144755, 342.565493801786, 340.891384988284, 343.779497393585, 337.013645196543, 344.085445426086, 347.566189971157, 343.082517503618, 348.521382795492, 344.923275120215, 339.653880254368, 344.198199411987, 340.786047933894, 345.548060662918, 346.157348943108, 348.019020368661, 343.387161610505, 341.420805575761, 345.846165837541, 345.490429770271, 339.288496825806, 340.525922611692, 342.700906106566, 346.985680805079, 339.620932178123, 337.649848789539, 350.380959719635, 340.197817525757, 340.715999458893, 337.840325895354, 337.516209870053, 347.804222221394, 343.899346434288, 342.892251741434, 343.029699910034, 342.485475237938, 349.244778669355, 344.372997692525, 345.191959138702, 338.943504914651, 341.096660326934, 341.23256445122, 345.237922844369, 343.360774413294, 345.624100099451, 339.32023552499, 342.449538777294, 344.77137161879, 342.276259968832, 343.66597506723, 344.757615662488, 338.984644452975, 345.178029141787, 346.115816089635, 340.832964419794, 343.962149670929, 346.869631106549, 346.819603630343, 347.721615426184, 345.896787200127, 341.504884413744, 345.764319489835, 341.355213612815, 345.713335242341, 342.619193877484, 342.554188659214, 340.824998319443, 343.780405347175, 334.440428272199, 349.964116646394, 343.298270075153, 340.590534099397, 337.16815130702, 344.719168828721, 341.497686010948, 339.8345024238, 345.278985111946, 348.829267566769, 341.653571207976, 346.545836076809, 343.424466178671, 345.016247452564, 345.941164441455, 345.277523387823, 346.410858418067, 350.089532099904, 342.651467294931, 347.420080470417, 342.971549218346, 345.871835986659, 347.977287705072, 343.64449639327, 342.30704535192, 339.833312049236, 344.036061833581, 345.27523036324, 345.785686601249, 344.414400927066, 347.122112277953, 348.051600728703, 341.050620227027, 340.779142028985, 340.309609898581, 348.199532278984, 339.188413912367, 346.554241273289, 339.493140485675, 345.005007052248, 342.64559898447, 342.198164264069, 335.794608559864, 341.883067194483, 347.277748802088, 342.059406333823, 339.079303949304, 347.762023655869, 340.108850196172, 343.970064552375, 347.230415476271, 349.787080209894, 344.392717752514, 343.014591988123, 346.25906617432, 342.867461633018, 345.054157284069, 342.278755301937, 340.621856795773, 341.709568318533, 344.838630548595, 338.28675585487, 339.992783633116, 347.552009664079, 342.768661380062, 345.563175338937, 345.015296460031, 344.239160094017, 344.864019931278, 341.969541189944, 348.900573854402, 345.31004232197, 342.87454809741, 346.92199310297, 343.402702803581, 343.063756645933, 344.411184067921, 341.221401584846, 345.836939319092, 339.694273471071, 343.19402106503, 340.407338901005, 343.132218581546, 342.48300354823, 345.151726228854, 345.537904567363, 342.57945482794, 345.387950140385, 344.592499246117, 344.717465429156, 345.332792464347, 348.274301934196, 342.421820012541, 339.927307852179, 343.177365395554, 342.148640071693, 348.285362077508, 342.895393312234, 343.971461314674, 341.700247126558, 341.463824676436, 341.543536351711, 350.251887938905, 344.562154968182, 343.394681440051, 343.372169383237, 344.396468476062, 343.504047929963, 349.4235993376, 347.628855257299, 340.68954292128, 343.971173928993, 346.940640263892, 341.976071649629, 343.951914626485, 344.567052155129, 346.292527932493, 345.825977120303, 342.640259977777, 340.651187098722, 346.216430256728, 344.847449179498, 344.936120428907, 343.591560760649, 344.619914187324, 344.446293232389, 344.333270851826, 344.452727344156, 344.725297081807, 340.230754156131, 343.951336894153, 346.648482027559, 347.808223871406, 341.640467938886, 344.870714778829, 345.720510731053, 340.783513074138, 342.820382654919, 339.225278733152, 342.305297149152, 343.299545945553, 344.362003965094, 348.841848170746, 342.269845942073, 348.498303756206, 340.253422496305, 343.9535713644, 342.102199728985, 342.91532286536, 344.494691411016, 344.383259654091, 339.984402550099, 346.726833407682, 345.712700276013, 347.34863603392, 343.820157150717, 345.396239836398, 345.08412222557, 343.592647929676, 345.404322680103, 342.488952185576, 341.58558000651, 348.67290488666, 345.063295973403, 344.615921834299, 345.384251791374, 341.934078765457, 339.306617695255, 347.483730985101, 343.690517763185, 345.267111428713, 347.264009899906, 340.344586490458, 340.097907147942, 348.650136901304, 345.596618883009, 349.223338671846, 346.286301248752, 342.190755851659, 338.693135283739, 342.505722608207, 346.10811527024, 340.107352836094, 347.220635275006, 340.726228961582, 339.696493641935, 343.386360808735, 347.72935968435, 342.025378516464, 344.17330937705, 343.309839615443, 342.735777363267, 341.788207403678, 342.277823236906, 344.749556854343, 341.86785141166, 339.0872384805, 342.209413900356, 342.920612280684, 343.338799202827, 345.762227042234, 342.970660607444, 348.709224414878, 340.873082932701, 349.532512445239, 344.881673627875, 344.513196185432, 347.766705220044, 344.662515580304, 343.94432648183, 343.460901406057, 343.100634767009, 345.992663522354, 345.304388765045, 343.339484743119, 345.396211700205, 347.85958132046, 343.330320666841, 353.409748230303, 343.968757288751, 340.635054232437, 342.922238659464, 340.228687147458, 341.623184847768, 343.495330478779, 340.699937093655, 344.340006216852, 343.989543359586, 343.353871222761, 345.120097282854, 342.794997485684, 349.743333964721, 340.09654741502, 345.021038768168, 350.938899581769, 347.1044489062, 342.471230914216, 346.197808539281, 349.693063000805, 344.802125309688, 349.179078260031, 343.95709088273, 348.026645334508, 344.159129808985, 342.079602672511, 342.761386217238, 345.209893139319, 348.68805432535, 340.620765775558, 348.152243980095, 345.089866734601, 340.6274338609, 348.758940656971, 346.023779154046, 351.759337508852, 346.498955478363, 342.784130219796, 339.313078037998, 342.487713205427, 342.034003971485, 345.066559677764, 345.347216493929, 343.447403343988, 344.952085373938, 338.916452847528, 340.620747473734, 338.680896151166, 345.213650363874, 347.33760567543, 346.992261274539, 344.879644311657, 342.091190057812, 350.531864072436, 343.356101955866, 337.448255320157, 349.281164365818, 343.314811381135, 342.062546423832, 344.408842413331, 343.941904805993, 346.515615412355, 346.908064763073, 343.178742598284, 342.985506032001, 349.759305621057, 342.76952797417, 340.460948639037, 342.368325763749, 337.029279260612, 343.678213494823, 343.508847759908, 348.619457606834, 347.241946126113, 344.20427956846, 346.574478288422, 340.350167378799, 340.740735821842, 343.704745808542, 340.822721182348, 340.988345498501, 335.890820426115, 341.017700532781, 348.076304008407, 343.44695426242, 343.790421043024, 344.236094952883, 343.605541166255, 347.59939108612, 342.389494664715, 342.518217331136, 345.080689304747, 343.060820098362, 343.747030500145, 341.354566774921, 343.805931190656, 346.093980056979, 347.286827323273, 346.768509628339, 340.127659972821, 345.936371079338, 342.592247705791, 352.413953208815, 342.095243706521, 343.330533816306, 341.717898020529, 349.707451307399, 343.339234893504, 342.727810418972, 339.017184526922, 338.928713283221, 347.175827816744, 349.237298317359, 348.408562944386, 336.850394258721, 343.224530949018, 338.966888470191, 346.922552290576, 342.917785931187, 346.865321613044, 347.025444480861, 349.851988443277, 347.771517919878, 343.747571406898, 340.627360385532, 344.701702147407, 345.573780756911, 345.057930396813, 343.730601472751, 345.255343267269, 342.549728791216, 343.252455742512, 344.330294740335, 347.488285344893, 341.696964448245, 346.431624673585, 340.920194504904, 346.485511904098, 340.961624364907, 340.667471021142, 343.6982449429, 343.522466180905, 346.512623400177, 348.537962159864, 345.583121461083, 343.669600894416, 343.842999788457, 349.33477533214, 339.46166805829, 349.16992333066, 342.105812559196, 347.434505103804, 341.066119876638, 344.93443109075, 342.266875322733, 344.799685780835, 342.778683586062, 342.655197127208, 343.541936503095, 343.716223736879, 345.437212039496, 345.896617541242, 340.731319264008, 342.735410630155, 343.732477961774, 348.359828433407, 344.33128946239, 342.883809014366, 348.735449437326, 345.790527386998, 348.150139337206, 343.660503522557, 347.14533636526, 342.799315767395, 344.794831582153, 339.503285523566, 346.738388460979, 341.276342233512, 347.899439290923, 343.129173566372, 343.026952420273, 346.300370700879, 349.769138676382, 346.974921427278, 344.961041679275, 341.903205449692, 346.232660005287, 341.795708539709, 341.974110281629, 345.665098621622, 340.561927144029, 344.564812926509, 348.927700799669, 348.54158473819, 348.132802898709, 339.932342078009, 341.172052048136, 345.564973099354, 340.986076942324, 344.364144899228, 344.106447871174, 344.559127229599, 339.810984853163, 345.101508491868, 348.598804181758, 344.988551113584, 341.983094120638, 347.862575174778, 346.637648892396, 346.453840987091, 342.057676227752, 344.710622266199, 348.97102124655, 345.227787044799, 345.946251929929, 343.489012216426, 348.755364375802, 339.030273220918, 340.435719420382, 334.601105878543, 345.065748453739, 339.845871196319, 347.887702875786, 343.395442151114, 342.386557617349, 345.595106456992, 343.671503081652, 343.30672863112, 342.113202343378, 346.215585829263, 344.733179063732, 343.860978977199, 342.301502808839, 344.816586862283, 342.372834937772, 346.096637462088, 346.419522412031, 347.110533934638, 341.505584837693, 346.357885942511, 346.488147358702, 344.300857500888, 344.576284448549, 344.53009716122, 343.793743826274, 342.70271032416, 341.404542820792, 346.782034675506, 339.997767329862, 345.542580754459, 349.331656383683, 341.243374738525, 341.63227536626, 340.805331330195, 344.364463198819, 342.387789012585, 341.995535367264, 346.304487290231, 343.340462316685, 341.376825466547, 344.994060805736, 341.114324591886, 348.7013011551, 344.9479771548, 340.755237317264, 341.172084963758, 347.916194863716, 342.341197216116, 345.952799239865, 346.904840441139, 344.421069447572, 338.820423322535, 344.043388580746, 340.738523630035, 343.164373254785, 342.00742295731, 344.122741494027, 344.093192732537, 345.48523415238, 338.493622597863, 343.800571158865, 344.661844711148, 343.25804736607, 345.201948098219, 344.755858119949, 347.928555978802, 349.763203767934, 345.940417773496, 341.284760708555, 345.425257270929, 343.896974666607, 345.092413346388, 346.157022757158, 339.729263504563, 344.753646724398, 341.103012355795, 344.383289494029, 342.488418556736, 346.308338361615, 342.288582223037, 341.448501252933, 340.799179989412, 347.602821133514, 343.023117425021, 345.727000163215, 342.929453745863, 344.792134742705, 344.270785681834, 342.554766532426, 343.36965755894, 347.730926412753, 344.135532794144, 347.722108501087, 345.861474242126, 342.447148847874, 345.608100986522, 338.512474444782, 342.593871799475, 343.599765852053, 353.764255925864, 345.887464099244, 345.662727430024, 348.673348289863, 340.767316568275, 344.612827188741, 343.060649728377, 337.795069811138, 344.365269176148, 343.31261998682, 345.106474147945, 345.668738268322, 347.208897424139, 347.377520628396, 338.438519914515, 346.166835235125, 340.971467049599, 344.467731918657, 353.078795022646, 343.562404081436, 340.026400909586, 345.560100244989, 341.517291321875, 349.749023498445, 342.178148947824, 340.894620108304, 336.392973379454, 345.845374214135, 345.665880502095, 343.675812079093, 342.496913260298, 347.120217893837, 344.929279801581, 342.16616273634, 339.101558762985, 340.894083701239, 340.895743098354, 342.548405649532, 345.198116777459, 343.69225525696, 345.066313328761, 342.950083376661, 350.544926111725, 341.602738498117, 343.357966236091, 342.361968765697, 343.314837924359, 340.511829434889, 346.193042937381, 341.059669848462, 343.382942793752, 347.008405652152, 340.817933359774, 340.119096490768, 341.69675607181, 345.5049057542, 345.999724838658, 347.478777091152, 341.32872130699, 344.576303446208, 345.560632085174, 344.088803833881, 338.998043413727, 337.677985018447, 348.394135888773, 342.975177236666, 343.186326961516, 346.064824521263, 340.139839951679, 342.407696020189, 343.084884850323, 345.286750287892, 346.304202318154, 343.85346875049, 343.334456115396, 340.456223961093, 351.856143575197, 337.470235609733, 343.706599368308, 340.179523004154, 348.922225193256, 343.479580060679, 346.606684013595, 343.637957433724, 342.891812538573, 346.174763299712, 347.365285664985, 347.409133732102, 347.725727974721, 349.627209620278, 345.919402195488, 344.682252626204, 343.940502831827, 342.572605866524, 343.326842429815, 343.81764987405, 343.108878327611, 340.588402694799, 345.27836590206, 343.034727813092, 340.618158586993, 348.493369489115, 340.010504433784, 344.045645394816, 347.227317096611, 338.900138198326, 348.327079550925, 339.145548533073, 341.797625739417, 343.732257046477, 348.571462029609, 346.048068786377, 342.01232566031, 346.675086455398, 345.779730382764, 348.09576307417, 344.08039193936, 344.735006154148, 345.184307062148, 339.215749746594, 342.388150266679, 338.835611290562, 343.196643984925, 343.731954360611, 339.478814744142, 347.433736477279, 346.32204476929, 346.040943177257, 343.752517395633, 351.921884873214, 346.727452178277, 344.949743260113, 348.194484932444, 344.032534723719, 343.680407717632, 342.078621207774, 345.696557942689, 342.489445475007, 346.407494639552, 347.085954566493, 344.370626175031, 345.505947208652, 347.584164525896, 345.647274657715, 346.134486443661, 341.230928044256, 342.210294365392, 344.192233949732, 341.777214645196, 342.895195032467, 344.396924084796, 347.509725211228, 339.604141780805, 343.929972450686, 344.489217568955, 343.900005468196, 342.249810968697, 337.16504505324, 346.901624905782, 346.747605010573, 351.019759568224, 347.550584227614, 348.718793897588, 341.176828779384, 349.550979205945, 344.253395314064, 346.760986155303, 344.948458258116, 342.716206254356, 345.058362251415, 339.731911895572, 342.52338289693, 341.352408768658, 347.313887813909, 346.990588824715, 344.954791106934, 348.081182845416, 346.612327487206, 347.106261990904, 343.669293064324, 345.315668328372, 340.994369267817, 343.533528467307, 343.961836087004, 347.45683688131, 346.913923075203, 346.396911311, 341.249464980354, 339.914822099171, 342.60871681983, 341.484364392206, 342.094702094396, 342.329039752647, 342.84186447527, 346.082757826111, 343.128062866955, 343.56979379937, 342.964293439372, 343.223863276258, 343.96055242511, 339.545873286278, 343.703846237245, 341.816775968307, 348.10264741861, 340.957980066239, 342.773186447306, 340.889002590694, 341.91989507532, 340.663115410857, 341.653927036738, 339.555039144127, 346.473518497295, 340.065717121211, 344.471204976123, 342.659228000287, 337.773688336166, 346.169351781213, 349.29418481096, 344.138261799082, 347.200393271517, 349.704134456888, 345.362256479678, 342.570589858519, 346.540276248712, 341.519709036518, 342.420690898644, 348.258962172757, 352.162656345273, 347.032907114672, 343.057472884172, 345.060791871837, 342.369564340104, 343.886226733078, 343.016426190964, 344.534205681764, 344.175131100313, 342.239247478459, 343.675207228536, 350.517402384064, 349.522958373142, 345.685144779318, 342.637195138973, 343.389305560083, 345.922590001415, 341.25110962141, 344.303074679492, 352.481567049207, 339.459149126811, 344.583260096624, 340.733016160817, 345.583471776598, 345.156858111306, 345.951780383972, 339.116304501056, 342.932119735256, 345.561712778286, 338.771219406812, 339.76321519834, 350.382012651456, 339.045047821469, 347.591899411461, 343.388038482846, 345.380462336722, 339.941599991324, 340.214919113822, 344.231355217462, 346.056937181498, 344.619302808032, 347.930171458576, 344.871160749265, 340.83279869633, 337.879804291981, 342.24601977199, 341.770450633493, 344.858559031708, 339.542957910754, 347.646739480538, 343.355155751796, 344.408018784934, 346.050170269855, 339.547845168228, 347.410983909005, 345.049501264242, 338.505523789986, 345.396306505201, 341.410419192515, 344.239443127078, 345.868405787067, 348.869485736414, 341.945533838417, 341.230513792502, 345.175721258574, 339.975805277687, 343.610878808334, 344.187790741567, 344.28840702223, 348.325945903179, 342.866967379414, 343.909685165345, 342.686135706183, 349.739487937149, 345.771921111649, 340.897006207094, 340.796936905348, 338.255065056043, 348.317290233683, 339.559290008628, 344.291258286064, 345.472812655194, 349.792767888943, 342.507724502741, 345.078279137709, 344.327739433776, 342.276776070852, 345.420573265897, 345.114625471296, 346.39065220926, 343.645110884361, 346.379396271434, 338.5597792088, 341.119150594496, 348.420509194638, 344.464759547411, 342.241127503905, 337.977655649285, 348.265685720952, 345.799540549403, 339.675454087557, 349.02886726384, 343.634256373269, 341.962491242621, 346.439682568496, 342.101103037245, 346.507025828697, 338.588651224915, 343.26910868663, 342.455486648613, 346.337267770712, 345.045234778175, 347.139748724315, 345.883498251858, 340.598822829413, 345.793548259539, 343.700694868803, 342.566595290539, 346.328911472129, 339.667683807206, 340.349196213049, 343.824704778967, 341.54805982694, 345.731691991106, 348.411583241203, 343.663359436165, 344.981916806397, 347.116859086046, 343.357172277008, 350.063432480011, 337.457301143998, 344.980218010818, 340.505963822925, 342.765832590788, 343.245876960078, 344.203378025383, 338.848398467314, 342.686384830483, 338.118892277517, 340.778744028602, 348.278079701249, 341.557911437737, 343.431365755501, 341.231492638169, 345.865481918104, 344.118639547434, 341.551664330133, 345.591549037034, 342.917109749976, 347.5286445349, 344.615365123844, 345.936590165282, 342.105055610378, 342.49097489531, 344.540683343598, 345.785714229922, 345.005088310334, 348.245855645072, 345.020098875693, 340.213054456329, 346.751370205906, 340.916074776032, 344.84854243784, 347.987218510845, 342.191054389646, 345.662682575981, 340.155473964536, 344.792342389912, 342.887348493214, 347.021892005276, 344.015100227991, 343.967245304151, 343.236646241005, 341.672345273876, 344.534753004714, 343.881079845356, 346.937370549912, 343.333696081917, 340.248889065128, 349.086848373678, 347.71280975101, 344.347115248918, 341.671345433602, 345.099507056278, 339.306405581505, 343.613273694724, 342.554691150147, 348.506015922369, 343.786292353558, 346.129098827734, 345.548128607441, 344.327525605129, 338.563468619138, 343.760928603949, 344.427455362284, 345.973348160551, 346.947835480128, 341.34360290648, 337.479432251439, 342.309046270676, 346.900474106102, 345.625216964223, 343.369447699431, 345.677927479198, 342.663011609129, 345.362298640965, 339.767302417838, 347.040290708844, 348.073421350299, 345.984114136513, 345.180122589593, 343.257501094894, 344.261508382082, 344.413428513223, 341.949562020284, 344.569033470597, 345.786511816094, 345.123822336358, 340.029652808985, 344.134837798075, 343.732095674232, 341.048963211634, 344.093368102348, 342.844147212453, 340.666848578924, 344.444737163302, 347.168189484834, 345.564748199282, 345.701129097587, 345.240174632527, 345.590619764234, 342.176090247962, 346.699518107173, 345.677091475638, 341.764476039161, 344.453048866497, 346.912222053766, 342.000486020911, 337.472706730513, 344.93991100589, 344.39094103987, 342.951587440625, 342.971977385166, 339.739693833493, 344.894586338458, 347.730908105342, 351.315240750905, 344.227849169869, 344.569335226724, 337.151055853149, 347.745284242585, 346.132550594447, 347.601685281296, 346.666500780685, 347.576431674337, 347.860034497895, 339.13920077259, 342.688068388716, 344.671465295673, 345.312400585729, 339.413433198841, 341.679906820555, 344.960024269353, 341.331807752676, 340.853592726839, 346.458448232476, 345.494518044512, 338.613768398968, 338.314403054963, 343.28887609789, 338.81719160678, 342.526179156046, 343.507769517549, 343.969616121902, 346.804715229115, 343.786071371617, 344.403855744508, 346.048156692528, 347.212888589413, 348.922912847629, 347.080165494213, 341.02808894805, 343.410369148907, 347.690395216996, 344.196732334889, 346.463577038349, 336.792722774174, 347.541392019672, 344.638877639032, 343.167005297651, 349.361816770361, 343.916644720315, 345.667714843199, 343.387140775393, 346.36375265276, 344.74336250194, 345.226849962874, 346.317975077159, 346.050810758107, 349.502016651114, 343.26189705161, 345.233174215047, 341.692439454315, 350.05966325439, 341.621241475208, 345.356418498903, 345.810049809075, 343.627602932757, 342.661839019369, 349.407838153213, 343.709957810393, 346.193169614602, 343.824411994581, 345.543945941485, 349.8027841258, 342.596356476531, 344.076127083328, 339.934413915779, 343.74851215431, 344.079554362548, 343.032310501882, 342.508439585156, 343.64953578349, 343.847172923334, 342.923530170929, 342.768517830329, 339.558877595722, 346.410048906828, 346.053591249329, 341.088891605886, 347.01512662347, 339.995267635969, 341.458808369659, 342.520896914207, 337.472974888676, 346.627521963549, 347.133337926166, 346.323620544489, 340.803945950123, 346.010130522146, 347.188084847283, 344.507444551835, 342.418677936453, 347.078115483006, 345.502007513193, 343.563111097927, 346.786120294239, 346.070488822038, 344.593312945682, 339.188965298926, 340.635924554791, 347.399603905347, 342.227690786715, 348.411696433099, 342.305978631329, 341.515701041416, 344.455514951026, 346.233496178034, 345.117228760905, 343.873401357117, 345.816805115885, 341.207631546659, 345.887250483836, 349.02032783312, 348.186177545214, 341.847195278103, 344.576709358517, 340.578298450248, 341.462985124716, 344.735703825941, 339.298289556042, 342.947146404832, 342.025184054508, 344.886036436663, 344.690864786685, 343.155289967613, 348.035755926481, 341.587958477487, 343.58002169836, 337.671898357249, 340.251293288107, 344.742290944277, 342.509651485335, 344.26479380463, 351.490221837537, 341.993352957479, 346.943527905332, 346.571108481221, 344.980719677493, 345.65579099568, 341.686421780879, 349.150385115324, 343.138010418698, 339.35689230788, 342.467955811096, 341.512677706589, 345.203520824478, 344.04721645765, 343.425768523272, 347.155709196205, 341.461582720811, 339.701885136278, 343.975265216023, 344.795787152624, 344.302662417651, 345.772220015999, 347.386324544446, 346.936468715138, 344.830353973459, 346.477369786747, 344.327861665221, 350.06145244454, 345.553983563752, 347.115476359649, 342.405577577299, 342.366660840608, 347.175938256476, 344.337529885, 344.444224810926, 348.12830006121, 347.246357366818, 345.378395722089, 347.341859977774, 344.994499823999, 339.6579873742, 347.335252943895, 340.613452187677, 344.316057463928, 345.80854435806, 343.29040739709, 337.617096794936, 343.716875499118, 342.324652458403, 341.063632244567, 342.857348926638, 343.516036569183, 340.825942959472, 338.291781580229, 337.314912046999, 341.034187222648, 342.483136798486, 342.336744212411, 345.194383631474, 341.291164016398, 340.541433268339, 347.733346773782, 347.9888015252, 342.568091526426, 344.207612186017, 345.722219921275, 352.141728510163, 339.885175409773, 343.57934424318, 341.479290327934, 342.448388429099, 344.101988120513, 340.487877494123, 347.241663896561, 349.184087106049, 341.677397555337, 344.010357089238, 347.056958498261, 346.581406633442, 344.147033375624, 343.748093054466, 341.840558616666, 344.186857980487, 341.23732205636, 343.128256009246, 348.406420977906, 344.135747744558, 341.05476355271, 343.029731811486, 341.689361358977, 339.994911492176, 345.196338270642, 345.521694737206, 339.2390565104, 338.661443860505, 347.754032473297, 346.473230790618, 343.73329569573, 340.763543072271, 345.468257141692, 346.976598929935, 344.985465138189, 344.249458421374, 342.197871864672, 352.152510867055, 341.119009200502, 347.549971724899, 341.998225441707, 340.680780864295, 340.505698227664, 345.35048131145, 340.28377809382, 346.522632885151, 343.548424084439, 340.7787770723, 343.220512496167, 343.547864214684, 341.573817699971, 347.742574192235, 341.540991089772, 343.916607036236, 342.907910159668, 343.767697337584, 343.169942499961, 347.158268533689, 343.412531644854, 345.645276995476, 348.060933072015, 344.589211388309, 342.805458431302, 344.347281877766, 345.95991359091, 344.126056069883, 352.548678251599, 337.220285855621, 348.375458268554, 338.721988408405, 343.977461935292, 342.775531160216, 345.728077081787, 352.627482750592, 343.74705699135, 345.458768256688, 343.829149808526, 342.27727084049, 343.975323443333, 346.001989723651, 339.710020292455, 348.004749321398, 349.470895597417, 345.799771044487, 336.556268180838, 336.09918350211, 339.811519954864, 342.900857169745, 342.945782612403, 346.528660834804, 342.570060085435, 342.242744084156, 340.045360036761, 342.808870423993, 338.273735320689, 339.197227071892, 343.495855099028, 346.3891936326, 342.313982607799, 346.354824698344, 337.389365986384, 339.531634239877, 343.672799518418, 341.949629761642, 341.548148185485, 345.746594512369, 335.43221314546, 343.638470999284, 341.278869887411, 342.846194008788, 346.512084584475, 344.782044667807, 343.236976886293, 348.137261920273, 345.479453900865, 342.602644865898, 345.978076632839, 351.453187683586, 339.672777104628, 343.636482749302, 345.759697950367, 344.867925854386, 344.986934703671, 344.162141891225, 342.796542525424, 342.995705251843, 343.871593527494, 343.657605687821, 347.458995600954, 343.186130443027, 345.751622218635, 341.398567875133, 344.482948898198, 343.388168096272, 343.87097630133, 347.476714867868, 341.855639662539, 349.895397547127, 342.294424870588, 340.15328561081, 342.824034243618, 339.94025700484, 341.612440624538, 345.61260077936, 348.670879252944, 341.964546943821, 343.623658107689, 343.035095676846, 340.563673532447, 342.379989567551, 345.821192817422, 343.512967777795, 345.774764470117, 341.552262278768, 346.208036700789, 346.431307879601, 347.199191972681, 341.513233504386, 345.186159112731, 343.968202834038, 343.552355919526, 349.483486460695, 343.449344205215, 342.467266790347, 345.570993236293, 340.543257440738, 341.259413388555, 339.555278693767, 336.712575110661, 341.69752032223, 346.588479189346, 345.886155561077, 345.459508765417, 342.323227495101, 345.211058025486, 351.112868555932, 348.239894036638, 347.567854566842, 343.364148372375, 344.036639904485]];
