# Supplementary material for: Hypothetical Outcome Plots Outperform Error Bars and Violin Plots for Inferences about Reliability of Variable Ordering
Source: PLoS One. 2015 Nov 16;10(11):e0142444. doi: 10.1371/journal.pone.0142444 (PMC4646698; doi:10.1371/journal.pone.0142444)
Supplement: S4 File — All experiment interface and visualization stimuli code is available as a zipped file. (ZIP) [file pone.0142444.s004.zip › experiment_code/data/one/59.csv]

	sample_num	task1	task2	task3	task4
1	1	483.888062396729	680.637895843204	133.384495306535	341.819771348078
2	2	516.877405573466	654.227109407714	127.907212673432	347.570870571717
3	3	509.396295599691	669.033565291102	130.985983355301	343.626690143876
4	4	500.189018809062	666.920252347437	133.765689937396	344.290923627235
5	5	515.097826189847	657.12429911732	127.568120459971	342.026710305306
6	6	538.212474620066	658.376988888183	132.211735523989	344.671413446829
7	7	493.900611448419	683.558005867829	129.756827984763	346.579401450007
8	8	522.735925716781	672.962931968243	127.687620203723	343.998461517573
9	9	529.694758232452	659.427726385787	131.516922475154	347.289919129384
10	10	504.253660858577	652.647631929195	131.376618438461	340.715674521858
11	11	546.294940216868	681.20235041514	130.22951619472	348.489598818171
12	12	528.167105244634	662.441790835166	128.744488799097	342.256901615334
13	13	532.590820104183	674.045914766436	132.394911283952	338.438808563557
14	14	517.83146508892	660.262119322359	128.939641472625	343.870423419019
15	15	524.423550892999	660.244753047554	126.433959829457	341.011904114135
16	16	524.874673552538	680.415887856002	128.85483704019	353.284518628578
17	17	506.091459206515	699.573344116986	131.613170809272	336.850381139469
18	18	531.264882409674	683.792684417948	129.08005880138	343.206456157278
19	19	512.753348278142	702.992120838447	133.648368576831	347.376806569037
20	20	508.029572174172	645.140117276373	135.468377699827	344.597599637991
21	21	543.085771315537	684.704950435249	131.773438076784	337.344555187477
22	22	518.765231797564	689.669146456126	130.046631804682	346.214846806587
23	23	491.521214543469	688.497912083578	130.742702211982	345.996391878576
24	24	525.758362121256	664.405775722121	130.744759406431	348.642957627817
25	25	515.05781201553	657.078876447179	136.34429810116	347.60808679755
26	26	549.775456995702	637.696268151304	127.031814074286	348.879164691387
27	27	554.298404798413	661.059673135618	134.682509541681	341.158800936494
28	28	537.036028764365	653.772484118234	128.737716739603	342.659877555641
29	29	527.752729425329	665.098353364441	128.514244299511	344.315042733124
30	30	507.218426329306	662.131235309344	129.530261660792	348.308371981229
31	31	553.763989902708	655.869071311539	135.331605596165	343.677251335997
32	32	531.020813562433	699.530419505198	132.494801760563	346.44231148518
33	33	542.466351179714	660.159725836571	134.168558903712	345.63575597577
34	34	515.061365354653	652.719792570426	129.837320462829	343.887681602843
35	35	491.42491242909	664.158839678024	136.745960961912	343.653343043921
36	36	513.861894972765	686.72701130555	127.785888386432	345.948106953739
37	37	515.206625148123	677.889826459334	133.638831393143	345.685112344467
38	38	536.569991804441	674.120142756659	135.99059426538	346.791775370101
39	39	527.260859026982	649.4334967178	134.261810233635	347.305578163157
40	40	527.837891199736	661.944765275631	129.651430555358	344.718832610916
41	41	505.309580383548	673.294451436441	133.180056581859	345.018591411559
42	42	509.499996139034	688.324028236414	132.640789863231	341.140155225995
43	43	535.974326804258	609.450517053889	128.914696392635	351.167810582097
44	44	537.139019660939	647.12304019573	134.053362908912	338.433049850232
45	45	505.37451112156	652.020036867769	128.893551987007	337.357530600832
46	46	490.3792048893	675.350911286163	130.611738482462	343.348887283055
47	47	548.631556940954	659.843810233852	133.059932981605	346.237747417451
48	48	528.852990472906	668.129087092915	130.778164158521	340.321418250334
49	49	518.52760314067	646.392687017113	131.192212804574	344.917254988499
50	50	559.269093638015	696.697982543261	124.368491526603	348.967941833195
51	51	531.567157517389	652.64251300076	128.836670654676	339.666914177888
52	52	521.261643144687	693.562613631503	130.453188641331	340.105528896273
53	53	529.335776854797	686.092295311313	125.065520089422	346.34763032487
54	54	540.503966053409	668.762314243683	130.58631940469	346.736707466527
55	55	503.326468430912	658.431692358331	130.077273682255	340.906429800001
56	56	510.889527380982	661.923648085201	134.741469721449	342.530754638434
57	57	511.33860910114	683.144074974162	134.711758913522	351.229285690217
58	58	533.152175579342	667.186495513191	132.983615433993	342.139163303245
59	59	515.573624754835	646.405033131887	130.380014219445	341.321355807902
60	60	525.05712261438	668.275370052718	129.514964580199	343.482860093674
61	61	487.92688306073	686.58289093778	135.816902159748	343.431305375296
62	62	536.719368386335	655.754555273224	132.606638633642	346.240986284967
63	63	537.358931017427	689.417084138362	128.777799856932	336.952568739275
64	64	535.884833269333	670.146149883294	126.506840232657	340.208525767156
65	65	533.851462723421	676.641564824102	130.634485779628	345.075843524564
66	66	510.746540760711	675.104134796573	130.15184638827	346.491092990277
67	67	517.61179892066	646.633457462759	130.80992006631	346.692097851056
68	68	517.032605689426	672.956092282642	127.862808090153	341.745110363612
69	69	540.574242487183	715.400040472655	136.541482266433	343.49039035441
70	70	535.961040344784	694.954732397546	131.274205084048	340.659920049741
71	71	514.726410138486	707.744441737129	125.053692965013	335.796422779214
72	72	494.661782994644	673.265264295221	133.217706988133	342.026346118645
73	73	514.237239174406	640.846081305636	127.387351637834	340.586634997672
74	74	496.99174678283	659.971404858392	136.672103511691	345.162276383922
75	75	527.206270706808	682.675402593163	130.330254366588	346.410061668853
76	76	499.830905225105	693.313119595953	133.506563618287	342.695137781588
77	77	523.404855046704	680.751811048068	142.050222461252	343.081805674325
78	78	513.391291414529	710.772845902795	129.184651424869	345.912526092899
79	79	524.555952330335	649.912241645412	137.378519485699	343.075622559597
80	80	548.947013673779	686.41766295637	128.792848362856	345.331026777231
81	81	518.874108242986	680.602169331494	129.776177502454	342.182687261562
82	82	505.575182130621	648.724199036394	132.289458289108	334.745685605435
83	83	521.164553128414	684.514920868623	129.397020746262	344.143221194614
84	84	507.2582520595	672.563665862326	135.508763392983	340.282045926979
85	85	537.044127473695	680.936828948378	132.709884829535	344.401198105519
86	86	524.58963613892	669.663223936636	131.838742522248	341.380064682816
87	87	510.865181685228	658.804219486835	126.40687453739	343.012551307951
88	88	512.500422243824	657.57361633668	129.258721334002	346.135924059072
89	89	478.397092246404	680.062448625999	133.941490575348	341.095657140771
90	90	559.766532575955	673.700816435561	130.531187858719	341.556005637381
91	91	540.594937388533	678.194407450024	130.215857635505	347.351461806912
92	92	536.94879165739	644.260554907812	129.21197669159	340.27692738882
93	93	543.836918477792	655.254095139133	131.501099519134	339.249185519938
94	94	503.941434120961	685.970614374085	129.969732096338	340.932570190766
95	95	542.641829204563	673.710668028023	127.837298737696	339.729911692016
96	96	523.886583383369	672.718970704858	127.927852059349	346.385939135133
97	97	494.575336966377	685.382734964193	128.707718996945	344.352557010975
98	98	526.364968468226	699.602419347453	129.51964714301	351.721956568469
99	99	534.723916126599	699.773839642369	128.727065986764	348.158759359724
100	100	478.746702623266	675.572061026948	136.486401132232	347.708499240669
101	101	528.866577752599	672.836501034921	130.825455867524	343.577119252363
102	102	507.074974552944	686.672224730596	130.051379854	344.486694269129
103	103	529.710245717234	663.861933689816	126.331245637775	341.562462142215
104	104	498.91758910081	661.770521791305	129.144574586094	343.457485543103
105	105	522.664926373189	676.803859940648	129.780940123101	339.680032797859
106	106	549.095474707527	664.236602528509	130.399341751022	341.129724002334
107	107	511.136552794585	707.341880362917	135.473942174366	353.532407361993
108	108	507.710249536689	660.397973608449	136.561282909721	342.220611655229
109	109	494.024618877642	690.451519649417	132.821463202884	345.364837312425
110	110	543.758194081776	652.432006545994	135.609946348327	343.951368730837
111	111	498.715044757763	646.902988064493	130.078088532728	342.243982592851
112	112	544.75519025207	693.622355480913	125.964154436054	344.400556740495
113	113	516.308375840207	690.366041104564	134.138574731585	345.80354872987
114	114	472.202018721091	654.825664950567	131.711690971681	342.941237177734
115	115	528.626517104033	664.187126544988	138.075280638126	347.618427265653
116	116	546.072189092859	626.59032449259	129.638758130657	345.967600564523
117	117	514.003568004344	647.721368069318	132.331846824787	345.09121026697
118	118	522.167411280242	648.628530335219	125.558526114111	346.971378714499
119	119	511.210799855798	641.493526876754	130.332042842894	337.125144125256
120	120	539.384501325309	644.728828759542	132.589768600404	348.204682285654
121	121	507.331562083566	673.582103762465	132.047744465025	340.240444131027
122	122	537.818286931253	653.294102008633	128.061217222116	341.795505539371
123	123	537.577108840555	673.350158781101	127.994136789502	342.180741977538
124	124	530.835128526209	688.518700541986	128.262890499219	344.428142817256
125	125	527.006259305523	656.000787725324	128.637931131156	342.29610833557
126	126	484.62056988974	656.075455439492	130.229716309292	346.204570898352
127	127	564.724783930867	671.602135018449	132.570120342913	342.713134386468
128	128	522.885902263519	650.781892291039	135.816774387929	343.85829911582
129	129	529.505874845528	670.148213000674	126.532253035805	347.275670003364
130	130	527.152023445961	643.648980724779	128.232832609251	348.84052799282
131	131	494.866135305228	700.566662566472	128.740384585141	348.623666010059
132	132	525.425822807123	692.191130094108	128.477637060954	346.004706874101
133	133	516.028551057523	683.612319161092	129.177534767765	350.276286091599
134	134	541.651013581669	681.030271327145	130.771383435547	340.393116318001
135	135	523.588120559884	687.750053045154	129.468781321541	341.471711948738
136	136	491.051422310057	669.445141310189	130.686282782164	343.255331319616
137	137	529.457366713704	674.727837160162	125.914625837674	334.429135810538
138	138	544.029458457997	664.205377819348	125.064860598241	342.886961406114
139	139	528.405276990941	646.325552069223	130.131112393159	341.442134312333
140	140	508.387255147351	682.753276101288	133.23574545376	341.360819699767
141	141	507.779287860438	657.69561833831	129.800822105274	346.859559672912
142	142	509.38092626118	678.494060555332	132.853983109737	343.393560809617
143	143	562.207767620595	671.892593236545	130.684040786116	346.146890061625
144	144	540.442612359232	663.74058068075	127.862190062256	344.917265547601
145	145	532.985060361466	648.032756188685	129.318437042866	341.054195062129
146	146	551.167382442449	671.946841249454	133.481056808359	344.267809673201
147	147	551.37779588623	678.132725625283	128.990757333662	340.951540113571
148	148	528.113362013852	664.706804049986	128.785726342551	344.151018378968
149	149	504.237304831288	675.058690623765	136.99686411104	343.494769045268
150	150	522.943089076605	686.791938128567	129.35438219387	341.865069211223
151	151	501.108322252086	662.446627715603	135.974016089275	342.255233741853
152	152	508.277923631891	695.697221100867	127.19304444902	348.329976454012
153	153	547.168626496556	680.721452920059	135.70676590072	343.279447586325
154	154	530.84548805062	690.338301336468	128.066602698663	343.216535112265
155	155	525.632688412591	689.301368704951	121.607213680595	351.752498478491
156	156	525.827822537079	672.032253243544	129.37450057669	342.83919608181
157	157	522.655871104681	688.673487913619	130.531370491559	345.347024610158
158	158	552.849324246947	658.810729033946	135.687234307035	345.208745186217
159	159	531.742540431848	656.508392671235	135.788025413713	340.697496146464
160	160	530.195928755027	688.490375792799	126.758601172818	346.62322117863
161	161	516.834057834593	649.695232831797	127.920828724863	347.44146786828
162	162	516.631183353225	669.82621338941	130.852713758386	347.36482673044
163	163	522.585646295105	710.658604576936	134.703006747386	340.01764037508
164	164	509.004458232321	653.68298470301	135.39973677521	343.110520086893
165	165	516.744854465544	697.302346110873	129.956620505892	346.099435704765
166	166	524.953898703613	680.535972634038	133.025184294158	347.670665926994
167	167	516.174086781535	647.050075962372	133.691316347866	346.476632741943
168	168	525.744629104926	655.012591350424	126.141196472141	340.987828257406
169	169	542.483521087555	680.683208893304	124.838023651098	345.900448218414
170	170	534.40040357811	673.922038852403	129.938037923197	340.90935848813
171	171	541.802917903445	654.033008948577	130.03279658796	339.66862995369
172	172	508.789520394945	669.252868809542	132.004693682101	344.71663581592
173	173	531.799258524683	689.427305407222	131.253976798854	345.409436774775
174	174	530.21159015132	680.3979939421	129.123317727731	344.156605890701
175	175	497.906297915812	687.7656335114	121.760796318144	345.429010388765
176	176	545.148786794972	672.624149233459	125.06202651635	344.806592810017
177	177	528.262578888204	666.605224670164	131.893515209893	347.097162483174
178	178	507.348865967796	665.866737672679	132.364817862148	345.354796013507
179	179	504.770883649298	710.75617052315	131.413792083509	340.174813814491
180	180	518.753920562023	670.664617523553	129.937136111849	340.941184691968
181	181	506.083127571967	648.526755240948	137.37453644879	344.409775429407
182	182	554.882154301696	672.284560734417	132.869759778756	342.952408797759
183	183	519.370897812222	662.179867774204	127.269634136	340.310240633606
184	184	523.144379210168	681.921410878417	134.355824429848	345.073647565792
185	185	530.226991617671	666.75597803557	127.84005365794	345.516920483215
186	186	513.787267967379	672.06985785766	132.292188700968	347.299945813705
187	187	564.470015203387	660.474438244893	124.836417389813	339.991178396093
188	188	517.663207089409	643.250550185077	130.034379828572	342.845978898349
189	189	530.488500177994	658.601361097212	128.783277080407	346.667134051492
190	190	532.402809826053	686.381714225195	129.951646100545	340.120430825509
191	191	524.4815218024	664.355686787892	131.226216877233	337.607150120231
192	192	545.924554670341	685.716077811702	130.68204705418	345.250968500342
193	193	549.835726380241	656.052147564665	131.572521548643	345.328680767686
194	194	521.085981773393	695.255819731204	130.752120462144	343.332488353737
195	195	553.301737716102	674.51071037798	135.677551455175	346.481375076759
196	196	521.096050804984	659.035853822817	133.850641889284	345.045902718447
197	197	541.981688820539	675.992493800065	128.834420946798	340.931070777151
198	198	491.97890788138	659.776655891676	131.346265971998	341.204001546594
199	199	524.063464320677	657.547785506708	130.569521623604	340.934729331071
200	200	476.37531859791	681.620315281772	127.945758301185	342.154565165485
201	201	497.808925219826	662.292710524734	130.452661369915	343.379984069478
202	202	510.307697225713	691.454569329476	134.791617012806	345.385253043838
203	203	509.125319775474	630.202401021085	130.51735574365	345.553997487227
204	204	514.434359335973	642.03741917429	130.296814702106	341.648466199532
205	205	527.44949827215	672.61105959526	132.367845386813	345.941739729044
206	206	528.789770436868	655.753153571658	133.732531657786	340.308330639211
207	207	500.460608810631	650.590129561697	130.107886742438	351.003753137474
208	208	520.934269466881	654.498870392173	128.064917851245	346.73419179148
209	209	512.936202473961	676.906975985741	134.309466388742	344.095879138293
210	210	503.159339547244	678.056544286405	126.805995275064	345.971714365745
211	211	527.146890131704	698.445177665101	134.285436459885	349.134424081942
212	212	517.244606569975	668.996567513666	134.23230554303	349.507829834103
213	213	505.556876435878	639.004844337627	130.317753288768	345.528746977355
214	214	515.570718025006	649.382547133791	134.075576011816	345.960149786279
215	215	503.8411792735	682.326128398357	130.477489669899	342.836282664538
216	216	506.307327613051	649.414936103888	125.409457379316	347.463048719603
217	217	508.915975340333	666.877740888497	128.11803486451	344.841638595899
218	218	506.290480163261	675.519749689425	128.082037478923	340.447407133656
219	219	512.885285418633	664.383732237901	133.46839954897	349.066110253039
220	220	502.089581035887	677.998012084646	130.786069332332	346.538977481419
221	221	552.230187266726	663.037354502992	131.38085147815	342.001483755276
222	222	532.318853343594	701.49982387713	128.330647921053	345.614560939328
223	223	508.244401778055	653.353809928859	132.993331173062	343.693673910965
224	224	538.216155683541	677.782260102216	128.358627438851	339.941323612085
225	225	529.825337787565	673.742778640855	130.971537439122	344.229756199522
226	226	525.460902453653	648.442720492618	125.990722251813	345.750183228016
227	227	546.014312391701	715.330312507757	132.192720544332	344.125614479187
228	228	526.32810290405	666.56300000476	133.417394930093	344.283286940093
229	229	503.570829703494	681.810299294094	133.941997983254	338.41827112952
230	230	518.096279348268	689.925116411775	131.245203011344	347.331722371559
231	231	515.081326601207	672.180804930802	134.587577364944	345.344630442912
232	232	505.347797392724	673.768263526044	128.333574151797	341.501454625488
233	233	528.214884551372	651.596090989262	133.287101057447	345.091690470943
234	234	528.012434433582	666.173266076485	131.583912592889	342.549664281706
235	235	570.901991331206	658.052964592172	128.726076568082	344.324945422281
236	236	506.544579704539	689.658175407241	129.724106099847	337.57423194749
237	237	512.403913300457	679.745794894649	130.451485943602	342.739214522829
238	238	517.295860952295	683.012662841245	136.255165527505	346.417498604778
239	239	515.006290574761	660.773116726894	134.13069845151	343.67874540843
240	240	499.373328246214	680.921326855751	129.2046028832	345.98736098478
241	241	528.955472256771	663.459783635855	127.454578837789	346.159158039287
242	242	537.488357378493	670.160941184348	131.532953873408	347.111067187962
243	243	530.531208537643	669.984003636002	126.213429903016	341.42644818218
244	244	524.790863681982	660.708630972881	127.274387367916	342.72256402189
245	245	507.541491806523	684.678509227237	131.634535816721	348.27857545046
246	246	525.380240337773	654.46582653858	124.236003896713	345.453612901836
247	247	522.229449393531	685.106594876846	135.427154996	339.913071528551
248	248	529.151873525209	678.230647802733	127.743465557469	342.949273532217
249	249	544.397728211285	674.212376578531	133.396845576405	343.846222282376
250	250	522.952764411807	686.684601766104	133.553722486481	343.821719319219
251	251	535.045204236943	665.550778078447	134.613966541303	340.084010527125
252	252	546.429510732785	666.993172577605	133.405647237486	343.771388691885
253	253	525.965079698358	689.047372700543	133.108916521517	345.326692016291
254	254	523.71545277783	688.369229018732	130.711653340073	345.61261298731
255	255	527.585565055322	676.216056676016	126.87478847281	345.840067432367
256	256	497.968782056292	650.528813742745	127.705128279373	344.313812132354
257	257	537.248759733014	685.217080430137	131.093143729633	344.474184352259
258	258	536.437987542458	684.416836691588	130.561863797991	346.733444847474
259	259	522.315962206529	638.425633791765	130.57022498292	338.3305907851
260	260	519.984791975319	702.616688204718	128.164417831343	345.672513624715
261	261	528.378892995447	678.304307871255	130.339114021103	341.128749372838
262	262	492.252662026728	662.335727945126	126.044350936913	344.135693566268
263	263	574.111788765558	681.718373676638	131.919228502785	343.731271325837
264	264	498.855616521337	663.361757122589	126.856553782625	344.680145430984
265	265	544.469657534869	678.615105749175	130.280528919109	343.863343769987
266	266	546.714652227275	679.873198345023	135.544030747617	344.337808285476
267	267	503.20061647567	668.825122621786	133.33947746996	347.873281016071
268	268	540.917940428792	671.845788271355	130.802883359833	338.096758496623
269	269	501.123515607997	671.216115195813	126.758801523414	344.27558888112
270	270	543.072508012308	695.459718709583	129.736330276333	345.280193278019
271	271	513.4675165405	671.749131504708	130.005189259273	343.504386003828
272	272	532.108384515863	692.479249939325	133.419430005291	346.214822891569
273	273	528.73000582535	656.397848488246	129.310332057209	344.140511765223
274	274	540.203626044183	675.169823476597	137.435595113173	342.481076225049
275	275	557.865929068416	662.32427104122	129.840551037804	343.569382720497
276	276	539.368962457268	661.684120860974	139.140049149255	342.406089797889
277	277	512.828142617871	664.655495437678	129.474046078849	346.992223834287
278	278	525.012288051561	656.034937474441	129.221480379593	341.808855146802
279	279	528.252402766916	671.014871720791	129.585251923684	342.061118066828
280	280	516.199526087959	652.27456213195	130.210514464631	342.340861856259
281	281	524.92885026888	659.417934019506	138.040022759101	341.485338082904
282	282	541.486887991418	644.706280375069	132.732095031987	340.304449183803
283	283	511.042930962089	679.636550353379	131.079931673954	347.489859349032
284	284	503.203022691491	654.648171189903	131.361479159963	346.028601567497
285	285	519.005272496602	678.591275084249	127.785142697688	343.686820561166
286	286	526.519715380575	691.627880087171	132.362070078661	343.64316785323
287	287	523.633209000303	638.35153340775	134.041540944873	341.732452999168
288	288	518.985730720351	676.198416732595	129.287134181047	340.662886839467
289	289	513.778718067112	667.695361740554	130.630403965426	344.378028401518
290	290	535.474910273335	668.951101572043	139.477946075579	344.857739804839
291	291	541.368724745405	679.339568581458	131.241577896948	343.657893011657
292	292	519.347252744944	688.90597316959	135.470984018802	345.129269930801
293	293	525.316560018654	679.354906283663	129.831317147703	346.482566986454
294	294	529.718410765586	658.932233278899	135.179131778076	343.582065022844
295	295	530.645800036355	697.200024650693	133.820572208272	349.021334090089
296	296	534.115605888127	643.140952580844	125.865769856172	345.637371341618
297	297	543.413882980588	664.100058904189	132.425537946084	345.869813466668
298	298	516.979993851644	666.698654011204	130.887406232982	341.971361804909
299	299	520.718825427965	681.298964725663	134.556516504974	346.781948724731
300	300	505.835805890176	678.630648790485	129.046300447507	340.910735456003
301	301	517.444369534912	660.430495046845	132.788924813871	345.892193601256
302	302	507.960012973985	677.811821258048	133.045687405411	344.329823971069
303	303	503.561079931883	645.099246005172	132.015363333289	347.220320506577
304	304	538.364840080899	689.941142923282	131.4324081917	345.719305358872
305	305	525.856141459313	655.118633183882	124.72188547641	342.468402911652
306	306	514.314509646844	661.840075870685	133.949114509916	348.468303129456
307	307	529.77529174156	677.2214165263	130.266528899025	349.652448803753
308	308	543.325214068794	689.291554405811	128.704693294202	347.094700451797
309	309	524.877984907714	650.561531416858	134.284920617897	344.338473250398
310	310	553.138333131179	692.809118221865	137.85224112158	340.414866429274
311	311	517.059402348616	685.945675461611	129.690089398865	341.111817027741
312	312	533.652098811821	700.227510299246	129.884349675406	345.156146249344
313	313	514.505246411407	658.479084953438	132.558110891177	345.976415112517
314	314	558.38044779424	685.862904064112	131.226610173875	341.864117721559
315	315	515.234038856008	687.003539511254	132.202489128875	342.631665146452
316	316	548.081854246136	658.887887311677	136.161220355478	344.1380875236
317	317	522.886976174729	644.212492619959	126.385337395878	342.522237471374
318	318	532.081997742032	672.133114492148	128.629816001469	345.076949861162
319	319	530.29995286255	699.006544774776	126.768902221872	346.395374241298
320	320	529.479893652735	679.713623640409	133.176512310675	341.213271016584
321	321	557.124351498873	667.61530484833	129.519886350149	339.404257905317
322	322	505.29074641186	659.234813221797	123.956519454532	345.474396610861
323	323	564.546249237497	668.092776452822	130.985168167229	345.147356968151
324	324	507.385003472599	663.186947064644	133.957016774882	347.590614786099
325	325	522.67753968199	677.334874339554	136.276451966566	341.858130105191
326	326	522.52354617873	670.18877437249	136.144105302988	346.837723178641
327	327	504.983109576306	651.460854476712	131.098185075886	343.867896242267
328	328	501.013949465969	663.901193630843	129.931545913573	345.069611942883
329	329	513.477007811257	669.088019153791	130.496844826385	349.758042109986
330	330	520.978358445201	648.773719594783	133.457486252113	343.185350511481
331	331	511.490991666953	676.039906605088	135.303275624445	347.227514860911
332	332	535.313584400567	669.967865047895	130.667642015	342.04620329753
333	333	528.194217960378	658.365063044606	127.561789086336	347.661717568085
334	334	554.436814967353	667.302353305548	130.423104859302	344.01299462204
335	335	518.160969696989	683.47789179229	131.034127874175	336.630508995168
336	336	513.404826868313	690.640577087995	133.662003616634	343.667723057208
337	337	517.247293728278	670.939673919252	129.044109298689	344.070123542467
338	338	513.275603810725	667.348098410963	130.730655281066	342.997658620563
339	339	511.785522832164	661.173595199258	129.827132933871	348.249748720878
340	340	541.614267067049	688.005593304096	134.0779104498	340.249309301281
341	341	530.708337526288	689.620015606971	121.760258959448	347.022478363842
342	342	500.390536753724	658.609649795852	130.216744892917	348.36749616632
343	343	502.025938529845	624.901994611037	131.077056267249	344.288346502277
344	344	512.860324037275	653.766726981983	132.866795952017	345.037930927721
345	345	552.067474925061	700.477675503151	129.507018743787	344.460994086149
346	346	553.552381270577	661.938724937538	131.21030474812	347.178863950916
347	347	563.128133703678	643.349123635041	134.121887323731	344.546223975878
348	348	532.683892717339	685.429835291564	128.353600974433	344.171787010999
349	349	539.894532929135	671.147425604864	129.156620381356	343.426420488836
350	350	517.341967077347	647.054105250983	129.15899669013	349.406602174398
351	351	517.706510106102	644.294732756409	127.253481887445	344.759988482991
352	352	547.601540339359	677.801893562251	132.360210270168	344.528154854956
353	353	533.235913598731	683.873756644592	131.459671280489	349.698869473897
354	354	493.999103623056	685.626069328964	132.262352006756	341.701416302843
355	355	528.588848279032	679.990890175006	127.359634424548	339.156964934788
356	356	502.330924214764	677.812640308194	135.749909479269	341.401416810237
357	357	517.975284235783	659.877278240619	129.75640990003	344.966892173592
358	358	526.508201360699	660.45534752396	129.825928127529	346.744865528737
359	359	517.521268493717	662.371869940413	132.056638896858	344.816212322186
360	360	539.958724194962	664.262613297454	126.889602710878	340.392253554362
361	361	530.368111550988	696.39729562088	124.414558884813	343.234529108381
362	362	534.78277149103	683.993693645323	130.351972568654	344.902853951281
363	363	522.023920895131	685.51558303735	134.278328254454	342.440435945143
364	364	531.54780925507	693.148103294007	132.617258116667	346.120899693578
365	365	548.118387763759	665.838799728705	130.500545134478	345.396283121249
366	366	518.364666162671	656.805079667729	133.683826528417	340.033479736469
367	367	517.245037055417	683.707496394637	129.248721233133	339.761957938523
368	368	544.902589871161	729.558963824576	136.545385031701	336.255792580213
369	369	504.450322387454	665.52496840308	131.79790770549	340.42413105838
370	370	547.78968357283	672.388945742121	131.623481463086	342.481382679316
371	371	483.579063871234	689.3489780475	125.207020770144	342.693961658955
372	372	525.93132664051	652.623734801588	129.839345503629	341.034552643761
373	373	511.367759525911	667.342974882801	124.93524051963	341.961858179246
374	374	559.866105040855	673.741638894395	130.652042924956	344.922709759757
375	375	535.633913022923	659.618269891629	132.045788040938	343.171674965489
376	376	522.970442480862	671.777119743203	134.413671978016	341.803411280505
377	377	500.632723181583	670.78996958592	127.500241279948	341.07813672291
378	378	539.358467172238	701.971125746405	125.321393852883	344.178475274439
379	379	525.737413428551	680.425050744355	128.824044330344	343.622065299624
380	380	511.405283828939	687.979889417122	127.799163376902	344.420193269574
381	381	530.978260736679	675.937306289253	132.362394413184	347.691589032595
382	382	497.461444128439	689.870861682694	134.726738106047	346.747912609753
383	383	523.351697898604	656.267721839894	130.034538864394	341.836266184678
384	384	507.63845586785	685.153537920347	127.866782694927	341.836274229553
385	385	539.26784449926	654.713898345093	129.863638330317	343.146944586361
386	386	504.344440719098	676.307994893587	133.031717274856	343.697681250791
387	387	504.733436689956	671.486229763511	126.010720887595	349.077630376327
388	388	549.110321477274	649.373395233502	125.099943569613	346.421192677419
389	389	538.099203168746	641.519642347355	131.537602603259	344.019717267383
390	390	513.179935212374	658.995753548114	133.596277319224	345.579736294867
391	391	532.351158984666	665.909492548028	128.48594077563	344.943935027728
392	392	548.054269407373	657.256323996186	132.488749883089	342.345227607663
393	393	491.179398268312	651.990670675722	131.700157623158	343.063498999179
394	394	512.61316651126	666.677741616139	132.211477080227	343.533221250221
395	395	536.522218090362	645.639710953585	131.425747450007	343.574747253626
396	396	550.972943276108	687.771904581204	126.122797055501	344.890283728097
397	397	513.121907066617	638.164745956128	131.251926774653	345.161256375171
398	398	555.975479346735	660.657334026488	134.528590096967	344.760993418947
399	399	525.964085139159	634.944904137319	139.50858079413	346.557061206496
400	400	509.598034018408	678.022561822826	132.260892310749	342.534658843216
401	401	485.644896737265	640.087027308782	132.825565938235	344.099064431533
402	402	546.412281414607	672.755401536664	129.494009524977	339.304715194611
403	403	495.327794009618	687.522347371682	129.665462167915	341.334217093768
404	404	552.946801228689	673.837384902939	137.662203340234	344.722836694491
405	405	498.711855466278	675.804432898008	134.435616455783	345.837442252289
406	406	542.934585401723	700.494797330052	132.195413645451	347.23315190983
407	407	521.831545597368	664.17899449676	129.550064014879	348.428518508332
408	408	509.865847301073	693.90249225443	129.907218936145	348.183559100546
409	409	519.069448601254	664.481471365946	136.444497581075	342.816620882532
410	410	511.375536928053	675.207496345226	131.801257432443	342.294612471942
411	411	522.551891737298	665.722935950461	129.247310616126	345.594961511034
412	412	511.772441183961	682.119539975698	133.778818669797	346.127857383613
413	413	511.900431981426	670.928548642828	133.866807678704	340.148730807301
414	414	541.030068178737	662.153509663243	132.306051203511	340.088968818503
415	415	532.688557692027	668.019512416238	130.803955254313	346.893016168834
416	416	528.588323978262	675.239686627186	135.983552050468	341.553475133568
417	417	477.681870956767	693.148409945215	126.648582964824	341.745516861586
418	418	519.887550387702	633.738022134192	125.752085185803	349.366384993563
419	419	547.443077037191	652.68095730414	131.736939821844	343.174762013291
420	420	528.763073570506	669.008971812174	137.970094546248	342.607221349903
421	421	515.192006031037	647.937743175042	131.870754523855	342.92536338003
422	422	536.826639594216	676.872777026533	135.3732015462	342.062038627508
423	423	514.086193032392	660.999460613352	134.010321369149	345.201390207995
424	424	532.703126733609	689.774727177945	129.361548154538	342.425997308556
425	425	534.430767327786	654.787074991145	130.630416161138	344.977791903075
426	426	535.631659982783	652.428138157134	131.405204798598	343.454369703437
427	427	511.449614496206	663.807441602875	136.122541330749	345.865515413145
428	428	529.623239670245	665.744486827702	129.154262410804	346.113291148165
429	429	507.783621267371	703.666142769267	135.319285134818	345.575099670063
430	430	487.400319883054	659.125342715959	129.860297034915	342.273974691721
431	431	518.766006924963	680.617724471697	133.155611336468	341.98267439159
432	432	546.427215420867	670.491631268992	135.879029602519	343.65375842329
433	433	496.982849471674	662.953288381624	130.163840699087	341.509430997852
434	434	570.751530566729	637.453524848314	129.255488004528	338.601709529943
435	435	551.187803660464	660.945247386075	129.008375633265	344.094004521511
436	436	561.105000547765	639.703877377479	134.202448986753	340.97928759703
437	437	519.764761829311	673.026427461467	128.59634361469	347.414398173572
438	438	536.279333158964	654.535986727361	131.557463671201	343.446987793517
439	439	516.393551480232	662.485047121013	132.665303180573	348.2173062675
440	440	535.357348845927	673.890434776173	133.7373462678	347.305253125066
441	441	526.24086508838	657.205875202388	126.702537369644	343.888832151941
442	442	552.607321134224	657.570756337981	132.426893112467	341.145304685882
443	443	529.767849533153	680.231022710902	129.638334585531	340.750853268595
444	444	540.970780981278	671.21603703746	125.556472250013	344.526307012547
445	445	497.907293274078	677.41460443409	126.80018327473	346.595329157039
446	446	532.741211558996	673.209586007813	129.500480930991	342.854101086956
447	447	550.75547563088	684.498817792094	134.464244279121	343.731582170819
448	448	561.497951459377	660.221073545272	129.712902487581	341.071271339307
449	449	541.915121501034	707.178576828682	133.840383282176	348.541772336961
450	450	509.654462809016	679.523501836971	131.309542685899	341.036065198367
451	451	541.134083057012	682.770657244345	130.493944524226	347.56877357404
452	452	533.050737920638	644.03871988126	131.852506690319	344.441313308884
453	453	546.85770024061	699.926287514441	138.115674992173	345.483614260332
454	454	552.590848540867	654.496910630595	135.529870724343	345.246495010056
455	455	536.493403318704	687.836423194021	136.24182581452	344.652724342739
456	456	494.237924255558	674.004943082386	129.779789017256	338.912889133565
457	457	516.118118467021	641.72672161102	126.131721885648	342.376406708904
458	458	506.097497991721	666.851597954121	132.005780154401	349.494369516867
459	459	515.417160885487	651.50133901672	130.410854036738	342.869500943552
460	460	535.774381730545	694.9797235724	133.566134573076	349.248903579136
461	461	497.642217423268	663.837918182993	129.711428127105	339.933551803253
462	462	499.472491298628	665.397362072733	126.577724495157	338.446183599656
463	463	518.894123833359	698.431335532645	132.096147426684	347.817044165854
464	464	523.798561851723	684.116943013778	126.985659541303	342.574682859668
465	465	522.250141392949	673.293220797594	127.337334571208	342.464491144565
466	466	544.942988913273	661.87526140265	133.771575688982	342.319346338693
467	467	559.455989899382	692.79684875634	133.180002748721	340.896378781836
468	468	532.3276248959	667.299248740202	126.85334843025	339.538133421991
469	469	519.372355298426	682.941865053467	127.764095371305	339.439531848923
470	470	497.989025584378	660.206254475971	133.774396408852	348.207173058443
471	471	545.553997186278	688.454416109807	132.059284030694	343.70054897241
472	472	512.955219515769	671.422930595584	128.931745144214	339.390760100915
473	473	545.348530428126	677.21165854194	128.547670898512	339.351051631681
474	474	523.348278503973	640.479475136333	128.471867308941	337.930755677981
475	475	527.752717885562	702.45236935408	132.853681522087	344.269746746861
476	476	532.890200196768	668.309294056438	132.260473588869	344.056151643763
477	477	505.555412520511	662.512136902191	131.373390739587	347.070802518134
478	478	535.049142074143	669.164682296308	127.216371131934	349.251385482195
479	479	477.038026184798	647.670052738935	127.525387439287	341.21650272688
480	480	504.070614301261	655.943461746245	127.801710696967	343.674071449186
481	481	548.577557309161	677.518037690738	129.195997847863	346.744804054051
482	482	535.991865147399	690.404873187557	128.992167511064	347.190801190702
483	483	518.365283340579	675.031400278975	129.885528925215	346.608350692296
484	484	503.326967993797	675.001633695629	138.389578035881	347.436961892511
485	485	507.094705673289	653.744055497453	130.639086557275	352.618797994653
486	486	502.534221612481	673.903095539853	130.919345184167	341.094894805234
487	487	547.642451544925	675.465619608911	129.502297055602	346.596571030949
488	488	511.486062007017	660.353284394612	132.388402932438	346.864646506912
489	489	526.048599104244	652.379648315541	131.29206345095	340.13107058071
490	490	516.532425752029	669.53282193295	130.927915656236	339.214092339951
491	491	527.532396928094	668.701280243176	134.514249649862	341.057113349893
492	492	549.346486447739	694.347247966171	133.492197756189	342.075575582572
493	493	542.339316130634	670.745254224009	129.895998149331	339.815374617827
494	494	510.18092464606	658.354945603441	128.803890564098	339.511445606866
495	495	530.588778408138	707.365263447086	134.062639288368	343.296627151365
496	496	529.116185548504	673.501791849573	134.316415435726	339.930920413162
497	497	525.438371184909	701.18493863598	134.947251303786	338.354135232516
498	498	523.066584263536	669.591844722817	133.698834561643	345.920811025184
499	499	561.445018596814	684.768006708837	129.852753236933	345.249191188414
500	500	510.195901456917	681.172069620515	131.106070406784	342.764997029091
501	501	534.350130969448	679.020768893418	126.305094826244	340.721776213405
502	502	539.34558265173	645.905283062773	131.58947125671	350.382694523997
503	503	531.170861390435	658.940775749039	129.764967003315	346.872308370105
504	504	543.431754212892	673.852103983762	125.582659995998	351.514279315932
505	505	512.756795416219	672.161060965721	127.955687648421	344.328422664182
506	506	535.968558749785	665.876289182077	136.478033200965	340.329046421969
507	507	532.266899070922	667.935209807322	129.761814008206	337.458399265192
508	508	532.693953207964	676.752084455335	132.446605451992	344.305456969764
509	509	543.051297217121	650.354886078225	129.610070216534	345.516944330237
510	510	531.977900360356	664.191967355738	132.974081788682	345.384346218841
511	511	537.776963667764	681.80169084245	134.398815013484	345.868823883563
512	512	523.406801093155	666.554916451398	133.644596881371	345.716019049895
513	513	526.80945119773	699.442488019123	132.910514167097	346.632378461125
514	514	528.158883789749	679.535487689152	129.485420027327	346.190374694297
515	515	515.191213835079	664.963354023731	136.671399227445	344.190443247419
516	516	498.046851016904	659.621900665431	129.712061593655	342.772433020529
517	517	490.746967969926	671.85539612688	131.278610809142	341.77275689814
518	518	499.563507099347	678.212239034014	129.023872730586	343.203678963344
519	519	521.19935543933	681.808267696712	136.164124179552	339.828968648424
520	520	488.20945175775	638.399596264494	128.19661514787	341.466124403244
521	521	535.968652526936	676.198776786576	130.404726983872	346.592502194684
522	522	527.544969380028	666.150528285994	129.349234206727	344.190242078832
523	523	530.602074987047	656.212495760713	133.660211942321	347.687820125654
524	524	508.149162665591	666.415359588155	131.169671205603	343.504917211348
525	525	501.61878745287	671.551832745851	129.530177154865	346.529443400199
526	526	506.160200391413	673.930915559609	129.385122555067	342.121330170735
527	527	531.788544097804	648.645148138571	128.28258744074	347.598036369589
528	528	525.285932326906	665.138337186291	131.333140406232	343.692404137504
529	529	510.465365111965	696.952632036689	130.823484099432	343.169262186315
530	530	540.160129027116	677.69690794435	130.601468056779	341.536341536541
531	531	500.934073228685	663.925088056263	127.41965456631	340.822165862264
532	532	534.374750684473	673.366906478717	127.230689965435	344.264675970816
533	533	529.700983404496	632.996074669055	136.664309623505	343.831641766447
534	534	536.559155149949	669.753853243795	131.052023671693	345.724392823069
535	535	543.844457734449	665.734795910262	128.979123175604	349.657483801844
536	536	544.448403215652	662.614074925638	126.211244264349	340.285150653203
537	537	506.553211475655	694.824346520102	132.384695383515	343.761540199178
538	538	524.92851810561	674.16826598501	129.414070521763	346.534276968866
539	539	511.891290747827	669.592992363783	129.155194812947	346.623369164793
540	540	530.604856475631	680.565332619221	128.770948766533	338.109407944279
541	541	511.567819212937	629.365111363547	133.064636729732	347.541640394844
542	542	530.558635796399	696.03157992485	133.790566354997	339.281988515857
543	543	527.889133244259	676.448219880756	130.306254698631	347.15874009565
544	544	526.372328610006	673.93666698224	129.565863611007	344.225131062548
545	545	545.247768189383	688.924341952859	131.208240473326	342.465472948926
546	546	507.469303595032	675.509157891657	128.534534048443	341.825470361663
547	547	538.997761688013	640.030759293168	135.194261134394	351.016670515208
548	548	527.346600160809	659.498514959244	130.630419807226	349.039225762709
549	549	506.296803541615	664.752932958014	133.724463108119	342.245997299481
550	550	527.493089759735	681.459318731132	129.46936400645	344.420157252647
551	551	512.903835431445	699.471099984887	132.471787300698	346.481093967164
552	552	494.847855936506	676.936944689307	128.357253689418	346.206359248492
553	553	505.832366911416	712.282616159814	130.557882595368	342.141791960465
554	554	495.682972942952	666.769413296568	134.024026110704	344.231120814224
555	555	547.491147746926	685.363652795303	129.388998606509	339.293218634867
556	556	500.154229933473	670.460361884511	138.238676960081	346.217017079819
557	557	556.400840933638	672.17977695364	133.926474377724	345.167538420753
558	558	516.126352133381	655.000142486763	134.338183919635	349.867351557209
559	559	529.814142886525	681.268454490208	129.469229275178	346.402619860586
560	560	501.891076192546	666.057474064111	133.043414466013	346.263520883153
561	561	531.84946579222	696.565743956094	129.449617924948	339.912515602538
562	562	496.971291670073	689.091896166702	127.311709908162	340.759443753066
563	563	527.843758345776	652.566788410474	128.739600578201	340.328713458674
564	564	529.249798875085	687.857725044941	129.711092945136	344.380682090828
565	565	533.065558410175	686.018804867496	131.261164880197	343.065608395538
566	566	506.730513938283	660.945549460359	134.233037454276	345.50535127362
567	567	518.646067860546	681.598534639111	132.510981863691	345.050095957342
568	568	506.809239913099	664.44192661493	133.250654808751	347.607170607471
569	569	484.07882197944	673.13827327382	131.775614086079	348.807128647157
570	570	493.274271617834	657.191351795909	130.126694753086	343.816536878672
571	571	514.849147996848	657.884975854053	122.50795299632	339.481339325125
572	572	515.168082831665	669.794460802772	131.545612481485	343.64899375989
573	573	508.387477114001	660.271816820954	132.703748304515	346.302392669641
574	574	518.326313284458	667.036275879225	129.706226476345	344.242052421364
575	575	522.594095783811	649.461636343494	132.686547896225	343.589435632719
576	576	549.390449124541	669.577058483043	126.495159079486	340.637741908091
577	577	525.020498461235	696.189467570834	129.688759904443	345.799652020237
578	578	533.918579905379	651.244680565821	133.910205068402	343.618596936589
579	579	535.229121090154	688.479004212484	127.557601433834	341.729482159581
580	580	514.221414779066	698.438815274726	136.994306442139	342.373363211072
581	581	512.889539132275	707.554506772613	130.426747339765	348.299449979741
582	582	508.788683744009	677.697327118127	131.329071512531	339.18242711032
583	583	531.631206707048	660.261625837789	126.657124397626	341.173362891743
584	584	512.957025881129	637.49658024445	132.328406685625	344.423621450209
585	585	505.626335078316	660.220429463618	127.177780332872	352.865599909787
586	586	512.179220421699	676.938002259463	132.065780694275	346.057990703955
587	587	514.500995284357	674.424259131877	131.757372591297	347.100538963305
588	588	509.967452910777	704.774782322087	139.198770151289	346.764737335983
589	589	507.767780791306	667.083261647827	128.433138133484	342.128457752348
590	590	531.382314162036	681.653361583199	133.115599914776	345.486239074622
591	591	537.920216939303	675.350740698284	134.008793386226	337.309534250018
592	592	506.959921731559	697.263383561888	130.359408138845	343.611858022313
593	593	514.713224144129	660.375159034107	130.442592105774	346.195942408864
594	594	506.9121373977	685.109366562636	134.936508964892	341.854660494458
595	595	524.742166690877	647.566439106026	130.650598421654	349.091816952357
596	596	489.575553953582	695.191531323207	131.984431994103	344.462770301728
597	597	520.989807715407	648.569126752179	133.491141779593	344.546067665514
598	598	525.280939826547	686.064242657918	136.52194273271	343.563430120525
599	599	497.784358294396	678.780620493953	130.406007583789	341.528120660983
600	600	524.128968644927	661.75193002538	127.514702912551	347.706219947418
601	601	519.478440093598	685.725401028584	129.427856131475	343.612073804492
602	602	542.568727962042	673.167431179972	129.19270898931	344.178007030673
603	603	525.423491860824	682.89825399004	131.521352058378	343.0719457933
604	604	524.336189237294	680.71323890105	132.37705163678	346.094656367123
605	605	513.310767780752	680.810724942142	132.506857160998	351.30162052098
606	606	500.103500628774	692.110617871911	130.61768295411	339.367342544852
607	607	495.64856196117	691.304990439151	131.39209558117	348.925373694661
608	608	507.835948714583	645.158393269004	138.971282805403	339.997219115585
609	609	538.363487803421	663.958005736365	127.906451290865	343.086331363751
610	610	559.988632030822	675.813708341949	129.948517045159	345.168154183342
611	611	530.841248405365	650.358006520212	129.024930878671	346.407140521894
612	612	528.065616660194	654.035954176782	128.722519510123	339.711250168981
613	613	534.745653513134	663.49202548572	135.297042255378	344.966421044731
614	614	504.460752100979	658.558859491902	128.351259403102	341.840971399512
615	615	531.968450126749	702.739831154972	131.995414028626	345.328451845237
616	616	547.081786870746	633.404930311954	132.331328868515	340.807022575056
617	617	507.945006104732	676.460966047343	130.001948127547	339.519544119216
618	618	533.504995339302	674.807693779248	128.619173889463	347.542313446777
619	619	521.886735919841	687.470733114392	125.62611208616	342.572821578546
620	620	519.748826973186	679.277125281158	133.662849450138	345.391428717608
621	621	534.964033998028	666.427536977823	128.814284563208	344.775074995705
622	622	513.56338878212	667.873202138889	126.569818988141	344.700285107165
623	623	535.613956363145	638.893487714772	133.399529022457	341.348701673677
624	624	517.218899775507	671.370477869703	127.541145505164	343.313691717923
625	625	537.339298380791	682.460301106091	129.977085665098	348.043159256519
626	626	509.034261287489	669.481379236281	130.151850405991	342.536593090336
627	627	514.392331347177	673.875431058845	131.129201156458	345.614967535716
628	628	539.258514120378	671.415146759928	131.659231831002	341.568846239118
629	629	530.291504388554	651.617422924914	125.671534482028	341.712318974787
630	630	503.911219731861	687.843567133208	130.187665879625	345.43933160991
631	631	548.79273073066	649.284285679347	132.002076519926	339.608300575538
632	632	525.958159910085	672.679666211932	129.322971316219	345.149167217702
633	633	503.053404440952	683.086751895691	124.714256272988	343.621023762705
634	634	513.817221442967	679.720176160113	133.149788000846	340.035179704753
635	635	506.614895199258	675.639296678982	129.0520340298	341.545000005472
636	636	526.433688247765	655.470017020828	138.975047458205	339.473335742786
637	637	511.405018724332	669.097645209464	128.972184515908	348.960241654074
638	638	524.324341929763	671.602838469055	128.606284731647	342.418977596659
639	639	514.027576037152	650.059819184333	130.635188728479	342.062939962698
640	640	534.909380243747	673.962688754159	129.312266700328	339.608817512956
641	641	505.480586795607	654.369763882782	127.703711527761	342.773127598542
642	642	513.917225731189	662.613285862831	131.866144724905	342.846990837291
643	643	518.007272011193	647.947565940906	130.101077316265	342.723860701786
644	644	525.31407397957	659.949457404185	130.395593861004	345.519430736626
645	645	501.808585707132	675.344720180392	129.669731905086	348.367702585572
646	646	502.522839480786	675.343688580018	129.456143789101	342.959627821992
647	647	509.913376681984	683.331230880123	130.20657598904	346.988502008933
648	648	517.705468754876	661.560948585918	131.883531683895	339.154373061043
649	649	529.005118800161	673.097416267179	129.839989857805	347.278488662369
650	650	542.649888341455	655.88463124399	129.988915392865	339.547775694982
651	651	511.104832858215	679.816399116484	133.071026543118	345.13421470552
652	652	525.33732528558	680.463700869419	131.987648968857	338.155564956865
653	653	561.405748144365	654.207103518031	133.725574121274	341.215947768912
654	654	497.182300852993	688.131551346781	136.860672732969	343.718011285341
655	655	525.6169916879	686.257967667436	128.967945921963	341.909218872397
656	656	560.002389736417	690.798826722103	133.396026966223	343.534383737197
657	657	533.381009188641	704.849185382416	127.897354655605	342.370881189204
658	658	485.841079378024	691.736278424881	131.362139427998	342.235064549372
659	659	570.433388945313	647.072490988701	131.535816631485	343.470610594427
660	660	499.7483661202	650.043911678264	134.674662955124	344.586527238678
661	661	531.644796652994	663.424389851563	129.916935918619	338.87324708424
662	662	536.501220417501	653.223320549989	134.493827755248	344.138104109069
663	663	512.781815386432	671.630238850602	130.887677856156	346.357073352014
664	664	528.573754340902	669.066513387415	132.806259676804	344.559743511985
665	665	521.675449962269	690.664380201577	125.115474337057	342.718044350275
666	666	536.950144409728	669.909340511055	131.902314792615	349.642441718793
667	667	518.882655658037	657.715065986874	132.307179290554	342.660740918635
668	668	522.08176877926	653.684815709135	134.473836277717	339.479417929094
669	669	506.768077122934	677.142523531342	128.361404032377	345.272212717533
670	670	521.150521870834	670.366841545368	129.488111444719	349.431419810359
671	671	531.971403353827	667.824530073322	134.843268813399	347.125280638752
672	672	505.041650030074	661.590022063704	130.175627366641	347.94812935483
673	673	531.504748700429	667.686089000128	133.350259201285	347.919565226565
674	674	502.228566352005	647.800443364281	135.565973078728	347.541637482605
675	675	526.835738861421	664.465727957503	127.688440741976	340.556821465709
676	676	495.113459312128	635.818662429781	131.038153548949	341.777124249845
677	677	552.940271413398	682.888432947059	135.219459177843	348.192893826417
678	678	541.926955176188	684.076014954457	132.220603179819	346.116597990231
679	679	532.38669251061	692.593776513999	132.51805680332	347.524777178954
680	680	533.648549768816	639.834962643826	133.322111615433	347.202723937417
681	681	525.174582518256	671.084681288527	134.403462356883	347.203994569648
682	682	521.883276053848	677.83298851985	128.817955144012	340.638545882158
683	683	525.016067442921	682.113734154416	135.454487010149	348.944175688346
684	684	526.127060050161	673.890433604905	130.209134269455	340.634932527871
685	685	523.25869208862	649.853316548423	128.458099153951	347.55594022512
686	686	519.26355487563	672.531160124423	128.397047292222	352.711592021169
687	687	506.744190658011	660.481076294021	128.794466350494	344.639036194013
688	688	513.576650622403	678.240919987338	135.439326870765	344.818485121028
689	689	526.942111331774	674.778841001263	128.939099592513	344.22850799836
690	690	502.81466587154	652.187765903368	131.814690586203	343.538993129284
691	691	536.25485080428	631.546374290297	131.903132804611	341.281050724178
692	692	552.235280540002	662.12507104858	127.547718958344	342.791232368954
693	693	525.849211422632	676.911888127078	130.924658058845	347.778454366541
694	694	510.641011383047	666.167598796648	132.269512688106	343.751193244422
695	695	522.607457467773	676.85634933763	134.326791406379	340.633869018738
696	696	518.025776142676	669.642758050888	132.99939433052	342.661945037951
697	697	519.657941151956	642.279570551168	127.637637480694	346.514962510179
698	698	521.567418748915	674.272948048065	126.959846343869	338.24971725288
699	699	490.543589734177	695.318041733324	129.138436068746	339.132483016266
700	700	507.009408313771	650.085472225405	130.888710438002	341.6214897631
701	701	535.421114342468	665.40540806547	128.342702525496	342.525797810377
702	702	540.858190255485	664.883082902655	130.07961738781	347.692295164869
703	703	530.048225852959	677.073942157559	127.826436280199	345.839379922276
704	704	521.795648221714	655.809902739152	133.675262575239	346.601279131021
705	705	524.987481668202	688.509065573006	133.06085374926	344.667449807469
706	706	528.921191646808	671.14588768145	131.584412692126	342.35106479993
707	707	493.798509169707	670.035181435659	132.51187984718	346.860213760996
708	708	499.163737223702	656.287646986355	129.344452200285	345.018637013955
709	709	510.633277583002	678.661531760953	126.348075587968	344.283933418806
710	710	506.393714868435	705.441846412131	130.268149594425	346.339787229567
711	711	514.15191160542	672.979053329702	131.107205062191	345.242986848623
712	712	530.212893120364	691.143524592112	129.257400575571	346.336703098084
713	713	517.514255569353	689.608220814212	133.745984975213	336.434950099279
714	714	518.204819287702	676.920446010284	126.623863743818	343.81169407075
715	715	504.671406138101	648.647164728817	133.920556299597	345.824777791195
716	716	520.962250390083	647.437755652268	134.741203624166	349.511433115675
717	717	493.463192481359	682.599472545765	131.802764607874	344.498198720879
718	718	527.696197997114	677.592173378851	131.162320765963	343.78864390769
719	719	517.596844606785	642.755935830881	134.191884804147	343.514481733171
720	720	560.505028656985	694.025597951242	132.650187852118	344.829563755227
721	721	550.176170105347	682.7770166353	127.95624975768	347.012505213266
722	722	535.755494771499	676.790584541678	135.586879081886	344.855590433958
723	723	530.005256003429	680.421820202721	133.381618481166	343.838497624538
724	724	521.514371457479	692.154645528726	129.712077567159	345.869467416387
725	725	526.155577312478	656.618118011364	126.319550813399	347.111724131261
726	726	509.222591467568	676.376360082545	132.645250446534	342.908449087767
727	727	505.108482768683	682.312530331785	129.239154750198	343.174970290994
728	728	496.106019742575	645.383734385641	135.297351708638	346.532363583916
729	729	544.407149874814	667.072885158838	127.424594789754	345.482769216351
730	730	513.559825801947	697.617387047123	130.397025139561	340.30166404667
731	731	512.34876131601	690.560145120328	133.974466278211	349.066920923684
732	732	527.838512500147	663.846981259678	129.113667587287	347.153646820537
733	733	529.511399824	683.304361588956	125.550045347596	341.587228679471
734	734	545.690726319379	641.100164306356	131.45360970635	345.62057207932
735	735	520.545398720552	659.491250640665	125.252320464499	341.061153219393
736	736	513.94545920172	678.19530226411	137.914717188196	345.675793342253
737	737	524.278438355336	669.377016340031	130.552400643655	343.14634054568
738	738	507.312868934577	681.709471557156	131.898347809647	346.340902767727
739	739	525.874546467646	641.731448062611	130.515358820712	343.690759047405
740	740	549.185421497159	672.117741715115	128.581773404511	341.36340196182
741	741	533.232841297178	681.601742761917	129.434336421632	341.189536733629
742	742	527.143654855646	692.514574042621	133.764147413173	345.503504840493
743	743	525.34150114609	674.166255014712	136.291715377717	345.904288039449
744	744	513.159934735642	657.370227472383	128.775728629548	340.593829820772
745	745	514.51611388937	629.098323581919	129.186743826479	350.684557605545
746	746	552.75371151844	662.462696666265	133.439427165875	342.006348260387
747	747	521.437649692388	662.414561738672	125.31021073995	348.919546838229
748	748	520.892698424469	667.382322089195	125.898482337816	343.668231874753
749	749	512.083169476269	667.307320659322	132.984659705587	344.918432373668
750	750	516.709483626144	636.103952416062	127.090336693469	340.478991750534
751	751	526.247007637523	692.86170207878	133.186534925828	348.053135848051
752	752	519.832287929966	654.456488464485	128.380673714343	341.563584544824
753	753	529.40021472602	650.711380496411	133.13424586866	343.344847804892
754	754	508.713416507221	664.923833172744	132.937182183828	341.935752287676
755	755	520.775425443885	663.379681567556	134.219823175481	343.017355132704
756	756	503.316795570956	687.291878037006	135.004210719408	339.687594434149
757	757	532.137858346761	674.665539536497	131.540796209323	341.151957645376
758	758	530.381171297802	675.935547675673	133.968774159781	344.113056819948
759	759	517.079260944748	687.512349875608	133.636022783808	341.665512030731
760	760	532.561514663025	704.259491028548	132.131714374537	345.024750885968
761	761	510.394154349012	655.967028887144	128.997218502931	343.343199202169
762	762	497.179754819704	663.858224880993	131.548240513886	343.907090462144
763	763	522.291841216931	644.340238409071	131.765054122869	342.81420620674
764	764	504.458783926895	705.62649668715	131.838195957169	341.077746825322
765	765	558.395683523549	682.499984035785	133.359054920098	338.016112667254
766	766	525.228782562622	691.616135547153	132.412763702059	349.37585852314
767	767	537.030608828312	688.58051898721	132.757885993481	346.119646677151
768	768	509.217380494601	677.342617521799	136.609514693794	346.203512166636
769	769	559.643298053099	645.393517625615	130.354376204513	341.139733123968
770	770	519.972225820481	677.996490321296	127.038875698447	343.88371327054
771	771	517.027989368047	693.929629190041	131.683158470691	339.82634102138
772	772	540.943658594283	676.637560071736	130.396758277391	347.523165791773
773	773	537.396572326578	679.957469152097	134.960753094627	342.841261572284
774	774	526.197043303073	679.466985407442	132.124705553533	344.761367233739
775	775	527.77203935667	681.585430402857	129.82924100181	344.033811955911
776	776	523.332136351658	677.413807067174	130.447754085382	341.918248798204
777	777	517.957935076182	683.552977382995	130.28009467185	349.951425572653
778	778	531.51684410874	698.647064099147	126.285295728826	346.130384383324
779	779	517.018114353107	651.246833930448	129.448426610245	343.002819958464
780	780	510.161901189773	656.025403929754	133.93090526415	351.178069089342
781	781	555.151200390851	699.399636849545	131.825569834536	341.319902778948
782	782	544.303302443754	662.551563339338	129.508093502828	346.151159029078
783	783	496.446265410207	706.89261320403	138.71231073791	336.844783235329
784	784	537.161632734963	677.632651583081	138.168773754345	343.508051678802
785	785	524.006567896308	657.80856206658	133.435111453344	342.243948041867
786	786	516.890867148088	707.627521143126	133.162601022101	340.867232999623
787	787	505.526226327837	684.410709286974	134.129771716231	343.603142838146
788	788	527.854102231178	667.795146411853	131.600569807476	344.920338654427
789	789	543.771307653473	687.906307527309	130.319885164895	343.466883813288
790	790	525.953550362098	644.909590788011	131.02300157895	336.128535012569
791	791	508.64493636437	651.258966992832	132.184195446182	339.987990099148
792	792	498.207225635667	676.707282404619	130.89455392723	344.308970333995
793	793	518.34020688531	694.19313968284	132.126378543244	342.756058842325
794	794	542.861254813777	644.671984467172	131.586703452105	343.595250678755
795	795	537.028996550183	691.671724413687	125.630631079327	345.559928165005
796	796	517.464042962189	669.616062304992	128.723765245296	344.331346308512
797	797	525.744975316252	674.649256947043	129.373541997568	350.902070203373
798	798	514.968432671174	624.293396503288	121.990526715137	341.731387957835
799	799	526.453837095634	702.985459420348	126.078197772246	341.710370075096
800	800	526.358631619703	635.830696106496	134.630643576684	345.336119877346
801	801	534.166212694908	666.38728831468	135.80271527837	344.29485396909
802	802	545.216993257083	631.54239374537	132.483592096988	348.44493775971
803	803	522.019394677712	684.679300599954	129.104572634112	345.840998354758
804	804	529.997217336061	663.860871770964	133.140420035587	340.913889591623
805	805	522.315148111776	689.807861278516	130.702018707778	339.298826514834
806	806	500.560804406349	717.245149616718	135.201111334161	341.592583204445
807	807	518.944167883924	638.769774240421	128.090415085411	343.402252243287
808	808	510.695822322341	665.859511430365	129.252345412988	344.254111215285
809	809	525.817819142921	670.01789890633	133.21813755661	343.228742888942
810	810	516.382004801198	676.838130656726	129.870830562845	340.868233460042
811	811	568.603359299726	708.949990772607	124.896921385806	347.319187188042
812	812	538.574317907419	655.056792152939	132.998072448903	346.596084237754
813	813	529.070684838218	661.193236331123	132.28543809119	339.904659907589
814	814	498.282296863765	679.614700653683	131.440268781159	341.278861197781
815	815	524.614367672227	673.519287573497	131.290999147454	349.305069671694
816	816	541.687265306996	663.701201876381	134.349543972559	346.236414609892
817	817	519.354737623389	677.872385951644	128.169305080864	347.331423511348
818	818	542.045837828146	657.911750040696	130.859489426593	342.211844148805
819	819	533.782872067574	684.731220533245	129.604144382832	344.648525952877
820	820	511.197797194251	672.878564983188	133.347000308383	342.613055550768
821	821	526.83956261259	671.157978443938	131.691963604082	336.665796872497
822	822	504.697076698605	640.734963664918	129.993861507844	341.594704929838
823	823	531.548927523046	639.743865589667	133.016272428999	343.933403010118
824	824	541.854824157791	684.949738767014	134.106302415414	343.540156282437
825	825	507.536500351282	682.493444855083	128.337456630322	342.475345408474
826	826	542.331986147635	660.343323258182	129.074335741111	341.699816028842
827	827	529.72808369953	672.930056743953	122.139774426517	347.916648966833
828	828	509.216348331141	669.997895288536	131.482497098986	344.125389754062
829	829	517.475496225561	663.176486079551	128.570765979551	342.128161481141
830	830	528.867780433075	659.036700037419	133.581901046467	346.360394323996
831	831	543.491021047269	670.448240611676	128.566703957608	344.892955827615
832	832	530.714204639543	669.477402839595	128.490843828968	344.911876058397
833	833	520.218272423508	679.567703911998	133.424264996795	343.885869839582
834	834	498.523597648384	636.670804426584	124.499110986433	343.580714698861
835	835	504.890156854867	685.934904885647	134.818809433655	340.028027112791
836	836	512.095144226088	705.612343082255	128.514827898025	343.914028352417
837	837	527.951763261702	671.174850187537	138.770939694386	347.899637407865
838	838	539.684520081728	681.428650590178	135.493277874129	344.214587110025
839	839	533.047155374407	651.888439295409	130.718523832072	338.542256550444
840	840	520.330690361753	686.148972710968	135.076876512347	344.559945822082
841	841	542.198188096457	663.930573856686	134.067399871981	342.593502990233
842	842	518.657678354709	662.070912159561	125.012632254882	347.275586692741
843	843	533.694313339233	688.827117234746	131.418244468587	341.612353905133
844	844	536.182896103332	694.27039178911	134.832124559341	345.731063960737
845	845	550.203626311264	667.594174820978	130.441539099811	340.633676413594
846	846	537.369657354402	657.905793022958	127.959070273454	346.297516175872
847	847	516.468830948676	684.753813389133	132.409547049656	346.500312664524
848	848	534.473704418192	659.245907904887	129.725754869399	345.061306707384
849	849	535.348702523574	686.993171613911	128.756944363162	346.451596203941
850	850	521.444440794897	656.43522919575	131.166902512874	341.137731575785
851	851	530.369705567598	673.154394787504	135.516213043231	337.551567719036
852	852	551.250267111444	654.049717019995	127.676096203269	343.171381606573
853	853	560.583856110716	675.76242691019	128.606806768807	346.040349723267
854	854	494.547375698203	655.027037708579	137.40425773961	336.784174713383
855	855	514.815704534064	683.226779201774	133.992350975596	345.584344480643
856	856	528.861363350805	667.03420165173	130.866498468551	344.939061946418
857	857	533.929059955826	682.483375622861	128.835978569735	347.267744715993
858	858	528.692756668452	689.875356875168	130.855948517308	342.748277362572
859	859	546.55774994216	641.489737867872	133.066631270251	343.766984184096
860	860	528.355651029011	650.111218548114	133.049464134313	345.427415878203
861	861	531.178444384162	671.569730665434	130.234152520947	344.98651250613
862	862	502.28769945513	678.404348440965	127.333778584618	347.219706732227
863	863	520.781226700972	635.727200349865	133.257771197827	342.323351605985
864	864	521.846979998944	686.874816470366	125.479490024286	335.788414897619
865	865	545.91760130646	675.583889580532	130.85507154778	344.359260222589
866	866	523.683866763426	678.208595766495	134.126255950333	340.188898769764
867	867	501.506728459228	672.850400205374	129.994731145792	344.416346646994
868	868	528.494915231766	692.813637964495	127.663070310893	342.47511427222
869	869	529.76442888889	693.43829727466	130.895711718708	346.436131964318
870	870	546.612748066597	696.403862972837	131.897037498572	344.702585207754
871	871	538.827616420536	665.97217586322	128.392464381847	345.889099012904
872	872	510.955853717421	667.57593249145	134.795764116991	346.728024883186
873	873	517.877885143158	666.460854140817	124.245728944689	343.647318572452
874	874	511.510439398248	664.84662219848	127.954922170874	349.619974019291
875	875	498.613515964356	680.683404608125	130.783878601039	343.756209875132
876	876	547.577334082537	674.536309431918	136.169896199136	347.964302882495
877	877	538.041893675303	678.718550977699	129.732476213762	347.558501820368
878	878	541.426193480376	676.160758815423	130.048358729078	344.162211387679
879	879	530.427219262098	659.821380753547	129.447203614118	344.784541846323
880	880	517.960997965464	669.152951154309	131.00206444452	343.900812080789
881	881	536.369460264819	661.865488988285	129.665603848267	343.706151312446
882	882	552.146746177093	672.273298487776	134.560313185371	345.270315653676
883	883	531.630843483148	705.649840553909	130.544198003972	349.527139537548
884	884	524.371375297462	676.885556074919	123.7855256624	342.402723032755
885	885	522.127157566361	661.15469271831	130.959777842863	347.12594946673
886	886	529.225867557298	656.125630737374	130.422191739861	343.26189286431
887	887	529.409112808508	672.123018722174	129.56698085319	340.685789957324
888	888	527.081581821925	664.315009980621	132.200162799539	343.00650551409
889	889	534.860719352653	647.327111233156	128.881013679972	344.447587784948
890	890	509.507108259097	669.66426124763	129.156219467919	345.351936834909
891	891	525.458072771791	655.58325181117	129.651319072192	342.003716257652
892	892	504.90033570466	660.293427616299	128.85474177833	345.061117316042
893	893	517.249204293137	678.572564244122	128.659635582869	342.775495687665
894	894	512.483564844749	681.181819977217	134.106655432367	342.929271215265
895	895	533.12531830137	710.055430471169	133.443666977936	347.186061151618
896	896	512.378329578806	685.339135133188	130.796579573571	345.952369432713
897	897	515.553587886009	670.386229241774	129.69784516755	340.480624654519
898	898	538.849109386282	655.138991721061	125.873421198073	338.743703001681
899	899	527.969642453076	676.500761892221	128.59500408637	344.816598975087
900	900	521.504135679472	669.785739772998	128.549110213529	343.333102396197
901	901	518.506729198933	677.03420778471	125.888672425838	346.104238688909
902	902	526.858239271226	673.898727002146	132.288865884799	346.96956112489
903	903	532.283683545807	678.646849667068	133.308934775356	341.339426313786
904	904	536.193072674493	676.817887856133	132.141524649122	342.925439253308
905	905	536.399854252251	690.163239707252	133.282371206153	349.020628881026
906	906	523.594222106611	670.592251390125	133.080248037924	341.610564035729
907	907	516.281678379501	680.742827385785	128.296438719815	346.139105654158
908	908	552.199403339406	699.252060448173	133.032943643921	343.168999510695
909	909	546.518430311176	674.433537893338	128.503628478581	345.814887424382
910	910	499.139327576638	658.753781754525	131.993345513343	339.2913706238
911	911	536.08675988918	677.513636421117	129.751142876575	347.075331108652
912	912	499.069535461265	687.424762915847	131.735694999174	346.261382616974
913	913	549.733462633101	653.08278590042	125.449360318067	343.261308024059
914	914	472.229309818684	685.140716804002	129.225692797088	342.189613856809
915	915	532.148246318979	676.710223704488	129.222937729752	340.489323434574
916	916	506.322812947582	661.086328257017	132.190849307857	342.682772013717
917	917	555.181565464087	672.936487591794	134.976657302918	342.8598946736
918	918	517.126531680552	712.00032040377	128.037731864275	345.612220605577
919	919	481.30613631906	676.208481180536	133.768794082749	342.700461207642
920	920	516.68743234457	631.279520380248	136.881225515576	343.15438439385
921	921	520.220580957305	648.475758893765	129.152388184842	348.176605376406
922	922	513.440439535495	672.922263124687	129.558681110442	344.980498530981
923	923	555.948678146537	661.946759519137	130.291206111725	343.612938374619
924	924	500.953391719392	672.63049499745	133.881727013834	339.161407325151
925	925	513.234503149426	686.930629354902	132.754705521579	345.52353213073
926	926	496.336636694161	663.59097260591	132.605932162024	343.600570663492
927	927	541.445968004286	688.155270236494	130.944577117505	345.459212831886
928	928	513.337988215541	672.185507132287	134.246907460814	346.703217894832
929	929	518.814764493611	662.070010170037	131.177786938209	338.991550346819
930	930	513.389756492227	662.164196866513	131.668562790028	349.602981394966
931	931	504.533652923126	682.475285998369	134.731905640189	345.76584649679
932	932	519.04065967881	657.751856038899	136.184941496073	344.463901428954
933	933	507.984440208954	677.475180418838	130.878826929937	347.371441175632
934	934	543.052993503648	622.775600078359	132.95181041217	339.188690629583
935	935	538.526957231195	647.540652176683	130.684540464766	343.974843656072
936	936	531.775329975079	694.825131944433	126.531908287657	350.22005005372
937	937	511.839975389794	661.541555513563	133.737929002434	340.871500871045
938	938	531.747320722135	651.868234422083	131.780956543795	344.794997297452
939	939	518.700639103849	667.169073879477	128.400246908099	346.173279175892
940	940	509.976472032841	669.032388282239	132.634860560377	346.163217620591
941	941	541.836029578544	671.625988029219	135.672059693022	342.400346321045
942	942	497.644040265133	739.559356874405	133.292705035406	346.433322486936
943	943	535.013571888533	670.156087656777	129.793707501071	341.765833090443
944	944	504.162925055062	672.613088952457	126.253173293555	344.074506080864
945	945	489.361977825812	653.773893169008	129.962044451738	345.305392255751
946	946	529.713523884794	683.839693226581	132.094709341562	343.961718066508
947	947	527.616273836415	673.457361750369	128.644702538652	344.400920016966
948	948	552.464962942925	674.555279740279	131.375270616117	340.901880250101
949	949	519.629787503167	658.985992093864	139.465646598405	347.575052798864
950	950	543.446717936911	655.515642225323	131.953717228558	340.236392387452
951	951	524.244354145402	711.794183502628	136.816474771472	345.203301583571
952	952	515.01614975453	693.838194444658	130.537398332107	340.221146596308
953	953	500.251489929895	661.024620525968	124.895310699997	346.099819194583
954	954	502.248945690113	671.86584219809	132.505501864237	340.178924477548
955	955	504.020160837809	675.635668607366	132.322984445693	342.71107888917
956	956	523.380138532924	663.0576315816	128.369398071172	347.794200091176
957	957	518.789456666305	662.759475394505	131.5077211385	344.555746586813
958	958	540.913775826635	670.410260769523	132.173390329164	342.409960423347
959	959	510.172424168237	641.382872645361	130.182914155877	346.86105289407
960	960	541.907368038218	677.739891506014	129.910133047767	344.08248947831
961	961	512.965327300048	679.640654447046	127.379060198361	344.432883985635
962	962	518.496670524608	657.116860774972	131.583253589826	338.985797353072
963	963	517.075659718014	649.15074790931	134.105955908965	340.851219650362
964	964	514.242527040875	671.35283102296	135.168587788674	342.164743621813
965	965	495.823709521458	646.364753760904	128.965303631519	340.690648215641
966	966	535.593090352569	648.369018142548	134.762679003866	341.921396288943
967	967	512.628699005861	682.967950199993	129.656120176046	342.773883392778
968	968	511.330614704474	685.945445817851	137.230918761251	348.035659496988
969	969	501.121470882532	675.571576232771	133.365888328377	347.245964533995
970	970	512.608984587856	655.205980219606	130.282146718799	342.508772409553
971	971	531.508677234189	651.450250160924	133.767231018049	345.358405082534
972	972	504.047345873475	697.340271948314	130.348896079222	346.055116911118
973	973	543.244679680762	656.512789147804	135.816533113955	344.769743742841
974	974	510.363595841976	682.607629480144	128.937466665581	344.40240042578
975	975	512.206006971895	703.760703810638	133.965458503808	339.464340328445
976	976	540.123549242073	680.31010826044	125.350863958603	341.999684030796
977	977	514.360999018524	674.254020255485	129.945131424592	336.282879919715
978	978	552.167177778625	698.429649246041	126.889205924423	342.177800887515
979	979	514.642038084445	634.94847639584	132.195582434387	339.086064119965
980	980	552.562779038986	676.422325306164	135.909628013357	353.43360331863
981	981	509.265608397535	688.442739636065	133.215587235071	344.250067201607
982	982	520.06774441315	666.783575112113	135.114544519603	347.457278135687
983	983	527.776981237409	682.983584463869	134.721081080468	342.98927127092
984	984	529.901450860758	664.9284182153	129.681120735985	347.944188655158
985	985	559.612737210803	694.756692380382	132.537536501591	346.766228462111
986	986	536.419378279097	680.91449000702	131.726923657405	343.208380172287
987	987	536.977873508426	668.212736521761	133.308960884535	341.308203140336
988	988	529.527336013597	684.488835867575	132.633113330833	342.530097565883
989	989	521.993822779545	656.486590620866	129.652958456353	343.550735066405
990	990	502.947770811626	680.270210623625	124.99833422135	343.320394694638
991	991	488.844998238823	682.478073788173	128.546027716165	343.848461210905
992	992	528.608273294612	674.737371762481	128.447954410546	346.089049102272
993	993	504.418844726168	703.849778952872	137.576066410753	344.472079489446
994	994	521.128201635128	686.416227733323	133.562225274343	345.197454845848
995	995	529.27284573573	661.697380762467	129.177645625896	346.741423126768
996	996	527.720692434121	674.292592479547	128.504822377607	341.604316402564
997	997	503.225618596183	678.875564381931	131.965787659079	345.602793406753
998	998	543.968776282096	669.63842860938	138.342347349656	335.240464056439
999	999	517.799154603971	639.245843777219	135.600840935641	346.84730276593
1000	1000	474.712430909545	701.626784184188	129.100138212013	344.796945126032
1001	1001	550.128489861231	649.118989545826	134.716010211629	345.009190297516
1002	1002	536.716701788946	657.846249069895	128.885929041873	346.565986461669
1003	1003	533.009955549511	647.328425526579	132.618043817872	337.700851585892
1004	1004	523.869857395489	686.497001021629	128.652042770564	346.235172151995
1005	1005	529.453489516117	680.908644270595	129.777106857077	346.55451244247
1006	1006	536.753407995046	675.580485052288	136.108332118091	346.655605527391
1007	1007	549.279562286564	668.943178092967	127.556408486049	342.622288309454
1008	1008	541.514636829522	663.31497478925	132.992143912005	344.39095615393
1009	1009	550.628609609981	662.255744580125	129.972522466444	344.796272134645
1010	1010	512.313510446938	639.679831289284	126.931462783446	342.277490144507
1011	1011	541.317389338721	657.404941463541	126.437436274214	340.840503130275
1012	1012	516.443558536665	659.684713237012	130.814131290722	347.196056194529
1013	1013	507.787184735711	656.472024241644	136.477602024013	346.105886962026
1014	1014	504.997229012087	684.949747513163	127.33835534935	344.308916719012
1015	1015	527.62486270633	668.244043504442	130.645391441556	343.796425157281
1016	1016	509.334679022642	695.629621633206	134.389599397246	341.823761501906
1017	1017	544.141156108335	675.771301813002	136.211122272481	342.652820485266
1018	1018	522.479801124116	681.094760610561	130.171952822399	346.414685904328
1019	1019	502.80511843189	701.612922828334	129.358409799486	345.872363196206
1020	1020	516.770750575297	682.274802165425	135.26389429619	350.567901715167
1021	1021	544.994535764368	708.387033765208	133.825342956023	345.171049581183
1022	1022	519.838605328248	657.790846124211	136.687269410222	344.752416595938
1023	1023	520.848419787605	644.669916874002	132.937350777412	343.56460750483
1024	1024	553.880253029001	632.023009977621	129.684377383381	341.262622895529
1025	1025	509.843580110899	666.332791810214	133.956351252531	340.745951893887
1026	1026	515.400479843216	659.106632406133	133.36004663945	345.967487535609
1027	1027	546.715260007568	661.98984739186	132.005823761405	344.116095584314
1028	1028	525.619978677737	652.72196367298	132.228490488953	341.180371754568
1029	1029	563.440689900495	652.565244844879	130.147420841593	346.240040077843
1030	1030	536.460975144372	652.276903833182	134.309763940293	340.673839906111
1031	1031	561.761079785121	687.131589107098	125.846355926375	346.648693552873
1032	1032	514.308298205657	659.447189327864	136.342045986687	338.2141674036
1033	1033	500.274656879078	672.639589269431	129.060928816821	342.693613999782
1034	1034	492.823266282927	636.514379688558	130.16269833738	347.398235388083
1035	1035	523.785794356907	673.891190929317	131.925102794691	340.075952287355
1036	1036	526.403912048397	678.257680478248	130.746785886704	342.193423659659
1037	1037	525.526796688633	685.438515012472	131.486518618206	340.646494474969
1038	1038	531.61252534105	649.027239725194	132.838183418419	340.708905133153
1039	1039	520.112517694876	657.623692975323	130.758066544765	348.038008883206
1040	1040	526.239784670674	682.356716476225	132.91701938923	343.690481429636
1041	1041	517.620855611167	664.559859118372	131.335017768625	342.969953536269
1042	1042	512.492100613256	694.529670948153	134.625781558721	347.383963757041
1043	1043	537.930088422542	655.843542292557	132.589344390614	342.122765463723
1044	1044	545.520110844357	671.052751073126	133.262280446555	345.943583473695
1045	1045	498.547652852426	668.771590293361	127.67237810977	346.699960927124
1046	1046	525.688136221052	658.468835375989	129.72942100481	335.283748325942
1047	1047	491.442400241255	676.410800478262	129.542541315323	339.730697827267
1048	1048	495.397213446064	659.555057644834	128.597740058764	341.652812731383
1049	1049	513.137694874545	678.609557449475	132.154717068746	348.929128677928
1050	1050	513.426194141677	675.763409103546	130.444883984554	345.58313055406
1051	1051	523.88228104057	683.123246335677	131.0136379067	339.457952477728
1052	1052	523.079683623352	652.144914932083	125.870079696463	345.031832470428
1053	1053	510.060325954905	660.633960908926	131.709674908827	344.528361633866
1054	1054	466.395195101778	666.58111057151	129.800651433113	340.812738571964
1055	1055	538.023086844698	699.54025927082	133.109401308235	344.298814511347
1056	1056	524.813671392643	667.443974671743	132.072518806215	345.185676085256
1057	1057	479.860930815559	705.215630989804	140.314782841399	342.030149152432
1058	1058	509.136932020295	687.771344677261	132.949127615848	342.420382052171
1059	1059	515.939219045205	640.227717490134	131.309907117649	340.100892916059
1060	1060	539.916154251716	709.356055871706	129.540627273053	343.43463813263
1061	1061	511.655840906727	674.739335971534	134.294378390578	340.193981146399
1062	1062	537.518606451537	690.576080645629	131.57452176394	348.343212434441
1063	1063	527.247092075941	653.689078546128	137.521764263842	349.049109960569
1064	1064	529.620709481599	659.77830070243	130.204377213962	344.648257898233
1065	1065	507.123863335349	661.080043169454	130.391766267679	344.222877670023
1066	1066	500.305125415797	658.87895369241	131.01582529402	340.945382220436
1067	1067	534.276338744385	667.946809577615	122.646421328815	343.296826366338
1068	1068	524.882640298829	690.119217246721	132.390168840449	341.330289119498
1069	1069	533.088720755624	691.483497813976	132.232740740361	346.189238969625
1070	1070	525.430578574189	677.976195062675	137.234611690049	343.626954960376
1071	1071	511.388273527328	676.063155926998	130.843816941007	342.436728360574
1072	1072	505.840195482149	672.925209568485	134.020781505714	342.712597448233
1073	1073	536.612206186154	674.16422883632	134.428631173409	351.041677646016
1074	1074	492.542854305125	685.052990962841	132.761465828141	338.456543830968
1075	1075	542.867694605274	668.879770322401	129.616552233144	346.757969486196
1076	1076	515.560233288863	679.175085130261	134.308286417968	346.297026856192
1077	1077	524.876806272967	679.758255824433	130.307500526494	347.67474797791
1078	1078	527.532841579146	692.191010031835	132.911908442702	343.639658952503
1079	1079	498.637213918021	656.146256994634	130.24429640259	340.642461778037
1080	1080	510.692804405901	684.083891379195	128.457604289881	350.581973597522
1081	1081	523.152374254032	653.813566714498	132.386374982424	343.977512371976
1082	1082	527.415281289822	697.406024665508	127.136266331274	346.16906175273
1083	1083	554.580944835696	670.167340615282	132.318927873558	348.981159418833
1084	1084	537.692215125757	689.974627072895	130.512490318231	349.886096598107
1085	1085	509.428207142547	688.144119563226	131.874469006124	346.230130999827
1086	1086	518.085110663133	667.716377139796	130.054207669054	342.230201474008
1087	1087	503.907325459902	688.528126545968	135.802046571723	341.478776194128
1088	1088	530.29114186077	672.19904666557	129.865576422314	347.85817133178
1089	1089	520.839585412418	681.787807226735	128.855863612373	349.230759116518
1090	1090	498.259129179854	681.821036580471	132.789052134978	346.037644680212
1091	1091	496.37012820761	657.322150507483	129.00701201851	345.566713147268
1092	1092	537.583276617371	656.90507085681	129.74511028451	342.923033273465
1093	1093	510.747828594269	674.520414985595	132.666620204214	343.563770717245
1094	1094	527.58893459352	653.403993574441	131.987630219141	338.467107026754
1095	1095	551.04606982149	694.134478983883	129.252934232325	346.025600946772
1096	1096	527.796555943594	675.049237909601	132.201332576849	339.924836053118
1097	1097	533.12881729954	686.453985092567	132.228193560508	340.3724378767
1098	1098	502.537111742823	652.850895931311	127.981180509941	347.003131272977
1099	1099	512.258896703692	660.959510342998	131.643563071482	346.654209911468
1100	1100	521.193402171637	691.877195257321	135.684442287786	340.473987374177
1101	1101	531.287624890175	675.426393276094	134.117419170431	347.855847765018
1102	1102	545.078119564492	676.570550509819	132.564703657677	345.164362792729
1103	1103	510.316979908204	698.103957989573	129.165383761167	345.926650073951
1104	1104	511.862941104019	697.681459568608	131.616964568001	338.820740928976
1105	1105	520.518631683436	655.027391625645	131.718115193106	346.160109350086
1106	1106	516.348394959458	689.626782738207	132.49831431652	342.724166151474
1107	1107	537.173744568465	662.465699187171	132.246490649858	344.581627509532
1108	1108	519.259503520174	664.147755269725	132.163080468579	345.143027837496
1109	1109	506.863993624596	663.522437909235	133.587503577514	340.477086494829
1110	1110	536.589297535259	681.764608995791	133.437729449277	344.790119517702
1111	1111	520.699091385934	688.810583437902	137.42442861509	346.840896998201
1112	1112	512.398671590283	649.627717975797	126.228098131274	347.624308895391
1113	1113	543.548182433456	653.493900296387	128.759511259254	347.983051759075
1114	1114	527.535114723628	691.349318444048	135.062737305655	346.266737422708
1115	1115	521.062649762784	676.732368327779	129.287776793389	344.37726507802
1116	1116	540.600062529041	674.493880264604	129.99631342102	349.581206754264
1117	1117	528.773115285699	678.316602690642	131.141230166531	341.00795191637
1118	1118	542.875941012505	679.495074470296	132.129550699896	344.817524585478
1119	1119	535.13127442237	630.512511605867	132.176873024111	344.736398249955
1120	1120	520.51955847401	701.258321214712	127.964783031003	345.438133256027
1121	1121	510.072863711685	712.328593348069	130.568700095791	348.451338650935
1122	1122	525.420404655121	641.863938963516	126.747756737035	352.14105488799
1123	1123	527.589101223905	668.615927299057	126.396083662891	346.715154409452
1124	1124	520.699506441428	657.922367923011	130.036065848261	342.675158418033
1125	1125	533.355470288094	683.070836238664	136.663449606934	345.090532705309
1126	1126	529.706954520361	658.532390146694	130.704027746277	341.653317903976
1127	1127	543.072723682976	699.87848826438	134.507814461696	344.613586533419
1128	1128	525.506821392951	673.05443349366	128.921409007444	346.81813434223
1129	1129	504.292947696435	659.006663832704	129.249155470806	341.283438799814
1130	1130	529.195106569394	673.416710289811	130.530434707585	341.175204021162
1131	1131	507.34719083941	658.478360111884	128.415297051947	342.716989887477
1132	1132	517.000665677702	676.604425271152	136.064888972802	342.53926693389
1133	1133	513.534635916898	686.794898934576	126.803631450674	341.337232584709
1134	1134	516.878474245796	671.322942538176	130.802511838202	344.648136630125
1135	1135	505.695677134154	662.369984381028	131.259531523619	342.852491558036
1136	1136	492.856115757977	682.478217029356	124.700121300038	347.05983735646
1137	1137	522.682446620369	664.315550707292	127.670899307242	346.327671664022
1138	1138	507.360083479285	685.697780570818	131.462356138365	345.267363146208
1139	1139	536.122843224755	701.654642556895	131.796066593777	346.696897232504
1140	1140	516.733867905405	688.257878232842	128.938702897475	351.106079348883
1141	1141	527.230894417507	668.917392245891	133.565270032504	341.485231794633
1142	1142	536.696924475224	697.761461462645	129.797223202755	348.352964782959
1143	1143	514.363544597342	693.362608439431	123.813354353809	337.679100095181
1144	1144	534.216996351103	675.941416351411	137.55775732438	339.623531240679
1145	1145	546.679251295882	682.889922746258	136.366303694802	343.949809371877
1146	1146	506.259232477134	657.80493472872	132.51695106632	339.247044746983
1147	1147	530.765829312357	676.197363063458	128.180296159227	344.66337656894
1148	1148	546.957817289371	646.028746436354	131.703794162418	337.675099656796
1149	1149	521.561560674219	680.857407496438	134.46766274627	344.733522825673
1150	1150	550.914814619155	637.40808114276	130.638310170813	339.072431504027
1151	1151	519.166636894763	674.741293912241	130.091162398266	340.086123994002
1152	1152	500.359790278024	643.423516531657	130.364591062956	343.313308195512
1153	1153	531.740390868759	669.286020497471	130.638729412011	340.914722289322
1154	1154	540.11919593506	654.790123834949	126.974976733426	342.887481014277
1155	1155	493.012321232471	659.47736468372	129.169722124204	349.317420292361
1156	1156	525.979238139787	675.340094623271	129.038530024613	343.943173911024
1157	1157	525.928202552804	674.868188147142	124.601996526986	341.568517853796
1158	1158	496.804349142112	666.887551776124	128.180564581793	343.050256184843
1159	1159	518.06854067609	661.895669268339	130.539734029852	346.256786046965
1160	1160	526.325277010609	678.259210486318	129.937237612109	346.441582323371
1161	1161	488.16683891195	667.14832054376	136.294989796055	350.140315821968
1162	1162	506.700893164269	676.602986969702	134.443675980038	343.128388457002
1163	1163	506.899592027175	650.769069278579	131.797163242029	338.996514420077
1164	1164	527.032519269973	670.549240049508	127.396960348995	342.089486447784
1165	1165	507.696009174509	667.666648219333	134.588656411671	347.641083474469
1166	1166	507.590025979441	663.847616756587	126.236549129379	340.67288483045
1167	1167	532.153259794638	671.626149255875	129.128287468291	342.853722364203
1168	1168	541.077331561725	703.656571290589	131.812068204148	340.35275858302
1169	1169	481.438585908351	654.13549577421	133.252646871722	342.217551937671
1170	1170	498.594508559521	672.927584657233	129.419033733824	346.976365072862
1171	1171	536.591823540174	683.218688955027	128.099324604946	344.533586591438
1172	1172	512.157912309681	653.323654928481	134.562977334262	342.432316522727
1173	1173	531.189550795745	708.500041470944	132.965660660566	343.711034185289
1174	1174	509.280999614433	664.768196373832	125.906466317803	344.808734456511
1175	1175	519.566743269866	667.936031132707	128.38069122094	345.141685466408
1176	1176	535.571231374679	664.774380575566	126.603364875986	346.058129827782
1177	1177	546.812160964811	665.831665570654	131.796093737593	337.790218620626
1178	1178	528.424629171281	668.355584363378	134.226264132299	345.509296546754
1179	1179	530.667627019422	689.748711196118	124.063957013166	343.829485346797
1180	1180	525.552240299713	679.966152491915	134.321782482317	347.499788265922
1181	1181	502.774062155702	649.648381999701	126.495699754124	344.130413639227
1182	1182	521.130210473464	660.832494502451	130.666497678552	339.958545873563
1183	1183	529.639648742901	651.329954948176	131.664645052253	339.274597500263
1184	1184	527.754403896295	680.494442902178	133.297216491124	341.612623285192
1185	1185	523.049609729827	667.017722562918	133.005072787624	341.854953781564
1186	1186	519.530887135094	684.756306024098	130.143325059996	343.386643850612
1187	1187	536.08128874505	636.113685751706	135.462896021174	346.057255273452
1188	1188	511.910426217891	680.376901947863	131.801885195691	342.184703448225
1189	1189	513.749863912374	652.186800626219	136.787800010324	348.165254105252
1190	1190	546.300385741859	681.138730685212	133.485359503407	345.390674936296
1191	1191	508.074142939383	690.501113153255	133.666098070948	341.101120664661
1192	1192	512.408938081619	645.008536574808	123.180955552968	347.273408589943
1193	1193	522.452807195479	669.115290546075	127.289844794345	347.843058321797
1194	1194	514.315024277384	667.964387087523	134.80120342413	338.357168811258
1195	1195	523.372760345248	691.860197785314	126.228186675427	343.385185558782
1196	1196	542.21357429127	632.471712656552	134.586175721731	344.887714989557
1197	1197	541.822492243872	678.654538963313	131.453210377538	342.819642360241
1198	1198	506.016679243016	698.895871875758	128.301215685253	345.376744081861
1199	1199	535.61209138565	655.037111288011	126.695165223583	348.492829676054
1200	1200	537.069541746242	680.009429099199	131.069837071905	345.350685773196
1201	1201	542.882348032063	689.576596697877	131.220856134121	342.140737467978
1202	1202	497.838961593023	698.367005664702	131.462009097481	341.2700008745
1203	1203	531.916014514003	684.660067158373	131.587219804301	338.606828222666
1204	1204	529.36553577378	680.096556714646	131.458917689206	343.033329427461
1205	1205	555.397027931102	668.038414808179	130.967969597379	344.81962787725
1206	1206	490.800980625303	659.354862351018	128.447108994298	342.909576492552
1207	1207	506.382337975476	663.676873946422	131.539151440657	346.124243639029
1208	1208	524.718225985669	673.106590492771	131.761712148603	341.19343658406
1209	1209	489.536387672235	670.766061597471	133.43743873805	341.740139475532
1210	1210	497.138196787695	677.808161418124	130.221527089631	344.517361219284
1211	1211	509.839602278794	672.333218837447	131.765403702826	342.639942473465
1212	1212	523.59318310786	687.485978482817	138.402774397383	347.884627366901
1213	1213	545.152925795936	676.014163568517	126.552303231459	348.516058040121
1214	1214	488.681285077248	650.601965823395	133.492933359763	340.410478894784
1215	1215	509.659108963968	648.98260578823	133.783777038298	343.240734604962
1216	1216	530.588491262599	659.643807542584	132.165725364172	343.362537693077
1217	1217	501.795537492893	672.040238528191	137.560690747226	345.940703823606
1218	1218	491.041642722134	654.904829410405	130.80973368531	345.486270195399
1219	1219	506.686381054179	672.255585809105	131.913829413998	341.453499957202
1220	1220	550.691275807182	685.069081542614	129.462604228299	349.929135343879
1221	1221	533.707349502538	658.276926753046	133.910021981992	340.55049049747
1222	1222	526.201062825766	688.337822211654	131.475689225893	339.459181682376
1223	1223	522.770547016626	655.999797175982	129.835820825031	342.41480500629
1224	1224	509.813616011964	694.229162624831	133.880387168215	348.239269357354
1225	1225	537.072905597302	678.808489712947	132.950703142576	345.709473391532
1226	1226	496.530566886591	665.164383232761	127.957996094171	343.19183309102
1227	1227	545.333563293129	659.674029697834	131.695747555604	342.330377630022
1228	1228	497.435290919622	674.290712417627	126.839980033517	346.173606014202
1229	1229	527.354474665039	688.390958449624	133.608519709042	344.20772383193
1230	1230	546.413863270317	687.588699758728	128.797641650869	341.99672611294
1231	1231	512.468740664281	661.943798582261	132.646539220976	338.886282104612
1232	1232	542.868028674824	639.737661927523	131.671918927528	341.928421613494
1233	1233	545.086327430278	686.665081854041	132.390698739905	344.829562116589
1234	1234	499.07429219251	678.964977138854	131.385541565011	347.423607330962
1235	1235	555.334744780704	690.423752428517	134.303588076137	341.921109352737
1236	1236	518.671107316698	703.922417241426	134.750867725675	345.254402238366
1237	1237	510.984631964832	663.619662093309	132.544128523901	339.083314336136
1238	1238	546.459543068129	666.221187981311	128.610244852931	341.789742475861
1239	1239	516.799511033653	672.657624065179	125.657715603464	344.092770452978
1240	1240	517.304383468244	698.664216347491	129.455425492139	342.106400358089
1241	1241	510.950814250579	679.171021843561	126.881923435144	349.150648151952
1242	1242	533.400017274089	642.204158217224	136.797027798786	345.18412749283
1243	1243	533.892926188977	665.660662562807	131.555933942846	344.730392866451
1244	1244	522.433327458464	668.419315670067	130.84144340216	342.16353440906
1245	1245	500.440010308906	671.572268474683	133.166216018254	344.917458910059
1246	1246	525.0270570058	695.504531265161	138.259073253346	346.249014727257
1247	1247	511.967074098421	660.768056028985	133.434997668285	341.079124619642
1248	1248	550.140494832713	675.924481981374	129.976561005375	340.843914222707
1249	1249	510.954144941017	686.322474957866	137.355815185083	339.449959934516
1250	1250	559.655074920075	678.922006465496	129.797753035265	347.185462458557
1251	1251	547.609668643905	656.178450416986	130.820735700926	342.406208860344
1252	1252	500.855663753607	671.228249193076	131.091297087318	342.02865013968
1253	1253	535.025150839866	672.043931800601	131.491706712816	340.569808248683
1254	1254	550.528269548336	683.175069236448	125.77678069826	350.798713155071
1255	1255	521.776652407643	671.841515694571	130.453746385176	341.590462902171
1256	1256	532.819613524791	672.643735114265	132.154749737056	336.945570589914
1257	1257	538.578009343957	705.136269248342	132.995295458939	341.131623126295
1258	1258	563.146064582081	664.128912668963	126.150483422358	341.490872959357
1259	1259	537.076488825593	713.464907726545	135.043923245571	344.081597761412
1260	1260	526.311094583853	702.774919080273	129.880338964282	346.998972760049
1261	1261	493.793678948938	684.767421122238	133.643818306605	341.570739346109
1262	1262	514.939649105276	671.24841692783	124.207853356689	349.318137430692
1263	1263	533.705393271477	675.034711662361	135.601931765173	341.887127024436
1264	1264	509.630998034996	661.336024681468	127.790279301789	337.950487628941
1265	1265	539.382739308133	641.767616278793	132.404487783305	347.684903621994
1266	1266	527.509281061762	679.517862749631	131.376116036119	346.035410515274
1267	1267	527.002458314296	711.53907997338	135.165496364801	343.911572620228
1268	1268	497.984094372427	673.712377665232	122.846800766214	348.1392247243
1269	1269	504.128950154443	662.523272660476	129.959579143485	346.110811940817
1270	1270	520.524130394131	665.914447658627	133.283121254302	343.676755546266
1271	1271	523.420531331657	678.204582307991	131.748505114327	338.695137002247
1272	1272	534.223711079372	641.204831427026	128.94984503861	338.548994441718
1273	1273	560.16950037479	671.607232677407	129.921657087146	340.901582233186
1274	1274	552.828710308145	660.147803465771	132.346322645433	344.694623139843
1275	1275	506.465030471916	675.102200519734	129.987298633471	347.644968059978
1276	1276	516.567286186588	672.333195735194	136.867856025804	345.560279827346
1277	1277	528.745726668955	665.33584215318	128.605026322921	345.610292971293
1278	1278	522.475875262117	658.559450116984	128.520056594215	340.831218002779
1279	1279	538.070280635657	680.928149099405	130.154832217336	347.501818870614
1280	1280	515.715123250963	662.342900493869	126.851295912492	337.683500800513
1281	1281	524.761123184693	664.676518876566	132.191700501668	338.157578975383
1282	1282	493.675325114487	667.132574019126	133.332500173079	343.940857509861
1283	1283	557.273446240104	669.033483298333	130.822753281839	344.861109478312
1284	1284	532.423349630523	707.138707304127	129.668366166845	345.406045112911
1285	1285	547.992009783047	648.370599412057	130.436549421247	347.0056938785
1286	1286	558.175148241853	650.433640713804	128.237413628486	346.026139788127
1287	1287	545.028260079658	675.020251090196	129.92601703438	347.337923430766
1288	1288	523.667787802759	700.020691083251	125.680864146517	343.646435444392
1289	1289	500.081476852194	675.555925894286	128.044595053698	339.541197435126
1290	1290	516.243149272649	704.446876287874	131.926484962897	341.535354823543
1291	1291	513.89517751347	663.013368284483	133.773769277805	346.474060297481
1292	1292	534.269947845002	696.446043932026	132.222164942797	337.660266693191
1293	1293	500.610522829711	660.790572425937	130.269518716132	341.338767200406
1294	1294	502.492430169282	685.741505848718	136.081085772188	340.706207967427
1295	1295	524.955301685405	675.825204025274	131.452688466823	345.940900390601
1296	1296	491.176281638304	653.086676189801	132.638684322059	343.784810201942
1297	1297	514.432590863607	673.455715994223	134.359270444464	347.435969690861
1298	1298	513.027321449078	669.841346257383	129.654244973132	348.103184732168
1299	1299	534.346385933143	682.232163147909	126.20513927093	340.859452344804
1300	1300	527.727416378283	649.425135458159	133.637027852189	344.317361385741
1301	1301	534.335771645088	655.412314245299	128.992707712562	345.688398753333
1302	1302	521.551324270408	677.674239902315	134.537822997862	351.023554535412
1303	1303	554.893670918534	694.280546976183	131.124877206403	347.547247727471
1304	1304	521.306280376504	671.261241210391	130.173768303063	342.583995733691
1305	1305	528.082325011163	646.438491942184	127.198295675481	342.680340715101
1306	1306	529.436152292836	693.377359182927	132.842966323816	343.461862682715
1307	1307	486.740449857217	679.168948702127	132.573623009933	340.259084430548
1308	1308	509.380664728629	666.145192377102	134.588223736678	342.366842281253
1309	1309	526.583166319089	654.052972554265	127.772411735057	351.015799957569
1310	1310	534.031075256799	673.010812980304	133.76594731459	341.870453866642
1311	1311	546.461697271791	678.052085556638	132.493429635065	345.174303222752
1312	1312	527.832327586996	644.369024680769	130.765656675231	339.954857097325
1313	1313	516.962138236809	680.343835217112	133.171376927162	341.237850988348
1314	1314	504.302937198898	660.957091037499	132.365132755719	344.25034305358
1315	1315	484.101679451033	677.449906655406	130.525605114257	338.437815634087
1316	1316	499.933033728308	665.523681890957	127.627919304342	344.851167230565
1317	1317	466.424977564373	660.95790332614	133.335880816516	343.494964658856
1318	1318	546.526058247812	668.34803420387	127.494172363691	341.234495107517
1319	1319	464.865137017345	688.783610944657	126.467839912642	342.742715912766
1320	1320	511.593149950126	682.260803630223	128.163993811847	338.757159707216
1321	1321	516.38989149975	698.885889514293	131.584453979107	341.053514887987
1322	1322	518.321218903795	669.740255214878	127.395730012871	342.726299097741
1323	1323	537.339790051597	676.002566217615	129.258849744452	343.524083791337
1324	1324	532.085718610137	657.279191625576	130.51269656288	341.683030099663
1325	1325	533.855111034417	673.62112203211	127.093232524518	338.401073660175
1326	1326	521.408287936742	663.302854074429	133.083848732193	342.878011168084
1327	1327	519.57225200624	665.29657227308	135.684534157701	345.399393666997
1328	1328	543.118187690211	625.606970013186	132.080110857415	343.32420644732
1329	1329	520.488368235158	702.811839457115	132.880437857974	347.154008333685
1330	1330	529.370944185286	685.464400661737	131.532536329474	343.884663979642
1331	1331	526.58037060747	685.827470080522	128.359271904953	344.675561857238
1332	1332	526.405407578742	678.047608942942	131.009078435637	340.571222971408
1333	1333	524.511419630674	685.912469281875	131.107023290125	342.134249476656
1334	1334	513.568880434032	688.494780634165	134.121727062299	342.594793784026
1335	1335	532.525599568638	670.474252110292	128.573562925798	343.817126307002
1336	1336	521.027240633101	672.674635315116	129.239799179244	345.736860535678
1337	1337	517.452920554166	664.568315534739	136.271181835849	346.157246890061
1338	1338	531.390144410776	660.173818196041	129.85241617656	347.717736398281
1339	1339	541.383353947906	639.499829942903	134.045623174672	342.378015695228
1340	1340	504.778479550354	682.814347324767	129.501165331369	349.40889915732
1341	1341	522.800000770717	700.645918580446	133.59795597361	343.568303582625
1342	1342	543.293833414677	661.914517868971	129.338432830943	343.205624676184
1343	1343	525.457699051755	637.965151861492	130.734638189885	344.01655947716
1344	1344	531.353004326908	674.144631471356	130.282952068724	346.036453941956
1345	1345	510.3566368049	654.34156833941	133.562300652883	341.077075480991
1346	1346	509.401676044964	660.704032354853	127.789734682598	346.375735942461
1347	1347	523.322538434299	686.16993167431	133.104766448824	340.206004719303
1348	1348	526.969123525451	648.97322014099	127.759454255338	342.515935656369
1349	1349	530.302886672991	704.563374058195	136.586669180171	343.798750276698
1350	1350	509.475222420619	661.759950599168	132.886626289116	345.869074443765
1351	1351	511.464299065481	671.932701354676	129.476977706211	345.459871065508
1352	1352	515.879876689257	653.441705281448	128.81014573078	350.010331274081
1353	1353	516.55651069577	655.696777429048	135.323578836428	342.592922139828
1354	1354	532.695974451125	653.864227873463	129.611616590103	344.02721807047
1355	1355	487.54018987879	675.598787089646	132.91976884469	346.257469670922
1356	1356	528.903367828423	687.837350987382	123.850060527579	343.275673800147
1357	1357	502.2896103044	685.208399373868	133.18298594553	339.007887560511
1358	1358	517.211948255898	670.870814786845	131.117732026488	348.061238777734
1359	1359	529.084941339297	688.408483059038	131.303252990939	343.257418709905
1360	1360	525.864223929445	672.303570739623	133.342644134676	345.561259413558
1361	1361	536.153002907719	671.665694853184	128.889680304666	343.834104396538
1362	1362	552.497204126467	659.839499192435	127.101041973822	347.272890363823
1363	1363	507.668815437816	673.550943720042	125.909595410878	345.363942800399
1364	1364	512.501954428993	682.364771005949	127.321837538041	343.836760518885
1365	1365	558.893536563104	622.541210137126	121.67352021911	348.106318423022
1366	1366	549.498474911981	683.827240041	128.009860617685	342.892564199222
1367	1367	529.969287541333	716.448197001576	130.436147211149	343.312421151465
1368	1368	510.396080891289	664.875785012194	134.649344296524	344.304527163727
1369	1369	530.858871798195	657.090267857148	130.233055109647	344.766947964541
1370	1370	503.38860160818	677.879861899388	126.223647936918	345.504613992665
1371	1371	538.276942200594	660.126088677937	131.87704698744	345.016901527876
1372	1372	561.642616040989	675.392185344941	133.223146290898	344.981250968859
1373	1373	524.68717850459	659.34822578021	134.27594358039	339.562412632892
1374	1374	484.837666036712	665.619006487012	130.273508250718	343.246314261788
1375	1375	519.391291273839	668.329446012368	129.571943528345	341.046016087244
1376	1376	556.436140063247	669.431964932413	137.127940593358	340.665681661946
1377	1377	526.371264994123	659.768173976064	135.223216730826	348.695437628904
1378	1378	527.631074967197	648.196531727933	133.537132246999	350.215544999803
1379	1379	507.219042309998	661.634599426252	134.946709358602	348.16088334871
1380	1380	545.971010964006	678.383057741431	133.720503757434	349.842642257155
1381	1381	541.651516069976	676.924236266423	131.311002944068	345.156088167621
1382	1382	515.366671341748	680.149085730987	128.384691372064	340.615642347001
1383	1383	515.924877030277	665.201288113225	133.580333144191	341.375153702389
1384	1384	539.953824435991	657.575800427275	136.182284985931	343.039839161536
1385	1385	549.347356674289	678.566434326366	133.439252763157	344.667262652679
1386	1386	517.126003144646	681.015168376432	123.838333296217	345.96781439691
1387	1387	512.365266486844	682.643691547261	134.21791594933	343.655244504658
1388	1388	513.473975006389	687.1559772024	133.010280466781	342.093680827215
1389	1389	510.351894813018	662.377345863874	128.359301431236	341.801114252251
1390	1390	518.953544115764	696.613790778139	131.161157286769	343.482122361911
1391	1391	525.766516915779	681.936643317692	129.348499490649	344.346993920293
1392	1392	512.319472109833	681.495487285185	135.17089299922	344.700535671684
1393	1393	487.451800709939	686.623147896359	128.091897862325	335.740882626409
1394	1394	532.47218921532	670.588313696836	131.340768667992	348.991713866943
1395	1395	522.775700512883	641.774727131918	129.334565059938	348.114265484962
1396	1396	538.450006631709	660.81395128421	132.839730185802	343.051648441752
1397	1397	546.411875718343	647.386383402408	129.072310401073	342.718556695257
1398	1398	522.595622361152	690.126097392684	129.87892249532	349.79313515605
1399	1399	530.192332526262	668.138426844001	126.329219491784	347.049152729596
1400	1400	524.357220199857	679.893929982836	130.818766192809	347.672843057202
1401	1401	509.300252795968	653.941119426721	127.497377240081	344.794083310304
1402	1402	531.70052036857	675.286555440431	133.694106309021	341.645345418045
1403	1403	526.626757471086	699.078294104046	128.457963074897	342.597763074811
1404	1404	483.522849634895	691.882071538704	129.970644160593	347.512285168989
1405	1405	528.525173492093	666.900142410122	132.333227154398	343.782501046337
1406	1406	551.208881840564	659.814581630243	128.979127162753	344.916265711509
1407	1407	544.901108036155	668.521661160876	130.633672224244	341.16315437344
1408	1408	497.966445914189	686.025821342852	126.646715355036	344.589642089539
1409	1409	524.953254081014	690.52800636899	136.091762217871	343.379220118315
1410	1410	537.389940171132	693.023333063347	133.172039412002	343.937878478171
1411	1411	515.391330673082	666.31736783487	129.695511009791	343.648025360356
1412	1412	537.330237775122	646.926968090904	132.159664709969	341.884552565815
1413	1413	533.726393819953	690.05056007226	131.594682216055	345.039878970369
1414	1414	546.689837088383	667.188795434669	132.585501114844	348.806366851925
1415	1415	523.576309993418	692.849264661245	135.317699765042	345.886196151077
1416	1416	510.519890098209	692.202186552802	137.342810959304	339.945560919803
1417	1417	516.008118859479	670.456090623329	130.067598749309	336.196341085286
1418	1418	512.383153841585	693.580183109104	131.758549169563	343.722891333657
1419	1419	510.568529915111	672.09111868246	131.068065853677	343.283950506265
1420	1420	507.126286329796	646.737416219455	130.55638623495	342.284862741601
1421	1421	513.577443528833	649.183140401834	127.75230835997	342.711442363554
1422	1422	525.530033171083	640.298805393398	134.491763909533	344.911022408114
1423	1423	515.22488538214	667.700819403883	127.805624808471	341.107128015406
1424	1424	531.133912146513	651.232618241408	130.498908410725	343.453495933467
1425	1425	500.501650951983	679.505977793019	128.516148994009	347.38648721397
1426	1426	523.631903304054	643.016454642182	136.182634434874	341.480527024587
1427	1427	540.934902160246	659.605088945193	128.151816530486	340.767073268993
1428	1428	516.523212198855	653.765662869739	133.211064810627	345.159251746793
1429	1429	512.563688191903	644.007539837299	128.424791026906	344.072021287043
1430	1430	525.909966219836	692.979139785583	128.571089660477	340.045872577052
1431	1431	502.311971890608	660.87804579538	131.457605487015	344.424088990185
1432	1432	524.624628905464	653.311372176184	132.059139243504	340.546704197714
1433	1433	522.71681670634	675.97162736667	132.302636156092	342.001185191209
1434	1434	565.760870136955	682.811191138324	133.591045240633	347.990395122531
1435	1435	523.094578385703	670.715839255927	127.834124782185	343.889136452153
1436	1436	535.123072262152	684.377125034799	131.674642248384	337.603294207083
1437	1437	509.088701549136	662.421386869997	127.531818240079	344.031442689233
1438	1438	522.774291598268	625.426999068724	131.724772898334	344.084697681505
1439	1439	510.693520473161	689.773798765952	131.105290238815	346.379863522867
1440	1440	515.808814754176	658.189227183599	128.86233774333	349.152480007973
1441	1441	514.531090361859	682.564951207933	129.906462326981	347.028979849496
1442	1442	502.207463073124	656.337288662072	128.534847997152	344.82818701972
1443	1443	509.770576968363	664.488609164898	129.924827676857	348.66865738975
1444	1444	510.445889555913	666.854536217304	132.972577228062	347.122107366848
1445	1445	487.451351243282	685.808648130697	132.13746403303	337.26794291189
1446	1446	504.354486176837	684.404918092329	130.28509354775	341.553089435523
1447	1447	555.740249641151	653.57073187783	131.877394202677	346.954807996141
1448	1448	530.714904533131	684.650519003551	132.107918131218	344.793228605797
1449	1449	526.581329423767	669.807883844199	133.585398504394	345.319483694075
1450	1450	487.846750977617	676.201609177743	133.184521656691	346.055078562185
1451	1451	557.074963242919	687.854153777712	129.936308023012	350.14829710633
1452	1452	538.662981727701	667.710247066656	133.995898612882	347.711180092178
1453	1453	542.896614944381	678.483103694928	130.060944520941	346.102518390216
1454	1454	539.971170364261	692.152752367908	127.436382645027	346.814580572424
1455	1455	511.564133652638	699.196025400162	129.211142516044	343.44504816598
1456	1456	503.808970153264	629.972139187357	131.275959211067	344.842969809136
1457	1457	533.391511068499	650.85935454137	128.891060149271	341.94439724027
1458	1458	530.431626472904	624.160950880799	127.794665903796	339.641889259298
1459	1459	517.687281762105	688.980689022174	133.844252816284	346.502578504622
1460	1460	522.845861933168	682.714680825133	128.575086846174	346.422476398992
1461	1461	496.28019322702	673.94637208897	127.596994759172	343.788252704168
1462	1462	508.232084077436	677.618866305419	131.890484457594	344.499920516614
1463	1463	536.408613488256	655.788943272632	130.904473864429	343.606138640414
1464	1464	520.056536698075	662.930770795216	127.125794970087	349.568541781154
1465	1465	493.961852428315	669.541360362698	135.525092912832	343.697740357323
1466	1466	518.570491084196	668.145430456936	124.623963679267	348.634662532548
1467	1467	520.633118790607	689.961673877801	126.083970080273	342.470078183822
1468	1468	531.059437232049	699.897774665562	131.569241840663	344.968869349679
1469	1469	504.401014622148	671.047729353034	129.576418100584	343.714750804882
1470	1470	521.832498083875	653.555195373461	129.61267812905	342.872389671665
1471	1471	499.345476575921	686.019198681062	127.25958807421	346.657595421486
1472	1472	498.700861720024	681.019323918155	127.888425481978	343.357368728351
1473	1473	497.068697851798	664.064443580361	134.340446085818	345.596639722557
1474	1474	525.118807449747	662.535994228578	127.400419756822	344.593674924891
1475	1475	516.196496422923	662.241316673036	132.189618604683	346.000193503399
1476	1476	531.646324173269	663.280904821787	132.257940119798	340.885279610579
1477	1477	522.920636831721	658.279754403832	130.722210945877	344.969033849547
1478	1478	524.414917944197	694.081763830491	132.324102704548	347.521691326017
1479	1479	508.679525329831	710.834110220787	128.394443793068	340.053878858615
1480	1480	536.266579665005	649.062225361145	132.924520783051	342.606509228766
1481	1481	541.636358253549	683.845507981903	134.32921646053	341.125623910534
1482	1482	536.87309678528	656.106424093353	126.989899251679	345.767854830758
1483	1483	515.133350427232	661.091307828422	134.53050775758	342.849329106524
1484	1484	516.290707840053	662.416994984061	132.646327436179	341.287389816783
1485	1485	527.485684782851	642.395125895133	127.980609340811	342.578857712617
1486	1486	521.857370223631	681.865828937981	128.706124676987	344.618759282544
1487	1487	550.978044811601	663.683957446743	132.055588701056	344.530627113871
1488	1488	517.528093241927	685.473520110136	129.963195729812	345.669359560031
1489	1489	499.982054893204	678.073001453742	139.059708155539	341.588579674812
1490	1490	520.039307798776	663.747092775708	128.986264104657	344.502673104133
1491	1491	511.69566009243	685.552780753229	132.653597211034	345.499195028027
1492	1492	511.37285373117	672.356567102238	136.846947024734	349.017613691855
1493	1493	530.032716033341	681.64237532967	132.15426594552	339.610050885407
1494	1494	494.698251686974	687.731752640279	128.456741081352	347.95652723371
1495	1495	517.832516947748	662.805260748421	131.45685187273	348.274928358555
1496	1496	514.272978484012	689.131715780499	130.685999405938	338.426829363377
1497	1497	535.258900644779	675.932056458021	130.859391730488	344.849113847687
1498	1498	527.073895931718	665.242734083358	130.70536502242	345.892782100846
1499	1499	525.304661558487	683.815130340826	126.12922498765	345.295420809821
1500	1500	549.932111660709	670.234758083166	125.4910445292	342.790435219121
1501	1501	537.637232295477	664.239248901383	132.693895415158	343.687128425568
1502	1502	520.466066376002	661.294667807618	128.038796990999	347.638175092845
1503	1503	547.444048160393	700.556101298561	129.787984070538	339.359759502184
1504	1504	525.983209009458	682.533913687849	134.10517082451	340.427260951409
1505	1505	552.639118578964	664.047048539415	126.38903475166	347.690644258285
1506	1506	520.511274163184	672.306842544513	133.66791059374	346.304415150097
1507	1507	547.79835531123	674.587850390011	130.890464512498	340.498622383704
1508	1508	541.122597303824	658.687672349158	133.245354313263	341.166669904157
1509	1509	499.445220446065	666.943980363438	131.039743258167	343.253314338322
1510	1510	526.036831946634	665.553298296542	127.254215377193	344.820701701578
1511	1511	544.437138577205	662.213799164366	130.725586955821	346.176165110649
1512	1512	507.433540130072	657.55583441312	134.024628285406	345.188607373714
1513	1513	525.793698037363	658.617232530539	132.810701095216	346.904744323126
1514	1514	507.696278105964	650.9144662021	133.727593016599	347.877768666047
1515	1515	576.445236350679	690.066221960751	128.394815549377	338.04988789309
1516	1516	522.087908170902	647.787584725205	130.933726280426	344.442990027613
1517	1517	511.342406078337	692.655819357995	131.921490124306	345.318342266617
1518	1518	492.331143775912	679.93183341114	130.751089510569	342.7959262815
1519	1519	518.212805945074	666.718582500696	126.795512203955	346.466366752968
1520	1520	531.50967972584	674.327944823866	130.568942045345	348.373018895421
1521	1521	542.197730481214	685.565218256068	129.995083941678	342.358582881334
1522	1522	522.121658018283	668.241027991969	132.937530046198	345.007874795012
1523	1523	563.649222683009	663.871751977078	127.720464228187	345.704293708681
1524	1524	516.401411387365	648.018552301739	138.251913357315	339.48320362329
1525	1525	530.895828155464	670.309939892898	127.894726952438	343.708860882442
1526	1526	520.297167015532	669.862872664997	130.718399872111	345.624442039106
1527	1527	524.633417262226	664.474952861881	126.081129136902	343.272149915595
1528	1528	562.698445845095	670.308916983467	130.319771380014	348.172658262749
1529	1529	562.088435559677	668.371372322381	129.331923564994	344.880951143109
1530	1530	522.622858056152	669.490144582088	127.454444572128	342.507019127293
1531	1531	523.278995062685	669.161022918357	127.046301833407	340.14331916766
1532	1532	544.117645354364	685.462892116226	132.166112219241	342.221105178848
1533	1533	516.830546331439	678.313423227392	131.151319251258	340.893447541542
1534	1534	552.932575813735	699.729966188926	126.869053401328	343.710918044037
1535	1535	549.77847708168	685.491895998752	133.903415675594	343.820316947162
1536	1536	496.145831140366	695.385226734689	131.651145143149	340.392428280847
1537	1537	543.243103590973	704.046103918004	125.704649688527	342.86174539723
1538	1538	552.972846949621	652.629248347898	127.464533658532	344.410574659215
1539	1539	514.072654772393	660.852801893916	128.550083993768	342.007011567233
1540	1540	479.537502515054	676.777214761017	125.484006150663	343.598657901516
1541	1541	531.968849592046	677.251483989949	127.599483491747	340.61547507901
1542	1542	495.668758515731	652.044265519439	130.488647428895	345.181632082393
1543	1543	509.747096074834	673.140962866493	137.851635841278	347.469437641713
1544	1544	535.727853342589	661.858401069872	132.312456994171	338.846534975548
1545	1545	522.869428518681	708.597508124727	129.783708726418	343.706512013154
1546	1546	539.32601014209	701.920583616321	129.413676660973	340.996226814972
1547	1547	524.636537780749	675.778964471745	132.767290156609	341.49763544441
1548	1548	516.320639496739	685.715661769771	133.52978624356	343.746003433561
1549	1549	513.86801146105	672.123127323426	128.18191338315	349.267715187034
1550	1550	526.407206069254	632.883450412853	127.810148282426	341.312585475917
1551	1551	516.437483133979	658.895366971321	127.827761312398	341.411780309439
1552	1552	505.496797574178	657.678091713679	138.15048598987	343.511731766865
1553	1553	540.952898067945	675.778404247045	134.271965171957	345.022594711038
1554	1554	550.531185890554	672.496641665914	129.563389707439	345.84765676357
1555	1555	516.741342647616	694.79485828538	129.72132154098	345.688841810129
1556	1556	533.137593525054	688.913645261904	127.600628370894	345.171702641754
1557	1557	484.710385197281	673.267736731241	131.975002899084	347.337380574854
1558	1558	536.782029099337	679.007301413129	123.90358508362	343.162302598614
1559	1559	552.201224929175	685.906916210546	129.18510108941	343.905331884042
1560	1560	499.631905172027	670.743531511707	134.095069525484	343.274531129462
1561	1561	528.398700894141	685.386266006052	136.253458395728	340.624464539431
1562	1562	510.709326021353	669.190129610491	134.659288111924	341.167904920625
1563	1563	508.095396607226	655.48104292472	134.441892069465	342.262470629503
1564	1564	492.873537038391	656.412318124209	133.426887646389	343.128037996093
1565	1565	535.057355565699	650.031032110914	131.607899838902	344.636016616994
1566	1566	519.878566541179	658.39476355086	134.316608916683	345.063151783126
1567	1567	533.311687540146	651.811272175328	132.865152956797	343.085325037249
1568	1568	536.717693239478	648.530209642197	134.164463662417	340.498522451007
1569	1569	502.821893732481	677.514282266243	132.574285517669	342.447603007008
1570	1570	528.951114139132	690.919432688709	132.851142312234	344.628426398827
1571	1571	523.794502003164	683.306671143378	135.5476366785	346.691171455914
1572	1572	488.107794828161	653.856111544492	128.959936066356	341.954953774465
1573	1573	577.579032647876	659.571409776723	130.633307745368	347.438994939996
1574	1574	535.525701026663	686.42798640077	129.798085523984	346.823061185641
1575	1575	515.690330010069	611.946545179887	129.745356528778	346.728456209987
1576	1576	508.062682703371	680.14793946328	131.134937796382	344.738724362575
1577	1577	554.844200790826	725.888329614465	126.734454072086	342.812222069947
1578	1578	545.993335753374	697.353012041617	131.055404707263	345.250813121635
1579	1579	491.380075384741	725.216890106698	125.210083321159	342.659032641457
1580	1580	529.610581128832	664.234455040786	130.515536824291	345.136311241849
1581	1581	532.181987261167	653.697804760245	131.850872022458	342.843506248153
1582	1582	526.228230574285	703.641900944802	125.423442675562	342.478184556974
1583	1583	537.225213988833	677.873574015971	125.977437438273	348.774129797929
1584	1584	501.459757521855	669.583910524486	136.675410074908	344.414264701984
1585	1585	507.377679196428	675.257224351109	128.611087785674	346.756814478773
1586	1586	527.905987356843	668.590534776256	130.250169631042	342.832954867118
1587	1587	536.760449380732	660.87669350116	130.283808386163	348.17486402335
1588	1588	502.775736270172	663.815661876112	130.445105394505	345.701514401898
1589	1589	502.931826232982	702.459606719468	136.880017131353	340.103627389823
1590	1590	548.788604561516	669.75630995777	129.348392034265	346.481304176167
1591	1591	490.39499311537	648.842020103725	132.16013206445	336.435262240268
1592	1592	524.585350381167	664.607505258285	127.08426381087	340.675407196408
1593	1593	504.275482865461	672.214974885222	132.790271366779	343.616901320064
1594	1594	528.986812000407	691.102864477273	128.155172544483	341.902094679207
1595	1595	503.158781748201	653.483227223403	131.690342426367	343.718311380097
1596	1596	520.358417046802	692.782983406572	132.259561569602	343.049167736261
1597	1597	530.141538463772	693.706662558005	137.009529658812	346.31941042357
1598	1598	535.481527771978	666.648635260406	133.524862203824	338.736261136868
1599	1599	504.565649089977	659.371315052268	134.612699299621	339.386861990516
1600	1600	532.1191788996	692.87814830247	132.187627122055	345.236721174314
1601	1601	508.60670266727	686.534091118399	134.14819310946	345.090457256162
1602	1602	542.847783260989	667.129812361018	132.095162486555	346.674474983611
1603	1603	527.490236827085	644.518840943505	130.930645590473	338.5055783978
1604	1604	520.51832038539	679.092489886007	134.296548377871	346.355152418079
1605	1605	540.460786578848	687.422197615632	135.910540718317	342.412638262535
1606	1606	518.797052840277	684.827054948463	133.255044768541	345.991023019406
1607	1607	559.134610386597	640.482194059219	132.590213674586	341.536168890007
1608	1608	514.290162855063	693.317695830321	133.570732489494	345.571113983628
1609	1609	512.663002079906	672.253135575282	127.173681308472	343.371439384017
1610	1610	508.546879837957	686.308437436962	130.134279774669	344.648765266891
1611	1611	547.612443719229	647.184285870934	127.884536675048	342.543016906075
1612	1612	529.570278153469	675.07713750585	125.327027780843	345.870642474258
1613	1613	544.217068185161	662.538099439959	129.403164054498	342.818311520372
1614	1614	531.187817138325	643.922427898525	129.92469031713	344.643400197703
1615	1615	520.210584056137	684.193114950289	132.81411645388	344.91887544155
1616	1616	524.032781910811	672.190439855584	132.916663692321	349.47308637549
1617	1617	542.866225565481	685.995835947701	133.073053829577	344.109873273096
1618	1618	499.3721051261	665.896803801168	130.337294513195	339.575027225147
1619	1619	521.013365270815	669.637678261279	132.271077211309	340.652847892931
1620	1620	561.742850757548	676.294467807659	126.235724369619	342.342210985083
1621	1621	506.801523942198	689.496381376652	130.95716091647	344.086969210819
1622	1622	526.394067598486	682.301967409886	123.217878860746	343.318273459039
1623	1623	523.454138934707	656.244810122417	125.595100396371	339.792080854854
1624	1624	518.713286083009	650.494495662601	132.661634361682	346.110265506329
1625	1625	530.176898664215	654.084760985896	131.399472297943	345.044293892912
1626	1626	496.653189084725	634.538659016875	129.258598097295	350.626555593889
1627	1627	510.08693334563	672.602498187819	133.93889664436	342.525894916871
1628	1628	507.642798582249	649.58733295337	129.64091609287	342.823927283953
1629	1629	552.553424795724	677.715943292884	128.405800456327	345.130258099672
1630	1630	508.446790535895	671.590537032592	132.315577412928	343.185567325054
1631	1631	533.60306390191	676.92083354678	131.44903656695	344.753911811723
1632	1632	514.264686235254	659.468775218202	128.507368619136	345.065391753269
1633	1633	526.897699900467	674.58859802398	130.054699211598	347.218674377627
1634	1634	521.796243765769	665.815039410816	131.859628099888	347.088425558248
1635	1635	523.960694452516	658.249642381271	128.240716843089	346.868251400746
1636	1636	506.649285797247	649.438385730696	133.411404117552	348.953411721523
1637	1637	554.747746099922	688.686360298719	129.435637584559	343.854445553553
1638	1638	493.01527389346	688.354981657919	135.701294098053	343.768688588336
1639	1639	553.25899549478	656.339561670345	135.472990257236	343.31313676675
1640	1640	515.206923494952	679.012519272418	133.599594689259	339.746125226563
1641	1641	504.567079257485	678.019936167208	133.286545067851	344.049503314815
1642	1642	535.685527905416	636.264738554613	130.402197342502	342.446393818207
1643	1643	511.473211654774	671.167317089545	131.81407882434	345.140472542901
1644	1644	517.344477308729	676.047544842064	131.037834090373	343.547370587313
1645	1645	500.292518765604	657.173199717563	132.770976212524	340.618770172884
1646	1646	549.129952002162	665.827367213888	126.368959603304	349.321332589788
1647	1647	506.448319662675	665.679949277346	133.036212077142	348.406565148697
1648	1648	527.931406413544	648.54554100843	131.815677641788	346.23815125375
1649	1649	510.606702118159	668.305579849515	133.798029574837	344.709223050124
1650	1650	524.388980409795	703.792655629845	130.141823513074	341.657977132693
1651	1651	483.691394300749	658.185993504547	137.653331277531	343.249301388272
1652	1652	529.647390074732	660.293323296143	125.913070188835	344.521752428761
1653	1653	515.369736154126	701.466725593488	125.538793424765	339.747440794029
1654	1654	544.524163253956	682.959481293401	125.329493601371	341.428250335691
1655	1655	528.221934755273	695.822686153594	126.835185686787	345.521371839302
1656	1656	533.843474799488	693.806867242187	130.53223573597	343.701751200248
1657	1657	510.677247664103	660.819073146133	130.132473881986	343.051622390176
1658	1658	523.958913610468	699.559758858983	133.29878730725	341.945813365164
1659	1659	533.360874168107	687.598399326392	128.550614628567	346.842137603586
1660	1660	544.632088452392	628.755157470876	127.952565913604	341.860660720354
1661	1661	532.17862970959	679.058296356224	132.189323196513	339.669680273112
1662	1662	515.256221495486	674.497528423087	135.787295651382	344.838459185761
1663	1663	508.57324969243	673.101776767749	129.948016831288	345.509848039346
1664	1664	484.129869122723	617.182475039496	132.499735775003	342.874109062632
1665	1665	539.245578562434	679.729379086359	130.695926002028	348.132673452604
1666	1666	541.396496106242	688.662636860275	120.098903836334	346.618202970004
1667	1667	525.574094262128	672.425377665767	129.628929230368	347.68763018815
1668	1668	507.078376208305	669.971557708246	136.056464881047	342.473005749524
1669	1669	539.406541044398	673.021377316799	129.207652324381	339.398247126507
1670	1670	499.806708510509	682.285657439452	130.088806074137	341.975615357161
1671	1671	530.506236673407	683.286061998682	132.024684159098	345.197839523279
1672	1672	557.861220946464	665.141276837892	126.978272135484	345.398363613426
1673	1673	530.441746256955	681.126055117081	132.662357930776	350.874420263871
1674	1674	519.26194837275	678.958153865439	132.330670903236	348.05336573333
1675	1675	536.58145715491	675.67238092856	131.821283335062	342.825587261467
1676	1676	524.107475367371	642.930315844909	129.883118596966	342.181819076354
1677	1677	526.068450197081	643.401273295004	131.184150464663	347.11539495595
1678	1678	506.933685579917	686.436685602627	130.4727037623	340.587144763197
1679	1679	560.338740519801	679.696888197542	127.969979450428	344.854372501592
1680	1680	523.668460519731	639.715410480714	129.586448720508	344.485937026577
1681	1681	523.824592976435	679.870936254847	128.150230839442	349.511485153102
1682	1682	514.809300508004	682.931703779013	134.481190646343	344.026875866988
1683	1683	515.116226407278	679.149184011349	129.196791756094	346.234269333602
1684	1684	511.727217113274	661.914638853773	131.459258074046	339.734197713963
1685	1685	518.902796528157	655.129033879099	136.740828527805	350.352495640944
1686	1686	547.753410209531	683.765783415505	132.085034862832	339.481612971629
1687	1687	503.041742800452	645.035591665703	132.7571522969	340.513005289584
1688	1688	480.53235181906	689.80899887433	132.200249458401	350.133539243654
1689	1689	508.478439439451	673.548511612062	130.3605361506	338.309153534114
1690	1690	543.140361226421	661.338792569827	130.221893561402	343.131123693012
1691	1691	525.386152775237	676.84919781569	133.222763034469	348.936730979691
1692	1692	521.491237598179	663.791327006615	131.544446707061	348.880947981068
1693	1693	484.480480248522	676.782561596479	128.677000610503	345.774931508605
1694	1694	526.000418697231	683.088087440981	133.497028920277	343.437932625428
1695	1695	502.353911890153	664.156186235252	137.034816166032	341.854049450029
1696	1696	516.945466644203	670.823224679454	134.337338387418	338.629901490224
1697	1697	533.885685353164	671.815673943985	131.612014934906	340.927891219141
1698	1698	540.524075726412	657.98474563183	135.8222914022	338.499825120683
1699	1699	541.182148655313	669.460451091878	133.100252327062	346.258989538605
1700	1700	546.271721491952	696.58163097362	128.858655265548	338.718066467507
1701	1701	521.78758155028	688.893324496718	130.906270209602	344.663636695996
1702	1702	543.406222054651	691.635196460534	129.761688867139	339.980998777163
1703	1703	507.744901851604	652.692664511018	130.300972195293	341.736319732358
1704	1704	546.076345236952	668.177666881636	133.609551092993	340.311311039769
1705	1705	542.157646790058	669.946223865313	131.020631581403	345.591147899333
1706	1706	540.430447655485	697.537568277986	130.970731005307	342.053556190017
1707	1707	527.147984200948	667.076553167499	135.211775161478	345.053712323475
1708	1708	512.133627162821	670.382313078776	130.042049816421	343.756752595129
1709	1709	537.037435896305	694.593809659779	131.475855855776	341.886590760229
1710	1710	499.956331248349	656.96906469745	128.738145157363	343.122915125216
1711	1711	530.165887299946	668.851365649649	132.621218024357	345.934398043281
1712	1712	514.929706766051	641.132374476353	127.133174192368	344.199836889752
1713	1713	515.888753137176	653.900716189612	135.999281356217	344.718702005996
1714	1714	507.451241183911	694.251832674467	131.381041358867	342.811418054636
1715	1715	555.460099173415	690.510591518369	132.222888148242	344.3229376207
1716	1716	515.739499215447	671.418746645288	135.244577778125	346.933811416963
1717	1717	534.851942263149	658.839575099769	132.016356448935	344.252995403178
1718	1718	523.6397339737	659.731850823733	132.410507221247	344.921427823372
1719	1719	512.720719084899	706.19152802806	130.717643219762	340.90239286228
1720	1720	545.307134987176	666.64530900116	136.34074023874	343.438759965129
1721	1721	510.714361944922	667.739043917496	128.051448620259	341.686185705888
1722	1722	531.050427540075	687.278718293618	136.646339912679	340.479399578603
1723	1723	535.628189570317	672.565812124549	130.087632084764	350.147284029436
1724	1724	484.256459755587	638.397927850406	128.30527387997	341.590645499092
1725	1725	531.109789471533	666.658794324223	132.652737414386	347.442680567317
1726	1726	537.834548122118	663.733596643455	126.156358937429	347.716148408698
1727	1727	530.012088762117	683.286398144918	131.690015692228	340.864866205435
1728	1728	507.120263854859	658.388997558444	127.419310611648	344.303130832186
1729	1729	520.246262755686	681.226054517696	130.705856587529	340.069077727072
1730	1730	503.460156660101	646.921205785418	131.414934405209	342.146133859703
1731	1731	552.496622013427	680.552308831318	130.494149393812	345.957859097933
1732	1732	493.784800412555	663.689187168235	130.094051634317	342.721508781564
1733	1733	517.086782961601	693.379094030619	133.474016609194	345.254935193467
1734	1734	505.372804098385	659.235084013836	134.257741046401	343.028507458592
1735	1735	530.039670140987	652.378060115283	134.865444728921	342.13094379363
1736	1736	536.358690791801	646.348922149372	130.59264588355	348.97487640647
1737	1737	528.842009856358	687.597693284978	132.304430599988	341.265791970114
1738	1738	547.744626900611	650.885996276516	130.702987374162	344.731253238948
1739	1739	511.584805322016	676.952853583635	130.750822161893	345.735351309086
1740	1740	499.883297129933	655.186802038188	129.859209464076	339.964336735715
1741	1741	513.767584103123	638.856919675291	135.813699534853	341.772270671342
1742	1742	521.795627384189	669.533955413874	127.03542266896	348.587530017554
1743	1743	502.266240267266	661.522559707888	129.257924171261	345.631926179475
1744	1744	487.664933156726	681.234773820882	133.987951689188	343.261453393292
1745	1745	509.209311078271	678.377863518558	131.34478240046	343.919688259583
1746	1746	526.659574187489	661.351290451219	132.503302365385	346.932138767062
1747	1747	493.136532994434	705.400124689313	130.895619954849	342.376539537967
1748	1748	531.341064682587	659.478813188731	135.916719053319	343.493087522149
1749	1749	541.516432991662	649.42484998631	128.723645233634	345.017487879852
1750	1750	543.93983319118	643.754967790543	135.668177328354	342.616511374682
1751	1751	535.513501824707	651.509462318746	134.411291481586	340.378292574411
1752	1752	506.263895984574	682.379915585572	130.843350100647	344.015277037716
1753	1753	525.924243909621	678.069085681561	133.913360569389	341.26139573598
1754	1754	512.859918069281	682.412209501619	133.405232211516	344.802652156276
1755	1755	521.441718511952	647.108431798584	132.772205168575	341.44274469831
1756	1756	523.818714345631	664.623235523882	133.298000766064	348.825415078595
1757	1757	498.020453743992	684.593061317257	127.527613658216	345.093566354341
1758	1758	540.496580486669	655.679048823305	127.342999621913	341.846780436359
1759	1759	516.505102859904	698.093204541334	132.825378879519	340.307742114841
1760	1760	519.421475028312	681.614713533772	139.313097346458	342.557172892342
1761	1761	535.262710955425	670.392006984144	128.818224116215	339.60839656941
1762	1762	516.58668787715	693.196941510598	126.99842235569	348.537294659007
1763	1763	537.022866718949	694.965408543801	128.356172124569	345.85796928752
1764	1764	502.709554544408	680.710337764477	129.798611078249	343.422154493215
1765	1765	495.595363727944	668.537730294543	134.130426479694	346.281990771125
1766	1766	512.908607326848	656.99942817962	134.451394481859	344.269104205009
1767	1767	525.519456738085	677.171646077435	132.883298202206	349.512121136023
1768	1768	491.566315387353	682.03672144472	129.477076890844	342.111433632708
1769	1769	524.8096638333	663.664905306296	128.394841769883	342.826315846396
1770	1770	524.567080153078	688.1599537464	129.159050395322	341.609863626857
1771	1771	493.757682143141	688.977685221776	129.217892194788	345.672974414554
1772	1772	522.276398274966	685.344143321418	129.064764771868	340.227997553773
1773	1773	497.695266618621	676.743061300438	135.889553332275	348.083055723053
1774	1774	506.684949883166	666.582971880165	133.708157833946	342.971957859342
1775	1775	502.71160418274	683.514559938568	132.508928024559	345.35425548569
1776	1776	508.255539028841	683.631484378706	133.867209181354	341.906371175598
1777	1777	507.526896544101	686.223996048866	134.641029921907	346.805712245089
1778	1778	509.978819426768	682.114752152512	132.159933027629	350.461057529119
1779	1779	539.700964495174	699.53538139591	129.316423135842	340.888325654723
1780	1780	511.628534563006	685.874528629699	129.542831985903	341.247407171591
1781	1781	539.55735179793	648.743098621684	133.992019282348	344.851520993634
1782	1782	550.207373999868	710.751008325844	135.226854381861	341.200156424164
1783	1783	486.18228842121	665.422470389751	134.059226911634	346.930285766064
1784	1784	525.087446220105	654.952709550385	132.677115203913	343.742103656403
1785	1785	527.74042650167	679.319518383289	135.312158193434	346.817670905426
1786	1786	507.772610708503	655.863365647032	134.475409655828	343.514710919208
1787	1787	507.821144981716	639.704286802137	134.721934788207	343.505044221244
1788	1788	505.633699096672	684.670227292015	136.008924257638	344.503212174718
1789	1789	504.492005146034	689.301234141596	129.572512023394	343.871428280605
1790	1790	494.067310379461	678.236521136623	131.107580340761	340.343698212975
1791	1791	540.918084509213	655.952621498354	132.008231725	341.598837667722
1792	1792	493.897334144434	681.426011133342	129.223498728456	341.506661651016
1793	1793	521.78473086811	630.781346854295	129.612254621602	343.875356287327
1794	1794	524.952874203451	686.839377775994	130.595835555777	338.386910558799
1795	1795	524.552068251205	659.005114474886	130.588877399562	342.804360714252
1796	1796	553.443420135346	699.643915737754	133.346972313889	342.642112250222
1797	1797	535.72073298009	680.023474482358	126.70901562283	343.996373186932
1798	1798	517.454812350249	673.779570219529	129.903354628698	343.227533798603
1799	1799	574.901028673317	664.791323241249	130.613219082293	343.865559792078
1800	1800	513.162645559775	659.813641555769	130.114827669286	343.058829194125
1801	1801	493.971654395787	662.317121351326	132.28785257417	351.560303206435
1802	1802	523.325024680857	673.583039296298	130.475500999928	347.268466965672
1803	1803	527.879681082313	645.277744683864	132.915656625002	343.321625816781
1804	1804	476.915916010227	685.87004297376	132.883140036993	342.465093937628
1805	1805	508.964830611747	670.889753061018	134.579125710091	340.955119822236
1806	1806	525.582116885272	682.778797448564	128.285107095445	342.99542642111
1807	1807	509.969947529192	652.598160181069	130.313981119422	345.569379085605
1808	1808	516.229677263504	673.545842450109	132.489803413053	345.406053296551
1809	1809	539.211423151974	661.045370673879	130.462099852805	346.128696834691
1810	1810	510.844484660566	688.813028031721	131.490558306463	345.603534584912
1811	1811	513.029790088927	635.138680260783	135.315853506879	342.549856755435
1812	1812	509.940270642889	707.816382014789	130.465250357772	348.188698088851
1813	1813	519.079836227275	683.091683471643	130.75235552713	347.75009896285
1814	1814	535.994045590247	708.96095530949	129.033885508062	337.0536688957
1815	1815	492.706209172443	712.014092601362	131.334609933379	344.860004427984
1816	1816	549.469826954524	712.856082975123	132.445098406198	340.258184467082
1817	1817	527.236271258588	645.183482772977	132.275226936769	344.677107026543
1818	1818	518.845295908947	674.611682438078	133.349118700042	348.279649818232
1819	1819	498.931267143187	706.254364490171	128.751914277339	343.976472023148
1820	1820	524.934013165172	673.779891171964	131.294772055975	344.608314451857
1821	1821	517.954157589134	669.762468427896	132.302471829348	342.173431593113
1822	1822	507.875422264841	671.969031462011	134.108304035842	344.612553144435
1823	1823	522.758910984963	661.523728428191	134.719105143739	340.065562095936
1824	1824	560.205711842873	687.354274945944	128.534322415244	345.537288383338
1825	1825	522.562224906478	674.680992867326	129.622210503236	342.653288706336
1826	1826	543.57110735024	663.587067479873	132.911956535164	344.193867085009
1827	1827	532.817566473409	677.223519627449	127.533970160617	342.325625883593
1828	1828	520.109734761518	680.681793351263	133.901868727369	344.205540421339
1829	1829	516.246450941357	642.813674683109	128.71365040517	340.860237379083
1830	1830	510.074447340261	684.520049206599	131.552911638026	337.463596727601
1831	1831	509.187123649595	671.462694370406	128.382414769906	341.011524689259
1832	1832	478.793406429704	692.654856530959	131.401689130397	339.140094784136
1833	1833	490.632146489677	672.711628150584	131.517390244364	346.864428826585
1834	1834	502.272098218431	662.434426188338	132.603904174383	348.105444745667
1835	1835	512.063791243366	664.603333592868	129.876050738406	348.177198170725
1836	1836	528.090268422199	661.033097144283	128.691308302146	340.953285648918
1837	1837	530.527308225	681.470992542132	127.607725777875	350.649849670331
1838	1838	521.431402297133	683.936114105507	130.615168023579	340.85564803228
1839	1839	508.240189210813	698.350876151034	133.533981991431	347.541163723531
1840	1840	531.41787043404	708.592777061828	133.350519521952	342.93765309873
1841	1841	516.958688108762	673.88146388991	125.548573639417	347.071098317137
1842	1842	532.54012649012	687.309442915779	130.373229231502	349.786614736059
1843	1843	538.530403594741	679.995559620589	136.293619647199	342.55266679406
1844	1844	522.411783188076	681.854303347209	135.319384149059	338.33472856569
1845	1845	529.561118562511	675.863233772724	132.101853632302	345.498711722385
1846	1846	505.691374958196	660.337805412791	131.371871946618	348.71898349835
1847	1847	509.508085239535	671.90688210234	130.343110319187	345.049123320556
1848	1848	545.262637321953	668.261824592399	132.054620795933	341.186935081608
1849	1849	492.070379263224	679.274092087833	130.566207765767	343.970825499174
1850	1850	517.099274330402	667.269376023942	129.537320251219	345.047804384169
1851	1851	524.393349908622	676.698510138081	133.189525135949	345.961359090217
1852	1852	519.258285898946	648.870539646793	127.849650830562	342.530115603212
1853	1853	534.220968626897	665.405377949558	129.862388375815	340.151382561668
1854	1854	549.83939681812	657.362703595471	135.806912367175	344.696111256087
1855	1855	508.826619566906	664.706587733937	132.492916536881	346.657329895706
1856	1856	538.719733549399	644.645057372691	137.021844426689	350.430989203355
1857	1857	554.864372958564	679.130056781949	133.048981558365	347.800928184566
1858	1858	500.923627678091	656.858475188569	131.935732337286	340.819977388872
1859	1859	504.479294137023	686.317815507746	134.786506784235	343.84975685792
1860	1860	534.280219637695	714.296400296574	132.184227445051	344.741290071883
1861	1861	504.424176246183	664.994635211269	132.952153764302	350.459915646963
1862	1862	518.150288198827	679.614223477452	131.084397101789	343.16240263374
1863	1863	536.163672856169	661.292953922792	129.029361195748	337.734351806877
1864	1864	508.49051402443	654.702889247934	129.421364752232	341.116669768672
1865	1865	543.584457109019	673.468121505396	127.026385613458	348.022140222229
1866	1866	557.458234362738	687.773265249794	130.240736394396	347.077141086268
1867	1867	516.678246882125	685.573763437115	129.514050964562	342.829686351771
1868	1868	529.651640433483	659.053614975162	132.7702351863	339.669056568211
1869	1869	525.389118368488	671.093155200137	134.166330447751	344.384103295134
1870	1870	529.525807737187	650.822034397977	125.493894137142	344.196983187077
1871	1871	512.138887259044	652.651329367677	125.427978984012	345.304041266161
1872	1872	521.550222294954	683.662023726319	129.500993753818	342.884579715886
1873	1873	514.145751128722	659.193236741305	129.554694572969	343.193994542719
1874	1874	510.888040444734	691.689797154287	137.344604919594	347.699082546656
1875	1875	525.374571371324	682.888994761185	129.448048533933	346.309850338336
1876	1876	537.10241233163	659.923326542766	128.588218189947	342.477225358203
1877	1877	502.925037396734	688.807581867108	127.9590203277	345.844323260577
1878	1878	536.370924010923	684.095395574843	133.41061800397	344.224307461578
1879	1879	555.602852577301	686.165504228845	129.135976500802	349.268664209104
1880	1880	526.998328846081	693.753156881618	131.747925174135	343.461974715438
1881	1881	523.021514126561	663.077111342726	129.949596823727	342.773934635924
1882	1882	555.301757944526	679.236707114273	130.249312465958	347.330658258008
1883	1883	532.93186814909	686.731023767441	134.72387674823	347.11090859821
1884	1884	544.183693238692	664.82169394514	128.788775892267	342.596712080552
1885	1885	550.088518554379	636.093010794894	128.894679909352	346.141150195166
1886	1886	520.052050862982	672.07376259725	131.724109795991	345.012811698812
1887	1887	515.941845758032	674.484321375065	132.388490685052	345.165111985661
1888	1888	540.607946907034	657.349096061279	130.910732123494	348.350679406705
1889	1889	534.47335284051	675.411066508564	133.477147462719	344.002165619161
1890	1890	549.912030242894	693.379890171403	132.850141565939	345.562066585442
1891	1891	499.377221703573	641.100772407869	133.228353794841	342.479003609117
1892	1892	540.337764843625	692.680452264998	131.177664629283	345.06131723532
1893	1893	525.847524597236	687.212441032394	128.199108746932	345.362295150291
1894	1894	529.561053054242	685.262358158659	134.468327047105	348.45498340212
1895	1895	518.350163651818	650.697531980282	131.45226324719	347.432452818458
1896	1896	541.517902304757	655.654332452475	131.671302604237	344.413455283379
1897	1897	553.091937852135	667.918497217072	126.979174248401	342.288174649097
1898	1898	547.681517646557	694.058011263111	130.334563273853	341.854894047807
1899	1899	544.513050841538	681.101618371319	134.106149061595	343.321185568056
1900	1900	515.750554937453	687.645553148639	129.176683278671	345.556072810554
1901	1901	545.971259545848	692.318958257684	134.131135814593	346.569853273846
1902	1902	526.710440567253	650.646389745224	125.945240805041	340.37171042665
1903	1903	531.909415381475	657.612586442437	129.234030582806	334.004898452032
1904	1904	519.486625290903	653.614333665654	128.079812214397	341.106084981205
1905	1905	505.239250744986	671.397820774088	134.246986177601	338.418100854146
1906	1906	527.71904469691	671.675689087628	127.927239199814	346.061741685518
1907	1907	520.597873509406	686.281432908302	135.749597254274	340.221562102219
1908	1908	522.70010043788	657.543595694536	127.039956268242	341.340772880355
1909	1909	538.539107544879	668.530198878451	131.496320141076	350.685950378122
1910	1910	516.090093083942	662.99324682622	129.302719913915	342.329237535568
1911	1911	533.892836676245	684.441902477978	131.073869313761	343.939917243434
1912	1912	563.091103077796	692.869254537926	130.18182332652	347.083242845662
1913	1913	510.466279744589	650.338509874609	134.224928804063	347.856694407176
1914	1914	500.027691281698	691.480077009321	136.399850023443	336.889327839082
1915	1915	521.527811337821	655.593968225792	131.112337269828	349.10220609036
1916	1916	543.882204774673	663.31951094561	130.11797104612	344.050157542182
1917	1917	512.057776110708	659.427669452559	136.611377334993	340.782467661057
1918	1918	569.3085532449	662.419200702524	131.994654254675	339.284212662565
1919	1919	508.154243424708	650.460810004702	131.024167789426	344.479404618025
1920	1920	527.52352120748	688.694287316621	128.317671056174	345.868382623146
1921	1921	538.337908708837	662.679344081827	130.812849887096	339.304500245121
1922	1922	495.258760741188	689.341386836681	128.266009527173	340.700160328519
1923	1923	485.609505076974	675.193507678464	125.661022619956	348.86651856191
1924	1924	529.49136466526	663.865249295297	133.798516604663	342.305957059061
1925	1925	497.058648809652	689.723057103577	127.217302427918	347.141103354022
1926	1926	521.111826657292	674.23757173762	134.493478472712	334.853928500968
1927	1927	559.625200748266	695.277335404928	132.052890094928	345.255010036588
1928	1928	512.03315318192	703.834505062634	130.552617614128	343.526339090294
1929	1929	524.355397171386	662.97250077744	128.306843168213	341.946720209859
1930	1930	520.992130442788	657.549275761513	129.969439369767	344.576273090078
1931	1931	491.960392819005	654.561852626793	133.826002657412	341.628446218637
1932	1932	513.247535068353	659.997235698404	132.971168875651	348.470070595791
1933	1933	532.958583109029	680.475456527714	128.513616204411	344.12595594661
1934	1934	517.590072975785	691.654617869168	139.756918997713	339.628646138143
1935	1935	551.685858690036	700.264703478156	126.448904739692	349.051841346511
1936	1936	542.158854623543	680.467936908738	130.528501184967	345.388790042689
1937	1937	529.163993523408	658.450658998386	134.383178115592	345.341693900889
1938	1938	511.921110833308	671.110811879282	128.31506102904	338.900752199213
1939	1939	501.029499727517	660.092900543542	129.730891017315	350.646403673462
1940	1940	525.576138578634	663.015565259277	127.854202971614	342.12448929859
1941	1941	519.941858514855	657.858803395863	130.734398063344	341.368883870151
1942	1942	509.835263940908	649.715410005557	130.608463269917	343.270505078518
1943	1943	522.557779417109	644.760772733187	129.270060530553	341.425249603862
1944	1944	533.669066177578	664.662821038527	129.846332937618	344.560624659701
1945	1945	556.332145543031	686.727705146264	136.443781832671	344.230522392213
1946	1946	537.742672007585	683.303361030548	128.145773591076	346.229240599835
1947	1947	528.016576387311	715.216743320577	128.818337739977	351.701587676521
1948	1948	538.344202601615	661.440097630244	133.657220361149	345.551922684004
1949	1949	529.650194822653	682.893937801171	133.108533038279	340.850280980169
1950	1950	526.129902866226	665.014024153703	130.923269337955	341.43319226506
1951	1951	521.738921175078	678.197451881752	128.469878371641	345.004552366961
1952	1952	541.235549840767	675.149916482607	132.134377416202	341.372161754928
1953	1953	504.073306688461	671.60730091352	133.012578951144	342.065779419348
1954	1954	533.034406878121	656.242797587648	134.472408851654	343.951087847347
1955	1955	522.352376116976	678.806642501587	132.437693512293	346.043455839273
1956	1956	506.584263361387	676.919806901137	133.84267511106	343.030595300673
1957	1957	518.149758806409	684.907064168807	130.343171760088	338.813322343536
1958	1958	558.088795671252	647.836186206594	130.708044125699	341.307260643118
1959	1959	494.797841140107	690.807436291454	124.099963934582	339.68212547423
1960	1960	550.954870542144	648.297795976384	138.992270736382	344.695496375185
1961	1961	518.091975788099	642.850803188798	133.600386341896	342.821371289791
1962	1962	504.809214417377	674.575832738875	135.13795311518	345.647601952804
1963	1963	533.672374269998	706.415714643875	132.135873327254	343.180696733643
1964	1964	554.074750720333	669.769748317981	126.820910634028	341.907877070064
1965	1965	549.63009926196	650.08162077375	134.651604313948	340.570300957341
1966	1966	513.580014468458	668.300699775855	129.418618903373	344.373468142852
1967	1967	504.47954933961	653.968535175675	125.086754093603	349.084651899037
1968	1968	528.772288820748	651.841848357454	131.358711837499	347.04882172885
1969	1969	533.037089894619	691.289523724242	134.494208958355	345.318098909943
1970	1970	555.143966859174	671.213080569152	130.963577581966	345.631514182575
1971	1971	507.677534736502	660.704553363985	129.222346949488	340.131914101116
1972	1972	565.372205243544	680.0591365224	135.968337127247	344.473037490235
1973	1973	497.84844609873	694.23573059454	129.942884364803	341.028079474063
1974	1974	540.628900524547	681.338907809156	132.221332789329	345.414289742388
1975	1975	514.684117024782	651.812280709255	127.785909282148	343.428722973598
1976	1976	489.890285189374	701.897847459661	132.608413660329	344.891250594513
1977	1977	490.099373439227	677.633912954948	134.103244120023	347.024440924268
1978	1978	526.86949894305	694.169131034352	132.188695041887	344.188256974682
1979	1979	534.2915314788	685.700748516998	130.401848576428	346.185749297904
1980	1980	513.020871513658	657.817507930673	131.324269492182	347.682760908113
1981	1981	520.009135576458	675.773822322034	135.82456133817	341.116995898663
1982	1982	522.778973853887	657.275327666509	133.584954596716	343.050640508277
1983	1983	545.502076872115	682.080075364475	130.564681230807	341.023753858147
1984	1984	530.785735506489	692.901833084362	131.812401410014	341.564065067369
1985	1985	525.250893987225	693.686797612844	131.186911964045	343.700316345668
1986	1986	543.18246402459	664.02690881114	133.513224693323	343.416709606963
1987	1987	520.119942906137	644.702478113202	136.45861646109	350.071283807143
1988	1988	539.691468082979	682.25149066049	132.356906930078	344.232185144338
1989	1989	477.695048057502	679.656313965972	127.55755687527	346.914190486288
1990	1990	508.57255587836	672.610210186239	127.924804674691	338.980958140183
1991	1991	538.779092822121	665.122626409988	131.999830946022	337.503925812994
1992	1992	487.664631361136	689.784135808578	131.392831181432	348.942901458695
1993	1993	516.936147177686	658.931073122325	136.287161216482	351.623775739084
1994	1994	565.639355915937	637.591581229859	133.933356750241	341.85138443947
1995	1995	509.546010560172	668.342900933732	124.95586463762	350.150199445221
1996	1996	518.82512306942	665.509388540791	130.202209221235	336.78400488774
1997	1997	536.0751784585	647.371930138855	137.047631526987	347.26541087218
1998	1998	560.72848113723	696.118223533287	126.533224670001	343.272573956309
1999	1999	514.59419085975	682.409305755367	130.490931434867	345.900740276258
[truncated: 3,001 more rows]
