# Supplementary material for: Hypothetical Outcome Plots Outperform Error Bars and Violin Plots for Inferences about Reliability of Variable Ordering
Source: PLoS One. 2015 Nov 16;10(11):e0142444. doi: 10.1371/journal.pone.0142444 (PMC4646698; doi:10.1371/journal.pone.0142444)
Supplement: S4 File — All experiment interface and visualization stimuli code is available as a zipped file. (ZIP) [file pone.0142444.s004.zip › experiment_code/data/one/59.js]

var results = [[483.888062396729, 516.877405573466, 509.396295599691, 500.189018809062, 515.097826189847, 538.212474620066, 493.900611448419, 522.735925716781, 529.694758232452, 504.253660858577, 546.294940216868, 528.167105244634, 532.590820104183, 517.83146508892, 524.423550892999, 524.874673552538, 506.091459206515, 531.264882409674, 512.753348278142, 508.029572174172, 543.085771315537, 518.765231797564, 491.521214543469, 525.758362121256, 515.05781201553, 549.775456995702, 554.298404798413, 537.036028764365, 527.752729425329, 507.218426329306, 553.763989902708, 531.020813562433, 542.466351179714, 515.061365354653, 491.42491242909, 513.861894972765, 515.206625148123, 536.569991804441, 527.260859026982, 527.837891199736, 505.309580383548, 509.499996139034, 535.974326804258, 537.139019660939, 505.37451112156, 490.3792048893, 548.631556940954, 528.852990472906, 518.52760314067, 559.269093638015, 531.567157517389, 521.261643144687, 529.335776854797, 540.503966053409, 503.326468430912, 510.889527380982, 511.33860910114, 533.152175579342, 515.573624754835, 525.05712261438, 487.92688306073, 536.719368386335, 537.358931017427, 535.884833269333, 533.851462723421, 510.746540760711, 517.61179892066, 517.032605689426, 540.574242487183, 535.961040344784, 514.726410138486, 494.661782994644, 514.237239174406, 496.99174678283, 527.206270706808, 499.830905225105, 523.404855046704, 513.391291414529, 524.555952330335, 548.947013673779, 518.874108242986, 505.575182130621, 521.164553128414, 507.2582520595, 537.044127473695, 524.58963613892, 510.865181685228, 512.500422243824, 478.397092246404, 559.766532575955, 540.594937388533, 536.94879165739, 543.836918477792, 503.941434120961, 542.641829204563, 523.886583383369, 494.575336966377, 526.364968468226, 534.723916126599, 478.746702623266, 528.866577752599, 507.074974552944, 529.710245717234, 498.91758910081, 522.664926373189, 549.095474707527, 511.136552794585, 507.710249536689, 494.024618877642, 543.758194081776, 498.715044757763, 544.75519025207, 516.308375840207, 472.202018721091, 528.626517104033, 546.072189092859, 514.003568004344, 522.167411280242, 511.210799855798, 539.384501325309, 507.331562083566, 537.818286931253, 537.577108840555, 530.835128526209, 527.006259305523, 484.62056988974, 564.724783930867, 522.885902263519, 529.505874845528, 527.152023445961, 494.866135305228, 525.425822807123, 516.028551057523, 541.651013581669, 523.588120559884, 491.051422310057, 529.457366713704, 544.029458457997, 528.405276990941, 508.387255147351, 507.779287860438, 509.38092626118, 562.207767620595, 540.442612359232, 532.985060361466, 551.167382442449, 551.37779588623, 528.113362013852, 504.237304831288, 522.943089076605, 501.108322252086, 508.277923631891, 547.168626496556, 530.84548805062, 525.632688412591, 525.827822537079, 522.655871104681, 552.849324246947, 531.742540431848, 530.195928755027, 516.834057834593, 516.631183353225, 522.585646295105, 509.004458232321, 516.744854465544, 524.953898703613, 516.174086781535, 525.744629104926, 542.483521087555, 534.40040357811, 541.802917903445, 508.789520394945, 531.799258524683, 530.21159015132, 497.906297915812, 545.148786794972, 528.262578888204, 507.348865967796, 504.770883649298, 518.753920562023, 506.083127571967, 554.882154301696, 519.370897812222, 523.144379210168, 530.226991617671, 513.787267967379, 564.470015203387, 517.663207089409, 530.488500177994, 532.402809826053, 524.4815218024, 545.924554670341, 549.835726380241, 521.085981773393, 553.301737716102, 521.096050804984, 541.981688820539, 491.97890788138, 524.063464320677, 476.37531859791, 497.808925219826, 510.307697225713, 509.125319775474, 514.434359335973, 527.44949827215, 528.789770436868, 500.460608810631, 520.934269466881, 512.936202473961, 503.159339547244, 527.146890131704, 517.244606569975, 505.556876435878, 515.570718025006, 503.8411792735, 506.307327613051, 508.915975340333, 506.290480163261, 512.885285418633, 502.089581035887, 552.230187266726, 532.318853343594, 508.244401778055, 538.216155683541, 529.825337787565, 525.460902453653, 546.014312391701, 526.32810290405, 503.570829703494, 518.096279348268, 515.081326601207, 505.347797392724, 528.214884551372, 528.012434433582, 570.901991331206, 506.544579704539, 512.403913300457, 517.295860952295, 515.006290574761, 499.373328246214, 528.955472256771, 537.488357378493, 530.531208537643, 524.790863681982, 507.541491806523, 525.380240337773, 522.229449393531, 529.151873525209, 544.397728211285, 522.952764411807, 535.045204236943, 546.429510732785, 525.965079698358, 523.71545277783, 527.585565055322, 497.968782056292, 537.248759733014, 536.437987542458, 522.315962206529, 519.984791975319, 528.378892995447, 492.252662026728, 574.111788765558, 498.855616521337, 544.469657534869, 546.714652227275, 503.20061647567, 540.917940428792, 501.123515607997, 543.072508012308, 513.4675165405, 532.108384515863, 528.73000582535, 540.203626044183, 557.865929068416, 539.368962457268, 512.828142617871, 525.012288051561, 528.252402766916, 516.199526087959, 524.92885026888, 541.486887991418, 511.042930962089, 503.203022691491, 519.005272496602, 526.519715380575, 523.633209000303, 518.985730720351, 513.778718067112, 535.474910273335, 541.368724745405, 519.347252744944, 525.316560018654, 529.718410765586, 530.645800036355, 534.115605888127, 543.413882980588, 516.979993851644, 520.718825427965, 505.835805890176, 517.444369534912, 507.960012973985, 503.561079931883, 538.364840080899, 525.856141459313, 514.314509646844, 529.77529174156, 543.325214068794, 524.877984907714, 553.138333131179, 517.059402348616, 533.652098811821, 514.505246411407, 558.38044779424, 515.234038856008, 548.081854246136, 522.886976174729, 532.081997742032, 530.29995286255, 529.479893652735, 557.124351498873, 505.29074641186, 564.546249237497, 507.385003472599, 522.67753968199, 522.52354617873, 504.983109576306, 501.013949465969, 513.477007811257, 520.978358445201, 511.490991666953, 535.313584400567, 528.194217960378, 554.436814967353, 518.160969696989, 513.404826868313, 517.247293728278, 513.275603810725, 511.785522832164, 541.614267067049, 530.708337526288, 500.390536753724, 502.025938529845, 512.860324037275, 552.067474925061, 553.552381270577, 563.128133703678, 532.683892717339, 539.894532929135, 517.341967077347, 517.706510106102, 547.601540339359, 533.235913598731, 493.999103623056, 528.588848279032, 502.330924214764, 517.975284235783, 526.508201360699, 517.521268493717, 539.958724194962, 530.368111550988, 534.78277149103, 522.023920895131, 531.54780925507, 548.118387763759, 518.364666162671, 517.245037055417, 544.902589871161, 504.450322387454, 547.78968357283, 483.579063871234, 525.93132664051, 511.367759525911, 559.866105040855, 535.633913022923, 522.970442480862, 500.632723181583, 539.358467172238, 525.737413428551, 511.405283828939, 530.978260736679, 497.461444128439, 523.351697898604, 507.63845586785, 539.26784449926, 504.344440719098, 504.733436689956, 549.110321477274, 538.099203168746, 513.179935212374, 532.351158984666, 548.054269407373, 491.179398268312, 512.61316651126, 536.522218090362, 550.972943276108, 513.121907066617, 555.975479346735, 525.964085139159, 509.598034018408, 485.644896737265, 546.412281414607, 495.327794009618, 552.946801228689, 498.711855466278, 542.934585401723, 521.831545597368, 509.865847301073, 519.069448601254, 511.375536928053, 522.551891737298, 511.772441183961, 511.900431981426, 541.030068178737, 532.688557692027, 528.588323978262, 477.681870956767, 519.887550387702, 547.443077037191, 528.763073570506, 515.192006031037, 536.826639594216, 514.086193032392, 532.703126733609, 534.430767327786, 535.631659982783, 511.449614496206, 529.623239670245, 507.783621267371, 487.400319883054, 518.766006924963, 546.427215420867, 496.982849471674, 570.751530566729, 551.187803660464, 561.105000547765, 519.764761829311, 536.279333158964, 516.393551480232, 535.357348845927, 526.24086508838, 552.607321134224, 529.767849533153, 540.970780981278, 497.907293274078, 532.741211558996, 550.75547563088, 561.497951459377, 541.915121501034, 509.654462809016, 541.134083057012, 533.050737920638, 546.85770024061, 552.590848540867, 536.493403318704, 494.237924255558, 516.118118467021, 506.097497991721, 515.417160885487, 535.774381730545, 497.642217423268, 499.472491298628, 518.894123833359, 523.798561851723, 522.250141392949, 544.942988913273, 559.455989899382, 532.3276248959, 519.372355298426, 497.989025584378, 545.553997186278, 512.955219515769, 545.348530428126, 523.348278503973, 527.752717885562, 532.890200196768, 505.555412520511, 535.049142074143, 477.038026184798, 504.070614301261, 548.577557309161, 535.991865147399, 518.365283340579, 503.326967993797, 507.094705673289, 502.534221612481, 547.642451544925, 511.486062007017, 526.048599104244, 516.532425752029, 527.532396928094, 549.346486447739, 542.339316130634, 510.18092464606, 530.588778408138, 529.116185548504, 525.438371184909, 523.066584263536, 561.445018596814, 510.195901456917, 534.350130969448, 539.34558265173, 531.170861390435, 543.431754212892, 512.756795416219, 535.968558749785, 532.266899070922, 532.693953207964, 543.051297217121, 531.977900360356, 537.776963667764, 523.406801093155, 526.80945119773, 528.158883789749, 515.191213835079, 498.046851016904, 490.746967969926, 499.563507099347, 521.19935543933, 488.20945175775, 535.968652526936, 527.544969380028, 530.602074987047, 508.149162665591, 501.61878745287, 506.160200391413, 531.788544097804, 525.285932326906, 510.465365111965, 540.160129027116, 500.934073228685, 534.374750684473, 529.700983404496, 536.559155149949, 543.844457734449, 544.448403215652, 506.553211475655, 524.92851810561, 511.891290747827, 530.604856475631, 511.567819212937, 530.558635796399, 527.889133244259, 526.372328610006, 545.247768189383, 507.469303595032, 538.997761688013, 527.346600160809, 506.296803541615, 527.493089759735, 512.903835431445, 494.847855936506, 505.832366911416, 495.682972942952, 547.491147746926, 500.154229933473, 556.400840933638, 516.126352133381, 529.814142886525, 501.891076192546, 531.84946579222, 496.971291670073, 527.843758345776, 529.249798875085, 533.065558410175, 506.730513938283, 518.646067860546, 506.809239913099, 484.07882197944, 493.274271617834, 514.849147996848, 515.168082831665, 508.387477114001, 518.326313284458, 522.594095783811, 549.390449124541, 525.020498461235, 533.918579905379, 535.229121090154, 514.221414779066, 512.889539132275, 508.788683744009, 531.631206707048, 512.957025881129, 505.626335078316, 512.179220421699, 514.500995284357, 509.967452910777, 507.767780791306, 531.382314162036, 537.920216939303, 506.959921731559, 514.713224144129, 506.9121373977, 524.742166690877, 489.575553953582, 520.989807715407, 525.280939826547, 497.784358294396, 524.128968644927, 519.478440093598, 542.568727962042, 525.423491860824, 524.336189237294, 513.310767780752, 500.103500628774, 495.64856196117, 507.835948714583, 538.363487803421, 559.988632030822, 530.841248405365, 528.065616660194, 534.745653513134, 504.460752100979, 531.968450126749, 547.081786870746, 507.945006104732, 533.504995339302, 521.886735919841, 519.748826973186, 534.964033998028, 513.56338878212, 535.613956363145, 517.218899775507, 537.339298380791, 509.034261287489, 514.392331347177, 539.258514120378, 530.291504388554, 503.911219731861, 548.79273073066, 525.958159910085, 503.053404440952, 513.817221442967, 506.614895199258, 526.433688247765, 511.405018724332, 524.324341929763, 514.027576037152, 534.909380243747, 505.480586795607, 513.917225731189, 518.007272011193, 525.31407397957, 501.808585707132, 502.522839480786, 509.913376681984, 517.705468754876, 529.005118800161, 542.649888341455, 511.104832858215, 525.33732528558, 561.405748144365, 497.182300852993, 525.6169916879, 560.002389736417, 533.381009188641, 485.841079378024, 570.433388945313, 499.7483661202, 531.644796652994, 536.501220417501, 512.781815386432, 528.573754340902, 521.675449962269, 536.950144409728, 518.882655658037, 522.08176877926, 506.768077122934, 521.150521870834, 531.971403353827, 505.041650030074, 531.504748700429, 502.228566352005, 526.835738861421, 495.113459312128, 552.940271413398, 541.926955176188, 532.38669251061, 533.648549768816, 525.174582518256, 521.883276053848, 525.016067442921, 526.127060050161, 523.25869208862, 519.26355487563, 506.744190658011, 513.576650622403, 526.942111331774, 502.81466587154, 536.25485080428, 552.235280540002, 525.849211422632, 510.641011383047, 522.607457467773, 518.025776142676, 519.657941151956, 521.567418748915, 490.543589734177, 507.009408313771, 535.421114342468, 540.858190255485, 530.048225852959, 521.795648221714, 524.987481668202, 528.921191646808, 493.798509169707, 499.163737223702, 510.633277583002, 506.393714868435, 514.15191160542, 530.212893120364, 517.514255569353, 518.204819287702, 504.671406138101, 520.962250390083, 493.463192481359, 527.696197997114, 517.596844606785, 560.505028656985, 550.176170105347, 535.755494771499, 530.005256003429, 521.514371457479, 526.155577312478, 509.222591467568, 505.108482768683, 496.106019742575, 544.407149874814, 513.559825801947, 512.34876131601, 527.838512500147, 529.511399824, 545.690726319379, 520.545398720552, 513.94545920172, 524.278438355336, 507.312868934577, 525.874546467646, 549.185421497159, 533.232841297178, 527.143654855646, 525.34150114609, 513.159934735642, 514.51611388937, 552.75371151844, 521.437649692388, 520.892698424469, 512.083169476269, 516.709483626144, 526.247007637523, 519.832287929966, 529.40021472602, 508.713416507221, 520.775425443885, 503.316795570956, 532.137858346761, 530.381171297802, 517.079260944748, 532.561514663025, 510.394154349012, 497.179754819704, 522.291841216931, 504.458783926895, 558.395683523549, 525.228782562622, 537.030608828312, 509.217380494601, 559.643298053099, 519.972225820481, 517.027989368047, 540.943658594283, 537.396572326578, 526.197043303073, 527.77203935667, 523.332136351658, 517.957935076182, 531.51684410874, 517.018114353107, 510.161901189773, 555.151200390851, 544.303302443754, 496.446265410207, 537.161632734963, 524.006567896308, 516.890867148088, 505.526226327837, 527.854102231178, 543.771307653473, 525.953550362098, 508.64493636437, 498.207225635667, 518.34020688531, 542.861254813777, 537.028996550183, 517.464042962189, 525.744975316252, 514.968432671174, 526.453837095634, 526.358631619703, 534.166212694908, 545.216993257083, 522.019394677712, 529.997217336061, 522.315148111776, 500.560804406349, 518.944167883924, 510.695822322341, 525.817819142921, 516.382004801198, 568.603359299726, 538.574317907419, 529.070684838218, 498.282296863765, 524.614367672227, 541.687265306996, 519.354737623389, 542.045837828146, 533.782872067574, 511.197797194251, 526.83956261259, 504.697076698605, 531.548927523046, 541.854824157791, 507.536500351282, 542.331986147635, 529.72808369953, 509.216348331141, 517.475496225561, 528.867780433075, 543.491021047269, 530.714204639543, 520.218272423508, 498.523597648384, 504.890156854867, 512.095144226088, 527.951763261702, 539.684520081728, 533.047155374407, 520.330690361753, 542.198188096457, 518.657678354709, 533.694313339233, 536.182896103332, 550.203626311264, 537.369657354402, 516.468830948676, 534.473704418192, 535.348702523574, 521.444440794897, 530.369705567598, 551.250267111444, 560.583856110716, 494.547375698203, 514.815704534064, 528.861363350805, 533.929059955826, 528.692756668452, 546.55774994216, 528.355651029011, 531.178444384162, 502.28769945513, 520.781226700972, 521.846979998944, 545.91760130646, 523.683866763426, 501.506728459228, 528.494915231766, 529.76442888889, 546.612748066597, 538.827616420536, 510.955853717421, 517.877885143158, 511.510439398248, 498.613515964356, 547.577334082537, 538.041893675303, 541.426193480376, 530.427219262098, 517.960997965464, 536.369460264819, 552.146746177093, 531.630843483148, 524.371375297462, 522.127157566361, 529.225867557298, 529.409112808508, 527.081581821925, 534.860719352653, 509.507108259097, 525.458072771791, 504.90033570466, 517.249204293137, 512.483564844749, 533.12531830137, 512.378329578806, 515.553587886009, 538.849109386282, 527.969642453076, 521.504135679472, 518.506729198933, 526.858239271226, 532.283683545807, 536.193072674493, 536.399854252251, 523.594222106611, 516.281678379501, 552.199403339406, 546.518430311176, 499.139327576638, 536.08675988918, 499.069535461265, 549.733462633101, 472.229309818684, 532.148246318979, 506.322812947582, 555.181565464087, 517.126531680552, 481.30613631906, 516.68743234457, 520.220580957305, 513.440439535495, 555.948678146537, 500.953391719392, 513.234503149426, 496.336636694161, 541.445968004286, 513.337988215541, 518.814764493611, 513.389756492227, 504.533652923126, 519.04065967881, 507.984440208954, 543.052993503648, 538.526957231195, 531.775329975079, 511.839975389794, 531.747320722135, 518.700639103849, 509.976472032841, 541.836029578544, 497.644040265133, 535.013571888533, 504.162925055062, 489.361977825812, 529.713523884794, 527.616273836415, 552.464962942925, 519.629787503167, 543.446717936911, 524.244354145402, 515.01614975453, 500.251489929895, 502.248945690113, 504.020160837809, 523.380138532924, 518.789456666305, 540.913775826635, 510.172424168237, 541.907368038218, 512.965327300048, 518.496670524608, 517.075659718014, 514.242527040875, 495.823709521458, 535.593090352569, 512.628699005861, 511.330614704474, 501.121470882532, 512.608984587856, 531.508677234189, 504.047345873475, 543.244679680762, 510.363595841976, 512.206006971895, 540.123549242073, 514.360999018524, 552.167177778625, 514.642038084445, 552.562779038986, 509.265608397535, 520.06774441315, 527.776981237409, 529.901450860758, 559.612737210803, 536.419378279097, 536.977873508426, 529.527336013597, 521.993822779545, 502.947770811626, 488.844998238823, 528.608273294612, 504.418844726168, 521.128201635128, 529.27284573573, 527.720692434121, 503.225618596183, 543.968776282096, 517.799154603971, 474.712430909545, 550.128489861231, 536.716701788946, 533.009955549511, 523.869857395489, 529.453489516117, 536.753407995046, 549.279562286564, 541.514636829522, 550.628609609981, 512.313510446938, 541.317389338721, 516.443558536665, 507.787184735711, 504.997229012087, 527.62486270633, 509.334679022642, 544.141156108335, 522.479801124116, 502.80511843189, 516.770750575297, 544.994535764368, 519.838605328248, 520.848419787605, 553.880253029001, 509.843580110899, 515.400479843216, 546.715260007568, 525.619978677737, 563.440689900495, 536.460975144372, 561.761079785121, 514.308298205657, 500.274656879078, 492.823266282927, 523.785794356907, 526.403912048397, 525.526796688633, 531.61252534105, 520.112517694876, 526.239784670674, 517.620855611167, 512.492100613256, 537.930088422542, 545.520110844357, 498.547652852426, 525.688136221052, 491.442400241255, 495.397213446064, 513.137694874545, 513.426194141677, 523.88228104057, 523.079683623352, 510.060325954905, 466.395195101778, 538.023086844698, 524.813671392643, 479.860930815559, 509.136932020295, 515.939219045205, 539.916154251716, 511.655840906727, 537.518606451537, 527.247092075941, 529.620709481599, 507.123863335349, 500.305125415797, 534.276338744385, 524.882640298829, 533.088720755624, 525.430578574189, 511.388273527328, 505.840195482149, 536.612206186154, 492.542854305125, 542.867694605274, 515.560233288863, 524.876806272967, 527.532841579146, 498.637213918021, 510.692804405901, 523.152374254032, 527.415281289822, 554.580944835696, 537.692215125757, 509.428207142547, 518.085110663133, 503.907325459902, 530.29114186077, 520.839585412418, 498.259129179854, 496.37012820761, 537.583276617371, 510.747828594269, 527.58893459352, 551.04606982149, 527.796555943594, 533.12881729954, 502.537111742823, 512.258896703692, 521.193402171637, 531.287624890175, 545.078119564492, 510.316979908204, 511.862941104019, 520.518631683436, 516.348394959458, 537.173744568465, 519.259503520174, 506.863993624596, 536.589297535259, 520.699091385934, 512.398671590283, 543.548182433456, 527.535114723628, 521.062649762784, 540.600062529041, 528.773115285699, 542.875941012505, 535.13127442237, 520.51955847401, 510.072863711685, 525.420404655121, 527.589101223905, 520.699506441428, 533.355470288094, 529.706954520361, 543.072723682976, 525.506821392951, 504.292947696435, 529.195106569394, 507.34719083941, 517.000665677702, 513.534635916898, 516.878474245796, 505.695677134154, 492.856115757977, 522.682446620369, 507.360083479285, 536.122843224755, 516.733867905405, 527.230894417507, 536.696924475224, 514.363544597342, 534.216996351103, 546.679251295882, 506.259232477134, 530.765829312357, 546.957817289371, 521.561560674219, 550.914814619155, 519.166636894763, 500.359790278024, 531.740390868759, 540.11919593506, 493.012321232471, 525.979238139787, 525.928202552804, 496.804349142112, 518.06854067609, 526.325277010609, 488.16683891195, 506.700893164269, 506.899592027175, 527.032519269973, 507.696009174509, 507.590025979441, 532.153259794638, 541.077331561725, 481.438585908351, 498.594508559521, 536.591823540174, 512.157912309681, 531.189550795745, 509.280999614433, 519.566743269866, 535.571231374679, 546.812160964811, 528.424629171281, 530.667627019422, 525.552240299713, 502.774062155702, 521.130210473464, 529.639648742901, 527.754403896295, 523.049609729827, 519.530887135094, 536.08128874505, 511.910426217891, 513.749863912374, 546.300385741859, 508.074142939383, 512.408938081619, 522.452807195479, 514.315024277384, 523.372760345248, 542.21357429127, 541.822492243872, 506.016679243016, 535.61209138565, 537.069541746242, 542.882348032063, 497.838961593023, 531.916014514003, 529.36553577378, 555.397027931102, 490.800980625303, 506.382337975476, 524.718225985669, 489.536387672235, 497.138196787695, 509.839602278794, 523.59318310786, 545.152925795936, 488.681285077248, 509.659108963968, 530.588491262599, 501.795537492893, 491.041642722134, 506.686381054179, 550.691275807182, 533.707349502538, 526.201062825766, 522.770547016626, 509.813616011964, 537.072905597302, 496.530566886591, 545.333563293129, 497.435290919622, 527.354474665039, 546.413863270317, 512.468740664281, 542.868028674824, 545.086327430278, 499.07429219251, 555.334744780704, 518.671107316698, 510.984631964832, 546.459543068129, 516.799511033653, 517.304383468244, 510.950814250579, 533.400017274089, 533.892926188977, 522.433327458464, 500.440010308906, 525.0270570058, 511.967074098421, 550.140494832713, 510.954144941017, 559.655074920075, 547.609668643905, 500.855663753607, 535.025150839866, 550.528269548336, 521.776652407643, 532.819613524791, 538.578009343957, 563.146064582081, 537.076488825593, 526.311094583853, 493.793678948938, 514.939649105276, 533.705393271477, 509.630998034996, 539.382739308133, 527.509281061762, 527.002458314296, 497.984094372427, 504.128950154443, 520.524130394131, 523.420531331657, 534.223711079372, 560.16950037479, 552.828710308145, 506.465030471916, 516.567286186588, 528.745726668955, 522.475875262117, 538.070280635657, 515.715123250963, 524.761123184693, 493.675325114487, 557.273446240104, 532.423349630523, 547.992009783047, 558.175148241853, 545.028260079658, 523.667787802759, 500.081476852194, 516.243149272649, 513.89517751347, 534.269947845002, 500.610522829711, 502.492430169282, 524.955301685405, 491.176281638304, 514.432590863607, 513.027321449078, 534.346385933143, 527.727416378283, 534.335771645088, 521.551324270408, 554.893670918534, 521.306280376504, 528.082325011163, 529.436152292836, 486.740449857217, 509.380664728629, 526.583166319089, 534.031075256799, 546.461697271791, 527.832327586996, 516.962138236809, 504.302937198898, 484.101679451033, 499.933033728308, 466.424977564373, 546.526058247812, 464.865137017345, 511.593149950126, 516.38989149975, 518.321218903795, 537.339790051597, 532.085718610137, 533.855111034417, 521.408287936742, 519.57225200624, 543.118187690211, 520.488368235158, 529.370944185286, 526.58037060747, 526.405407578742, 524.511419630674, 513.568880434032, 532.525599568638, 521.027240633101, 517.452920554166, 531.390144410776, 541.383353947906, 504.778479550354, 522.800000770717, 543.293833414677, 525.457699051755, 531.353004326908, 510.3566368049, 509.401676044964, 523.322538434299, 526.969123525451, 530.302886672991, 509.475222420619, 511.464299065481, 515.879876689257, 516.55651069577, 532.695974451125, 487.54018987879, 528.903367828423, 502.2896103044, 517.211948255898, 529.084941339297, 525.864223929445, 536.153002907719, 552.497204126467, 507.668815437816, 512.501954428993, 558.893536563104, 549.498474911981, 529.969287541333, 510.396080891289, 530.858871798195, 503.38860160818, 538.276942200594, 561.642616040989, 524.68717850459, 484.837666036712, 519.391291273839, 556.436140063247, 526.371264994123, 527.631074967197, 507.219042309998, 545.971010964006, 541.651516069976, 515.366671341748, 515.924877030277, 539.953824435991, 549.347356674289, 517.126003144646, 512.365266486844, 513.473975006389, 510.351894813018, 518.953544115764, 525.766516915779, 512.319472109833, 487.451800709939, 532.47218921532, 522.775700512883, 538.450006631709, 546.411875718343, 522.595622361152, 530.192332526262, 524.357220199857, 509.300252795968, 531.70052036857, 526.626757471086, 483.522849634895, 528.525173492093, 551.208881840564, 544.901108036155, 497.966445914189, 524.953254081014, 537.389940171132, 515.391330673082, 537.330237775122, 533.726393819953, 546.689837088383, 523.576309993418, 510.519890098209, 516.008118859479, 512.383153841585, 510.568529915111, 507.126286329796, 513.577443528833, 525.530033171083, 515.22488538214, 531.133912146513, 500.501650951983, 523.631903304054, 540.934902160246, 516.523212198855, 512.563688191903, 525.909966219836, 502.311971890608, 524.624628905464, 522.71681670634, 565.760870136955, 523.094578385703, 535.123072262152, 509.088701549136, 522.774291598268, 510.693520473161, 515.808814754176, 514.531090361859, 502.207463073124, 509.770576968363, 510.445889555913, 487.451351243282, 504.354486176837, 555.740249641151, 530.714904533131, 526.581329423767, 487.846750977617, 557.074963242919, 538.662981727701, 542.896614944381, 539.971170364261, 511.564133652638, 503.808970153264, 533.391511068499, 530.431626472904, 517.687281762105, 522.845861933168, 496.28019322702, 508.232084077436, 536.408613488256, 520.056536698075, 493.961852428315, 518.570491084196, 520.633118790607, 531.059437232049, 504.401014622148, 521.832498083875, 499.345476575921, 498.700861720024, 497.068697851798, 525.118807449747, 516.196496422923, 531.646324173269, 522.920636831721, 524.414917944197, 508.679525329831, 536.266579665005, 541.636358253549, 536.87309678528, 515.133350427232, 516.290707840053, 527.485684782851, 521.857370223631, 550.978044811601, 517.528093241927, 499.982054893204, 520.039307798776, 511.69566009243, 511.37285373117, 530.032716033341, 494.698251686974, 517.832516947748, 514.272978484012, 535.258900644779, 527.073895931718, 525.304661558487, 549.932111660709, 537.637232295477, 520.466066376002, 547.444048160393, 525.983209009458, 552.639118578964, 520.511274163184, 547.79835531123, 541.122597303824, 499.445220446065, 526.036831946634, 544.437138577205, 507.433540130072, 525.793698037363, 507.696278105964, 576.445236350679, 522.087908170902, 511.342406078337, 492.331143775912, 518.212805945074, 531.50967972584, 542.197730481214, 522.121658018283, 563.649222683009, 516.401411387365, 530.895828155464, 520.297167015532, 524.633417262226, 562.698445845095, 562.088435559677, 522.622858056152, 523.278995062685, 544.117645354364, 516.830546331439, 552.932575813735, 549.77847708168, 496.145831140366, 543.243103590973, 552.972846949621, 514.072654772393, 479.537502515054, 531.968849592046, 495.668758515731, 509.747096074834, 535.727853342589, 522.869428518681, 539.32601014209, 524.636537780749, 516.320639496739, 513.86801146105, 526.407206069254, 516.437483133979, 505.496797574178, 540.952898067945, 550.531185890554, 516.741342647616, 533.137593525054, 484.710385197281, 536.782029099337, 552.201224929175, 499.631905172027, 528.398700894141, 510.709326021353, 508.095396607226, 492.873537038391, 535.057355565699, 519.878566541179, 533.311687540146, 536.717693239478, 502.821893732481, 528.951114139132, 523.794502003164, 488.107794828161, 577.579032647876, 535.525701026663, 515.690330010069, 508.062682703371, 554.844200790826, 545.993335753374, 491.380075384741, 529.610581128832, 532.181987261167, 526.228230574285, 537.225213988833, 501.459757521855, 507.377679196428, 527.905987356843, 536.760449380732, 502.775736270172, 502.931826232982, 548.788604561516, 490.39499311537, 524.585350381167, 504.275482865461, 528.986812000407, 503.158781748201, 520.358417046802, 530.141538463772, 535.481527771978, 504.565649089977, 532.1191788996, 508.60670266727, 542.847783260989, 527.490236827085, 520.51832038539, 540.460786578848, 518.797052840277, 559.134610386597, 514.290162855063, 512.663002079906, 508.546879837957, 547.612443719229, 529.570278153469, 544.217068185161, 531.187817138325, 520.210584056137, 524.032781910811, 542.866225565481, 499.3721051261, 521.013365270815, 561.742850757548, 506.801523942198, 526.394067598486, 523.454138934707, 518.713286083009, 530.176898664215, 496.653189084725, 510.08693334563, 507.642798582249, 552.553424795724, 508.446790535895, 533.60306390191, 514.264686235254, 526.897699900467, 521.796243765769, 523.960694452516, 506.649285797247, 554.747746099922, 493.01527389346, 553.25899549478, 515.206923494952, 504.567079257485, 535.685527905416, 511.473211654774, 517.344477308729, 500.292518765604, 549.129952002162, 506.448319662675, 527.931406413544, 510.606702118159, 524.388980409795, 483.691394300749, 529.647390074732, 515.369736154126, 544.524163253956, 528.221934755273, 533.843474799488, 510.677247664103, 523.958913610468, 533.360874168107, 544.632088452392, 532.17862970959, 515.256221495486, 508.57324969243, 484.129869122723, 539.245578562434, 541.396496106242, 525.574094262128, 507.078376208305, 539.406541044398, 499.806708510509, 530.506236673407, 557.861220946464, 530.441746256955, 519.26194837275, 536.58145715491, 524.107475367371, 526.068450197081, 506.933685579917, 560.338740519801, 523.668460519731, 523.824592976435, 514.809300508004, 515.116226407278, 511.727217113274, 518.902796528157, 547.753410209531, 503.041742800452, 480.53235181906, 508.478439439451, 543.140361226421, 525.386152775237, 521.491237598179, 484.480480248522, 526.000418697231, 502.353911890153, 516.945466644203, 533.885685353164, 540.524075726412, 541.182148655313, 546.271721491952, 521.78758155028, 543.406222054651, 507.744901851604, 546.076345236952, 542.157646790058, 540.430447655485, 527.147984200948, 512.133627162821, 537.037435896305, 499.956331248349, 530.165887299946, 514.929706766051, 515.888753137176, 507.451241183911, 555.460099173415, 515.739499215447, 534.851942263149, 523.6397339737, 512.720719084899, 545.307134987176, 510.714361944922, 531.050427540075, 535.628189570317, 484.256459755587, 531.109789471533, 537.834548122118, 530.012088762117, 507.120263854859, 520.246262755686, 503.460156660101, 552.496622013427, 493.784800412555, 517.086782961601, 505.372804098385, 530.039670140987, 536.358690791801, 528.842009856358, 547.744626900611, 511.584805322016, 499.883297129933, 513.767584103123, 521.795627384189, 502.266240267266, 487.664933156726, 509.209311078271, 526.659574187489, 493.136532994434, 531.341064682587, 541.516432991662, 543.93983319118, 535.513501824707, 506.263895984574, 525.924243909621, 512.859918069281, 521.441718511952, 523.818714345631, 498.020453743992, 540.496580486669, 516.505102859904, 519.421475028312, 535.262710955425, 516.58668787715, 537.022866718949, 502.709554544408, 495.595363727944, 512.908607326848, 525.519456738085, 491.566315387353, 524.8096638333, 524.567080153078, 493.757682143141, 522.276398274966, 497.695266618621, 506.684949883166, 502.71160418274, 508.255539028841, 507.526896544101, 509.978819426768, 539.700964495174, 511.628534563006, 539.55735179793, 550.207373999868, 486.18228842121, 525.087446220105, 527.74042650167, 507.772610708503, 507.821144981716, 505.633699096672, 504.492005146034, 494.067310379461, 540.918084509213, 493.897334144434, 521.78473086811, 524.952874203451, 524.552068251205, 553.443420135346, 535.72073298009, 517.454812350249, 574.901028673317, 513.162645559775, 493.971654395787, 523.325024680857, 527.879681082313, 476.915916010227, 508.964830611747, 525.582116885272, 509.969947529192, 516.229677263504, 539.211423151974, 510.844484660566, 513.029790088927, 509.940270642889, 519.079836227275, 535.994045590247, 492.706209172443, 549.469826954524, 527.236271258588, 518.845295908947, 498.931267143187, 524.934013165172, 517.954157589134, 507.875422264841, 522.758910984963, 560.205711842873, 522.562224906478, 543.57110735024, 532.817566473409, 520.109734761518, 516.246450941357, 510.074447340261, 509.187123649595, 478.793406429704, 490.632146489677, 502.272098218431, 512.063791243366, 528.090268422199, 530.527308225, 521.431402297133, 508.240189210813, 531.41787043404, 516.958688108762, 532.54012649012, 538.530403594741, 522.411783188076, 529.561118562511, 505.691374958196, 509.508085239535, 545.262637321953, 492.070379263224, 517.099274330402, 524.393349908622, 519.258285898946, 534.220968626897, 549.83939681812, 508.826619566906, 538.719733549399, 554.864372958564, 500.923627678091, 504.479294137023, 534.280219637695, 504.424176246183, 518.150288198827, 536.163672856169, 508.49051402443, 543.584457109019, 557.458234362738, 516.678246882125, 529.651640433483, 525.389118368488, 529.525807737187, 512.138887259044, 521.550222294954, 514.145751128722, 510.888040444734, 525.374571371324, 537.10241233163, 502.925037396734, 536.370924010923, 555.602852577301, 526.998328846081, 523.021514126561, 555.301757944526, 532.93186814909, 544.183693238692, 550.088518554379, 520.052050862982, 515.941845758032, 540.607946907034, 534.47335284051, 549.912030242894, 499.377221703573, 540.337764843625, 525.847524597236, 529.561053054242, 518.350163651818, 541.517902304757, 553.091937852135, 547.681517646557, 544.513050841538, 515.750554937453, 545.971259545848, 526.710440567253, 531.909415381475, 519.486625290903, 505.239250744986, 527.71904469691, 520.597873509406, 522.70010043788, 538.539107544879, 516.090093083942, 533.892836676245, 563.091103077796, 510.466279744589, 500.027691281698, 521.527811337821, 543.882204774673, 512.057776110708, 569.3085532449, 508.154243424708, 527.52352120748, 538.337908708837, 495.258760741188, 485.609505076974, 529.49136466526, 497.058648809652, 521.111826657292, 559.625200748266, 512.03315318192, 524.355397171386, 520.992130442788, 491.960392819005, 513.247535068353, 532.958583109029, 517.590072975785, 551.685858690036, 542.158854623543, 529.163993523408, 511.921110833308, 501.029499727517, 525.576138578634, 519.941858514855, 509.835263940908, 522.557779417109, 533.669066177578, 556.332145543031, 537.742672007585, 528.016576387311, 538.344202601615, 529.650194822653, 526.129902866226, 521.738921175078, 541.235549840767, 504.073306688461, 533.034406878121, 522.352376116976, 506.584263361387, 518.149758806409, 558.088795671252, 494.797841140107, 550.954870542144, 518.091975788099, 504.809214417377, 533.672374269998, 554.074750720333, 549.63009926196, 513.580014468458, 504.47954933961, 528.772288820748, 533.037089894619, 555.143966859174, 507.677534736502, 565.372205243544, 497.84844609873, 540.628900524547, 514.684117024782, 489.890285189374, 490.099373439227, 526.86949894305, 534.2915314788, 513.020871513658, 520.009135576458, 522.778973853887, 545.502076872115, 530.785735506489, 525.250893987225, 543.18246402459, 520.119942906137, 539.691468082979, 477.695048057502, 508.57255587836, 538.779092822121, 487.664631361136, 516.936147177686, 565.639355915937, 509.546010560172, 518.82512306942, 536.0751784585, 560.72848113723, 514.59419085975, 486.369695262356, 523.915839435029, 543.601788140922, 522.64883588828, 509.832540485753, 534.748719638671, 509.701246636781, 535.173335525294, 528.787295232366, 514.488010901007, 531.672497900728, 536.426541301633, 475.894939567592, 531.549166458882, 502.816345367561, 560.660986734065, 510.396351903588, 532.396769372245, 542.46477715466, 541.299758204245, 522.54929324294, 525.754848108588, 524.111016933954, 508.875142392188, 516.933535224316, 528.087319336236, 552.30828476978, 535.09339960017, 518.009354240539, 525.273520486234, 532.986782343521, 514.058024312275, 533.101469174461, 520.961052299643, 529.454156742915, 525.365052152548, 526.293342096467, 534.879083749128, 527.764157431825, 521.307431997835, 535.341012172015, 507.424052694947, 516.299887054764, 540.943489220703, 563.936882533994, 528.425319500284, 519.316051082623, 484.435748675471, 503.619480257419, 509.09063948647, 500.950718483956, 507.021518799182, 526.546247158726, 478.042411510016, 519.488313812927, 523.278366640431, 546.787278205012, 546.571301903232, 521.105637223613, 505.148335771165, 532.082208366498, 542.509840124847, 519.796835026998, 515.54141926162, 547.007603029707, 538.959104137736, 484.030049612007, 484.848583465774, 528.150901335982, 504.577274654053, 503.368654821744, 531.016537038124, 557.789639214487, 512.357266195332, 534.40792835075, 528.907453903705, 520.380930327394, 517.093180006044, 501.295160859561, 513.356541947649, 529.410159008973, 487.5956362147, 511.200807182485, 561.893699901585, 522.803073053953, 516.944355901089, 539.612000548982, 521.204961746162, 523.278921118151, 536.636009399522, 518.58684796883, 544.187846467251, 512.033439625958, 541.131796304985, 526.553231245264, 536.164683066912, 522.440268720786, 516.782688557248, 516.740876502171, 531.180363205299, 524.404466828225, 499.847696052732, 546.94163934123, 520.424093348058, 518.076242048577, 521.920180990269, 542.223854779167, 508.775577083055, 549.29401529906, 513.656880899711, 533.250402058373, 519.327855478236, 524.658357046386, 528.556958694529, 562.603733902052, 518.698082592804, 515.447155606237, 524.07265887183, 529.667906101672, 524.415613974855, 527.261820536808, 525.921705556453, 518.526677639324, 527.134692504239, 514.842620034575, 530.438169967607, 514.011621356641, 546.881598150488, 523.834611192663, 514.183897693375, 533.877822109942, 550.560795043568, 518.98636057653, 506.895753085395, 523.961657630281, 501.704383767349, 516.663105268852, 505.623160187298, 512.217248045825, 518.903631097656, 528.38460513701, 506.975065481905, 543.984529898557, 528.657724886602, 520.411911200097, 525.744636485673, 509.099244570818, 506.803366277709, 507.293492754534, 499.8281873508, 545.814845705196, 542.025929853624, 509.252775888119, 525.137312645436, 533.725636566918, 513.334087910049, 528.766397657315, 542.736236434473, 533.524117710354, 510.127748866918, 506.1176936596, 505.224367585936, 551.027757577364, 529.871869551801, 520.390697612778, 514.708342941352, 508.513670439516, 544.341140990274, 533.295531094228, 522.732859760381, 487.464727539088, 529.951861201378, 522.824550019675, 519.407431875742, 522.999842521704, 527.002992958036, 511.713062230497, 518.737564972172, 525.575824846224, 525.069269222404, 533.702475411804, 508.413794412793, 518.273531588961, 525.578698812403, 523.442499697123, 527.068884471958, 493.967788076225, 527.770302690279, 537.499907997976, 503.38208431978, 547.15140051942, 516.932880178501, 533.650534300243, 512.983291418747, 527.190449750265, 501.219421493701, 505.980962779532, 530.862322780137, 506.154676916088, 514.592388189784, 508.03695550691, 526.550966517965, 491.860314673438, 526.884521241102, 509.574383964862, 540.107265124138, 531.467314422525, 525.368108793693, 515.888688750543, 531.103446941169, 555.643342517956, 508.018542992333, 512.520132221921, 526.258465960559, 534.419084794318, 511.786641638727, 525.327550384701, 530.814690105768, 529.17399510843, 505.861056100704, 495.416522107305, 545.438856747082, 517.94263565117, 519.461238772283, 502.604794383803, 505.902808584592, 534.578166227622, 505.274087936139, 522.463907690321, 505.649430274759, 503.89127625584, 525.237112859274, 528.230779255476, 505.046930538576, 541.449237599406, 536.997124087698, 515.508053676627, 544.755366033743, 524.009249333152, 526.855161533919, 535.421757143086, 534.582467088907, 562.15914166985, 521.510051355987, 553.581855385411, 522.263942270917, 517.051100938666, 515.227082420173, 530.063092407884, 530.748818759957, 506.029785210526, 504.264061408212, 512.276747802381, 490.716833486915, 505.958822538811, 524.965757005743, 538.913223660466, 510.980533057873, 508.877477081005, 541.648271517899, 511.247224376195, 545.965725756338, 519.964176040644, 534.283391492343, 517.294740528446, 541.925621109459, 518.842496614008, 515.055267607301, 506.188977979936, 502.380183910089, 526.234090245754, 543.261970388207, 521.619238106964, 534.001443614071, 514.004440924721, 540.992926176926, 516.197126735094, 492.426070931421, 519.663958278862, 508.98676167286, 503.118150447604, 520.652834893514, 528.61164536585, 490.352716887586, 550.68793613382, 531.277907060958, 530.67564912816, 517.541610825153, 501.684239509251, 555.381912632454, 521.66555616692, 507.445647949982, 538.480972484583, 510.727748362134, 527.061064446298, 516.527863708184, 468.968739656143, 520.831570098808, 523.058024062007, 511.352684120464, 537.528232977399, 492.247263086793, 502.580844242583, 510.795661528862, 538.151478863377, 512.789266119994, 502.536493597519, 531.153503619771, 533.469985308332, 511.824457084401, 509.366146077446, 514.472621511721, 509.147286892619, 536.620684984391, 514.204544134256, 537.242393016554, 517.924683534658, 518.351289694585, 532.983928611807, 499.796629772081, 526.963852415742, 531.867947922654, 543.950330837964, 509.057695778417, 535.312765020381, 515.588631946613, 527.330611698596, 529.107197598578, 489.707683607288, 531.378245912595, 504.40998832841, 514.709460380933, 517.966209157918, 545.582199307523, 517.214794584779, 527.459377770342, 559.393666192037, 527.977877251401, 522.527288684521, 529.895858204257, 525.726234747649, 539.897172118684, 493.855268158902, 525.41138792232, 526.057134021229, 509.228038792025, 506.124058389025, 530.03527616158, 515.392668385073, 506.292007377151, 534.516844224371, 552.351245088316, 520.979521067699, 526.335788485991, 520.818404317343, 560.884407791275, 532.241868918845, 527.523315008798, 498.633702151462, 510.885857536493, 548.177631037911, 525.794872803115, 512.675750885308, 495.819818980641, 494.217682020273, 523.377832078256, 502.041052156435, 557.359787405975, 503.180290508132, 516.951819674695, 513.125951556289, 505.816007389753, 540.073097849134, 534.670424314799, 518.97843301515, 526.971181441443, 503.031072137679, 508.361828584917, 519.184825643289, 512.749712897617, 513.002887722615, 567.161630967383, 528.357373616986, 530.69466272482, 544.421999195326, 542.783176178343, 505.657038338215, 543.496257289389, 501.79299172841, 529.013634109672, 524.634898156909, 526.252098624179, 540.598271060995, 501.786903144783, 530.853415236157, 511.402089247819, 518.056198794834, 542.017070647265, 524.840538800353, 551.228232680155, 535.717885160283, 522.417342552594, 548.52031267856, 497.609169783567, 542.894369871819, 550.52352952704, 500.420698060707, 550.584054894503, 546.117493947424, 531.524364256745, 544.641228107324, 535.423971982048, 515.789634990495, 546.485773161806, 516.635394190663, 486.824267615725, 499.186811271418, 530.057109526122, 515.9341455574, 526.271582583294, 514.237991457759, 538.538126134701, 554.678786343094, 529.80657530069, 501.500608201673, 526.305183991469, 521.971071213084, 522.15005701225, 523.247086750257, 511.775687243135, 538.636053978167, 514.628270890673, 534.765343249753, 529.081721503857, 509.229130953611, 526.524244911823, 504.914624918078, 507.928057452259, 524.472620553123, 518.937798076795, 515.726885460179, 503.531312959719, 519.825457701391, 534.142026561687, 513.869087924755, 520.421611863122, 549.828234974425, 508.377722602074, 526.534359692473, 502.055344375514, 496.94635296946, 551.050810358607, 503.36911299266, 547.004172569916, 539.310589936564, 548.960546517475, 514.804995436292, 566.358305194142, 529.090751422215, 502.023558919498, 524.7831966672, 550.203538380151, 526.41204567719, 516.947566747271, 527.190350784617, 544.90245720767, 522.406022956377, 559.997640933018, 511.007531842515, 515.709408234121, 566.552074533232, 526.074728407128, 494.230734681843, 541.48874571317, 506.864299065372, 486.146315975664, 519.779971095374, 525.091442873462, 526.382434659076, 520.491852086024, 528.977956941696, 511.929343253285, 511.341440900061, 501.008085602086, 519.448086113942, 517.509719025681, 532.701853960592, 498.74103636031, 510.561857380728, 538.193908437634, 524.413827336667, 516.705171858504, 540.751353110316, 550.988762916493, 497.161449389304, 496.763808487921, 529.08166269065, 536.421435838839, 514.770401061887, 532.132418242673, 530.18128216332, 508.849657275237, 544.327862408001, 523.856017116231, 539.003006308016, 503.281999395864, 530.28306775506, 545.543715886485, 538.622110081466, 551.928970228355, 530.191945239001, 521.868239428731, 542.769381831393, 532.819030032374, 508.123585840807, 525.909805477541, 515.869123702981, 547.03399910304, 533.444625910096, 505.264454755119, 550.494503990234, 523.607958180357, 514.496775204704, 507.204496708946, 520.661067420365, 513.338598036723, 539.306001523653, 529.588949652891, 524.029182712235, 511.606409957508, 524.872351657049, 507.835913748929, 517.630307215205, 515.614934105083, 544.3242034023, 539.039853341243, 520.976927672275, 538.229912817549, 511.818838938753, 542.279514455085, 533.413906939233, 504.162394645896, 548.45974938742, 493.35496893989, 537.975886688556, 515.297161427546, 521.630893150163, 531.25123104237, 502.275949737579, 518.983576096395, 509.370407322197, 535.256746552738, 551.054864639835, 516.262100976969, 518.676188861886, 520.190946395617, 525.99811483599, 528.553557076571, 518.628736070159, 545.250819686933, 506.656806260886, 517.324003100175, 518.71458954868, 522.787693923293, 512.251663645278, 524.148278104613, 539.055443298755, 487.4966326089, 550.413763502425, 506.929509101985, 537.380697860584, 524.254269512453, 529.527044088817, 496.82086813667, 523.058212277944, 509.466963283301, 555.152400984476, 534.463484483666, 506.527835838018, 545.912876089943, 499.340080434607, 535.142013167414, 539.396056128615, 500.570431542738, 536.166005387372, 533.808499446486, 520.100594237342, 526.886773798326, 507.499247308856, 496.529011828423, 532.68162804643, 534.908190190991, 556.686710614654, 529.861892910867, 539.191921149034, 513.179747403424, 519.033390593198, 537.453902210822, 499.341780303212, 531.839701147801, 503.950402897283, 536.119508140191, 509.482282553369, 537.889684124877, 531.956896918294, 507.601502360697, 472.819246632341, 513.08766501742, 492.338484556229, 516.005949685792, 511.490223322629, 547.373893440282, 525.530022820684, 512.994892957516, 516.038744896309, 530.52965190102, 545.910524926158, 494.406345924119, 503.988397990995, 526.780053660688, 538.670168805034, 539.304240400224, 507.05966164572, 490.712930258278, 535.852066762423, 501.40480830042, 507.286602829508, 556.581096063964, 525.815606786429, 527.861924862267, 518.853722436195, 520.659992818686, 535.701515686807, 496.474074897136, 536.665331861245, 527.785076637226, 519.699573730862, 535.352642848555, 501.621420264167, 510.676198121021, 475.872384701157, 532.278361385531, 517.338967277488, 500.121797758426, 532.886274538679, 509.944136052154, 572.614119326806, 552.328004371774, 511.707122371002, 549.161674966803, 526.068687215531, 518.920629099053, 519.889450190486, 542.878978568088, 501.844890889805, 512.957957570614, 527.639649107893, 552.109410898373, 511.042824618325, 533.161798753159, 523.503362975631, 518.959749901657, 526.833115604626, 543.514538279115, 533.142904357603, 522.844799626136, 524.202742899076, 528.322391908059, 551.128289765765, 527.306040804714, 497.85313389303, 529.10965362947, 512.918285692484, 523.519699971304, 542.657206231321, 503.912817418894, 516.238764901033, 511.917956495021, 523.991628026646, 514.980410513325, 515.691167904342, 526.847156668213, 551.341850125327, 549.878929392566, 524.825266128393, 536.414696694792, 531.221737928918, 513.721294903528, 551.648040714682, 542.489342804838, 527.793341114839, 548.899244028757, 553.066373510315, 523.561409564718, 519.910040669399, 538.680637879539, 543.094690038775, 508.53144821821, 532.534283933303, 507.523522681761, 502.485581591294, 550.479936718104, 541.252425625416, 501.164344113315, 485.23525637413, 502.504804079888, 491.781405560367, 491.920372729377, 505.268146843893, 513.618382983708, 543.265177467582, 513.855441876691, 550.17482032713, 506.316045427527, 528.477530320214, 509.719851739301, 521.494334572172, 505.731142308309, 511.166362009756, 504.424665811367, 532.761604398738, 514.441710517178, 522.488218465859, 510.071650844398, 502.894813680786, 518.580704161223, 518.132562749381, 510.216588489274, 517.74456802671, 538.979738506448, 491.050999432536, 503.518200773923, 517.109741042617, 527.639572036671, 528.523378737495, 556.765527124462, 539.981340003476, 491.948803615376, 547.460014699103, 531.359404928355, 544.954362015191, 528.21269458147, 538.010706034922, 521.850139488038, 547.847144791686, 512.262602064408, 537.486996238971, 521.179728132462, 539.407844127946, 538.035568740081, 518.890096774447, 522.155956125079, 505.301062069925, 504.855985128491, 528.842090033061, 488.847110709129, 529.370416802441, 516.357985637345, 538.834690784889, 556.306106459943, 509.325496517337, 542.107379079861, 511.382045065884, 521.771485029038, 531.231176447155, 530.400355139913, 512.317130387503, 514.276957258791, 510.54233351364, 524.815534183437, 507.595179538233, 514.004013015453, 499.134073654594, 549.769101456133, 526.377315736439, 512.153641466851, 514.685086428134, 507.874595413503, 514.245287631719, 540.376357166145, 535.375279058741, 500.34232453495, 502.963084735065, 524.421477255001, 504.780534153547, 550.040485289445, 497.474138340604, 531.186806349948, 533.07559141481, 549.772304912598, 509.915362063714, 523.583213609167, 501.18174026153, 537.010837538564, 492.106371471672, 548.081507152155, 497.044446593246, 516.909945178335, 534.298284560285, 542.432762550622, 520.870040742298, 506.884765556602, 529.946980443059, 523.34293961439, 494.958536787962, 542.332312415561, 538.10213285732, 502.88314324713, 521.032212690364, 523.066261808405, 503.212255708115, 526.683129254174, 553.340090254755, 550.681203633667, 499.847567702641, 507.044889951554, 503.639461034674, 533.014950162292, 536.170093030819, 546.73906936426, 507.815078590164, 537.767548135697, 497.103937945867, 521.211679651653, 514.669646987644, 565.90682287884, 527.865597381241, 541.644445875117, 510.355727577182, 498.573776184877, 518.517555265722, 520.57976618495, 503.467745914814, 537.127116280211, 517.623032345947, 528.360505738928, 489.793845904985, 518.692006425196, 540.982101890363, 520.552686070089, 528.465514730869, 523.733035162988, 505.267060371786, 533.711454839458, 525.637586944493, 508.16925236452, 528.521498928237, 523.457215857344, 511.915035306528, 531.158012550308, 504.728678477557, 517.20184313683, 502.754860959344, 506.185514730827, 501.300958605334, 502.458168557973, 505.614256552494, 523.72747581092, 555.302362946829, 512.544947269844, 531.492274200128, 497.994982135135, 532.722702273968, 504.335282497874, 516.583691394653, 547.302904271197, 518.378619994623, 526.785999211978, 521.301264766431, 518.760943197019, 535.199180447117, 539.555722395677, 542.983288960947, 523.645915926292, 501.050464708585, 542.627882245285, 524.491092253605, 515.960060679715, 536.859851941811, 530.752142104375, 528.817391937518, 532.582774388514, 532.827378176475, 536.824439676313, 517.563662721004, 480.170375576133, 525.193343135301, 516.263731230272, 534.929770699099, 513.82951606493, 537.92223070056, 499.694738518312, 536.500367501758, 528.62796257966, 558.481679109871, 519.023905939614, 536.233728377823, 517.653467457859, 538.082754173593, 496.481454970714, 544.166765711095, 528.592875791533, 537.834923363873, 524.260902878956, 521.173253659279, 513.265724887299, 503.818979991064, 520.681451997126, 503.985266750998, 555.81871949948, 521.978014178919, 494.052866300314, 537.808443956486, 510.950326777804, 505.131879722863, 501.976245618765, 498.337861001169, 482.241847188345, 509.274580872987, 536.304542634729, 531.555538631785, 507.648980960549, 511.094184801846, 530.23914247333, 512.744533879454, 523.648462744817, 548.812457847779, 530.740240525678, 489.802371970567, 525.129233906242, 503.862791852701, 520.686231117795, 506.115712438004, 515.948850306299, 513.054992998764, 522.655437005456, 484.27943253994, 545.553454427065, 536.089895878298, 525.277598744963, 502.891403224903, 495.997265057431, 537.918314806027, 510.801642154496, 522.028243919618, 520.413894779304, 534.027854514635, 505.614544817578, 505.814436890001, 521.938927691365, 534.233093643988, 516.602433013088, 517.486376703918, 508.926065563442, 517.287622245636, 542.158475416125, 499.967790442451, 518.255661150395, 525.448256656661, 525.52671105654, 531.797179378723, 528.063859553467, 514.970935412985, 531.015512627987, 539.28365752102, 537.423729465381, 531.647533123298, 538.42143245147, 518.960145245277, 504.863855069304, 547.710626178589, 526.041139120156, 533.075963117144, 540.915075239882, 498.074761570804, 551.773102109742, 525.244817851301, 518.70827116726, 525.140665580717, 516.962596364428, 521.713199691736, 497.272651926534, 519.23865822346, 501.226012164999, 549.094929426328, 532.354802095849, 518.672747600333, 528.36464167513, 510.131145339815, 555.680807219037, 506.498031974093, 515.280048777206, 518.351183752911, 533.783582246646, 552.124520668238, 526.52881438636, 541.66956297825, 518.536214566966, 475.749645040085, 511.701396850913, 516.036510551339, 522.759805916166, 540.228835300225, 513.349203654965, 534.4499843551, 544.487233179192, 519.124017434017, 526.028352397055, 525.956103981683, 537.436046784486, 520.214609559972, 556.256862004853, 539.866605641651, 533.161625545241, 521.270072346791, 548.835074477821, 532.157263647329, 519.243800548219, 513.642956400483, 556.025958291216, 554.838860078289, 520.368455721385, 513.81886330565, 512.199937312122, 502.354277931792, 528.117411692338, 497.473871345764, 527.713148710897, 534.122931204132, 557.822048968979, 547.29152628929, 543.307261417684, 547.546042714202, 551.788003042968, 526.561518145319, 546.844620586477, 517.059368302813, 530.55076547454, 510.41871683517, 510.956913980942, 517.735164066816, 500.146514563083, 536.055977213672, 480.047383586632, 520.851976805944, 552.798919204204, 501.285201890771, 503.933746276977, 525.105150892932, 520.046615549056, 520.845536433074, 508.994662783803, 515.053368772802, 526.585554571235, 503.924207216891, 547.02450312058, 501.875348247216, 536.777723624545, 549.495522165645, 554.028183694697, 534.353129695745, 518.772838813927, 508.078803905032, 512.108024225001, 518.098906368871, 529.741405373445, 529.127029024901, 518.245455104602, 532.54164119519, 514.554271320898, 531.945686236108, 530.202200941927, 499.239272334938, 520.222691078523, 559.99904062363, 516.63400264633, 498.229453501707, 511.206455927343, 515.885528336867, 524.800545835999, 515.851882327992, 512.471643155673, 501.199205628743, 517.47778632653, 542.271889197366, 549.763971730488, 538.088526200562, 525.985848699003, 495.317608590948, 535.475061791897, 504.615489421041, 500.486276582116, 523.012972025564, 482.313612414032, 546.481884477015, 495.163103429196, 518.108547498838, 529.413350801599, 492.885231126775, 527.808812731426, 504.695624991518, 517.888444418203, 521.087241442876, 517.706832642611, 523.233260379167, 533.236406470538, 510.332117854912, 528.849004974054, 522.037751834802, 508.399861557044, 525.97130531409, 525.433331661221, 517.186166004342, 516.932693503803, 515.622186363458, 493.277562363478, 509.044299755182, 516.145386973795, 511.820346210125, 508.689977549693, 548.003462792306, 533.624341840844, 529.585036971448, 521.485140312803, 525.468669238166, 526.562922891076, 550.445015049056, 516.94514221062, 522.54146710829, 540.84945848519, 517.513322340648, 557.85130085675, 524.464978692956, 506.115771750153, 547.657995343722, 536.123305894947, 522.040206444701, 523.114699718084, 529.796132755488, 570.229245160869, 541.395552561417, 541.899526944154, 555.891631785848, 507.704759898822, 516.412790716364, 483.498337365347, 523.450440419321, 521.372128854887, 493.915554508174, 509.201412432591, 529.915440237261, 538.655409388375, 517.249252283607, 521.062630749982, 507.109329665888, 516.304967945616, 516.552354782963, 509.669754440782, 530.171221872568, 514.879899639632, 527.316041759826, 513.628009318129, 499.063691027158, 510.527405573618, 519.951385470011, 472.207315833481, 527.490791986821, 531.191610273821, 534.179335393497, 546.185463724209, 508.623420270708, 523.780646809496, 527.549602334151, 488.950915499496, 523.036888275949, 523.624431314199, 540.526031366567, 546.683834225417, 523.206758968234, 528.188771577011, 506.802811227159, 525.030995205535, 539.365355527253, 514.261529574852, 524.921875586852, 528.951219101521, 523.849851015828, 519.931898789822, 520.546245698831, 517.543604664545, 537.998716400253, 493.433698404557, 510.290214622045, 519.411578972278, 554.932226271888, 516.354325606062, 523.57416941278, 540.854677807838, 526.8156531375, 510.806685355187, 499.521398329596, 536.13358697619, 507.675394280898, 529.332246527254, 496.167647070123, 517.721841119263, 534.730822398675, 517.712460462891, 527.103142050052, 508.957686752254, 521.345525461, 534.243151343803, 513.5251531309, 539.949628075028, 510.622594268312, 522.653308465404, 513.087062022306, 555.139364265063, 535.136918784274, 518.251822289966, 527.797144930169, 518.073367404255, 559.656868478897, 516.895234368552, 517.931429486925, 529.859842544671, 550.322922191937, 491.818771949461, 501.065808196287, 552.479782289304, 533.21006298575, 509.515117613626, 531.659506279206, 518.002653889151, 505.12605706048, 537.4361458298, 563.681504660177, 546.331041622551, 529.4400976012, 538.505131144204, 522.929148258309, 516.230760584723, 529.028760957998, 547.940639974735, 520.606140712202, 539.507123190662, 509.406771900718, 502.451425781427, 506.707999418386, 500.147254016821, 527.431221866649, 528.73149481812, 509.052548432325, 503.421693251411, 527.355790021748, 526.889792798768, 505.410279608483, 533.422035155374, 541.242356150703, 527.513100668386, 523.545851160325, 539.916633742124, 553.193390494287, 504.229247216966, 539.829567875933, 508.028444807894, 552.35499789313, 531.181540392372, 519.168582781125, 493.685877063377, 512.286227308073, 540.407024288939, 537.664018765145, 520.556405356137, 476.863222032129, 518.686813649355, 554.385251792351, 537.717979491582, 550.212744681012, 512.045682154335, 512.954283364094, 523.531111815032, 533.554395344039, 525.009559952356, 509.932770929304, 498.023214902813, 518.98936278055, 545.515970025375, 518.779856301236, 514.585882656629, 530.167919239094, 515.507404584001, 531.583009707759, 528.275444241938, 518.962440547459, 515.582932619246, 525.882778589451, 534.456804389806, 493.227210084597, 511.128549939644, 507.262796909296, 502.806821558199, 555.590663815823, 518.271855826321, 549.589529503026, 537.372280101102, 552.671462638268, 516.780031192232, 507.199829030654, 511.769168831165, 529.91102169893, 551.982801549348, 505.645234021275, 499.774896996835, 497.840414444923, 496.31270849842, 507.738179780296, 542.079971686178, 525.863046402628, 519.045742090584, 519.904585916279, 523.454843028627, 529.916537753061, 535.646772097812, 579.757528710132, 488.834900599345, 539.607879372091, 553.164745046134, 520.824643060942, 541.675556886328, 509.655117626978, 559.871880774697, 512.695024278276, 524.08740095138, 530.87641670704, 512.197939932337, 539.201081000241, 486.070785661162, 524.988706194045, 555.414392038501, 521.022834075161, 543.23930969165, 545.638811053739, 502.216220202817, 548.803309833908, 544.021085962635, 508.942149827124, 512.825247610659, 513.999785615096, 548.535681993016, 516.682259088657, 540.550889256282, 511.485746860667, 513.137247934189, 572.906824566813, 532.073803930046, 526.647961952238, 486.090585521142, 534.393721529877, 503.135953487386, 513.846147870115, 521.595900550562, 497.681714351236, 526.668242605949, 551.799691176571, 523.939338776232, 503.400386050974, 517.39928999871, 524.383151674667, 546.704848232886, 538.492602215763, 545.252516238962, 522.919943156181, 524.61819955911, 543.349999543131, 520.817867399076, 503.815477416021, 544.894383316145, 520.258825103613, 518.903194413661, 524.238331948678, 517.796961699215, 509.584863384243, 500.446316284334, 503.233916369092, 514.388979198429, 506.255774520427, 535.738324123179, 536.360389284314, 516.325666148775, 525.694221562722, 533.530161589595, 519.148700382445, 546.369381872918, 545.841193194387, 512.009962405429, 497.727610405636, 569.565498564932, 507.306056699031, 524.52841149349, 511.633324807054, 499.715631641279, 531.478746895792, 521.514370163446, 521.851893945967, 530.868853588536, 527.955134353518, 505.792284098194, 540.335609459699, 502.511253443832, 550.988576284447, 482.057408690752, 511.458569179171, 546.111532952847, 528.524644901294, 502.385741201974, 510.248879806833, 535.610709709195, 526.155936781222, 526.862123085257, 530.036528526813, 529.063117029172, 498.748867864775, 505.696546606756, 505.996854750843, 525.931837879846, 517.611496653675, 526.905086917739, 509.567255533766, 522.531186505586, 506.83661746772, 530.678405658602, 543.699328778561, 538.836854367133, 517.456478258936, 551.667746194274, 541.998278281825, 503.864719999352, 539.539170140304, 500.683373618832, 539.899258872277, 550.526200013185, 520.751700925551, 497.296273884077, 510.916744203384, 532.361939327543, 500.930393728078, 523.000963826513, 535.018142563489, 540.672928029661, 542.00065138418, 504.726757437646, 523.627169707186, 538.545035832948, 526.119822220532, 542.713539270406, 528.573787945358, 488.884512481418, 508.69173743533, 533.126462623236, 536.022554028915, 502.514317480662, 502.315817593756, 512.782602251883, 534.431303899959, 516.349022330635, 538.118012829942, 510.150081729313, 536.21469608559, 534.733081383915, 543.202249233046, 504.192334862813, 515.699922290576, 506.019357405325, 522.33540833885, 513.064612239588, 511.169121424998, 532.121937739944, 528.086094630678, 512.816317730585, 501.751990304221, 529.880130510323, 542.219517002936, 513.720130247209, 523.036489312839, 509.222147212291, 487.795689928266, 530.958916450248, 533.017858589408, 511.086191282931, 521.600463800408, 561.313914985999, 516.669854739426, 527.213728862311, 543.791196783131, 523.585660104106, 521.110546312681, 515.616882169205, 525.044946725337, 530.890060522008, 545.623955430205, 515.992325561905, 536.071269590245, 536.611652791257, 534.783343485787, 555.742160983694, 510.955873536609, 524.031837277985, 509.834961213821, 513.019460184023, 529.379468976512, 516.425721104447, 475.444420048107, 532.205548693355, 506.486142207005, 514.381030910453, 524.073605760243, 531.75252811506, 518.769964802042, 525.319147917827, 532.354507112194, 533.877584455764, 524.817435267028, 520.667768227404, 494.180953096431, 504.163955566708, 544.697064521427, 532.047806851475, 565.251627860048, 529.154374245854, 533.917539196219, 513.725023608207, 521.367533633205, 513.483228852143, 524.662145467847, 532.034664931839, 535.093020034917, 504.917382935227, 517.122747816857, 517.797122765063, 523.54311879501, 518.138989665577, 552.552254597727, 521.216162455603, 528.509631371544, 542.107540883043, 543.714215981464, 534.509753730103, 527.771888200939, 526.804312496895, 496.387043216732, 533.327900536885, 521.819349435239, 539.268874275891, 527.140605396859, 548.422807647853, 529.484455027249, 545.758832606937, 551.438944868634, 525.565682502375, 506.757020319325, 495.170595881019, 530.269815284347, 512.694376453349, 511.408152871759, 526.830333537763, 512.993977078635, 522.631970229841, 552.12486953734, 530.546407710278, 524.668366750511, 500.217682175641, 521.506248283158, 532.307263069291, 504.824970284029, 492.427462185033, 531.540332208084, 543.97974995047, 527.976844441715, 522.02373298543, 529.297731205461, 550.917433371802, 529.882113637785, 550.709266897483, 524.860929049322, 504.074457794061, 543.973012525908, 547.707815627426, 516.597161133361, 505.281086747069, 536.462449662279, 540.911263321501, 498.236030355931, 522.195260786802, 514.665805763643, 534.437912548323, 515.205401590707, 525.484751272982, 512.038026197694, 494.08632313839, 498.9920724628, 511.232967318676, 565.684683130469, 533.523504341395, 517.244430837531, 496.676672245146, 522.272018040807, 526.213802255069, 533.230516274554, 536.192485287862, 495.673889453972, 514.893747256438, 493.963492467706, 526.654833042515, 514.256621793548, 512.049102589457, 545.706197949852, 530.51707765035, 517.204364035665, 521.939744879323, 498.651095420755, 493.866183394568, 519.405272159238, 523.608962435987, 532.067293200218, 506.818140584115, 536.581630021902, 499.529320881384, 514.59659144155, 536.974848990996, 554.667785600249, 492.816786402865, 527.901798124912, 510.44792844445, 509.41333361478, 545.277828115009, 555.151967366769, 540.475593103189, 536.370416822036, 514.163049777505, 545.060169530459, 556.963232982227, 550.956117981072, 497.791353159739, 498.85880891937, 534.237084560585, 503.064424164498, 528.643264802915, 513.946995694258, 487.4396156067, 547.42498766782, 505.905956349835, 528.987163345676, 539.810081815664, 512.799528456672, 515.371728485815, 539.069221258928, 514.376201123976, 505.78171973862, 486.428248224626, 535.550301437269, 541.991258022135, 516.61351049112, 518.187311068963, 539.950309648021, 522.948906304557, 502.162857024167, 544.199558491682, 525.443904438034, 550.37508711027, 567.25709784001, 511.082550869268, 524.28847524109, 550.187828859619, 552.51659246744, 535.449065918091, 502.67830043041, 547.827961929955, 512.118557938345, 498.97232690535, 528.875648325147, 526.753132426689, 537.261774270266, 530.20473914803, 530.997462045359, 512.709579322595, 553.229617790436, 551.515342365156, 511.410205496532, 523.646970713239, 532.799421162325, 529.498620242, 506.98558139277, 534.569787456763, 527.039336082878, 523.292064819549, 550.9021461635, 527.157821956597, 504.087544664249, 531.891826878356, 505.601278099013, 506.513071965399, 549.572694135476, 528.357423337552, 537.413626498549, 502.032921518184, 491.447745011285, 507.360887314928, 513.38256270665, 531.641376084625, 519.07615648047, 550.138236944873, 505.109735387946, 522.524044057842, 540.553933257573, 542.882949049619, 534.559392315851, 500.6352160552, 509.139552080996, 517.902070990165, 520.897740681867, 534.944613402931, 525.181969361439, 498.314813215602, 553.745462539193, 513.443504735238, 477.970564828459, 533.578455821402, 525.120695954347, 539.12659828417, 527.678515933456, 513.550783980063, 515.243510766665, 519.696807773627, 512.117291106566, 510.927341377861, 524.653552895611, 498.988659289203, 552.403052895742, 541.409801510036, 509.398276334916, 528.739328329473, 514.205616483265, 520.39788456535, 529.525743883473, 503.070126325042, 556.33219835171, 558.441875057547, 553.718543154342, 531.344060805595, 511.743428037366, 535.70621794611, 519.555098777498, 549.499377745045, 523.951405551467, 512.858609278638, 527.097167448985, 508.516437827085, 528.608347366488, 515.320892717306, 525.275640126574, 514.247066176702, 507.568390400092, 535.205961966984, 558.560456630588, 523.27224716152, 523.692842478061, 520.791525555231, 531.353776616194, 533.626546037005, 513.452075120608, 538.017639648375, 526.238135225024, 519.02713055963, 534.588529657829, 506.782701793474, 522.337602149386, 529.856048190567, 527.807768824057, 545.466766252576, 520.012390182126, 506.226132440936, 535.782067691181, 529.02211648214, 526.170672886234, 532.987511537872, 499.756792251206, 522.973737389671, 509.474946225547, 524.961164795157, 526.961673482765, 516.646243506293, 523.255609374354, 509.015589584033, 517.131445716372, 510.566396166835, 545.56992552566, 521.348725783565, 541.631909142265, 549.307119506939, 516.075797138942, 539.355960311853, 519.217085047586, 483.451567181008, 533.696669622436, 537.352013942817, 539.056133480532, 553.244810238868, 471.520140741448, 549.367184056769, 531.352052857498, 528.710026420423, 497.73564002221, 541.576612416676, 520.160613109059, 524.762913168777, 514.409242227361, 544.018391910112, 528.989566713248, 516.886410168795, 507.826133773671, 535.238748969665, 519.272447881126, 518.777368253452, 505.991474927293, 517.458978318192, 522.036929323892, 517.462411979195, 518.060259515509, 529.016761593216, 529.100870453695, 534.074208087822, 535.565601391372, 510.482062599845, 505.92193466864, 529.486364847623, 508.959906370228, 540.849025370347, 507.089676942804, 538.361108286392, 502.924728852834, 508.593764671346, 518.179700611417, 530.904639728382, 518.167262553676, 517.816977095214, 524.649490728056, 540.413208911431, 553.623109133852, 482.174250118118, 519.962965690806, 522.860447274136, 516.05451932861, 520.063363217103, 550.26552582818, 543.238585241331, 498.753277772205, 548.585509330932, 538.844679562857, 555.919114210231, 510.760798900141, 535.013780245256, 530.817257901208, 503.740008972662, 498.97718833853, 526.37759059031, 521.226144699739, 531.341842904068, 533.753903574146, 527.451930503142, 528.128717176138, 519.126850234301, 516.364828477966, 496.54449844971, 516.932505640031, 556.831073474631, 538.87006239495, 516.313678896752, 536.316416231478, 517.096280488582, 521.292059401471, 504.562593830166, 536.640920916601, 506.127139941337, 543.228254555845, 497.765041201209, 540.525221540051, 506.509969314369, 555.950777072677, 523.584289551753, 503.146653002471, 513.8985700989, 517.98443526758, 556.165964480928, 527.107314600427, 510.36609386054, 523.533946325009, 519.371756078238, 537.635569951229, 523.502561809288, 543.210395198359, 487.756612617638, 521.598081871272, 556.126293328456, 513.253792747904, 532.992219938718, 529.902554644149, 525.462257792121, 517.569185940983, 512.604179368821, 523.481061761931, 500.945795981968, 538.812845260674, 517.847074974731, 514.521680771256, 517.80690727398, 526.893270819984, 503.58665417993, 523.473716508303, 536.114768131044, 502.353536759758, 529.912306375013, 543.42744658187, 553.894417806574, 566.359099606984, 550.828850253627, 501.359859791811, 544.580812248485, 524.239881750262, 533.449710455774, 490.15137957828, 488.72582796875, 510.067140636515, 503.952808452598, 504.382266942643, 518.783688738774, 530.58726437606, 516.280380909013, 528.070325700435, 512.086623169185, 540.130859468218, 489.562939318783, 558.697592371777, 541.753272025993, 508.947117406795, 514.69221431336, 528.01175795368, 516.595972232935, 500.14921652174, 521.627626942921, 497.855374288612, 488.487368511666, 513.923123760736, 523.968838270094, 521.278747573038, 539.534217274811, 547.643925671468, 527.389911511687, 522.150259451766, 536.633272799309, 501.971159266302, 543.900999278684, 506.86982229562, 536.75704536501, 507.664560182966, 524.612734370208, 538.417454672262, 522.677931131048, 519.541635403009, 504.083666428635, 500.734094053863, 492.639752627193, 503.599455948994, 541.533689451397, 513.701896719736, 486.444627334225, 529.038022317201, 538.725794126916, 524.802832641002, 514.20919218581, 526.593199699625, 513.87870765623, 517.333371054709, 530.317303701397, 534.604823562018, 528.177130700315, 508.743642287865, 504.009566832961, 506.723578429846, 506.797033970774, 510.581095828524, 503.358229928146, 500.699572426864, 552.796803654347, 530.502795534464, 512.417158229849, 537.605665122229, 548.151920377282, 546.407230030118, 527.90614577488, 548.112967532557, 512.612547026135, 529.214062369904, 534.00669279043, 497.548085092897, 514.7847441956, 526.962839412883, 519.506226011565, 516.912179897912, 544.201436731114, 546.422691470347, 547.954526401594, 528.447990395532, 501.230943199423, 541.440985924195, 509.009252879003, 524.792419784678, 523.526634641125, 517.507291386941, 512.389265768701, 529.394541039938, 527.090494129509, 523.794679261879, 516.90331237995, 505.907121326779, 484.750375315157, 515.219099949479, 556.558177217752, 539.59435394783, 520.377203005856, 496.679217046949, 506.646958251305, 495.748684146659, 510.708977672664, 535.118762392088, 519.19294159697, 515.972296225932, 517.716533799249, 493.334085523981, 545.798803949558, 514.189588356801, 518.342644287856, 529.489768491743, 516.91485851647, 511.432379828592, 534.046652781562, 517.576906083284, 504.576534748276, 526.033840062643, 506.730124055402, 518.325789292448, 532.96944251937, 502.13516387183, 504.703039446673, 517.680134865521, 499.367381629959, 524.869628478868, 523.626389520335, 530.231900126028, 538.944090638078, 530.665681952967, 556.28545998335, 528.57512395412, 521.944423369965, 522.453498703896, 520.913200359863, 472.710107827893, 514.951727352505, 530.416035148351, 505.962932431755, 523.438223978336, 528.495721064577, 527.857912999777, 504.707953624239, 536.869357565415, 534.619310334026, 526.492829891886, 506.494045496219, 517.447454481963, 503.089950267501, 515.737064759101, 535.318704409201, 508.864357962, 522.431487363714, 544.279686575874, 529.88018694871, 537.591737054872, 534.691667411374, 515.42899036295, 507.635127970467, 579.428097828248, 516.469016287388, 556.34500662485, 516.097325265153, 536.887017962263, 539.477910978412, 523.59846825419, 535.479108310268, 490.810602971328, 521.767455974458, 497.879795576406, 502.707308687568, 523.369238691722, 568.10663216973, 554.046582096684, 530.91981415553, 520.106271100764, 521.441456113091, 545.595619485823, 515.097087853268, 512.524559480934, 516.61792811913, 489.457411150463, 536.119899327695, 488.003401354994, 501.042173393938, 541.380370297363, 489.866429338028, 515.11871874713, 503.124422540613, 544.560359640348, 536.200658683367, 515.913122781515, 501.718030404498, 491.033130111626, 516.588815380372, 497.968917862429, 493.352933992588, 523.094506877703, 518.397780141407, 537.758691344885, 527.668300299774, 538.402361089792, 494.865500755224, 549.064749889504, 487.352344589012, 540.114950109587, 534.296095698596, 522.780959276667, 537.436119030217, 496.309276873009, 503.175904760261, 514.972827096493, 548.38259994929, 536.179064680476, 509.304028641237, 507.469561809117, 537.081537252439, 511.265754909579, 507.501996438345, 508.721894145406, 516.132171010108, 522.039145628697, 542.008388986406, 516.989675580243, 551.873453328522, 525.092671866249, 536.798336984522, 526.291700686099, 513.016297537333, 517.609463543126, 521.210648896518, 527.335917280825, 540.260653711163, 550.316055198047, 515.876260508549, 517.604944729113, 514.185186567686, 492.180353736555, 521.95305918514, 545.454135706408, 507.054455568806, 528.2592839565, 525.884227321338, 524.993377020386, 546.123400846177, 511.897798636975, 503.534777084819, 512.202022037614, 548.173576354145, 534.554626951599, 511.225732404047, 550.557217978353, 512.935267952462, 523.045154001044, 518.063358605814, 487.56158253424, 517.428048005149, 514.388749220023, 533.010966946884, 520.078701221227, 530.568351135439, 515.821961086922, 505.364094316867, 524.449401704059, 520.763824974305, 507.585801829156, 530.232760103574, 537.113875487483, 514.714554326613, 469.149928610097, 518.321658659107, 527.182472228013, 570.906009373084, 526.459483979811, 520.436450856883, 520.061099581099, 531.599664525965, 555.209911380278, 528.559959319409, 532.389171841239, 525.016242963298, 521.103390079113, 538.39763137912, 511.106657596294, 522.531336822213, 559.716248263955, 464.817213543227, 492.565754585239, 549.682928510931, 501.213758185735, 550.052987920714, 526.542877272747, 516.592674211949, 529.500477425625, 551.836335224461, 477.422103168203, 510.585090144303, 506.49546418941, 510.493579735363, 534.399312260653, 530.336902722963, 515.71903335847, 515.792210674688, 524.736177112677, 493.955330041702, 500.01073932235, 518.152032526496, 515.178439881928, 516.046729209639, 520.835084195069, 515.700424296939, 532.231906499012, 529.110047329568, 520.86036317877, 513.861654142745, 535.650550722193, 526.213377706644, 522.397757661034, 518.267098922498, 506.179314549125, 505.841004256076, 531.017990193517, 516.312631432726, 542.253413005826, 516.24217902841, 562.527964101998, 512.492448551363, 531.09773904846, 555.429705258535, 477.928248305233, 532.132515896265, 528.734134831288, 519.135269036229, 510.305787769343, 526.237027242158, 472.839777394246, 496.402246770534, 538.186131866059, 518.906613116694, 530.005191524867, 515.473205349158, 506.333435667174, 513.965741939063, 529.497436161032, 516.297619621573, 502.397060640971, 521.38343212325, 534.727868084471, 526.931767162407, 511.583253437365, 502.714369942413, 530.308650223654, 506.866309626064, 535.40989390662, 510.603709376968, 518.597686896106, 504.671289500049, 536.741349017302, 511.879973536151, 533.090839481303, 534.257576339206, 514.404984670915, 519.867388344259, 527.658946263934, 531.756416246585, 501.655466665599, 515.866035520672, 556.67335020904, 498.88372632652, 550.609680526408, 548.952213513783, 513.885296299124, 531.811720258486, 522.183726112706, 521.379402512949, 539.701616783839, 541.373240420276, 523.738229839512, 518.617933006326, 544.758658878685, 533.822855065515, 500.559171987423, 536.835258526002, 519.477764021596, 535.218817361843, 530.489380509189, 507.069740388373, 533.286148392178, 535.014191772123, 544.653215797161, 513.756999624116, 511.676330739663, 536.150152610982, 537.91331562019, 534.379125078673, 509.826407894524, 500.122464378685, 476.901350346445, 519.248216570846, 566.403350761969, 493.734200061068, 501.988136199109, 517.96993276522, 530.136534277486, 509.831210703347, 511.254571710044, 510.641978826364, 491.868174303723, 541.935623030957, 524.99234132948, 569.974059830041, 515.598124816337, 513.884142656354, 527.960353976358, 505.772919436088, 508.644203461642, 534.213018401882, 529.471545791379, 544.320168912954, 517.298778372584, 488.941515796429, 555.83787778235, 539.558645385091, 517.84290188907, 526.43443321408, 525.898706057684, 531.938828009967, 537.034462124114, 513.617735090225, 514.967240495947, 525.175169877301, 547.58182307278, 521.243417251089, 505.883204502932, 562.155714464024, 516.799414141774, 523.545270542011, 517.901937925172, 529.334137031565, 570.427890353435, 488.675798139017, 531.886501545963, 517.630468408214, 529.173108740233, 522.459859923421, 560.835382655188, 519.438945354446, 536.159876917408, 533.066092280195, 543.025101600836, 553.254993308462, 524.512461348346, 511.512784647285, 511.309555118782, 545.933076304758, 515.297001500979, 550.507236606455, 516.898838797799, 524.333712271761, 515.886119297485, 540.782925298556, 513.933843973974, 517.901007251794, 526.191604075641, 530.356391591375, 524.116762090638, 513.515963336849, 537.159046807395, 515.308994534956, 536.308685005956, 478.110352161322, 526.104381001936, 474.584849220931, 513.053092611896, 530.271239342637, 499.636112834376, 535.406697245047, 517.697077232524, 531.650524170936, 525.365731951855, 510.774231012883, 522.743846164883, 523.305058141668, 499.789308109053, 497.109988391788, 527.859611640933, 533.374819537734, 510.834723634641, 524.358036978282, 498.017863463825, 532.859170938907, 534.685286724355, 510.037417367008, 527.531757480103, 492.2396604778, 516.540562973505, 528.192313557454, 489.646285958925, 511.043112653039, 530.603371287488, 533.64049426207, 526.414284773977, 520.391372105109, 489.141529467631, 555.406250938434, 540.672837320574, 522.403587434415, 525.28709078447, 511.797142074988, 511.94123006119, 534.029716509628, 523.038840799058, 510.96890346415, 512.578446457497, 499.240088852831, 540.539394019362, 525.812765929362, 520.808595046628, 536.923525445003, 517.128265847083, 557.695427299761, 520.386547486415, 539.264094190809, 515.855146630852, 561.423475664438, 507.630919942534, 538.007351152711, 549.209306141345, 501.475481270608, 535.414962167845, 499.309582522598, 523.149167971314, 513.889579368054, 504.098753567909, 525.224573508337, 526.099187419406, 529.424127589845, 544.509073148675, 523.72154327292, 524.601339986105, 526.449776412947, 529.517688380049, 500.386939425215, 533.785989651701, 514.990627124634, 519.594688195478, 527.520253768481, 497.856848915662, 510.378205310435, 541.250580889719, 525.453273194089, 532.300699974068, 530.770529365738, 506.738144154235, 538.142453690019, 527.633632807878, 534.574236565354, 520.974050979272, 554.720326902545, 509.421921711123, 533.00594548481, 507.082050118459, 505.525339974664, 537.507075200028, 516.383604682594, 520.981296968873, 488.889214625613, 523.342544456519, 523.259952145766, 505.536110037337, 546.767900711032, 545.148451049425, 526.895202139899, 527.25361789009, 518.035450839393, 507.14645076209, 524.993996276711, 508.751921648702, 522.76929528936, 529.627012814286, 478.399323148997, 516.792215678302, 499.436268689035, 522.006464738947, 531.409024065631, 527.898025289108, 502.85404417514, 539.014228494233, 527.914947490126, 531.04092014388, 529.566762820739, 556.404916856625, 496.265365497605, 515.403959001316, 526.210692220179, 542.460213148965, 521.678725727301, 519.372610064628, 554.354933820174, 512.085834855399, 510.239580415936, 533.462293117644, 538.491527347135, 547.831781562813, 510.187427262276, 526.097147179196, 533.273505438004, 502.334789160242, 529.642174954138, 497.842940092972, 520.646658242996, 530.287132648506, 496.435384708532, 531.555426839934, 535.148773848999, 533.885667142701, 545.108900731852, 526.60342951702, 515.181282632032, 527.035937447816, 532.340681775021, 520.28517989604, 548.024725355248, 525.27762080516, 522.181700129947, 551.783699718138, 530.267820056476, 541.488670527608, 519.124030103196, 501.931509894167, 538.917221669548, 537.148797663571, 515.289150911502, 488.06183519893, 501.324127579691, 496.250447489456, 537.395219192761, 543.811742858329, 481.955993648398, 506.207295361848, 529.314132078073, 519.968983148073, 538.35487432614, 559.834847307997, 538.503436408928, 505.411998450379, 506.634875677851, 527.497517414155, 534.334761863113, 555.094121268099, 568.960249338032, 517.86050892432, 525.367189934332, 510.078664510278, 518.634272785749, 527.915521330095, 494.467328997406, 533.393546265843, 538.478836628244, 526.95356728312, 547.817476200457, 516.800303860791, 538.327089146116, 502.125191295519, 549.180669437687, 479.998175219515, 527.267216973122, 528.90006589196, 526.024948696849, 515.138158220404, 516.778042778336, 517.409760447898, 488.677229481276, 538.544957804778, 528.139319944516, 498.836639946053, 527.016147632306, 510.547245025176, 506.683486289501, 490.128248772819, 502.596084315324, 510.728328696849, 537.548785828863, 534.990144932678, 537.791499452688, 535.080010401202, 527.157802780754, 522.173137377276, 512.579051453148, 510.618975631242, 535.364569619634, 535.728198648068, 530.103132778668, 532.220601679373, 533.509270575071, 537.440495095556, 515.718009387442, 537.284927431477, 546.00032934686, 548.271081289767, 524.667774719076, 500.922747422823, 525.154243970571, 479.46565485123, 556.816078869222, 538.590936146564, 522.339646046967, 504.645237160198, 546.434347363332, 541.591798619609, 517.449701882288, 512.49872015593, 523.921852121997, 530.738875051918, 536.4809456532, 524.899108504615, 529.699864385275, 506.798780919348, 496.115826297886, 508.323750613516, 538.486186280948, 516.852999485234, 515.411436760678, 493.91448842349, 495.012501024291, 516.963160149792, 508.470740119262, 542.243629107614, 506.276486958233, 512.228142204235, 529.119470374807, 507.792165250402, 531.897856727661, 490.885085959354, 526.987893273709, 545.958845424649, 514.792888682523, 510.073836832723, 509.479080223997, 541.742177285881, 520.59200927029, 535.741701227521, 531.865071421333, 529.713800457273, 523.348887577005, 524.535499441515, 517.446697252492, 529.531108122663, 515.907546266136, 509.698837238915, 521.863881448733, 543.974165525195, 525.529268056076, 527.548205209294, 494.410400824746, 519.579969346756, 506.900829735357, 534.28678008635, 512.787447829511, 557.474352323059, 541.986132399587, 541.522431603338, 523.359049404713, 495.920066898562, 538.68208903666, 551.76415178945, 524.932870008494, 559.301465962923, 506.281878100505, 506.725472009243, 552.217807042813, 557.973215671725, 513.71823756281, 548.39693778547, 539.723504849555, 538.885588331605, 519.924504371121, 518.672262115794, 505.753376396128, 544.784370620692, 521.911880940717, 540.299107307353, 512.930290051347, 566.836751910456, 515.672099591962, 527.228139712238, 508.252181604775, 558.196078876224, 528.292672731332, 539.807948788044, 530.16158598538, 532.945357249142, 510.5119679577, 515.681605155661, 506.954300383241, 483.902042564273, 518.760356338477, 544.744224937706, 503.662127925899, 518.413545302779, 507.507229137636, 541.032999704935, 539.510519183485, 548.994780311906, 498.935627004154, 495.240420424822, 498.88323003441, 533.142258798257, 531.680338620366, 495.408644092119, 529.543376828229, 545.077966139923, 530.647780429692, 533.409224755757, 526.453959264892, 527.267181984994, 543.871692565301, 517.594366044397, 480.926101226599, 541.569237490394, 525.005839158699, 522.209988726475, 519.045871089571, 494.220689085402, 524.372068816684, 544.548328894476, 539.957951991345, 518.089106545679, 526.267936163606, 494.19552308905, 539.660109918184, 534.520670480634, 499.905286693444, 534.694568347201, 512.663143344058, 509.17095109585, 546.966367996004, 509.591881412751, 511.276084881941, 504.759500882703, 518.182726579731, 532.77374053243, 500.911342082444, 527.006512218747, 499.366241272303, 503.460778605166, 523.914276406774, 486.105820096022, 521.452618182136, 508.195995601947, 551.998056713167, 496.352243943592, 497.382596056747, 527.022845714069, 518.33318423059, 548.690389618422, 544.314405972906, 523.726317856269, 539.161488869548, 512.777065024565, 522.940038405892, 507.147391842614, 535.643883534958, 535.726640745044, 538.536298007776, 512.281633056872, 525.234041710277, 510.319863666231, 527.789012308426, 493.965813543173, 548.559756931364, 489.995406162273, 532.583103786932, 541.289977283516, 522.063761320246, 489.996796377274, 526.127551739936, 516.682266413168, 534.391146022066, 543.503289699444, 515.549280442539, 514.799355877711, 544.664822173703, 539.847929455953, 547.403571085189, 513.46117860948, 520.689314319474, 551.241482646966, 542.207384766155, 539.669262734291, 556.883953498486, 522.644638236396, 532.469118918422, 521.676266902463, 516.861288540161, 541.799357258063, 529.794822928597, 512.526560466025, 508.044844763181, 505.194606571145, 538.716134542748, 535.3511117985, 480.77699311159, 509.701699745714, 528.741735322545, 522.467067906269, 522.442809025937, 530.623006929679, 535.614009471949, 500.909777975825, 550.8946349573, 529.319367718955, 552.115704011731, 520.532337020476, 515.06208158244, 530.967823058233, 538.353400145373, 511.671038647746, 530.724729891328, 519.319105972656, 492.691009698144, 526.625323941308, 527.856524508216, 491.696456383114, 516.73480408415, 508.507374112697, 545.956351906972, 504.374340041361, 518.696795182487, 550.680299936624, 521.449634488534, 528.095167470593, 560.614877255436, 544.484464187605, 522.759027702673, 525.173646834461, 484.310828490067, 512.691031374711, 508.786746857345, 519.982667180454, 511.18378248964, 536.399271515687, 542.108157732988, 476.315011727987, 542.837632065868, 547.982411739435, 518.654846621402, 560.127441673272, 515.971126936996, 525.478390385824, 508.921583414475, 491.972782743501, 514.261027366863, 511.549741407155, 524.639855407091, 526.287964833498, 536.443926822533, 560.118038912555, 534.818252832204, 538.692848633561, 564.076817015311, 526.142938811682, 486.550480166644, 511.695316180402, 506.651435045975, 526.57452714215, 515.253350406215, 528.030234497982, 524.07737812615, 526.485104612998, 501.306466852477, 519.504781731235, 530.815968526061, 534.678976348841, 527.380646715187, 513.018956705904, 537.9161562722, 538.087487340423, 521.202394638148, 539.504557395256, 529.272147245421, 513.168118899298, 548.826889877638, 492.352006320258, 505.915572876332, 513.289605942182, 524.672593659934, 543.766694167765, 528.49639377481, 484.037792169457, 495.508399603914, 509.957646521487, 537.041670259644, 534.004506715997, 498.243852682691, 530.39913137118, 526.349453755492, 536.865616000286, 518.295686402089, 538.738081036238, 515.073018872736, 468.293580665471, 523.209622138657, 500.528974808268, 529.057287969402, 517.753643221664, 524.43740637029, 498.91832326532, 530.026139625298, 524.665558106506, 512.77144241986, 539.110415318018, 534.894047763482, 529.761124704317, 499.423941232211, 522.000760457106, 499.843613330462, 523.233693915091, 509.265673393488, 518.908604052552, 542.021013795068, 529.977541361788, 500.266578930404, 531.521199337124, 520.050958305038, 511.890209545735, 502.149517296856, 543.810708044959, 527.52411632719, 512.53983442982, 545.49045244885, 535.963485844907, 508.629678295007, 493.785422843023, 543.714286690314, 481.371255207598, 544.203511295363, 535.864218359216, 512.473057982961, 543.456769112861, 530.11708131062, 550.092888263203, 500.790308830531, 534.408570638786, 536.853561647439, 491.573321866583, 501.656374247515, 511.257512942265, 514.550827230174, 513.070427351671, 512.392047449919, 517.359282054047, 519.349726278875, 517.564618591153, 524.28211790512, 517.431095498125, 525.398485765809, 541.780894660771, 523.884607588207, 537.804743013871, 518.756839339584, 541.295801366854, 521.706238030739, 512.712817260252, 509.26545663777, 541.875676800438, 519.974006197585, 516.242949692142, 562.736931615312, 512.744091099898],[680.637895843204, 654.227109407714, 669.033565291102, 666.920252347437, 657.12429911732, 658.376988888183, 683.558005867829, 672.962931968243, 659.427726385787, 652.647631929195, 681.20235041514, 662.441790835166, 674.045914766436, 660.262119322359, 660.244753047554, 680.415887856002, 699.573344116986, 683.792684417948, 702.992120838447, 645.140117276373, 684.704950435249, 689.669146456126, 688.497912083578, 664.405775722121, 657.078876447179, 637.696268151304, 661.059673135618, 653.772484118234, 665.098353364441, 662.131235309344, 655.869071311539, 699.530419505198, 660.159725836571, 652.719792570426, 664.158839678024, 686.72701130555, 677.889826459334, 674.120142756659, 649.4334967178, 661.944765275631, 673.294451436441, 688.324028236414, 609.450517053889, 647.12304019573, 652.020036867769, 675.350911286163, 659.843810233852, 668.129087092915, 646.392687017113, 696.697982543261, 652.64251300076, 693.562613631503, 686.092295311313, 668.762314243683, 658.431692358331, 661.923648085201, 683.144074974162, 667.186495513191, 646.405033131887, 668.275370052718, 686.58289093778, 655.754555273224, 689.417084138362, 670.146149883294, 676.641564824102, 675.104134796573, 646.633457462759, 672.956092282642, 715.400040472655, 694.954732397546, 707.744441737129, 673.265264295221, 640.846081305636, 659.971404858392, 682.675402593163, 693.313119595953, 680.751811048068, 710.772845902795, 649.912241645412, 686.41766295637, 680.602169331494, 648.724199036394, 684.514920868623, 672.563665862326, 680.936828948378, 669.663223936636, 658.804219486835, 657.57361633668, 680.062448625999, 673.700816435561, 678.194407450024, 644.260554907812, 655.254095139133, 685.970614374085, 673.710668028023, 672.718970704858, 685.382734964193, 699.602419347453, 699.773839642369, 675.572061026948, 672.836501034921, 686.672224730596, 663.861933689816, 661.770521791305, 676.803859940648, 664.236602528509, 707.341880362917, 660.397973608449, 690.451519649417, 652.432006545994, 646.902988064493, 693.622355480913, 690.366041104564, 654.825664950567, 664.187126544988, 626.59032449259, 647.721368069318, 648.628530335219, 641.493526876754, 644.728828759542, 673.582103762465, 653.294102008633, 673.350158781101, 688.518700541986, 656.000787725324, 656.075455439492, 671.602135018449, 650.781892291039, 670.148213000674, 643.648980724779, 700.566662566472, 692.191130094108, 683.612319161092, 681.030271327145, 687.750053045154, 669.445141310189, 674.727837160162, 664.205377819348, 646.325552069223, 682.753276101288, 657.69561833831, 678.494060555332, 671.892593236545, 663.74058068075, 648.032756188685, 671.946841249454, 678.132725625283, 664.706804049986, 675.058690623765, 686.791938128567, 662.446627715603, 695.697221100867, 680.721452920059, 690.338301336468, 689.301368704951, 672.032253243544, 688.673487913619, 658.810729033946, 656.508392671235, 688.490375792799, 649.695232831797, 669.82621338941, 710.658604576936, 653.68298470301, 697.302346110873, 680.535972634038, 647.050075962372, 655.012591350424, 680.683208893304, 673.922038852403, 654.033008948577, 669.252868809542, 689.427305407222, 680.3979939421, 687.7656335114, 672.624149233459, 666.605224670164, 665.866737672679, 710.75617052315, 670.664617523553, 648.526755240948, 672.284560734417, 662.179867774204, 681.921410878417, 666.75597803557, 672.06985785766, 660.474438244893, 643.250550185077, 658.601361097212, 686.381714225195, 664.355686787892, 685.716077811702, 656.052147564665, 695.255819731204, 674.51071037798, 659.035853822817, 675.992493800065, 659.776655891676, 657.547785506708, 681.620315281772, 662.292710524734, 691.454569329476, 630.202401021085, 642.03741917429, 672.61105959526, 655.753153571658, 650.590129561697, 654.498870392173, 676.906975985741, 678.056544286405, 698.445177665101, 668.996567513666, 639.004844337627, 649.382547133791, 682.326128398357, 649.414936103888, 666.877740888497, 675.519749689425, 664.383732237901, 677.998012084646, 663.037354502992, 701.49982387713, 653.353809928859, 677.782260102216, 673.742778640855, 648.442720492618, 715.330312507757, 666.56300000476, 681.810299294094, 689.925116411775, 672.180804930802, 673.768263526044, 651.596090989262, 666.173266076485, 658.052964592172, 689.658175407241, 679.745794894649, 683.012662841245, 660.773116726894, 680.921326855751, 663.459783635855, 670.160941184348, 669.984003636002, 660.708630972881, 684.678509227237, 654.46582653858, 685.106594876846, 678.230647802733, 674.212376578531, 686.684601766104, 665.550778078447, 666.993172577605, 689.047372700543, 688.369229018732, 676.216056676016, 650.528813742745, 685.217080430137, 684.416836691588, 638.425633791765, 702.616688204718, 678.304307871255, 662.335727945126, 681.718373676638, 663.361757122589, 678.615105749175, 679.873198345023, 668.825122621786, 671.845788271355, 671.216115195813, 695.459718709583, 671.749131504708, 692.479249939325, 656.397848488246, 675.169823476597, 662.32427104122, 661.684120860974, 664.655495437678, 656.034937474441, 671.014871720791, 652.27456213195, 659.417934019506, 644.706280375069, 679.636550353379, 654.648171189903, 678.591275084249, 691.627880087171, 638.35153340775, 676.198416732595, 667.695361740554, 668.951101572043, 679.339568581458, 688.90597316959, 679.354906283663, 658.932233278899, 697.200024650693, 643.140952580844, 664.100058904189, 666.698654011204, 681.298964725663, 678.630648790485, 660.430495046845, 677.811821258048, 645.099246005172, 689.941142923282, 655.118633183882, 661.840075870685, 677.2214165263, 689.291554405811, 650.561531416858, 692.809118221865, 685.945675461611, 700.227510299246, 658.479084953438, 685.862904064112, 687.003539511254, 658.887887311677, 644.212492619959, 672.133114492148, 699.006544774776, 679.713623640409, 667.61530484833, 659.234813221797, 668.092776452822, 663.186947064644, 677.334874339554, 670.18877437249, 651.460854476712, 663.901193630843, 669.088019153791, 648.773719594783, 676.039906605088, 669.967865047895, 658.365063044606, 667.302353305548, 683.47789179229, 690.640577087995, 670.939673919252, 667.348098410963, 661.173595199258, 688.005593304096, 689.620015606971, 658.609649795852, 624.901994611037, 653.766726981983, 700.477675503151, 661.938724937538, 643.349123635041, 685.429835291564, 671.147425604864, 647.054105250983, 644.294732756409, 677.801893562251, 683.873756644592, 685.626069328964, 679.990890175006, 677.812640308194, 659.877278240619, 660.45534752396, 662.371869940413, 664.262613297454, 696.39729562088, 683.993693645323, 685.51558303735, 693.148103294007, 665.838799728705, 656.805079667729, 683.707496394637, 729.558963824576, 665.52496840308, 672.388945742121, 689.3489780475, 652.623734801588, 667.342974882801, 673.741638894395, 659.618269891629, 671.777119743203, 670.78996958592, 701.971125746405, 680.425050744355, 687.979889417122, 675.937306289253, 689.870861682694, 656.267721839894, 685.153537920347, 654.713898345093, 676.307994893587, 671.486229763511, 649.373395233502, 641.519642347355, 658.995753548114, 665.909492548028, 657.256323996186, 651.990670675722, 666.677741616139, 645.639710953585, 687.771904581204, 638.164745956128, 660.657334026488, 634.944904137319, 678.022561822826, 640.087027308782, 672.755401536664, 687.522347371682, 673.837384902939, 675.804432898008, 700.494797330052, 664.17899449676, 693.90249225443, 664.481471365946, 675.207496345226, 665.722935950461, 682.119539975698, 670.928548642828, 662.153509663243, 668.019512416238, 675.239686627186, 693.148409945215, 633.738022134192, 652.68095730414, 669.008971812174, 647.937743175042, 676.872777026533, 660.999460613352, 689.774727177945, 654.787074991145, 652.428138157134, 663.807441602875, 665.744486827702, 703.666142769267, 659.125342715959, 680.617724471697, 670.491631268992, 662.953288381624, 637.453524848314, 660.945247386075, 639.703877377479, 673.026427461467, 654.535986727361, 662.485047121013, 673.890434776173, 657.205875202388, 657.570756337981, 680.231022710902, 671.21603703746, 677.41460443409, 673.209586007813, 684.498817792094, 660.221073545272, 707.178576828682, 679.523501836971, 682.770657244345, 644.03871988126, 699.926287514441, 654.496910630595, 687.836423194021, 674.004943082386, 641.72672161102, 666.851597954121, 651.50133901672, 694.9797235724, 663.837918182993, 665.397362072733, 698.431335532645, 684.116943013778, 673.293220797594, 661.87526140265, 692.79684875634, 667.299248740202, 682.941865053467, 660.206254475971, 688.454416109807, 671.422930595584, 677.21165854194, 640.479475136333, 702.45236935408, 668.309294056438, 662.512136902191, 669.164682296308, 647.670052738935, 655.943461746245, 677.518037690738, 690.404873187557, 675.031400278975, 675.001633695629, 653.744055497453, 673.903095539853, 675.465619608911, 660.353284394612, 652.379648315541, 669.53282193295, 668.701280243176, 694.347247966171, 670.745254224009, 658.354945603441, 707.365263447086, 673.501791849573, 701.18493863598, 669.591844722817, 684.768006708837, 681.172069620515, 679.020768893418, 645.905283062773, 658.940775749039, 673.852103983762, 672.161060965721, 665.876289182077, 667.935209807322, 676.752084455335, 650.354886078225, 664.191967355738, 681.80169084245, 666.554916451398, 699.442488019123, 679.535487689152, 664.963354023731, 659.621900665431, 671.85539612688, 678.212239034014, 681.808267696712, 638.399596264494, 676.198776786576, 666.150528285994, 656.212495760713, 666.415359588155, 671.551832745851, 673.930915559609, 648.645148138571, 665.138337186291, 696.952632036689, 677.69690794435, 663.925088056263, 673.366906478717, 632.996074669055, 669.753853243795, 665.734795910262, 662.614074925638, 694.824346520102, 674.16826598501, 669.592992363783, 680.565332619221, 629.365111363547, 696.03157992485, 676.448219880756, 673.93666698224, 688.924341952859, 675.509157891657, 640.030759293168, 659.498514959244, 664.752932958014, 681.459318731132, 699.471099984887, 676.936944689307, 712.282616159814, 666.769413296568, 685.363652795303, 670.460361884511, 672.17977695364, 655.000142486763, 681.268454490208, 666.057474064111, 696.565743956094, 689.091896166702, 652.566788410474, 687.857725044941, 686.018804867496, 660.945549460359, 681.598534639111, 664.44192661493, 673.13827327382, 657.191351795909, 657.884975854053, 669.794460802772, 660.271816820954, 667.036275879225, 649.461636343494, 669.577058483043, 696.189467570834, 651.244680565821, 688.479004212484, 698.438815274726, 707.554506772613, 677.697327118127, 660.261625837789, 637.49658024445, 660.220429463618, 676.938002259463, 674.424259131877, 704.774782322087, 667.083261647827, 681.653361583199, 675.350740698284, 697.263383561888, 660.375159034107, 685.109366562636, 647.566439106026, 695.191531323207, 648.569126752179, 686.064242657918, 678.780620493953, 661.75193002538, 685.725401028584, 673.167431179972, 682.89825399004, 680.71323890105, 680.810724942142, 692.110617871911, 691.304990439151, 645.158393269004, 663.958005736365, 675.813708341949, 650.358006520212, 654.035954176782, 663.49202548572, 658.558859491902, 702.739831154972, 633.404930311954, 676.460966047343, 674.807693779248, 687.470733114392, 679.277125281158, 666.427536977823, 667.873202138889, 638.893487714772, 671.370477869703, 682.460301106091, 669.481379236281, 673.875431058845, 671.415146759928, 651.617422924914, 687.843567133208, 649.284285679347, 672.679666211932, 683.086751895691, 679.720176160113, 675.639296678982, 655.470017020828, 669.097645209464, 671.602838469055, 650.059819184333, 673.962688754159, 654.369763882782, 662.613285862831, 647.947565940906, 659.949457404185, 675.344720180392, 675.343688580018, 683.331230880123, 661.560948585918, 673.097416267179, 655.88463124399, 679.816399116484, 680.463700869419, 654.207103518031, 688.131551346781, 686.257967667436, 690.798826722103, 704.849185382416, 691.736278424881, 647.072490988701, 650.043911678264, 663.424389851563, 653.223320549989, 671.630238850602, 669.066513387415, 690.664380201577, 669.909340511055, 657.715065986874, 653.684815709135, 677.142523531342, 670.366841545368, 667.824530073322, 661.590022063704, 667.686089000128, 647.800443364281, 664.465727957503, 635.818662429781, 682.888432947059, 684.076014954457, 692.593776513999, 639.834962643826, 671.084681288527, 677.83298851985, 682.113734154416, 673.890433604905, 649.853316548423, 672.531160124423, 660.481076294021, 678.240919987338, 674.778841001263, 652.187765903368, 631.546374290297, 662.12507104858, 676.911888127078, 666.167598796648, 676.85634933763, 669.642758050888, 642.279570551168, 674.272948048065, 695.318041733324, 650.085472225405, 665.40540806547, 664.883082902655, 677.073942157559, 655.809902739152, 688.509065573006, 671.14588768145, 670.035181435659, 656.287646986355, 678.661531760953, 705.441846412131, 672.979053329702, 691.143524592112, 689.608220814212, 676.920446010284, 648.647164728817, 647.437755652268, 682.599472545765, 677.592173378851, 642.755935830881, 694.025597951242, 682.7770166353, 676.790584541678, 680.421820202721, 692.154645528726, 656.618118011364, 676.376360082545, 682.312530331785, 645.383734385641, 667.072885158838, 697.617387047123, 690.560145120328, 663.846981259678, 683.304361588956, 641.100164306356, 659.491250640665, 678.19530226411, 669.377016340031, 681.709471557156, 641.731448062611, 672.117741715115, 681.601742761917, 692.514574042621, 674.166255014712, 657.370227472383, 629.098323581919, 662.462696666265, 662.414561738672, 667.382322089195, 667.307320659322, 636.103952416062, 692.86170207878, 654.456488464485, 650.711380496411, 664.923833172744, 663.379681567556, 687.291878037006, 674.665539536497, 675.935547675673, 687.512349875608, 704.259491028548, 655.967028887144, 663.858224880993, 644.340238409071, 705.62649668715, 682.499984035785, 691.616135547153, 688.58051898721, 677.342617521799, 645.393517625615, 677.996490321296, 693.929629190041, 676.637560071736, 679.957469152097, 679.466985407442, 681.585430402857, 677.413807067174, 683.552977382995, 698.647064099147, 651.246833930448, 656.025403929754, 699.399636849545, 662.551563339338, 706.89261320403, 677.632651583081, 657.80856206658, 707.627521143126, 684.410709286974, 667.795146411853, 687.906307527309, 644.909590788011, 651.258966992832, 676.707282404619, 694.19313968284, 644.671984467172, 691.671724413687, 669.616062304992, 674.649256947043, 624.293396503288, 702.985459420348, 635.830696106496, 666.38728831468, 631.54239374537, 684.679300599954, 663.860871770964, 689.807861278516, 717.245149616718, 638.769774240421, 665.859511430365, 670.01789890633, 676.838130656726, 708.949990772607, 655.056792152939, 661.193236331123, 679.614700653683, 673.519287573497, 663.701201876381, 677.872385951644, 657.911750040696, 684.731220533245, 672.878564983188, 671.157978443938, 640.734963664918, 639.743865589667, 684.949738767014, 682.493444855083, 660.343323258182, 672.930056743953, 669.997895288536, 663.176486079551, 659.036700037419, 670.448240611676, 669.477402839595, 679.567703911998, 636.670804426584, 685.934904885647, 705.612343082255, 671.174850187537, 681.428650590178, 651.888439295409, 686.148972710968, 663.930573856686, 662.070912159561, 688.827117234746, 694.27039178911, 667.594174820978, 657.905793022958, 684.753813389133, 659.245907904887, 686.993171613911, 656.43522919575, 673.154394787504, 654.049717019995, 675.76242691019, 655.027037708579, 683.226779201774, 667.03420165173, 682.483375622861, 689.875356875168, 641.489737867872, 650.111218548114, 671.569730665434, 678.404348440965, 635.727200349865, 686.874816470366, 675.583889580532, 678.208595766495, 672.850400205374, 692.813637964495, 693.43829727466, 696.403862972837, 665.97217586322, 667.57593249145, 666.460854140817, 664.84662219848, 680.683404608125, 674.536309431918, 678.718550977699, 676.160758815423, 659.821380753547, 669.152951154309, 661.865488988285, 672.273298487776, 705.649840553909, 676.885556074919, 661.15469271831, 656.125630737374, 672.123018722174, 664.315009980621, 647.327111233156, 669.66426124763, 655.58325181117, 660.293427616299, 678.572564244122, 681.181819977217, 710.055430471169, 685.339135133188, 670.386229241774, 655.138991721061, 676.500761892221, 669.785739772998, 677.03420778471, 673.898727002146, 678.646849667068, 676.817887856133, 690.163239707252, 670.592251390125, 680.742827385785, 699.252060448173, 674.433537893338, 658.753781754525, 677.513636421117, 687.424762915847, 653.08278590042, 685.140716804002, 676.710223704488, 661.086328257017, 672.936487591794, 712.00032040377, 676.208481180536, 631.279520380248, 648.475758893765, 672.922263124687, 661.946759519137, 672.63049499745, 686.930629354902, 663.59097260591, 688.155270236494, 672.185507132287, 662.070010170037, 662.164196866513, 682.475285998369, 657.751856038899, 677.475180418838, 622.775600078359, 647.540652176683, 694.825131944433, 661.541555513563, 651.868234422083, 667.169073879477, 669.032388282239, 671.625988029219, 739.559356874405, 670.156087656777, 672.613088952457, 653.773893169008, 683.839693226581, 673.457361750369, 674.555279740279, 658.985992093864, 655.515642225323, 711.794183502628, 693.838194444658, 661.024620525968, 671.86584219809, 675.635668607366, 663.0576315816, 662.759475394505, 670.410260769523, 641.382872645361, 677.739891506014, 679.640654447046, 657.116860774972, 649.15074790931, 671.35283102296, 646.364753760904, 648.369018142548, 682.967950199993, 685.945445817851, 675.571576232771, 655.205980219606, 651.450250160924, 697.340271948314, 656.512789147804, 682.607629480144, 703.760703810638, 680.31010826044, 674.254020255485, 698.429649246041, 634.94847639584, 676.422325306164, 688.442739636065, 666.783575112113, 682.983584463869, 664.9284182153, 694.756692380382, 680.91449000702, 668.212736521761, 684.488835867575, 656.486590620866, 680.270210623625, 682.478073788173, 674.737371762481, 703.849778952872, 686.416227733323, 661.697380762467, 674.292592479547, 678.875564381931, 669.63842860938, 639.245843777219, 701.626784184188, 649.118989545826, 657.846249069895, 647.328425526579, 686.497001021629, 680.908644270595, 675.580485052288, 668.943178092967, 663.31497478925, 662.255744580125, 639.679831289284, 657.404941463541, 659.684713237012, 656.472024241644, 684.949747513163, 668.244043504442, 695.629621633206, 675.771301813002, 681.094760610561, 701.612922828334, 682.274802165425, 708.387033765208, 657.790846124211, 644.669916874002, 632.023009977621, 666.332791810214, 659.106632406133, 661.98984739186, 652.72196367298, 652.565244844879, 652.276903833182, 687.131589107098, 659.447189327864, 672.639589269431, 636.514379688558, 673.891190929317, 678.257680478248, 685.438515012472, 649.027239725194, 657.623692975323, 682.356716476225, 664.559859118372, 694.529670948153, 655.843542292557, 671.052751073126, 668.771590293361, 658.468835375989, 676.410800478262, 659.555057644834, 678.609557449475, 675.763409103546, 683.123246335677, 652.144914932083, 660.633960908926, 666.58111057151, 699.54025927082, 667.443974671743, 705.215630989804, 687.771344677261, 640.227717490134, 709.356055871706, 674.739335971534, 690.576080645629, 653.689078546128, 659.77830070243, 661.080043169454, 658.87895369241, 667.946809577615, 690.119217246721, 691.483497813976, 677.976195062675, 676.063155926998, 672.925209568485, 674.16422883632, 685.052990962841, 668.879770322401, 679.175085130261, 679.758255824433, 692.191010031835, 656.146256994634, 684.083891379195, 653.813566714498, 697.406024665508, 670.167340615282, 689.974627072895, 688.144119563226, 667.716377139796, 688.528126545968, 672.19904666557, 681.787807226735, 681.821036580471, 657.322150507483, 656.90507085681, 674.520414985595, 653.403993574441, 694.134478983883, 675.049237909601, 686.453985092567, 652.850895931311, 660.959510342998, 691.877195257321, 675.426393276094, 676.570550509819, 698.103957989573, 697.681459568608, 655.027391625645, 689.626782738207, 662.465699187171, 664.147755269725, 663.522437909235, 681.764608995791, 688.810583437902, 649.627717975797, 653.493900296387, 691.349318444048, 676.732368327779, 674.493880264604, 678.316602690642, 679.495074470296, 630.512511605867, 701.258321214712, 712.328593348069, 641.863938963516, 668.615927299057, 657.922367923011, 683.070836238664, 658.532390146694, 699.87848826438, 673.05443349366, 659.006663832704, 673.416710289811, 658.478360111884, 676.604425271152, 686.794898934576, 671.322942538176, 662.369984381028, 682.478217029356, 664.315550707292, 685.697780570818, 701.654642556895, 688.257878232842, 668.917392245891, 697.761461462645, 693.362608439431, 675.941416351411, 682.889922746258, 657.80493472872, 676.197363063458, 646.028746436354, 680.857407496438, 637.40808114276, 674.741293912241, 643.423516531657, 669.286020497471, 654.790123834949, 659.47736468372, 675.340094623271, 674.868188147142, 666.887551776124, 661.895669268339, 678.259210486318, 667.14832054376, 676.602986969702, 650.769069278579, 670.549240049508, 667.666648219333, 663.847616756587, 671.626149255875, 703.656571290589, 654.13549577421, 672.927584657233, 683.218688955027, 653.323654928481, 708.500041470944, 664.768196373832, 667.936031132707, 664.774380575566, 665.831665570654, 668.355584363378, 689.748711196118, 679.966152491915, 649.648381999701, 660.832494502451, 651.329954948176, 680.494442902178, 667.017722562918, 684.756306024098, 636.113685751706, 680.376901947863, 652.186800626219, 681.138730685212, 690.501113153255, 645.008536574808, 669.115290546075, 667.964387087523, 691.860197785314, 632.471712656552, 678.654538963313, 698.895871875758, 655.037111288011, 680.009429099199, 689.576596697877, 698.367005664702, 684.660067158373, 680.096556714646, 668.038414808179, 659.354862351018, 663.676873946422, 673.106590492771, 670.766061597471, 677.808161418124, 672.333218837447, 687.485978482817, 676.014163568517, 650.601965823395, 648.98260578823, 659.643807542584, 672.040238528191, 654.904829410405, 672.255585809105, 685.069081542614, 658.276926753046, 688.337822211654, 655.999797175982, 694.229162624831, 678.808489712947, 665.164383232761, 659.674029697834, 674.290712417627, 688.390958449624, 687.588699758728, 661.943798582261, 639.737661927523, 686.665081854041, 678.964977138854, 690.423752428517, 703.922417241426, 663.619662093309, 666.221187981311, 672.657624065179, 698.664216347491, 679.171021843561, 642.204158217224, 665.660662562807, 668.419315670067, 671.572268474683, 695.504531265161, 660.768056028985, 675.924481981374, 686.322474957866, 678.922006465496, 656.178450416986, 671.228249193076, 672.043931800601, 683.175069236448, 671.841515694571, 672.643735114265, 705.136269248342, 664.128912668963, 713.464907726545, 702.774919080273, 684.767421122238, 671.24841692783, 675.034711662361, 661.336024681468, 641.767616278793, 679.517862749631, 711.53907997338, 673.712377665232, 662.523272660476, 665.914447658627, 678.204582307991, 641.204831427026, 671.607232677407, 660.147803465771, 675.102200519734, 672.333195735194, 665.33584215318, 658.559450116984, 680.928149099405, 662.342900493869, 664.676518876566, 667.132574019126, 669.033483298333, 707.138707304127, 648.370599412057, 650.433640713804, 675.020251090196, 700.020691083251, 675.555925894286, 704.446876287874, 663.013368284483, 696.446043932026, 660.790572425937, 685.741505848718, 675.825204025274, 653.086676189801, 673.455715994223, 669.841346257383, 682.232163147909, 649.425135458159, 655.412314245299, 677.674239902315, 694.280546976183, 671.261241210391, 646.438491942184, 693.377359182927, 679.168948702127, 666.145192377102, 654.052972554265, 673.010812980304, 678.052085556638, 644.369024680769, 680.343835217112, 660.957091037499, 677.449906655406, 665.523681890957, 660.95790332614, 668.34803420387, 688.783610944657, 682.260803630223, 698.885889514293, 669.740255214878, 676.002566217615, 657.279191625576, 673.62112203211, 663.302854074429, 665.29657227308, 625.606970013186, 702.811839457115, 685.464400661737, 685.827470080522, 678.047608942942, 685.912469281875, 688.494780634165, 670.474252110292, 672.674635315116, 664.568315534739, 660.173818196041, 639.499829942903, 682.814347324767, 700.645918580446, 661.914517868971, 637.965151861492, 674.144631471356, 654.34156833941, 660.704032354853, 686.16993167431, 648.97322014099, 704.563374058195, 661.759950599168, 671.932701354676, 653.441705281448, 655.696777429048, 653.864227873463, 675.598787089646, 687.837350987382, 685.208399373868, 670.870814786845, 688.408483059038, 672.303570739623, 671.665694853184, 659.839499192435, 673.550943720042, 682.364771005949, 622.541210137126, 683.827240041, 716.448197001576, 664.875785012194, 657.090267857148, 677.879861899388, 660.126088677937, 675.392185344941, 659.34822578021, 665.619006487012, 668.329446012368, 669.431964932413, 659.768173976064, 648.196531727933, 661.634599426252, 678.383057741431, 676.924236266423, 680.149085730987, 665.201288113225, 657.575800427275, 678.566434326366, 681.015168376432, 682.643691547261, 687.1559772024, 662.377345863874, 696.613790778139, 681.936643317692, 681.495487285185, 686.623147896359, 670.588313696836, 641.774727131918, 660.81395128421, 647.386383402408, 690.126097392684, 668.138426844001, 679.893929982836, 653.941119426721, 675.286555440431, 699.078294104046, 691.882071538704, 666.900142410122, 659.814581630243, 668.521661160876, 686.025821342852, 690.52800636899, 693.023333063347, 666.31736783487, 646.926968090904, 690.05056007226, 667.188795434669, 692.849264661245, 692.202186552802, 670.456090623329, 693.580183109104, 672.09111868246, 646.737416219455, 649.183140401834, 640.298805393398, 667.700819403883, 651.232618241408, 679.505977793019, 643.016454642182, 659.605088945193, 653.765662869739, 644.007539837299, 692.979139785583, 660.87804579538, 653.311372176184, 675.97162736667, 682.811191138324, 670.715839255927, 684.377125034799, 662.421386869997, 625.426999068724, 689.773798765952, 658.189227183599, 682.564951207933, 656.337288662072, 664.488609164898, 666.854536217304, 685.808648130697, 684.404918092329, 653.57073187783, 684.650519003551, 669.807883844199, 676.201609177743, 687.854153777712, 667.710247066656, 678.483103694928, 692.152752367908, 699.196025400162, 629.972139187357, 650.85935454137, 624.160950880799, 688.980689022174, 682.714680825133, 673.94637208897, 677.618866305419, 655.788943272632, 662.930770795216, 669.541360362698, 668.145430456936, 689.961673877801, 699.897774665562, 671.047729353034, 653.555195373461, 686.019198681062, 681.019323918155, 664.064443580361, 662.535994228578, 662.241316673036, 663.280904821787, 658.279754403832, 694.081763830491, 710.834110220787, 649.062225361145, 683.845507981903, 656.106424093353, 661.091307828422, 662.416994984061, 642.395125895133, 681.865828937981, 663.683957446743, 685.473520110136, 678.073001453742, 663.747092775708, 685.552780753229, 672.356567102238, 681.64237532967, 687.731752640279, 662.805260748421, 689.131715780499, 675.932056458021, 665.242734083358, 683.815130340826, 670.234758083166, 664.239248901383, 661.294667807618, 700.556101298561, 682.533913687849, 664.047048539415, 672.306842544513, 674.587850390011, 658.687672349158, 666.943980363438, 665.553298296542, 662.213799164366, 657.55583441312, 658.617232530539, 650.9144662021, 690.066221960751, 647.787584725205, 692.655819357995, 679.93183341114, 666.718582500696, 674.327944823866, 685.565218256068, 668.241027991969, 663.871751977078, 648.018552301739, 670.309939892898, 669.862872664997, 664.474952861881, 670.308916983467, 668.371372322381, 669.490144582088, 669.161022918357, 685.462892116226, 678.313423227392, 699.729966188926, 685.491895998752, 695.385226734689, 704.046103918004, 652.629248347898, 660.852801893916, 676.777214761017, 677.251483989949, 652.044265519439, 673.140962866493, 661.858401069872, 708.597508124727, 701.920583616321, 675.778964471745, 685.715661769771, 672.123127323426, 632.883450412853, 658.895366971321, 657.678091713679, 675.778404247045, 672.496641665914, 694.79485828538, 688.913645261904, 673.267736731241, 679.007301413129, 685.906916210546, 670.743531511707, 685.386266006052, 669.190129610491, 655.48104292472, 656.412318124209, 650.031032110914, 658.39476355086, 651.811272175328, 648.530209642197, 677.514282266243, 690.919432688709, 683.306671143378, 653.856111544492, 659.571409776723, 686.42798640077, 611.946545179887, 680.14793946328, 725.888329614465, 697.353012041617, 725.216890106698, 664.234455040786, 653.697804760245, 703.641900944802, 677.873574015971, 669.583910524486, 675.257224351109, 668.590534776256, 660.87669350116, 663.815661876112, 702.459606719468, 669.75630995777, 648.842020103725, 664.607505258285, 672.214974885222, 691.102864477273, 653.483227223403, 692.782983406572, 693.706662558005, 666.648635260406, 659.371315052268, 692.87814830247, 686.534091118399, 667.129812361018, 644.518840943505, 679.092489886007, 687.422197615632, 684.827054948463, 640.482194059219, 693.317695830321, 672.253135575282, 686.308437436962, 647.184285870934, 675.07713750585, 662.538099439959, 643.922427898525, 684.193114950289, 672.190439855584, 685.995835947701, 665.896803801168, 669.637678261279, 676.294467807659, 689.496381376652, 682.301967409886, 656.244810122417, 650.494495662601, 654.084760985896, 634.538659016875, 672.602498187819, 649.58733295337, 677.715943292884, 671.590537032592, 676.92083354678, 659.468775218202, 674.58859802398, 665.815039410816, 658.249642381271, 649.438385730696, 688.686360298719, 688.354981657919, 656.339561670345, 679.012519272418, 678.019936167208, 636.264738554613, 671.167317089545, 676.047544842064, 657.173199717563, 665.827367213888, 665.679949277346, 648.54554100843, 668.305579849515, 703.792655629845, 658.185993504547, 660.293323296143, 701.466725593488, 682.959481293401, 695.822686153594, 693.806867242187, 660.819073146133, 699.559758858983, 687.598399326392, 628.755157470876, 679.058296356224, 674.497528423087, 673.101776767749, 617.182475039496, 679.729379086359, 688.662636860275, 672.425377665767, 669.971557708246, 673.021377316799, 682.285657439452, 683.286061998682, 665.141276837892, 681.126055117081, 678.958153865439, 675.67238092856, 642.930315844909, 643.401273295004, 686.436685602627, 679.696888197542, 639.715410480714, 679.870936254847, 682.931703779013, 679.149184011349, 661.914638853773, 655.129033879099, 683.765783415505, 645.035591665703, 689.80899887433, 673.548511612062, 661.338792569827, 676.84919781569, 663.791327006615, 676.782561596479, 683.088087440981, 664.156186235252, 670.823224679454, 671.815673943985, 657.98474563183, 669.460451091878, 696.58163097362, 688.893324496718, 691.635196460534, 652.692664511018, 668.177666881636, 669.946223865313, 697.537568277986, 667.076553167499, 670.382313078776, 694.593809659779, 656.96906469745, 668.851365649649, 641.132374476353, 653.900716189612, 694.251832674467, 690.510591518369, 671.418746645288, 658.839575099769, 659.731850823733, 706.19152802806, 666.64530900116, 667.739043917496, 687.278718293618, 672.565812124549, 638.397927850406, 666.658794324223, 663.733596643455, 683.286398144918, 658.388997558444, 681.226054517696, 646.921205785418, 680.552308831318, 663.689187168235, 693.379094030619, 659.235084013836, 652.378060115283, 646.348922149372, 687.597693284978, 650.885996276516, 676.952853583635, 655.186802038188, 638.856919675291, 669.533955413874, 661.522559707888, 681.234773820882, 678.377863518558, 661.351290451219, 705.400124689313, 659.478813188731, 649.42484998631, 643.754967790543, 651.509462318746, 682.379915585572, 678.069085681561, 682.412209501619, 647.108431798584, 664.623235523882, 684.593061317257, 655.679048823305, 698.093204541334, 681.614713533772, 670.392006984144, 693.196941510598, 694.965408543801, 680.710337764477, 668.537730294543, 656.99942817962, 677.171646077435, 682.03672144472, 663.664905306296, 688.1599537464, 688.977685221776, 685.344143321418, 676.743061300438, 666.582971880165, 683.514559938568, 683.631484378706, 686.223996048866, 682.114752152512, 699.53538139591, 685.874528629699, 648.743098621684, 710.751008325844, 665.422470389751, 654.952709550385, 679.319518383289, 655.863365647032, 639.704286802137, 684.670227292015, 689.301234141596, 678.236521136623, 655.952621498354, 681.426011133342, 630.781346854295, 686.839377775994, 659.005114474886, 699.643915737754, 680.023474482358, 673.779570219529, 664.791323241249, 659.813641555769, 662.317121351326, 673.583039296298, 645.277744683864, 685.87004297376, 670.889753061018, 682.778797448564, 652.598160181069, 673.545842450109, 661.045370673879, 688.813028031721, 635.138680260783, 707.816382014789, 683.091683471643, 708.96095530949, 712.014092601362, 712.856082975123, 645.183482772977, 674.611682438078, 706.254364490171, 673.779891171964, 669.762468427896, 671.969031462011, 661.523728428191, 687.354274945944, 674.680992867326, 663.587067479873, 677.223519627449, 680.681793351263, 642.813674683109, 684.520049206599, 671.462694370406, 692.654856530959, 672.711628150584, 662.434426188338, 664.603333592868, 661.033097144283, 681.470992542132, 683.936114105507, 698.350876151034, 708.592777061828, 673.88146388991, 687.309442915779, 679.995559620589, 681.854303347209, 675.863233772724, 660.337805412791, 671.90688210234, 668.261824592399, 679.274092087833, 667.269376023942, 676.698510138081, 648.870539646793, 665.405377949558, 657.362703595471, 664.706587733937, 644.645057372691, 679.130056781949, 656.858475188569, 686.317815507746, 714.296400296574, 664.994635211269, 679.614223477452, 661.292953922792, 654.702889247934, 673.468121505396, 687.773265249794, 685.573763437115, 659.053614975162, 671.093155200137, 650.822034397977, 652.651329367677, 683.662023726319, 659.193236741305, 691.689797154287, 682.888994761185, 659.923326542766, 688.807581867108, 684.095395574843, 686.165504228845, 693.753156881618, 663.077111342726, 679.236707114273, 686.731023767441, 664.82169394514, 636.093010794894, 672.07376259725, 674.484321375065, 657.349096061279, 675.411066508564, 693.379890171403, 641.100772407869, 692.680452264998, 687.212441032394, 685.262358158659, 650.697531980282, 655.654332452475, 667.918497217072, 694.058011263111, 681.101618371319, 687.645553148639, 692.318958257684, 650.646389745224, 657.612586442437, 653.614333665654, 671.397820774088, 671.675689087628, 686.281432908302, 657.543595694536, 668.530198878451, 662.99324682622, 684.441902477978, 692.869254537926, 650.338509874609, 691.480077009321, 655.593968225792, 663.31951094561, 659.427669452559, 662.419200702524, 650.460810004702, 688.694287316621, 662.679344081827, 689.341386836681, 675.193507678464, 663.865249295297, 689.723057103577, 674.23757173762, 695.277335404928, 703.834505062634, 662.97250077744, 657.549275761513, 654.561852626793, 659.997235698404, 680.475456527714, 691.654617869168, 700.264703478156, 680.467936908738, 658.450658998386, 671.110811879282, 660.092900543542, 663.015565259277, 657.858803395863, 649.715410005557, 644.760772733187, 664.662821038527, 686.727705146264, 683.303361030548, 715.216743320577, 661.440097630244, 682.893937801171, 665.014024153703, 678.197451881752, 675.149916482607, 671.60730091352, 656.242797587648, 678.806642501587, 676.919806901137, 684.907064168807, 647.836186206594, 690.807436291454, 648.297795976384, 642.850803188798, 674.575832738875, 706.415714643875, 669.769748317981, 650.08162077375, 668.300699775855, 653.968535175675, 651.841848357454, 691.289523724242, 671.213080569152, 660.704553363985, 680.0591365224, 694.23573059454, 681.338907809156, 651.812280709255, 701.897847459661, 677.633912954948, 694.169131034352, 685.700748516998, 657.817507930673, 675.773822322034, 657.275327666509, 682.080075364475, 692.901833084362, 693.686797612844, 664.02690881114, 644.702478113202, 682.25149066049, 679.656313965972, 672.610210186239, 665.122626409988, 689.784135808578, 658.931073122325, 637.591581229859, 668.342900933732, 665.509388540791, 647.371930138855, 696.118223533287, 682.409305755367, 677.347260076784, 657.918511356064, 651.919153870445, 668.504466726774, 670.130243886339, 662.239798521547, 684.186083101015, 680.421319126669, 652.248872237695, 673.626589388994, 658.188573425406, 671.327058012617, 651.487707612496, 688.413308232467, 709.182165200501, 743.41378765159, 648.94735633192, 684.663432871405, 636.907597546747, 639.595070408727, 684.224021078011, 705.860103029303, 679.974923438985, 661.466289481608, 655.576216866675, 688.423220652175, 637.270466479895, 641.132638080186, 684.52285672649, 657.968581479145, 675.369220712346, 681.716702029971, 699.936195390211, 676.263031423907, 682.123248569354, 664.169259840241, 698.670606954028, 673.540433137712, 676.089252916972, 671.429680059626, 629.617825528301, 659.980498679072, 690.162061277246, 659.905562455526, 667.42361550681, 673.780171729463, 682.637997313018, 661.228997647539, 658.182888707611, 662.009144218119, 639.115863706269, 664.799625916883, 651.515176624897, 687.822924569635, 682.808660065688, 695.258414533653, 668.246794251996, 653.713309666812, 650.864642339946, 671.804755955066, 673.99324148882, 682.723834531093, 670.213622604201, 667.617178750377, 665.331154397106, 653.955393381219, 666.684421895413, 656.264067988754, 701.923386086636, 674.016395684037, 658.981525858208, 675.052721596943, 672.926728300433, 638.117219126932, 656.917544545885, 639.284823264943, 660.375052480515, 659.617697711575, 684.968517380625, 677.473230148019, 666.200776152055, 668.969103440565, 664.931759251175, 713.084201645367, 696.727582726605, 674.374990678469, 678.702883428046, 665.875645933609, 691.565328226125, 639.475959846332, 689.199678258013, 654.003645246424, 669.235750051205, 686.453827539684, 664.289456916739, 643.054285017924, 654.907514160475, 662.314526206356, 669.129892728424, 650.949086244467, 675.591270146136, 668.376236941876, 664.81655350161, 680.094313202044, 691.460877092219, 680.508687605315, 701.6799278008, 677.216134773872, 674.473165811115, 675.597014567671, 660.395589732304, 673.882693724655, 685.738172022515, 704.682818183958, 671.615858873261, 656.4181044739, 661.75906386076, 665.761170859776, 676.737720345188, 677.361679306099, 654.778091965316, 674.858933431015, 677.500067572977, 669.022725520844, 668.251664978278, 706.325778223375, 707.123717197502, 692.538568452572, 682.139326476265, 656.273299418705, 657.223148725885, 678.67458408776, 661.106854521988, 658.800074517277, 667.483859984862, 670.792148456539, 670.291672059759, 707.389213792324, 710.294620914061, 696.311030719827, 654.172211464846, 656.506680764581, 671.987825207087, 677.046625787538, 695.805227139494, 650.971153370465, 645.020492830295, 677.326348252929, 692.126322341832, 666.106951743641, 653.134135813405, 673.625943780734, 693.576937562974, 664.389765139818, 656.261981612597, 666.326328156002, 661.600520655787, 662.489923554761, 692.388510648028, 659.220669431897, 648.269306657188, 680.748326429965, 666.297577537534, 674.987634546999, 660.688870664623, 687.79796078362, 651.888755820694, 655.882429800381, 667.529130633102, 660.667374312961, 663.234965097942, 685.037629274388, 697.491791845743, 649.040027425882, 662.262765024071, 665.420159601926, 675.122341260223, 676.496817461034, 641.135952949059, 667.556066039485, 666.795106307099, 669.155102241326, 688.683531491872, 707.406784246082, 689.421918984523, 660.773411231212, 696.455090255552, 676.146497859384, 683.587608077103, 680.134098126237, 681.356406078074, 667.647480533355, 697.614906512234, 704.091181300985, 683.504618917489, 693.846718782029, 637.27877576795, 670.331889250302, 691.054930352902, 673.216516904996, 659.242169292194, 671.551900838176, 656.493259051064, 665.270169619503, 704.351152380754, 679.02173793827, 691.481947161376, 646.582086139429, 661.224324288712, 696.441970478956, 664.005621171995, 647.29879172422, 651.958370065449, 652.291608062454, 646.279922762341, 635.719559447824, 670.166578188788, 653.200363891845, 658.342902179657, 683.434134326315, 696.991113584983, 667.240638010574, 652.178196815252, 680.251963198934, 648.976923734198, 663.912470764604, 690.727775117198, 663.579245553656, 671.476019155871, 668.723440952039, 668.466007842516, 677.98344121628, 680.923174288148, 692.137440396774, 700.314021196008, 672.906702855841, 682.242800985258, 684.914526206137, 661.362476561021, 704.050982207655, 673.669089872697, 646.852389829578, 670.76039877671, 686.558204874138, 678.385655985547, 672.58612504215, 665.247930039021, 660.869087807699, 696.374326379624, 677.774784723764, 691.777336879863, 666.47654434317, 677.17101308307, 691.093605761444, 700.396919404302, 657.444847816565, 661.901185072187, 670.303513827913, 669.261165692746, 671.644843537469, 677.735028340091, 675.562130421932, 661.391263707271, 669.241113646301, 667.213600113511, 687.493892075456, 659.857378626345, 661.80358763063, 683.118424365793, 658.212958624235, 659.001410709966, 666.128087416873, 679.581495656321, 666.685083519047, 649.687461192729, 675.604808193109, 695.33751824156, 634.63571487217, 679.892984732269, 683.418265504827, 687.377840602804, 656.310588053947, 671.474745571555, 670.516483793769, 668.964879206713, 669.819660266742, 687.653957601718, 675.948861949305, 680.343217362398, 651.072049793377, 665.722455068787, 675.410740519942, 683.231485023865, 644.398817694028, 683.046703742588, 680.3245123824, 677.136338883745, 690.019874214196, 686.007002595555, 691.743244108994, 665.962466192944, 693.592072870647, 654.449877504799, 681.242633821415, 679.074154925718, 684.738979284827, 671.532047518349, 658.118394719792, 660.982658517326, 664.681939155995, 648.241418697644, 637.804150119747, 656.289370993347, 670.515093530098, 674.348344842801, 675.968757772084, 658.781135118891, 654.083482314649, 653.788117524565, 656.551008488927, 707.75868826623, 633.211321245867, 667.27144158026, 651.305883178496, 671.4559718134, 690.037714312404, 694.428861357377, 666.567396500531, 658.330840992187, 683.328612177456, 662.96525514041, 635.538088997174, 645.228125206508, 659.446624833618, 692.254418452597, 679.963767072492, 683.632444737621, 697.820598578065, 661.120649648352, 678.06879686371, 676.667090784441, 672.698705186429, 677.480962968185, 650.520356202654, 677.316590711244, 685.031987669534, 674.732629224645, 692.731627571512, 682.505870370099, 673.120686285581, 646.423181515288, 676.862252665776, 707.759286953633, 653.527199521255, 680.456170991437, 651.56541127709, 662.922799700818, 678.74851015452, 668.212842528306, 684.514278030893, 659.415198847417, 678.280467999554, 679.063920383355, 701.005777421307, 691.5461358336, 662.859436330673, 656.816839578185, 658.647300468929, 687.991177203646, 682.192457421856, 663.926638776274, 657.392767054595, 694.468823305016, 685.206913721893, 686.027714217196, 683.868152989965, 713.359780787037, 677.573828315497, 676.292769904495, 629.539500546197, 663.907699641169, 670.889976765412, 660.876105265469, 672.022730580993, 667.140060015152, 662.152360193568, 699.92253339549, 688.799951716171, 678.950159249147, 667.874708591327, 678.054355529037, 684.050713191994, 664.652173579224, 649.069566158684, 660.599175673961, 697.452661439824, 672.569597891149, 660.319499943826, 642.507141973862, 674.751607183322, 681.049922337806, 667.563326702748, 696.603551673776, 664.304461318675, 666.919851138015, 662.117150075016, 651.274349581081, 644.921984744733, 682.128143509635, 656.131141938044, 700.937755784702, 696.936834248446, 642.765700560482, 666.811723842062, 653.881413676535, 703.744277492503, 675.630207624115, 674.90517154611, 651.054003535167, 667.012799369094, 650.195547526894, 656.600397914176, 652.190078773222, 676.959776792597, 643.266762803646, 690.696030652592, 699.864071352053, 692.876392511517, 675.401185801317, 700.783333486263, 673.419925426699, 680.690969611917, 676.081869120028, 671.960036205259, 666.849198268431, 688.200531333802, 673.885060670302, 674.750786397129, 660.754173900733, 657.95333709844, 672.682774039186, 665.14785885824, 654.20662034129, 669.112755192994, 676.623020372025, 661.234411654625, 655.805403633706, 673.305245918061, 692.051845057055, 693.023351172921, 691.762658553581, 647.842894123337, 668.277672569544, 694.647975994068, 679.630374291372, 681.49800717694, 695.519849863587, 696.868794136013, 666.865607415654, 649.13139734539, 666.792126257879, 640.486816165837, 668.137409902549, 701.05060524332, 687.612297985516, 672.801005270375, 703.77667605919, 661.882840441895, 702.680481789014, 656.759657698036, 669.288154453439, 668.390289973053, 684.885812476779, 661.831191243497, 681.325145941902, 640.760202901055, 657.056058831351, 682.574658147609, 691.437417789747, 665.405586559142, 670.48656480595, 668.894784449877, 679.957491383973, 668.302458947427, 646.034668513153, 668.467404703189, 695.764687859904, 689.749413596458, 670.981584119894, 655.435280793542, 681.175955093713, 680.552414856198, 671.714452128846, 676.592927690374, 636.411064418401, 667.047131753264, 635.725216399798, 668.409721986194, 664.37463919871, 640.192535574, 710.283243448289, 680.121688531141, 672.512942239195, 674.65256026435, 637.020281266976, 667.397511073584, 648.373315592355, 687.106322660222, 677.47116870398, 661.813690296074, 685.265369693885, 642.717712900145, 662.897898830028, 652.162197017544, 667.862551875492, 669.704075976592, 655.573705429657, 680.819987749431, 656.771239934537, 641.374514915079, 688.376854701385, 675.114751286891, 645.641499792987, 651.004534258222, 674.773321040844, 651.786445228332, 652.315923097419, 669.845185689804, 649.166015572805, 666.176282027348, 683.276941056321, 682.612768224986, 691.321175896111, 660.343431655291, 674.210530537066, 686.543604324972, 663.062798694493, 652.65653556328, 677.944791292513, 673.434658320492, 679.466110921406, 644.298795630972, 663.113705505404, 678.570030018662, 666.081609957723, 652.371449261763, 651.790056702605, 678.195482727758, 673.708738792561, 656.971827179147, 654.107137683985, 642.257832647825, 650.831587535586, 652.140954836896, 687.238143632822, 662.482961158541, 658.107257656168, 658.909354725911, 665.514140968379, 641.502564814012, 680.001532442649, 658.850400364864, 669.13195842779, 673.702606609063, 673.806990571362, 693.818044507957, 663.57684866485, 671.374023954819, 671.842683690456, 688.332350432473, 697.938223871378, 641.249228739583, 689.488986515342, 650.33385618738, 644.639137274666, 673.91368669857, 698.644342765885, 666.251714679762, 687.641405971806, 673.891067431394, 678.694692980101, 669.683537055207, 664.988446762093, 669.713255529292, 673.27533116198, 648.817750214365, 677.603912070965, 667.888006364942, 675.062929128169, 675.35066029195, 676.515773566141, 653.808534056193, 669.749704548641, 638.175155953407, 669.468967510892, 691.812483993065, 643.578947133116, 674.381638883263, 698.835913080538, 672.545990863725, 676.01881105256, 696.811857742017, 649.052876350431, 666.326232315957, 660.562315863134, 672.692623175672, 713.821211170739, 646.166764384198, 661.65232142474, 667.818392180388, 649.203046882814, 681.802595614326, 672.417584380113, 710.192473427678, 691.979156563606, 695.544909807819, 652.660610970087, 658.571060806671, 669.948318737834, 657.302956890902, 670.712753413874, 668.257398015407, 708.357413975933, 663.283189776261, 641.577850683982, 647.861178214229, 697.284047301974, 659.81860415187, 690.677110158892, 684.267451725903, 683.141323748824, 675.678055641407, 682.865472184492, 682.363145563265, 692.416608324245, 687.417003796992, 678.713842693891, 667.485920295988, 670.937025050879, 680.025552014007, 698.869136959787, 706.363023844731, 678.441666544432, 695.965653150014, 662.947967309753, 681.964100274506, 665.235793806752, 685.476554589179, 681.078505575823, 709.479366145738, 681.844059668591, 667.185711298593, 668.746440619248, 678.61669310558, 693.859804680007, 661.57958296661, 654.020104377089, 638.244822728907, 670.354250853345, 677.504736420944, 636.517567190375, 677.96717170282, 694.288997004025, 661.527351146952, 682.964174419603, 638.115290597101, 704.309550909403, 694.380451960654, 670.743534031715, 685.919859420409, 666.723743456476, 660.208108064049, 679.788986345039, 648.351196542031, 669.927618155935, 684.158592894338, 659.054273432569, 640.341786285186, 659.227122961255, 657.001839436578, 678.888321148311, 675.864960568884, 646.664158918756, 655.807814197917, 685.035839398975, 681.337683477515, 678.795150613146, 689.706652195001, 676.348874387152, 636.506807040721, 691.397661732563, 681.86205450313, 672.462856885966, 664.359733511729, 700.026008290593, 680.16230249951, 667.501636827658, 698.36234509595, 688.26955630209, 676.071214639138, 673.498466749141, 665.681616947173, 689.246463929776, 688.799586564936, 713.91415395841, 670.013983997679, 668.570537027861, 676.813852907847, 662.973559341025, 662.90809821398, 667.019406045476, 654.204815250321, 693.438253023859, 696.329236517316, 694.438517937361, 709.000997866929, 664.13786684407, 690.538879764766, 667.719097907591, 658.036271079198, 684.862215765349, 639.961546032021, 673.412278807804, 664.223296450615, 681.768864487219, 641.946182700731, 673.272232657246, 669.095122482224, 664.811353492109, 657.713480682466, 673.850131373563, 674.424628196125, 669.32735886806, 687.487294394766, 685.802653774729, 660.453833351083, 708.205293370056, 683.460772835732, 683.523458860827, 659.094887157568, 661.420268908848, 678.457084431439, 684.341371561132, 662.81541180658, 682.370479088677, 648.191338824348, 685.90507929129, 674.676322830623, 694.793689924678, 692.499349145739, 690.346992723051, 653.311388005281, 695.147799504682, 650.886081353891, 676.215368671923, 692.725926926287, 701.403828277132, 699.500194234021, 636.311670620077, 684.699797984236, 675.047781612095, 702.716853410725, 660.206561808172, 695.061886840398, 670.622058690707, 680.23768416656, 647.74415804916, 671.573262350842, 677.639547017083, 679.578207481066, 676.224080965177, 660.244488433724, 684.448703691781, 683.359059370256, 670.278560137041, 672.724351747553, 648.925601518037, 674.92812664362, 667.571242366262, 676.027140163598, 667.06441263697, 651.459533181972, 668.853594836938, 679.250181893989, 654.369946411082, 677.955053349511, 666.363109231237, 686.703475115576, 651.824313573981, 665.890461014901, 674.941845409206, 688.453461208704, 648.097348138845, 684.098187591957, 660.702880325605, 688.968926305002, 671.137251396456, 677.017621638125, 646.679357195278, 700.909976032885, 686.011000068946, 666.020870825971, 654.253414351623, 669.448581138709, 672.831599944339, 685.744261419811, 695.616744479735, 647.432290473789, 675.424853155045, 675.966577698243, 643.132509305405, 634.981299462698, 670.612844894817, 652.999757873685, 675.556395496659, 667.791300488794, 639.896515756383, 705.921453892853, 647.48610181032, 667.087810715665, 667.498271863518, 703.516124865293, 667.306911085967, 664.909602714268, 685.335656482835, 660.572232233996, 663.977984783521, 661.646036279425, 667.779078674621, 678.127473669417, 677.938097778271, 678.712261320387, 699.743016983292, 656.964310817493, 671.755915026854, 672.162480713757, 665.183973302697, 686.707676735258, 678.038414373057, 658.645983018507, 672.075875278891, 683.48640361154, 658.083381023215, 687.062258151608, 693.93956813886, 657.541719151068, 691.687111331836, 670.793406503642, 688.034842305109, 692.236077122251, 670.458853997114, 667.570372648319, 663.366463895807, 663.654365760326, 629.771661554273, 648.114305156783, 674.820978393382, 670.706985839283, 663.06914073501, 679.71005766845, 670.683050997896, 681.298796089611, 675.378736294761, 671.635889971798, 686.698441907561, 656.450529397836, 691.608564405212, 674.369090098471, 667.800946270219, 677.257506138206, 654.060185965347, 673.819186243986, 664.9340471312, 658.77666169498, 672.567458015319, 659.708040786008, 641.53288060573, 665.830249002647, 666.954209898906, 645.416604573683, 674.989738617519, 662.898833948254, 661.562583335062, 665.570186899434, 678.615483748853, 684.006533682888, 674.755547227592, 683.494417708915, 672.211270355928, 632.356206431541, 689.159672725186, 677.694625279349, 666.865138177955, 675.892462425788, 678.971895348261, 670.615677189586, 678.036859165145, 653.431481478069, 713.462426666869, 674.752503978635, 664.536118666985, 672.155981303299, 659.691270192856, 686.929272706047, 645.915692291758, 678.261587892965, 671.413835663779, 668.772464470273, 677.56910276313, 653.979569341051, 673.524268515469, 696.893018478168, 670.914688607563, 674.373865105755, 695.776396050708, 688.516186536754, 681.403008497169, 682.488386763421, 681.567201641283, 685.564769097891, 690.635129752634, 684.75759789861, 689.777339790251, 685.594098173782, 664.472102760996, 672.61911619687, 676.209205134949, 670.204087388177, 644.861431769183, 664.092353970669, 646.987164852211, 686.681151456106, 649.599690441342, 688.322038692458, 680.396177581574, 680.422155287175, 701.898405099678, 680.736561333599, 626.873534258194, 684.957603088331, 662.676414244365, 668.741734157053, 661.901997236669, 690.105092204556, 658.645331571026, 685.135411209619, 668.133707247072, 663.11983900334, 679.484186931726, 659.035604207755, 675.044146257811, 657.232285240665, 661.115509499505, 679.773124415577, 674.410156114998, 660.713073174673, 665.326778899725, 676.89587191248, 639.983774639666, 706.999464649978, 698.020575983121, 673.989220432666, 658.954922969392, 651.956280641489, 689.906466410362, 671.585738924066, 708.553364615582, 657.692184275765, 646.776071031126, 672.532213748339, 683.8901623947, 646.912488293917, 685.415816587673, 659.378577429983, 688.326350221658, 667.963200623984, 683.046468866901, 677.503132135446, 653.884625451705, 642.601819607889, 666.679876410064, 673.776187066973, 645.527017745478, 667.338696896657, 676.238089742033, 667.647783664627, 655.939785782007, 671.233273279275, 646.027506157784, 706.012880469921, 676.969612143704, 692.503362318909, 678.716915559829, 668.330249141412, 683.144700739708, 692.499155476352, 691.651357326446, 647.084389846635, 705.477523113166, 661.053263188725, 683.369060746808, 694.321409702424, 684.313412829042, 701.096482606871, 667.552083079739, 693.082153927568, 675.917083129224, 678.388231125718, 686.035410138884, 703.794917642682, 671.926967338643, 664.166233534506, 665.591158183871, 708.055377164642, 701.286479148844, 664.458145433244, 670.630434444481, 640.327184209295, 675.273724386527, 681.550810923378, 675.098868418156, 660.957497514285, 669.113821533962, 691.874309384464, 657.179447468371, 682.466416959538, 689.986976411807, 666.942442695866, 672.082872489167, 670.87798886011, 661.728726143097, 693.243304744391, 667.828303231378, 631.315236037495, 677.236784079394, 658.492518467561, 675.910349663616, 661.076044572579, 701.906655561849, 689.825428087682, 664.027051020593, 663.20179190359, 654.457872577484, 677.531779905608, 674.770755627103, 661.19683176922, 634.295755812939, 685.872533914547, 681.088811221405, 649.937227885463, 683.787804761243, 682.819097006365, 658.508780820066, 668.962703038458, 652.454079160715, 689.723391036108, 669.697891779563, 684.00140174469, 688.26827573549, 670.758609833761, 676.197606887306, 670.695430695695, 677.297518184325, 689.692983799575, 681.359047065523, 702.636127518587, 664.807634938141, 679.647101316542, 679.869578178185, 679.651192386592, 678.052748025392, 679.030187414992, 652.644820359682, 663.877789229017, 664.902497164779, 671.322522639718, 661.470448361205, 676.164140704219, 660.276976480781, 667.691892351306, 647.670969878341, 679.759937823827, 679.052027805038, 682.93789575526, 665.398112894038, 674.637020681797, 678.711428811566, 652.400512983491, 662.153912438885, 656.522452969809, 653.045498312528, 688.90383513196, 680.717420427568, 667.119871063842, 677.623280349849, 651.211795249646, 691.938696068714, 678.277445931441, 655.652111073807, 676.070598048292, 631.15353301734, 676.868388259674, 670.125668688996, 635.584504718411, 650.368865626332, 671.527033058404, 687.641342732525, 671.988557169036, 674.342076747007, 659.848828090471, 668.289905291269, 661.922509700992, 665.546838980995, 688.70796337131, 684.995599307775, 680.629312077502, 666.98015212713, 696.591568507368, 644.004705859388, 675.769144370008, 676.595775819473, 665.318993876247, 663.993956488279, 653.718847203156, 652.951326465722, 684.268509023074, 655.445572441208, 691.968339216857, 661.782157981437, 683.316816556097, 687.412086392691, 688.987324844719, 679.314449278006, 683.917957970433, 674.997175291855, 668.698047483948, 678.945824566827, 650.361420005731, 676.240430988704, 668.034796108153, 662.002706624185, 688.428449865503, 667.403397202549, 691.481610138205, 665.443608420183, 669.678784741721, 650.123367385238, 657.665603061908, 718.715137501309, 675.002722590388, 659.523824953782, 665.821921032036, 671.938159855908, 675.909764391233, 696.134254575229, 703.692461036551, 666.043715120677, 648.049318015961, 698.078009204643, 667.809544749961, 650.126894742683, 708.35562370959, 688.846492769388, 669.442137487049, 660.615642064478, 664.920369948526, 687.415152835547, 640.339732228694, 679.830965114812, 705.081946657028, 668.78853759046, 688.703779732573, 683.519245841317, 659.796530997864, 671.248371866529, 663.802464733611, 671.629103424276, 682.522292496316, 696.327258498049, 671.937381842503, 698.321432617379, 650.654427093793, 656.43052332298, 675.632342070682, 664.576787244613, 682.370525389926, 677.888100769212, 669.661916640956, 662.064722587344, 697.055584636856, 694.066655404301, 663.013161901725, 708.462758140883, 656.264388322212, 649.852272107502, 673.13336077933, 659.856135527478, 682.818905191173, 680.114166514405, 662.181748188189, 664.77980079555, 682.061200348572, 641.44729605809, 668.191486960109, 664.486283319521, 664.89189190045, 673.326271876684, 656.309805981709, 659.96169215238, 675.531153223853, 659.861325910657, 715.179916450934, 695.215103610362, 669.17940377375, 663.907839947936, 692.925669336633, 695.350092406303, 648.905774978876, 677.343051058614, 680.846574226159, 660.650565267289, 684.118009214086, 666.154030048825, 658.058600527709, 646.170847688281, 683.680823619998, 664.787024117313, 653.019925522553, 653.656793000037, 670.426080740255, 695.613331731979, 649.578044479687, 625.371794959516, 670.941835178683, 686.618230618918, 702.760833431279, 685.707089275413, 673.230545759711, 703.077403385269, 682.944124087536, 662.110459517499, 677.377739902072, 671.878389272401, 695.032071268258, 690.160215370729, 681.063310874648, 676.142752893332, 664.254762860948, 700.18341076748, 670.557751795083, 695.277300008515, 660.146136266874, 666.69413495143, 667.740094560803, 682.186068325979, 669.58303712894, 658.210560457175, 684.209531361678, 681.312139368018, 687.193623203752, 661.957115269482, 685.627026482965, 661.400966887199, 673.589438016556, 694.647363502823, 680.503359487876, 685.925586785232, 680.60110836409, 691.024835181934, 632.383866073252, 700.6087446163, 639.225566930941, 649.96285835008, 650.837255938122, 651.241063862275, 657.140170945083, 665.263259224088, 680.469437276377, 656.751689365392, 654.919004917765, 672.794702203638, 663.276052262544, 655.083765395607, 659.610078581591, 670.435685468964, 669.638615716142, 660.841782746284, 657.963894419691, 653.110224217066, 698.984933133274, 662.57858208513, 684.044450707819, 685.545732622209, 684.440506359809, 697.280570489137, 677.663989326586, 674.664374445418, 681.359595747656, 661.873446536377, 668.125040620687, 698.481243456434, 665.94384033873, 650.259871779866, 643.839252665305, 681.850461675907, 649.652317706447, 651.411806002393, 697.545921336279, 654.086822974313, 686.176186951449, 646.607017695688, 650.730970937644, 663.596925448512, 651.904485716922, 689.678602001752, 662.798162565522, 675.754297118335, 677.033701642622, 674.491037026988, 696.393221518324, 676.802133032738, 667.820848320552, 641.93729879531, 661.662739201564, 682.494073189658, 680.083209097187, 661.312355261085, 673.825245389169, 672.582129397378, 657.630967385721, 662.098197519014, 653.485768679328, 673.462253142745, 671.040458257351, 675.550154351405, 678.082684349551, 670.006636328337, 671.035953668256, 676.434353012166, 656.900370401767, 657.529523818253, 694.176620194195, 670.833361337485, 692.829775028812, 683.085907534292, 661.363372631016, 692.373924655344, 651.395817605338, 694.451515857816, 652.600402282316, 644.831594079153, 673.267843694906, 665.438045124694, 642.374858100129, 675.715097213017, 670.978266250194, 692.299379576493, 669.28978915841, 738.582166000934, 649.435823207138, 668.481364295413, 655.201518256111, 691.616019368963, 645.427022954684, 701.360296839034, 689.365177864445, 655.012617944123, 659.462968676936, 682.691605104002, 669.891294857363, 662.145275730144, 686.395252040755, 687.095433945726, 690.015507707133, 671.683445094149, 691.629333090668, 660.071810185671, 681.494716283715, 668.772692375633, 671.932657939485, 668.973139413452, 689.937653823186, 678.648673720172, 695.953315768766, 694.029699884292, 643.378592303334, 691.761193360012, 664.794474334749, 684.47910385378, 690.407310406135, 687.463956657854, 675.299876969361, 647.890795026208, 692.847008476583, 671.556569995058, 648.320512791248, 683.102118882158, 671.967162972904, 674.185722612337, 645.951247693214, 669.054019769805, 681.308271467479, 676.660629248985, 664.23420230843, 663.464557240403, 659.446564179087, 685.288205583903, 652.974455530949, 678.548843199046, 647.05281626224, 666.678437381555, 692.789468321447, 685.696826570213, 697.651415484189, 685.049032970719, 638.080740328371, 662.575862942453, 687.587567732613, 649.84253315937, 662.341848837539, 659.466198671072, 673.155812553548, 672.408636963158, 652.292420118938, 651.814832448521, 667.294890975216, 672.676122516702, 653.014249592381, 700.114118231869, 657.474313599891, 651.400373923802, 694.449735424046, 651.263714217504, 687.573262727347, 658.580945773791, 679.284277699725, 659.855757050133, 675.209214608966, 670.364953197201, 632.744514573147, 687.912122334352, 662.736825925832, 641.45900035422, 682.55632044384, 687.166768529926, 689.242967018896, 700.832879141596, 654.763909968298, 662.143432156618, 649.582437091399, 632.741277522782, 673.4720161195, 684.468196976904, 672.825088969427, 664.878739330882, 660.403538434453, 660.122082607457, 642.408273298263, 665.598208603116, 691.652737548347, 672.51510306905, 670.265421691469, 640.236191397242, 682.340306961226, 691.601920778332, 663.998174873942, 670.189052668254, 635.353734847237, 699.172352679056, 672.070527263252, 673.086200532187, 669.321856653823, 688.498454994141, 663.907667424788, 666.814128586068, 660.389990285535, 641.344414476818, 665.718529684209, 671.56782390184, 667.245844307334, 689.914011370784, 653.951878975746, 680.035834076464, 655.821002468777, 682.468505163454, 693.104213349298, 682.938372385399, 704.053421734197, 670.521254159082, 664.391738344667, 651.506547392961, 650.128730182407, 671.227921046572, 680.759660724803, 674.479735768285, 676.367467354097, 647.486322967332, 696.150189482601, 659.087980279604, 653.873769087337, 683.393942143371, 680.686849265831, 664.941509880384, 664.691598686182, 653.1905577716, 660.537000914652, 657.199848175168, 657.4254025775, 660.117324243213, 672.72603191929, 672.992566972227, 649.439845091848, 674.779111351054, 641.472297134689, 657.853608507432, 709.16828263682, 678.787905428286, 653.395413156894, 647.911515219252, 662.29874293442, 676.666955447331, 690.038816020131, 669.324541123902, 689.33959118264, 670.564838976462, 657.770055439081, 626.688152584474, 657.375531165022, 680.107924858553, 683.53676927113, 661.628501227661, 688.940277513458, 693.189934367283, 675.278569112234, 709.560818952805, 633.470267841748, 640.643224470952, 702.933426468112, 710.234820420211, 655.76953669827, 685.56901057238, 671.200064074519, 668.974649806363, 678.069240831378, 689.182906844094, 668.057783815168, 661.498583459349, 680.021986233131, 650.726231251194, 695.686500270987, 640.280960963505, 668.933797277917, 687.673582402724, 648.776798356674, 697.146361618341, 689.23953414726, 664.858289444277, 659.154762299222, 629.748989235622, 653.733663897316, 679.227297658462, 641.289189558079, 646.39605603763, 655.957361357675, 684.198920597115, 665.309122782678, 666.754290719789, 680.77247827272, 674.990962748752, 667.226586612731, 666.245676848676, 671.996638285764, 672.601010711024, 675.753893796546, 638.438908454211, 658.440994374396, 664.960927458418, 680.786199051541, 679.874011694869, 664.994368668977, 671.063508925572, 668.795645177966, 678.249440024158, 675.042443431547, 687.130815036898, 642.256624270863, 683.67047397362, 658.833454324666, 652.629768570307, 663.506234512461, 664.060543103966, 674.403742272332, 674.413417293725, 685.8079314335, 664.070426095285, 677.126079051953, 668.856782030701, 653.36831582898, 663.74849890298, 665.375377289574, 645.85337964096, 668.359077250688, 660.092180870488, 663.446692555798, 666.879376670497, 667.710632182703, 681.202730637132, 670.199012116027, 674.408867698582, 682.211139344383, 654.20833796455, 653.574059530154, 669.651254662806, 690.496445936893, 685.249571317095, 679.981641765856, 683.943917826559, 675.924804531491, 705.483355752107, 676.75959831079, 658.219762767191, 682.848630728465, 663.965384724089, 668.633598408041, 701.508220287301, 653.313633437573, 675.234297092065, 696.903189354874, 678.39885094829, 677.459208033734, 658.540877911702, 672.644712517181, 650.867002505802, 656.851274908527, 673.678039681464, 668.244518514946, 668.300564666476, 613.931875285393, 667.006209961095, 688.899261130736, 670.765714465726, 678.273655267649, 659.827858825318, 675.917745242884, 673.028137048979, 645.766190664655, 674.486355374287, 678.950974714712, 675.74120538278, 659.549196307713, 684.271825576883, 647.161592399204, 679.448467979742, 654.197161108945, 685.54341808388, 632.874667140068, 698.947633947576, 668.380384561125, 676.533958180583, 666.466854324664, 674.299049315128, 692.946411895444, 677.596685573648, 676.064375632133, 705.441761621117, 674.27459757834, 675.157060824435, 695.924779752621, 662.24908118591, 633.194903625455, 651.222151562636, 663.237378124696, 681.301265567672, 685.551741371013, 688.124672971001, 693.423210369892, 683.715069803463, 671.107374524842, 687.905125764896, 687.21018236946, 679.027561381349, 672.128335819974, 664.582293841515, 669.717571124734, 666.728709091823, 680.031873387388, 643.052847058058, 662.268604128587, 711.3554943634, 676.929837810834, 675.559723612882, 655.186788073686, 668.312480464964, 693.473268968131, 665.810358509412, 690.023720257072, 658.148686475155, 658.616017545022, 689.928467733461, 671.678013701242, 679.883990607826, 696.028761202051, 704.458025508488, 665.551228069019, 678.582787287592, 664.434710831379, 684.449295983793, 663.151060653215, 672.152242033761, 661.814003413092, 680.149147234092, 661.147696750409, 722.664505889159, 688.354983308495, 667.313696581267, 664.242874130394, 665.657521897294, 652.814865951542, 659.580087518469, 700.470879124296, 673.179762470376, 675.325662386184, 676.93012852725, 650.08248895055, 685.78564818178, 669.335628534393, 688.669204223965, 670.756365573425, 679.006894525054, 660.290637223874, 661.224023945261, 669.781881571673, 671.134018249439, 681.471546211375, 664.37976185136, 671.03055425517, 707.70234906113, 677.117032306688, 645.631068374414, 699.544811827071, 650.20419951747, 644.616989145364, 667.984936687291, 658.513118797586, 686.260372547567, 675.224113838841, 677.496033568122, 670.176895182337, 686.482381703838, 687.200843122832, 674.235247181228, 640.653435444846, 654.288040597702, 689.700715293978, 688.15965644541, 669.316251603438, 668.227758227762, 675.541075073901, 670.614866189122, 676.449155967496, 681.922025248847, 674.36248299898, 659.815943998273, 652.49012877048, 680.875834893158, 675.276636780994, 680.304528990983, 659.004090520471, 685.314015554819, 654.363404751764, 650.073756531497, 692.431371882042, 664.478341679481, 679.239152665587, 700.839235144833, 668.359784100023, 676.631584949912, 668.177057350642, 690.262574814305, 649.491942201866, 681.723338393925, 694.556827045418, 658.81811284743, 687.479382080929, 668.275761044187, 650.638098396694, 651.960323649632, 627.781729992175, 660.848646404917, 680.384545966011, 662.326431867756, 688.001882225706, 672.789335543755, 681.365071547602, 656.937095982673, 657.972023214807, 668.535931822902, 690.028400673256, 687.717316098063, 637.114096571579, 652.222983993662, 665.073514543013, 674.257127501864, 662.815650114687, 697.803601761668, 661.840763547161, 681.870729188886, 666.910448196682, 721.465456535595, 707.979662682279, 691.480050603372, 644.035891327717, 686.318536777817, 662.542562919406, 647.011529115834, 666.053662834681, 718.809059524559, 668.103596424058, 684.250160911535, 653.337970293283, 679.583888268041, 662.404093453831, 663.633414348307, 647.620116910554, 657.299449691429, 673.786617246632, 668.194147132412, 660.661211992142, 652.67008086463, 673.205041749913, 677.957876198406, 666.759433343165, 690.684338110441, 667.042615794577, 659.75472789771, 668.582337618218, 666.620761103106, 671.013607046469, 677.760088976505, 680.154821289487, 677.903355728708, 629.375899177188, 679.025955723028, 690.339069563821, 658.366231603248, 680.257894050528, 675.39047874418, 682.627699651419, 693.482839844326, 661.575347776256, 671.246241352674, 691.840308392318, 706.972444492011, 688.7020160215, 679.747427363594, 663.883388330668, 654.16575381318, 677.582418157604, 675.06011225022, 685.22356733076, 690.606919773166, 690.103389625764, 682.747809453295, 665.912715563992, 667.03221376392, 685.915905779669, 689.420032566532, 687.115915325929, 668.348874736616, 673.03417528139, 674.86321132173, 676.852558199021, 682.197094124341, 644.922388115289, 723.445193990653, 694.200086829008, 672.793860147505, 689.087662813988, 710.320926174851, 647.134320968189, 669.503529372959, 664.346907726474, 680.196896672452, 666.135481100276, 683.24219174114, 666.990358464649, 692.912318880175, 700.426620465993, 641.740608616627, 676.910986998918, 653.433924046886, 682.482065038609, 664.640736566928, 652.60665676476, 679.878764987553, 675.162845394912, 678.745697467385, 708.571483398787, 675.002628722199, 670.134483600406, 668.472325528558, 656.662422098728, 677.013233838149, 676.651567856763, 654.68035133746, 643.880587692254, 665.525795529846, 677.109635985436, 667.550868390589, 693.004650466888, 642.507938546306, 686.865668261565, 669.373301114489, 686.383091779236, 699.685849961837, 667.085154642044, 664.319955041514, 703.232485390934, 674.498647885457, 670.120179792086, 670.336126967225, 684.168039784677, 686.260303073311, 650.335331518486, 684.356626333308, 661.777899210765, 685.55662772835, 663.100427058306, 666.78309661493, 655.177752930241, 683.454194155668, 686.353386492186, 675.525884423921, 663.985286823535, 648.906786986306, 683.954092011401, 679.837533457218, 692.116747674987, 651.009300957203, 690.980445573934, 676.835667850643, 676.877625587071, 652.936057166922, 661.703995893655, 680.464062725451, 661.049444063308, 668.976327497442, 669.091012126508, 674.696621331085, 630.594996231182, 657.284511065399, 670.067613740898, 703.072539828742, 679.602681268096, 655.496354051739, 676.660041390164, 666.704532094766, 679.341611036475, 673.575101820957, 635.201496362232, 674.54382030931, 673.843266636551, 700.766628481407, 661.082080320844, 659.482246815742, 675.6856165268, 651.545456732167, 661.650142578691, 617.677969820181, 680.510566062284, 696.459450729804, 693.70962395966, 677.787319850671, 693.996328453986, 667.095548786857, 689.030593169116, 683.541441442806, 653.52252868287, 675.896640350496, 674.127427662197, 676.129520442481, 716.433923356878, 673.933365506358, 665.739834504362, 701.868734998005, 679.79529096037, 643.516473468987, 667.696940332099, 656.433248693599, 677.521355082596, 709.758683621321, 671.556157124549, 677.995983697146, 640.243538230703, 640.945851264072, 634.892801658418, 646.569246566694, 657.6662125491, 687.930207817693, 669.937811148046, 641.972370261546, 700.21372628118, 647.331331357002, 671.319446287835, 648.507155654607, 682.403324986198, 674.788366070767, 710.85112576272, 657.723077990826, 663.91342767513, 685.078881755574, 683.77941201898, 686.647873319155, 654.037643883622, 675.624878122312, 649.790360006602, 670.175903929923, 671.425517432041, 672.646239746337, 672.481220963233, 679.825742643494, 640.939183761608, 705.431064996801, 671.860505924986, 702.92232162847, 686.288598675424, 660.723510722572, 691.544814020479, 663.503016616675, 670.266470350965, 663.641932727443, 685.949857941028, 676.590891486197, 658.584249655495, 677.601623660073, 625.044278226986, 668.403239312583, 668.316702454751, 664.608525059152, 696.982459965326, 682.207958986854, 698.692160867908, 666.768464344543, 682.75491349356, 689.958090362157, 669.946528530474, 704.807604046017, 663.933710842792, 681.74854497723, 667.041324628363, 655.489101832842, 700.82574883799, 670.244453516421, 653.313578567571, 650.402736347084, 652.047653757786, 661.847271397536, 690.802378861266, 665.389522934315, 664.887391883221, 685.151450542061, 666.56669448761, 631.666496458889, 693.576411884488, 652.622015633186, 677.494346605578, 664.28101656223, 690.237528205726, 677.667701844043, 674.043363900724, 673.336754003824, 672.60114430813, 657.770825665533, 670.266311709527, 676.937395335626, 707.332609698815, 644.021096032558, 665.42777445942, 717.052986220462, 669.26061393564, 701.198275288984, 663.950330137168, 677.784358592084, 674.607963138505, 672.279217474251, 698.644843011542, 675.328071976206, 654.904333103718, 689.253562776405, 671.557339598515, 674.167160898503, 669.71086281358, 683.155012711524, 641.655881784008, 673.628474285938, 671.678344021753, 678.047452350954, 659.048701669637, 692.738331380759, 657.997409201496, 696.741469368729, 676.200907401012, 673.298017003639, 660.39727305728, 651.25601453636, 653.845261957056, 670.85007781734, 674.045814021153, 657.279223922707, 648.127380049685, 669.425768787541, 687.461685851037, 685.83896751246, 657.589381972721, 643.742567796256, 659.307980729073, 648.501297137472, 660.389779009012, 688.205299516006, 697.615715519872, 699.638840477895, 667.792069745538, 673.96619457946, 663.76210067483, 665.887539988722, 684.93978569643, 650.798918749018, 650.833040613178, 655.426893625815, 662.011560333989, 667.247234644647, 691.85700522495, 694.559883701581, 682.722563438562, 666.187076191638, 639.943990651841, 698.503435060684, 680.007901365365, 665.950938111564, 677.200118037409, 642.167707428813, 673.437093358251, 651.159096501164, 693.315198605312, 645.501812429051, 663.156375341746, 644.252054515668, 646.171647373641, 659.717396364117, 697.0193608842, 683.305461959725, 651.276662821648, 681.834864750388, 669.790217077379, 662.304735810121, 692.595767854629, 645.379852111878, 673.059756312265, 671.477105950577, 670.417075666232, 691.392798747311, 692.568245485474, 683.770033971395, 656.989527154633, 674.681801426858, 705.040300969538, 639.215478227773, 686.184547529238, 662.659568716951, 677.790701327934, 652.239912220269, 691.954644352551, 638.807498724363, 669.487080717537, 672.165530802324, 694.748211190472, 676.776361700962, 685.356671852798, 669.104947949152, 693.075531662431, 682.720550287633, 665.895612937898, 688.659064025849, 658.318147510061, 672.158432390368, 666.095420099568, 653.641014867498, 661.060904170845, 655.81938641097, 689.321656720059, 686.788982722023, 656.353516167723, 655.773442807083, 684.94125874342, 689.009748337125, 642.700317763744, 662.745851464967, 651.710428144188, 690.304959157572, 689.01693488991, 671.515152868453, 674.542808233809, 657.399524188187, 643.73263895159, 647.278657504952, 682.969803235063, 646.911978607579, 665.606220379585, 709.270281409859, 663.468408511109, 667.538025178165, 694.187405977462, 673.051345479338, 703.174822655987, 645.26069348645, 677.121577116472, 642.450789027536, 666.16801676668, 664.945833926329, 686.387626048339, 660.276066378677, 663.797551647274, 671.753399118512, 672.554677198586, 696.489804927841, 646.647704583742, 675.695658241561, 660.777211365315, 680.762404699906, 676.010490894409, 644.063926144499, 665.029769824164, 643.82655733023, 683.516725952968, 700.852283108333, 709.029305620498, 691.674027517163, 661.378997761899, 688.56355237946, 668.386388175037, 685.684035951039, 677.023174984509, 666.248577806834, 645.136835641484, 679.880104253202, 656.793608256463, 648.485709619755, 652.686605145294, 682.537873601251, 683.126423413888, 672.730252675419, 642.18414807453, 686.002845783922, 725.986178358765, 664.673525764547, 683.348578102592, 658.730270476273, 689.765437502933, 662.955100351575, 652.919454585094, 655.741037263648, 673.503720328001, 660.581742848526, 695.322098552451, 663.794275794731, 682.943044986088, 691.651137470722, 688.406792926172, 652.948068182395, 642.601847430113, 660.958567041279, 672.58132445535, 681.911129716474, 674.255345731333, 645.14834466513, 657.698431043931, 665.132693009542, 651.285379764677, 678.996886183892, 687.120929903566, 674.903199020939, 682.037223912961, 693.623840985289, 636.553860336857, 695.134228237141, 628.641265662183, 649.848436954103, 676.616252423982, 669.229620839746, 682.108451776192, 661.330998587476, 715.225197269102, 664.335686514856, 685.846797079155, 687.91075593894, 681.881462931752, 693.889643124105, 651.752091338517, 669.455103430286, 685.820028929096, 665.359858350871, 676.055189448838, 667.937581687999, 674.042393050522, 674.803174362975, 676.414394311171, 675.257501327491, 671.85751216544, 695.677373791971, 696.75935609124, 647.139795260118, 664.35733129067, 667.692002732459, 653.669353436534, 646.467502841448, 652.535379320353, 662.57114844046, 678.189728771141, 677.815849200443, 653.542067228958, 681.859389316631, 666.367012427628, 661.420499312756, 681.194436935363, 658.649426406845, 671.12637976288, 646.229282844687, 662.095991167716, 675.957528932806, 673.009142136608, 676.479910897637, 645.991587345182, 666.270777427498, 669.223975734579, 691.716997502144, 661.720039136981, 689.899790210156, 658.186714615585, 693.450267722976, 710.115176159449, 657.896870016817, 657.867270405807, 685.556130890683, 664.979056883072, 677.49046969768, 647.268708363301, 663.638205510479, 661.024083948792, 672.508095297541, 649.240175052335, 689.591019953406, 665.584049980592, 666.054301022653, 643.275962955536, 656.875179546865, 680.263641097959, 688.556952161583, 646.379166939108, 661.178468649483, 687.014748580605, 692.124477590434, 659.107487484959, 655.704995035628, 692.620312969209, 690.673692188817, 676.886243205978, 680.483281960773, 647.361359059211, 680.403252882652, 683.805419771616, 655.808134682737, 654.66323725249, 672.058774355711, 696.773933645962, 674.258496883543, 631.408422665688, 697.424090184156, 679.260796112267, 659.072723223996, 682.788084142552, 658.901605893587, 659.188565964412, 688.655294221368, 670.810429376647, 669.662155515228, 689.929587812353, 668.29468910966, 702.834974846796, 656.380476309698, 667.217259841485, 689.056777670255, 670.29249272812, 675.14972646391, 665.960050651209, 652.813721056225, 652.857437526756, 664.812389918387, 689.677476450985, 675.359085648591, 676.544704301206, 672.021528379342, 655.585182587634, 683.323227033068, 642.826060532489, 655.618765387975, 697.814684561578, 690.357842822077, 638.213939506558, 663.336638649587, 724.553832683552, 702.596547493167, 699.185300059531, 671.177498211563, 669.016840196711, 669.315799204864, 685.803246127325, 682.036391250705, 659.780356171649, 692.035624046485, 665.884955282657, 676.703104868186, 660.568327320759, 664.489768890525, 651.314248835915, 663.890341289108, 673.833839649826, 656.013083607373, 664.537117686539, 700.273555357846, 666.802696027923, 653.406126696562, 670.204093112484, 678.84069099495, 653.548931680378, 658.12699558575, 670.783830978801, 654.916927625313, 674.923656604934, 676.592890960045, 684.934709664739, 685.900005588461, 671.888769837756, 680.140410522077, 677.192720598379, 667.099889511707, 699.605478372364, 689.126219057552, 659.325137199672, 637.015793095318, 678.595987985731, 656.743404899063, 645.582472888006, 694.58810027357, 659.742630516484, 670.058703857903, 667.62928640554, 675.656053375017, 671.922244186385, 670.815677332123, 651.41872604571, 680.88788089105, 695.782350655924, 676.23190305612, 668.431659050621, 661.321541455722, 688.389760800797, 667.720769937952, 643.582133617045, 697.138467627474, 683.465425752159, 667.182626119903, 658.649845659261, 684.217529785161, 656.563216968545, 669.975792283415, 691.67069184301, 648.634632648763, 682.453617429949, 700.545326731342, 670.028144634652, 692.00654958352, 679.628323918049, 677.782476847584, 674.187714867647, 726.383994640075, 666.043165578933, 673.921861399801, 657.820372722446, 670.965101113442, 684.385837575386, 689.038286900431, 677.317246891444, 663.307352822717, 656.917163549322, 661.769562592875, 674.810193273919, 650.152498949336, 655.978857853086, 715.170060626617, 656.687451881769, 671.468496251821, 697.053009795688, 671.127561951336, 682.407597356816, 692.547695631504, 685.302982300422, 683.145468264676, 668.559191544054, 670.142706941285, 689.012527876183, 696.194781122688, 661.448109083956, 674.250301842034, 718.496025973226, 679.405520992671, 689.05254211523, 679.388280924781, 702.307492409086, 663.426494215649, 666.512458078563, 696.473321321766, 668.831137642694, 697.595909754463, 648.769208989261, 675.655433174693, 681.367083749533, 677.977426890911, 664.218606330955, 681.762673498758, 663.251005748762, 709.165317743851, 669.737229352134, 694.88537353476, 677.592168006708, 667.270302972415, 670.746555477886, 674.151754760914, 673.695373659916, 673.071322557121, 664.189099541087, 654.133746185625, 674.085663209731, 675.854042972398, 664.688317354906, 661.783694960674, 701.862487135967, 661.108698355246, 688.90946649161, 682.229052437928, 694.333936734135, 696.608685153072, 673.911620593496, 664.785344978593, 690.648149680165, 659.740576309592, 662.784900714909, 667.695891076566, 647.73713863835, 697.594295689796, 666.88121055878, 678.061271865996, 688.716393663308, 664.918809155599, 692.321234764705, 699.467180451133, 673.60645703072, 670.345266405941, 702.909528862963, 685.212597548688, 693.200359724842, 694.131952618729, 695.580087021557, 662.608226754709, 653.704904638347, 643.729885358986, 681.205984328711, 672.20993654638, 676.069439221123, 693.701919263142, 697.078796872627, 657.323071575235, 668.342588147031, 679.041899889414, 679.869440751173, 685.466910505852, 687.269086979609, 649.304387562754, 677.708421679043, 656.9823653904, 642.398921538889, 659.452851311366, 671.439886956663, 686.90120914007, 648.389448131293, 697.931011087175, 685.341637515382, 673.364982953022, 684.183090986441, 662.516578527155, 664.776204331798, 680.050895402621, 678.178194388516, 665.119905625747, 653.269998410016, 673.182995806868, 658.823267495009, 677.88628290207, 694.863574144088, 640.325111683243, 688.121774645959, 677.878464961498, 659.871206755047, 681.860423970982, 653.574481156259, 672.839742640875, 663.942083063306, 664.874138923926, 705.50411771327, 691.720154220316, 685.97661793886, 655.010320231428, 663.375247071129, 634.703604120032, 680.031636790965, 657.505603071714, 660.29223665029, 651.099855825503, 646.976464243971, 678.324695835015, 694.165461743813, 686.223549285213, 679.704113404723, 673.692436029102, 681.974209718323, 679.401455203939, 672.105802826264, 671.801196661878, 669.85618817421, 664.77244041448, 666.845878758014, 664.021076557057, 662.802928729854, 669.052909041493, 674.657458072361, 650.986575844689, 667.431323072761, 682.134955527097, 669.770468703046, 677.218349018865, 679.220418562401, 683.725497510689, 645.084394044055, 639.561307901543, 668.481665131517, 696.17294896997, 687.590089523825, 659.874482254248, 688.073304989153, 654.299903723844, 684.295322327166, 648.107636984978, 640.261687427213, 673.964510942781, 692.37800863797, 678.373353853988, 661.618376086713, 663.017691878996, 667.153148658653, 621.050792790418, 656.233848698094, 684.272712281325, 634.031586677259, 677.177961186455, 664.024486221483, 682.751867746269, 638.378320734946, 658.222095385815, 666.503532917147, 673.610153089475, 686.683311229952, 686.39506559579, 670.116483441564, 634.296203251529, 669.065885018651, 666.01565899909, 658.08061268478, 664.576215762988, 642.940434455144, 677.233072315762, 683.611462427854, 678.438100382188, 640.891078403878, 682.426205165786, 706.893722352203, 670.217336288664, 676.351992375808, 672.367695781618, 651.791487841796, 630.531442247382, 695.910381496999, 673.893146296653, 673.575476298032, 656.905854980222, 641.886611017198, 649.851423881256, 683.604405491371, 670.068896969525, 653.60801438045, 661.298102172865, 662.717886294943, 695.173370460499, 690.843896669481, 659.702322341815, 667.492413877481, 686.678152728172, 664.982152806157, 683.270114675673, 670.766492033773, 669.297613270306, 659.026468625296, 673.437457139074, 675.765518549264, 678.80612160331, 663.251490524751, 669.970616025302, 650.265979749806, 665.635303046648, 661.682875818422, 698.300087005266, 668.687865447938, 674.872984977266, 678.971473714083, 669.798256210063, 690.444007760467, 682.617385471724, 622.798741690042, 680.897223907537, 642.341213527254, 697.791682484443, 667.567359764007, 691.74828935384, 668.150990122941, 660.562552209521, 704.231865968986, 665.080427024838, 653.358504708664, 676.216001215465, 666.814157506307, 689.71793470722, 644.748538146647, 688.682884346181, 687.546531077535, 689.146837999991, 692.583953255526, 639.754951542482, 667.36920893774, 616.121005526877, 689.072294480401, 707.893854335734, 642.967679516775, 669.476628571092, 658.39046688916, 677.417755247983, 660.83919264003, 649.713087145719, 675.546181967815, 666.844779239788, 670.930261434416, 691.026456490938, 702.02239580096, 691.938942761175, 694.235907749959, 661.165940004704, 671.882092723981, 674.696507575995, 689.762340016995, 690.156254989851, 660.287891353075, 677.677641554141, 668.134309639962, 668.879910779403, 684.428086131762, 671.417722067669, 657.078952869594, 672.245478165991, 666.425402237025, 686.370544721663, 665.201734348375, 710.456038493655, 643.053449455473, 661.664257705665, 671.455046255307, 669.689434778035, 677.892402437058, 678.004552493043, 686.394134679595, 657.803124721551, 672.904306820752, 652.707479142129, 648.903376942684, 662.912272690071, 681.058097018777, 683.978590445708, 669.339306954631, 651.737446849714, 676.181914893525, 690.876662828908, 666.89915198889, 682.080012038073, 630.692264988055, 670.052737491675, 652.525782169686, 669.957254643364, 682.254457255928, 664.998688034711, 681.976279980394, 685.390228064387, 678.759354433507, 676.854785536282, 664.744500329958, 684.8895907395, 700.851975777903, 685.082207177437, 679.087181924929, 668.068180913576, 640.359282275464, 666.277257504556, 688.031102210336, 669.686159943436, 673.322228637315, 683.458457298703, 651.564523262816, 646.320497055836, 670.905595081923, 678.943121058862, 676.636580727121, 677.947035466759, 677.847858452505, 671.104196443579, 676.799718645356, 667.819408524603, 704.013304089395, 654.836564116814, 661.395777828522, 698.561125666248, 655.981512933606, 691.360419217087, 658.772772696653, 673.895252306411, 686.840148277965, 686.355789785719, 701.002533245006, 677.881436390992, 661.524784194475, 679.421785069685, 669.318776107779, 678.239313338895, 686.938825161439, 688.6460574467, 660.977283899725, 661.732833028127, 661.83785715027, 666.669302168787, 670.202662630455, 658.264139506142, 666.147447657612, 659.780246500423, 675.116980490015, 695.455916733014, 663.823338802257, 697.339367351431, 674.234800351019, 642.260771909222, 675.608339372913, 670.524387242569, 658.006217671142, 683.296150145719, 687.47404550032, 661.285716783195, 668.880762172823, 638.92828822145, 666.501897443103, 662.721681714673, 673.348307003126, 687.837157960757, 669.263637188002, 686.161591716704, 663.850206789489, 657.396911420915, 659.763843238376, 671.736629509192, 658.978549926964, 642.523673829439, 662.848010640117, 654.063940069662, 641.935744860671, 670.553855510197, 680.237795592356, 667.269872356126, 643.023839180568, 679.177621311552, 682.280894799925, 647.04141467873, 680.871167760763, 686.499931561936, 651.394090399896, 671.845841719172, 696.089069026646, 686.152449907774, 688.299258127337, 653.392950524201, 672.337788767072, 695.534649301354, 700.109489866795, 633.592481981189, 655.230657199918, 675.838885310591, 691.934604107748, 666.326441602892, 683.099290107174, 691.932335082583, 682.191975099026, 676.387591097656, 660.557649535789, 664.681941195862, 697.749381391335, 661.864927699976, 676.048980335397, 696.964346293949, 691.719008001872, 680.548877388936, 681.938656873265, 640.314102763356, 666.183867275264, 683.624109536837, 637.659766158055, 668.278535159497, 671.336160415862, 665.348367937307, 682.334937085094, 676.281875238571, 677.897795528072, 660.917210105468, 677.975287445702, 703.451776598476, 684.546073453315, 650.300860336531, 667.092095638322, 674.369535078966, 669.57324034011, 684.999279414622, 691.396815580879, 683.378925923932, 654.080814679827, 703.518197933776, 689.474351457048, 698.743840421351, 667.537333143291, 674.78445022754, 674.676274054796, 667.180085923612, 646.948769532273, 669.896264165339, 668.664458978553, 674.323292597201, 679.466667037399, 656.414637896156, 679.33494167644, 678.372981365203, 672.897945799039, 658.727709413065, 674.145797453854, 678.258311947929, 674.976712877787, 669.24430064497, 650.398733989081, 683.306391569473, 701.797097482004, 662.708743961605, 662.567432947161, 666.05696434565, 690.983829695085, 649.25028040185, 680.543165860378, 663.536845458407, 665.027582583982, 662.288769654481, 681.889819963579, 657.634914183166, 664.267011091232, 673.076731474857, 660.89766533083, 674.808307879093, 661.49099177959, 652.953266516527, 675.459230299903, 659.673060598433, 658.472236538216, 673.034573391253, 689.797920113467, 652.925063317632],[133.384495306535, 127.907212673432, 130.985983355301, 133.765689937396, 127.568120459971, 132.211735523989, 129.756827984763, 127.687620203723, 131.516922475154, 131.376618438461, 130.22951619472, 128.744488799097, 132.394911283952, 128.939641472625, 126.433959829457, 128.85483704019, 131.613170809272, 129.08005880138, 133.648368576831, 135.468377699827, 131.773438076784, 130.046631804682, 130.742702211982, 130.744759406431, 136.34429810116, 127.031814074286, 134.682509541681, 128.737716739603, 128.514244299511, 129.530261660792, 135.331605596165, 132.494801760563, 134.168558903712, 129.837320462829, 136.745960961912, 127.785888386432, 133.638831393143, 135.99059426538, 134.261810233635, 129.651430555358, 133.180056581859, 132.640789863231, 128.914696392635, 134.053362908912, 128.893551987007, 130.611738482462, 133.059932981605, 130.778164158521, 131.192212804574, 124.368491526603, 128.836670654676, 130.453188641331, 125.065520089422, 130.58631940469, 130.077273682255, 134.741469721449, 134.711758913522, 132.983615433993, 130.380014219445, 129.514964580199, 135.816902159748, 132.606638633642, 128.777799856932, 126.506840232657, 130.634485779628, 130.15184638827, 130.80992006631, 127.862808090153, 136.541482266433, 131.274205084048, 125.053692965013, 133.217706988133, 127.387351637834, 136.672103511691, 130.330254366588, 133.506563618287, 142.050222461252, 129.184651424869, 137.378519485699, 128.792848362856, 129.776177502454, 132.289458289108, 129.397020746262, 135.508763392983, 132.709884829535, 131.838742522248, 126.40687453739, 129.258721334002, 133.941490575348, 130.531187858719, 130.215857635505, 129.21197669159, 131.501099519134, 129.969732096338, 127.837298737696, 127.927852059349, 128.707718996945, 129.51964714301, 128.727065986764, 136.486401132232, 130.825455867524, 130.051379854, 126.331245637775, 129.144574586094, 129.780940123101, 130.399341751022, 135.473942174366, 136.561282909721, 132.821463202884, 135.609946348327, 130.078088532728, 125.964154436054, 134.138574731585, 131.711690971681, 138.075280638126, 129.638758130657, 132.331846824787, 125.558526114111, 130.332042842894, 132.589768600404, 132.047744465025, 128.061217222116, 127.994136789502, 128.262890499219, 128.637931131156, 130.229716309292, 132.570120342913, 135.816774387929, 126.532253035805, 128.232832609251, 128.740384585141, 128.477637060954, 129.177534767765, 130.771383435547, 129.468781321541, 130.686282782164, 125.914625837674, 125.064860598241, 130.131112393159, 133.23574545376, 129.800822105274, 132.853983109737, 130.684040786116, 127.862190062256, 129.318437042866, 133.481056808359, 128.990757333662, 128.785726342551, 136.99686411104, 129.35438219387, 135.974016089275, 127.19304444902, 135.70676590072, 128.066602698663, 121.607213680595, 129.37450057669, 130.531370491559, 135.687234307035, 135.788025413713, 126.758601172818, 127.920828724863, 130.852713758386, 134.703006747386, 135.39973677521, 129.956620505892, 133.025184294158, 133.691316347866, 126.141196472141, 124.838023651098, 129.938037923197, 130.03279658796, 132.004693682101, 131.253976798854, 129.123317727731, 121.760796318144, 125.06202651635, 131.893515209893, 132.364817862148, 131.413792083509, 129.937136111849, 137.37453644879, 132.869759778756, 127.269634136, 134.355824429848, 127.84005365794, 132.292188700968, 124.836417389813, 130.034379828572, 128.783277080407, 129.951646100545, 131.226216877233, 130.68204705418, 131.572521548643, 130.752120462144, 135.677551455175, 133.850641889284, 128.834420946798, 131.346265971998, 130.569521623604, 127.945758301185, 130.452661369915, 134.791617012806, 130.51735574365, 130.296814702106, 132.367845386813, 133.732531657786, 130.107886742438, 128.064917851245, 134.309466388742, 126.805995275064, 134.285436459885, 134.23230554303, 130.317753288768, 134.075576011816, 130.477489669899, 125.409457379316, 128.11803486451, 128.082037478923, 133.46839954897, 130.786069332332, 131.38085147815, 128.330647921053, 132.993331173062, 128.358627438851, 130.971537439122, 125.990722251813, 132.192720544332, 133.417394930093, 133.941997983254, 131.245203011344, 134.587577364944, 128.333574151797, 133.287101057447, 131.583912592889, 128.726076568082, 129.724106099847, 130.451485943602, 136.255165527505, 134.13069845151, 129.2046028832, 127.454578837789, 131.532953873408, 126.213429903016, 127.274387367916, 131.634535816721, 124.236003896713, 135.427154996, 127.743465557469, 133.396845576405, 133.553722486481, 134.613966541303, 133.405647237486, 133.108916521517, 130.711653340073, 126.87478847281, 127.705128279373, 131.093143729633, 130.561863797991, 130.57022498292, 128.164417831343, 130.339114021103, 126.044350936913, 131.919228502785, 126.856553782625, 130.280528919109, 135.544030747617, 133.33947746996, 130.802883359833, 126.758801523414, 129.736330276333, 130.005189259273, 133.419430005291, 129.310332057209, 137.435595113173, 129.840551037804, 139.140049149255, 129.474046078849, 129.221480379593, 129.585251923684, 130.210514464631, 138.040022759101, 132.732095031987, 131.079931673954, 131.361479159963, 127.785142697688, 132.362070078661, 134.041540944873, 129.287134181047, 130.630403965426, 139.477946075579, 131.241577896948, 135.470984018802, 129.831317147703, 135.179131778076, 133.820572208272, 125.865769856172, 132.425537946084, 130.887406232982, 134.556516504974, 129.046300447507, 132.788924813871, 133.045687405411, 132.015363333289, 131.4324081917, 124.72188547641, 133.949114509916, 130.266528899025, 128.704693294202, 134.284920617897, 137.85224112158, 129.690089398865, 129.884349675406, 132.558110891177, 131.226610173875, 132.202489128875, 136.161220355478, 126.385337395878, 128.629816001469, 126.768902221872, 133.176512310675, 129.519886350149, 123.956519454532, 130.985168167229, 133.957016774882, 136.276451966566, 136.144105302988, 131.098185075886, 129.931545913573, 130.496844826385, 133.457486252113, 135.303275624445, 130.667642015, 127.561789086336, 130.423104859302, 131.034127874175, 133.662003616634, 129.044109298689, 130.730655281066, 129.827132933871, 134.0779104498, 121.760258959448, 130.216744892917, 131.077056267249, 132.866795952017, 129.507018743787, 131.21030474812, 134.121887323731, 128.353600974433, 129.156620381356, 129.15899669013, 127.253481887445, 132.360210270168, 131.459671280489, 132.262352006756, 127.359634424548, 135.749909479269, 129.75640990003, 129.825928127529, 132.056638896858, 126.889602710878, 124.414558884813, 130.351972568654, 134.278328254454, 132.617258116667, 130.500545134478, 133.683826528417, 129.248721233133, 136.545385031701, 131.79790770549, 131.623481463086, 125.207020770144, 129.839345503629, 124.93524051963, 130.652042924956, 132.045788040938, 134.413671978016, 127.500241279948, 125.321393852883, 128.824044330344, 127.799163376902, 132.362394413184, 134.726738106047, 130.034538864394, 127.866782694927, 129.863638330317, 133.031717274856, 126.010720887595, 125.099943569613, 131.537602603259, 133.596277319224, 128.48594077563, 132.488749883089, 131.700157623158, 132.211477080227, 131.425747450007, 126.122797055501, 131.251926774653, 134.528590096967, 139.50858079413, 132.260892310749, 132.825565938235, 129.494009524977, 129.665462167915, 137.662203340234, 134.435616455783, 132.195413645451, 129.550064014879, 129.907218936145, 136.444497581075, 131.801257432443, 129.247310616126, 133.778818669797, 133.866807678704, 132.306051203511, 130.803955254313, 135.983552050468, 126.648582964824, 125.752085185803, 131.736939821844, 137.970094546248, 131.870754523855, 135.3732015462, 134.010321369149, 129.361548154538, 130.630416161138, 131.405204798598, 136.122541330749, 129.154262410804, 135.319285134818, 129.860297034915, 133.155611336468, 135.879029602519, 130.163840699087, 129.255488004528, 129.008375633265, 134.202448986753, 128.59634361469, 131.557463671201, 132.665303180573, 133.7373462678, 126.702537369644, 132.426893112467, 129.638334585531, 125.556472250013, 126.80018327473, 129.500480930991, 134.464244279121, 129.712902487581, 133.840383282176, 131.309542685899, 130.493944524226, 131.852506690319, 138.115674992173, 135.529870724343, 136.24182581452, 129.779789017256, 126.131721885648, 132.005780154401, 130.410854036738, 133.566134573076, 129.711428127105, 126.577724495157, 132.096147426684, 126.985659541303, 127.337334571208, 133.771575688982, 133.180002748721, 126.85334843025, 127.764095371305, 133.774396408852, 132.059284030694, 128.931745144214, 128.547670898512, 128.471867308941, 132.853681522087, 132.260473588869, 131.373390739587, 127.216371131934, 127.525387439287, 127.801710696967, 129.195997847863, 128.992167511064, 129.885528925215, 138.389578035881, 130.639086557275, 130.919345184167, 129.502297055602, 132.388402932438, 131.29206345095, 130.927915656236, 134.514249649862, 133.492197756189, 129.895998149331, 128.803890564098, 134.062639288368, 134.316415435726, 134.947251303786, 133.698834561643, 129.852753236933, 131.106070406784, 126.305094826244, 131.58947125671, 129.764967003315, 125.582659995998, 127.955687648421, 136.478033200965, 129.761814008206, 132.446605451992, 129.610070216534, 132.974081788682, 134.398815013484, 133.644596881371, 132.910514167097, 129.485420027327, 136.671399227445, 129.712061593655, 131.278610809142, 129.023872730586, 136.164124179552, 128.19661514787, 130.404726983872, 129.349234206727, 133.660211942321, 131.169671205603, 129.530177154865, 129.385122555067, 128.28258744074, 131.333140406232, 130.823484099432, 130.601468056779, 127.41965456631, 127.230689965435, 136.664309623505, 131.052023671693, 128.979123175604, 126.211244264349, 132.384695383515, 129.414070521763, 129.155194812947, 128.770948766533, 133.064636729732, 133.790566354997, 130.306254698631, 129.565863611007, 131.208240473326, 128.534534048443, 135.194261134394, 130.630419807226, 133.724463108119, 129.46936400645, 132.471787300698, 128.357253689418, 130.557882595368, 134.024026110704, 129.388998606509, 138.238676960081, 133.926474377724, 134.338183919635, 129.469229275178, 133.043414466013, 129.449617924948, 127.311709908162, 128.739600578201, 129.711092945136, 131.261164880197, 134.233037454276, 132.510981863691, 133.250654808751, 131.775614086079, 130.126694753086, 122.50795299632, 131.545612481485, 132.703748304515, 129.706226476345, 132.686547896225, 126.495159079486, 129.688759904443, 133.910205068402, 127.557601433834, 136.994306442139, 130.426747339765, 131.329071512531, 126.657124397626, 132.328406685625, 127.177780332872, 132.065780694275, 131.757372591297, 139.198770151289, 128.433138133484, 133.115599914776, 134.008793386226, 130.359408138845, 130.442592105774, 134.936508964892, 130.650598421654, 131.984431994103, 133.491141779593, 136.52194273271, 130.406007583789, 127.514702912551, 129.427856131475, 129.19270898931, 131.521352058378, 132.37705163678, 132.506857160998, 130.61768295411, 131.39209558117, 138.971282805403, 127.906451290865, 129.948517045159, 129.024930878671, 128.722519510123, 135.297042255378, 128.351259403102, 131.995414028626, 132.331328868515, 130.001948127547, 128.619173889463, 125.62611208616, 133.662849450138, 128.814284563208, 126.569818988141, 133.399529022457, 127.541145505164, 129.977085665098, 130.151850405991, 131.129201156458, 131.659231831002, 125.671534482028, 130.187665879625, 132.002076519926, 129.322971316219, 124.714256272988, 133.149788000846, 129.0520340298, 138.975047458205, 128.972184515908, 128.606284731647, 130.635188728479, 129.312266700328, 127.703711527761, 131.866144724905, 130.101077316265, 130.395593861004, 129.669731905086, 129.456143789101, 130.20657598904, 131.883531683895, 129.839989857805, 129.988915392865, 133.071026543118, 131.987648968857, 133.725574121274, 136.860672732969, 128.967945921963, 133.396026966223, 127.897354655605, 131.362139427998, 131.535816631485, 134.674662955124, 129.916935918619, 134.493827755248, 130.887677856156, 132.806259676804, 125.115474337057, 131.902314792615, 132.307179290554, 134.473836277717, 128.361404032377, 129.488111444719, 134.843268813399, 130.175627366641, 133.350259201285, 135.565973078728, 127.688440741976, 131.038153548949, 135.219459177843, 132.220603179819, 132.51805680332, 133.322111615433, 134.403462356883, 128.817955144012, 135.454487010149, 130.209134269455, 128.458099153951, 128.397047292222, 128.794466350494, 135.439326870765, 128.939099592513, 131.814690586203, 131.903132804611, 127.547718958344, 130.924658058845, 132.269512688106, 134.326791406379, 132.99939433052, 127.637637480694, 126.959846343869, 129.138436068746, 130.888710438002, 128.342702525496, 130.07961738781, 127.826436280199, 133.675262575239, 133.06085374926, 131.584412692126, 132.51187984718, 129.344452200285, 126.348075587968, 130.268149594425, 131.107205062191, 129.257400575571, 133.745984975213, 126.623863743818, 133.920556299597, 134.741203624166, 131.802764607874, 131.162320765963, 134.191884804147, 132.650187852118, 127.95624975768, 135.586879081886, 133.381618481166, 129.712077567159, 126.319550813399, 132.645250446534, 129.239154750198, 135.297351708638, 127.424594789754, 130.397025139561, 133.974466278211, 129.113667587287, 125.550045347596, 131.45360970635, 125.252320464499, 137.914717188196, 130.552400643655, 131.898347809647, 130.515358820712, 128.581773404511, 129.434336421632, 133.764147413173, 136.291715377717, 128.775728629548, 129.186743826479, 133.439427165875, 125.31021073995, 125.898482337816, 132.984659705587, 127.090336693469, 133.186534925828, 128.380673714343, 133.13424586866, 132.937182183828, 134.219823175481, 135.004210719408, 131.540796209323, 133.968774159781, 133.636022783808, 132.131714374537, 128.997218502931, 131.548240513886, 131.765054122869, 131.838195957169, 133.359054920098, 132.412763702059, 132.757885993481, 136.609514693794, 130.354376204513, 127.038875698447, 131.683158470691, 130.396758277391, 134.960753094627, 132.124705553533, 129.82924100181, 130.447754085382, 130.28009467185, 126.285295728826, 129.448426610245, 133.93090526415, 131.825569834536, 129.508093502828, 138.71231073791, 138.168773754345, 133.435111453344, 133.162601022101, 134.129771716231, 131.600569807476, 130.319885164895, 131.02300157895, 132.184195446182, 130.89455392723, 132.126378543244, 131.586703452105, 125.630631079327, 128.723765245296, 129.373541997568, 121.990526715137, 126.078197772246, 134.630643576684, 135.80271527837, 132.483592096988, 129.104572634112, 133.140420035587, 130.702018707778, 135.201111334161, 128.090415085411, 129.252345412988, 133.21813755661, 129.870830562845, 124.896921385806, 132.998072448903, 132.28543809119, 131.440268781159, 131.290999147454, 134.349543972559, 128.169305080864, 130.859489426593, 129.604144382832, 133.347000308383, 131.691963604082, 129.993861507844, 133.016272428999, 134.106302415414, 128.337456630322, 129.074335741111, 122.139774426517, 131.482497098986, 128.570765979551, 133.581901046467, 128.566703957608, 128.490843828968, 133.424264996795, 124.499110986433, 134.818809433655, 128.514827898025, 138.770939694386, 135.493277874129, 130.718523832072, 135.076876512347, 134.067399871981, 125.012632254882, 131.418244468587, 134.832124559341, 130.441539099811, 127.959070273454, 132.409547049656, 129.725754869399, 128.756944363162, 131.166902512874, 135.516213043231, 127.676096203269, 128.606806768807, 137.40425773961, 133.992350975596, 130.866498468551, 128.835978569735, 130.855948517308, 133.066631270251, 133.049464134313, 130.234152520947, 127.333778584618, 133.257771197827, 125.479490024286, 130.85507154778, 134.126255950333, 129.994731145792, 127.663070310893, 130.895711718708, 131.897037498572, 128.392464381847, 134.795764116991, 124.245728944689, 127.954922170874, 130.783878601039, 136.169896199136, 129.732476213762, 130.048358729078, 129.447203614118, 131.00206444452, 129.665603848267, 134.560313185371, 130.544198003972, 123.7855256624, 130.959777842863, 130.422191739861, 129.56698085319, 132.200162799539, 128.881013679972, 129.156219467919, 129.651319072192, 128.85474177833, 128.659635582869, 134.106655432367, 133.443666977936, 130.796579573571, 129.69784516755, 125.873421198073, 128.59500408637, 128.549110213529, 125.888672425838, 132.288865884799, 133.308934775356, 132.141524649122, 133.282371206153, 133.080248037924, 128.296438719815, 133.032943643921, 128.503628478581, 131.993345513343, 129.751142876575, 131.735694999174, 125.449360318067, 129.225692797088, 129.222937729752, 132.190849307857, 134.976657302918, 128.037731864275, 133.768794082749, 136.881225515576, 129.152388184842, 129.558681110442, 130.291206111725, 133.881727013834, 132.754705521579, 132.605932162024, 130.944577117505, 134.246907460814, 131.177786938209, 131.668562790028, 134.731905640189, 136.184941496073, 130.878826929937, 132.95181041217, 130.684540464766, 126.531908287657, 133.737929002434, 131.780956543795, 128.400246908099, 132.634860560377, 135.672059693022, 133.292705035406, 129.793707501071, 126.253173293555, 129.962044451738, 132.094709341562, 128.644702538652, 131.375270616117, 139.465646598405, 131.953717228558, 136.816474771472, 130.537398332107, 124.895310699997, 132.505501864237, 132.322984445693, 128.369398071172, 131.5077211385, 132.173390329164, 130.182914155877, 129.910133047767, 127.379060198361, 131.583253589826, 134.105955908965, 135.168587788674, 128.965303631519, 134.762679003866, 129.656120176046, 137.230918761251, 133.365888328377, 130.282146718799, 133.767231018049, 130.348896079222, 135.816533113955, 128.937466665581, 133.965458503808, 125.350863958603, 129.945131424592, 126.889205924423, 132.195582434387, 135.909628013357, 133.215587235071, 135.114544519603, 134.721081080468, 129.681120735985, 132.537536501591, 131.726923657405, 133.308960884535, 132.633113330833, 129.652958456353, 124.99833422135, 128.546027716165, 128.447954410546, 137.576066410753, 133.562225274343, 129.177645625896, 128.504822377607, 131.965787659079, 138.342347349656, 135.600840935641, 129.100138212013, 134.716010211629, 128.885929041873, 132.618043817872, 128.652042770564, 129.777106857077, 136.108332118091, 127.556408486049, 132.992143912005, 129.972522466444, 126.931462783446, 126.437436274214, 130.814131290722, 136.477602024013, 127.33835534935, 130.645391441556, 134.389599397246, 136.211122272481, 130.171952822399, 129.358409799486, 135.26389429619, 133.825342956023, 136.687269410222, 132.937350777412, 129.684377383381, 133.956351252531, 133.36004663945, 132.005823761405, 132.228490488953, 130.147420841593, 134.309763940293, 125.846355926375, 136.342045986687, 129.060928816821, 130.16269833738, 131.925102794691, 130.746785886704, 131.486518618206, 132.838183418419, 130.758066544765, 132.91701938923, 131.335017768625, 134.625781558721, 132.589344390614, 133.262280446555, 127.67237810977, 129.72942100481, 129.542541315323, 128.597740058764, 132.154717068746, 130.444883984554, 131.0136379067, 125.870079696463, 131.709674908827, 129.800651433113, 133.109401308235, 132.072518806215, 140.314782841399, 132.949127615848, 131.309907117649, 129.540627273053, 134.294378390578, 131.57452176394, 137.521764263842, 130.204377213962, 130.391766267679, 131.01582529402, 122.646421328815, 132.390168840449, 132.232740740361, 137.234611690049, 130.843816941007, 134.020781505714, 134.428631173409, 132.761465828141, 129.616552233144, 134.308286417968, 130.307500526494, 132.911908442702, 130.24429640259, 128.457604289881, 132.386374982424, 127.136266331274, 132.318927873558, 130.512490318231, 131.874469006124, 130.054207669054, 135.802046571723, 129.865576422314, 128.855863612373, 132.789052134978, 129.00701201851, 129.74511028451, 132.666620204214, 131.987630219141, 129.252934232325, 132.201332576849, 132.228193560508, 127.981180509941, 131.643563071482, 135.684442287786, 134.117419170431, 132.564703657677, 129.165383761167, 131.616964568001, 131.718115193106, 132.49831431652, 132.246490649858, 132.163080468579, 133.587503577514, 133.437729449277, 137.42442861509, 126.228098131274, 128.759511259254, 135.062737305655, 129.287776793389, 129.99631342102, 131.141230166531, 132.129550699896, 132.176873024111, 127.964783031003, 130.568700095791, 126.747756737035, 126.396083662891, 130.036065848261, 136.663449606934, 130.704027746277, 134.507814461696, 128.921409007444, 129.249155470806, 130.530434707585, 128.415297051947, 136.064888972802, 126.803631450674, 130.802511838202, 131.259531523619, 124.700121300038, 127.670899307242, 131.462356138365, 131.796066593777, 128.938702897475, 133.565270032504, 129.797223202755, 123.813354353809, 137.55775732438, 136.366303694802, 132.51695106632, 128.180296159227, 131.703794162418, 134.46766274627, 130.638310170813, 130.091162398266, 130.364591062956, 130.638729412011, 126.974976733426, 129.169722124204, 129.038530024613, 124.601996526986, 128.180564581793, 130.539734029852, 129.937237612109, 136.294989796055, 134.443675980038, 131.797163242029, 127.396960348995, 134.588656411671, 126.236549129379, 129.128287468291, 131.812068204148, 133.252646871722, 129.419033733824, 128.099324604946, 134.562977334262, 132.965660660566, 125.906466317803, 128.38069122094, 126.603364875986, 131.796093737593, 134.226264132299, 124.063957013166, 134.321782482317, 126.495699754124, 130.666497678552, 131.664645052253, 133.297216491124, 133.005072787624, 130.143325059996, 135.462896021174, 131.801885195691, 136.787800010324, 133.485359503407, 133.666098070948, 123.180955552968, 127.289844794345, 134.80120342413, 126.228186675427, 134.586175721731, 131.453210377538, 128.301215685253, 126.695165223583, 131.069837071905, 131.220856134121, 131.462009097481, 131.587219804301, 131.458917689206, 130.967969597379, 128.447108994298, 131.539151440657, 131.761712148603, 133.43743873805, 130.221527089631, 131.765403702826, 138.402774397383, 126.552303231459, 133.492933359763, 133.783777038298, 132.165725364172, 137.560690747226, 130.80973368531, 131.913829413998, 129.462604228299, 133.910021981992, 131.475689225893, 129.835820825031, 133.880387168215, 132.950703142576, 127.957996094171, 131.695747555604, 126.839980033517, 133.608519709042, 128.797641650869, 132.646539220976, 131.671918927528, 132.390698739905, 131.385541565011, 134.303588076137, 134.750867725675, 132.544128523901, 128.610244852931, 125.657715603464, 129.455425492139, 126.881923435144, 136.797027798786, 131.555933942846, 130.84144340216, 133.166216018254, 138.259073253346, 133.434997668285, 129.976561005375, 137.355815185083, 129.797753035265, 130.820735700926, 131.091297087318, 131.491706712816, 125.77678069826, 130.453746385176, 132.154749737056, 132.995295458939, 126.150483422358, 135.043923245571, 129.880338964282, 133.643818306605, 124.207853356689, 135.601931765173, 127.790279301789, 132.404487783305, 131.376116036119, 135.165496364801, 122.846800766214, 129.959579143485, 133.283121254302, 131.748505114327, 128.94984503861, 129.921657087146, 132.346322645433, 129.987298633471, 136.867856025804, 128.605026322921, 128.520056594215, 130.154832217336, 126.851295912492, 132.191700501668, 133.332500173079, 130.822753281839, 129.668366166845, 130.436549421247, 128.237413628486, 129.92601703438, 125.680864146517, 128.044595053698, 131.926484962897, 133.773769277805, 132.222164942797, 130.269518716132, 136.081085772188, 131.452688466823, 132.638684322059, 134.359270444464, 129.654244973132, 126.20513927093, 133.637027852189, 128.992707712562, 134.537822997862, 131.124877206403, 130.173768303063, 127.198295675481, 132.842966323816, 132.573623009933, 134.588223736678, 127.772411735057, 133.76594731459, 132.493429635065, 130.765656675231, 133.171376927162, 132.365132755719, 130.525605114257, 127.627919304342, 133.335880816516, 127.494172363691, 126.467839912642, 128.163993811847, 131.584453979107, 127.395730012871, 129.258849744452, 130.51269656288, 127.093232524518, 133.083848732193, 135.684534157701, 132.080110857415, 132.880437857974, 131.532536329474, 128.359271904953, 131.009078435637, 131.107023290125, 134.121727062299, 128.573562925798, 129.239799179244, 136.271181835849, 129.85241617656, 134.045623174672, 129.501165331369, 133.59795597361, 129.338432830943, 130.734638189885, 130.282952068724, 133.562300652883, 127.789734682598, 133.104766448824, 127.759454255338, 136.586669180171, 132.886626289116, 129.476977706211, 128.81014573078, 135.323578836428, 129.611616590103, 132.91976884469, 123.850060527579, 133.18298594553, 131.117732026488, 131.303252990939, 133.342644134676, 128.889680304666, 127.101041973822, 125.909595410878, 127.321837538041, 121.67352021911, 128.009860617685, 130.436147211149, 134.649344296524, 130.233055109647, 126.223647936918, 131.87704698744, 133.223146290898, 134.27594358039, 130.273508250718, 129.571943528345, 137.127940593358, 135.223216730826, 133.537132246999, 134.946709358602, 133.720503757434, 131.311002944068, 128.384691372064, 133.580333144191, 136.182284985931, 133.439252763157, 123.838333296217, 134.21791594933, 133.010280466781, 128.359301431236, 131.161157286769, 129.348499490649, 135.17089299922, 128.091897862325, 131.340768667992, 129.334565059938, 132.839730185802, 129.072310401073, 129.87892249532, 126.329219491784, 130.818766192809, 127.497377240081, 133.694106309021, 128.457963074897, 129.970644160593, 132.333227154398, 128.979127162753, 130.633672224244, 126.646715355036, 136.091762217871, 133.172039412002, 129.695511009791, 132.159664709969, 131.594682216055, 132.585501114844, 135.317699765042, 137.342810959304, 130.067598749309, 131.758549169563, 131.068065853677, 130.55638623495, 127.75230835997, 134.491763909533, 127.805624808471, 130.498908410725, 128.516148994009, 136.182634434874, 128.151816530486, 133.211064810627, 128.424791026906, 128.571089660477, 131.457605487015, 132.059139243504, 132.302636156092, 133.591045240633, 127.834124782185, 131.674642248384, 127.531818240079, 131.724772898334, 131.105290238815, 128.86233774333, 129.906462326981, 128.534847997152, 129.924827676857, 132.972577228062, 132.13746403303, 130.28509354775, 131.877394202677, 132.107918131218, 133.585398504394, 133.184521656691, 129.936308023012, 133.995898612882, 130.060944520941, 127.436382645027, 129.211142516044, 131.275959211067, 128.891060149271, 127.794665903796, 133.844252816284, 128.575086846174, 127.596994759172, 131.890484457594, 130.904473864429, 127.125794970087, 135.525092912832, 124.623963679267, 126.083970080273, 131.569241840663, 129.576418100584, 129.61267812905, 127.25958807421, 127.888425481978, 134.340446085818, 127.400419756822, 132.189618604683, 132.257940119798, 130.722210945877, 132.324102704548, 128.394443793068, 132.924520783051, 134.32921646053, 126.989899251679, 134.53050775758, 132.646327436179, 127.980609340811, 128.706124676987, 132.055588701056, 129.963195729812, 139.059708155539, 128.986264104657, 132.653597211034, 136.846947024734, 132.15426594552, 128.456741081352, 131.45685187273, 130.685999405938, 130.859391730488, 130.70536502242, 126.12922498765, 125.4910445292, 132.693895415158, 128.038796990999, 129.787984070538, 134.10517082451, 126.38903475166, 133.66791059374, 130.890464512498, 133.245354313263, 131.039743258167, 127.254215377193, 130.725586955821, 134.024628285406, 132.810701095216, 133.727593016599, 128.394815549377, 130.933726280426, 131.921490124306, 130.751089510569, 126.795512203955, 130.568942045345, 129.995083941678, 132.937530046198, 127.720464228187, 138.251913357315, 127.894726952438, 130.718399872111, 126.081129136902, 130.319771380014, 129.331923564994, 127.454444572128, 127.046301833407, 132.166112219241, 131.151319251258, 126.869053401328, 133.903415675594, 131.651145143149, 125.704649688527, 127.464533658532, 128.550083993768, 125.484006150663, 127.599483491747, 130.488647428895, 137.851635841278, 132.312456994171, 129.783708726418, 129.413676660973, 132.767290156609, 133.52978624356, 128.18191338315, 127.810148282426, 127.827761312398, 138.15048598987, 134.271965171957, 129.563389707439, 129.72132154098, 127.600628370894, 131.975002899084, 123.90358508362, 129.18510108941, 134.095069525484, 136.253458395728, 134.659288111924, 134.441892069465, 133.426887646389, 131.607899838902, 134.316608916683, 132.865152956797, 134.164463662417, 132.574285517669, 132.851142312234, 135.5476366785, 128.959936066356, 130.633307745368, 129.798085523984, 129.745356528778, 131.134937796382, 126.734454072086, 131.055404707263, 125.210083321159, 130.515536824291, 131.850872022458, 125.423442675562, 125.977437438273, 136.675410074908, 128.611087785674, 130.250169631042, 130.283808386163, 130.445105394505, 136.880017131353, 129.348392034265, 132.16013206445, 127.08426381087, 132.790271366779, 128.155172544483, 131.690342426367, 132.259561569602, 137.009529658812, 133.524862203824, 134.612699299621, 132.187627122055, 134.14819310946, 132.095162486555, 130.930645590473, 134.296548377871, 135.910540718317, 133.255044768541, 132.590213674586, 133.570732489494, 127.173681308472, 130.134279774669, 127.884536675048, 125.327027780843, 129.403164054498, 129.92469031713, 132.81411645388, 132.916663692321, 133.073053829577, 130.337294513195, 132.271077211309, 126.235724369619, 130.95716091647, 123.217878860746, 125.595100396371, 132.661634361682, 131.399472297943, 129.258598097295, 133.93889664436, 129.64091609287, 128.405800456327, 132.315577412928, 131.44903656695, 128.507368619136, 130.054699211598, 131.859628099888, 128.240716843089, 133.411404117552, 129.435637584559, 135.701294098053, 135.472990257236, 133.599594689259, 133.286545067851, 130.402197342502, 131.81407882434, 131.037834090373, 132.770976212524, 126.368959603304, 133.036212077142, 131.815677641788, 133.798029574837, 130.141823513074, 137.653331277531, 125.913070188835, 125.538793424765, 125.329493601371, 126.835185686787, 130.53223573597, 130.132473881986, 133.29878730725, 128.550614628567, 127.952565913604, 132.189323196513, 135.787295651382, 129.948016831288, 132.499735775003, 130.695926002028, 120.098903836334, 129.628929230368, 136.056464881047, 129.207652324381, 130.088806074137, 132.024684159098, 126.978272135484, 132.662357930776, 132.330670903236, 131.821283335062, 129.883118596966, 131.184150464663, 130.4727037623, 127.969979450428, 129.586448720508, 128.150230839442, 134.481190646343, 129.196791756094, 131.459258074046, 136.740828527805, 132.085034862832, 132.7571522969, 132.200249458401, 130.3605361506, 130.221893561402, 133.222763034469, 131.544446707061, 128.677000610503, 133.497028920277, 137.034816166032, 134.337338387418, 131.612014934906, 135.8222914022, 133.100252327062, 128.858655265548, 130.906270209602, 129.761688867139, 130.300972195293, 133.609551092993, 131.020631581403, 130.970731005307, 135.211775161478, 130.042049816421, 131.475855855776, 128.738145157363, 132.621218024357, 127.133174192368, 135.999281356217, 131.381041358867, 132.222888148242, 135.244577778125, 132.016356448935, 132.410507221247, 130.717643219762, 136.34074023874, 128.051448620259, 136.646339912679, 130.087632084764, 128.30527387997, 132.652737414386, 126.156358937429, 131.690015692228, 127.419310611648, 130.705856587529, 131.414934405209, 130.494149393812, 130.094051634317, 133.474016609194, 134.257741046401, 134.865444728921, 130.59264588355, 132.304430599988, 130.702987374162, 130.750822161893, 129.859209464076, 135.813699534853, 127.03542266896, 129.257924171261, 133.987951689188, 131.34478240046, 132.503302365385, 130.895619954849, 135.916719053319, 128.723645233634, 135.668177328354, 134.411291481586, 130.843350100647, 133.913360569389, 133.405232211516, 132.772205168575, 133.298000766064, 127.527613658216, 127.342999621913, 132.825378879519, 139.313097346458, 128.818224116215, 126.99842235569, 128.356172124569, 129.798611078249, 134.130426479694, 134.451394481859, 132.883298202206, 129.477076890844, 128.394841769883, 129.159050395322, 129.217892194788, 129.064764771868, 135.889553332275, 133.708157833946, 132.508928024559, 133.867209181354, 134.641029921907, 132.159933027629, 129.316423135842, 129.542831985903, 133.992019282348, 135.226854381861, 134.059226911634, 132.677115203913, 135.312158193434, 134.475409655828, 134.721934788207, 136.008924257638, 129.572512023394, 131.107580340761, 132.008231725, 129.223498728456, 129.612254621602, 130.595835555777, 130.588877399562, 133.346972313889, 126.70901562283, 129.903354628698, 130.613219082293, 130.114827669286, 132.28785257417, 130.475500999928, 132.915656625002, 132.883140036993, 134.579125710091, 128.285107095445, 130.313981119422, 132.489803413053, 130.462099852805, 131.490558306463, 135.315853506879, 130.465250357772, 130.75235552713, 129.033885508062, 131.334609933379, 132.445098406198, 132.275226936769, 133.349118700042, 128.751914277339, 131.294772055975, 132.302471829348, 134.108304035842, 134.719105143739, 128.534322415244, 129.622210503236, 132.911956535164, 127.533970160617, 133.901868727369, 128.71365040517, 131.552911638026, 128.382414769906, 131.401689130397, 131.517390244364, 132.603904174383, 129.876050738406, 128.691308302146, 127.607725777875, 130.615168023579, 133.533981991431, 133.350519521952, 125.548573639417, 130.373229231502, 136.293619647199, 135.319384149059, 132.101853632302, 131.371871946618, 130.343110319187, 132.054620795933, 130.566207765767, 129.537320251219, 133.189525135949, 127.849650830562, 129.862388375815, 135.806912367175, 132.492916536881, 137.021844426689, 133.048981558365, 131.935732337286, 134.786506784235, 132.184227445051, 132.952153764302, 131.084397101789, 129.029361195748, 129.421364752232, 127.026385613458, 130.240736394396, 129.514050964562, 132.7702351863, 134.166330447751, 125.493894137142, 125.427978984012, 129.500993753818, 129.554694572969, 137.344604919594, 129.448048533933, 128.588218189947, 127.9590203277, 133.41061800397, 129.135976500802, 131.747925174135, 129.949596823727, 130.249312465958, 134.72387674823, 128.788775892267, 128.894679909352, 131.724109795991, 132.388490685052, 130.910732123494, 133.477147462719, 132.850141565939, 133.228353794841, 131.177664629283, 128.199108746932, 134.468327047105, 131.45226324719, 131.671302604237, 126.979174248401, 130.334563273853, 134.106149061595, 129.176683278671, 134.131135814593, 125.945240805041, 129.234030582806, 128.079812214397, 134.246986177601, 127.927239199814, 135.749597254274, 127.039956268242, 131.496320141076, 129.302719913915, 131.073869313761, 130.18182332652, 134.224928804063, 136.399850023443, 131.112337269828, 130.11797104612, 136.611377334993, 131.994654254675, 131.024167789426, 128.317671056174, 130.812849887096, 128.266009527173, 125.661022619956, 133.798516604663, 127.217302427918, 134.493478472712, 132.052890094928, 130.552617614128, 128.306843168213, 129.969439369767, 133.826002657412, 132.971168875651, 128.513616204411, 139.756918997713, 126.448904739692, 130.528501184967, 134.383178115592, 128.31506102904, 129.730891017315, 127.854202971614, 130.734398063344, 130.608463269917, 129.270060530553, 129.846332937618, 136.443781832671, 128.145773591076, 128.818337739977, 133.657220361149, 133.108533038279, 130.923269337955, 128.469878371641, 132.134377416202, 133.012578951144, 134.472408851654, 132.437693512293, 133.84267511106, 130.343171760088, 130.708044125699, 124.099963934582, 138.992270736382, 133.600386341896, 135.13795311518, 132.135873327254, 126.820910634028, 134.651604313948, 129.418618903373, 125.086754093603, 131.358711837499, 134.494208958355, 130.963577581966, 129.222346949488, 135.968337127247, 129.942884364803, 132.221332789329, 127.785909282148, 132.608413660329, 134.103244120023, 132.188695041887, 130.401848576428, 131.324269492182, 135.82456133817, 133.584954596716, 130.564681230807, 131.812401410014, 131.186911964045, 133.513224693323, 136.45861646109, 132.356906930078, 127.55755687527, 127.924804674691, 131.999830946022, 131.392831181432, 136.287161216482, 133.933356750241, 124.95586463762, 130.202209221235, 137.047631526987, 126.533224670001, 130.490931434867, 127.725242727676, 139.140903031859, 131.583061976338, 129.492519158319, 137.300656935282, 125.946520771091, 134.299582748572, 133.3552756047, 133.240093582646, 131.349883844323, 123.629348418516, 130.04070452245, 130.522164348702, 136.925112067437, 129.322390499287, 129.295443396756, 136.216732198625, 131.308296674279, 132.098425519315, 133.250646037437, 128.534484016879, 133.463317051835, 129.287098242882, 130.401990589369, 132.156174075224, 131.800905823464, 128.844337363855, 128.294124536665, 133.319654618574, 133.179868871485, 130.936623914924, 131.268813702159, 128.473916622502, 135.284010190466, 129.926151649953, 129.44860978345, 126.174444302353, 127.901374988292, 137.060525193535, 133.628725741953, 126.41235833688, 130.538781817329, 134.116619546077, 131.791279010662, 135.189960386686, 134.286506245827, 129.354084538543, 136.233806981377, 128.101671454956, 129.876676212335, 133.57375497122, 128.474029568163, 133.136372715011, 132.043280287429, 131.938913982137, 127.153580281485, 128.307295359693, 133.106223809923, 131.182556070189, 129.526745003548, 131.192193922497, 127.772443693809, 131.300107086982, 128.928777522448, 131.041919059567, 125.498112886093, 133.340468493652, 133.842235388181, 135.546841367404, 129.280448765628, 130.159360022552, 127.735033679284, 133.791766654075, 127.303498527918, 128.999645803079, 124.899838769025, 130.831494627448, 132.478326866821, 132.944061747303, 126.907858352482, 133.423365422234, 135.721615081368, 133.495118524166, 128.838704180364, 132.408638979032, 132.503754802988, 130.05390408411, 131.213683359105, 133.728150527137, 133.206581868309, 129.764521812048, 134.299566191479, 127.083354541613, 136.470869896014, 132.759990602873, 132.315845907273, 133.432822249677, 132.232324849902, 134.390497669724, 131.617910761009, 129.396021692768, 133.895728397818, 129.318423328953, 131.070937847192, 127.572356025945, 128.207110091819, 133.7935737132, 130.85372635854, 130.927192042688, 125.091347207695, 128.060502079703, 135.537309440842, 130.676261348251, 133.892343779604, 131.812755638583, 130.074754197593, 137.012645778634, 134.404004042777, 132.325843078351, 130.602022548118, 131.660986170187, 127.454868470034, 136.90176379212, 123.616275632178, 131.597667236063, 133.127330154567, 130.326839791685, 130.786646897347, 136.280327438338, 129.492615563711, 130.066774420321, 135.020275908337, 135.001187108521, 125.526433713275, 135.705585315214, 131.483925789218, 129.84757805191, 130.813314926264, 134.823791996382, 134.64442002352, 130.991357693923, 132.864915913851, 135.156688498591, 130.436109269814, 128.21288054982, 132.548160787967, 132.378592842235, 132.298342428376, 134.613950449852, 127.3969783421, 126.492074431055, 131.275402704914, 128.983914619719, 135.922519962717, 128.548055287936, 128.840416849961, 131.482985514009, 129.996647986179, 127.935668152831, 129.399150475643, 130.550091339238, 130.338536654341, 133.681045601608, 127.50479011198, 138.320882567253, 129.521648764931, 133.400495779718, 128.050894386974, 128.167026308345, 137.262855493437, 131.604428900984, 127.855975244258, 125.428920188303, 131.204599128325, 128.225195653453, 128.560223214064, 132.031059479034, 124.378405675146, 133.106029000602, 132.522304574118, 129.3659100701, 133.76374845865, 129.173904467277, 127.122476032678, 133.200343407452, 128.814547957863, 135.670102340045, 132.308708296316, 131.562771499667, 132.159070374804, 130.409666597813, 133.030713113113, 128.179092923435, 130.485337504825, 128.844194002209, 133.930057357538, 132.582590436579, 128.167994946521, 134.267646711736, 130.675656489693, 131.775113739159, 129.674270266221, 135.670928115428, 129.555934181835, 137.94691787034, 127.41703368979, 131.002624644405, 128.408715951564, 130.89590316213, 131.187280190603, 133.378792921641, 132.258876736982, 129.637154657432, 127.272213218835, 131.06387323004, 130.476957153556, 134.395245499607, 132.661049079643, 127.992142778614, 129.95964599612, 132.055439046663, 132.861654414266, 130.628727744844, 136.538991959609, 135.117752833931, 132.448650613738, 130.70948448662, 131.102826751234, 128.556103170447, 131.379955917386, 132.301290723789, 130.165838099038, 128.411954590396, 133.388415674039, 125.067616341683, 129.979470477779, 128.953762713378, 134.684970308173, 129.595660964114, 131.817420578705, 132.350907025225, 131.830441131684, 127.351846131101, 127.001647372898, 129.978428909412, 133.815533005262, 126.463630955856, 129.759562598619, 131.83297069852, 129.93107551767, 127.752792647356, 133.81435838742, 128.007020296058, 134.216018705914, 132.683355625587, 132.095356151345, 134.49070526673, 128.221370753601, 132.836982933292, 131.031094872445, 131.302327444989, 129.767885388832, 130.776256960747, 133.671048878592, 127.726093165801, 130.47326476767, 131.056867394514, 134.571196086293, 133.227513548752, 133.315005727235, 132.511129552661, 129.665498929285, 130.564117981681, 129.962104948593, 127.009345228834, 134.736010669289, 132.582672924088, 133.906821290361, 127.261252798746, 134.784997138598, 131.418257126731, 130.492757476401, 131.557559958882, 130.490061428332, 129.090473290368, 127.833444677493, 123.336269685586, 128.168227383647, 128.06341535058, 133.377315492217, 131.173644997763, 129.088754657414, 132.062958954127, 136.493926204191, 133.264573435703, 132.040044657435, 134.793931893605, 131.519282038333, 132.65993783951, 130.080157586255, 130.98591940805, 133.743366686126, 125.644940715094, 128.82780457654, 127.742874801639, 130.212222781307, 131.560014945607, 129.45410614365, 124.172122376082, 132.107241600187, 133.27891354842, 126.37953600684, 131.998356384212, 130.209882456564, 129.653893677606, 126.281909275191, 132.44014275182, 126.773851629976, 134.465661225596, 139.76328512546, 130.804639456135, 131.664383822357, 131.351060126571, 130.253439096817, 130.977147517962, 133.736853171706, 128.634204627466, 137.358135503901, 131.332109987005, 128.218649932459, 132.88752028345, 128.900925118026, 127.303341517636, 130.955279415882, 130.607050147702, 128.788239284093, 134.508469714359, 122.253460281318, 133.034598927198, 131.706330025479, 133.368788973308, 128.563460312855, 132.962337485948, 128.564690423297, 128.674002110286, 126.466666312306, 129.556030015682, 136.222141823564, 125.84783758985, 126.447473843395, 129.648518150599, 124.639395102992, 132.7315195007, 132.308876391278, 129.303613417, 129.381837719483, 131.119597034234, 134.872432954145, 133.68971392336, 130.988697589139, 128.290197257237, 132.361237864475, 132.008625591057, 132.282072676122, 130.680971113948, 131.757235333875, 127.737319412671, 137.735088625318, 138.761919693127, 133.711334861911, 134.677360795403, 130.430232102617, 137.41045671558, 131.534719230077, 137.648494855311, 135.637594078538, 130.383061696588, 127.895774902168, 126.118253740736, 131.398539551141, 127.183861361305, 134.972715132262, 134.703273373117, 134.811456310281, 133.410755860252, 136.802635406414, 135.10168858813, 127.86986941748, 128.889683561887, 130.497546083699, 130.868102144535, 129.08262674537, 131.596133398586, 125.532963768801, 131.925623529451, 134.410722417513, 130.000377806983, 133.708975567311, 139.877831745081, 132.898997389553, 127.495090846934, 129.65569041275, 127.219422534083, 132.085606085525, 130.226168951571, 131.652219949474, 134.198086511484, 129.25031322883, 131.221602475506, 135.48586333823, 130.134855104753, 134.140734814658, 132.862914996495, 129.964539278947, 134.988089700166, 134.392173817617, 134.609589549369, 128.571340474073, 134.21899540353, 129.115441161643, 131.067784656375, 128.881581531316, 133.845092652766, 132.104165093433, 132.551362436776, 134.638732407434, 130.650667664346, 127.62532100482, 132.271013578345, 128.495401810181, 130.254296393708, 129.10236699314, 127.09819940174, 128.855511670466, 128.907974619502, 131.482015907849, 131.607228081374, 132.579784702381, 134.044805076822, 128.701531505084, 131.990772367525, 133.231405339061, 132.551511898651, 129.094097944722, 132.835607285214, 130.407805812853, 129.026999096344, 132.503844029479, 134.253005675034, 127.995067435883, 132.45900719199, 134.143408126732, 133.754437888479, 130.384556287495, 130.396057612669, 127.655126001733, 130.909108553544, 129.825558752226, 124.795848099421, 123.557529611248, 128.302755361176, 132.777469903593, 136.543785629565, 127.843138521465, 131.569580263329, 130.047258309424, 134.353855410564, 129.849995143368, 136.018494573077, 132.715343819141, 134.779172727914, 132.555164804798, 130.277089061037, 130.960788270917, 132.405728942341, 135.166177470413, 128.719744213195, 129.65337913612, 131.769835906176, 124.584012222515, 130.709466235747, 133.778880214022, 133.659286775045, 135.022479550081, 122.959377234586, 132.905042853976, 130.600427790368, 133.781644308095, 125.77239646999, 135.291635903342, 132.055181680344, 130.606779153394, 130.795424467415, 130.34848952411, 131.282813250195, 130.270753878838, 131.163026033215, 130.4781654528, 133.140551362994, 134.120846282562, 134.579922410192, 131.14236398684, 131.335776920884, 131.39032041037, 128.955815811488, 135.130026147903, 131.957043210935, 129.139305128885, 133.390260472966, 130.990511864023, 130.254328067172, 124.864119271999, 135.561326859296, 127.243523557557, 132.865128720896, 130.126208536887, 129.585260336766, 132.377672536822, 137.084801290247, 127.256286770012, 130.17953124479, 124.164070849202, 127.173877252921, 136.269693939938, 129.676512263773, 131.430131766898, 129.343917376988, 130.721788598712, 130.507254831849, 128.366452053531, 138.839538465644, 133.444985544064, 132.078505924202, 131.875811707147, 129.382085683146, 133.99254518005, 135.371059983037, 129.470918498438, 133.166618800194, 131.467691756942, 132.364273988372, 131.846202486402, 126.688295945027, 131.974371989934, 134.818433890069, 131.926861652606, 133.365309970998, 127.444940627862, 129.961298544727, 127.966683040157, 132.638770574941, 131.727038731515, 130.419323589994, 127.419513633778, 134.957823524261, 126.830031905752, 130.940508652198, 127.22762839426, 129.223689822723, 128.766673803635, 131.72142012326, 132.071311298204, 136.467335681889, 129.330669638531, 133.990484244065, 128.072932700315, 133.572080831098, 134.872171713175, 131.916086747242, 133.839509639997, 133.596598104872, 133.15686019412, 128.613439619398, 131.997158120194, 130.135850996494, 127.856138821063, 134.579843721241, 135.708815334759, 131.286202799825, 129.744408476866, 127.489887860406, 126.448992236608, 130.611344066617, 133.744537275316, 135.336256582934, 131.736025376456, 128.424355987339, 126.971216735441, 128.834670278414, 134.214651953005, 127.710675239803, 135.914597306545, 128.541573394154, 133.719383960181, 130.233016637926, 134.101721303185, 126.594413027019, 131.639663151438, 128.428380672018, 132.842725101085, 133.943729779018, 129.743721304447, 134.888134455875, 131.417522960389, 135.414815521806, 130.887536572346, 134.223193233136, 134.299391759083, 128.002777316696, 133.138894187777, 131.582067744273, 133.934685817307, 130.749388825782, 128.74706185607, 132.329458052063, 132.804916320995, 128.842921075335, 129.384755649088, 130.377942732847, 131.990123264319, 129.056434805675, 129.370161198747, 127.643000224383, 131.934335610679, 127.736028976201, 134.216959171679, 133.615506386476, 130.376374749076, 131.546333781164, 130.811260687806, 131.085623346711, 130.154774578839, 126.472353846725, 128.33691185926, 139.261176631738, 136.066462107793, 132.068562564786, 128.925854971392, 129.414643789039, 128.53270339126, 134.695529623634, 126.934085220689, 128.028512574524, 130.983567790251, 128.733623465452, 133.309886796496, 131.760374972901, 130.74139071043, 132.858295871324, 132.077634200517, 130.904843189634, 132.725054567055, 132.306070754129, 128.802594275133, 129.302424269437, 132.922209775639, 130.455238005578, 125.533749749254, 127.522101552449, 133.641973139576, 126.196918806754, 136.907444598952, 130.553535690427, 132.853818200655, 130.93566211757, 133.267728003924, 133.14786690195, 127.666633615543, 134.80415509642, 128.99116838116, 126.706195219146, 124.907321747132, 130.015945099071, 130.328446465847, 132.032253489312, 129.146649397913, 131.143362500225, 133.032053331656, 129.098560793304, 130.73660712483, 133.347634081411, 131.767485149964, 129.690051184106, 131.706700852214, 133.159998608898, 135.594792910831, 127.759145509539, 130.809947106994, 129.04458947114, 133.652239471978, 131.234536693749, 132.158645176807, 127.19206724848, 131.202383455649, 133.615630657545, 130.58897565138, 134.965096621258, 131.80469333892, 133.07476091513, 124.279068390044, 128.498813082154, 129.808892658095, 130.17380344873, 135.69186929261, 127.899944583481, 132.142636283641, 127.98496989218, 131.901587891369, 131.676100468658, 139.008319594612, 130.87111281553, 128.759540735941, 127.51759095619, 131.397388000241, 134.3564420692, 130.357776912196, 136.990674999699, 128.398148710662, 133.629470126287, 133.265174499203, 131.468914187023, 130.7754739772, 125.846168646177, 124.505441916311, 131.516721481427, 127.865222468742, 129.520528694482, 128.42571792283, 128.027900152678, 131.844683558955, 126.985620106142, 130.311754681382, 134.049042460074, 128.880929616577, 125.709187176035, 133.712334270288, 133.416254677205, 130.891185500138, 130.61050927488, 130.672188310396, 131.675317671294, 134.661463408533, 134.050665297734, 128.735408311033, 130.006479548688, 127.911056210509, 132.714331659765, 129.118163603709, 128.453091814467, 130.490493726981, 129.094122109059, 129.524144023993, 130.19444957169, 128.682768273267, 126.85932979243, 129.482938959178, 132.810292999417, 130.11935655702, 126.056925194262, 133.681485846985, 134.860436991455, 129.221873639582, 134.343002150287, 128.776143923096, 128.941161614762, 128.42669023036, 127.931030682579, 131.399656370556, 135.575277172099, 127.609714240922, 132.402918680215, 126.157193257149, 126.546467018548, 132.969329752766, 129.067958269893, 124.932665435201, 130.51839856371, 133.210594058277, 134.070241350205, 132.196734208397, 130.765057237357, 132.101753076056, 127.282947070321, 131.412667806413, 128.668671198445, 125.605185845227, 136.907706289911, 132.317018730595, 130.857281738595, 132.033219474484, 134.177171190648, 129.379437543153, 131.855086950414, 127.334334647095, 130.104913407027, 129.751259138873, 128.434862190759, 131.335373142477, 129.541928586434, 136.977329517266, 139.117397447336, 135.325301588706, 129.461347763205, 130.058183961685, 129.213307009209, 133.309552597798, 129.566545098788, 129.00036226925, 126.419479951411, 128.912053509545, 126.926995603463, 130.58574960007, 125.308186730818, 126.397123301639, 129.45200256491, 133.435751048685, 133.637172247517, 129.776682537668, 122.572708478928, 134.727015267609, 135.984088444308, 129.095227749928, 129.943383997402, 134.020496203708, 127.509497249371, 135.88502759765, 131.230395346062, 133.383716906935, 127.590834770384, 129.738781195356, 129.351876486307, 133.029989954, 130.623808337602, 130.646773013906, 135.830032461287, 130.092593998272, 129.785008913607, 132.992950846798, 133.880239436851, 131.439125274082, 134.118286274411, 129.04505173853, 130.288255002015, 131.685292838311, 124.250634382372, 131.792879816105, 131.092844795619, 130.971224463375, 130.951787657113, 127.100827928656, 126.99101889625, 130.131712423848, 134.090701656421, 136.868669880528, 137.381367777983, 124.910573012274, 134.829553866028, 122.786142082127, 132.288345703407, 128.461387255415, 134.181035781496, 130.274593893033, 132.335416085999, 132.827208163897, 126.992358718097, 131.866340976881, 126.443219469542, 128.649658987285, 133.821959310535, 132.254078379485, 133.936075823509, 126.336093991323, 130.914880994741, 125.006754278738, 124.421216609743, 129.944473391271, 134.568132266738, 130.779249006566, 134.549346246314, 131.172141709715, 130.859581801922, 131.559342388555, 134.691984037054, 129.826006345048, 129.178794558998, 132.580944167991, 139.477552828692, 131.587208152024, 127.561305564565, 134.67836145777, 126.947289101777, 127.425461235962, 128.650179933307, 133.257771808296, 131.39553223319, 134.492854938983, 135.540660474454, 134.913356159341, 134.681655092542, 131.53016685228, 131.600322331855, 130.195589445193, 136.510728687571, 128.017143078289, 131.683002145507, 126.859724910389, 129.262058208958, 125.642844104342, 125.079022114911, 128.253860787016, 129.041097601216, 132.45145683659, 129.846587544379, 132.255455565086, 130.776203173996, 136.979085898518, 129.278167479174, 129.881816168831, 130.167236806396, 130.1478725033, 133.189041786664, 131.41427395197, 127.851341715224, 131.756123578469, 129.511451163678, 128.498565646243, 128.041232058192, 129.034036137371, 133.508347142916, 131.892102296977, 134.723152836598, 131.299387045502, 127.917433926808, 130.627670434823, 131.763324936739, 132.076689655634, 129.458347163925, 128.316278696509, 125.570924443564, 137.67614087215, 131.562181007295, 130.16082320185, 129.407223270135, 133.628559306999, 130.889331811118, 126.306161390653, 127.054327084288, 136.664960319547, 131.059698557411, 130.763795195717, 129.793514967376, 132.250657385778, 127.784296617111, 135.510937084074, 130.128061687329, 134.270530937397, 135.078455704844, 131.014512602843, 129.141065633928, 134.427294616293, 135.090020518834, 130.526425452805, 133.387470985798, 135.339652036127, 129.415969627381, 128.902257368713, 130.811029359941, 130.307554435095, 132.491325764669, 134.093319363599, 132.394616704934, 130.421566662624, 128.130253249861, 129.307968157745, 131.987777206509, 132.365072414486, 132.254725617397, 132.236620619598, 131.04422595703, 126.384700501807, 131.861735653749, 134.066967643651, 134.044044884104, 135.070806658278, 130.328067836084, 130.719952765072, 132.128401997006, 126.145801604716, 129.174173334673, 133.544676093884, 131.290642421695, 129.390460690503, 130.202256562728, 131.674249344471, 130.753396560119, 133.630070455983, 131.696115110654, 125.411550956151, 128.577385039232, 134.70616752417, 132.936651539497, 129.146050806099, 134.837879266977, 132.340343077808, 129.524552849387, 130.264391327205, 129.455600034716, 132.536115984563, 133.566518082859, 127.067358233898, 132.49655106808, 130.411508543307, 131.224104888173, 132.429295387353, 130.752003198298, 135.139710430011, 131.492761473453, 129.821766433501, 134.110741508826, 134.323860353243, 133.268754372334, 132.682132766013, 128.823750830578, 125.43889789196, 136.348213840894, 132.879236763608, 132.446928078141, 133.480003260612, 133.44699817837, 131.448226187791, 133.224189761989, 129.142781560274, 122.829200214342, 129.167753779034, 134.249668037147, 134.239021357118, 129.354257312303, 129.742845491719, 136.542881535592, 131.507872356643, 135.59618879745, 133.83912777872, 132.657911448178, 134.108539050192, 130.614553113955, 135.193120625064, 135.240735382128, 128.926753939027, 134.233583437525, 132.194817273764, 135.409821039619, 129.895082800512, 129.797467397717, 131.483633258146, 131.225996431308, 131.189842187445, 134.138760281097, 136.721058281983, 129.317096903443, 133.776403395456, 132.743644953326, 131.337381697037, 129.973574607498, 130.079337117725, 131.646029580231, 132.488798215463, 128.945282905249, 131.561605805722, 132.030635565662, 134.294991710839, 133.613079385424, 125.145499236766, 132.41257556135, 129.901549111347, 131.619856265403, 134.277543105672, 130.47045879461, 124.510968151254, 134.077571168407, 137.910945927568, 131.679918634995, 130.38233549185, 128.321198890006, 128.803651304832, 136.072652816128, 125.829623337481, 129.091295665712, 135.026684359913, 131.553508118883, 132.607779716749, 135.383687679648, 134.14008490434, 135.864392212893, 127.987802983225, 129.863321631944, 129.157326344555, 126.498266412627, 126.952196871397, 129.557125990357, 136.892444093546, 128.32426367262, 129.518640412621, 132.536360277329, 131.815383423593, 129.407352652208, 126.87212183434, 130.870686855552, 132.0859933284, 125.899684095436, 136.447130764011, 135.336272535942, 131.679743254013, 125.706009124442, 130.482988992329, 133.521691373019, 136.806451211873, 125.856939326544, 130.128398797209, 130.570333062254, 133.6817269484, 133.093127725606, 131.826215764927, 130.101404361546, 131.201678728133, 135.449190453325, 128.207079635479, 131.734301562857, 131.310358834342, 127.180383167175, 131.769686010076, 129.495769925044, 132.927413006051, 134.370829216617, 128.876997057138, 130.278945514487, 137.091249537396, 131.266657630025, 135.709340320276, 130.114017289576, 134.099134282052, 132.65649798227, 126.845427779901, 129.701337852884, 128.461423004016, 134.437772144417, 130.747458438438, 130.394914324561, 136.139763371599, 127.032925421136, 132.024451642616, 134.768950238946, 124.610348266972, 131.590824761642, 127.882030302523, 131.710841978222, 131.304876243401, 127.810964512399, 128.834017212112, 128.527304396195, 128.735248351152, 127.264810208914, 126.679999669711, 129.342883161253, 130.703977106399, 131.892668296042, 126.342490092743, 136.650609444091, 133.268195078158, 131.678462273066, 128.891263493388, 131.854842483424, 135.210982243138, 128.035324678892, 132.119437150276, 125.710612729063, 132.519259496113, 136.070021383463, 127.363646949213, 126.67664149178, 132.362074943102, 133.369968950195, 124.858238601588, 137.819644380776, 130.577460268006, 135.82048077742, 133.125087725809, 135.021856307018, 130.959826133492, 135.061885284686, 128.853924590365, 127.727949251021, 130.451923027972, 136.119422671821, 130.600101958842, 129.565400938104, 130.483991864442, 126.847294704612, 133.583026969454, 126.26107251703, 128.109671874117, 129.429267890072, 132.073038865147, 129.006971083572, 128.87490363123, 128.471914281018, 129.387256372255, 134.024533620007, 135.455889330584, 130.10889217585, 131.187672542989, 131.834573751508, 133.60778738773, 132.079471654885, 128.645219116672, 126.270688517762, 132.053841858144, 130.805359453241, 133.013800301466, 131.85212736229, 133.066015073175, 133.179837308626, 132.066315035776, 128.298399590436, 131.168926330628, 130.165856152741, 126.731766984818, 131.241565135725, 127.199223466035, 128.479899645093, 131.714992383257, 132.068532888885, 129.030386234112, 131.730861953571, 127.778935079583, 128.289933208495, 130.900723222492, 132.846030719326, 132.39300465944, 129.590642791175, 132.323102554408, 134.736100842506, 128.992238114598, 134.669855650273, 133.268630585465, 132.870792815686, 132.537849365469, 135.324361141389, 132.188411034076, 136.138163154377, 130.473036605366, 134.451392696907, 133.913633172824, 129.139718994031, 129.810991001503, 129.724346938926, 127.319748472897, 131.692209699668, 124.576605941186, 131.615543806462, 127.020899801698, 133.049657182174, 132.175844990175, 126.350886652889, 128.077724814822, 133.922681852864, 127.136497620232, 137.534702663545, 126.623768502313, 129.884600752553, 129.858036272491, 131.054879156237, 129.271327263811, 129.061509594685, 135.40135932063, 128.395039634373, 126.393099338006, 131.586234891119, 127.125540707963, 131.512642515946, 129.681376500467, 133.146565169564, 127.697192526641, 131.794995245094, 127.554482002609, 129.378492496217, 132.377075322858, 132.575833191985, 131.437934719964, 125.285117204328, 124.224493380239, 134.049859688805, 127.584945743988, 133.194183129542, 130.579768456461, 134.315914565046, 129.828847634018, 134.14544774713, 133.41358742492, 132.124295940706, 131.938714189344, 128.68742065501, 130.25709077582, 128.842996137667, 134.408601928145, 131.181354977612, 132.125334243974, 136.263455604052, 126.852730860068, 122.462928102148, 136.101714801115, 126.940828193841, 128.568678334308, 131.007390342825, 128.642438554995, 131.004780514377, 134.80161129866, 128.826479411964, 126.322556159379, 133.575550792664, 134.885491700262, 131.085849341463, 133.136286416322, 133.353095049455, 130.449482538726, 130.552253030847, 128.674459355745, 133.460135434104, 127.378515451628, 133.014223698097, 128.484792886048, 130.567306013357, 129.206376318537, 123.81744209229, 132.603057241447, 136.631552835184, 130.749112569431, 128.979417529268, 129.30680640845, 130.107554642136, 137.935430474492, 133.602824606064, 136.90906908616, 125.485513237765, 128.840068129904, 133.126304435633, 129.556330304653, 131.597848059045, 123.342284105463, 124.687294096662, 135.52140304901, 128.688481016149, 129.838673227786, 133.5248226631, 126.350454690308, 133.757403006167, 127.153194878867, 128.215640969528, 129.407184570974, 131.908637651955, 135.904058911715, 128.880321176138, 129.256924245655, 124.763244048644, 132.895374512569, 129.677693521773, 136.142261555883, 129.621178180364, 135.918761843602, 130.530088302115, 135.56017123, 131.557374216333, 129.232380162208, 132.965217266635, 129.892266895264, 127.6763847311, 125.873056829137, 133.402943806212, 127.881296649269, 133.636890109987, 130.661542258293, 134.324760895759, 137.225206946966, 133.392855234433, 134.05198226731, 131.071152282329, 125.786321087624, 129.962084304568, 131.956047819965, 129.43938111973, 131.277335110572, 131.186476984381, 130.476330607107, 132.647525825144, 124.151977014779, 126.590438911202, 128.970004502023, 131.327620928668, 127.933923154296, 126.787867340872, 131.405869029361, 130.690594992013, 133.204633563887, 127.701087343973, 131.368079096273, 130.350476384768, 130.529750895036, 135.032987522859, 131.890317605088, 135.991480632557, 130.179204823929, 133.231142486048, 133.292548458783, 129.269797466306, 128.744480768268, 127.713470421225, 136.167476676814, 129.836254573854, 127.418064209544, 141.58360327316, 131.554820931825, 132.0774775598, 129.784116977597, 126.502570498011, 134.501325463967, 130.66990722962, 135.441925963937, 124.062241624645, 124.877563343763, 130.522777369997, 125.854271861992, 131.833240729869, 133.738332952024, 127.821453273247, 133.717615732487, 130.199284794786, 132.016282165759, 133.712722750041, 129.039407600439, 131.662077305013, 130.992661539274, 133.088381512507, 129.188374170046, 134.151245853381, 128.943599716903, 128.77209874866, 129.933403527734, 133.038430006535, 130.155590751088, 132.959853849849, 132.809825670558, 132.028590231032, 133.701862399652, 128.28471648006, 132.626887916778, 132.675860580379, 126.308378783401, 128.349377525638, 129.045151907382, 132.850323360153, 132.569582976778, 134.302714548768, 132.670576139672, 127.922834630903, 132.041986437141, 125.684197791238, 128.140068604318, 130.34089225832, 131.57077270265, 123.479410067212, 126.219200219557, 130.407697909426, 133.863657854055, 132.386259334833, 128.637522383768, 124.137876713174, 129.096177726334, 130.848793398353, 133.629284181122, 129.744011061584, 123.974938932555, 129.052970879224, 128.729281584062, 131.749147028845, 128.808428462612, 127.714247136703, 127.418930777598, 128.109684566382, 129.209297878784, 131.704343281083, 127.880004996859, 130.533888576191, 132.306651599705, 133.647019436707, 136.003023973708, 130.298298380963, 123.445184968518, 133.307802471573, 130.982866868121, 131.788045954973, 130.72229166769, 128.23341592892, 127.083233059526, 128.866924927709, 130.834387506704, 128.284939741551, 128.198462870959, 128.97593639724, 136.756812237752, 127.281670223333, 134.356941647556, 133.282481300678, 132.838495091449, 134.524292418661, 129.567416404727, 129.630041740544, 134.586412506325, 127.922172063276, 131.695948306725, 129.901374352382, 133.096738930985, 131.241230395736, 135.650373432436, 130.434332798904, 131.229659152406, 135.698228923278, 130.469324354301, 133.133925416347, 134.892564358152, 130.68593429255, 128.567836224702, 124.723809533566, 131.904743930964, 132.422182322044, 131.028165704248, 131.4117427642, 133.268673255877, 128.534417842316, 133.636573764511, 132.512275563909, 128.978823297659, 129.929945909447, 135.963893796759, 132.579277687821, 134.712588142521, 129.219139394463, 131.434629077546, 129.054979280917, 126.561670879164, 132.319170735772, 132.731530733525, 131.049431442929, 132.268313653216, 130.829931161864, 128.006583616194, 134.379424492065, 125.498211724039, 131.15691340027, 132.636616029873, 132.369259570095, 133.654257540375, 127.146873469391, 129.62212458052, 130.183678953884, 127.797632518924, 138.931720268599, 133.779120853502, 126.196182614994, 136.536020283566, 128.76152553776, 131.256902425796, 134.437482147322, 137.182422184869, 129.203875176547, 130.869243201218, 130.874725465584, 131.776794376115, 133.382493389404, 131.5826610296, 131.765712017856, 128.65181168952, 133.067732047259, 126.397240708931, 131.705655465343, 127.994663327151, 132.689318194182, 128.684565416845, 129.12988112911, 131.541968519446, 135.541878490592, 129.415389218927, 126.792929306001, 129.484816734603, 130.95486783384, 124.28963498123, 131.060658971958, 126.584494581926, 131.416398897435, 135.639553850281, 130.919335548608, 131.20325070107, 133.501647647649, 129.887413168011, 127.572029234587, 134.34479533233, 133.467744204029, 126.390856142779, 131.450092320262, 137.621956724939, 132.164510747856, 135.063963330157, 129.803886106153, 137.11964728126, 128.126832371607, 136.175078290573, 134.370987588149, 127.578266868593, 131.097326667138, 131.001497963648, 135.52564630981, 128.956841925112, 128.363438577976, 126.737067577676, 137.474193426304, 129.777708894737, 131.820194680321, 125.944851655598, 132.236860165551, 131.696305335222, 124.460070642376, 131.46813649111, 131.98985870417, 135.412649968745, 134.643505861094, 132.30298991251, 134.207187134349, 133.0828907185, 135.400270703067, 137.826902905111, 132.640190723779, 133.55773403521, 129.533234066894, 134.106444184342, 132.032266980805, 133.392752219551, 133.763466499742, 128.439001866027, 133.662850325035, 133.714341298682, 131.5399893353, 128.926024205887, 125.978685394083, 129.30440924503, 134.555342192387, 132.042567394673, 128.341169856009, 129.368740589632, 129.375202605549, 131.420242375171, 134.805814446513, 129.892107497355, 133.557750638809, 132.280470156068, 134.705007531134, 126.184442519486, 131.458855114753, 131.225163878294, 131.814937491184, 136.013872935444, 131.962666457238, 134.29649452191, 132.236358087219, 130.822128934603, 128.108862233642, 134.29271250129, 135.314043662383, 130.361699645497, 132.621523540228, 133.019221455821, 131.749320638897, 130.890146196493, 133.491871213555, 130.177191496354, 135.889210558496, 133.580019101356, 131.678537199333, 127.571234250903, 130.684696294961, 130.194192906442, 128.986035401379, 132.145988358582, 132.252801690896, 129.104174816474, 131.618512015321, 130.565530409425, 125.631048761535, 134.687461677976, 126.400237986117, 129.028820976591, 131.524854060338, 129.401060569405, 130.782713835023, 133.139575815709, 128.369005331624, 133.048640590667, 128.249690486687, 131.514380647608, 132.387450604792, 129.697834837721, 130.50390867015, 132.318360813024, 132.190848647047, 129.5262999074, 128.69512853858, 132.610040039056, 128.701142998531, 130.897383023048, 129.051290891716, 129.199377752538, 131.125068212439, 132.414164283772, 133.537681217708, 130.990849425637, 135.442777038249, 131.093634093269, 131.227197209037, 127.755231998053, 126.426464621097, 131.249687230449, 134.093820511103, 134.42581646545, 134.916925973569, 134.858342429432, 133.676162396574, 129.526141101688, 126.437278418653, 134.370067171184, 129.881449013534, 132.623897130779, 129.883688093074, 134.290252030086, 130.960638148457, 130.153958362527, 129.513525346302, 131.24865186697, 128.496427103125, 132.750114086124, 132.194438336569, 130.650295261118, 130.595559207542, 124.787851973992, 126.819519383675, 133.074436363205, 130.37198299259, 126.712377299528, 126.915284991168, 130.387401075365, 131.693615316818, 128.103729196997, 135.979176841283, 132.655060558967, 135.585234129456, 136.795444494277, 131.98250977739, 130.047617124283, 135.479778808156, 135.941860940049, 127.773492164625, 125.547381704846, 130.911360932925, 131.837041317377, 134.350463081524, 133.4688231413, 129.467764454021, 134.891767826901, 130.892420613654, 128.643978507143, 126.931042394504, 126.79851722102, 131.658789942171, 130.009802919981, 133.135744882923, 130.451311547845, 130.966200226813, 129.139062608937, 129.003635761763, 133.867610692455, 130.608105222865, 126.808679428362, 131.515041460222, 133.292547522509, 129.227405628215, 137.729489867393, 131.398273360157, 131.648291490125, 130.681942086742, 134.132506660226, 138.201800554455, 130.318934205257, 131.287698207769, 132.066273052567, 129.951267406355, 129.734335865602, 129.734914558594, 132.661387764262, 129.821330228069, 131.484516595099, 135.390392532719, 130.606687891258, 132.370985752758, 137.903354780917, 127.662992745742, 132.789237510388, 130.661179681751, 132.889885459818, 131.610997465871, 130.853702555938, 131.36944677614, 131.006148656482, 131.411047632526, 129.641405024019, 130.254294321389, 131.243521673857, 132.68980920692, 126.034992549684, 135.149486415814, 127.734248358426, 131.038792334969, 133.540992574724, 134.968161533309, 132.931634595703, 131.442747365614, 134.365092228887, 131.8144241226, 134.566229730741, 125.81658108863, 128.235821528031, 130.844442394612, 130.247963325909, 131.560161592544, 132.383351800538, 127.82283826073, 134.329583426404, 133.353541949951, 131.307050713676, 124.488238904502, 128.86752346465, 127.61944934763, 129.843780542002, 130.140573644057, 132.77862439012, 132.780055989388, 132.244065325181, 132.173970331066, 132.119060031829, 129.057333634917, 129.716679713669, 129.83869510918, 130.21043734124, 132.456158492398, 130.492288868965, 128.332082674895, 128.610392487591, 130.97417034733, 131.425877680858, 130.528042981359, 130.499385257818, 128.15930700226, 136.894906778863, 128.414879776717, 131.794165811391, 130.386468778316, 125.755552507497, 127.013279357184, 132.276118163555, 132.59009863352, 131.751458544927, 127.226567689169, 129.54037322059, 130.012006666201, 130.95449124531, 129.823888516833, 132.845866055526, 132.880715751894, 130.289275786454, 133.499627818149, 129.088409727124, 132.166138038481, 133.940600668924, 135.20724754718, 133.615592673729, 135.336006366399, 131.010301995572, 137.216487490016, 128.569390001766, 128.473384476574, 131.190153018606, 129.873666607465, 137.575254657913, 126.874875016256, 125.15857168969, 129.833911573511, 131.136697975085, 132.207585656588, 133.1233544273, 131.040827163271, 129.894522612632, 132.588087490995, 136.941961963988, 134.629297578815, 133.704182667586, 132.559377263971, 136.531952123469, 129.109280237641, 130.260013218235, 127.913363674404, 129.482843384593, 135.654061751847, 128.141530963777, 129.132726986541, 134.120252379119, 125.745534976753, 133.870810257426, 130.609386894148, 131.608783812107, 133.238871537648, 134.90088243202, 133.083525184787, 138.383330450446, 134.412296043434, 131.472689438046, 128.012304774411, 133.228767744884, 131.635235597127, 130.845684946004, 127.818587717283, 129.078610211461, 135.511154146567, 128.416138572955, 129.976803805306, 135.523555625502, 125.426947450213, 131.711679265798, 131.894132950376, 126.447169465726, 128.828057091395, 131.693697597447, 130.669284329882, 128.185188143686, 131.669323297165, 132.875183670264, 129.962505631272, 128.052810438942, 134.572767069282, 138.137494434437, 137.408314879301, 125.224299392049, 133.113402410677, 131.528838500581, 131.658892335369, 131.806743659684, 127.949384318219, 133.529235037116, 130.66894662381, 128.980540496539, 130.858696355977, 128.215271085265, 131.519952669944, 128.379230036777, 134.193759129179, 130.014613997104, 136.62044265709, 134.766139670758, 133.314205166911, 133.047199684482, 130.065957231259, 129.555880315016, 127.10454149909, 126.984650750989, 129.564809854038, 127.547231197382, 131.380333561041, 132.943930372584, 127.654152942409, 128.374679168186, 132.548783663498, 133.419872153019, 128.111565615305, 134.046294984574, 133.075685059189, 133.346643545933, 127.770074211258, 132.467162121906, 138.862673155792, 135.632551537166, 130.758667176176, 126.711900301551, 132.076260029282, 131.568340245555, 134.072123279764, 132.871252413507, 131.477287573898, 135.955612145572, 127.406365840834, 133.595744549389, 132.340703317651, 127.874879472667, 136.619413965417, 135.84429630909, 135.613796440089, 131.25920944125, 129.216334502794, 131.139438685498, 123.581375969498, 126.330731070414, 129.485175592037, 128.488211743215, 136.480069950067, 128.686102717249, 130.849796470444, 134.335369053728, 127.666135446183, 129.253906919585, 131.470027614733, 135.375367785899, 132.474230941216, 130.624940203012, 126.468052412142, 131.202641439884, 130.926614114996, 129.792845830938, 132.378781386741, 132.103959921155, 134.926882771886, 130.17713875126, 126.381423523184, 133.573551477473, 128.971630547812, 126.452435363745, 132.98256959613, 130.989306968436, 131.789379928129, 133.704241551466, 133.657545032179, 128.225597214432, 132.840328573575, 129.886286022289, 133.74862822223, 128.815799836091, 132.065917655889, 131.442658515957, 136.383480239523, 128.729803048369, 130.450846310631, 135.433218787953, 130.413280891457, 134.953066461679, 133.084174991393, 131.539637347439, 132.005195305009, 130.446410976221, 126.215009620353, 133.821724162532, 129.583136887336, 128.463503072946, 131.56224768856, 133.096666438829, 137.593146342054, 130.933740988944, 131.381909641985, 125.487764658809, 131.93113380877, 128.023316242052, 128.274945897955, 126.45283620374, 132.313998416712, 130.879536073437, 131.561383506912, 136.316974449631, 130.857480879251, 125.814777323723, 131.342482745576, 132.053995733412, 130.489010933867, 135.952063124578, 133.035605494437, 133.415817196389, 132.240826324001, 133.257830780402, 126.166478755296, 128.588631686115, 133.865475491296, 133.284878571267, 134.505024108501, 131.687933523611, 129.591311874818, 130.464816084754, 132.0920935117, 130.945771921882, 134.718306893015, 132.23886810679, 132.714135653009, 131.222451649684, 134.391509611217, 128.686265644408, 128.947132889585, 129.194839644444, 129.329304658935, 129.497714242352, 132.378700541203, 133.523645073998, 133.314303649852, 133.003700682138, 128.704953284351, 130.262058713278, 130.212116041618, 128.490851937079, 131.636021273689, 129.935224678463, 131.753610918183, 128.896677758574, 133.228280569884, 133.024208524995, 125.218767329424, 132.100981469117, 132.457147181458, 133.714429283736, 138.471140270555, 122.886829443457, 128.746626387752, 125.424381791274, 128.784055379814, 134.7718347351, 129.761891355489, 132.077009518318, 125.174067897911, 133.686573872758, 136.337586254756, 130.460611003095, 127.643543672656, 129.56651199662, 126.537831964176, 133.249109188003, 128.225672628895, 127.747884268605, 127.797319466101, 135.454227879102, 127.031718121907, 132.238765518729, 123.980925704226, 130.794819059395, 131.345308220146, 129.75822753773, 128.163165092728, 132.764181785597, 131.637876214388, 129.911876026554, 135.7926299465, 130.9358623181, 130.099129472399, 132.621951570305, 133.995458391154, 131.67855984425, 128.231916339495, 130.39108887682, 134.470917865004, 130.616964993961, 133.131208456745, 130.519083752107, 133.005990778956, 128.752185149608, 131.163388652937, 133.511920155196, 133.114894970395, 131.756934618422, 125.904320724154, 129.584017022237, 133.346780714716, 136.304166923119, 133.084331231095, 130.552791796367, 133.729807843247, 135.610282774591, 129.139000385968, 135.373678580537, 132.877093306479, 125.413424207339, 136.058001143724, 125.673656806822, 133.699053195165, 134.524129742343, 131.495965519009, 135.215660884806, 129.032836154526, 132.332742398619, 132.579634934579, 129.26410083933, 132.643026155009, 135.67167564595, 128.76040684986, 133.915762368524, 132.617631886559, 129.656082534524, 133.30725599021, 133.034858812587, 133.662424217701, 132.340917714165, 134.135854788785, 132.867612573827, 132.000567897032, 134.675166443607, 129.85349466035, 132.516440404653, 128.722159723209, 129.109546225691, 131.133607029833, 131.777426940364, 128.640011996346, 127.394737549919, 130.889476920547, 135.436626309683, 133.511678106432, 132.598963289532, 131.269285732733, 128.691533424922, 131.853880760152, 131.596972704099, 136.463651544832, 133.39819815035, 132.63518096702, 135.048103479439, 131.109216346489, 134.231437934826, 132.062378032592, 128.756234182026, 129.814245321126, 131.854634368425, 124.403450984375, 132.542775821613, 135.55235626645, 127.88633005256, 130.476300449915, 130.92951488239, 131.844829912046, 134.700354072504, 134.679109089287, 129.620714474722, 128.898858395381, 128.665293965492, 129.146214479632, 135.553075728214, 130.90409472233, 132.00213765905, 124.066848124489, 128.020520775286, 132.853051278043, 129.961249329258, 127.3637084454, 132.68555739218, 132.8555759148, 132.529531392664, 131.085716867205, 130.908519466126, 131.077940171722, 130.497135894361, 126.316114842159, 133.241822030377, 134.642456086054, 128.46801894759, 130.966630065336, 132.671833595387, 128.415544052025, 132.697995420968, 126.377633917405, 137.958686855847, 133.008701002121, 126.6935038916, 130.89670429444, 134.034979926926, 130.3027167026, 126.05006193913, 128.20003710958, 135.680513838006, 133.46611696855, 130.236410945117, 130.611907430761, 132.744985902061, 134.403817966687, 132.942515760237, 129.837988043496, 133.170308275786, 130.727847676854, 131.493327474452, 127.074779688694, 128.367378189349, 129.581668662695, 137.256825682788, 127.060490781797, 132.548446772263, 130.843584505942, 130.099586607955, 129.70137963382, 131.649203121008, 130.51255951937, 130.028150353925, 123.143171662454, 126.637313031165, 129.53510504767, 131.013770564242, 128.257007841738, 126.917560043025, 131.374823699044, 129.271703338713, 130.855850784704, 129.481174031161, 136.034888833281, 130.585378064079, 131.566836292534, 126.688124196439, 134.991669697759, 127.217337488359, 133.913810621982, 129.90968562658, 138.861936659365, 130.863295340494, 136.408305770692, 130.957775890323, 133.512791832555, 132.08512756252, 130.675816454694, 131.153220478148, 127.659260352328, 132.544933592506, 130.480374363808, 131.104365587923, 131.922008647337, 124.833638144721, 130.291343571092, 130.75892673399, 131.815507250078, 130.895393433178, 134.303528681832, 135.882356559073, 131.224650555665, 131.108478411084, 132.11890010358, 132.497411855431, 131.151491972981, 128.666833546483, 132.20523606137, 129.105722862395, 129.292160223858, 133.428910119051, 140.396006574632, 128.936555073406, 133.335497988255, 131.696062764002, 135.29100337359, 126.511307173171, 127.460276375395, 132.936444967973, 130.823784538333, 135.928672303431, 134.649700323971, 129.568230650829, 133.331476388945, 130.652479995558, 132.882785110892, 134.500619810599, 133.008637415115, 131.884451533572, 130.668043511754, 125.33628122103, 135.775373246221, 127.728941468788, 127.692636375961, 129.414714280736, 129.768638324958, 135.040832374903, 128.245907951717, 128.617440807395, 130.071488355477, 131.884699583463, 125.873864686275, 130.818030490504, 132.24014224708, 130.275757501529, 131.347559708301, 124.976728584807, 135.608741738152, 136.179032044537, 123.739030637468, 125.981278281439, 133.76584147239, 133.45882709052, 129.014527200518, 128.41866174495, 128.907268875774, 127.766872198572, 130.127779489239, 129.035097131345, 129.010742574678, 133.655159779322, 130.244505263992, 133.733624365963, 132.52356788536, 125.946604165854, 128.09267995831, 127.262762773044, 124.924650337288, 128.28808248086, 129.355762627869, 128.723558578626, 129.777210135328, 133.290914745405, 134.402213076436, 136.319405152881, 133.341967479503, 129.426534462869, 130.715896432212, 128.819167578789, 133.644503086177, 136.173413144352, 132.403423911455, 132.399200829441, 130.483878498964, 134.161349714639, 126.739708518327, 130.885915129915, 131.164059837163, 133.52577965892, 134.943231832221, 127.659490457091, 135.5206844752, 132.061766443766, 129.893327261663, 138.828749399177, 135.621626227239, 130.90092601622, 128.97292341076, 131.29842398928, 128.024030926644, 129.055664683615, 131.707732517292, 131.392742024932, 134.888842129206, 129.526156020085, 127.893290705466, 134.825540542871, 132.019028647111, 128.435036456115, 132.060585325729, 135.726435902125, 130.801266953707, 133.152574163857, 131.224982459099, 134.643154201841, 131.2165191528, 128.246572863722, 133.823034985405, 127.134003125905, 134.967965680963, 129.772853805676, 127.033387789413, 127.38611397973, 131.704405985434, 128.60199818428, 133.210111570725, 128.937091441521, 135.402068979029, 135.042654389917, 131.955832868828, 132.686227078769, 125.230364847388, 132.403734121686, 129.242717030337, 128.585639995498, 130.920972810277, 130.733177382125, 129.857421690209, 129.534462136626, 128.94285151216, 133.532584682377, 126.880574223268, 134.984837507171, 130.488720583957, 129.401233159866, 133.918312721812, 136.818455095463, 130.411511148645, 133.005771533379, 128.941391384924, 134.441230235481, 128.565488482853, 125.511226662802, 132.399469189114, 129.416036010992, 131.460026702237, 134.404308291958, 132.633467984842, 126.745394660508, 133.42155100207, 134.88884303041, 136.695670299104, 133.347097607951, 128.804011751158, 124.031281018715, 130.389572443269, 127.420639048098, 124.171781468807, 130.555874956189, 130.320471839673, 131.370795834813, 130.079496181546, 132.838044995616, 124.333650208375, 130.418212817266, 128.374914482119, 130.111441415971, 127.344387375395, 133.020482043086, 136.791937833097, 132.311860272578, 128.818043375094, 129.479429450278, 132.165457857386, 132.596154799875, 131.337083398402, 127.608711035972, 130.620947498718, 137.437896651766, 131.776068024474, 132.009785867007, 129.368818676968, 133.820417689295, 128.859107185061, 126.418786272854, 131.06396856637, 128.779590005922, 123.138350714534, 130.432332744124, 128.165229161384, 133.716796032147, 125.549252404454, 134.967245198122, 132.222644615863, 129.604167067258, 130.702064918714, 128.380956698955, 135.252237557119, 130.289116083675, 136.070247769168, 128.213311779006, 129.245938983416, 129.406187436129, 127.401984636695, 133.168104504898, 131.263222165062, 127.788944700287, 133.814736178825, 133.846556655701, 131.036147635837, 133.587275953471, 133.218712386873, 128.175991871012, 127.525368389009, 130.821077637372, 127.197765207774, 130.181625354598, 136.97180535661, 131.815306988635, 130.433454409036, 131.958606159359, 130.065907479099, 134.487155173125, 128.775991454331, 128.674624415677, 128.229696905679, 133.961315563882, 130.501028380296, 128.228659395078, 134.990167588248, 136.836096169426, 138.020414024805, 128.333847343794, 135.025680989734, 135.044545410886, 130.702933784699, 135.163515933414, 128.333424555181, 129.679392578763, 128.544283694092, 128.497845981033, 133.366189505984, 128.825863741358, 134.224378391112, 132.979952883446, 127.976278391432, 131.245891183074, 128.383891669375, 129.303229057216, 129.300665771555, 134.010155886197, 130.683726013633, 128.639028996696, 122.992070061674, 136.092518127545, 128.199676532158, 130.215601519051, 131.002214088057, 126.188399127038, 128.379524490719, 130.090041779832, 132.455248819374, 130.998556816613, 128.990366867359, 128.892149403871, 131.210634227495, 126.90162794026, 134.502961403602, 130.198985367235, 133.975767566289, 128.824327162919, 128.948185168612, 132.14724967993, 132.609099731842, 126.853842994696, 127.016669448167, 133.274729064583, 130.1554065959, 133.172021632455, 128.664045870325, 136.628653857879, 129.475594100275, 135.389668006855, 125.981288664352, 131.109058055195, 132.635677922147, 134.555263590244, 130.420686969919, 127.154255272316, 130.289679129109, 126.685636585131, 129.869551921206, 133.346089084434, 135.760548391642, 131.512221999105, 129.042461676826, 128.973944667302, 136.162573117805, 128.05364985856, 128.028841098531, 127.997733597464, 130.656979347686, 132.254919168032, 124.454376752731, 130.214109888229, 134.616391380589, 132.48622008248, 129.59040815249, 133.111494242262, 132.033858832889, 131.570214512949, 131.657935996336, 125.867262512227, 127.118951237453, 132.363857574703, 127.392858525486, 130.715444724431, 135.253335835748, 132.299717782984, 135.498149798523, 133.523397802103, 129.813232205631, 130.369414324762, 133.024329334199, 129.720028959109, 133.122066079322, 134.262546985911, 124.977287099527, 132.704564091918, 133.163551536876, 131.102399252377, 127.895532281365, 130.514713302422, 130.938281325079, 124.948636197814, 129.515406975631, 130.175271859894, 130.316677363892, 126.726685316393, 128.940557263379, 131.790157350294, 128.796728680445, 128.014954888515, 135.105139663627, 131.747608221109, 130.954375014473, 126.215109218448, 129.897143776112, 135.823909424667, 132.238730491211, 123.856256939856, 130.024000372666, 129.574763800097, 132.252503440677, 133.916545806031, 128.619452627258, 130.985090171339, 129.46660273774, 129.037402084453, 129.736253248026, 129.49252244222, 133.72391531388, 133.056320747234, 126.374094057859, 126.451087646315, 134.36318349996, 134.085817878368, 130.872306037158, 129.842561249521, 128.793649932533, 134.917482940514, 135.938236462325, 133.54431045355, 131.182386681097, 127.492522705083, 127.330673545941, 137.152963149636, 134.739990940695, 126.154676593939, 130.20956878164, 125.759918961661, 126.315787936326, 130.818860439403, 133.563944376911, 127.962433802491, 131.542547497761, 133.289474516281, 134.874789355039, 127.180625500818, 133.794822486094, 135.018207259425, 129.438718844677, 135.962553497027, 130.367456655315, 129.688707235714, 129.29163168125, 132.188809596525, 126.87217928548, 130.008954261987, 131.062600038007, 127.114734015615, 126.779452203017, 133.570895229835, 125.293856960287, 130.233370128857, 128.105820666103, 126.287764651592, 131.194712673192, 125.630075721031, 135.754754212905, 130.287147590091, 135.907831813139, 127.688329327808, 126.171314958424, 132.302724947381, 129.534586584303, 128.730686467667, 133.273238485578, 130.467792820673, 132.688050376795, 132.980247666906, 132.206966759888, 133.764487948801, 132.250788205145, 131.962612170417, 130.720931757011, 132.736019748191, 133.670491692005, 135.547375550176, 129.597583660929, 131.135308283021, 134.089371314954, 131.708433328786, 129.843443949164, 130.396367027919, 135.213710474046, 132.144346820299, 127.626618387718, 131.513182593813, 133.167760381482, 132.600030777217, 132.944296261524, 127.94592902835, 130.964260478653, 124.919781282308, 128.161675585019, 124.754367361338, 134.751520690644, 133.065054778145, 130.215745739138, 133.937091402785, 128.548779781308, 128.108360254315, 127.564572110615, 127.70848892907, 132.967288896821, 126.309087518985, 130.283300137823, 124.992953297505, 131.658021287296, 133.937145591352, 128.123493934606, 127.401171048288, 131.175949302445, 131.427597505269, 130.877404649239, 133.06705778615, 135.748534819836, 133.823349985626, 136.242504998036, 131.672391678181, 127.904847098233, 125.216747707394, 134.269381914355, 131.686328254349, 129.634897269646, 130.355197196173, 126.503629986516, 130.317283182082, 129.767319428966, 134.263443161126, 136.563858810116, 133.450457459314, 130.362289273828, 128.456468262926, 131.462250735113, 131.933809041667, 127.949979702905, 130.163701027558, 133.578669059621, 128.12697004559, 130.104931504107, 133.489371967344, 132.706366551462, 130.811197727719, 127.092795918797, 135.809446795206, 134.880602987498, 129.156429483184, 128.671338244625, 134.268516124567, 136.779759972365, 135.491751528472, 127.740647822697, 134.88903887118, 133.632325468804, 129.047675514618, 128.029526018495, 136.0239242054, 125.068928249516, 131.709960910575, 129.338656198448, 131.688618315841, 127.560730660243, 129.173325571772, 127.611806494815, 131.850828228868, 134.114351350011, 132.203910319817, 137.216932731459, 133.191231061823, 127.958201259877, 126.14652198348, 135.618170492836, 134.97194866441, 135.851896450873, 131.993359336432, 132.073590326776, 133.646911875835, 127.509646619893, 124.935152504057, 129.886241374482, 129.971402296039, 126.976764415287, 133.049751618209, 135.493332629515, 132.196035947527, 125.217961467067, 127.598547085736, 129.775204352812, 127.687718663627, 132.863905159323, 128.750914195968, 134.518486111744, 131.996494490089, 129.172233688173, 129.022713899631, 129.16510714084, 129.372503500318, 129.34385271742, 135.569319576792, 139.037042078222, 133.719252307327, 124.441830004403, 132.268040710632, 128.7559231962, 135.080006732484, 127.689626810403, 130.571669061727, 133.783816440057, 130.77308554446, 131.288568382896, 126.746426828814, 126.65528347197, 134.60342522026, 129.928808657413, 130.249533227875, 132.316561857532, 132.179463357899, 137.985045811294, 135.146648367837, 129.55692390562, 130.504866519609, 130.022383209808, 133.800650439043, 130.741595757851, 128.376293554223, 134.300222177344, 135.890504674301, 129.764179558405, 133.795232467898, 136.169173845906, 120.691984436649, 128.48401533661, 129.21295904605, 131.132311533516, 132.534832907151, 127.564443903268, 128.298763377753, 134.197345988729, 132.346226782326, 124.44366328099, 125.989854172499, 128.710330556381, 132.69877031935, 128.297995145821, 127.481564151538, 134.324712035984, 126.290284439884, 128.727734692369, 130.351878001405, 133.072817453965, 130.364305051637, 131.399172525138, 129.249095137016, 134.019901288062, 132.026614282281, 138.629302091727, 130.849082965732, 129.328781584141, 136.191634054782, 131.206906164964, 129.006811923, 134.764484725691, 133.998167408008, 131.020152138221, 139.300321353823, 132.361872625605, 132.582910856969, 131.888660220854, 132.279575552948, 129.450742678152, 129.878930113041, 133.729799609518, 128.203190161711, 130.192051519662, 133.150561984831, 129.981986127696, 134.293563417751, 132.578349803188, 137.019772882228, 138.423699110972, 132.296566654108, 131.95034054439, 129.183973762276, 126.878899275743, 130.93275756551, 137.692119283694, 129.950606580556, 131.316425155542, 130.061377364946, 133.485128325777, 124.83491973391, 136.134626929802, 132.824829683916, 134.918593746644, 131.737135079872, 131.824139723081, 128.63077998524, 127.694846842039],[341.819771348078, 347.570870571717, 343.626690143876, 344.290923627235, 342.026710305306, 344.671413446829, 346.579401450007, 343.998461517573, 347.289919129384, 340.715674521858, 348.489598818171, 342.256901615334, 338.438808563557, 343.870423419019, 341.011904114135, 353.284518628578, 336.850381139469, 343.206456157278, 347.376806569037, 344.597599637991, 337.344555187477, 346.214846806587, 345.996391878576, 348.642957627817, 347.60808679755, 348.879164691387, 341.158800936494, 342.659877555641, 344.315042733124, 348.308371981229, 343.677251335997, 346.44231148518, 345.63575597577, 343.887681602843, 343.653343043921, 345.948106953739, 345.685112344467, 346.791775370101, 347.305578163157, 344.718832610916, 345.018591411559, 341.140155225995, 351.167810582097, 338.433049850232, 337.357530600832, 343.348887283055, 346.237747417451, 340.321418250334, 344.917254988499, 348.967941833195, 339.666914177888, 340.105528896273, 346.34763032487, 346.736707466527, 340.906429800001, 342.530754638434, 351.229285690217, 342.139163303245, 341.321355807902, 343.482860093674, 343.431305375296, 346.240986284967, 336.952568739275, 340.208525767156, 345.075843524564, 346.491092990277, 346.692097851056, 341.745110363612, 343.49039035441, 340.659920049741, 335.796422779214, 342.026346118645, 340.586634997672, 345.162276383922, 346.410061668853, 342.695137781588, 343.081805674325, 345.912526092899, 343.075622559597, 345.331026777231, 342.182687261562, 334.745685605435, 344.143221194614, 340.282045926979, 344.401198105519, 341.380064682816, 343.012551307951, 346.135924059072, 341.095657140771, 341.556005637381, 347.351461806912, 340.27692738882, 339.249185519938, 340.932570190766, 339.729911692016, 346.385939135133, 344.352557010975, 351.721956568469, 348.158759359724, 347.708499240669, 343.577119252363, 344.486694269129, 341.562462142215, 343.457485543103, 339.680032797859, 341.129724002334, 353.532407361993, 342.220611655229, 345.364837312425, 343.951368730837, 342.243982592851, 344.400556740495, 345.80354872987, 342.941237177734, 347.618427265653, 345.967600564523, 345.09121026697, 346.971378714499, 337.125144125256, 348.204682285654, 340.240444131027, 341.795505539371, 342.180741977538, 344.428142817256, 342.29610833557, 346.204570898352, 342.713134386468, 343.85829911582, 347.275670003364, 348.84052799282, 348.623666010059, 346.004706874101, 350.276286091599, 340.393116318001, 341.471711948738, 343.255331319616, 334.429135810538, 342.886961406114, 341.442134312333, 341.360819699767, 346.859559672912, 343.393560809617, 346.146890061625, 344.917265547601, 341.054195062129, 344.267809673201, 340.951540113571, 344.151018378968, 343.494769045268, 341.865069211223, 342.255233741853, 348.329976454012, 343.279447586325, 343.216535112265, 351.752498478491, 342.83919608181, 345.347024610158, 345.208745186217, 340.697496146464, 346.62322117863, 347.44146786828, 347.36482673044, 340.01764037508, 343.110520086893, 346.099435704765, 347.670665926994, 346.476632741943, 340.987828257406, 345.900448218414, 340.90935848813, 339.66862995369, 344.71663581592, 345.409436774775, 344.156605890701, 345.429010388765, 344.806592810017, 347.097162483174, 345.354796013507, 340.174813814491, 340.941184691968, 344.409775429407, 342.952408797759, 340.310240633606, 345.073647565792, 345.516920483215, 347.299945813705, 339.991178396093, 342.845978898349, 346.667134051492, 340.120430825509, 337.607150120231, 345.250968500342, 345.328680767686, 343.332488353737, 346.481375076759, 345.045902718447, 340.931070777151, 341.204001546594, 340.934729331071, 342.154565165485, 343.379984069478, 345.385253043838, 345.553997487227, 341.648466199532, 345.941739729044, 340.308330639211, 351.003753137474, 346.73419179148, 344.095879138293, 345.971714365745, 349.134424081942, 349.507829834103, 345.528746977355, 345.960149786279, 342.836282664538, 347.463048719603, 344.841638595899, 340.447407133656, 349.066110253039, 346.538977481419, 342.001483755276, 345.614560939328, 343.693673910965, 339.941323612085, 344.229756199522, 345.750183228016, 344.125614479187, 344.283286940093, 338.41827112952, 347.331722371559, 345.344630442912, 341.501454625488, 345.091690470943, 342.549664281706, 344.324945422281, 337.57423194749, 342.739214522829, 346.417498604778, 343.67874540843, 345.98736098478, 346.159158039287, 347.111067187962, 341.42644818218, 342.72256402189, 348.27857545046, 345.453612901836, 339.913071528551, 342.949273532217, 343.846222282376, 343.821719319219, 340.084010527125, 343.771388691885, 345.326692016291, 345.61261298731, 345.840067432367, 344.313812132354, 344.474184352259, 346.733444847474, 338.3305907851, 345.672513624715, 341.128749372838, 344.135693566268, 343.731271325837, 344.680145430984, 343.863343769987, 344.337808285476, 347.873281016071, 338.096758496623, 344.27558888112, 345.280193278019, 343.504386003828, 346.214822891569, 344.140511765223, 342.481076225049, 343.569382720497, 342.406089797889, 346.992223834287, 341.808855146802, 342.061118066828, 342.340861856259, 341.485338082904, 340.304449183803, 347.489859349032, 346.028601567497, 343.686820561166, 343.64316785323, 341.732452999168, 340.662886839467, 344.378028401518, 344.857739804839, 343.657893011657, 345.129269930801, 346.482566986454, 343.582065022844, 349.021334090089, 345.637371341618, 345.869813466668, 341.971361804909, 346.781948724731, 340.910735456003, 345.892193601256, 344.329823971069, 347.220320506577, 345.719305358872, 342.468402911652, 348.468303129456, 349.652448803753, 347.094700451797, 344.338473250398, 340.414866429274, 341.111817027741, 345.156146249344, 345.976415112517, 341.864117721559, 342.631665146452, 344.1380875236, 342.522237471374, 345.076949861162, 346.395374241298, 341.213271016584, 339.404257905317, 345.474396610861, 345.147356968151, 347.590614786099, 341.858130105191, 346.837723178641, 343.867896242267, 345.069611942883, 349.758042109986, 343.185350511481, 347.227514860911, 342.04620329753, 347.661717568085, 344.01299462204, 336.630508995168, 343.667723057208, 344.070123542467, 342.997658620563, 348.249748720878, 340.249309301281, 347.022478363842, 348.36749616632, 344.288346502277, 345.037930927721, 344.460994086149, 347.178863950916, 344.546223975878, 344.171787010999, 343.426420488836, 349.406602174398, 344.759988482991, 344.528154854956, 349.698869473897, 341.701416302843, 339.156964934788, 341.401416810237, 344.966892173592, 346.744865528737, 344.816212322186, 340.392253554362, 343.234529108381, 344.902853951281, 342.440435945143, 346.120899693578, 345.396283121249, 340.033479736469, 339.761957938523, 336.255792580213, 340.42413105838, 342.481382679316, 342.693961658955, 341.034552643761, 341.961858179246, 344.922709759757, 343.171674965489, 341.803411280505, 341.07813672291, 344.178475274439, 343.622065299624, 344.420193269574, 347.691589032595, 346.747912609753, 341.836266184678, 341.836274229553, 343.146944586361, 343.697681250791, 349.077630376327, 346.421192677419, 344.019717267383, 345.579736294867, 344.943935027728, 342.345227607663, 343.063498999179, 343.533221250221, 343.574747253626, 344.890283728097, 345.161256375171, 344.760993418947, 346.557061206496, 342.534658843216, 344.099064431533, 339.304715194611, 341.334217093768, 344.722836694491, 345.837442252289, 347.23315190983, 348.428518508332, 348.183559100546, 342.816620882532, 342.294612471942, 345.594961511034, 346.127857383613, 340.148730807301, 340.088968818503, 346.893016168834, 341.553475133568, 341.745516861586, 349.366384993563, 343.174762013291, 342.607221349903, 342.92536338003, 342.062038627508, 345.201390207995, 342.425997308556, 344.977791903075, 343.454369703437, 345.865515413145, 346.113291148165, 345.575099670063, 342.273974691721, 341.98267439159, 343.65375842329, 341.509430997852, 338.601709529943, 344.094004521511, 340.97928759703, 347.414398173572, 343.446987793517, 348.2173062675, 347.305253125066, 343.888832151941, 341.145304685882, 340.750853268595, 344.526307012547, 346.595329157039, 342.854101086956, 343.731582170819, 341.071271339307, 348.541772336961, 341.036065198367, 347.56877357404, 344.441313308884, 345.483614260332, 345.246495010056, 344.652724342739, 338.912889133565, 342.376406708904, 349.494369516867, 342.869500943552, 349.248903579136, 339.933551803253, 338.446183599656, 347.817044165854, 342.574682859668, 342.464491144565, 342.319346338693, 340.896378781836, 339.538133421991, 339.439531848923, 348.207173058443, 343.70054897241, 339.390760100915, 339.351051631681, 337.930755677981, 344.269746746861, 344.056151643763, 347.070802518134, 349.251385482195, 341.21650272688, 343.674071449186, 346.744804054051, 347.190801190702, 346.608350692296, 347.436961892511, 352.618797994653, 341.094894805234, 346.596571030949, 346.864646506912, 340.13107058071, 339.214092339951, 341.057113349893, 342.075575582572, 339.815374617827, 339.511445606866, 343.296627151365, 339.930920413162, 338.354135232516, 345.920811025184, 345.249191188414, 342.764997029091, 340.721776213405, 350.382694523997, 346.872308370105, 351.514279315932, 344.328422664182, 340.329046421969, 337.458399265192, 344.305456969764, 345.516944330237, 345.384346218841, 345.868823883563, 345.716019049895, 346.632378461125, 346.190374694297, 344.190443247419, 342.772433020529, 341.77275689814, 343.203678963344, 339.828968648424, 341.466124403244, 346.592502194684, 344.190242078832, 347.687820125654, 343.504917211348, 346.529443400199, 342.121330170735, 347.598036369589, 343.692404137504, 343.169262186315, 341.536341536541, 340.822165862264, 344.264675970816, 343.831641766447, 345.724392823069, 349.657483801844, 340.285150653203, 343.761540199178, 346.534276968866, 346.623369164793, 338.109407944279, 347.541640394844, 339.281988515857, 347.15874009565, 344.225131062548, 342.465472948926, 341.825470361663, 351.016670515208, 349.039225762709, 342.245997299481, 344.420157252647, 346.481093967164, 346.206359248492, 342.141791960465, 344.231120814224, 339.293218634867, 346.217017079819, 345.167538420753, 349.867351557209, 346.402619860586, 346.263520883153, 339.912515602538, 340.759443753066, 340.328713458674, 344.380682090828, 343.065608395538, 345.50535127362, 345.050095957342, 347.607170607471, 348.807128647157, 343.816536878672, 339.481339325125, 343.64899375989, 346.302392669641, 344.242052421364, 343.589435632719, 340.637741908091, 345.799652020237, 343.618596936589, 341.729482159581, 342.373363211072, 348.299449979741, 339.18242711032, 341.173362891743, 344.423621450209, 352.865599909787, 346.057990703955, 347.100538963305, 346.764737335983, 342.128457752348, 345.486239074622, 337.309534250018, 343.611858022313, 346.195942408864, 341.854660494458, 349.091816952357, 344.462770301728, 344.546067665514, 343.563430120525, 341.528120660983, 347.706219947418, 343.612073804492, 344.178007030673, 343.0719457933, 346.094656367123, 351.30162052098, 339.367342544852, 348.925373694661, 339.997219115585, 343.086331363751, 345.168154183342, 346.407140521894, 339.711250168981, 344.966421044731, 341.840971399512, 345.328451845237, 340.807022575056, 339.519544119216, 347.542313446777, 342.572821578546, 345.391428717608, 344.775074995705, 344.700285107165, 341.348701673677, 343.313691717923, 348.043159256519, 342.536593090336, 345.614967535716, 341.568846239118, 341.712318974787, 345.43933160991, 339.608300575538, 345.149167217702, 343.621023762705, 340.035179704753, 341.545000005472, 339.473335742786, 348.960241654074, 342.418977596659, 342.062939962698, 339.608817512956, 342.773127598542, 342.846990837291, 342.723860701786, 345.519430736626, 348.367702585572, 342.959627821992, 346.988502008933, 339.154373061043, 347.278488662369, 339.547775694982, 345.13421470552, 338.155564956865, 341.215947768912, 343.718011285341, 341.909218872397, 343.534383737197, 342.370881189204, 342.235064549372, 343.470610594427, 344.586527238678, 338.87324708424, 344.138104109069, 346.357073352014, 344.559743511985, 342.718044350275, 349.642441718793, 342.660740918635, 339.479417929094, 345.272212717533, 349.431419810359, 347.125280638752, 347.94812935483, 347.919565226565, 347.541637482605, 340.556821465709, 341.777124249845, 348.192893826417, 346.116597990231, 347.524777178954, 347.202723937417, 347.203994569648, 340.638545882158, 348.944175688346, 340.634932527871, 347.55594022512, 352.711592021169, 344.639036194013, 344.818485121028, 344.22850799836, 343.538993129284, 341.281050724178, 342.791232368954, 347.778454366541, 343.751193244422, 340.633869018738, 342.661945037951, 346.514962510179, 338.24971725288, 339.132483016266, 341.6214897631, 342.525797810377, 347.692295164869, 345.839379922276, 346.601279131021, 344.667449807469, 342.35106479993, 346.860213760996, 345.018637013955, 344.283933418806, 346.339787229567, 345.242986848623, 346.336703098084, 336.434950099279, 343.81169407075, 345.824777791195, 349.511433115675, 344.498198720879, 343.78864390769, 343.514481733171, 344.829563755227, 347.012505213266, 344.855590433958, 343.838497624538, 345.869467416387, 347.111724131261, 342.908449087767, 343.174970290994, 346.532363583916, 345.482769216351, 340.30166404667, 349.066920923684, 347.153646820537, 341.587228679471, 345.62057207932, 341.061153219393, 345.675793342253, 343.14634054568, 346.340902767727, 343.690759047405, 341.36340196182, 341.189536733629, 345.503504840493, 345.904288039449, 340.593829820772, 350.684557605545, 342.006348260387, 348.919546838229, 343.668231874753, 344.918432373668, 340.478991750534, 348.053135848051, 341.563584544824, 343.344847804892, 341.935752287676, 343.017355132704, 339.687594434149, 341.151957645376, 344.113056819948, 341.665512030731, 345.024750885968, 343.343199202169, 343.907090462144, 342.81420620674, 341.077746825322, 338.016112667254, 349.37585852314, 346.119646677151, 346.203512166636, 341.139733123968, 343.88371327054, 339.82634102138, 347.523165791773, 342.841261572284, 344.761367233739, 344.033811955911, 341.918248798204, 349.951425572653, 346.130384383324, 343.002819958464, 351.178069089342, 341.319902778948, 346.151159029078, 336.844783235329, 343.508051678802, 342.243948041867, 340.867232999623, 343.603142838146, 344.920338654427, 343.466883813288, 336.128535012569, 339.987990099148, 344.308970333995, 342.756058842325, 343.595250678755, 345.559928165005, 344.331346308512, 350.902070203373, 341.731387957835, 341.710370075096, 345.336119877346, 344.29485396909, 348.44493775971, 345.840998354758, 340.913889591623, 339.298826514834, 341.592583204445, 343.402252243287, 344.254111215285, 343.228742888942, 340.868233460042, 347.319187188042, 346.596084237754, 339.904659907589, 341.278861197781, 349.305069671694, 346.236414609892, 347.331423511348, 342.211844148805, 344.648525952877, 342.613055550768, 336.665796872497, 341.594704929838, 343.933403010118, 343.540156282437, 342.475345408474, 341.699816028842, 347.916648966833, 344.125389754062, 342.128161481141, 346.360394323996, 344.892955827615, 344.911876058397, 343.885869839582, 343.580714698861, 340.028027112791, 343.914028352417, 347.899637407865, 344.214587110025, 338.542256550444, 344.559945822082, 342.593502990233, 347.275586692741, 341.612353905133, 345.731063960737, 340.633676413594, 346.297516175872, 346.500312664524, 345.061306707384, 346.451596203941, 341.137731575785, 337.551567719036, 343.171381606573, 346.040349723267, 336.784174713383, 345.584344480643, 344.939061946418, 347.267744715993, 342.748277362572, 343.766984184096, 345.427415878203, 344.98651250613, 347.219706732227, 342.323351605985, 335.788414897619, 344.359260222589, 340.188898769764, 344.416346646994, 342.47511427222, 346.436131964318, 344.702585207754, 345.889099012904, 346.728024883186, 343.647318572452, 349.619974019291, 343.756209875132, 347.964302882495, 347.558501820368, 344.162211387679, 344.784541846323, 343.900812080789, 343.706151312446, 345.270315653676, 349.527139537548, 342.402723032755, 347.12594946673, 343.26189286431, 340.685789957324, 343.00650551409, 344.447587784948, 345.351936834909, 342.003716257652, 345.061117316042, 342.775495687665, 342.929271215265, 347.186061151618, 345.952369432713, 340.480624654519, 338.743703001681, 344.816598975087, 343.333102396197, 346.104238688909, 346.96956112489, 341.339426313786, 342.925439253308, 349.020628881026, 341.610564035729, 346.139105654158, 343.168999510695, 345.814887424382, 339.2913706238, 347.075331108652, 346.261382616974, 343.261308024059, 342.189613856809, 340.489323434574, 342.682772013717, 342.8598946736, 345.612220605577, 342.700461207642, 343.15438439385, 348.176605376406, 344.980498530981, 343.612938374619, 339.161407325151, 345.52353213073, 343.600570663492, 345.459212831886, 346.703217894832, 338.991550346819, 349.602981394966, 345.76584649679, 344.463901428954, 347.371441175632, 339.188690629583, 343.974843656072, 350.22005005372, 340.871500871045, 344.794997297452, 346.173279175892, 346.163217620591, 342.400346321045, 346.433322486936, 341.765833090443, 344.074506080864, 345.305392255751, 343.961718066508, 344.400920016966, 340.901880250101, 347.575052798864, 340.236392387452, 345.203301583571, 340.221146596308, 346.099819194583, 340.178924477548, 342.71107888917, 347.794200091176, 344.555746586813, 342.409960423347, 346.86105289407, 344.08248947831, 344.432883985635, 338.985797353072, 340.851219650362, 342.164743621813, 340.690648215641, 341.921396288943, 342.773883392778, 348.035659496988, 347.245964533995, 342.508772409553, 345.358405082534, 346.055116911118, 344.769743742841, 344.40240042578, 339.464340328445, 341.999684030796, 336.282879919715, 342.177800887515, 339.086064119965, 353.43360331863, 344.250067201607, 347.457278135687, 342.98927127092, 347.944188655158, 346.766228462111, 343.208380172287, 341.308203140336, 342.530097565883, 343.550735066405, 343.320394694638, 343.848461210905, 346.089049102272, 344.472079489446, 345.197454845848, 346.741423126768, 341.604316402564, 345.602793406753, 335.240464056439, 346.84730276593, 344.796945126032, 345.009190297516, 346.565986461669, 337.700851585892, 346.235172151995, 346.55451244247, 346.655605527391, 342.622288309454, 344.39095615393, 344.796272134645, 342.277490144507, 340.840503130275, 347.196056194529, 346.105886962026, 344.308916719012, 343.796425157281, 341.823761501906, 342.652820485266, 346.414685904328, 345.872363196206, 350.567901715167, 345.171049581183, 344.752416595938, 343.56460750483, 341.262622895529, 340.745951893887, 345.967487535609, 344.116095584314, 341.180371754568, 346.240040077843, 340.673839906111, 346.648693552873, 338.2141674036, 342.693613999782, 347.398235388083, 340.075952287355, 342.193423659659, 340.646494474969, 340.708905133153, 348.038008883206, 343.690481429636, 342.969953536269, 347.383963757041, 342.122765463723, 345.943583473695, 346.699960927124, 335.283748325942, 339.730697827267, 341.652812731383, 348.929128677928, 345.58313055406, 339.457952477728, 345.031832470428, 344.528361633866, 340.812738571964, 344.298814511347, 345.185676085256, 342.030149152432, 342.420382052171, 340.100892916059, 343.43463813263, 340.193981146399, 348.343212434441, 349.049109960569, 344.648257898233, 344.222877670023, 340.945382220436, 343.296826366338, 341.330289119498, 346.189238969625, 343.626954960376, 342.436728360574, 342.712597448233, 351.041677646016, 338.456543830968, 346.757969486196, 346.297026856192, 347.67474797791, 343.639658952503, 340.642461778037, 350.581973597522, 343.977512371976, 346.16906175273, 348.981159418833, 349.886096598107, 346.230130999827, 342.230201474008, 341.478776194128, 347.85817133178, 349.230759116518, 346.037644680212, 345.566713147268, 342.923033273465, 343.563770717245, 338.467107026754, 346.025600946772, 339.924836053118, 340.3724378767, 347.003131272977, 346.654209911468, 340.473987374177, 347.855847765018, 345.164362792729, 345.926650073951, 338.820740928976, 346.160109350086, 342.724166151474, 344.581627509532, 345.143027837496, 340.477086494829, 344.790119517702, 346.840896998201, 347.624308895391, 347.983051759075, 346.266737422708, 344.37726507802, 349.581206754264, 341.00795191637, 344.817524585478, 344.736398249955, 345.438133256027, 348.451338650935, 352.14105488799, 346.715154409452, 342.675158418033, 345.090532705309, 341.653317903976, 344.613586533419, 346.81813434223, 341.283438799814, 341.175204021162, 342.716989887477, 342.53926693389, 341.337232584709, 344.648136630125, 342.852491558036, 347.05983735646, 346.327671664022, 345.267363146208, 346.696897232504, 351.106079348883, 341.485231794633, 348.352964782959, 337.679100095181, 339.623531240679, 343.949809371877, 339.247044746983, 344.66337656894, 337.675099656796, 344.733522825673, 339.072431504027, 340.086123994002, 343.313308195512, 340.914722289322, 342.887481014277, 349.317420292361, 343.943173911024, 341.568517853796, 343.050256184843, 346.256786046965, 346.441582323371, 350.140315821968, 343.128388457002, 338.996514420077, 342.089486447784, 347.641083474469, 340.67288483045, 342.853722364203, 340.35275858302, 342.217551937671, 346.976365072862, 344.533586591438, 342.432316522727, 343.711034185289, 344.808734456511, 345.141685466408, 346.058129827782, 337.790218620626, 345.509296546754, 343.829485346797, 347.499788265922, 344.130413639227, 339.958545873563, 339.274597500263, 341.612623285192, 341.854953781564, 343.386643850612, 346.057255273452, 342.184703448225, 348.165254105252, 345.390674936296, 341.101120664661, 347.273408589943, 347.843058321797, 338.357168811258, 343.385185558782, 344.887714989557, 342.819642360241, 345.376744081861, 348.492829676054, 345.350685773196, 342.140737467978, 341.2700008745, 338.606828222666, 343.033329427461, 344.81962787725, 342.909576492552, 346.124243639029, 341.19343658406, 341.740139475532, 344.517361219284, 342.639942473465, 347.884627366901, 348.516058040121, 340.410478894784, 343.240734604962, 343.362537693077, 345.940703823606, 345.486270195399, 341.453499957202, 349.929135343879, 340.55049049747, 339.459181682376, 342.41480500629, 348.239269357354, 345.709473391532, 343.19183309102, 342.330377630022, 346.173606014202, 344.20772383193, 341.99672611294, 338.886282104612, 341.928421613494, 344.829562116589, 347.423607330962, 341.921109352737, 345.254402238366, 339.083314336136, 341.789742475861, 344.092770452978, 342.106400358089, 349.150648151952, 345.18412749283, 344.730392866451, 342.16353440906, 344.917458910059, 346.249014727257, 341.079124619642, 340.843914222707, 339.449959934516, 347.185462458557, 342.406208860344, 342.02865013968, 340.569808248683, 350.798713155071, 341.590462902171, 336.945570589914, 341.131623126295, 341.490872959357, 344.081597761412, 346.998972760049, 341.570739346109, 349.318137430692, 341.887127024436, 337.950487628941, 347.684903621994, 346.035410515274, 343.911572620228, 348.1392247243, 346.110811940817, 343.676755546266, 338.695137002247, 338.548994441718, 340.901582233186, 344.694623139843, 347.644968059978, 345.560279827346, 345.610292971293, 340.831218002779, 347.501818870614, 337.683500800513, 338.157578975383, 343.940857509861, 344.861109478312, 345.406045112911, 347.0056938785, 346.026139788127, 347.337923430766, 343.646435444392, 339.541197435126, 341.535354823543, 346.474060297481, 337.660266693191, 341.338767200406, 340.706207967427, 345.940900390601, 343.784810201942, 347.435969690861, 348.103184732168, 340.859452344804, 344.317361385741, 345.688398753333, 351.023554535412, 347.547247727471, 342.583995733691, 342.680340715101, 343.461862682715, 340.259084430548, 342.366842281253, 351.015799957569, 341.870453866642, 345.174303222752, 339.954857097325, 341.237850988348, 344.25034305358, 338.437815634087, 344.851167230565, 343.494964658856, 341.234495107517, 342.742715912766, 338.757159707216, 341.053514887987, 342.726299097741, 343.524083791337, 341.683030099663, 338.401073660175, 342.878011168084, 345.399393666997, 343.32420644732, 347.154008333685, 343.884663979642, 344.675561857238, 340.571222971408, 342.134249476656, 342.594793784026, 343.817126307002, 345.736860535678, 346.157246890061, 347.717736398281, 342.378015695228, 349.40889915732, 343.568303582625, 343.205624676184, 344.01655947716, 346.036453941956, 341.077075480991, 346.375735942461, 340.206004719303, 342.515935656369, 343.798750276698, 345.869074443765, 345.459871065508, 350.010331274081, 342.592922139828, 344.02721807047, 346.257469670922, 343.275673800147, 339.007887560511, 348.061238777734, 343.257418709905, 345.561259413558, 343.834104396538, 347.272890363823, 345.363942800399, 343.836760518885, 348.106318423022, 342.892564199222, 343.312421151465, 344.304527163727, 344.766947964541, 345.504613992665, 345.016901527876, 344.981250968859, 339.562412632892, 343.246314261788, 341.046016087244, 340.665681661946, 348.695437628904, 350.215544999803, 348.16088334871, 349.842642257155, 345.156088167621, 340.615642347001, 341.375153702389, 343.039839161536, 344.667262652679, 345.96781439691, 343.655244504658, 342.093680827215, 341.801114252251, 343.482122361911, 344.346993920293, 344.700535671684, 335.740882626409, 348.991713866943, 348.114265484962, 343.051648441752, 342.718556695257, 349.79313515605, 347.049152729596, 347.672843057202, 344.794083310304, 341.645345418045, 342.597763074811, 347.512285168989, 343.782501046337, 344.916265711509, 341.16315437344, 344.589642089539, 343.379220118315, 343.937878478171, 343.648025360356, 341.884552565815, 345.039878970369, 348.806366851925, 345.886196151077, 339.945560919803, 336.196341085286, 343.722891333657, 343.283950506265, 342.284862741601, 342.711442363554, 344.911022408114, 341.107128015406, 343.453495933467, 347.38648721397, 341.480527024587, 340.767073268993, 345.159251746793, 344.072021287043, 340.045872577052, 344.424088990185, 340.546704197714, 342.001185191209, 347.990395122531, 343.889136452153, 337.603294207083, 344.031442689233, 344.084697681505, 346.379863522867, 349.152480007973, 347.028979849496, 344.82818701972, 348.66865738975, 347.122107366848, 337.26794291189, 341.553089435523, 346.954807996141, 344.793228605797, 345.319483694075, 346.055078562185, 350.14829710633, 347.711180092178, 346.102518390216, 346.814580572424, 343.44504816598, 344.842969809136, 341.94439724027, 339.641889259298, 346.502578504622, 346.422476398992, 343.788252704168, 344.499920516614, 343.606138640414, 349.568541781154, 343.697740357323, 348.634662532548, 342.470078183822, 344.968869349679, 343.714750804882, 342.872389671665, 346.657595421486, 343.357368728351, 345.596639722557, 344.593674924891, 346.000193503399, 340.885279610579, 344.969033849547, 347.521691326017, 340.053878858615, 342.606509228766, 341.125623910534, 345.767854830758, 342.849329106524, 341.287389816783, 342.578857712617, 344.618759282544, 344.530627113871, 345.669359560031, 341.588579674812, 344.502673104133, 345.499195028027, 349.017613691855, 339.610050885407, 347.95652723371, 348.274928358555, 338.426829363377, 344.849113847687, 345.892782100846, 345.295420809821, 342.790435219121, 343.687128425568, 347.638175092845, 339.359759502184, 340.427260951409, 347.690644258285, 346.304415150097, 340.498622383704, 341.166669904157, 343.253314338322, 344.820701701578, 346.176165110649, 345.188607373714, 346.904744323126, 347.877768666047, 338.04988789309, 344.442990027613, 345.318342266617, 342.7959262815, 346.466366752968, 348.373018895421, 342.358582881334, 345.007874795012, 345.704293708681, 339.48320362329, 343.708860882442, 345.624442039106, 343.272149915595, 348.172658262749, 344.880951143109, 342.507019127293, 340.14331916766, 342.221105178848, 340.893447541542, 343.710918044037, 343.820316947162, 340.392428280847, 342.86174539723, 344.410574659215, 342.007011567233, 343.598657901516, 340.61547507901, 345.181632082393, 347.469437641713, 338.846534975548, 343.706512013154, 340.996226814972, 341.49763544441, 343.746003433561, 349.267715187034, 341.312585475917, 341.411780309439, 343.511731766865, 345.022594711038, 345.84765676357, 345.688841810129, 345.171702641754, 347.337380574854, 343.162302598614, 343.905331884042, 343.274531129462, 340.624464539431, 341.167904920625, 342.262470629503, 343.128037996093, 344.636016616994, 345.063151783126, 343.085325037249, 340.498522451007, 342.447603007008, 344.628426398827, 346.691171455914, 341.954953774465, 347.438994939996, 346.823061185641, 346.728456209987, 344.738724362575, 342.812222069947, 345.250813121635, 342.659032641457, 345.136311241849, 342.843506248153, 342.478184556974, 348.774129797929, 344.414264701984, 346.756814478773, 342.832954867118, 348.17486402335, 345.701514401898, 340.103627389823, 346.481304176167, 336.435262240268, 340.675407196408, 343.616901320064, 341.902094679207, 343.718311380097, 343.049167736261, 346.31941042357, 338.736261136868, 339.386861990516, 345.236721174314, 345.090457256162, 346.674474983611, 338.5055783978, 346.355152418079, 342.412638262535, 345.991023019406, 341.536168890007, 345.571113983628, 343.371439384017, 344.648765266891, 342.543016906075, 345.870642474258, 342.818311520372, 344.643400197703, 344.91887544155, 349.47308637549, 344.109873273096, 339.575027225147, 340.652847892931, 342.342210985083, 344.086969210819, 343.318273459039, 339.792080854854, 346.110265506329, 345.044293892912, 350.626555593889, 342.525894916871, 342.823927283953, 345.130258099672, 343.185567325054, 344.753911811723, 345.065391753269, 347.218674377627, 347.088425558248, 346.868251400746, 348.953411721523, 343.854445553553, 343.768688588336, 343.31313676675, 339.746125226563, 344.049503314815, 342.446393818207, 345.140472542901, 343.547370587313, 340.618770172884, 349.321332589788, 348.406565148697, 346.23815125375, 344.709223050124, 341.657977132693, 343.249301388272, 344.521752428761, 339.747440794029, 341.428250335691, 345.521371839302, 343.701751200248, 343.051622390176, 341.945813365164, 346.842137603586, 341.860660720354, 339.669680273112, 344.838459185761, 345.509848039346, 342.874109062632, 348.132673452604, 346.618202970004, 347.68763018815, 342.473005749524, 339.398247126507, 341.975615357161, 345.197839523279, 345.398363613426, 350.874420263871, 348.05336573333, 342.825587261467, 342.181819076354, 347.11539495595, 340.587144763197, 344.854372501592, 344.485937026577, 349.511485153102, 344.026875866988, 346.234269333602, 339.734197713963, 350.352495640944, 339.481612971629, 340.513005289584, 350.133539243654, 338.309153534114, 343.131123693012, 348.936730979691, 348.880947981068, 345.774931508605, 343.437932625428, 341.854049450029, 338.629901490224, 340.927891219141, 338.499825120683, 346.258989538605, 338.718066467507, 344.663636695996, 339.980998777163, 341.736319732358, 340.311311039769, 345.591147899333, 342.053556190017, 345.053712323475, 343.756752595129, 341.886590760229, 343.122915125216, 345.934398043281, 344.199836889752, 344.718702005996, 342.811418054636, 344.3229376207, 346.933811416963, 344.252995403178, 344.921427823372, 340.90239286228, 343.438759965129, 341.686185705888, 340.479399578603, 350.147284029436, 341.590645499092, 347.442680567317, 347.716148408698, 340.864866205435, 344.303130832186, 340.069077727072, 342.146133859703, 345.957859097933, 342.721508781564, 345.254935193467, 343.028507458592, 342.13094379363, 348.97487640647, 341.265791970114, 344.731253238948, 345.735351309086, 339.964336735715, 341.772270671342, 348.587530017554, 345.631926179475, 343.261453393292, 343.919688259583, 346.932138767062, 342.376539537967, 343.493087522149, 345.017487879852, 342.616511374682, 340.378292574411, 344.015277037716, 341.26139573598, 344.802652156276, 341.44274469831, 348.825415078595, 345.093566354341, 341.846780436359, 340.307742114841, 342.557172892342, 339.60839656941, 348.537294659007, 345.85796928752, 343.422154493215, 346.281990771125, 344.269104205009, 349.512121136023, 342.111433632708, 342.826315846396, 341.609863626857, 345.672974414554, 340.227997553773, 348.083055723053, 342.971957859342, 345.35425548569, 341.906371175598, 346.805712245089, 350.461057529119, 340.888325654723, 341.247407171591, 344.851520993634, 341.200156424164, 346.930285766064, 343.742103656403, 346.817670905426, 343.514710919208, 343.505044221244, 344.503212174718, 343.871428280605, 340.343698212975, 341.598837667722, 341.506661651016, 343.875356287327, 338.386910558799, 342.804360714252, 342.642112250222, 343.996373186932, 343.227533798603, 343.865559792078, 343.058829194125, 351.560303206435, 347.268466965672, 343.321625816781, 342.465093937628, 340.955119822236, 342.99542642111, 345.569379085605, 345.406053296551, 346.128696834691, 345.603534584912, 342.549856755435, 348.188698088851, 347.75009896285, 337.0536688957, 344.860004427984, 340.258184467082, 344.677107026543, 348.279649818232, 343.976472023148, 344.608314451857, 342.173431593113, 344.612553144435, 340.065562095936, 345.537288383338, 342.653288706336, 344.193867085009, 342.325625883593, 344.205540421339, 340.860237379083, 337.463596727601, 341.011524689259, 339.140094784136, 346.864428826585, 348.105444745667, 348.177198170725, 340.953285648918, 350.649849670331, 340.85564803228, 347.541163723531, 342.93765309873, 347.071098317137, 349.786614736059, 342.55266679406, 338.33472856569, 345.498711722385, 348.71898349835, 345.049123320556, 341.186935081608, 343.970825499174, 345.047804384169, 345.961359090217, 342.530115603212, 340.151382561668, 344.696111256087, 346.657329895706, 350.430989203355, 347.800928184566, 340.819977388872, 343.84975685792, 344.741290071883, 350.459915646963, 343.16240263374, 337.734351806877, 341.116669768672, 348.022140222229, 347.077141086268, 342.829686351771, 339.669056568211, 344.384103295134, 344.196983187077, 345.304041266161, 342.884579715886, 343.193994542719, 347.699082546656, 346.309850338336, 342.477225358203, 345.844323260577, 344.224307461578, 349.268664209104, 343.461974715438, 342.773934635924, 347.330658258008, 347.11090859821, 342.596712080552, 346.141150195166, 345.012811698812, 345.165111985661, 348.350679406705, 344.002165619161, 345.562066585442, 342.479003609117, 345.06131723532, 345.362295150291, 348.45498340212, 347.432452818458, 344.413455283379, 342.288174649097, 341.854894047807, 343.321185568056, 345.556072810554, 346.569853273846, 340.37171042665, 334.004898452032, 341.106084981205, 338.418100854146, 346.061741685518, 340.221562102219, 341.340772880355, 350.685950378122, 342.329237535568, 343.939917243434, 347.083242845662, 347.856694407176, 336.889327839082, 349.10220609036, 344.050157542182, 340.782467661057, 339.284212662565, 344.479404618025, 345.868382623146, 339.304500245121, 340.700160328519, 348.86651856191, 342.305957059061, 347.141103354022, 334.853928500968, 345.255010036588, 343.526339090294, 341.946720209859, 344.576273090078, 341.628446218637, 348.470070595791, 344.12595594661, 339.628646138143, 349.051841346511, 345.388790042689, 345.341693900889, 338.900752199213, 350.646403673462, 342.12448929859, 341.368883870151, 343.270505078518, 341.425249603862, 344.560624659701, 344.230522392213, 346.229240599835, 351.701587676521, 345.551922684004, 340.850280980169, 341.43319226506, 345.004552366961, 341.372161754928, 342.065779419348, 343.951087847347, 346.043455839273, 343.030595300673, 338.813322343536, 341.307260643118, 339.68212547423, 344.695496375185, 342.821371289791, 345.647601952804, 343.180696733643, 341.907877070064, 340.570300957341, 344.373468142852, 349.084651899037, 347.04882172885, 345.318098909943, 345.631514182575, 340.131914101116, 344.473037490235, 341.028079474063, 345.414289742388, 343.428722973598, 344.891250594513, 347.024440924268, 344.188256974682, 346.185749297904, 347.682760908113, 341.116995898663, 343.050640508277, 341.023753858147, 341.564065067369, 343.700316345668, 343.416709606963, 350.071283807143, 344.232185144338, 346.914190486288, 338.980958140183, 337.503925812994, 348.942901458695, 351.623775739084, 341.85138443947, 350.150199445221, 336.78400488774, 347.26541087218, 343.272573956309, 345.900740276258, 342.601390900211, 347.730598339126, 341.802984171519, 346.586278250239, 346.13588398754, 344.507918779344, 348.289260772948, 350.130401321707, 341.965713828524, 344.430796879268, 338.441704781585, 347.438824881906, 344.201462623171, 348.152163488266, 343.410597349626, 343.083641768746, 340.131688496978, 338.173396101401, 343.106357302582, 346.127258412008, 340.165392870768, 341.620835687787, 340.975566439525, 339.681814094212, 348.954232709836, 345.598024205361, 342.493054451018, 343.699796670168, 343.764040436538, 346.109902568871, 345.468636931129, 339.507442156495, 341.591304398606, 344.95701229581, 344.248370877026, 344.923530775367, 342.466663508582, 338.780099268312, 338.876730438347, 343.68994464797, 343.765134435034, 341.429044095943, 345.976296738752, 336.914482015678, 342.370445511197, 347.504285280447, 339.463569090729, 344.569499981481, 347.039013246318, 344.074852491351, 346.08541706043, 347.132590566316, 346.871326268701, 342.880942843253, 342.215133354688, 339.198888933643, 343.836830934167, 342.443473412826, 349.005677628367, 344.943460347542, 344.95154763823, 346.489748059766, 343.494832042637, 345.138025083602, 338.469510051832, 343.276574210857, 347.785013062593, 346.237783289398, 345.610199488095, 336.084641297735, 342.062076560703, 342.236705194876, 342.677577098741, 341.16585849438, 342.818987468912, 349.067896392403, 339.70467735767, 340.404102744088, 343.511726068264, 342.550132983477, 341.351927626771, 342.273295236954, 343.597810881865, 341.793952635806, 340.460396728535, 339.582900008861, 342.739108812587, 344.711998847101, 347.334912601112, 344.188528295878, 347.807031619522, 343.425140010129, 343.010403882851, 340.615339628315, 348.796994021283, 349.478928046027, 344.091857372709, 341.302568518088, 341.796265289431, 341.839208559822, 344.309571955759, 345.724124500118, 342.625110455984, 344.727395444532, 344.884980836615, 348.49962071269, 337.66178035134, 342.359624310149, 344.030370313331, 344.611071880617, 341.832112099221, 346.074200052732, 341.542210481215, 342.257403202017, 348.693673050161, 347.906002073885, 340.233233458055, 343.504351303582, 343.6527918083, 347.530879165569, 338.888701137305, 347.140888708548, 341.071616092046, 345.186211377002, 345.619654614148, 341.85173194973, 342.709340535632, 341.511762948294, 342.884718925324, 344.954151293139, 338.662684009598, 347.839060797926, 347.184080873519, 346.779984537308, 341.53677736764, 343.436538484747, 349.570510876546, 342.232420683111, 345.249825133421, 342.470476453455, 351.060211460286, 344.107682509086, 346.683137693565, 347.451034188613, 344.78962439703, 341.890390627628, 340.937017332907, 344.47147751303, 339.156343896191, 346.947571122478, 346.023730368734, 341.965526589418, 346.701007987535, 342.141073015787, 334.693909824973, 348.096477976778, 343.439155853296, 345.25704531663, 343.221942021659, 340.205033482041, 348.768706524217, 335.678588109993, 337.282751174017, 344.588595164072, 347.38261179285, 343.855119262615, 343.631764101326, 347.130879043441, 340.527246654017, 345.961008330072, 337.701013074031, 342.223608939515, 344.987621891806, 345.39890280762, 348.026736456634, 339.082640032434, 344.950194924174, 343.224738255876, 346.557827284354, 348.028615542393, 337.227693869535, 343.208013409875, 344.269628354125, 343.635099305337, 344.349752846959, 339.514596183981, 346.68854810539, 344.117864775584, 351.683727332955, 342.672458063935, 343.354494169218, 349.440754558454, 346.016921385521, 342.675210027679, 346.268226444684, 342.701954569531, 342.449379284824, 340.947689077562, 339.742367474783, 342.380970863565, 347.524409584837, 341.546250363546, 339.252648288802, 342.131662349528, 347.209882869721, 340.724329211885, 347.32386261647, 350.704318732101, 345.699237403773, 343.342261819152, 347.370123876292, 343.632763147208, 344.17560705243, 338.770156718878, 342.051517155902, 345.561129420227, 343.870663265761, 348.399717059704, 347.574328828342, 342.303258535938, 342.550388940765, 346.471424414941, 341.561447595973, 350.660675325673, 341.567995564409, 340.397545007308, 345.169545173185, 342.393752543599, 336.367704368067, 339.00136691085, 344.35204408703, 346.943085591347, 347.11498115664, 348.079282398515, 337.833512785698, 348.294827342118, 344.842881948847, 342.679211385208, 343.303624559176, 347.422258975369, 343.423256793787, 348.562544583706, 348.591462180492, 341.925276978923, 346.695138910658, 347.01052313287, 340.776587844868, 341.756121017058, 343.734085715357, 343.289528549314, 347.85825405372, 346.571731075782, 348.177186913676, 344.15596245637, 341.679052740075, 337.615160458297, 343.055585161128, 344.036568184085, 344.114746577851, 342.497057503566, 348.102959132653, 342.75331436882, 338.494849080827, 348.471510150711, 346.740772272988, 349.515975180428, 346.386963016326, 341.724796522832, 347.644716405739, 345.075896928707, 341.054072152783, 343.48390514342, 341.590714230596, 345.270406400211, 345.87383616373, 342.627589555377, 340.451411046119, 346.944689150277, 344.820248284753, 342.271559684205, 346.337035871286, 347.734803849651, 343.231325496569, 346.294638763362, 346.450629434217, 349.08822797172, 343.342929053535, 344.536260449951, 339.830786030184, 340.010267090316, 342.984637484151, 344.718123953874, 337.765945715798, 344.257099399344, 347.226198315657, 341.212857739293, 340.371424677778, 342.193211823117, 344.843026752483, 344.42718038084, 344.726968879015, 341.204157724273, 342.025909227103, 343.638712039392, 346.118118425553, 344.812117303046, 347.866392971199, 344.132458373621, 345.74948969941, 342.438727321812, 346.264430670601, 337.521242695195, 341.545890230228, 340.773168287948, 343.703555534914, 340.301380086856, 345.059760994175, 346.242434070042, 349.987321782867, 343.77735225359, 342.071930939582, 345.760944257854, 345.697595544881, 344.722293012754, 345.839420466191, 343.317998377426, 339.201037330745, 351.091484408172, 342.194334071591, 344.521593408215, 348.726008478882, 343.601127792213, 345.558375100722, 342.892625690872, 346.431502470011, 338.327921816648, 335.939452934974, 345.355687753611, 347.31577325666, 345.68850958753, 338.648698782384, 346.489353087504, 345.103379506923, 342.202031363436, 345.804477378477, 341.1209547519, 346.065057606269, 340.367522194054, 338.657088236384, 343.062229100221, 344.920509665971, 342.32919725563, 347.445248867787, 341.242840108711, 345.321711025631, 346.759450902826, 340.19245008636, 339.066855909316, 348.939537236101, 340.816324178532, 346.041169332915, 337.586508621281, 342.858937571669, 347.724044478121, 342.501322671892, 344.598457436608, 342.02216991079, 344.031214216332, 337.564591903906, 342.173793156852, 347.877466107478, 344.572177896329, 347.085262322464, 345.557881141479, 346.21819128991, 343.048530698423, 347.866304718006, 339.767204025369, 340.63182393628, 347.657399301108, 342.039077499132, 341.282446089653, 344.378217359578, 342.994222658545, 344.886325427814, 346.06814185441, 345.008730907595, 340.440064280812, 345.001844770704, 340.15222797972, 340.494748681552, 341.470299416962, 349.34363650755, 344.600372152058, 339.876927441373, 345.014524871224, 341.393843992537, 344.791932907855, 344.940725893854, 343.222918701303, 340.889498400188, 341.451246143426, 341.328168288275, 342.426457006165, 347.386160554069, 343.491087282482, 342.597779684467, 341.10534672721, 342.664133307837, 342.317212431719, 341.995008262511, 341.812719891874, 345.956011437918, 338.850797504539, 344.549918442923, 342.884142003425, 340.578908180058, 340.085314704278, 343.062664178475, 342.172329659256, 348.519456672293, 349.826198064009, 340.142421187889, 345.06419185273, 337.494772972565, 347.849710843138, 341.195414531663, 343.489065165582, 345.409774289092, 344.189638897446, 343.814071420324, 339.600823732608, 342.895932658894, 345.851796404735, 350.210897930988, 347.301745393259, 345.40274686403, 346.759163009407, 341.377893377803, 346.642062560574, 340.063893133632, 345.130631315233, 344.466794592685, 341.260783573802, 336.241493329406, 342.26712107771, 344.545863017891, 350.197301451729, 348.257753889442, 341.733999272416, 346.217643707348, 343.105636593915, 343.562143626641, 349.973378341391, 347.085887775047, 345.371391306469, 341.50044351223, 341.960214947805, 344.285488594848, 345.442607152185, 348.548764385551, 341.982728431019, 348.639805684208, 343.603809237985, 341.809697766387, 348.628645855674, 344.696579377962, 343.086918648437, 338.574994667823, 343.411573949736, 341.875075165001, 344.310139850031, 339.838490636001, 346.704347575998, 342.624171813181, 343.085093852816, 344.061763775443, 344.974138545879, 339.841653736659, 345.836888248101, 343.289152632405, 344.276309823719, 345.773732381308, 347.327074774612, 341.484163986451, 339.641973705151, 340.05700553874, 342.765371928452, 343.14074160456, 344.587322839979, 342.520964421619, 344.114163814649, 339.924277454531, 342.609638074443, 340.100722887928, 345.894357178674, 347.677704298895, 344.486784416218, 343.864831854271, 348.904664979438, 346.172918450797, 344.043869673428, 347.051565796733, 343.461505882615, 344.929624856754, 343.351129947428, 341.766339430156, 346.012155247922, 347.433100398426, 346.174330789157, 337.42940965437, 338.909723264237, 347.367420563184, 341.38823660308, 343.584212455568, 348.754195213885, 339.893367863063, 340.81840352293, 340.170224349338, 339.774782322965, 341.035835163095, 343.437421555138, 345.558752892379, 350.754825167167, 344.071277672973, 341.204143536441, 340.815708078858, 341.28740536153, 348.144524184348, 349.816675966759, 340.59068294285, 339.670249775039, 347.388925799645, 345.772781122986, 341.17330920859, 343.725250520732, 344.285171811052, 343.097504822363, 347.681996001937, 345.32593631222, 345.44484254742, 346.352760401648, 345.940465578442, 344.333666642415, 347.707424852731, 343.287108546682, 350.04214715283, 343.014873551878, 341.721582769191, 340.288182914794, 340.35992962026, 342.095511294172, 345.979522057401, 348.335549539095, 348.006232096618, 348.948960234054, 340.400496286217, 343.026881054436, 347.895830192728, 345.40122232085, 342.985542773419, 344.354061049616, 344.216440654459, 347.828823667748, 347.344601154135, 340.236540416218, 340.677362084981, 342.647878514947, 347.372904587861, 344.383008526636, 349.562623948241, 341.946540108309, 344.95484402536, 347.276626936583, 346.768036733992, 340.142929138013, 349.465129182496, 345.843783229218, 347.70213828148, 344.428992328455, 345.370336748831, 340.520923327837, 343.412489600023, 340.256539421479, 345.459039017615, 340.614057704197, 342.453145103166, 345.265390010736, 343.945194392487, 346.081202584371, 338.750774569457, 346.891780815141, 342.02912574379, 342.265463324384, 349.42795672228, 341.038806486759, 343.818310705078, 345.997574092401, 345.794122003287, 347.229833252657, 341.460003110134, 346.569217448515, 348.667204051655, 346.745577051876, 345.494830437049, 346.412878082045, 343.837289894398, 343.235569443598, 343.308852172249, 341.850419478514, 340.363824362047, 343.314344480378, 342.18244600973, 341.730183119676, 336.23075286514, 347.135515698348, 345.683099022448, 346.382218300278, 344.143336190595, 342.607915774543, 339.399197177438, 340.514250391953, 344.171318972264, 340.941828586009, 346.579187292762, 345.144585812703, 345.312716510162, 344.651810171803, 343.580719160029, 344.030383715613, 345.285311424823, 344.799404180933, 340.32732221891, 344.149055903035, 341.891211953428, 340.664295395862, 342.611608007366, 346.461357547384, 344.971774517557, 345.565036570912, 342.05671151039, 346.563736168433, 346.10255931545, 347.414904259196, 344.857175239593, 341.761695445236, 343.274177070035, 345.659717261417, 345.082455518348, 343.16529390625, 343.718393953062, 341.713213388022, 339.9896744008, 344.282477046353, 353.116613603544, 339.08208099425, 344.64070755823, 342.249342149443, 342.784363086963, 345.703201818137, 339.093117361531, 345.652182153265, 345.093923732143, 343.770231014242, 345.371626905785, 341.30092360211, 342.342145757334, 342.303445523622, 343.106510241788, 342.365059469094, 339.776495924557, 341.380328822846, 346.604557366479, 353.960208062309, 345.531507175559, 346.349570031256, 342.041215214138, 346.579095751719, 347.057154683611, 344.029041646104, 345.497751793532, 343.004945984645, 340.138277298389, 347.764868735091, 340.218001520724, 348.316825352571, 346.515977911857, 345.268192953909, 344.966730831245, 342.578460405151, 344.41494904754, 341.956349838786, 345.326973810492, 347.116196595088, 340.709963247533, 345.360096779443, 340.282073257399, 345.587036571969, 346.168944638454, 346.750533552137, 346.195984722884, 347.14993043132, 343.200285899158, 343.095367955653, 342.626354652137, 343.309573413628, 338.134672536594, 341.54886496065, 344.511769951211, 344.171323328058, 341.512355295549, 345.278338467831, 344.803316152454, 345.14796828524, 347.126234550113, 343.550630917975, 344.31117696773, 346.499231174218, 341.126352438689, 349.984523629836, 339.530311757838, 337.544871769772, 345.083510907806, 351.388355752147, 344.717748609723, 347.63411863132, 344.356538625234, 344.706339431827, 342.389521803577, 345.98595212785, 340.8042506358, 346.67513397714, 342.592698292883, 341.787638305307, 344.457052521556, 340.794889891601, 344.874049647377, 344.926199170732, 338.560142674965, 344.773060610765, 339.021528443548, 345.478253677848, 341.655402714368, 344.355221416643, 339.388762312025, 347.766590149905, 344.932315465664, 340.174892924644, 346.03210755572, 345.504184434403, 344.08821946257, 344.550408074779, 343.854989508235, 347.621044465918, 349.316273228012, 345.46652844198, 342.736981044333, 347.723303691931, 341.536152511272, 347.812284826403, 343.439807187821, 340.473295491578, 345.229948219093, 343.457353627534, 342.62258240374, 347.578156266154, 341.628164259251, 340.563208343132, 341.798213093034, 341.725692467183, 343.36638958649, 342.973860710137, 343.564071078666, 343.039385752677, 349.142678962598, 345.103470940348, 345.847268849801, 336.910384780101, 346.15833886704, 344.69680807922, 342.529505174905, 347.512981354107, 342.813250380009, 348.119469920415, 341.504953534314, 341.141704378044, 341.852272432883, 340.147955150218, 343.54343215169, 350.06562705273, 347.524648035163, 343.676317060594, 341.890354333783, 344.213167474353, 342.071462552054, 342.056764905362, 345.728768093739, 341.035567223008, 346.429418993098, 343.467589472074, 347.402751890745, 343.221523694331, 343.966219599146, 342.314544958123, 340.339552383249, 346.064883261189, 336.774539580157, 346.98976366934, 343.100566479802, 344.632222950799, 346.195257529673, 351.15531367742, 347.683422080191, 344.564238312576, 343.620620393058, 342.373618353011, 347.545379251859, 345.117863143209, 343.698233175395, 344.760604432909, 344.792129801847, 340.618329791237, 346.493870285511, 339.465527661416, 346.69515443115, 339.915272157352, 346.611232338529, 344.711299788134, 341.291371560408, 345.86841300293, 345.299168179114, 342.847571756569, 346.28391093182, 343.286055377737, 343.56765330434, 341.417373129604, 348.711675319268, 338.333130527998, 343.838451954781, 341.575628771608, 341.625813322829, 339.207580349791, 345.609983017709, 341.627331273915, 338.392056548204, 339.918543526696, 348.560138217926, 340.304908946963, 341.630595563409, 343.943412283292, 341.373278984102, 344.785614830138, 343.213170150371, 342.813272634544, 346.863625164726, 349.626046968855, 341.086259267957, 334.861464306816, 343.478222757946, 343.292733104728, 343.646215172177, 344.62011721011, 339.094294846614, 342.205911953049, 344.192736157304, 343.783764632727, 342.454277434861, 340.726511814706, 344.704765818856, 344.970107835678, 345.540796852717, 344.901899420352, 346.370053883112, 340.333788413683, 343.908277638988, 337.934696021992, 345.072320682624, 341.959141708015, 347.73817880669, 341.592300835356, 348.508623363437, 341.046658980418, 345.770474199527, 341.785075810459, 340.638603480876, 343.131633426346, 342.454628680721, 341.188313145474, 342.239215033961, 349.271917352439, 343.778676032277, 344.982902468785, 340.474955711392, 340.31485690019, 344.166907601882, 342.03592855646, 340.372924688733, 347.181826156968, 340.886979849418, 349.609812614247, 345.45012646163, 342.133963187055, 337.490277092075, 346.710945787285, 345.384592135047, 341.112304315199, 339.91890128834, 342.337022322249, 342.737264946585, 347.015351435483, 343.624531534535, 344.982910173176, 346.56069141779, 346.348034651359, 343.413310399249, 341.55970735958, 347.367384790867, 350.041269373796, 343.652478649576, 341.332919269113, 339.323023714757, 346.579965264943, 346.451134416814, 346.133534201596, 343.592445256305, 340.695726959372, 340.326194027608, 340.843469628571, 342.674981026941, 345.85456787662, 345.24077472642, 342.608257842255, 346.546460350578, 343.766477076824, 343.678909940982, 344.49923624011, 344.114014741769, 347.171819929436, 343.186556033902, 344.128597311971, 343.554448616155, 343.570269403729, 347.123739921648, 344.505810969893, 348.496194445795, 345.16318210857, 341.595692573777, 344.304772094619, 346.445771988665, 344.941849170504, 345.146310347851, 350.087097344923, 345.450470603191, 343.372319793788, 344.384858221702, 343.17399746254, 345.297276427179, 340.00942009, 343.578363238045, 347.724116693398, 342.753105280959, 344.700921998748, 341.979361391056, 349.513570511966, 343.904828003074, 339.993647202733, 343.982426443618, 346.071584145509, 351.321231884108, 348.445920104169, 345.816101348032, 344.175829562275, 346.904772476575, 341.05160851591, 341.851328462971, 340.686250866848, 342.610570693015, 342.650558524715, 347.715288317196, 346.306182813532, 343.91093988019, 344.060408428786, 341.296404976222, 344.519680750131, 344.191974565869, 347.047869350579, 345.736534178993, 345.735542794931, 343.691098930326, 348.481795038766, 347.219882200579, 342.834835838736, 344.195965626159, 349.082230585929, 349.711632831517, 341.925557264426, 346.126639458838, 343.750168280615, 342.565843550491, 346.463546427004, 341.844704319096, 343.329950231382, 341.586975701661, 345.223540337845, 343.74320461764, 340.413368725043, 346.58476003268, 345.100883536049, 346.999042555334, 347.264674891186, 347.438519467391, 348.951627108531, 338.492451551297, 346.856612580912, 345.091418618705, 344.962586147754, 347.077632348175, 343.969740607129, 344.442396624048, 343.947521212207, 340.922308559421, 345.201932783435, 345.386702545982, 342.485367724345, 340.810921955542, 343.013188876884, 345.815571065182, 342.700509851124, 343.498543638329, 337.592811758594, 340.946086617554, 343.767779012432, 339.822807951282, 345.0193825984, 350.144011153206, 341.80511662496, 343.402713626996, 342.422036194078, 343.452233574938, 350.085709120769, 343.964903965637, 347.576305482923, 347.198211839862, 344.795147483952, 346.468735395078, 347.520911051381, 340.673147007192, 343.459044996584, 341.276612667406, 344.444702422161, 344.919590978722, 343.509633161145, 345.699365664258, 341.121405512008, 344.929518715326, 345.875084936825, 344.464700189833, 347.538471587272, 343.862630282901, 350.007004473323, 342.266116317605, 344.259422741304, 341.584136359599, 347.537632931054, 345.675949985044, 339.705758574415, 346.341020717542, 341.683206301836, 344.480568099751, 345.944816015248, 340.127048738635, 348.788927304212, 350.449316552039, 343.184703783915, 346.785525748632, 346.7019245857, 342.455525956357, 341.627142498258, 347.396575829069, 346.839141372256, 346.766721648008, 344.909044070302, 343.204158383838, 338.824303716443, 344.375423688083, 344.788693354311, 343.731699863199, 347.422242249318, 344.964498196898, 343.245770288371, 338.157509488425, 347.302679730773, 344.333959068904, 338.791187614913, 347.335988726284, 337.931460154105, 343.741935429613, 342.971810757429, 342.227597437089, 345.031720320322, 335.933580513891, 345.332556865921, 344.814209955574, 340.737438098428, 345.929066998645, 350.640083901697, 340.674645964165, 341.22445908916, 339.886878057445, 345.475059152549, 345.81780673091, 344.748937787467, 338.944321621442, 346.666076515939, 342.956592199443, 346.097647806038, 344.02996499273, 348.104231144567, 347.740775615731, 348.315223391923, 344.786291343878, 343.245419286072, 349.341267967709, 343.608921759146, 346.334656978333, 344.677122091885, 344.21787531786, 348.978364729976, 348.289418547543, 344.584155719966, 344.379522221251, 345.738572741021, 340.858952424492, 344.754508160508, 339.149407019122, 339.104978515084, 344.484466674605, 344.898752996504, 345.700086777532, 344.050516229516, 344.032342292299, 348.130317868153, 339.316889187835, 342.491154505156, 347.989919281417, 342.804632379234, 347.302031348389, 342.10548675404, 343.74572169879, 341.814808658721, 343.496518626284, 350.589126836779, 340.388845691834, 342.21963317396, 339.342208290023, 341.741426050602, 341.363392546882, 349.698606995448, 344.80430995338, 342.997545714814, 344.663769299379, 344.111886313626, 344.501037741787, 344.057376438094, 342.950332207578, 345.189857588215, 346.970942928523, 345.838642211902, 349.705768855919, 340.834435987444, 343.687638913684, 341.450685316421, 340.585922506932, 341.582600096963, 341.781155591115, 342.072854190657, 340.071379988604, 342.23755660303, 342.627902667096, 348.444470856074, 343.700480075761, 344.64683179564, 340.379512408113, 343.332674443917, 343.765972933866, 345.98352420096, 346.7358085991, 344.57845233483, 341.668070962517, 341.473155079034, 345.504633226464, 342.773118520228, 344.484273175966, 345.683351729769, 341.178088428315, 352.546951912659, 342.222942207327, 346.864171522858, 346.765060562205, 341.161566576843, 347.383547944741, 346.341862364459, 340.342243637544, 345.128523472542, 343.410434071542, 343.967593637684, 343.167875921402, 344.039924475451, 343.5859252548, 346.133843781689, 341.867077045791, 344.402805515019, 345.420847436725, 343.711772173666, 340.984258939255, 342.757722819374, 344.393314994708, 340.053785530439, 340.377920920032, 345.262982347865, 346.612682987236, 341.062962240646, 347.616699251327, 341.160018575932, 347.822104296369, 343.774371996143, 340.444472150126, 350.204202171381, 346.840173174198, 340.38804721128, 340.980122103013, 346.497240772559, 343.128916271867, 340.532229269106, 343.207354341044, 341.784964716003, 340.77194509322, 347.633373212171, 337.099756087998, 342.053706367577, 339.10511071031, 342.966722064055, 342.574032420716, 344.440666512798, 341.361805116017, 345.645889321173, 344.589635801479, 348.98372423039, 342.587541372633, 343.521955269499, 348.401734156796, 340.605828015914, 344.421552144124, 340.713472535288, 343.552255911666, 347.086728578866, 348.20097817185, 345.307037731922, 351.073758535103, 343.589872009518, 347.165043718376, 349.174756434715, 342.849188775085, 348.045152270463, 341.946274904136, 345.139827652503, 350.860503449057, 344.552296046702, 345.742321663465, 339.432230867177, 341.69917148662, 341.274665701318, 340.087102741148, 345.139851801081, 342.08167669778, 346.843001802359, 344.063677169042, 342.779512680412, 342.451935977875, 347.518487042235, 340.638103590939, 341.964453820165, 344.881058939762, 342.747756344141, 344.688691419831, 341.267660322925, 341.794339118576, 345.10384375545, 345.969826558738, 344.383013885378, 340.560105657411, 347.159424458067, 344.234033070918, 347.279053431867, 349.005822435597, 341.151791141139, 336.657549170971, 344.572692796391, 350.905195523034, 342.539841986711, 345.486976793162, 339.33714901893, 342.482766140665, 345.801148399666, 348.515797441375, 342.794997553531, 341.840490581209, 344.62206234086, 345.422748060813, 343.20073061877, 341.22967836549, 342.161704115694, 348.283852426796, 343.677021602625, 343.642561072051, 339.26423872647, 347.596553940645, 343.224591411015, 346.120942107648, 343.377482095675, 341.985984463032, 342.951396889936, 345.432028292341, 345.765291812424, 346.482473001345, 343.365725434718, 346.706968403489, 345.433127498877, 342.427315800459, 342.088482582807, 338.521669720441, 341.438998003157, 344.146317296229, 346.791873066035, 341.942120851422, 346.362298375077, 341.746527347421, 346.090826241642, 346.862700376792, 348.523262107787, 345.098609120233, 338.889822046075, 342.515454223669, 345.375357077041, 344.480567985652, 342.510403337949, 341.783225836071, 345.842646218782, 349.507867111693, 348.664031817563, 342.802237159857, 345.628278511085, 342.616367292477, 337.706306308335, 348.580027262433, 344.660112349929, 342.400140329847, 344.818178790924, 346.532822247713, 350.70455684457, 346.52864451682, 342.107211881005, 341.222589224773, 340.820394689996, 343.961528425846, 346.020056858807, 342.79355999559, 345.364910668209, 342.028711023236, 343.349181686099, 339.073254890134, 344.08395887468, 349.55892962726, 344.488876332957, 344.110292483151, 340.512486066286, 343.582650150164, 340.183959483273, 346.204011411521, 345.829698343838, 336.243653969697, 339.473045496053, 345.811076400716, 344.271020514507, 339.365204073743, 346.448228866427, 346.211125249273, 343.994994885692, 345.838387796686, 345.571338320031, 342.386024691471, 341.803863311874, 345.757413143995, 341.0791201222, 341.516592489837, 344.173196354838, 341.430565754617, 347.500126907616, 344.41947326697, 342.243591877941, 341.807240600407, 345.48800483514, 349.736171776373, 341.915367958402, 346.060122996842, 344.647450709052, 347.282278787922, 342.37296265073, 338.617106848, 340.425479707388, 343.277101459084, 342.474296812808, 342.009202348538, 344.554685850531, 340.723562942665, 348.646786636385, 346.479559055866, 336.264973070548, 351.330135429989, 344.762242123147, 346.162748364085, 340.855898990396, 336.510424007296, 344.616475757666, 337.898715267929, 347.878669990062, 342.0164845923, 346.374936802016, 343.995639033211, 343.58625997704, 345.881577831809, 340.1733951857, 342.062082973142, 338.022534256863, 343.61428174157, 342.023131664861, 341.926591178381, 345.201387084852, 343.886965763966, 344.608242886045, 343.700206315943, 345.010848372192, 347.615317842102, 341.426378074643, 346.747452841571, 343.603743703336, 347.094872244402, 340.549442793889, 344.138680230585, 344.698724254558, 340.856523170114, 342.793956701484, 347.390236791369, 344.514897051039, 347.31924560579, 348.685330869554, 347.474996001622, 346.765225514876, 348.131634361987, 342.192299819051, 341.598037495182, 342.882520799939, 344.063160972316, 347.400232032633, 340.63787773642, 345.254671739571, 346.103280835344, 339.386281554664, 348.719437815021, 344.464221399282, 343.746404749687, 338.274057410067, 338.069272738501, 343.121412257039, 347.270509951588, 347.476798177757, 340.066234456124, 344.261434564473, 338.595901301878, 346.854171353325, 346.074302050615, 347.07081115309, 343.874340570599, 340.442304376083, 343.538544219445, 339.804951468243, 345.688036572504, 344.903932162137, 341.967642500625, 339.250995045908, 342.966231376075, 342.920457292211, 343.901714113733, 344.249198947409, 341.28931468626, 349.65589320813, 337.240187865709, 348.025309650358, 339.711898660641, 340.978911314493, 339.849997831777, 343.935458263398, 342.581259925036, 342.975591164865, 350.059274101317, 345.725058988497, 338.916876949939, 341.326864444628, 340.473742841038, 342.073705990261, 348.048369763514, 346.182985630452, 349.64124961936, 338.808714305707, 340.845882745655, 340.706844929595, 339.792459146433, 340.673645785652, 346.865087099047, 345.264267132725, 352.502382027653, 355.050642704776, 346.775466289463, 344.026091774746, 347.054063012092, 344.486509620192, 345.061446936534, 345.07354414447, 345.037312215225, 340.586154435804, 342.726391227441, 346.578736221224, 343.583733645147, 342.983965805075, 339.017684360427, 343.0653098814, 343.184416757238, 340.547352920015, 342.508291704028, 342.55006509979, 350.26028345474, 342.203064104605, 339.397939014409, 342.958852643382, 344.82764646233, 338.66708173207, 345.606540652751, 342.015571868145, 342.551767128329, 346.741094502161, 342.029128533047, 345.572926560123, 345.68520697621, 343.671971840192, 343.438563886695, 342.347258264687, 345.175508673216, 344.87383443933, 342.089866129832, 343.982648367686, 342.218388834944, 345.772495698442, 344.092194170543, 343.937249409052, 344.85493445711, 347.087275665779, 346.609329043721, 344.399671571079, 339.629675144382, 342.035086337609, 341.052954976906, 339.874782192211, 338.91700016712, 343.028823780377, 341.168072865136, 338.6153687105, 342.047908223019, 343.428594033887, 343.581135612249, 342.505366668303, 342.029847537165, 346.175776226074, 346.369419610612, 347.56653720155, 344.284537474671, 345.644795313195, 344.545671028608, 344.338013531988, 340.792958614178, 341.932539454779, 341.899910703246, 343.945223626045, 346.194625132344, 344.195740024291, 344.830545846497, 344.483171923019, 345.487875801307, 349.65651423247, 342.840813739961, 339.488806083717, 342.892680539047, 343.506317588816, 347.959957659751, 339.580718628506, 341.950579757593, 342.151793173198, 348.513700790999, 343.280133595476, 346.934189079045, 341.142383869848, 340.374311810042, 338.587315556572, 344.200316034469, 344.235039312877, 347.503735206438, 346.249901636081, 340.77340245539, 343.913675697202, 348.652251632063, 339.748313358735, 341.585625829442, 346.861677503437, 343.66329685599, 346.507326240465, 340.716332091236, 345.848825021257, 342.198019304161, 340.135104111728, 344.629669744575, 348.11327393327, 345.138468869392, 338.771211338692, 341.790091107884, 342.984183464584, 340.70467714987, 341.36684302954, 342.505430580078, 342.788188408303, 346.482496748723, 344.721583747374, 350.046232393458, 345.347045298398, 346.680268382876, 341.474940806069, 344.485545603658, 344.162946639981, 344.930032693852, 335.612142723415, 341.763931904224, 343.350797224773, 347.791392095142, 344.249785507531, 341.819518760436, 346.595785879533, 345.014803925647, 344.55393935104, 346.42912206818, 339.17345787429, 342.711499523913, 342.864133852437, 348.152122678163, 344.208074941873, 343.265445983376, 346.393421237953, 343.007386492416, 340.109633870733, 343.738131727744, 349.707588219884, 342.467330067528, 345.446111441018, 344.466099162413, 336.768797928966, 343.566034884186, 344.075695826181, 345.778027556443, 344.67801870672, 341.331434958703, 342.504971672782, 345.057239103981, 342.870259136794, 337.465799674103, 344.355490149171, 340.641291351123, 344.462642199828, 341.480114460788, 345.875005383983, 341.99106211492, 345.970517269058, 344.147242807344, 344.536816783387, 344.154271801761, 348.381558441607, 348.178304865943, 344.118756487892, 344.14768529398, 347.869894068057, 344.469216510375, 342.028562462507, 343.335361751785, 344.520710335882, 347.587584182736, 347.467143864278, 350.363034109516, 345.611758246313, 346.186083560766, 338.392009303477, 345.277355122844, 339.659928969494, 345.416495125881, 350.144042376542, 340.167612682723, 340.415845662926, 342.127348390425, 347.822856234993, 346.316315424505, 344.830683144394, 351.339026634185, 344.816439650158, 346.404760181599, 347.394468770809, 345.445498404727, 342.553831343818, 341.924695980927, 346.031198658576, 336.844186041132, 345.173469948108, 342.077717927125, 342.3346524595, 345.588626296134, 343.907159083364, 342.993376132868, 344.55767794189, 339.27832207727, 342.481994361895, 347.405964793132, 346.316553594706, 347.684393443777, 343.796866857208, 342.748445199624, 344.209889855974, 340.868726198579, 342.833730810166, 343.404402552691, 345.319760609668, 344.782898727556, 346.509546148777, 347.265423951138, 349.066604134923, 341.757138524617, 348.315648182517, 346.369457300798, 343.707689071138, 344.287705604009, 344.64095120831, 349.056911002907, 347.064464370553, 345.05056003253, 345.749245495482, 343.027081890765, 344.265555198624, 349.843252794789, 339.769940623593, 343.835841959873, 339.281011577403, 341.989722202311, 346.043245763216, 342.396884324602, 341.901563380255, 343.943791646131, 351.707790568505, 340.671010917793, 342.958780418389, 341.772211910572, 344.842177258116, 343.467693634978, 342.72997200842, 338.907947516308, 339.380296250392, 345.406806300487, 344.944104312503, 342.786275453701, 345.277035514424, 346.842786460719, 342.883479042685, 340.197064729655, 343.0808165459, 350.966300087693, 345.929765252359, 340.219815025058, 346.348129060566, 340.357514172476, 347.333671886521, 340.781511428462, 342.453749342173, 344.388142950396, 344.136663679521, 340.822209784364, 342.225879106137, 345.878201308285, 343.884216715338, 347.719455468991, 344.12842291228, 349.567786688738, 341.314958121022, 348.273764763838, 350.606551388839, 341.886868799898, 345.703287218879, 344.067954171618, 342.537250435499, 346.148290755022, 344.823917697888, 343.376367760574, 347.92338375473, 350.180598819135, 343.638826156705, 345.166009238346, 341.379654118732, 349.34425754975, 343.75105701411, 339.637724552147, 342.64749171635, 338.854906505621, 352.262357503908, 345.602655698676, 341.749057565329, 343.888311909367, 345.564117409969, 341.116933445327, 340.842595946829, 344.137724546184, 344.959926579784, 340.672032102867, 342.101322207622, 346.06974822141, 337.925930163374, 345.184518446633, 346.113306998682, 345.711928491451, 337.496473617449, 343.990770574568, 342.689887801619, 344.133466041429, 346.134118110927, 343.244078091647, 345.150363893107, 347.079794922437, 339.351755407222, 342.512546859834, 350.947448731158, 349.108502698874, 342.416145725867, 345.978011197372, 342.84566138432, 344.597632337006, 341.521655671361, 347.629115828761, 344.370450138059, 339.815960625032, 345.806186103842, 341.55798025605, 342.779824633488, 342.852206546311, 344.22012965992, 348.035147021629, 341.517864727764, 346.638918740809, 340.040651223269, 344.417969408406, 339.150789587395, 343.789938492297, 342.868533432552, 340.202002396978, 338.625513742937, 346.244191039141, 343.375552756845, 343.211183405647, 343.28227974239, 341.107114836591, 346.059861432331, 342.107267285221, 345.20545704847, 350.260414049889, 342.064291493704, 341.810700006525, 344.501549270597, 341.236111472024, 343.219038321856, 342.274729271604, 343.870149703247, 338.213079200043, 340.849939164441, 345.535846650665, 346.590248525925, 343.112277631997, 340.410382806906, 344.026659415804, 342.634667841815, 345.589059206095, 342.607906533017, 346.431716077807, 346.603526793209, 344.172565029774, 340.758847877561, 344.03413149516, 343.911699721653, 342.630771440541, 340.068713907933, 344.049835625443, 342.101964897858, 344.978312294935, 341.60241248492, 341.71215608258, 339.971268953207, 346.09642793844, 342.369153427171, 347.443879085418, 345.563385321781, 346.008444950974, 345.785847653117, 342.690628617488, 342.586669714964, 340.669863199809, 346.663185515372, 346.056699871854, 343.250335651117, 338.785709981143, 342.104055106853, 344.782408017868, 347.083755055521, 338.297284222756, 343.666782800718, 348.052807765005, 348.671716657999, 341.609293651996, 346.577164123958, 340.647531892968, 345.51396237273, 343.459980605673, 342.917401850841, 344.812937210473, 343.411792254481, 341.453462172605, 346.508006037332, 343.797016187471, 346.316187917912, 346.206584415405, 340.428862869305, 339.627280073122, 345.989286482987, 343.363419503441, 345.073248920806, 342.723263707995, 344.988635198883, 347.175312586641, 338.284006948584, 340.846171333578, 341.374264257885, 340.841108233648, 342.961571634719, 339.168253140135, 342.855382439796, 342.187123898565, 342.119519135452, 340.285961308337, 339.428098157573, 338.341543844317, 345.319920844222, 345.907323587014, 343.694366986181, 345.990633595121, 344.083039035869, 341.435654870529, 342.206877294144, 344.356222064825, 342.154554044382, 345.938365639695, 341.488668358062, 341.857330736679, 348.357307713707, 338.09175208606, 346.171893693994, 342.536960417736, 346.295298158044, 345.55413717491, 348.746253392595, 348.269756289257, 345.022970405841, 348.111397661673, 349.369484051855, 343.23614251289, 342.536468152144, 340.106906475591, 340.764461739331, 340.137198936657, 348.410622980777, 346.003946851639, 344.182936306455, 341.893664843546, 343.036964569649, 345.392670350674, 344.555162764447, 344.583137798748, 348.913512661585, 345.652177813256, 341.580143077894, 343.389185264334, 343.882334681927, 345.148894668115, 342.148791628888, 345.385956268136, 340.271398310184, 338.223648801616, 347.156016195704, 341.319797148301, 345.165850366621, 349.744210111957, 342.113565593333, 346.75261615844, 340.765502160022, 346.420857443459, 346.168099171216, 349.188715487146, 344.104989983053, 343.02777501881, 346.030391893515, 346.977521863502, 343.8283166392, 344.914905182885, 345.913178191106, 339.273458812158, 345.336891642256, 337.695197434212, 341.623311642208, 344.260316531112, 347.50811554795, 347.791612084704, 345.242517498098, 347.194292053671, 349.797987305143, 341.357025954742, 336.39572438562, 343.222327686072, 345.974829656794, 343.891699460696, 344.041926578372, 351.364394530572, 345.95015712168, 341.463021301306, 343.76954663006, 340.347280559298, 336.815934917586, 341.413034195239, 339.989763769548, 336.638974905285, 341.956022789016, 344.405702358008, 343.994130458339, 343.24457505109, 348.598879100187, 342.481651532714, 337.105444966099, 344.236582307074, 347.544995083641, 345.879518539257, 344.025496337118, 348.097250911133, 351.125020859174, 341.869750292461, 347.967722630816, 354.786319274463, 340.9102264582, 348.476261762483, 349.172163345717, 340.46414384144, 346.978131166509, 349.343180509446, 341.965026857126, 348.308589075072, 343.918144411324, 341.850901615498, 340.1568447689, 346.019067230198, 344.358562280363, 350.378558451878, 343.50418135779, 345.167643873825, 345.687087608363, 341.781056351048, 342.304964574993, 341.600159617665, 346.433476601294, 345.165561999474, 346.370835748121, 342.632332876461, 339.263477897289, 343.944944874765, 348.716622100699, 339.550097230598, 345.082555037327, 343.312997804926, 347.079586153821, 342.232029590493, 339.879143296001, 346.043297824348, 349.391056122045, 343.473179583024, 346.504850715862, 341.880237415633, 347.755993387249, 343.094583452503, 341.120030514239, 341.823870252938, 349.07115978099, 347.06725483899, 343.395449772344, 344.648103000961, 344.172614550444, 346.558186522632, 348.996253262332, 344.736046440288, 345.091972764713, 344.415903349766, 344.972312830558, 341.800538350773, 346.653572669843, 341.006238955786, 348.972515834817, 341.987326600679, 343.116561917395, 345.734134478827, 340.261709932782, 344.649183487569, 345.277830277576, 344.334588153612, 342.068459300136, 346.351144683315, 339.232823106445, 343.491847103948, 345.914430527571, 342.693824259871, 343.766333442812, 343.831337503355, 341.96330125639, 346.125872364224, 345.444332326765, 339.792766425779, 347.971166551444, 344.54991918048, 351.029231414672, 347.99919918688, 341.184124587745, 340.622058066829, 348.254374424395, 337.76206160828, 339.801423615814, 344.827981695757, 339.497677582046, 344.553883043177, 346.348690787936, 340.321306231023, 341.671633342848, 337.087012659482, 344.06433714323, 341.709472156635, 346.454436685334, 347.497956473953, 349.468832174576, 345.452116173858, 349.086287964371, 344.684631180828, 343.544674206887, 339.221209668108, 345.702451856868, 348.357582742845, 344.167681532415, 347.02250532621, 345.527561351656, 347.380679934261, 350.793504660175, 338.442972940329, 343.413135539937, 342.007653906296, 342.796811422903, 340.884859172277, 345.927595954048, 345.825739124046, 342.041262614818, 346.173831810951, 340.733322139125, 349.743140327097, 340.891645924234, 345.853598888361, 347.429265061501, 343.235308842894, 343.876249926885, 342.205723876158, 340.367421627048, 345.523438800148, 338.968459653652, 348.699938703199, 345.173073673309, 351.723841885665, 347.092761814913, 344.32975085168, 347.498381609838, 340.558922412606, 342.608577209668, 342.104591868579, 345.324309233216, 341.309396151019, 341.59869217117, 343.853006110769, 341.395897146634, 343.553023585733, 345.799630278593, 342.615841312467, 343.972665135655, 342.030100460916, 347.948901944693, 344.881089767485, 340.146476384661, 335.87679815191, 338.49104327672, 340.680986786638, 349.758568403506, 342.940068120371, 348.366402084564, 347.691560257182, 343.277807480857, 340.544375436553, 343.098773994419, 340.458578771377, 340.119280199397, 348.341428123209, 341.615993740137, 343.023188059901, 344.633653538665, 347.415855092355, 341.949945493878, 349.268234734331, 342.909276402431, 343.081298609914, 342.437695154988, 346.131015226817, 340.393294964502, 343.376698838014, 345.868398081114, 343.851387725046, 344.588234547951, 348.523774657135, 343.486481571465, 342.698351113005, 339.543362040254, 343.241203177479, 351.230702340043, 341.562154548587, 338.47314277972, 342.167165665492, 349.432542151842, 341.434797702766, 342.854826949034, 338.234560585332, 341.105146982842, 346.25435544652, 344.305458873763, 339.789242849033, 343.976257997632, 341.218059257223, 342.14720339591, 345.671020867089, 344.062193990557, 341.459349236387, 347.287977807977, 343.452844389643, 347.410826307136, 341.230512678959, 343.642556694846, 348.794013001506, 349.519449546407, 344.587285442012, 344.641404822838, 341.524064554333, 347.819036146417, 342.885622920001, 342.345628129766, 347.584865074341, 340.926625487896, 341.366506498765, 349.323212211192, 344.128793211443, 346.834438698619, 340.864641413531, 344.238648540927, 341.71074741895, 344.843307423646, 342.729479062938, 348.796725293926, 345.121205720428, 345.828298445368, 343.423355773116, 343.929183041381, 344.015558037496, 340.756027002356, 342.360445747635, 344.866415470482, 343.643015681452, 345.294082876241, 343.612705334411, 344.728547908249, 339.595605367241, 343.808159637419, 340.607971752702, 346.156756741211, 341.869591432432, 343.387541095208, 345.57978191069, 346.926798277961, 347.280096689537, 347.966562005905, 346.793991080951, 342.792589285284, 345.997172785223, 337.254968358594, 344.24729735104, 344.080586677338, 348.293263402859, 345.741554137609, 339.670791994912, 339.563042887391, 346.471663436656, 344.549179986997, 338.966483523989, 341.06669385005, 342.750056868894, 341.799517555023, 340.671992263303, 344.513229039565, 345.827177127658, 344.414800273504, 342.384333027331, 344.590743002232, 342.904865798759, 346.303406874477, 345.743177725633, 344.42750713183, 339.279316460201, 344.504774446189, 344.436960107083, 345.575754523182, 344.426421695879, 346.18648734007, 342.610332189844, 346.228225323658, 341.111913413005, 346.83073416285, 346.962144260434, 346.418043657967, 346.160167096518, 338.590598298876, 342.405059427111, 345.61758941818, 341.336150330618, 341.577265713577, 345.269998558483, 336.621369898969, 344.812300506768, 342.238476630415, 343.461118199233, 352.274783119021, 344.797250147286, 342.54245595782, 346.19571240487, 346.861856354596, 344.339136972538, 340.081803591021, 341.880889470281, 346.806967876072, 345.377905397828, 347.624754570543, 344.055739937084, 336.143021946506, 347.602613499312, 345.410601501809, 347.610302968817, 344.388989732922, 346.437998402679, 348.784009457971, 336.865693808965, 341.342477490776, 341.854360829943, 345.993538667726, 340.11060810287, 341.426506527781, 345.488825479504, 346.481825950369, 344.784058299601, 350.245376866042, 348.096241744334, 339.638462591849, 345.693578065668, 345.178990485471, 344.454437161305, 343.371270658196, 338.33202674001, 344.253072838314, 339.931887274946, 336.167672297482, 347.070613382999, 339.028112926229, 340.498959238023, 340.636196727208, 340.763538489544, 343.766161086235, 339.397008519387, 347.209123848422, 349.594099034013, 346.196060300917, 339.470905148606, 345.096830711186, 343.056751317596, 345.877356556817, 346.463153986097, 343.095958409612, 342.79170378441, 349.049100617163, 345.659525992952, 346.626646238612, 341.835645391225, 345.340400681312, 348.753033422904, 344.455216619567, 338.519191912429, 345.690525699761, 345.398508929833, 348.045333360161, 347.812841292539, 349.74709422964, 341.447829712044, 345.735315261459, 342.010604769024, 344.847110336713, 343.595870406898, 347.027283128471, 346.489171757116, 339.900887271725, 345.607475164301, 344.443141910678, 345.781290120414, 347.651768557094, 342.329017632322, 340.561465342149, 348.951828872258, 343.589421037835, 349.485806820883, 346.851120635754, 346.818497763258, 350.474679654955, 338.290145909433, 346.642441694917, 342.154524927114, 340.855821623132, 344.524264489477, 341.578009991342, 336.93961138496, 341.717104501995, 341.549651894509, 344.035351837846, 340.66855521482, 339.074989011287, 342.642210297063, 341.452662551253, 348.139681030907, 344.614034951912, 345.529653558226, 342.085499819561, 338.791804604698, 339.652651571602, 346.264835926874, 343.405748374005, 346.615228251473, 343.174025437961, 342.405260228144, 341.61840399139, 346.059804426684, 344.030778383173, 343.210104536245, 343.520166007262, 335.873105624771, 347.809662809483, 342.980974783697, 340.375412386063, 343.066133176355, 342.231934760828, 345.67396330554, 342.152301108042, 345.724117646862, 343.909755196559, 347.414118421743, 341.404912464545, 345.613567823719, 342.160141643561, 334.459589595196, 345.284241513299, 340.283511261609, 340.091715211923, 343.398656236114, 348.983753290398, 342.52535778607, 347.815894831154, 345.240429490761, 344.277537570108, 340.466438611893, 344.03087753277, 343.523807404407, 348.29405200074, 341.662308828335, 341.030672180054, 342.78527380028, 337.961882913967, 344.152322011906, 344.015600590464, 346.900902518657, 345.98187506106, 345.075465297067, 346.722805574626, 339.654027617517, 340.39212789992, 340.882975174747, 340.922602902548, 340.187526847859, 345.460242966513, 347.805137236122, 342.9096206606, 343.917303620027, 340.526135811921, 344.087331131293, 338.428499781437, 345.310952978699, 343.164285183838, 344.401863877601, 345.139733091997, 341.145893830795, 343.940086696107, 345.430790949616, 339.622902176753, 345.689370374374, 342.36693974888, 344.800809069824, 345.45821484677, 344.165499707422, 340.542096052993, 347.227272932507, 337.648105131547, 350.514601042234, 343.36309190259, 343.417093797834, 338.373233982987, 343.082483673799, 338.902352645308, 345.660050401856, 343.4922366847, 333.814260711508, 343.656010841195, 345.275661595201, 343.370482184904, 339.258474872427, 335.950527744922, 340.345254966524, 342.967165801365, 344.688257570894, 340.646005778771, 346.543313179795, 345.694905491918, 342.709820923796, 343.008585488482, 343.124692813447, 340.022832824236, 343.112414016864, 346.876051975355, 345.813199659471, 344.178816103337, 344.535252429517, 344.830963007453, 349.031846428173, 341.146951757273, 343.730401468986, 345.013289551102, 348.584884417982, 344.122113055957, 343.70186908109, 347.137575657159, 354.110710047499, 345.579003703474, 344.034207074738, 340.370490133229, 346.284501880558, 347.249592817585, 337.589363564434, 342.960881003267, 342.911150911412, 341.028185938129, 349.881338729711, 350.169065474721, 346.801036872788, 342.610160641986, 345.9057744618, 339.900371181227, 337.145623231552, 349.712053473053, 343.838181611974, 346.085281260075, 345.154194408266, 339.287646973381, 343.693657929433, 342.240207784192, 344.820155874009, 350.98966893969, 343.695081024732, 344.947481548688, 345.876154506729, 345.481628847156, 342.671693770002, 344.019093311192, 346.432491014107, 343.917650152578, 345.853063952061, 345.02222138881, 347.966317326114, 344.816730756452, 343.640058525648, 343.563451488992, 343.519833967454, 345.417476901867, 346.695601226393, 342.220037848675, 342.758173700581, 343.86979987151, 340.824933196812, 346.186976276303, 345.738886464568, 344.364295797562, 342.304896018712, 340.072191817404, 343.093053548552, 348.788301220639, 345.238522097877, 341.405600936913, 347.503919820598, 345.464411911704, 338.645361480075, 341.166921382532, 345.544864585973, 341.980353876876, 348.092691367307, 344.988633950343, 346.043658318667, 343.144262317168, 342.78899720025, 350.387151571754, 347.641085045825, 343.036183067055, 345.94863807461, 347.423388213177, 343.567155459527, 341.178795107021, 343.000030458006, 344.272786963964, 345.085653600254, 344.728373183884, 344.782896595345, 343.931380047013, 339.654715657151, 346.410482115065, 343.937984864099, 345.757604559273, 339.820505653039, 347.306364661646, 344.148155510451, 344.531191653711, 343.399788710548, 342.072666197603, 343.702748007642, 339.344654714878, 346.328518513034, 346.831219776873, 342.190410511188, 348.95309334118, 343.46252447919, 345.251081395423, 343.396121237807, 344.466058771638, 342.642326726695, 349.824294585666, 346.136208106786, 342.853831658703, 344.278262205744, 343.84153606142, 346.022865724984, 343.255744805854, 345.607963286549, 342.666915181897, 344.399706647233, 348.760271696729, 340.436206746098, 342.843484491218, 345.520290256482, 340.497181039904, 342.796909717798, 345.370062849978, 339.845157739472, 346.11876860013, 344.991835186983, 348.277477866538, 342.432945648752, 346.490446883625, 344.335820613248, 341.163984892756, 341.086340338283, 341.747217447038, 345.936417549682, 345.28487655833, 345.841305107566, 347.552737832546, 343.395471518071, 345.499721609145, 347.736998935617, 344.011587095749, 346.232435144749, 340.203381584469, 348.046243055672, 340.485749399325, 345.137217171479, 338.969919504684, 343.503867098855, 345.264400996383, 342.758231136429, 343.522466655965, 348.211989511873, 341.02379089537, 345.566846678065, 343.932856128418, 340.275008943886, 344.419949699597, 347.920931711047, 345.624628907484, 338.559941313668, 349.082641881311, 343.984078319792, 346.602908946356, 344.585917929663, 341.229072058851, 344.042703441959, 348.377060050097, 345.282640178893, 340.218481263224, 343.753017176886, 343.028455822658, 336.883862437569, 344.056137682265, 339.428773844691, 347.290140167628, 345.528553274174, 341.668683093367, 344.128533609493, 344.051252497293, 337.663740527694, 345.138503766168, 345.616922249235, 345.358355776748, 342.929397612985, 349.116905243994, 342.74357084219, 350.702455577485, 342.626074590318, 341.582930035645, 345.734511589717, 340.689321548178, 342.213176367302, 347.023832992264, 348.503673998509, 339.135999277798, 343.14479188673, 342.363481869141, 345.565505597413, 344.560115616737, 346.691621573047, 342.704162361985, 342.038956621682, 348.183698450531, 343.068709646745, 349.785560185839, 345.514539039981, 340.853660678356, 345.205550650627, 343.619326476466, 340.330558176154, 345.241441464226, 347.170017257452, 341.337045848532, 346.680721350936, 345.605768827495, 348.403843117135, 346.344446325828, 343.847294747558, 345.339761301876, 346.413257073021, 339.977599118074, 341.25025127571, 342.975253736727, 343.726564296982, 344.633880639047, 341.438057923611, 339.154359514749, 344.218127013451, 346.676645176791, 342.415870883255, 343.665872436454, 341.981209368538, 341.671475391759, 342.72453100672, 343.953793277634, 345.61727986896, 346.113569258669, 347.639748075766, 342.853469904532, 338.524984531743, 343.02349177073, 342.550092875285, 345.126032459035, 342.995405982212, 347.509041154808, 341.046339022764, 353.725084489528, 343.904393906746, 345.939083772999, 342.079242617267, 344.601387363285, 345.735955981633, 347.220864193628, 339.449091337241, 344.810404736948, 340.584458274381, 344.455414539746, 341.844963388089, 343.194247610277, 343.492807514205, 345.251595084201, 349.954211780351, 341.110222416823, 337.372045719634, 348.745832498218, 345.973955552337, 345.929573917632, 340.798089915407, 342.277288216189, 345.412294221676, 351.091167685147, 350.422248389285, 343.4454171477, 349.021661690417, 342.887135924206, 345.486242463213, 344.405214835234, 347.58323295405, 343.369406329113, 345.804466736856, 344.283253000932, 345.471783418961, 346.498377310177, 343.248162634644, 340.54621329601, 344.358551468041, 342.590058737824, 339.610063056385, 343.209380606223, 342.942488320974, 343.271383335406, 344.257186652902, 343.90720318682, 344.72053849817, 344.861148040267, 344.57448701359, 347.457988032328, 347.516507464575, 345.676551675326, 342.748992324191, 342.85841550124, 345.258052018444, 343.728779743155, 345.32265667009, 345.347416472201, 348.315520599607, 344.48135915618, 344.627543695669, 351.031039282874, 339.454107147886, 348.750511648378, 346.581352448888, 347.375348406916, 343.098154529662, 343.494438055336, 345.31513699635, 343.640823859862, 343.440170341737, 345.769992698449, 343.672906915501, 352.625056004281, 343.243402250825, 344.724430552309, 345.166431218869, 338.543508249919, 336.876740853436, 343.735628462804, 348.213990685514, 340.966113156999, 342.431313127143, 342.429701100767, 345.228558962625, 346.146567277687, 343.05896049322, 345.336775735794, 342.76985576833, 343.339186243632, 340.185571927407, 344.386363778535, 342.526353909927, 343.124625034974, 346.787713997762, 342.648031934251, 342.777524671892, 343.643800982752, 341.071363368515, 343.656596289875, 345.7906362041, 338.179288903407, 345.152212230768, 335.885123609057, 336.787720549262, 346.020658861704, 344.03859267355, 338.195930686427, 347.099024383381, 348.609585304704, 340.689411424308, 340.8969791505, 344.129382417114, 341.971821033459, 342.895050151149, 341.613880801002, 344.443985932914, 346.239616591407, 345.318242933194, 338.33207202083, 344.147479451384, 343.860408855845, 342.680609579587, 341.826844394775, 346.843097266761, 346.249027541689, 340.999621362692, 344.72929971587, 345.59136529792, 347.803829522932, 341.495861106009, 347.540828818269, 341.112755901966, 335.695631891379, 341.621161035689, 346.337126177943, 339.096381495117, 339.958290456862, 341.468769218286, 343.002589177072, 343.41762524509, 345.212813152355, 347.228616608803, 341.843272612686, 342.314482823166, 343.560928857392, 351.109614298453, 343.299566755118, 343.124133333547, 344.500207713906, 338.769331590122, 345.929944437153, 341.894037640645, 346.150694467982, 342.906454006251, 347.0311122794, 343.687173204512, 347.778945154009, 344.867187482398, 339.795189083296, 341.528297571668, 342.484941299438, 347.115879033888, 343.935018157421, 344.5945023423, 348.65411136234, 346.893379299017]];
