# Supplementary material for: Hypothetical Outcome Plots Outperform Error Bars and Violin Plots for Inferences about Reliability of Variable Ordering
Source: PLoS One. 2015 Nov 16;10(11):e0142444. doi: 10.1371/journal.pone.0142444 (PMC4646698; doi:10.1371/journal.pone.0142444)
Supplement: S4 File — All experiment interface and visualization stimuli code is available as a zipped file. (ZIP) [file pone.0142444.s004.zip › experiment_code/data/one/6.csv]

	sample_num	task1	task2	task3	task4
1	1	130.267299861047	370.341522039383	535.400912902534	671.190407208714
2	2	131.867353230709	317.954690382521	522.838341531351	669.411484897463
3	3	136.141171905134	329.148717460558	528.545286326055	670.009937667035
4	4	133.424750607313	346.377601885807	530.472741431892	673.356702146031
5	5	135.272081270142	320.345220962104	533.505831685676	674.766369857253
6	6	128.743328906715	349.58352492914	514.127651702601	671.128711174553
7	7	130.367787878105	354.984977364744	534.346592206638	674.844888105525
8	8	129.755026080466	338.059520187573	542.266012555164	669.504277598832
9	9	131.508438001829	339.348986210498	559.729070777407	670.914000615146
10	10	134.182521504375	337.133582973405	514.047260058213	674.301332166365
11	11	132.482586648775	342.443159705466	557.635384243341	671.431270559195
12	12	127.324326017083	346.30267068709	500.65366964475	669.001169115955
13	13	131.000078609849	347.424773150236	524.368733213748	670.603134249476
14	14	128.162141280143	343.978043357687	540.611017116566	668.729691151706
15	15	127.78645675129	361.781301091639	549.670179920697	670.380573683543
16	16	129.455545895513	343.763480557804	527.768023593316	675.665968238177
17	17	127.585938423724	358.880774342531	514.041918044224	673.013498464557
18	18	127.12192817625	358.523600026674	547.585077425354	671.032911189198
19	19	132.67487698274	355.367268910783	509.183716283533	668.779947448652
20	20	136.615242493741	341.048716618646	520.131648554701	674.748607417654
21	21	131.155923105411	349.464778952256	525.282484202236	676.63123194117
22	22	126.948677836127	370.080638746756	501.781138918556	673.028974943218
23	23	132.15611630085	343.426753150713	529.632464167923	673.4982063058
24	24	134.743084816425	369.300328829005	505.45607037747	667.797140503349
25	25	127.269912811665	363.45268900821	492.455253550458	670.474431834111
26	26	136.883689385822	374.441826027932	527.411396885934	670.375487514481
27	27	130.270513950429	321.147198586907	524.928831395623	670.084719692331
28	28	131.641398502892	337.093888902951	525.309843409548	671.88154397572
29	29	132.058145682293	343.929511945668	529.38319525178	672.888349586416
30	30	133.048979311505	375.269327903753	551.256715610986	673.077310158065
31	31	129.697430466801	376.78177917486	513.511504699903	671.782587730741
32	32	130.377521081698	342.910395311124	533.880103503859	678.826559493043
33	33	133.129576495704	330.182252200882	505.180505238156	672.346755471827
34	34	131.496294745772	372.437849472589	537.879511523348	670.318990352273
35	35	132.293629173267	301.46062703111	530.564804703573	669.861258329696
36	36	130.624985801088	356.8326010496	543.78880844598	667.188478173355
37	37	127.447213794103	382.547710363425	510.959745709163	673.918739787672
38	38	126.743228963618	319.584488820209	506.280437900022	668.444263293323
39	39	128.05052465891	330.496368335357	513.506597802562	674.867756223839
40	40	131.974627592158	354.787949895212	557.419043398056	667.704414478194
41	41	132.146353065687	368.333001471766	523.033616142127	670.775702151937
42	42	129.42914017746	360.645528168347	494.615733111597	672.315890369517
43	43	131.194709480011	344.81907596802	530.916512820462	669.368979872427
44	44	131.649586728695	361.847268526912	496.520193635329	668.88561324027
45	45	134.42974036616	323.894738249162	558.095086819004	665.940803236121
46	46	132.158436119433	332.09373426813	506.441829347701	669.040906156132
47	47	132.795023260398	349.507754173288	540.333074699356	670.5239691205
48	48	130.042386492173	367.628868679713	544.308360995228	675.565670022451
49	49	134.481786379585	295.192266948239	527.552250887365	673.31586917423
50	50	133.513193894087	346.122633485084	490.567893832983	675.725010677682
51	51	133.922845264645	357.745113357279	533.724651123001	673.387559564559
52	52	132.72499410377	343.874694246224	523.716126336255	666.170844831798
53	53	135.94079853906	339.178555046886	492.564130462708	672.590162519499
54	54	128.345555558511	340.15526357345	551.378905122875	669.923079858188
55	55	132.689624779126	328.058950805589	550.122450482224	670.910460367291
56	56	132.540851307268	328.796387629584	534.483879216223	672.497808131707
57	57	131.932931821218	350.729570046933	540.078202072244	672.250073154543
58	58	125.615115435176	317.179323969558	497.463859244394	670.137260978021
59	59	129.40445855475	326.880466190045	511.565379715893	666.998227767954
60	60	131.695500443138	347.426766480993	549.754380196128	668.234480014465
61	61	134.144482156237	381.81674908115	521.290758741819	672.706702157855
62	62	134.406175786547	321.939138229176	530.994140349185	671.290376629386
63	63	132.040420284185	347.95349226841	513.691755030253	670.193848698567
64	64	137.905162129771	330.875827259852	500.450275404552	673.625586925921
65	65	131.461842141867	380.449271795642	535.571246200386	673.675185342743
66	66	133.094258517017	341.495505398675	536.715613380732	674.38045198049
67	67	132.106040614156	341.394499512078	506.601171274625	672.64154903181
68	68	134.504024953738	303.17356444406	532.107184082461	678.421581795798
69	69	127.093581764303	351.573862081454	524.828642088092	669.732786408868
70	70	135.351097756599	297.760332486218	526.518220278424	675.480068642918
71	71	130.910501437415	331.022450994699	522.002963878757	676.755275837206
72	72	134.385584381317	364.430190417611	513.08903926023	674.744540928976
73	73	127.619002631108	352.232117267393	522.135091193935	676.417751785932
74	74	131.569108876294	322.83785340657	537.464160217937	671.595437217271
75	75	133.426295165184	326.095181450966	509.962580756841	670.543421342039
76	76	130.28401307625	360.791202696708	498.244503951452	672.237064223928
77	77	133.70604263775	324.534657137514	510.375996998523	673.34739899822
78	78	135.398631604007	339.460508682517	493.673629330099	669.960246140284
79	79	130.817195305013	358.157138996535	516.459242343166	668.066938557153
80	80	130.276500740247	354.618784262635	541.453249346446	670.068487769188
81	81	131.765602347045	364.75154634035	506.254849722414	675.177792471835
82	82	124.026615234509	332.901456789474	510.942887486672	670.978311341395
83	83	130.506053180426	343.897405303619	519.169471961791	669.122969407511
84	84	128.081130543876	331.077269256686	519.853768947669	675.403928631046
85	85	129.661526745716	360.422136071515	527.567878083128	668.500055462567
86	86	128.70180226776	369.735347168311	508.376652751276	671.557794296858
87	87	130.754301525258	343.605717493053	505.873776302376	669.325492107152
88	88	131.968832832769	349.09643291806	518.208136550331	670.735497389049
89	89	122.897546953739	360.801492789562	530.741391528343	674.073076260529
90	90	127.35927388829	330.982381168223	532.403663111208	665.927204666683
91	91	133.729760761497	349.033321173677	545.297690444991	670.111257404282
92	92	132.804853316792	327.669146721073	532.348262073594	670.503861302829
93	93	133.485621173574	327.160266346596	543.021156204821	668.328088552381
94	94	130.135203736968	343.712576764023	521.631821331157	672.020818013746
95	95	130.807379491572	329.09470371731	523.272255721892	671.004221844231
96	96	137.218913241847	330.585708376288	537.802423147392	671.628105289607
97	97	129.081078182152	362.453570927249	502.074056238302	672.333520828058
98	98	136.633942758129	346.15057222023	528.109926619636	669.345350754397
99	99	132.457477496882	331.553604388579	550.258772586404	672.644368558905
100	100	134.480896555568	327.840947451696	536.919080218071	671.676526604401
101	101	130.451355842547	335.444290827153	529.82394164439	670.421100595371
102	102	130.804645721721	319.816458891868	511.115597109419	670.624258364349
103	103	127.700975164604	333.780161648802	527.339457858565	668.297768012005
104	104	131.653156981934	344.763662966156	487.384052529255	670.919869587442
105	105	130.047934763367	369.441199235184	503.586647362199	671.479882186259
106	106	129.810142432361	339.382725679031	529.543810060817	667.746005815357
107	107	130.840401272029	355.42929043133	515.165326768005	669.626120328177
108	108	127.514304349935	312.703336841459	498.829497427339	673.193455623764
109	109	129.190962721581	332.526205140718	524.077487814571	674.799735537091
110	110	128.485874983736	333.854508786649	525.739992810781	671.927952822816
111	111	132.694049032119	361.742623240644	531.257522743084	674.822605168482
112	112	129.683798731626	356.641154945339	527.650819863838	671.504889633937
113	113	131.46311430026	323.089916296988	525.086007280938	674.436451144503
114	114	134.281488653641	363.263404990025	522.734264811442	672.296635649522
115	115	135.620539120983	347.026665140672	547.733782383506	670.525040235034
116	116	131.835694637454	315.499237476714	519.303182980466	670.727379148913
117	117	133.178576465457	336.447952924006	513.812164140217	672.178289919806
118	118	125.691616444396	322.032243768244	537.69163496812	675.581566463218
119	119	134.261285515325	373.196739433105	517.891023363466	670.161887071712
120	120	133.390050752927	374.41320731785	541.095205387204	671.802806937121
121	121	128.279224436224	340.962303852523	514.285823546195	673.138287941652
122	122	132.628235237108	344.88708669815	558.328137341308	667.768581170108
123	123	129.403649182822	342.068961232676	542.819566271875	672.315759714197
124	124	135.919777239266	346.34185099992	538.984965501347	676.186353246738
125	125	128.105830359406	339.172015562878	527.279809608003	672.738829684062
126	126	127.047961920724	355.282501739287	528.676487253057	671.63251831115
127	127	132.072649504964	362.689654293984	531.895562955217	668.943359924496
128	128	131.223594925912	345.382806477326	524.19132339272	673.421099672765
129	129	131.607772853437	354.449717268684	510.983886737977	674.801690515441
130	130	134.459094001316	362.721814134824	528.470360412312	668.742895852193
131	131	130.774429845987	354.664375825679	544.350590927515	668.723158593696
132	132	131.784154878786	350.526634691218	507.846639919877	673.429123583227
133	133	139.119816815685	386.283502599508	490.079446347452	676.259572797203
134	134	127.656094081767	360.349135737188	484.619846190415	665.369389858637
135	135	132.467126059186	339.955073623634	553.841379581566	672.465803346636
136	136	129.435435995582	363.522766487575	530.180537419654	673.688307111392
137	137	133.58297666243	354.40514131417	538.78122227598	672.478954414472
138	138	130.864382622122	355.604652375825	521.792113683605	670.746148874612
139	139	130.743901078418	319.741099823132	541.646627548002	672.692304081145
140	140	129.580403141589	343.601774648727	545.820692362536	670.803817592047
141	141	137.517186922078	387.615282677085	552.104430507185	673.644834781547
142	142	127.759157614642	361.675194349169	495.658818447129	672.075848334772
143	143	132.754211068262	348.308110702033	523.820946549405	672.476962995649
144	144	127.43285834455	323.804798541566	507.771061359502	678.361810362069
145	145	133.884087971465	341.460270788601	521.890363955728	672.633482502887
146	146	134.018285030889	331.344380281623	503.421215230745	670.856053492676
147	147	129.754391647681	322.423174475007	516.860338822099	676.59792107237
148	148	128.267709118139	346.528612720229	516.679365551756	669.924311373435
149	149	131.416752825303	366.995193846925	523.204341212666	674.98967645824
150	150	127.015416548915	317.065311819197	524.293903442576	665.253577585814
151	151	129.822853810689	351.748231040221	522.030777472931	672.918451423829
152	152	128.891009692128	330.725034758471	531.811061700687	674.853203536345
153	153	128.936636063199	326.574254673738	497.361967864521	674.335193520532
154	154	132.242636424618	362.596332979132	511.64204548857	672.732822217168
155	155	126.1378558185	332.355818008633	510.720289858806	670.731079086287
156	156	134.317839379852	328.726165651148	541.186797871953	669.176196710164
157	157	130.058513791513	374.542179994508	541.206916751616	670.714218122029
158	158	125.83653728623	331.670089701316	515.410190196486	675.29984187422
159	159	130.319476309265	353.410964230006	516.92250804639	675.972948677231
160	160	134.206655965606	353.254173798096	513.074466727538	676.997973949898
161	161	122.389960538561	330.502263224293	531.650851409776	668.726714234432
162	162	131.594969060099	316.511033151844	546.973154347094	669.295517414934
163	163	134.230623525192	352.152516801398	518.767623429548	673.431258797006
164	164	130.172180193245	333.64480740162	505.160681566762	674.425645717359
165	165	135.875205843987	337.923237715497	516.968673660712	674.867703154953
166	166	126.721166949595	353.948264359392	543.164923435163	676.147191800289
167	167	130.149761803859	328.533753706349	526.078602883025	672.915091848125
168	168	127.779645784705	376.50778466409	544.050716809879	673.693035307621
169	169	130.624930029561	305.592840931042	533.485233581841	671.206655521181
170	170	134.072257920382	352.153229051235	531.421685438194	676.515410708989
171	171	133.762842899806	321.615097535762	527.004663579704	669.774157469397
172	172	129.892666370226	338.401530631745	531.31596967303	670.592317895605
173	173	125.954967658552	374.753753539822	524.500971240592	675.992996629625
174	174	126.377833296188	336.448434152133	537.190265313957	672.989965484924
175	175	125.846064657335	340.995077822686	499.639291635208	671.743615732935
176	176	127.607839234007	322.442589827684	518.228877101003	671.459965603063
177	177	138.090096434584	347.88899013606	501.555868083006	673.532665725048
178	178	137.695846641283	351.372967634177	508.654120072027	671.706200255645
179	179	131.226930807717	353.39123860625	523.742788462896	671.535470296519
180	180	126.417499157818	349.775043930245	528.899658872525	668.556135520377
181	181	125.253952478854	320.35246893861	492.258941526153	675.456722624532
182	182	128.362480644145	337.813227607266	527.212560889773	675.183325443734
183	183	130.344718031258	336.728419710674	537.091237427745	673.747405964374
184	184	131.756902578572	363.643287082054	520.240816703029	673.480798034944
185	185	133.457116860129	352.410268896186	522.178008184089	675.576036980901
186	186	133.426448468283	378.101215203275	539.218406449942	676.575666759936
187	187	128.266986554211	355.574597588782	547.264863734097	666.657169219164
188	188	134.213271546103	337.068299105702	492.436465679282	675.357881300069
189	189	127.273817386527	355.063915568273	497.000332711873	673.915270747218
190	190	130.972026567502	340.721064396007	470.485204488591	665.658313231527
191	191	128.810309181384	355.213437762056	542.121316343806	670.383709006016
192	192	125.195843484074	372.113157222369	531.322643738237	674.79957317245
193	193	131.800960950572	358.422585393086	539.27904383829	675.261703608395
194	194	130.541480753641	332.722408572232	535.43867063494	675.159858726196
195	195	132.140761732205	348.08348781996	541.124770324061	673.671011732101
196	196	129.708998635934	328.338539143184	483.368401715013	672.502686005325
197	197	125.860809994006	347.776240110824	529.59675627014	671.07620832158
198	198	133.597813517292	315.259359066378	547.841054246388	667.688960134964
199	199	127.89617943425	339.19107318328	491.636944593234	669.825369151468
200	200	132.587910915332	328.60397364315	533.355189867306	673.287690708228
201	201	126.591046757328	353.530768932134	518.178293680659	667.615418577773
202	202	137.252136622385	323.946705298302	519.260257033193	674.503195057809
203	203	128.227416639427	365.307776612697	512.982414796266	674.027524429661
204	204	126.123695530974	342.084076832396	531.965270669194	671.010552954794
205	205	134.145397315504	350.863282656696	521.830654007148	673.045519375673
206	206	132.06867021358	325.235222639582	505.405739865005	668.471391054992
207	207	131.823200865101	347.575517434995	508.267291979116	671.244422131548
208	208	131.664235805876	362.955183848214	503.781582388698	667.90444624339
209	209	123.555858279729	364.52052584599	516.34131516986	668.478034411092
210	210	129.576080494906	365.180088745168	518.265812945091	672.923816300105
211	211	126.513953652125	354.386136466715	529.369491505997	672.821585987376
212	212	130.879752557048	317.238171537862	492.576666227221	669.313254570291
213	213	131.288733263309	377.970049344967	515.62531177068	663.905502434558
214	214	131.802499480803	350.507259909287	519.338573495132	675.847642104951
215	215	133.570859202787	355.041366015362	521.210447384429	673.344143012623
216	216	126.044338916374	369.637184808592	527.874820890552	675.234430496259
217	217	125.872464046713	330.41074422434	544.794452060343	663.997017983308
218	218	129.077118538902	362.340313919955	526.366631046146	674.342945891973
219	219	128.672374560658	366.110084957772	528.350382299614	667.291217662094
220	220	129.993229459664	339.453849723004	528.428202120639	673.929137831904
221	221	127.985810700359	329.782119808796	501.381800641799	672.510161180794
222	222	133.107905108735	363.835586317199	516.433029675412	673.891046557618
223	223	132.580011465287	355.572888910489	509.216668535688	669.596131493699
224	224	128.79979550969	338.783148855606	515.212291600269	675.0265952066
225	225	134.974374987746	333.975886600209	521.316587106425	666.415166640298
226	226	129.839092605459	337.207783209934	533.17824857338	671.016183050549
227	227	127.050235008082	336.504907124311	520.916502737706	675.00300910473
228	228	126.285657005284	320.636567060745	548.707993448206	669.705377245509
229	229	130.692170215658	372.943126195442	524.612196095843	675.233888851859
230	230	135.106128383216	339.903354327286	509.189328423475	679.084162728843
231	231	128.565470028636	339.437005504336	520.501052671076	673.101984289437
232	232	130.447181372237	351.60271403933	544.609258295551	672.675447564919
233	233	134.1049355422	362.59055167202	532.31167381165	670.984388897118
234	234	133.253445004789	344.314766162271	502.583129507837	669.066165205692
235	235	125.650729927145	348.961983165947	504.209806567055	669.206840435049
236	236	137.601914113602	340.537406067161	531.042028234515	671.705955933706
237	237	131.771051958202	328.025857369972	516.252939871696	667.950523078224
238	238	131.589571782253	343.294261045162	526.268021002377	672.475606347115
239	239	132.660489310859	329.322650745551	533.202098199909	666.898144884485
240	240	127.204058673254	353.228269352554	513.969872981805	668.593265011741
241	241	129.348089300418	328.898238866367	506.445438305281	673.568272818082
242	242	127.582047947364	343.722986508332	542.538238340952	670.973841108236
243	243	131.136718324138	338.710578592927	502.888242907056	670.284463887163
244	244	132.503535280061	329.65259980312	506.989362793067	672.291328973229
245	245	129.974404809001	339.893675986832	519.09439390523	677.768067475791
246	246	137.120334673684	355.865029762311	511.237636091495	673.561395669752
247	247	130.55466663278	366.325448270937	506.214738271964	676.343114831573
248	248	137.539389470046	357.095092261435	532.952306040445	666.03327491914
249	249	136.304611780677	367.985654762952	504.270078372952	674.946131922936
250	250	129.083075961623	364.838493955436	497.145736889602	671.221596027016
251	251	129.256573466218	331.729844648711	537.630754076661	674.443594111417
252	252	129.607458486443	351.055255325925	497.788614512183	672.221654494816
253	253	131.202666267861	326.259453229532	518.227220181759	669.798922452247
254	254	129.497143118086	338.877257257705	513.153750965798	671.963553610794
255	255	131.735686579411	335.850141585595	498.71839427336	670.983735934944
256	256	125.379734873714	377.085268565889	530.215607344249	673.040711462906
257	257	132.187389179595	340.015105145497	506.053814383645	668.187128551805
258	258	131.114042691759	334.470412690649	510.267028505407	677.203612548788
259	259	128.664425347237	353.156660090806	504.294878461192	674.036968422559
260	260	128.690336492225	328.611864506155	555.292938674169	668.484526780704
261	261	131.195487717748	353.176018835437	522.374583735639	670.92458128961
262	262	129.192180468715	345.039619290765	542.992839823832	675.452822173758
263	263	127.11204793388	315.761985231147	505.354351597876	672.681973085375
264	264	131.744840543959	338.302194454343	522.207765669025	668.546800094698
265	265	126.813755679603	351.232297415893	551.053566415987	675.520565150668
266	266	127.312835261811	337.404030889713	539.658353041159	674.329540412592
267	267	133.573429179997	318.151142539558	524.58047585669	671.401633755724
268	268	134.060295845244	352.619910046011	516.282161178082	666.469756350228
269	269	133.803305117429	354.671226861743	492.999435300491	669.170061000228
270	270	129.834311281328	365.019612487729	526.403707556397	671.251059065391
271	271	128.656471221632	345.21748621804	530.065320770185	666.822476542703
272	272	130.819121765867	325.095868944108	529.006323983567	675.169472955151
273	273	133.785752213383	348.007528412609	527.418515702314	676.674120597966
274	274	127.758772798759	352.394561677916	508.166275640632	670.699013688261
275	275	125.685610138523	304.424990909816	517.681241932491	673.319098629895
276	276	133.048724103344	342.631217285349	506.1815523627	669.204085977543
277	277	132.008428279763	335.389573973105	522.301967218018	669.020518660803
278	278	128.377611402236	360.615872692986	506.190967924175	673.484093295676
279	279	132.91215804537	324.425047920942	517.788421657557	672.195138464244
280	280	128.648764985009	349.57706878691	515.139214645669	669.211409795902
281	281	135.748787993665	367.167629397973	558.459935133566	668.22420682115
282	282	129.085450959509	341.015565534303	526.637975845186	671.648562636001
283	283	129.272696693053	380.473128917718	513.706110403381	671.093128130961
284	284	127.709768823875	341.045638625139	514.916925869651	675.998962045162
285	285	134.820925331526	354.573684695971	522.46767015866	671.90566990805
286	286	125.572913779989	320.139115223485	511.412634813652	670.804487922107
287	287	131.5119463106	331.666547748727	496.049629489756	670.025977326255
288	288	131.903267086049	319.373665865437	532.491334076233	676.750904690408
289	289	133.123759137755	354.673779176659	519.658352235925	673.240230306007
290	290	130.347004980195	343.967172619403	539.535936099685	676.287793700303
291	291	131.045094148072	355.703977202889	530.717399823174	672.777738022143
292	292	133.294373478912	308.091137562741	511.147992880104	676.225104496444
293	293	127.767944399015	338.618214859849	528.206645444809	671.592258511281
294	294	130.417445737001	330.551862093567	531.698805083544	668.400738053554
295	295	129.944914963504	309.12546846058	508.426334017935	677.965891207307
296	296	129.625319140283	351.912848062182	548.004406620574	673.335103061307
297	297	136.725294875419	333.81609138611	540.977581191969	673.515877547277
298	298	130.028398181189	348.107407831566	523.751978463418	672.210701011392
299	299	130.777418159198	352.414180035347	538.516640788857	671.997474981894
300	300	130.887233756313	342.671440595979	511.117282414947	669.511423062428
301	301	129.390943579945	353.282794757862	542.234751773855	672.087000713902
302	302	129.880238801435	331.796034625742	525.53214209716	675.518552391497
303	303	125.06915742259	374.769376359898	532.882195710307	670.047698897523
304	304	135.078898708189	333.437990234517	524.197023025676	671.834678664551
305	305	128.135780518063	329.49768557246	528.461508581867	669.170724100926
306	306	132.367972971607	306.008398858301	536.331397677365	674.36518480701
307	307	134.027317874324	381.819262917728	534.31086075671	672.255335009406
308	308	126.86448586297	339.514157583467	520.19149842236	671.681380708736
309	309	130.868315586715	384.34071340659	538.570189051367	670.579907388041
310	310	131.572891878679	353.019812988542	522.246105861183	673.29301050075
311	311	126.18335096141	345.61295526269	523.04264530182	676.388090674376
312	312	128.162630536545	356.588497749485	529.699383104217	674.903878442238
313	313	139.242010729627	322.913922994525	533.408353930547	670.701982644453
314	314	127.92352765481	369.626776136509	539.725121757549	671.334242650716
315	315	130.622205119192	350.029027352184	519.329862122951	670.536199656533
316	316	137.503382879214	361.339509396144	551.895642997799	668.808682542865
317	317	134.551462543155	347.689914561649	496.936661405327	673.280765119192
318	318	129.832143131221	367.513861784622	530.82096771285	674.580202268389
319	319	132.02176851241	332.399905391851	503.835557469143	675.631828715261
320	320	134.847643521669	331.17809777778	545.834292301403	673.321278252156
321	321	128.781047130353	346.782450656137	528.60394533302	674.379817805769
322	322	134.900425624734	329.836101104817	511.704990920789	672.54122984332
323	323	131.622349259239	339.748399985335	540.733791736836	669.826704205864
324	324	134.271296612946	341.119394337409	517.066089167706	677.91724757679
325	325	131.377817639502	353.090520898643	488.979919738179	669.714351412862
326	326	131.312242403873	341.434059820832	505.769352993086	673.114574725378
327	327	132.406589316687	316.87175137809	511.976533592675	673.779330446309
328	328	131.864961831776	327.187245939015	526.563554468976	674.659224921944
329	329	131.851049931312	366.731843046701	493.374941819082	670.99871165224
330	330	132.944968460844	356.42668284091	533.406219184719	661.955312416673
331	331	131.052944013242	353.902932631646	522.70976195494	671.66599781077
332	332	131.750597397093	322.766617258669	522.011499336279	674.425006763872
333	333	127.328323494609	335.16253183187	533.254185093768	667.986895656579
334	334	128.122193503892	363.312283572974	469.749530554728	673.429863748418
335	335	132.934787079573	336.636143618454	505.431747960514	674.328930091988
336	336	137.882545047466	329.476701744502	510.077173139108	673.984993018457
337	337	129.78246287384	356.687429663745	528.124176712359	671.435249762498
338	338	132.872336867021	349.747330475437	497.714032480203	671.78540647722
339	339	129.337716973818	360.194608653006	490.692594807455	670.971872520843
340	340	133.687887258297	376.289129666423	528.055065470522	676.082113995295
341	341	133.316895376733	336.570519325895	521.362041606109	675.133663027683
342	342	135.868209297047	351.610039837007	501.945986232016	678.316220685956
343	343	132.830307255033	337.86784021603	515.713039511561	673.685428410906
344	344	133.242957611194	336.484743559311	512.948440408934	676.655448208762
345	345	133.261038079796	346.660700491869	519.448919757994	673.394662511442
346	346	129.769908353134	340.312086918184	517.078422116964	670.572727462898
347	347	135.205910586559	389.377303088885	490.916057517598	665.005127129069
348	348	125.34234433088	350.506018284103	500.987325571613	667.293007258523
349	349	131.082348899764	338.427182323001	536.304385385267	677.968417930675
350	350	128.454327836794	333.53427862335	525.729583500328	673.444690942185
351	351	131.178510168885	356.754644593616	495.0767054296	669.072737759933
352	352	134.906295756934	345.663551149926	530.531862726712	667.78133195661
353	353	132.575918487053	333.606403772095	513.202113391204	670.590753965721
354	354	131.033441052881	348.273983808709	535.056592637482	668.810231062687
355	355	130.084244184459	324.015421800543	529.017311227858	670.303869613386
356	356	128.546845201707	334.747515966223	533.384856522529	676.250011145729
357	357	129.935356877918	377.007602521081	561.504633516082	673.825609761619
358	358	129.862789659822	330.504523832863	488.937562509276	667.153179330899
359	359	127.501168351171	358.308012083976	502.306954954035	670.142013647024
360	360	128.727357603589	326.580262946799	521.235605482176	676.852291243197
361	361	130.187225182458	351.564755157917	522.691622227298	668.204828893503
362	362	130.548432835489	357.085996632872	508.767862407942	671.166979886125
363	363	133.582157480115	346.020891040274	523.967287559431	668.190926494287
364	364	134.803587771222	347.521784660404	521.441981583378	671.055448890936
365	365	135.246473677176	327.978586919503	541.628270543148	671.02981230952
366	366	131.274636717549	341.140610247655	536.523653871081	675.290853146827
367	367	136.073707793039	373.391710463645	493.856987222913	669.693938705651
368	368	127.293053354859	358.846744086302	502.350262471512	668.595029200869
369	369	129.341746039158	339.720234348725	519.838832605682	667.867606186035
370	370	130.657874525734	342.825071274219	501.540789806161	675.870688133183
371	371	130.683139247622	337.670392404135	530.818971774015	666.793159502337
372	372	134.547847798861	373.743623207139	527.358738725048	670.023618518359
373	373	134.609603795797	329.957829619649	520.843201757448	677.012630109048
374	374	129.898362081882	325.069581540818	526.107456987677	671.867751634702
375	375	129.267118542269	340.518596280192	513.0866304944	671.964049948384
376	376	131.397068927619	345.23380164364	531.226289291324	676.220945093126
377	377	131.638733562859	308.31009629353	510.809879287618	674.327729983568
378	378	130.640549482917	309.100851363549	530.583687208437	677.016193531147
379	379	134.647851024964	327.025901326341	521.465472407682	666.243731840313
380	380	124.960556620246	359.504871351464	536.106624744143	677.87463532964
381	381	132.67945036861	332.349401032438	491.102166619325	671.621523405327
382	382	132.288679425516	353.391425242147	523.773122083183	674.531856842718
383	383	130.58465145397	361.974551703854	551.989076719802	663.039701709587
384	384	127.399640494724	364.758950394552	504.752412768446	666.499201939328
385	385	125.625247195774	346.450830043495	507.471949598841	672.837593379341
386	386	128.562726444909	356.581289505258	527.283680124023	672.232002886002
387	387	131.615518747639	363.855557181157	527.397436552165	672.180495454677
388	388	133.721235623956	342.378922836432	536.013251532302	666.635166239171
389	389	132.467278336591	326.478655383778	523.755564482052	670.301514720925
390	390	135.751167962465	346.062481671886	524.535082008962	671.539881127366
391	391	129.746866613693	356.348933685428	539.485650299387	676.659603324732
392	392	132.100178363234	387.457718427282	512.645717474128	670.107772206066
393	393	133.113118406966	329.943859653109	516.134193486835	671.263034799195
394	394	127.257387683795	329.171244018584	522.852827833603	674.310959170404
395	395	129.109950648373	327.790357243444	498.482771282786	665.685558631458
396	396	128.948945226232	356.784079407447	515.853574334906	677.191902329049
397	397	128.019708801151	345.848110499976	503.983150793319	672.467978850764
398	398	126.791972925464	346.110639017074	543.71612538745	676.622670340087
399	399	132.197836113676	318.122163396022	520.403655258496	666.03467969142
400	400	131.619942573075	352.216057848503	540.606306074697	672.055778837112
401	401	132.215812996764	317.1072671832	541.038483716395	671.50622051142
402	402	131.084625615004	380.177550217949	511.62518858568	675.002246771337
403	403	128.010031835965	304.785013368956	498.180284349408	676.245662445043
404	404	129.514936960053	348.299655165945	531.994124637971	666.599045483684
405	405	132.781584645022	339.832741621479	529.257290158552	673.388073239562
406	406	131.168326156705	355.019823971569	538.388296091024	672.977398181434
407	407	130.431324310487	354.012132689334	508.295797037673	671.290950719601
408	408	129.125501362771	358.305918542574	524.216476824194	668.83281172612
409	409	134.899569946531	357.484809262549	530.254259623167	669.483649757414
410	410	126.994042814077	356.528599701282	538.914643785791	676.070573225502
411	411	130.481507869167	361.151510781554	520.762400445822	671.361972689717
412	412	132.160861970878	364.02884971157	497.827734355646	667.745086506705
413	413	133.793400734962	337.714544816463	534.253145552182	672.839625402476
414	414	132.684862482538	337.373231431097	504.612212870307	674.350470879741
415	415	130.333328866234	343.930791314843	517.789265128681	676.526148579161
416	416	121.026378916271	359.273327529069	534.684200622714	673.419141451613
417	417	129.980098256333	371.205672680636	502.008010103099	678.632472897511
418	418	133.795256036792	325.69797049294	536.151067626865	669.387582219972
419	419	135.974592967893	357.602003869706	522.489326557469	668.637541977956
420	420	131.626091572857	339.334960738373	545.741406414964	668.573716135256
421	421	132.686642806684	347.668131166092	507.275555757486	672.852676521808
422	422	135.292906074105	363.865195988032	508.278538331533	672.858249859053
423	423	132.6412181966	387.834383751966	492.117589336852	670.908879804179
424	424	134.720326929953	344.843343261273	554.005975382405	671.421479204529
425	425	132.842555454332	363.831477810611	550.72648763907	676.207603823226
426	426	133.557741501458	375.892264076552	507.970419630935	671.903126788009
427	427	127.4896353492	332.028319843048	528.238853494553	669.327538729561
428	428	131.072916711191	349.108203579899	520.449271625842	675.238194721971
429	429	128.084368618637	348.348843909984	546.132465360625	671.29285872008
430	430	130.470689672434	368.22442122797	546.307185815625	669.797248155361
431	431	129.36507547703	338.065257697896	504.311863436	674.223264824666
432	432	127.301708826697	349.114667207524	502.179157188085	672.696946538301
433	433	131.627515852461	359.81354486589	533.575408309667	674.632772690662
434	434	129.43650140805	343.116718323193	500.994123508554	671.687313478129
435	435	134.103380911233	333.517449753028	524.419005388482	674.358021290847
436	436	132.009620814796	349.648764150674	522.769784568501	668.049472682341
437	437	133.664697545092	338.595577054178	482.547305819434	664.97151665319
438	438	132.889810091688	308.061518578767	499.401758652066	670.174881160919
439	439	127.412100219458	333.357891289782	523.815925645778	674.845848421517
440	440	133.403617391319	349.425433505756	553.990283200191	671.611152360009
441	441	129.225676691812	355.955656780645	513.925183742443	671.571705510048
442	442	133.215031624608	349.728088443337	517.630458806128	675.046775191486
443	443	127.342649648656	332.047830203157	540.522708563551	676.582798604786
444	444	129.716124018959	336.724946664792	521.084825412477	668.755975159059
445	445	131.765334453787	318.243484293922	512.979472645971	673.582495921375
446	446	128.15067627929	322.502198956087	495.795314229871	670.367814341657
447	447	130.393831903328	333.793253350154	521.418794224826	671.6843307361
448	448	131.714560838958	380.361853740938	531.953033534371	672.164415240287
449	449	129.426749379427	362.295538208063	519.719813462216	668.215897744451
450	450	128.386180123248	352.667957467844	544.653211638453	666.55976223373
451	451	139.647125743422	367.126036558837	510.634202262877	671.035181829516
452	452	130.259663542995	359.903810117993	504.360388401316	673.140526346524
453	453	129.068669077225	339.615592625098	527.904445742121	674.705664619609
454	454	125.564956490694	330.184598492172	529.831711570765	671.79669781321
455	455	129.744715787961	312.480906012007	519.557555646135	676.819656370067
456	456	127.166598531367	364.627266326513	515.875633946539	675.251682716383
457	457	131.419602067242	366.338616619563	515.576886047542	672.421665172382
458	458	131.422550713254	346.572482603932	523.749809270741	669.99164870719
459	459	131.048873366129	314.934476893686	510.078183033533	674.719561330204
460	460	130.976182324477	357.899929124055	537.370611117751	671.562595446433
461	461	132.253140257196	328.339343657941	548.694122614009	670.583498997717
462	462	129.409181662	297.641501981159	492.059742123908	669.849782638237
463	463	131.192053522667	353.646627677081	527.680257126703	667.699413215263
464	464	126.757385563113	342.947489918703	533.44813359562	670.918300503275
465	465	134.123996389995	349.392194977471	548.800139035489	667.90512577912
466	466	130.587248110562	353.935620372928	526.322927333551	674.539514102457
467	467	132.71077613334	333.59287324601	544.255917104761	675.815876847631
468	468	130.977288399976	363.672192796863	515.59684892038	674.52630373987
469	469	133.458281722821	375.067857258976	505.454492749361	666.087159890083
470	470	131.047578282352	341.33395657799	542.189160284932	667.948818468014
471	471	128.355511653966	346.943793940783	550.493757707954	671.732779524486
472	472	131.444328648536	365.992242313696	518.18629350636	675.008405454344
473	473	127.784793474237	349.803262102064	512.195445697412	676.010035212666
474	474	129.919056332404	349.475396607595	517.634091160754	672.721876864152
475	475	129.019176853461	348.599394360412	550.376517296259	672.155777719676
476	476	133.280573721016	338.21896908925	521.419372201125	670.505300775134
477	477	128.437806803872	343.371525612365	560.1100761355	671.746505772479
478	478	133.326908755938	368.614443037763	531.179850576893	669.484489088221
479	479	130.860960954232	343.413713289484	502.485589013434	674.55014158979
480	480	129.407253087014	346.561397036558	534.734341174374	675.739279149665
481	481	136.085551097425	325.5003930094	532.867019340311	670.896116260279
482	482	133.442490505985	344.791589269418	536.216142143559	673.658195064861
483	483	134.035879079979	335.878401460562	523.752054261342	671.819740267673
484	484	127.826369396266	352.821733783594	520.742441887925	671.787218703259
485	485	123.978839122587	336.66499602538	516.029310011779	672.590517212294
486	486	132.04258001042	367.717779449333	506.987623797627	671.697574004362
487	487	133.572057131223	331.306101808046	507.11588774868	673.872795226129
488	488	129.483351745735	349.831215206424	533.130520716876	675.451654994427
489	489	128.27175110626	362.500338339801	515.620034534646	672.650568119658
490	490	128.51660460186	297.543905673979	531.341704481678	672.092139993294
491	491	125.712530925849	359.558977697098	523.628372347622	668.867535151506
492	492	132.221531571213	333.254796218041	529.01734474378	673.93070351007
493	493	125.489800202329	342.612755754443	509.409855119555	670.32350201925
494	494	136.609061547329	342.194073697568	517.958146887391	672.410939098955
495	495	129.939922946656	351.779333829868	567.493352923899	670.462558265329
496	496	124.03562828636	332.791954257103	537.60990324449	673.909850011577
497	497	132.250341851257	336.222572501716	520.908629805399	670.160473866633
498	498	132.323623780303	352.787933259622	507.398128030658	675.263317230537
499	499	131.16857543818	318.909168675429	535.070987254255	665.727552102598
500	500	127.412996641611	347.304120802093	520.481556393427	672.004075710738
501	501	127.93072827324	381.516140354886	533.049265276621	672.610927298531
502	502	132.739249301677	325.692790506385	546.805591416286	675.719338955652
503	503	129.733556448111	325.292439700477	513.723213443153	670.931319608087
504	504	132.446692586525	367.260727590028	534.941531764744	667.799770033783
505	505	131.488339672349	346.590670991091	524.187066763818	672.486281950215
506	506	127.832767882796	334.205343166366	570.479010556014	670.458111353972
507	507	130.30516178292	346.531392715681	534.726473887936	671.516946110238
508	508	136.00939146691	363.878747187631	541.874119658127	669.752904851748
509	509	131.558054756494	340.225568726432	539.810508031832	671.171168396104
510	510	134.970766630891	355.974675461415	541.605871275634	669.672123612497
511	511	132.806376019253	374.832885404571	531.818967805338	670.746507150347
512	512	132.578937683218	312.061917085807	523.756320786624	670.900961758586
513	513	132.069968202362	353.209025358998	542.918067585749	671.027203846688
514	514	130.644895980447	345.90902741002	509.577160085691	668.798773272574
515	515	130.335424014422	358.713667926071	517.790338664787	674.89987891589
516	516	129.325529137773	342.975103908912	535.129821430993	671.805686013918
517	517	133.420762607823	362.386941343698	496.768996925307	673.231633627043
518	518	134.3596734329	336.697054050618	538.99257076218	673.565119202254
519	519	128.195755492171	356.404113351592	560.837634410456	667.552772177385
520	520	132.523468640093	322.169862641375	537.413708296087	672.290741706143
521	521	132.525654077826	349.473609769646	505.582777464757	669.871528254507
522	522	129.935132327313	315.307840095011	525.003489093639	673.147746727015
523	523	131.482301826822	323.717960421224	515.772384012584	672.878140574344
524	524	130.68841248814	371.063776800846	518.135813409843	666.142948761154
525	525	137.329221867193	368.274190462945	498.030231794221	674.319095815381
526	526	129.075096379755	367.652919318635	534.63916301179	667.536772563946
527	527	127.335342948903	334.544702557839	520.322571202371	667.849046266059
528	528	131.683943841712	314.995434992091	542.560701034856	675.85837696464
529	529	135.121318268088	374.424575338844	503.556603209859	672.095481626826
530	530	128.416083303004	338.764680156368	550.6102446872	668.923355524553
531	531	132.231081475674	314.045644345059	547.309817483543	672.650525571723
532	532	134.167380938021	340.398044360026	526.38004969852	670.953264497876
533	533	126.273056564882	344.234517825512	531.271809683066	674.287422854511
534	534	131.318661413832	369.714037817511	540.869015251731	673.876409320164
535	535	134.567332865103	385.192574906335	510.064984242967	667.391047035625
536	536	135.159133511875	362.974769090072	534.491970485505	675.297890495532
537	537	128.351212256261	360.223804684942	519.562143080803	673.970982348329
538	538	132.492245227658	313.298508078576	521.472492742862	674.381875782942
539	539	126.922922591024	330.702040445397	522.933984341886	676.884676683691
540	540	132.455045861779	332.930363809925	515.571673912468	667.860498039627
541	541	132.041605513298	356.956290097856	518.953384861888	671.447829686268
542	542	135.383185194723	331.073298771852	491.848463270747	673.181877505813
543	543	135.310512980478	345.774571743241	520.136525591415	673.458864291922
544	544	138.389157121227	348.907329399671	506.181249369511	674.308234496663
545	545	132.592596414852	349.919572039744	522.925739475083	670.352609361482
546	546	127.620985495515	355.589145392823	525.788773740507	670.702467864126
547	547	128.636110261146	349.323693502672	514.021573177806	670.416532035607
548	548	135.545904799866	335.025549081066	510.547717032783	668.986653784015
549	549	131.730547223988	322.459941739747	537.520777833282	671.955991468634
550	550	128.547251809198	366.218155391424	532.094723669086	675.081866331652
551	551	132.775926834697	347.229632510093	519.510858824532	670.933072703252
552	552	127.532062241131	375.876683764694	491.121646549155	669.786860538226
553	553	133.808791672929	340.564850721435	538.617088593114	676.148802379833
554	554	128.366007508372	325.375941296499	520.005081035911	662.846658452771
555	555	130.25175220469	339.267870610108	534.03419593388	672.41879133339
556	556	130.858128544836	344.485050468671	508.104664973018	670.357987118441
557	557	130.154703522149	327.47134903998	514.745553199924	668.45515098584
558	558	126.456445287654	326.08465247431	542.395490105269	669.362461908498
559	559	133.956374350233	348.540979140612	549.335941615332	673.166063631084
560	560	130.934988297648	357.858362104096	547.826588840391	669.688914778018
561	561	127.885828387763	349.643355766072	514.324068531846	669.40153133504
562	562	128.259108183776	349.840561298484	542.333786893984	671.193952914316
563	563	127.237069070659	330.665832235285	536.852468452646	669.596934774217
564	564	133.59172121803	348.30138461793	522.704993456728	671.37454651337
565	565	134.474828108032	345.537717958156	540.786864324696	672.834774265045
566	566	127.498942872346	342.500712244151	545.556486019179	669.07560600601
567	567	129.485907993238	366.14803818231	533.331760340361	673.692168425843
568	568	130.439378699064	352.574817962138	511.994969058251	675.251204464951
569	569	130.556728176635	374.437868143249	547.037118982599	672.68207021409
570	570	133.621156423623	367.725533748053	513.69520487284	668.5498093573
571	571	124.952039722211	311.550571370427	507.696798826495	676.227564410442
572	572	133.722692238136	343.499966008838	523.497661281697	676.979109102072
573	573	128.906381186243	338.569618937032	529.120908666896	662.884010964523
574	574	131.142385082387	334.204283316308	524.793180943814	666.517545573116
575	575	134.227029065779	304.342344206458	510.3150204891	672.457121545388
576	576	134.668041717603	309.997948663684	521.456007745297	670.33138512522
577	577	136.227429954249	338.774238360884	513.459567000767	667.1240580938
578	578	138.093388680728	342.427100433407	525.580542052892	672.763210194706
579	579	129.38134212375	312.498692630184	518.266760041893	676.78207448803
580	580	132.98395750244	349.427271199353	543.004187745343	673.624624684198
581	581	131.539008478531	332.21548141511	524.67867180791	675.614085433225
582	582	133.678253660576	340.293834034783	531.923981094252	665.86100265059
583	583	131.064672507977	360.309435857194	519.98207357097	672.231810948622
584	584	131.027876123233	363.213049644559	487.060137182287	669.731716274571
585	585	131.579785805429	347.099054344242	532.811497080535	672.433931673139
586	586	132.138362071484	387.676628544481	501.301343132047	671.933886139177
587	587	134.724367853976	376.69497188186	489.644417998736	671.132434699594
588	588	131.541583092586	365.986283258849	514.35042525224	670.673357688489
589	589	129.112455165018	360.207332685057	515.388477775819	671.974636453959
590	590	134.816375756329	359.901450327933	528.77199413072	671.282767455175
591	591	130.026941726339	332.868833759872	547.062567730295	671.948170121981
592	592	134.689490264798	332.313596085525	528.468085568495	666.210100511956
593	593	132.132378179616	329.66761050514	538.409917542049	668.292557320688
594	594	135.208156615393	344.927472669039	522.283457134374	665.443973801448
595	595	130.804860001791	386.94615690286	531.785751965694	664.948066591722
596	596	123.375210034381	354.8105982373	517.752669450016	670.877281299721
597	597	132.424546211106	345.670838648287	494.116178885763	670.834637317372
598	598	126.765355655733	340.278043642706	556.042864552438	668.108684457176
599	599	130.427555314004	347.207969633854	530.044962014212	672.943644644705
600	600	132.887329596272	328.212788475036	511.437975905753	673.602058538439
601	601	125.967790205253	326.485086759963	510.341326775328	670.244622634187
602	602	131.257061182123	345.490759905134	516.512656443434	671.371770186544
603	603	126.221108574067	344.364798715653	546.817719934362	674.163957971236
604	604	130.187865907636	337.852340065757	537.749182278168	674.607950226258
605	605	134.050396664091	366.807432927458	514.942234853658	671.840776288343
606	606	131.32738639023	356.317221953414	542.75649196159	669.567554276327
607	607	133.109885228502	306.484167920282	526.765967669598	667.252905222687
608	608	131.648913019444	358.142101465049	542.66426825508	675.751825096581
609	609	128.253738636877	359.379072435698	512.158120915138	675.40770615237
610	610	132.262006301596	348.759666115027	536.869371501044	678.346706728413
611	611	134.857441410087	337.554312250613	495.944684802518	669.46146939675
612	612	133.378339288783	356.26507806869	510.032822221868	666.353637406403
613	613	135.718054191346	359.326481822984	512.280834880957	668.736596345458
614	614	133.897964113308	382.619493279614	531.958199769597	671.248084134137
615	615	132.171306620288	361.206352244517	519.734411113385	674.124670102737
616	616	130.751545210023	333.099581439343	555.664383442858	670.6230136175
617	617	125.749210761885	322.559057506708	546.547034559297	673.473066219487
618	618	129.842176732747	372.90789357881	527.543554888232	669.156743692134
619	619	130.755258990137	361.015393697197	507.346731300342	673.870800130723
620	620	126.377218812988	291.407470530663	519.427885150538	676.664107800969
621	621	129.262516307098	360.305822764135	532.134794837614	677.269045018174
622	622	127.186312049642	332.554350574081	515.771645861787	676.182810082039
623	623	133.621723104796	374.456451289785	497.090262218548	668.287848241917
624	624	126.139216518198	308.689889838959	533.467093248355	672.394262178634
625	625	137.667625505518	349.073099313768	518.115099157948	671.228516963305
626	626	129.32644003707	343.672385700416	504.284417933715	671.375053160024
627	627	132.212617958637	335.579374168491	524.663220523438	673.951395566159
628	628	129.327326158432	324.908446867674	562.977740126642	676.433417256401
629	629	131.994139746192	338.476914712486	545.875923523737	669.419033192357
630	630	131.207983109022	360.046368110934	515.964802957465	667.554197791128
631	631	133.766138565216	309.89824482748	536.003029707356	674.303444281256
632	632	133.544287259882	339.416138122291	529.099190613301	677.018236756359
633	633	130.961211574024	312.536023674891	504.143514440143	676.799997062639
634	634	127.244778800822	318.754492461211	514.38722803958	667.317058108858
635	635	137.331949307148	343.654759668826	539.066473640729	672.53418700456
636	636	132.755455439196	343.983332636726	513.095964965674	670.722242013713
637	637	130.408935864082	340.130232152923	524.892943697148	669.583381911518
638	638	134.07811829531	321.62277763263	532.268859145651	674.366761871768
639	639	130.206246831603	371.226624883641	529.199015598944	668.858360625186
640	640	134.621785228629	364.184276873141	503.27537751173	675.971652595432
641	641	128.353966863328	358.51371920545	518.635800543551	672.702845295882
642	642	134.901575807963	378.150999861188	530.576311552864	674.585734029052
643	643	129.445797838096	340.01057908219	532.260058709218	673.52644206007
644	644	133.666153578586	344.839485872122	532.403558688858	671.251866236519
645	645	135.239513143541	363.00259148863	533.895698448115	671.798203093351
646	646	128.376354611636	359.594264407258	513.113776732561	667.835815684122
647	647	131.888216863797	340.32562145929	512.470584246595	670.665488830886
648	648	130.456064716435	330.50859938141	536.555967311032	673.35297483517
649	649	126.488985298995	371.624003492214	514.458352197092	672.404792082047
650	650	128.147578416403	374.713117025913	509.126177972385	669.658562747813
651	651	131.21606584771	345.28854097279	519.17722451469	670.296542326873
652	652	133.046521657803	339.649289690609	508.587672395128	675.383495783763
653	653	136.338421430973	344.145312837346	515.06871976566	676.378166668868
654	654	130.768184859079	344.161509072044	539.167087079727	668.143201963657
655	655	130.156189446231	339.191334773084	527.799905324778	673.942358789767
656	656	132.450519491531	336.402106193251	541.458908688197	671.605299153523
657	657	129.470822651612	325.719399324006	506.503127518564	673.318267481353
658	658	132.473786847139	353.060322559784	515.751631062562	672.519752244878
659	659	130.089024649034	357.267944535442	529.785091320385	675.939917323477
660	660	130.322701983828	356.745901553977	505.316110759706	667.743422129356
661	661	130.224738764837	367.747430096202	501.023828052007	674.330563074334
662	662	125.293542940265	327.651608045713	517.799339472774	674.959454135923
663	663	132.558080013556	337.58471819822	546.93500943262	668.906953491626
664	664	134.325076528789	351.468279714448	505.105699446911	671.798254066588
665	665	127.219363536919	336.459677748238	511.045956499977	672.575132530705
666	666	133.827212702517	339.648164965168	556.493129063978	674.537531134266
667	667	125.730403220917	336.899846791256	516.012309983727	671.913105108505
668	668	130.315709726685	351.319298195282	522.486384237298	674.22101575443
669	669	131.760135129704	336.608028000497	514.986817086836	671.480826566234
670	670	126.081500607287	330.049210085687	510.283401413377	674.135228085418
671	671	130.981858229548	310.82914591554	523.874275732809	668.918447316829
672	672	135.71335712805	342.031234859379	511.221484311453	670.197466590155
673	673	137.402966575668	322.404249562163	534.84803229273	674.853711341532
674	674	133.837612336041	372.260960988369	538.136279636589	673.778406900907
675	675	127.784504527591	333.32632017807	538.913211209264	670.003398668586
676	676	134.939049114597	351.695416339416	514.774518368084	672.123097741246
677	677	132.171072397347	290.028796537887	487.852279993528	674.33749736964
678	678	129.430970531338	347.460169532823	543.389585846022	670.329719411652
679	679	132.984108596747	333.476039799705	487.932728736455	675.153113830216
680	680	133.808503569119	318.252675939685	528.068016521145	670.100696324788
681	681	132.855371869533	357.071822014175	514.320642195513	677.510135606337
682	682	134.768966014319	339.088339276689	517.243471809464	669.758800888293
683	683	126.991661337219	304.557345905452	513.313759834388	673.84075887063
684	684	137.874968474661	369.033718164678	512.875174222802	673.393234016316
685	685	129.746071253928	333.298732593662	505.224154607363	677.228933957344
686	686	130.715029925778	312.84072432183	520.068113098884	674.592943137768
687	687	132.710776555493	350.111573206864	532.579498060569	674.42986421275
688	688	127.656744622423	356.471321583219	533.078488564376	673.328631983211
689	689	135.090116287809	364.564013822459	547.62736122435	668.620082078133
690	690	130.783978508369	342.064702817099	536.787711391738	670.398521539432
691	691	133.481570872688	346.692460086022	549.306925751545	677.039870482468
692	692	129.161367612601	371.891679060325	524.916952408759	675.208490328892
693	693	131.862683945646	334.637773021523	508.062396188307	671.20619881963
694	694	129.946033429214	348.788331395962	493.395814166858	670.162189414035
695	695	136.06430751347	340.811944310231	505.424124049483	667.931465846273
696	696	131.280390383141	340.115309657757	538.992792264354	674.147033463907
697	697	137.406063806093	365.882744215438	514.167299189285	670.948845174611
698	698	133.04758947586	340.150065819137	553.901167379561	671.758805363881
699	699	130.399241630852	344.117076274903	552.157789120651	670.517085964242
700	700	132.311744103639	361.970001741048	524.663399900897	669.117054807846
701	701	130.032640788613	341.644772124372	537.521504163988	667.420615658348
702	702	130.760627414344	373.725816743565	538.464885832872	670.583833788379
703	703	129.120093324107	352.716648403555	500.563175239494	673.764618526661
704	704	130.173633234289	312.696890337652	528.277659876929	674.531209688674
705	705	127.967408537679	328.316146675712	554.369446298541	674.09895497158
706	706	131.119359593951	361.383069848258	542.707119855369	676.553009776201
707	707	131.616997967849	309.695076775145	515.156541163215	671.479208408152
708	708	139.766905148345	354.866172550993	561.189856908812	671.76389552917
709	709	129.14971842517	353.545294096773	537.332826593884	669.723658821381
710	710	134.299978836324	370.324100727281	528.501912259915	672.243189065564
711	711	133.452643553842	363.006741992515	561.158859905449	671.868641223993
712	712	129.915936916873	319.159578350221	517.730552990346	671.215047679696
713	713	128.243938045676	340.002862993429	527.580018576274	673.743728008906
714	714	136.505713277903	338.835579089671	510.305960725284	667.230565880295
715	715	133.361501398822	363.457127217331	522.424164107305	669.582638720162
716	716	130.240362918785	341.532889988554	522.386044410372	670.53584144908
717	717	139.649100801953	319.655080695317	531.266562243751	669.005694869812
718	718	137.167730376044	338.2382972765	562.947553311759	668.87680970754
719	719	132.54040881483	337.80975216449	537.111308700389	675.520137992837
720	720	133.179321227816	316.289232732187	520.392859886958	673.421621501974
721	721	135.544417653357	358.291350738913	497.581861801276	666.571453468443
722	722	129.93062720936	314.434047069206	527.786965891489	668.120281655584
723	723	126.179499746364	348.541359966588	509.53127455727	670.277866740706
724	724	128.58865761478	342.624472065363	518.589693797792	669.469974819984
725	725	128.947919974631	335.739706913634	527.544827055175	671.314066008692
726	726	131.547274637499	367.628857103367	512.421424495063	671.713530990781
727	727	133.148427365906	353.78395526517	527.21665749012	674.123355699988
728	728	130.754296651162	325.979717142341	523.693183153427	674.350902485047
729	729	129.396627621615	341.265355015104	559.913668192521	670.37074916561
730	730	134.15089967348	360.005404019766	530.022900436894	670.751907995512
731	731	133.211823074694	323.442096870587	509.9650942876	677.478057458706
732	732	131.07444838807	318.131415475018	548.868371629022	665.324929912435
733	733	132.765026399832	321.52958293062	546.062814319802	670.133942442816
734	734	127.120690039248	359.676457171774	511.002668766614	668.225900588386
735	735	134.227218026789	323.369553498846	538.753118904901	674.503311277491
736	736	135.070580908894	347.658919861525	546.612600597685	673.472050651524
737	737	132.977119429323	371.247829694078	542.238622678054	672.489679094794
738	738	135.315867030589	346.153768428343	505.802956832061	674.118240687983
739	739	127.288194353418	336.310679405351	503.327179066132	667.578648775779
740	740	130.643602995804	332.299455736292	517.276229730947	670.183906544342
741	741	131.822740139591	369.422024597669	509.091665770289	671.804638179146
742	742	127.913109640405	355.542055990818	517.844784790921	675.698946787051
743	743	134.231340127915	329.817934770928	528.617940360882	671.782861153668
744	744	129.335736420263	331.062635963717	520.460834453617	667.997036501636
745	745	131.157037865734	332.167902733308	499.126853783732	673.299248830872
746	746	132.425845869318	353.253699118851	501.359575765457	672.207663839627
747	747	135.541845320795	323.424463171059	514.790653089479	675.938871796423
748	748	132.755637427272	375.862660964224	508.038251480189	669.245524470536
749	749	125.392092203624	364.679022375218	511.875995527292	671.406543283222
750	750	131.07081431429	339.686736416616	554.85159021508	675.775943246677
751	751	132.989055301183	368.393412364213	542.818096863295	674.04467589629
752	752	134.397385594215	343.569973983909	531.582365313892	672.72805950524
753	753	124.849845505938	363.0307710021	527.95658028231	670.076430239162
754	754	133.994741214326	359.379229601847	536.604311918877	673.292533667169
755	755	129.667370695405	342.708684958214	523.019655426775	672.23262616247
756	756	131.3895527305	366.373639650596	532.929824993739	668.459006319983
757	757	132.264656866956	371.523346332325	538.180029325002	674.481125611082
758	758	129.664944940921	322.97248746493	516.481291222249	675.457438885445
759	759	135.460523656032	331.802560364711	518.142446771519	676.120802107529
760	760	128.625893197361	313.898544740047	530.801414737151	668.919559721195
761	761	132.447215622754	355.934533647872	529.29154874954	669.344372729712
762	762	132.931599626171	334.895253579012	502.322915263672	673.6383433413
763	763	127.055335383404	375.977910670182	542.645555936991	665.687454435782
764	764	124.247581117635	298.193781785641	528.33026232254	669.948987517651
765	765	131.002034978634	327.573550971123	519.020538718897	670.607780255166
766	766	135.176927498444	352.045814898869	523.855085915387	674.032965146212
767	767	129.307786230173	350.636792968	542.87313980908	670.242712811956
768	768	127.104334280728	347.667436433913	536.947795600486	671.641895315589
769	769	130.706520542256	365.401705714676	528.272166822489	677.318398739096
770	770	132.730054780556	341.990075776764	506.080868103497	668.002759614086
771	771	134.679315122195	353.175913838755	552.726213854563	674.398827458352
772	772	132.926576247238	364.911439441686	528.035065241298	665.727575165594
773	773	128.786877609312	339.276153744325	535.754962210501	673.551344129689
774	774	132.606037340656	345.882943358295	518.879753311531	672.816578542695
775	775	130.221581970371	354.720871047034	539.358306412509	670.80884211949
776	776	127.852069906721	308.957302999746	551.752823126137	672.020781765379
777	777	130.340906669922	340.094892883985	527.605764560167	662.96319732309
778	778	131.340710969372	348.403077735465	512.791774916873	678.914722606045
779	779	138.365946116085	368.938101962035	494.049463206938	672.642384187233
780	780	126.032353003991	359.972923832068	527.669357306208	667.374470695765
781	781	130.167963988433	355.437817623595	521.237865500015	670.960729993743
782	782	127.830409233173	363.199249716613	531.17781013811	666.989685313419
783	783	134.301783851736	380.866280073182	540.14337127237	674.567749137201
784	784	133.153028090749	321.287765321684	495.348182709468	663.885983536135
785	785	129.321423833011	357.98178967083	515.588078709706	668.850762479778
786	786	128.83827372642	368.001146906505	523.485090561692	674.310714085995
787	787	130.617921261403	345.855915672049	517.405502888812	669.89553014698
788	788	130.971231733195	341.646912766434	514.65003870835	672.04609180263
789	789	130.855918628796	323.711249052971	546.747172300529	677.991906328431
790	790	130.27285592683	368.404631825764	532.774339908749	675.116047707557
791	791	127.730778359632	335.826192597293	510.330608451253	673.901763580958
792	792	128.649308774889	347.977534171008	537.282886935683	663.921145676621
793	793	127.9630873258	307.139698542197	516.318527130479	670.574572553787
794	794	127.979686768853	334.838038694606	508.383779112886	666.635650532214
795	795	130.941923653778	363.559650256985	505.088846500659	674.86609433739
796	796	130.609501667068	349.189250799541	528.261003373999	670.940157102826
797	797	131.767518549246	365.173581931696	533.745696680032	674.921088774215
798	798	128.10830499604	359.998829292706	515.442322653436	674.32602795757
799	799	131.941121063387	318.192123911433	495.211059422478	674.898702401537
800	800	132.208269818057	308.909125142547	545.88255317657	671.745003142464
801	801	130.537057870136	370.060306428483	485.539507453709	675.001377358579
802	802	128.450247221962	338.105311913329	496.971174314671	676.504798846597
803	803	131.92812965751	323.85650350639	530.490802701174	671.498675027041
804	804	130.356490178015	333.424690719784	519.100997391781	670.103676541136
805	805	128.392461935695	334.620669254609	514.611580291857	671.812196281305
806	806	132.723654604491	342.011189369784	491.893181475184	682.14799954561
807	807	130.143680760844	343.385297743473	544.973340877002	672.00894525905
808	808	134.995288195893	350.142085182634	528.450789611448	672.27984505893
809	809	131.227949542494	366.900639893494	533.729702461136	665.721721744977
810	810	128.272148587366	359.321294231917	555.563042456409	672.274531769555
811	811	132.65821820628	324.709121710529	534.794939158025	666.865047351358
812	812	131.313083018844	338.725985639234	521.01323079204	672.489502649453
813	813	132.331018481135	372.911866848557	537.318144800345	671.822999254258
814	814	133.0312167752	329.164631216226	529.747870970336	672.054617602314
815	815	127.957566171343	354.391782145333	522.674295243972	678.066322639413
816	816	127.576512903686	334.035463737756	518.737610121395	667.14796367838
817	817	128.960944581198	365.327887889222	537.703562240883	672.98500134583
818	818	131.572186166844	390.92818592395	525.946403958174	673.548517136028
819	819	130.905023691686	326.430541377206	531.048546089403	676.456541201477
820	820	131.614053902854	325.855553223777	528.536769011767	674.050661040986
821	821	129.284372318031	334.352229594239	528.354412566193	673.211085426814
822	822	128.6775650776	342.131506207729	493.804608413705	671.642755833962
823	823	132.942678837668	330.803386731342	528.415387688609	676.821585247477
824	824	134.171131324517	320.689616577983	540.228727880307	670.074645078142
825	825	133.819129440982	350.460223637747	510.64101211425	673.161814236062
826	826	136.603103132876	326.294920309964	560.080973879611	675.311338752285
827	827	128.856823239592	337.372860986062	496.903829984385	672.473370482988
828	828	127.922892521504	332.940677574439	532.629461336749	673.277315885438
829	829	133.230415005139	350.048502388446	554.187271228413	672.64659710707
830	830	135.375587770286	314.057558945971	538.892691622726	676.107936254014
831	831	130.156817100249	345.687176976739	497.728320258085	663.978530489725
832	832	132.822606624613	345.32459179162	493.841619330617	674.118556135986
833	833	123.558594258468	340.226438760526	530.519509720547	669.727948891378
834	834	129.777133857489	346.83100223147	517.202592919798	673.81726521456
835	835	133.060179205171	354.558409366768	533.424790282909	674.19926325286
836	836	132.228792176747	323.306448409755	489.375271180764	671.999288268746
837	837	128.403471186475	325.851569929634	502.686916924785	677.524935501859
838	838	130.586697397532	382.992983731633	500.516782528488	675.01240933842
839	839	131.460519204375	352.076703215678	541.558097944956	674.723362586967
840	840	128.447674282244	321.558317184967	537.385240106056	674.779518234951
841	841	130.151650903606	334.573214911583	506.892145154951	676.551553257939
842	842	135.072397378257	373.231472686561	501.42831378891	669.904487731618
843	843	131.546807898017	319.797150868844	531.500003123187	671.036230382098
844	844	127.157128003487	359.593506449058	530.147421923903	675.678531246426
845	845	130.737864003789	357.472102723337	537.563845295553	673.258017673393
846	846	129.850576206087	348.465283417135	500.070379839532	675.666703842736
847	847	128.145887252339	324.70443451024	513.497103356618	670.968895784279
848	848	135.124128709325	324.402683474198	535.484522027324	675.351973477694
849	849	130.680544153137	321.588493990188	529.196690635914	671.881578215081
850	850	130.254595133002	356.814578527485	532.825512522434	672.75113736543
851	851	132.286674124089	333.1459944806	512.3339825769	672.224300050991
852	852	128.749182996434	345.955341429917	527.518814070977	670.914292673409
853	853	130.45808127977	346.824890171842	504.567634034118	672.140844515
854	854	128.787771161862	323.765536937276	519.141806738226	673.801732101408
855	855	129.3849323554	319.146799000511	548.372912403078	676.037599072497
856	856	127.713162829688	364.541549289398	519.44758045969	666.8709955769
857	857	134.850395576804	306.828599225146	523.759235287092	671.393154497851
858	858	135.595364393075	316.727549752561	520.321887049216	669.925003368415
859	859	131.540313226659	378.815764614799	501.160931870312	671.974932104526
860	860	139.029015930665	335.703158689037	513.3375770676	676.109630313406
861	861	135.087246560141	334.783393207787	485.905732525082	671.05030855773
862	862	130.750883523607	375.725999584643	535.358977329144	670.554214212153
863	863	132.451523132006	353.939340047198	509.078574106422	669.392532748516
864	864	133.797574607685	331.277262291984	528.569155467426	676.472015926913
865	865	130.089140598076	345.421515476692	509.376990631434	673.18755924382
866	866	131.475840242207	331.523202483799	540.585392002642	673.78393828835
867	867	131.039061672062	346.006094966909	537.3908781942	673.03348057031
868	868	132.658639120259	339.758684655873	483.312684190506	672.326345058191
869	869	131.898019412443	320.907175037223	501.493619845756	670.63423665581
870	870	128.716188845556	375.864041365677	516.580466930397	670.854263838376
871	871	130.781841580103	371.029804823682	523.423452207486	667.867509110472
872	872	139.544959459445	370.309828599248	573.725746730695	672.929527873855
873	873	132.796326330446	342.817744578005	525.802948984566	670.896607917441
874	874	129.155706067474	351.094088029983	498.419302402731	673.622808661793
875	875	127.078388565332	364.791744190658	529.434443467291	671.698162917943
876	876	134.520631429216	362.546347895164	547.045310479762	664.656487581986
877	877	131.378870377143	365.064153839185	526.871168561044	672.374530811132
878	878	132.485601393911	361.350427369784	531.983536482128	671.92972682397
879	879	127.432898893916	345.919856007294	547.829944546406	673.12813560671
880	880	128.543041354201	330.72055249004	523.61674088392	668.352661586336
881	881	133.402818731478	325.026956405394	522.340873680925	677.757349747596
882	882	127.343247606684	315.5657483727	502.289175156102	672.724266766312
883	883	130.921594299874	344.608783979026	528.52293504766	674.560273212556
884	884	131.129589273872	349.808845355332	509.944285176561	670.40198394823
885	885	132.31563150314	403.038566088669	509.632382068373	669.810439022051
886	886	131.255242466578	367.954214079849	526.230880031965	664.826679583534
887	887	135.316218403468	347.729747111561	523.078834129251	674.907702647834
888	888	135.123363130318	338.43035032157	504.408901785005	671.004880361106
889	889	126.049184281873	350.491267345757	493.070641354169	676.607470699788
890	890	125.99584304467	326.73059866206	519.358681523733	670.984770246783
891	891	124.71425337567	340.255361816777	481.371544705281	670.115896105343
892	892	130.559361052668	345.332607155288	503.071823846251	673.057960921588
893	893	128.584916477201	361.12031263659	521.071279027896	673.178174931659
894	894	135.613537511937	345.3451837574	488.902277254302	674.867649873192
895	895	126.89358952948	352.650081027946	513.270318160649	671.024978298308
896	896	129.737680502551	332.256024682898	495.435832622211	667.164493710423
897	897	130.71250519488	347.435600704958	523.064702326399	674.026237444153
898	898	132.768749381898	310.431209704254	492.202990273786	669.877889185302
899	899	127.668998747081	349.085095537571	513.759806395557	667.898282037716
900	900	131.483675663781	314.782545401024	527.956706999814	670.993924860757
901	901	127.489301122008	365.106731388694	495.45337617668	671.370834519757
902	902	123.702529037211	336.585557575533	519.549617555765	671.634771328663
903	903	128.784638076777	350.870292528555	516.506522368253	675.546916470088
904	904	133.815106588548	341.495140161925	518.062636481136	674.315661607369
905	905	126.804692342445	349.568399771525	522.141002592843	674.148242107329
906	906	127.598276820983	339.24606278855	523.363877288971	672.211937496849
907	907	129.802832266089	335.937344625318	503.341848764728	670.288682262588
908	908	134.111414187367	310.873569327991	533.714337534105	664.980910115888
909	909	128.899105065243	355.463470301976	521.884791022429	673.105048498867
910	910	135.169229276461	339.756484841782	523.623340784171	670.090883298705
911	911	126.603687714431	335.327298316714	544.981147258482	667.770830284795
912	912	134.714555204039	351.283727753952	522.645511957569	674.751135729324
913	913	129.193898098759	334.223762999091	519.77425069634	669.198791271451
914	914	131.201579032634	339.356215154183	510.606716786113	673.295265562187
915	915	130.286393046045	339.103587353072	500.882963295745	669.606645900008
916	916	127.768301641815	323.969104237587	508.429466127454	673.918920403911
917	917	135.588703062467	374.141975882485	500.342746972926	669.642287990675
918	918	126.674932982355	365.943513196787	519.848803761303	675.146373715203
919	919	130.806176766821	366.846282679652	508.513499345044	675.947230074974
920	920	135.03785112912	350.394613019454	531.006900488379	674.007175668921
921	921	131.488468770768	336.247149365756	538.34088878887	673.321532931521
922	922	130.046749236376	332.554089763039	503.571560024012	677.267391044589
923	923	134.289271878736	342.558721237223	535.704234112467	674.856680478299
924	924	127.464652853123	324.170749574389	513.901967858385	678.427146964598
925	925	131.652634211226	386.123919743308	560.462234981662	675.736948418308
926	926	128.240615988351	355.271212002193	516.53926270088	669.830755271315
927	927	125.120758894404	347.868547497445	499.942234413517	677.229041500511
928	928	132.045481899635	386.012233301856	519.652852029521	677.552399074479
929	929	128.456257320062	341.309981214867	517.024040523425	670.237039556421
930	930	137.964072853146	327.611826565074	501.004854359105	672.314477851653
931	931	134.624848842956	329.835653420534	535.64251765512	666.10539099438
932	932	131.5918878066	350.357885063084	488.604673546131	670.988786760625
933	933	137.519229895735	341.009077799956	521.654809658743	667.476110491657
934	934	130.105401449719	343.212755858934	497.379103713299	676.155823024148
935	935	131.034285959934	347.629230177816	528.143101461065	672.153170022425
936	936	130.843596427737	340.693503671282	537.165160864183	666.969284634779
937	937	128.957613125702	351.770223926332	518.663893372145	668.945746424736
938	938	134.345007830411	330.029744580156	529.093168210746	665.632212386915
939	939	134.488388723856	350.347204159372	534.152059894619	672.744722689932
940	940	127.201311550639	324.576328258634	506.247431093138	673.465205601706
941	941	129.160645276233	335.738515182422	513.292081635633	674.818724614226
942	942	133.977473080954	353.721843654768	552.791123655261	669.465137385341
943	943	129.01181320485	353.724300164105	515.458013786021	674.818620383453
944	944	127.672561244275	369.363335474368	504.465526874615	671.213534279287
945	945	130.156645785637	366.261836557347	515.2029705184	676.318385800173
946	946	125.521218894914	343.569084963863	511.589013756522	674.707371389143
947	947	135.152462089681	335.757763173735	558.175479661978	671.758247591092
948	948	134.396804291984	340.123483370483	483.722595110564	669.975380121865
949	949	131.858159721141	342.155440269322	507.414054957447	671.546298832111
950	950	128.132869354774	330.385802031225	534.224231535754	668.144223935481
951	951	131.168629622712	329.745948946542	498.797007608074	668.686635273819
952	952	130.710328744759	346.129475411303	544.845139998031	674.794915596865
953	953	134.884658583743	342.020352421985	492.703751771592	678.418995681924
954	954	134.418490012309	338.507800833499	493.443480127472	668.493654673247
955	955	133.159257411336	364.620315218843	503.418330471586	671.631379236918
956	956	137.854534376373	345.635609271617	518.265112340504	679.424386720581
957	957	136.156259853818	328.656817567656	521.039484510586	669.100806744256
958	958	131.874491503945	361.794946121517	519.062018677344	670.931365465286
959	959	133.508095599381	325.557495391257	544.394682643724	670.957711808238
960	960	131.795811012693	360.955724417266	511.10565102822	674.953362214575
961	961	131.242692962399	326.76555939667	526.633766597869	671.486338198627
962	962	126.291748082297	324.257108448935	507.277246456621	668.561245744878
963	963	130.000893049849	321.838497024839	543.632346859842	673.857853422178
964	964	131.623045694417	340.174710772526	484.326281784419	668.949906404776
965	965	130.263093520292	356.167892835508	499.902863368496	673.514250692979
966	966	127.854163789072	333.302544725956	536.864867688372	674.286850817618
967	967	130.591522074313	357.351290859258	520.989477207832	669.097627252803
968	968	132.418844541724	313.815815965405	530.294878336531	674.201948189538
969	969	133.191294373409	337.89485255987	504.412767446804	675.583325541864
970	970	129.519147258412	356.302211456196	533.212702649076	676.173747983857
971	971	127.73682348611	320.88577795875	507.931940671873	669.838578419794
972	972	129.729106881184	367.190982225815	513.033840441673	669.446328124806
973	973	126.915006786741	372.217903630951	517.658575987114	672.121555774908
974	974	128.877268018594	353.119474176305	540.544054710697	673.869446391158
975	975	130.710988312596	330.905846749796	508.020898651004	672.128306194843
976	976	136.330637662838	325.22181307485	486.876502219996	675.119036354043
977	977	128.053272067888	307.904249956327	532.333903885027	673.728764486068
978	978	128.124985768702	377.954171931565	537.904304761107	675.594412257458
979	979	135.727369245669	322.234906929778	538.914529864956	675.803717763846
980	980	125.175247746872	320.714669262556	531.781202758655	674.429580795639
981	981	134.045583425979	315.591154771962	537.002801017239	677.613425724423
982	982	128.39026152132	313.421322278569	550.583476248418	672.063739814162
983	983	137.267861529832	338.121674687107	484.230730771102	673.243512154219
984	984	128.398401472216	335.099881560853	522.170091581101	673.647747132301
985	985	130.21628670249	361.15253962761	529.970809460185	674.700312109079
986	986	132.233256691522	336.270464981778	508.938952543903	674.957327152235
987	987	132.137988914866	346.044881356077	529.464864235209	672.136662220947
988	988	130.295199992576	333.136655773806	526.644459256478	676.41529561936
989	989	128.703947894724	353.797693371974	501.000910825168	670.106093994428
990	990	135.222143643573	362.40691842143	519.149829668846	675.2621646627
991	991	130.477141043388	365.133500307713	545.478664555764	667.707528915472
992	992	131.496559038785	354.806287058334	496.27159192317	672.956670346169
993	993	129.66475838318	335.200226337591	481.51727223738	670.102866364853
994	994	130.175314386877	301.196025117064	534.519893107612	668.866428625766
995	995	131.380887596933	354.205775917067	516.047391765061	675.522355296356
996	996	127.082708262522	324.811648373487	546.474863937433	672.528253077582
997	997	126.79658130733	353.151180062427	499.166729128455	674.446657339876
998	998	133.962869723332	326.463222046297	524.013434791633	665.954317758391
999	999	132.899183176604	340.447591657308	526.543830409613	673.068464551109
1000	1000	133.03738410801	357.047220226922	540.24103139838	668.330120687861
1001	1001	129.498297437747	344.392248197213	541.047395356596	668.720299638415
1002	1002	130.319130240795	387.771902365592	515.909031677278	664.02503838446
1003	1003	137.498399529211	342.700120299046	517.182926057354	673.660633206491
1004	1004	131.178826165575	365.629589813828	558.729414321409	674.797229848957
1005	1005	134.806538048134	346.831203879413	550.232924126766	670.805833329118
1006	1006	136.387381317939	350.866439123649	500.440220376262	673.287660170293
1007	1007	130.832621950777	345.40241597058	537.879522592913	671.738878164553
1008	1008	126.789154635574	336.551393731323	546.033734505528	672.619340586069
1009	1009	134.378322035606	345.306661564134	532.377467779609	668.811751855082
1010	1010	133.431811780921	359.616982293932	533.639936306703	675.428876446413
1011	1011	126.821609791159	356.844389038818	515.542367664361	671.650740585001
1012	1012	129.639355647336	360.930445268268	520.695619661257	672.961828437408
1013	1013	130.603548507057	356.439370897922	534.019519681115	671.941833182387
1014	1014	131.790352824196	307.721470451569	519.556135572576	667.236498316454
1015	1015	126.551130586608	320.607274395087	512.801456671229	670.978218874921
1016	1016	136.111266570574	349.213017592196	513.06077918767	673.966248298797
1017	1017	128.989475927763	354.863699312156	493.847402469803	671.790178663157
1018	1018	132.529678068687	331.618245902298	518.683830476159	669.769997498636
1019	1019	134.860912320452	349.218437006013	530.421135825838	664.122795593628
1020	1020	133.076271323143	313.359544007369	501.376828006005	673.035498053715
1021	1021	130.195015507551	318.874024042373	543.418767991944	671.252925845912
1022	1022	131.502891509499	363.076717986196	529.959950277454	671.72883328245
1023	1023	129.724598503169	353.721849590146	504.915812981661	668.616252353018
1024	1024	134.093533758057	380.055846874851	524.584003886109	672.652535513752
1025	1025	130.421290971136	338.256821194941	532.22371207265	672.996452562705
1026	1026	126.816707798467	324.445868709387	523.752891969423	672.698711033519
1027	1027	133.120179766607	335.709650789664	535.025599534868	668.388925932958
1028	1028	136.160125054568	362.672161125936	552.344740189544	675.587179775736
1029	1029	130.910005036366	354.763210529765	531.155381971721	669.061004236652
1030	1030	128.716886903006	344.594263842928	540.857478271402	676.042420112185
1031	1031	138.904364190723	336.93076935221	566.630492277659	675.590856155246
1032	1032	127.148128584208	350.961756772658	493.75964865245	670.331899449214
1033	1033	133.067893674828	344.286527097873	548.653330390134	667.355918620245
1034	1034	129.520812322264	312.842052920965	509.946083395897	674.060024315855
1035	1035	126.170978397284	339.781112504857	515.654129182821	674.268518692511
1036	1036	130.718606631453	334.999262837955	512.620647649121	670.564132045215
1037	1037	133.04930048017	310.873526990845	526.462776091236	673.908920386482
1038	1038	131.495338589982	362.450768521053	524.572849850559	677.62865341115
1039	1039	125.108577934727	374.109757981233	515.353834798132	671.50412051499
1040	1040	131.210464368247	331.730991282904	509.493951000693	671.998069844628
1041	1041	132.914219611633	369.112406028997	538.72623076126	672.260611420692
1042	1042	131.463140274426	343.024564211745	538.561461118055	669.342080801932
1043	1043	135.007200581128	357.74976433853	505.104986462134	669.404016693258
1044	1044	130.849761413296	313.726405934544	520.990744531756	672.582419661724
1045	1045	131.368016308404	362.489588538436	552.960949921126	673.473207056538
1046	1046	132.765994353775	344.13332053502	545.181073209957	676.468093205746
1047	1047	133.431861531221	353.540627495683	496.585763157324	675.035266839703
1048	1048	128.372584206632	350.21474088445	548.473948085345	677.092447546487
1049	1049	128.275106744445	370.982440658367	492.959573843719	673.554443422987
1050	1050	130.575262010744	352.859724024916	523.36093568399	671.014105916611
1051	1051	125.742973201911	341.114795196642	523.122172700319	676.934828594844
1052	1052	130.719524840523	352.143957390879	525.04025242086	672.836023916871
1053	1053	126.652630778536	352.025855308266	506.527390404031	672.707677182316
1054	1054	129.489577971672	337.083783667192	505.321889903131	679.702838240354
1055	1055	134.29609260812	303.177060575847	508.477359022456	673.68222999548
1056	1056	140.442432108905	372.651725837034	500.356967935744	671.997536261606
1057	1057	131.044466127566	341.877636173825	531.063516065681	667.756119604515
1058	1058	132.623089330765	338.911631933043	505.931955448532	676.029173984595
1059	1059	128.326698801081	365.050714863262	513.441755299737	668.974361594056
1060	1060	131.351816653645	351.722692360173	549.37969244497	669.18804540652
1061	1061	129.698784227323	358.744106689114	539.658054813767	677.118071020285
1062	1062	138.890798363816	330.69070191068	526.198098246823	670.34290175313
1063	1063	135.077441780534	353.010456215864	533.49605724628	674.069204234602
1064	1064	128.69900921043	340.925469013845	527.502939508995	670.746159091659
1065	1065	130.227386329343	371.191483996145	492.140901027111	670.512044530016
1066	1066	131.352916667083	354.364700246395	486.155178591303	667.621120406638
1067	1067	133.831602043001	372.699518127131	553.258183468728	673.800288756981
1068	1068	128.211095985209	346.175249923574	516.9381935657	672.198109807358
1069	1069	130.18631492879	349.774778102994	500.180033599023	673.138572850395
1070	1070	131.567257616976	338.584478449257	527.468691086146	667.12167615683
1071	1071	127.942413503812	353.393728205783	535.099169512327	674.54576223352
1072	1072	134.582151549323	344.342785350771	557.762094552732	664.946955672048
1073	1073	131.786430630823	349.254905952601	509.206877753329	672.104379053773
1074	1074	138.069987272693	365.929853028688	529.428292627431	674.606252842274
1075	1075	130.780464353527	335.169237162552	525.508290586867	671.948908704462
1076	1076	128.783188882645	339.866418313025	509.848239677208	673.720912104215
1077	1077	132.661797150074	357.196678748388	535.043292402342	672.625973738173
1078	1078	130.320925510906	356.890422484357	527.876248750118	666.817518791113
1079	1079	134.191424936404	328.355669568241	529.8022197673	670.19902728489
1080	1080	130.326699862963	360.711871540252	519.564839082602	673.783874648952
1081	1081	130.79636649042	376.1108686411	499.489363833924	669.753307974568
1082	1082	133.560678937562	332.189721809716	504.544676368394	675.830515924026
1083	1083	132.156580461622	354.977139394802	529.665354747238	669.597964888531
1084	1084	134.231075231891	357.866748277235	535.504305863533	670.374096324824
1085	1085	129.450942456092	331.56068605072	512.086978979313	672.761476021348
1086	1086	129.326309023665	370.509676127694	507.758360766154	674.20581407599
1087	1087	134.124160372348	337.733295976857	534.01445006699	671.078609531352
1088	1088	128.982618983284	354.33239913182	511.005026915469	671.583079409199
1089	1089	129.573358080602	349.504186132433	525.04624819942	675.126074365358
1090	1090	131.045880044903	335.739512495709	509.467292843234	670.800913632664
1091	1091	135.587998321275	357.739347762014	535.504326961092	677.269657846033
1092	1092	136.940913352579	345.124861409193	500.647339211561	668.253171907509
1093	1093	137.241892914163	327.40891833162	538.780244578343	669.147831889665
1094	1094	129.759040363153	330.941314824574	524.622460088118	671.797739779222
1095	1095	132.28699677737	335.409239713098	530.867915282242	673.631054885409
1096	1096	131.461141362717	381.958310380618	547.78435582794	669.203291385869
1097	1097	127.772034125942	358.627600677725	509.814661231566	676.722066487251
1098	1098	128.511039120488	339.649112426316	523.831996884195	673.715877878447
1099	1099	127.792773014478	362.385777873186	560.169300638331	673.645925093289
1100	1100	133.394082591494	334.632712113871	553.529905958582	673.993767139698
1101	1101	128.161724827927	306.076257164112	508.205958115809	674.040941951852
1102	1102	131.537124813773	328.146722672338	515.576026660632	672.234972965632
1103	1103	127.625967885644	360.277424920208	534.968731918712	671.594897809425
1104	1104	130.329960109635	346.036878999732	518.618259802609	672.578005325876
1105	1105	134.85776333248	346.731749559039	524.498841626245	675.069413393201
1106	1106	132.90598015194	337.946292383448	509.200588544334	674.969422553227
1107	1107	135.09740404302	396.785572921447	539.498129379818	676.970058841957
1108	1108	126.827756990262	333.068510688212	531.777051198538	679.452173087054
1109	1109	134.249369170512	359.791691334199	508.941766990818	668.992770437603
1110	1110	129.583280547727	353.347121546379	501.154191555674	665.687535331621
1111	1111	133.156609198318	326.308223133589	498.040956135585	672.251085924859
1112	1112	132.133270940997	343.427087382472	509.717285141006	672.737221428287
1113	1113	128.319780815237	351.690369982833	501.095227949579	670.875733153434
1114	1114	133.157120443228	356.205542926989	505.405030015263	675.332511457078
1115	1115	127.034247364885	349.610407018103	525.62179423612	667.872293928574
1116	1116	127.302936749652	338.314011316401	537.076118977985	670.600293979636
1117	1117	130.273014209304	344.137040503384	516.318594122673	671.11043604624
1118	1118	129.658123298769	358.406208663345	524.727573894272	675.038547743715
1119	1119	133.428101715926	322.690843304754	491.989546238207	667.350896883842
1120	1120	126.624756408338	329.842315572442	542.110690126006	669.406991136216
1121	1121	128.703546587363	295.602914896911	503.026625402511	670.480449927126
1122	1122	132.310280068456	339.844819498455	514.611531580309	674.039829243905
1123	1123	129.009657525051	339.451914673988	540.730410311734	671.754745112797
1124	1124	127.549999826326	343.09387526249	520.305578601789	668.792704276174
1125	1125	130.519305147146	337.636474273615	529.427228870829	669.682412842993
1126	1126	134.987965794304	338.257228571176	527.933732643261	675.726662854081
1127	1127	134.347360698771	325.933068829417	545.649583126963	668.442980973879
1128	1128	132.329323963072	334.13774940297	528.277123504922	672.218267588381
1129	1129	129.146813992741	340.572096443193	482.746756318866	671.583177068794
1130	1130	129.854751570162	344.454892797754	510.962273374383	671.073352707323
1131	1131	134.459937057976	337.365028223415	509.845449633353	668.850839070355
1132	1132	129.872889209158	341.418872405772	532.535427156468	669.101364516059
1133	1133	128.550988577107	346.142336757671	520.233739597336	671.683909820933
1134	1134	133.696416933094	361.112907913587	516.959441040866	671.372679256009
1135	1135	128.23843839281	344.70236932649	506.923698013888	668.530846173145
1136	1136	130.958415253106	322.197999264304	533.586055135774	671.863658465457
1137	1137	134.135195859987	360.83219744131	541.159739409804	671.594763442819
1138	1138	129.888273257834	354.584319131158	514.488367515517	672.115444510252
1139	1139	137.64454026929	363.832066376037	517.051862110597	674.000602058067
1140	1140	130.907259059536	373.871601804114	518.24554942138	669.020685078596
1141	1141	126.050451751927	340.249973763401	495.275294760086	670.786865791742
1142	1142	132.193224351894	315.177728859134	507.945691259123	678.446933232014
1143	1143	132.719850793119	322.698235433483	500.800508965784	669.03730270308
1144	1144	130.235068742889	387.213583443165	520.26187511731	670.271545194805
1145	1145	131.615786577462	334.075510402289	523.511873831192	669.068837570957
1146	1146	138.483715340174	363.429878061579	510.66015446118	672.618234092436
1147	1147	127.908313001916	331.847186771544	514.765952985565	670.190681467367
1148	1148	132.029528753774	333.568392052387	555.146227471296	674.382578849691
1149	1149	134.050735728742	396.107543827638	498.462108490254	677.280606967606
1150	1150	126.854997833098	339.117766837068	518.941978882876	672.049782579444
1151	1151	126.674230696967	373.068948589715	515.177145164555	673.526286218314
1152	1152	128.46544661152	356.765634554092	500.649607766457	672.053481779162
1153	1153	140.235519405644	322.976722406261	516.910477262604	669.206440282208
1154	1154	129.030577060341	365.10835276685	531.35174245978	672.564698709126
1155	1155	129.229644795297	343.728484082923	540.056200580572	671.456097099703
1156	1156	127.301903199922	342.364456509749	501.748959225623	675.681904014155
1157	1157	129.017721171912	358.926719329827	512.146804140285	675.88645408642
1158	1158	129.92713880929	382.904072491994	539.736210129557	675.381870599587
1159	1159	126.18413867477	367.244063996796	532.652628431221	676.203526664599
1160	1160	136.1982827964	338.275145562845	523.99416514484	668.981442837008
1161	1161	131.23249537969	373.442049534734	538.068424259307	671.67916728027
1162	1162	130.247901042902	339.213988537657	527.755222880622	671.910482318883
1163	1163	126.9301261776	332.832582902349	526.230472919231	674.982415934672
1164	1164	132.459934844265	349.664433647876	560.257853131475	671.802646474923
1165	1165	130.305289638889	331.773104281399	524.923077059112	675.422678196618
1166	1166	131.902768387213	340.535674846982	506.287753974357	671.690626784406
1167	1167	132.180705416544	322.909825734793	578.39913261637	673.798143128624
1168	1168	129.265283120163	347.95864078857	529.76186134398	675.271123334599
1169	1169	126.146794943601	353.769369898306	529.016139498209	673.178463378215
1170	1170	134.22553048811	350.199329549236	528.406689622626	672.61771598501
1171	1171	124.901975000524	367.022075143604	515.449715287466	674.263714649592
1172	1172	130.285384813861	354.868829973364	532.079674310571	673.972465127003
1173	1173	131.804976254461	349.171546412564	526.811256548453	666.95259570927
1174	1174	128.273615126517	326.614292815534	520.251626725972	675.56362680263
1175	1175	132.778076030343	346.285763299932	521.021288326456	669.32440028807
1176	1176	135.211529078479	335.721793175127	538.622548691763	674.362197270992
1177	1177	131.56294278166	355.037144945856	556.97564571389	677.937773852
1178	1178	131.476918745732	351.157705778511	503.517844362149	675.38399803774
1179	1179	140.026974258696	343.427490738563	518.147467653398	674.161115433771
1180	1180	131.552007619198	355.260543793542	550.92036132876	669.071052363796
1181	1181	135.277419634856	327.844895185024	515.125165823247	674.627064660521
1182	1182	128.399726266466	341.607570244857	524.46925491342	671.255552591087
1183	1183	133.028342135723	347.198618172143	535.968461286019	672.786918208227
1184	1184	130.835955599025	348.31705246348	480.007762134536	672.815036187228
1185	1185	130.03052833764	350.067222465909	527.364708174575	673.088607323121
1186	1186	130.23880305243	340.43621683345	534.136000457707	670.021482080749
1187	1187	129.913222912854	356.906310822155	534.82545924114	671.694434013024
1188	1188	131.246006895235	356.594947941338	546.85261722788	674.366805447844
1189	1189	133.960569193216	345.030331893394	498.28527658352	671.099088842492
1190	1190	127.260042423548	341.661312119997	498.020400794244	671.551410798039
1191	1191	130.563526095391	336.31037440005	540.973044798734	670.12852088686
1192	1192	129.084241865964	358.220228462444	499.339331607357	676.215084367121
1193	1193	133.934838403439	330.84549556627	519.48589885498	670.557581867815
1194	1194	129.507009537456	361.121588164413	516.80351005244	670.157805218952
1195	1195	134.55175710123	355.390221969653	529.606905206732	667.10926755122
1196	1196	130.241033542454	351.394861557498	512.935949401388	671.129239236124
1197	1197	129.276056736493	356.627840560994	523.65163489313	666.828117799513
1198	1198	129.176697945985	362.23140083682	528.096777110334	671.980333684346
1199	1199	129.092338955766	350.230308452693	520.507062984864	670.2927928079
1200	1200	133.618311233735	350.638882079624	500.692379395332	672.820229439576
1201	1201	132.332347826684	332.914491246538	516.698885022703	678.028440310986
1202	1202	129.969297497099	343.324741531092	547.587591056299	674.155721755538
1203	1203	130.001044377429	330.008137311458	511.70923477369	664.76004359731
1204	1204	131.580317992729	347.593066127452	507.060317173941	669.429639425905
1205	1205	133.106873761163	349.54929180433	506.960748671796	671.260982715513
1206	1206	125.777824655132	322.927026158111	485.398701581896	674.348468901372
1207	1207	133.948025399334	360.855437643793	519.827846024566	673.833842869823
1208	1208	135.33002950816	335.865322907308	546.811091366859	673.536500603395
1209	1209	124.659841199547	349.004852275452	518.166708243692	675.098129895689
1210	1210	132.217780975957	313.287100236093	528.487049303001	670.369640082562
1211	1211	126.086815920181	383.680861410368	535.422790723281	671.78136626018
1212	1212	131.981579242338	334.796331743877	547.923208341801	669.013503891533
1213	1213	131.082795763371	331.77707694254	497.27220419301	674.194219099685
1214	1214	127.956129280333	364.074878338603	537.776010978348	675.016827306454
1215	1215	131.440116100805	345.987342561348	519.554032346311	679.107096236405
1216	1216	133.736499254122	392.13851175337	530.938210754881	667.225025278687
1217	1217	128.730059929527	346.799032932207	530.576765997989	672.039286326155
1218	1218	135.701508182497	347.068889210631	521.934062357412	672.577656342196
1219	1219	132.208326860762	340.839555125952	530.969451214446	672.000539624332
1220	1220	132.002257800113	331.980543751599	509.849062169774	668.116653642494
1221	1221	130.082853056846	356.468123350155	515.082440337051	670.523681659432
1222	1222	133.102737075328	345.929505168198	524.68027012744	673.650107160835
1223	1223	131.736440723527	359.486623438014	519.550992674991	671.036694898695
1224	1224	132.362978840304	351.045675249173	472.64410867618	678.808036814968
1225	1225	133.064767951357	321.572851383155	491.057496814831	671.595949440475
1226	1226	130.830261009946	349.535056345978	513.86695282205	671.701353530552
1227	1227	134.990582483489	328.16857932705	541.331474029907	668.236124146599
1228	1228	127.200093296501	323.029192066779	557.879101481552	674.55207387667
1229	1229	132.134100431432	348.75513354637	526.16320431004	670.336875851931
1230	1230	132.597255646632	354.307891652769	522.679432604715	672.42599859294
1231	1231	131.666088267724	386.443326797839	524.524068376228	672.024269019713
1232	1232	131.595149460137	355.925576631563	528.303372229175	666.228961145787
1233	1233	125.550453541582	330.428482816312	519.291770803266	678.040047510191
1234	1234	129.495248891131	339.276600044448	493.084055258512	672.319068053721
1235	1235	131.494972975768	340.85742781436	538.125320127473	672.563115323637
1236	1236	130.582582891148	335.338449752689	554.786940910371	676.033538531672
1237	1237	133.154154742872	318.693766150236	516.000277650243	670.684378148897
1238	1238	126.929321548243	354.262855775997	529.479617779304	666.742389378746
1239	1239	129.595650886747	342.685295125986	530.750607811903	672.792450834476
1240	1240	132.622281944501	337.924102275544	525.68889499328	669.859225172814
1241	1241	134.046666939176	377.76949845223	513.563405076945	670.373823523356
1242	1242	129.874132341604	341.366972880954	496.768957007682	668.933420390922
1243	1243	125.28675727191	349.528565074112	509.282376258327	674.318366165675
1244	1244	127.076113317485	342.551710898636	514.620374900921	665.448547957343
1245	1245	137.4106634964	357.090094167034	507.325054871898	673.745730796225
1246	1246	132.647795326623	324.756747712597	528.26061071705	669.770394558575
1247	1247	127.284372368679	354.301352629363	523.673821619574	675.162542284032
1248	1248	134.686303222851	349.024922645524	523.56224108083	671.695467134123
1249	1249	128.978111325422	363.002161571741	494.980768117676	675.68645884357
1250	1250	128.153291077978	352.990818080325	538.816053210945	674.122660258127
1251	1251	134.626939373414	369.143726921974	567.328025448376	673.032049814331
1252	1252	128.791815286997	386.438676067118	529.845748737202	670.316545344063
1253	1253	134.284798687193	351.680015880117	529.948269628989	676.089837313664
1254	1254	128.466565765833	345.095188716996	537.434393071872	675.215590205435
1255	1255	132.244017020335	368.207292634336	507.280248833152	678.150421218539
1256	1256	127.92834496187	341.517486206855	521.955668719143	671.718085104499
1257	1257	135.660208501861	312.950260303567	523.452888574475	675.5460650334
1258	1258	133.347380460004	315.238951120321	564.281788581101	665.509437684079
1259	1259	126.695449050776	346.666826135847	506.653266686761	670.257079760857
1260	1260	127.834482981449	313.406537781138	531.863830769538	675.695133887477
1261	1261	128.529354656687	349.54827484263	530.130047073864	670.151573586551
1262	1262	131.279057249772	384.761745154318	525.627513181354	676.354109399822
1263	1263	126.418862936912	343.196254481616	477.976569184344	673.591347828624
1264	1264	133.271221393298	347.765863214446	522.989142330072	677.382836135564
1265	1265	126.117596636019	359.580638266252	526.466529628711	668.928392171337
1266	1266	131.969640508723	334.446928352482	531.431198277228	672.965603273312
1267	1267	131.362794811297	346.202095045674	512.970683422334	680.048017716986
1268	1268	124.177081499773	328.300216933062	534.863263029739	667.33087840866
1269	1269	135.000540269281	347.915789113111	528.684306922601	674.019508270958
1270	1270	126.417103783861	328.693644070703	514.526340029327	671.277188183043
1271	1271	133.79088602455	340.3612410477	517.175798753463	674.621124048952
1272	1272	132.967280887129	350.089667051946	517.516627967123	669.775430007722
1273	1273	128.72015810015	356.919142069409	532.76268846259	668.414860405705
1274	1274	131.600759550879	323.532801634666	535.354340555945	673.894244494128
1275	1275	136.107798242604	338.757866900531	539.856282179181	673.257096251745
1276	1276	124.31271624203	338.771142495092	533.367812866862	674.713701390399
1277	1277	123.680138924907	343.47679463203	522.388956676731	673.511428931134
1278	1278	133.274675876779	360.948971115958	526.222912520636	670.382420605119
1279	1279	127.991893135156	327.162600656449	489.665844955565	671.233617043197
1280	1280	132.978853900041	328.513905854419	537.698536187797	671.511331916791
1281	1281	131.573550391102	388.293253840295	507.940159763223	672.056386516933
1282	1282	130.472902338068	343.084437742597	521.666487967941	672.117385376854
1283	1283	132.948542465065	332.997172730028	534.312999170701	673.97305490527
1284	1284	131.357039577729	328.237707269955	514.366800097161	672.96217240914
1285	1285	131.100889885497	341.141529004072	514.916446414785	669.516299503036
1286	1286	129.505612084153	344.687742512881	511.919570152151	671.207126499818
1287	1287	129.630144199959	349.034513836307	515.242160842126	667.919129239417
1288	1288	124.991784884742	354.266360702958	508.69745203565	671.39849840878
1289	1289	132.620541984838	352.102256690369	528.991427226645	674.685270205684
1290	1290	131.356332798376	352.916161250508	518.321908278047	670.754556451781
1291	1291	129.723846677163	333.614898361396	501.752336459484	676.040544133445
1292	1292	128.279683466036	345.037029809621	544.868629017469	663.037754553604
1293	1293	133.232867019766	357.630127796212	563.192610495338	669.352528772123
1294	1294	131.723493990842	366.554096693388	504.950175695565	670.646171578571
1295	1295	135.527119505681	340.901795236949	534.936655318847	671.417262607966
1296	1296	127.691389377318	324.105955331739	529.293811010994	677.384169877658
1297	1297	130.575931537336	351.758330683136	532.357072769746	673.748442288761
1298	1298	132.673513974449	304.901433777124	525.389584426545	667.66324472192
1299	1299	127.014709514532	324.288636423091	521.374268467598	671.743662670786
1300	1300	129.327671765431	330.295154724806	548.784898704127	676.408250021309
1301	1301	126.963534194217	356.402491449496	512.81882493892	673.475144978046
1302	1302	127.407380757624	328.470852629709	494.278720334256	673.047640103919
1303	1303	130.681054131919	348.28182575276	529.239685286713	671.471589450727
1304	1304	132.067423196567	376.036230892733	517.123730535458	672.988910044483
1305	1305	128.707427862065	355.408013497393	505.465261772107	673.216921055821
1306	1306	129.723086389283	393.286492764321	557.876432050751	673.095233869338
1307	1307	128.6174160228	332.771654367106	508.101616891558	673.938763018685
1308	1308	135.530021548484	326.414419474139	492.73005779837	672.710290932476
1309	1309	133.808027233982	345.009542630965	502.784509227705	668.66614634792
1310	1310	128.324373037014	323.558511252816	527.533606175289	671.459758402791
1311	1311	134.917250754044	296.781129538016	516.336139756183	668.751003866477
1312	1312	134.076823830758	328.474882022266	515.582564787972	673.537865917752
1313	1313	135.836540945859	322.133762359165	529.395330610039	669.671273057487
1314	1314	130.011152482882	325.699943929885	549.985673897468	672.437578724691
1315	1315	125.879877616408	314.629875346123	542.191729403864	670.854486437139
1316	1316	126.007029980619	336.084756362862	520.333743767833	672.12654094468
1317	1317	126.807941650296	344.377720320141	507.130492310832	674.132869116386
1318	1318	129.514947450853	342.622075147665	502.855688844656	673.120384535394
1319	1319	136.915795419531	335.077150910223	522.984750996108	674.684050684211
1320	1320	133.826198626125	358.574146569533	549.582089374163	668.458982506518
1321	1321	128.727446434509	321.642546520611	500.607446795043	676.335237419067
1322	1322	133.537980990629	362.58717431811	493.614024466582	667.458988347395
1323	1323	135.550836295398	355.07479785758	541.353762656572	670.925303160275
1324	1324	130.715468057495	385.365254497156	551.228967884035	673.552401241176
1325	1325	133.287881753644	356.804468591091	504.065749373925	669.198089350371
1326	1326	128.143137268786	322.915262679289	530.981213456555	675.379274898855
1327	1327	129.684065492129	352.784081021025	556.50192364924	669.141691478138
1328	1328	130.792497673413	360.256205409981	492.548339561419	666.532907915125
1329	1329	130.105508878745	337.730400992007	501.223146985966	670.462218211898
1330	1330	128.522519170091	372.226736954772	517.78372805265	675.41640352485
1331	1331	129.686246455161	319.755149697089	516.098932818727	668.930635831106
1332	1332	133.381514651349	355.55602244866	544.63688570681	667.412102779522
1333	1333	133.56057407556	352.593867856569	536.996928456307	671.6560541005
1334	1334	134.629902272309	311.04738936473	517.877934277336	672.971146431717
1335	1335	134.546164159775	338.818184825632	537.579203812152	671.575319736585
1336	1336	130.82841602112	346.413306943078	538.709456644129	671.667024486888
1337	1337	124.859900958967	361.718790930156	507.489151205707	677.109384788779
1338	1338	127.872210869913	340.936217808188	499.666206531303	674.256099353608
1339	1339	132.098987727217	324.024440741164	541.550272673071	674.052867590072
1340	1340	133.529680312782	317.307041872774	500.984175496427	668.764476055507
1341	1341	125.242744037285	353.785399728623	525.745430367871	674.064959741286
1342	1342	129.632591030215	361.878072157698	516.104268145772	672.984387975909
1343	1343	128.126613771999	367.641451619769	529.76732966796	670.826045106914
1344	1344	132.657002225741	340.446973025432	496.34396343167	671.684208372034
1345	1345	136.137664278304	361.400814376487	538.313449025646	667.002157179849
1346	1346	133.785666388242	349.548005669558	489.023943119169	671.846750418302
1347	1347	129.695704175624	357.326644064936	519.254130271746	672.012580861794
1348	1348	129.03384984681	337.612968618564	497.641626122536	674.422925612869
1349	1349	130.224628360474	335.32044489025	506.088571893687	667.669074493574
1350	1350	127.022007690065	359.839563083091	513.562506714009	675.210435963731
1351	1351	132.911469884357	336.065065439684	550.191151032633	676.980446130714
1352	1352	134.345485725548	322.760307155626	495.153192630218	673.437697801502
1353	1353	129.387055378833	343.529363000223	513.869973686354	675.927113156426
1354	1354	131.550139805594	311.694057001838	566.506690249653	667.126796201215
1355	1355	129.595840671557	361.136080237841	485.906397361307	672.480123014011
1356	1356	133.074527126049	333.222414229382	531.733359483444	675.195071701214
1357	1357	135.067418575814	343.406458316822	527.432500280755	672.131445163601
1358	1358	131.008291021726	351.620121848622	487.270259469314	667.553070819265
1359	1359	134.166807640937	352.020895777328	534.823236484045	679.145005626293
1360	1360	130.608614295945	344.616073273922	533.866439590905	673.907926841027
1361	1361	131.179118067657	313.301192469364	541.212702555737	671.608275370374
1362	1362	129.343403017877	362.971744962846	542.381745784887	675.59372221661
1363	1363	130.387373082781	350.43697182726	509.065703955246	668.187935771569
1364	1364	129.938938599502	353.277910160343	502.48770484119	666.489101541829
1365	1365	131.957308887559	373.692981235059	518.839563439079	672.888201406353
1366	1366	129.321496094957	329.807271308746	561.382593767904	672.430531348631
1367	1367	124.394284841179	335.055634120135	509.39708571569	665.80392951515
1368	1368	132.474014668403	343.032655034332	524.941066614053	675.015271138649
1369	1369	130.497893992365	382.969047087742	565.026374712433	671.103260596373
1370	1370	124.502590467943	335.781245072558	514.526770260338	670.629816852272
1371	1371	133.413299144696	344.559569921252	519.632852644022	674.661987775726
1372	1372	125.670250952532	371.087505173061	499.926455128731	673.128824271015
1373	1373	135.523218571547	349.360426863682	532.631268991881	674.641317508012
1374	1374	129.47290312572	338.28738650817	541.92521642964	668.888184424248
1375	1375	136.557299929362	354.323187401866	542.212170675936	678.036232794029
1376	1376	130.787878386075	327.03594819206	508.50990759538	675.498476895425
1377	1377	134.746059861973	369.379122538295	536.836727523002	669.344233137071
1378	1378	133.267739620558	371.631349918914	505.301692306012	667.560664756322
1379	1379	131.061180778595	385.955595986178	495.776400408389	668.98511716395
1380	1380	125.500411480617	344.900884079104	503.546512199925	676.169473074141
1381	1381	128.598132589437	341.651259049733	540.123585763582	668.430626915601
1382	1382	133.770949812859	354.681377092241	534.784269317172	668.869101219193
1383	1383	134.98237303366	320.592191834547	536.007802150935	671.005428689224
1384	1384	123.471489052541	326.966032862435	527.064981272877	677.946847342027
1385	1385	132.679143040441	358.068216166155	528.386483606276	674.854227579439
1386	1386	132.746764149347	338.287298953749	516.554039153503	669.626322635025
1387	1387	131.112961148654	354.564007677054	522.109108864854	671.672132595993
1388	1388	128.269993734135	363.312116598238	529.183578446268	676.976471457708
1389	1389	131.124498230924	332.363487728385	511.164709270773	670.122974288657
1390	1390	127.914522466948	343.50002944276	510.036361408115	669.286834734019
1391	1391	135.295046197852	329.316146903549	512.439536382207	667.807029472637
1392	1392	126.91530133837	355.864858211272	499.971187899466	672.497360389447
1393	1393	132.720153225347	355.669068811818	495.628926459667	671.050560582201
1394	1394	133.771209420809	350.495239496755	517.417872227571	673.936663743503
1395	1395	127.970666903801	328.407181094755	514.66831892372	673.664518771307
1396	1396	129.283604835033	306.344506317236	524.594454771749	670.033200688094
1397	1397	130.432810119774	368.249361917972	526.004397575091	672.559389659553
1398	1398	134.235654941889	328.793889417141	523.620922979168	671.393851936157
1399	1399	129.034564712215	338.741198987077	544.204971134882	674.23787843796
1400	1400	131.01373865389	313.568985833802	509.487719105472	671.441272641401
1401	1401	126.998067713719	340.204608972233	521.779651946531	675.648096102855
1402	1402	134.271726320432	372.403484035254	538.869477464407	668.166855992409
1403	1403	131.943018388902	352.067821684644	527.915206503354	669.293145685779
1404	1404	129.830219926356	329.016781725929	523.689277148097	668.733629820247
1405	1405	130.745990108863	327.584487991267	528.1281109708	673.223373514463
1406	1406	126.97448511593	340.860042348814	536.607212892302	670.4953567626
1407	1407	133.372634473346	351.86651307495	502.858283696701	674.40916792992
1408	1408	133.827941717291	354.823836837613	516.774830462453	674.201574534879
1409	1409	133.582768184176	378.169351820227	522.555693075367	670.42910736619
1410	1410	129.165666876575	381.128667669217	508.221853367235	670.857475960055
1411	1411	134.691837080529	336.297568188147	503.586863377162	672.605229017154
1412	1412	133.469869347165	361.249615800652	548.589598177128	672.627846873909
1413	1413	131.840570579327	332.967530954386	521.747803625902	674.331131936848
1414	1414	131.685656519212	345.757656322467	553.98637854891	673.148318244531
1415	1415	130.777414412894	356.021470949401	513.616919908838	669.098878724827
1416	1416	132.962149973109	366.219677116923	513.281294115702	675.120566935108
1417	1417	129.581381271496	333.656750453598	536.7170205211	669.662885707993
1418	1418	132.596779895122	342.893233294379	520.247663511391	669.026396321928
1419	1419	128.674837981619	328.068477390678	526.537263264216	673.207495927858
1420	1420	128.839562325428	319.000192427032	503.389186750522	670.598741702605
1421	1421	131.769653890405	333.728047603738	509.698076810047	671.823520502941
1422	1422	129.230734600092	361.20563462136	530.845487284637	666.352083852848
1423	1423	132.11886809852	311.112193918758	495.663176500956	677.023569591335
1424	1424	136.094823662197	320.274104718553	507.31179599799	672.221535790756
1425	1425	134.163382829708	361.438477276842	542.294261812743	672.64714449102
1426	1426	131.49538387059	321.956646247117	553.172771037351	667.378084535307
1427	1427	134.854851863828	305.802224280986	506.448132313279	671.039462982334
1428	1428	127.997984125496	346.985831154178	509.609787454423	672.143756920905
1429	1429	133.880589833724	319.643119237255	519.185470227531	670.262055774579
1430	1430	132.134188884225	337.663786004694	548.468831797955	676.132767654474
1431	1431	128.090897728683	357.519399178317	531.085720577289	669.412483549767
1432	1432	127.752656814596	360.791489573596	512.296378239568	675.8257613642
1433	1433	136.790652275718	347.602961114939	517.765944266672	670.709176721873
1434	1434	133.604565603067	378.171926114787	523.764975720527	672.079491927188
1435	1435	130.313334797776	338.51743481628	518.665819940633	667.915686844782
1436	1436	126.555225603487	316.138439851215	543.032953996275	672.187594083149
1437	1437	126.359026253393	360.545245747458	528.987039840808	671.808094925811
1438	1438	131.80712139659	327.616669200836	550.709580660438	669.188873535079
1439	1439	138.518782808595	328.738946944804	543.773769910681	680.308313433012
1440	1440	135.690825886397	344.883965066581	529.618776417156	673.043598689263
1441	1441	131.421795481887	349.083489452537	484.659188943608	673.325902270479
1442	1442	130.470531624257	358.585919334548	531.174910670213	672.634600055002
1443	1443	135.45403284049	348.649293991712	523.004926404698	675.656719554455
1444	1444	129.062828726912	327.38201096128	541.887728389416	670.808351185173
1445	1445	129.39131464652	334.041036167972	512.936253787645	668.110217845504
1446	1446	128.350120610831	337.836644479088	510.166176507399	666.887467014687
1447	1447	129.956507546482	343.299865600283	544.847003427397	675.86587844939
1448	1448	138.09820161456	333.087107984264	554.73611818825	673.137401022497
1449	1449	132.769847776106	321.800221100022	511.169233381388	671.208567849198
1450	1450	128.931248909132	343.502908225667	504.633474543628	675.29369393739
1451	1451	132.312286178726	324.586648819018	526.088992979865	672.939198732893
1452	1452	128.18493160882	327.33670955303	496.825697614849	668.469211003784
1453	1453	131.231048988256	340.243442225546	503.940554311166	672.444483831482
1454	1454	130.440655514012	343.61456615513	508.271515378855	674.958030910128
1455	1455	130.629409329187	366.841306864725	520.001461898843	666.075173303452
1456	1456	129.741285914259	369.555410319957	531.775051386113	676.98427045528
1457	1457	135.069826915427	325.082264187969	541.426886855613	673.260681793488
1458	1458	130.319450185316	354.743845869721	506.730300646595	671.296370147432
1459	1459	130.462717976536	351.38313267105	519.394346403572	667.397846775631
1460	1460	137.591521698471	353.961701571938	534.829707063299	674.543964654903
1461	1461	133.135508405263	320.891006379399	505.903962819697	671.243723333414
1462	1462	131.733226453863	341.407461535074	544.92805914633	671.178390625444
1463	1463	130.885470052129	343.396713727197	561.919564546934	671.581322293855
1464	1464	127.667906661591	349.339960730651	507.787048864112	671.970230727708
1465	1465	133.554346661904	362.071934337473	504.237361246655	668.089615532255
1466	1466	132.112666588536	320.638015191906	546.554702040802	672.163901283377
1467	1467	131.955126954287	332.605028266826	525.206430191289	667.870280433266
1468	1468	134.664150193325	321.561940031639	516.228630497589	675.067009481842
1469	1469	131.318015648149	318.986979551937	542.415477102309	672.638320450657
1470	1470	133.068875712541	342.75240864625	518.269650650706	670.541666238136
1471	1471	124.684822487347	352.59829509664	528.366892919147	673.543988215762
1472	1472	131.431381683378	323.949811857297	558.575679659953	670.679954094922
1473	1473	129.116624904621	376.555568980435	509.344145782811	673.906710896055
1474	1474	132.292473675637	376.449845415958	521.896003540902	669.875773901199
1475	1475	130.281577882882	352.795548690798	483.754553269194	674.837167088651
1476	1476	130.080927308291	315.341786569668	496.401669424043	665.983289732509
1477	1477	126.088416105885	340.204242989399	538.513032037333	674.143117725091
1478	1478	133.920995325622	347.780833207868	481.311040635951	671.862528227327
1479	1479	126.28921297797	310.234978191569	519.134106835151	674.534163447222
1480	1480	128.086295864958	355.92500291864	521.377179479817	666.423272287687
1481	1481	129.146049796835	345.876918855373	509.014173710251	669.873315910467
1482	1482	131.650171083938	338.368018818962	521.916831207287	673.09587651682
1483	1483	127.287377581937	330.435803823221	517.225854310457	667.741935915731
1484	1484	136.512196327609	349.982360232637	556.852284761929	669.701252194476
1485	1485	138.757259934608	325.564468229397	524.836607422578	676.862682761226
1486	1486	127.710590447874	370.753389124382	539.101056758993	668.973935279033
1487	1487	130.844539821401	351.41306706345	552.655995966111	668.661778489112
1488	1488	135.319542515183	346.138276890709	545.566255913368	666.047045684585
1489	1489	133.409407415352	364.566212223503	519.370152309565	671.105556243308
1490	1490	133.28277182242	331.476812246225	543.661746915791	672.290120193825
1491	1491	127.583218753733	364.261341361676	516.478894347188	667.636240600779
1492	1492	125.628449473341	349.875011647822	537.140563511865	672.655846980521
1493	1493	131.90146768981	344.262366966666	512.409258990929	672.650899293801
1494	1494	130.458108919119	357.131826254096	541.781150812674	672.892662843762
1495	1495	129.408768899998	363.191976625768	534.322121478115	674.284046703778
1496	1496	131.976368492286	328.925083789287	519.623977772814	677.129243573116
1497	1497	126.801768770041	377.210300134139	532.258742426876	671.423765948093
1498	1498	129.058877740073	348.326385472012	539.909678086233	672.754015451683
1499	1499	128.92665277613	376.811936122092	503.005555109263	676.120245877221
1500	1500	129.48563366512	325.575726284684	502.711051184554	674.76687167412
1501	1501	128.863884500204	367.736577906172	534.56461503057	669.603491576558
1502	1502	135.212615113565	352.796026929016	521.722464297394	675.39672176592
1503	1503	128.376215046856	322.859065727732	534.560702082512	668.584080729897
1504	1504	128.028337121219	352.124462500673	517.237635890004	665.518244290155
1505	1505	130.664907010872	337.283613171449	526.327594361352	667.655579338457
1506	1506	134.965705984561	357.30268982036	541.941539919042	674.867595818533
1507	1507	127.494860611917	353.024563592844	507.725723296366	668.687704828507
1508	1508	132.38450238725	324.138063337606	543.481699496142	672.780875207071
1509	1509	133.737440229822	325.5792562141	541.182773667133	671.204183813853
1510	1510	131.186104939233	312.321419281065	531.510563552279	666.478090080789
1511	1511	132.810999305464	352.971190754178	539.133684046317	671.586884210391
1512	1512	135.117168549312	309.27857709004	502.236588921419	672.382434050757
1513	1513	130.843194495683	350.183582900212	508.734880094296	671.425131601632
1514	1514	133.607004112173	338.724034522032	521.057461740519	668.110426669407
1515	1515	130.119657795838	337.118233010939	526.818661817818	670.551714116914
1516	1516	126.767978634132	358.513546116723	531.007654773599	669.564474221857
1517	1517	126.824000911196	361.952474877468	544.162354151477	673.652752823938
1518	1518	132.724310432783	330.018654052334	506.78390265605	666.194209040468
1519	1519	130.234194730028	408.014505088956	542.367426657495	671.945826667798
1520	1520	134.603005507038	338.083229285894	571.775555704349	668.597338858889
1521	1521	131.085918200483	360.535537314347	501.541362679728	673.786039953189
1522	1522	128.177701729119	335.28793108658	529.652294546669	671.920035591949
1523	1523	131.439311752615	328.152729501522	503.466143875619	671.001736833977
1524	1524	132.240356598317	331.016705097241	510.684059371893	663.652958767828
1525	1525	128.337904176206	347.02465452556	520.273947287517	668.20581417682
1526	1526	128.88021655814	347.356919866062	504.150125244106	668.041991535272
1527	1527	131.649655373841	349.874363649018	527.163630418155	674.740585670802
1528	1528	128.533165773686	339.146525996736	520.039593350358	669.446608038769
1529	1529	130.773149756843	363.964434388049	479.415173825412	669.866350616301
1530	1530	136.141541349809	342.190116851631	556.01513770769	675.421387103806
1531	1531	135.76236077648	329.660423417944	474.106277251815	674.570580412142
1532	1532	129.251191507318	366.285512527093	502.848558781193	674.89602354592
1533	1533	135.53345628999	344.506019737783	507.567106670582	671.204485141794
1534	1534	137.039500606828	340.329863899063	556.713223797125	670.979632636568
1535	1535	133.095542397551	313.585582793341	529.074864183762	676.613035052499
1536	1536	137.654758879213	370.386598063572	502.159504227328	675.00169053199
1537	1537	135.072506316415	336.879745661012	541.190508276916	676.633184844664
1538	1538	132.550900566214	326.561796913437	500.112838301016	672.786292357934
1539	1539	131.350281901282	389.011370569229	489.965829274877	672.123047754743
1540	1540	134.548157959319	314.960552433277	539.433539265043	672.23840494613
1541	1541	131.952281684763	357.951916420891	490.855766678687	669.515977834709
1542	1542	128.250498987426	358.371375515173	526.984309492446	676.200173479225
1543	1543	137.44717018798	345.315291408252	545.672353962769	666.227184775584
1544	1544	132.361989199726	354.843582074448	514.099478962479	672.265924016132
1545	1545	133.047094824819	342.202297726315	538.234962500753	670.535781916805
1546	1546	129.204707322125	371.616877449034	504.490738445377	670.670167537727
1547	1547	131.953061415898	352.589901885411	521.523544121586	672.966382287867
1548	1548	132.017993965776	328.683481804094	530.31416409252	670.423383731275
1549	1549	131.676360598163	314.116047025807	521.9377195469	673.028409904616
1550	1550	129.665823806293	320.140080570988	517.226228932639	671.705827526638
1551	1551	133.768791919613	319.188682390314	534.792970513018	668.354889538439
1552	1552	135.731256930872	360.298975658363	523.910691782313	669.943062823797
1553	1553	128.208267319884	372.85751569398	533.845444681688	673.289230602448
1554	1554	129.542270135351	353.254503434818	504.712193754526	670.847205724556
1555	1555	126.593916467903	342.087180568826	529.38914708149	671.341552685709
1556	1556	131.960449439044	336.048649467631	490.093112297111	671.611526396499
1557	1557	128.848049045377	325.794175720603	541.191230731806	666.42534595485
1558	1558	129.82000937587	376.98052741251	497.456549366121	681.52373640449
1559	1559	129.013650756661	331.932092108628	539.011842268702	673.057869714778
1560	1560	130.830319277012	323.883336754051	538.982453927115	675.451373364083
1561	1561	131.774665863216	343.366599078381	519.471030829789	668.248959503392
1562	1562	131.014234148847	332.693951290917	525.342612696997	668.577077518522
1563	1563	135.569382450315	322.476899953254	549.545187138607	676.395057112097
1564	1564	131.268425512218	354.286039923211	534.113705343681	670.113524786278
1565	1565	128.577383172376	331.063088597078	509.296478666823	673.07222640125
1566	1566	130.165998132611	340.506076825296	535.804226041835	670.575004530406
1567	1567	131.356677844704	357.564121340686	515.722918167638	679.251429378406
1568	1568	134.431223458556	341.319279100054	522.371524019677	669.282233214701
1569	1569	133.22699062353	330.125557987978	522.075188641033	671.367201568464
1570	1570	133.496633281452	370.218462780008	528.307096731356	662.448888056735
1571	1571	134.497117339949	410.006244345586	556.44608889674	669.620338370805
1572	1572	134.007120222959	329.094896996499	529.815291091839	670.512034983453
1573	1573	128.633826369468	327.730901769127	521.810913956491	671.356553965446
1574	1574	135.772154254832	345.966324271232	519.739193854105	673.11469420545
1575	1575	132.591803803703	365.041201424218	535.996214083265	673.218259851826
1576	1576	132.901551850299	335.814792939214	523.481964094866	669.178032490448
1577	1577	129.131834728155	325.12078871979	524.728997308601	673.054177233271
1578	1578	131.792275348386	334.625112927682	524.362564122213	669.571029073343
1579	1579	133.046445793749	342.105702019245	510.660496175751	677.110083673969
1580	1580	127.83754259586	360.775620202454	509.935035445954	667.942610425828
1581	1581	128.936877656891	376.42715061681	537.73448422055	670.385288577396
1582	1582	131.835130911886	335.849739041857	505.020714282444	674.448536949773
1583	1583	134.786625541505	358.788107883225	536.36444139933	667.953723816995
1584	1584	130.792620878955	355.413915298427	524.854500135101	679.461229633985
1585	1585	130.80410483234	345.610926978131	511.710076434002	668.20371506067
1586	1586	136.929992335519	377.584588881468	507.083193255265	670.588720293252
1587	1587	133.055420745974	359.681804349285	538.552317937547	669.481169769101
1588	1588	130.677214026371	328.910882456894	541.516000929978	667.985482784334
1589	1589	133.645184259837	364.296741167317	496.905615094789	673.074534134285
1590	1590	136.411314107526	325.275678079719	489.017620476327	674.849570323917
1591	1591	134.027477546027	377.089820704024	536.8263988216	674.4502442414
1592	1592	133.237011335227	365.405971581266	512.118366855542	673.806715957623
1593	1593	134.152182483787	348.653664020846	519.390124569887	674.776726853839
1594	1594	134.863970548401	359.051139696758	522.831781204017	671.193879302765
1595	1595	131.754853818458	360.988489751355	519.699948221131	667.537428407761
1596	1596	131.04572393892	357.606471008146	486.389228415106	669.128318939546
1597	1597	132.795592817975	334.880984055361	535.934191686746	671.324122590335
1598	1598	129.020164674706	345.531408025294	492.105956328368	674.132350177995
1599	1599	133.899645365955	395.449206237847	538.955553345596	674.21770801422
1600	1600	133.808738029064	327.484494098854	558.88347138673	666.489692427766
1601	1601	129.018631194897	335.784230437196	512.775258920703	671.111161371649
1602	1602	131.68664503804	377.951557392074	491.492818656036	672.636068583845
1603	1603	133.920407901055	333.618284811857	521.473784023831	676.027376702772
1604	1604	132.551646551487	336.500241325485	524.100590310786	671.950271060978
1605	1605	130.800781199969	335.80809807861	517.157704289857	675.748895068258
1606	1606	130.81489211453	376.549870724328	499.587280634448	671.540407761528
1607	1607	126.098792084109	368.482150583062	483.68404608025	671.881684924414
1608	1608	129.681116555002	349.665991790072	559.138181481226	670.288069034975
1609	1609	133.842523386573	322.279229398618	515.774369342498	672.243691652309
1610	1610	126.345253684388	380.21126344416	547.65029963278	673.633516605913
1611	1611	129.332094024414	360.905348704191	517.120256250722	670.65414473721
1612	1612	133.098410656738	329.503304128581	522.142513836243	676.014538430668
1613	1613	128.011628733735	359.494908690269	562.591768853692	669.192883453887
1614	1614	132.661348103768	310.313595775795	521.766276053228	670.194927305056
1615	1615	131.532173789489	355.512771028388	538.060955564523	672.415643817219
1616	1616	131.587522920586	363.966245604993	525.932135844276	675.715863843667
1617	1617	131.745885232869	352.62013389551	514.106597798435	670.003667377828
1618	1618	127.567259474724	332.177270076768	523.233759549702	677.249945896252
1619	1619	131.245274167528	346.190805771857	500.417696429465	668.046469201826
1620	1620	130.565963430256	358.651857384546	550.150903808339	672.269324917128
1621	1621	128.251537099299	370.051986368051	534.849921237073	678.384582766603
1622	1622	128.956371336278	373.258915714546	529.200294294383	665.401634319032
1623	1623	130.43437171128	373.508240611495	508.052074836865	670.51227042661
1624	1624	129.561749219374	371.944368617586	506.421895182132	671.872734791244
1625	1625	133.953197461828	332.276242612378	504.678748920336	671.930618600038
1626	1626	132.117609341711	342.773772333362	541.965025887935	664.591410582492
1627	1627	128.930772820336	347.509009280674	516.804590566485	671.684093541348
1628	1628	126.343936855444	345.481423731716	499.037712861203	673.945991652674
1629	1629	132.770066509457	353.826329834706	504.957416249296	669.299256917795
1630	1630	131.492748593929	328.436880436846	525.099205131102	674.66683473366
1631	1631	122.652155944777	327.762170105262	513.502685338765	672.131851498339
1632	1632	132.158203307039	347.790662195899	546.249335226073	668.960201565426
1633	1633	130.674856479483	334.80134745826	522.104472109902	669.203353563196
1634	1634	133.870239351622	382.537165323753	532.118781274707	665.702475265157
1635	1635	130.556498829408	356.154302636847	511.774492778727	666.213153070991
1636	1636	132.948822116107	309.545843333255	524.227921765111	669.931110845592
1637	1637	132.553167527821	340.143553285768	530.862617834842	672.695505417704
1638	1638	128.314270810288	348.137101873783	523.581180966777	671.135837156486
1639	1639	132.337142225418	353.564077579774	558.572549810541	676.438078170318
1640	1640	131.954770110306	381.982001102614	537.896946779446	673.921544372163
1641	1641	131.64629446846	342.46482309191	522.799046641023	666.455750544405
1642	1642	130.747732404896	330.214503227768	532.034395536047	672.319633044999
1643	1643	126.894401357533	346.957105797969	528.766865158907	674.211466732497
1644	1644	125.195335502641	322.596852030816	535.370971418831	673.059437892017
1645	1645	129.330799298866	332.89691618806	535.004967445194	672.517591663039
1646	1646	126.402109811288	354.216066129577	472.465581593704	671.770977487987
1647	1647	131.55880991811	332.641476363289	522.781648582619	672.157017864955
1648	1648	130.599618072309	348.357442811843	525.427963671855	670.593555169705
1649	1649	131.753918040586	362.962498238591	500.52218436865	669.820695175008
1650	1650	129.510614078128	348.889415828137	557.750666009362	670.115217665023
1651	1651	126.83081655066	371.064852687925	523.288067285492	676.907588284085
1652	1652	131.693951034984	394.601610944629	556.146879461116	675.217915590265
1653	1653	124.742635096882	342.559883599658	535.699460727979	670.224366296154
1654	1654	134.08659004128	346.991510417682	515.878521602745	673.079493171691
1655	1655	130.325787904658	346.545424189457	505.30550166418	665.016858375315
1656	1656	134.965656404632	329.067737598215	512.367774164174	664.847604200909
1657	1657	131.150495847098	340.544199145924	541.249977244053	671.103342226
1658	1658	130.594102020074	349.887435779598	518.422161279415	665.828561422191
1659	1659	135.060272263933	312.193087656433	527.234026716089	667.631468678716
1660	1660	135.389597812838	357.137884098641	521.998312780388	668.968036295809
1661	1661	137.019848896505	330.033334840111	550.256358266492	667.208047664939
1662	1662	133.976337318304	345.719587942433	559.21757141811	670.567462857502
1663	1663	128.5535642382	339.528301726252	538.23792665703	665.837976794405
1664	1664	130.700291136525	333.836975586286	504.6740282551	668.369089403928
1665	1665	136.226695299098	360.196363988086	523.2173633724	671.655501709849
1666	1666	127.796930731496	330.51298583505	511.779957814486	670.478788531597
1667	1667	131.236970474586	322.301388942406	496.539656691473	673.552415807546
1668	1668	133.115756836515	348.437469883545	533.839300509054	672.609654353276
1669	1669	131.638189298721	312.416543791252	513.033730303332	674.865177308157
1670	1670	128.730604017229	323.752466203568	532.40745301649	673.388943327161
1671	1671	131.416072091624	333.964003675171	523.752720919628	671.265565036959
1672	1672	125.471246081355	355.371773230046	536.249811093663	672.326430670432
1673	1673	132.573704177363	361.981585766407	554.690072688615	675.998990324168
1674	1674	135.092481235599	326.694676565693	546.007449477983	669.722996820302
1675	1675	131.891155379795	369.624969488712	531.908718748488	667.511098590464
1676	1676	133.944553941492	360.393272870799	516.625283830669	674.634863256423
1677	1677	130.760452759506	352.638858888099	512.983138121654	671.152024199784
1678	1678	134.519682826026	374.246997037565	530.840603330147	672.298798642722
1679	1679	132.745744229226	342.730947491819	541.273761211667	671.212341827888
1680	1680	128.715812622155	382.548701284373	529.014417129366	665.504106336818
1681	1681	131.658578033993	333.212716359088	518.028626495759	673.752430695697
1682	1682	132.139259149277	345.607263703643	529.777382678171	672.18558318113
1683	1683	132.146616525977	341.62159839457	549.494036386332	670.711285902418
1684	1684	134.186954195678	318.392967420594	541.501316281566	671.391971144844
1685	1685	129.292295294759	330.654465678887	527.905105920751	675.07458616101
1686	1686	131.224720917246	360.18307394655	518.530889505805	671.501958488805
1687	1687	125.965490839005	321.806388450281	516.303446724392	671.74609776054
1688	1688	133.042083224178	350.910333258023	511.063130324324	674.553228253225
1689	1689	132.534875810859	338.538197888319	532.2912497214	674.301348698522
1690	1690	132.900080015332	368.440911336125	550.098344598148	671.63084432328
1691	1691	129.392600370216	348.747767214141	510.919071183822	670.919161676925
1692	1692	130.295269688861	351.863860080652	529.153226115256	664.161036012737
1693	1693	127.453183164529	337.304825251759	532.637600022995	679.803948396097
1694	1694	130.698057733302	330.271448238622	514.185102429527	672.377214261518
1695	1695	131.452205284231	338.81180593502	529.982482568851	671.178006027325
1696	1696	130.449943251766	365.710843280902	525.988678182295	667.466663624669
1697	1697	130.361931459607	373.50588054956	501.902251139158	672.360871437397
1698	1698	126.754375582554	351.264363060012	531.436928510171	670.778771183619
1699	1699	133.52744634082	356.750442036398	531.80021273328	672.987036157735
1700	1700	125.620246905334	318.933129789005	509.313880463768	670.888491162053
1701	1701	126.100193709214	318.627752835472	528.303455822099	669.137533981893
1702	1702	130.453504190333	352.04359544757	526.194916492731	673.322108207724
1703	1703	133.696171002315	374.612017579257	518.762629609225	670.786644863587
1704	1704	127.040564306171	363.721931262709	564.112747942963	671.595986637314
1705	1705	134.941330114651	343.676322924309	499.399254242986	671.093187955009
1706	1706	132.092686106025	339.120715702297	508.697379912341	674.013254598574
1707	1707	130.188254055027	356.267515535909	498.140613696808	668.347156353939
1708	1708	127.594682611571	337.337666813476	515.724548970317	674.474276049995
1709	1709	130.604199350738	337.627732908752	513.287032774968	674.844323327714
1710	1710	125.943279312579	335.836485447598	504.135253323889	674.486031371372
1711	1711	131.704267320384	323.686124493839	504.118717813599	669.810102262587
1712	1712	128.042677142418	349.173086975402	519.761424903947	671.721011016245
1713	1713	130.702409533482	341.101949614065	516.217439864502	669.310430306764
1714	1714	129.525628365643	335.528953649404	515.970073921892	669.208029852842
1715	1715	128.613026375704	353.35550207405	484.359891810312	666.848038036186
1716	1716	129.793396216588	349.056375137484	537.263884230242	671.477998447866
1717	1717	128.506397361253	356.398433678996	510.939993792479	675.286608705613
1718	1718	127.402147979467	325.361873846486	550.246728874558	671.57825475272
1719	1719	128.13217012818	332.367956765429	528.651842420656	667.254218510423
1720	1720	137.589169086505	371.831288187159	529.0963094966	672.143954264853
1721	1721	133.31072716632	338.674387460957	519.800687422473	673.31618938244
1722	1722	130.92145321647	340.202040939546	555.129291646509	674.256443072673
1723	1723	127.640695270912	342.613796331972	497.29167809494	671.904012802111
1724	1724	129.710198420736	337.437265711334	556.895344070143	669.185284923433
1725	1725	131.829169087097	329.995485889529	546.099044102644	669.341981686926
1726	1726	133.285059252167	366.612814737467	519.442162815286	668.958092974898
1727	1727	135.508064446361	356.300713785891	540.268587111681	677.810252371433
1728	1728	129.260998525811	333.297876917186	528.22204238291	670.838190424361
1729	1729	132.060462846672	344.157381976045	519.658577959009	672.511105797849
1730	1730	131.812567045298	318.164170757369	541.219214400521	674.848390851481
1731	1731	130.944266669524	359.14079964897	494.676567459635	674.634937840836
1732	1732	128.333248701791	335.443183163674	555.734307250539	671.297360023235
1733	1733	134.259142721422	349.922723207606	522.46470223405	676.293971735419
1734	1734	131.624464809237	333.599177420283	528.55241168059	673.427875130903
1735	1735	131.114190421989	320.946527551738	524.567198742379	676.403791956946
1736	1736	128.4837762703	336.883711042728	496.377432168181	670.332604420787
1737	1737	130.239179712234	363.370351101695	563.362781687719	671.458164324796
1738	1738	131.971512758457	343.53541533213	485.544040224653	674.714195224146
1739	1739	132.208974263058	372.765623265558	511.0641873968	673.818672162847
1740	1740	130.933629943175	357.898463363872	520.23762840648	675.534142573827
1741	1741	133.723202538842	364.472750260631	501.559894777063	669.941479793424
1742	1742	132.384799672436	374.486078657482	544.108775456027	675.116001911784
1743	1743	132.210536463212	335.424071044303	521.712197995702	668.532986496746
1744	1744	130.837514862781	341.427136932016	550.512069947027	676.209000969401
1745	1745	138.052877555713	350.348930884254	516.235731847084	670.949201460395
1746	1746	131.469294275566	332.555942374786	515.4071480615	670.976595414915
1747	1747	132.677786868049	330.489978718614	500.227255046032	673.261260464012
1748	1748	135.748646636497	350.758787122235	526.198762313755	671.399358050376
1749	1749	136.827791860697	350.03616460201	545.913333587933	671.805237337667
1750	1750	132.41865925591	347.744176729904	539.167062683067	669.160378170021
1751	1751	131.897629888645	340.325446832422	545.150468054897	666.317655925275
1752	1752	129.36029480403	355.403102167885	536.733537390165	678.086221969645
1753	1753	131.284020277055	365.499004318741	529.79753227053	675.886986612649
1754	1754	137.313786390197	351.410822629866	520.476328562049	671.253081979591
1755	1755	133.635916502071	343.054883710674	487.778516703134	671.477696216919
1756	1756	136.954329112722	361.526004431293	518.262689732269	673.509781826281
1757	1757	128.928717934387	340.408764316775	540.472993233722	673.812414441204
1758	1758	129.082657391048	342.032991032017	537.938165458066	670.139342307234
1759	1759	131.403185724758	337.683930003999	513.406955727211	667.978808289807
1760	1760	129.806210164329	317.272086816342	520.95644743302	670.63654193367
1761	1761	133.791367690552	356.066466061741	522.434386180491	669.358756447407
1762	1762	126.196230568752	319.437986304527	579.42422626444	669.734542939434
1763	1763	129.025774951713	336.76863502611	499.396830259186	670.545036314691
1764	1764	135.305484538859	341.390750450597	514.373278300803	668.989259740535
1765	1765	127.239635491207	334.113839440516	512.67944491881	674.000975306008
1766	1766	126.828099231019	345.913710826196	546.685785275673	667.716594155028
1767	1767	129.439612941218	317.034760830949	529.843299017436	671.080383741796
1768	1768	130.521236855354	339.508767507547	513.882445346162	667.50864038195
1769	1769	136.549423810951	357.561130267701	544.31810027306	673.070338593934
1770	1770	128.440225243145	372.819146602355	524.991456573946	675.195061716254
1771	1771	131.942137771506	367.578588607458	531.940129798032	669.972275081016
1772	1772	127.952721046085	334.341266435102	508.15386028718	669.698935237325
1773	1773	134.397111754332	370.332639625161	521.130632466576	669.197993370551
1774	1774	130.961441385875	314.326777013545	508.830911696211	676.363515894464
1775	1775	132.722448142343	355.726751407592	519.426789569297	675.979662930479
1776	1776	132.591783018933	362.132506061124	500.053065312682	672.870129318466
1777	1777	128.145485661649	350.997503140632	535.395230209332	667.769191882644
1778	1778	132.948341847459	345.577748611857	522.18063689639	666.772729816895
1779	1779	138.464175186956	354.976355906236	527.51377001456	675.883364544769
1780	1780	131.581710884505	348.130853248607	522.832546729054	671.038178757437
1781	1781	129.605650760214	333.062908536046	539.6433145857	676.463220530318
1782	1782	130.922547242428	354.370800709714	516.758224774943	671.888249282217
1783	1783	130.708007148691	330.908483622145	519.384749704479	674.814876126454
1784	1784	135.344594862734	321.695356112717	521.587605247633	677.540931164899
1785	1785	129.460757378733	343.365452315479	510.291363192623	672.334476096697
1786	1786	132.669880282521	336.652216827449	507.386175178719	667.480263614418
1787	1787	133.730996526939	327.664306821766	519.302978980058	676.40245202289
1788	1788	128.284014226784	361.289833129453	544.696942014172	672.436379315256
1789	1789	129.619651037526	352.447177196547	517.164701333576	674.099485887725
1790	1790	131.714194319406	350.229763682199	524.831883547813	671.024880166365
1791	1791	134.19633850828	328.856450257741	511.529674218511	671.031255250015
1792	1792	129.811666016674	342.896416625055	508.399557616377	673.221858099361
1793	1793	134.118654842842	364.357039300001	524.281755954211	671.833458605234
1794	1794	134.979446875991	334.70008454264	542.490875730533	665.217249190638
1795	1795	126.95082204322	356.389800931021	519.53159048829	676.787630669524
1796	1796	132.647319702476	314.415450012944	501.075832076999	673.681874789397
1797	1797	127.745320560254	347.659770872283	507.944681181581	671.568325445719
1798	1798	130.604494614705	337.712236527117	538.760481434846	673.097509832746
1799	1799	130.735028088689	346.835849072925	503.337594358889	673.480195945713
1800	1800	127.956552160743	349.433997908333	515.174285663269	667.864342140676
1801	1801	133.675122430206	347.182301371786	544.734472081844	673.531850064903
1802	1802	133.020736751051	352.831598768825	510.377890283235	672.542948370649
1803	1803	128.720928772089	334.570481943274	498.824008102934	671.059941139095
1804	1804	133.26478249009	332.117494520357	507.185921633353	678.282936052762
1805	1805	127.533902745639	324.156433573458	520.362116401178	675.95565856329
1806	1806	132.503059927206	349.151818983082	510.713496396304	675.251234322139
1807	1807	131.210796371472	319.52018532816	534.819177777979	674.548813870177
1808	1808	133.128570668083	313.909051383651	519.766242330719	673.844198286831
1809	1809	137.256398695714	337.937644543312	517.150102999598	671.859215654199
1810	1810	127.430573299953	339.660146269941	523.652646332474	676.663332227579
1811	1811	129.136078413855	322.579131331409	512.774470363981	673.730022884059
1812	1812	126.026504843774	290.195635880106	507.333791377467	670.020264126806
1813	1813	130.64714129089	345.424253483542	514.193143119899	669.60327969089
1814	1814	132.390991805662	344.401972516987	518.648453635884	674.518833259838
1815	1815	134.359661977131	329.894914305617	523.931170958413	671.101850760061
1816	1816	129.240515369702	331.624399117156	559.421059379863	675.79286121541
1817	1817	133.173874997649	353.832553015918	545.711039770852	668.434912917551
1818	1818	128.345158374037	361.307993498344	536.696802792044	671.052486771752
1819	1819	127.632078094637	328.899636599899	514.938468755337	673.689624581207
1820	1820	130.275088656899	309.312169766003	503.025877165839	669.470205095882
1821	1821	132.170786380165	344.684172741641	549.788555457656	673.874986739962
1822	1822	131.492593545018	372.166537743275	534.632121209082	673.916882630993
1823	1823	127.916854013308	342.683184184647	517.656581334995	676.014818046679
1824	1824	131.677909190064	343.368799130791	511.48604066288	669.595609815811
1825	1825	135.027933689419	333.380473617668	484.113027830628	667.854764932045
1826	1826	130.273775474979	335.87799661543	540.704981022661	677.206612175831
1827	1827	127.504840985012	349.20571195601	545.160727189889	670.221434135508
1828	1828	133.179399033703	350.398519415434	515.581635437425	671.252988962071
1829	1829	132.505702057458	335.652867828806	527.72614063029	674.307753182887
1830	1830	127.193723259052	311.628305196007	524.761490515283	671.140650548307
1831	1831	131.865285341898	331.883009705613	521.081987482475	675.716042118465
1832	1832	124.872638247586	326.128209391947	517.218827487441	669.344201190784
1833	1833	131.974745096363	354.529621581742	485.943277313319	673.015731171436
1834	1834	133.501731076757	376.187223309606	512.869678598122	672.209100611339
1835	1835	130.685568266041	346.644536452837	567.826622957168	668.588216888447
1836	1836	129.028160600701	369.529024585084	529.427435297306	668.65337450884
1837	1837	131.631542332776	342.809580663847	516.949925354869	672.165019188097
1838	1838	125.94293151367	362.19114069188	524.082325394827	673.743870822686
1839	1839	129.773748685731	345.842831324516	523.789255850061	674.500984710043
1840	1840	131.230042687913	355.433388260167	501.41493022558	670.270024015406
1841	1841	133.889651039764	358.32977735643	534.781037889311	669.230332566424
1842	1842	135.694316675906	339.30368368152	522.330820084619	668.139160973396
1843	1843	132.460616827001	335.014660918438	502.191716842271	673.416390452658
1844	1844	134.358386487162	344.984574929328	552.902891038104	672.860885879318
1845	1845	130.013345708368	324.370642012942	521.299754817438	666.957127429833
1846	1846	131.613942465488	333.648103709478	526.771230329951	676.466888812715
1847	1847	133.323872485654	320.870632644012	528.060936188145	670.452994183095
1848	1848	133.551082969801	326.890436582398	518.816403463712	670.955355095337
1849	1849	134.52006423491	334.371881431748	527.08404209398	676.383934057705
1850	1850	131.468866543676	378.62317140924	539.631926592058	672.178078209751
1851	1851	128.079519946876	360.499859735287	522.458243705695	668.470735648495
1852	1852	134.131376312156	339.341173797693	553.521340773009	673.332820655117
1853	1853	132.680402933945	361.273397865352	533.76289703113	671.376262334989
1854	1854	134.849353748048	372.284012465231	495.54654696912	673.261776189138
1855	1855	133.662566731225	337.723548245078	526.911627135213	671.952714255411
1856	1856	132.671668577333	338.98790710752	543.766883563304	671.053747766249
1857	1857	132.292428694786	341.547252198466	525.625006048916	669.926743079574
1858	1858	129.959475287602	349.626029334879	497.930618965484	670.231328182721
1859	1859	134.812747815788	341.678801616549	524.29743048427	675.06305305289
1860	1860	129.967255374112	346.69750555094	521.52807944429	674.470786973761
1861	1861	130.758493276988	354.617073178419	522.781360281655	673.78618115178
1862	1862	135.992398083532	333.104039823393	540.453964346937	667.141059512197
1863	1863	127.168809302981	330.602233371191	523.699366212006	671.205458771402
1864	1864	134.493894441254	307.661644448496	537.028181014071	675.355992671483
1865	1865	129.65007492121	345.688161080535	522.258501706982	666.545803584413
1866	1866	132.276357256446	331.626510386852	516.282893946132	663.135911939288
1867	1867	127.038767634932	362.93450342412	530.654599896702	674.028283205721
1868	1868	132.652234486487	365.979293524063	495.992862297119	669.017832387989
1869	1869	132.813325665864	332.096619639033	504.903514000155	667.463819295003
1870	1870	136.685418223377	324.412019363228	513.405712868156	673.803053162964
1871	1871	138.570722664643	348.548465604638	526.075463470958	672.39983462651
1872	1872	133.142598988196	336.641092130625	537.55560810373	676.136594058662
1873	1873	141.187822779898	324.878940091319	502.859035475516	671.504595515346
1874	1874	131.403022755994	344.995887321405	527.617974348398	669.016717826566
1875	1875	134.220506213669	340.936262820674	526.358014382288	667.763353636974
1876	1876	134.098589678276	328.230397332884	507.474218874529	677.486250070534
1877	1877	135.355067001986	356.266967057909	538.163412101042	678.899971601045
1878	1878	124.554109875713	345.492966992045	539.565869871505	671.628975797086
1879	1879	130.203555414586	367.653304736722	516.814276374438	670.281155292283
1880	1880	127.670226926646	338.863783871844	529.508746962054	669.658958045998
1881	1881	128.363883583897	345.211820269537	537.242490307931	671.759970267044
1882	1882	131.122044237786	334.219260825416	494.54572806161	671.355009887508
1883	1883	129.363761968983	322.960668295803	527.235653385373	674.070128070384
1884	1884	129.985671346027	325.039277002557	533.533457970421	668.656545194051
1885	1885	132.51959769661	351.201155126993	550.817056552209	667.780359358995
1886	1886	127.445469572814	312.531325295574	537.245704759575	669.905661115256
1887	1887	131.758611906197	344.244178365066	508.433260358266	673.003430767324
1888	1888	131.556979626485	319.866288667538	560.370940052867	674.47603186902
1889	1889	125.597422012142	321.866229797347	559.109179065236	669.381360824808
1890	1890	131.450615938653	351.776281601301	526.119878859963	674.261645072187
1891	1891	129.501677543567	370.546380711433	552.244209945286	669.430641495158
1892	1892	133.706460129231	360.564693241174	532.228727040148	673.769957816049
1893	1893	132.866948885877	324.937194602898	530.513410985341	671.070055622444
1894	1894	132.867090847022	324.948791403759	522.717752940275	672.676655989868
1895	1895	133.079525855848	344.871638481777	508.194535121171	673.168201280544
1896	1896	134.755315109552	336.000377662838	507.995835918578	668.905086402437
1897	1897	126.17359584324	340.01619154673	539.369045428643	669.703695297375
1898	1898	133.349947302522	338.168867179787	522.160723910509	676.777198999404
1899	1899	132.873452598383	349.064131397455	513.963637723156	671.445735205949
1900	1900	129.893852993775	344.2853476284	525.106481991659	669.616432637881
1901	1901	128.999051509921	340.40506876241	480.648269560009	673.325395648258
1902	1902	133.543602764812	383.562026169666	519.030689453481	669.688645617217
1903	1903	126.727887242806	335.605952630284	526.245355264974	667.893827305925
1904	1904	132.032470341212	349.035321092851	512.372325350011	671.243177402764
1905	1905	132.113570386412	338.341632430688	483.267257801426	673.794988179375
1906	1906	129.221717288803	348.277376149155	528.502191629505	672.259559403418
1907	1907	130.608456930249	322.807384173121	510.289490022021	674.467189162526
1908	1908	129.711605021723	348.89830473635	530.492695464441	674.15481133438
1909	1909	133.400707696225	377.536375826925	491.856930767202	672.170447060106
1910	1910	129.663242228537	360.977873642548	531.142639609769	669.899280746409
1911	1911	133.386786069446	337.483590866826	530.501138593315	672.36871314944
1912	1912	130.131837942963	318.79189306577	521.261416174149	670.425359931824
1913	1913	129.67796715418	348.974902140264	544.873214328326	675.331543504941
1914	1914	128.351809394577	332.275043226002	501.055055003383	672.964854931324
1915	1915	132.118808536264	349.828981353653	528.616131283649	671.75407837941
1916	1916	134.435940858645	366.906719803259	523.18550019905	671.693643584118
1917	1917	130.793979350894	375.267829651292	504.111782951804	668.698265798058
1918	1918	135.507281640132	344.822157527624	522.953297908761	677.424221315145
1919	1919	133.355201302799	343.456334108972	519.141560393517	677.118696831921
1920	1920	129.324469559616	368.086102477928	527.95340643373	676.985527925534
1921	1921	130.609693517651	340.854522784996	551.784192676198	670.777270952172
1922	1922	132.806011180002	349.8598297523	492.298913895248	673.444383191387
1923	1923	128.137229970306	340.13825413652	515.418030095301	675.54756653332
1924	1924	131.625438768508	347.226616002062	511.084149999163	671.265932384414
1925	1925	131.868198586829	342.120343115141	512.434442631503	668.366012409561
1926	1926	131.796274685474	353.897272441298	528.553233145647	670.837632417081
1927	1927	132.336613021563	337.719675401447	537.902665808961	669.134584093432
1928	1928	129.62323587732	343.033069657529	509.732404155448	672.232804466926
1929	1929	128.6930076207	360.022549291156	506.531221486914	673.645004226723
1930	1930	127.812908594248	337.129464445712	537.0329063672	669.503265009203
1931	1931	130.115711293782	337.458747324933	559.409090941717	669.188229002074
1932	1932	127.706052884118	345.921890751393	522.643288553958	670.2915555771
1933	1933	133.143729886075	345.754327780644	535.386419748229	671.552756057139
1934	1934	133.595515996445	328.56788411258	513.252766346695	672.902950327096
1935	1935	134.057916097759	337.477859317914	531.99012431995	673.86509881403
1936	1936	127.878035939165	320.687791744879	534.786430079633	671.445222618497
1937	1937	129.169143907915	353.275405416895	521.844911869807	667.438140979251
1938	1938	133.189079387582	334.802839593226	554.725664279743	675.001474116804
1939	1939	135.436413696229	359.039110754072	533.157035777572	678.317254413066
1940	1940	131.869548897014	345.095375669656	501.156934089062	675.041684527175
1941	1941	131.182922313597	319.973824474652	526.497532161225	675.724748764046
1942	1942	133.288605196571	341.246846029115	519.900966684074	671.508204976876
1943	1943	128.284577797993	329.18797278427	524.627649882433	673.631598168421
1944	1944	129.085896992995	304.691962001937	516.889405853635	674.272112848072
1945	1945	131.386492936757	344.418799277532	566.760190245925	676.40970894811
1946	1946	130.187308763487	326.248937700152	514.414740989941	675.477499867512
1947	1947	133.347242595344	358.551334668189	549.880747363052	675.958262351019
1948	1948	130.401174151586	343.123077580591	543.471316258255	673.179372960902
1949	1949	125.670150885193	348.525682822894	520.345168041059	672.340998331743
1950	1950	134.556068449044	367.389636155638	506.764095255102	666.553437611893
1951	1951	130.069303735788	372.552047022272	498.093789284109	679.423721475016
1952	1952	134.52276766959	340.592693396124	540.653497599852	671.915940954663
1953	1953	133.39132751275	346.539382709277	528.020486486755	671.566614144688
1954	1954	132.91285746124	330.757831590525	511.537481743847	671.050659325765
1955	1955	134.40961151962	347.808166801518	521.973581636418	670.316443054869
1956	1956	136.617757397191	319.622635362594	541.029845582285	676.057651996555
1957	1957	132.126039576709	327.950597078133	529.617722831375	675.272746730173
1958	1958	127.931164430922	351.515693796124	525.517653193013	674.484015948111
1959	1959	130.681027176656	351.968062295975	515.83104541466	672.401122930651
1960	1960	128.148584913596	339.147062464743	521.416478334059	671.754138391857
1961	1961	127.502707308873	362.995813939292	493.682446949444	666.844799983133
1962	1962	134.633694879219	332.391856370116	541.824030317592	672.880189006754
1963	1963	127.437475877712	300.457889759077	510.231823769599	669.854341153247
1964	1964	129.565767185707	347.652413689153	516.247992396208	668.273553059628
1965	1965	123.560281103248	357.008295328865	531.214695514816	670.828742258642
1966	1966	133.356433251005	369.244159060665	510.158753008079	665.760951871625
1967	1967	132.056784923236	341.881748219896	505.809660171045	675.782583620839
1968	1968	133.211105188557	368.36557494682	525.73724575611	676.253700834526
1969	1969	126.326085399233	346.880677412103	546.769777988256	667.555344766846
1970	1970	128.493900504128	332.022760669246	513.569443481248	673.941201120774
1971	1971	128.520826222516	376.069692642883	554.523648251608	673.793744562445
1972	1972	135.546811802113	347.756986583419	526.460753352622	672.311280172466
1973	1973	127.457710467249	342.469193753575	524.384722304617	670.287410150943
1974	1974	133.292233969902	326.63644282388	513.852212390716	675.992612012758
1975	1975	136.216005656477	328.320425610889	529.747534230804	669.373999856676
1976	1976	129.406247474274	323.720636237457	536.046144315405	670.509760672462
1977	1977	132.426472455353	335.774165939523	552.357151061635	670.302450555063
1978	1978	130.359672794318	328.636227736604	488.879411570006	667.103498053904
1979	1979	126.219021031094	365.929416659665	519.120359112677	668.751555850005
1980	1980	134.435872389049	365.5784254744	508.232588647598	667.456798936753
1981	1981	131.591589023382	342.525703023756	519.809944150459	674.240376680931
1982	1982	128.460862469565	333.773585855227	496.933769574048	673.72909391031
1983	1983	134.234276767447	324.840415256481	520.245511122815	670.760719802282
1984	1984	127.689290433528	337.84506228871	532.858683985317	671.107023485674
1985	1985	133.768244983918	388.546761877567	547.45148901169	671.381809822108
1986	1986	128.220625089897	371.867697326407	535.814670760786	670.44838661506
1987	1987	137.915019660145	372.061908384715	532.939405254995	671.229391075787
1988	1988	129.035276505079	329.529707094492	516.62070498433	664.853742830848
1989	1989	128.896578281436	341.05154539682	504.232184787137	678.794828569607
1990	1990	131.427972554065	341.722175387406	516.717393265739	674.4941049196
1991	1991	132.766714484436	356.393793136338	559.124734282725	669.125219811982
1992	1992	136.95603356556	343.589802889593	520.319848431473	671.681789412668
1993	1993	136.621350204045	353.610888328399	498.798987281536	671.591240363905
1994	1994	132.937040443263	350.144378005931	522.305566261373	670.97417469822
1995	1995	131.100996552183	334.249887437413	532.16520518479	673.475112608772
1996	1996	137.355130380871	341.414109840569	518.686108620998	671.59666423868
1997	1997	131.662411677065	359.772296679354	519.947725625618	669.46833661904
1998	1998	133.218695886186	342.330577453715	504.325587759133	667.894850750865
1999	1999	136.682558898413	361.597462060489	498.455378340289	670.540903301957
[truncated: 3,001 more rows]
