# Supplementary material for: Hypothetical Outcome Plots Outperform Error Bars and Violin Plots for Inferences about Reliability of Variable Ordering
Source: PLoS One. 2015 Nov 16;10(11):e0142444. doi: 10.1371/journal.pone.0142444 (PMC4646698; doi:10.1371/journal.pone.0142444)
Supplement: S4 File — All experiment interface and visualization stimuli code is available as a zipped file. (ZIP) [file pone.0142444.s004.zip › experiment_code/data/one/6.js]

var results = [[130.267299861047, 131.867353230709, 136.141171905134, 133.424750607313, 135.272081270142, 128.743328906715, 130.367787878105, 129.755026080466, 131.508438001829, 134.182521504375, 132.482586648775, 127.324326017083, 131.000078609849, 128.162141280143, 127.78645675129, 129.455545895513, 127.585938423724, 127.12192817625, 132.67487698274, 136.615242493741, 131.155923105411, 126.948677836127, 132.15611630085, 134.743084816425, 127.269912811665, 136.883689385822, 130.270513950429, 131.641398502892, 132.058145682293, 133.048979311505, 129.697430466801, 130.377521081698, 133.129576495704, 131.496294745772, 132.293629173267, 130.624985801088, 127.447213794103, 126.743228963618, 128.05052465891, 131.974627592158, 132.146353065687, 129.42914017746, 131.194709480011, 131.649586728695, 134.42974036616, 132.158436119433, 132.795023260398, 130.042386492173, 134.481786379585, 133.513193894087, 133.922845264645, 132.72499410377, 135.94079853906, 128.345555558511, 132.689624779126, 132.540851307268, 131.932931821218, 125.615115435176, 129.40445855475, 131.695500443138, 134.144482156237, 134.406175786547, 132.040420284185, 137.905162129771, 131.461842141867, 133.094258517017, 132.106040614156, 134.504024953738, 127.093581764303, 135.351097756599, 130.910501437415, 134.385584381317, 127.619002631108, 131.569108876294, 133.426295165184, 130.28401307625, 133.70604263775, 135.398631604007, 130.817195305013, 130.276500740247, 131.765602347045, 124.026615234509, 130.506053180426, 128.081130543876, 129.661526745716, 128.70180226776, 130.754301525258, 131.968832832769, 122.897546953739, 127.35927388829, 133.729760761497, 132.804853316792, 133.485621173574, 130.135203736968, 130.807379491572, 137.218913241847, 129.081078182152, 136.633942758129, 132.457477496882, 134.480896555568, 130.451355842547, 130.804645721721, 127.700975164604, 131.653156981934, 130.047934763367, 129.810142432361, 130.840401272029, 127.514304349935, 129.190962721581, 128.485874983736, 132.694049032119, 129.683798731626, 131.46311430026, 134.281488653641, 135.620539120983, 131.835694637454, 133.178576465457, 125.691616444396, 134.261285515325, 133.390050752927, 128.279224436224, 132.628235237108, 129.403649182822, 135.919777239266, 128.105830359406, 127.047961920724, 132.072649504964, 131.223594925912, 131.607772853437, 134.459094001316, 130.774429845987, 131.784154878786, 139.119816815685, 127.656094081767, 132.467126059186, 129.435435995582, 133.58297666243, 130.864382622122, 130.743901078418, 129.580403141589, 137.517186922078, 127.759157614642, 132.754211068262, 127.43285834455, 133.884087971465, 134.018285030889, 129.754391647681, 128.267709118139, 131.416752825303, 127.015416548915, 129.822853810689, 128.891009692128, 128.936636063199, 132.242636424618, 126.1378558185, 134.317839379852, 130.058513791513, 125.83653728623, 130.319476309265, 134.206655965606, 122.389960538561, 131.594969060099, 134.230623525192, 130.172180193245, 135.875205843987, 126.721166949595, 130.149761803859, 127.779645784705, 130.624930029561, 134.072257920382, 133.762842899806, 129.892666370226, 125.954967658552, 126.377833296188, 125.846064657335, 127.607839234007, 138.090096434584, 137.695846641283, 131.226930807717, 126.417499157818, 125.253952478854, 128.362480644145, 130.344718031258, 131.756902578572, 133.457116860129, 133.426448468283, 128.266986554211, 134.213271546103, 127.273817386527, 130.972026567502, 128.810309181384, 125.195843484074, 131.800960950572, 130.541480753641, 132.140761732205, 129.708998635934, 125.860809994006, 133.597813517292, 127.89617943425, 132.587910915332, 126.591046757328, 137.252136622385, 128.227416639427, 126.123695530974, 134.145397315504, 132.06867021358, 131.823200865101, 131.664235805876, 123.555858279729, 129.576080494906, 126.513953652125, 130.879752557048, 131.288733263309, 131.802499480803, 133.570859202787, 126.044338916374, 125.872464046713, 129.077118538902, 128.672374560658, 129.993229459664, 127.985810700359, 133.107905108735, 132.580011465287, 128.79979550969, 134.974374987746, 129.839092605459, 127.050235008082, 126.285657005284, 130.692170215658, 135.106128383216, 128.565470028636, 130.447181372237, 134.1049355422, 133.253445004789, 125.650729927145, 137.601914113602, 131.771051958202, 131.589571782253, 132.660489310859, 127.204058673254, 129.348089300418, 127.582047947364, 131.136718324138, 132.503535280061, 129.974404809001, 137.120334673684, 130.55466663278, 137.539389470046, 136.304611780677, 129.083075961623, 129.256573466218, 129.607458486443, 131.202666267861, 129.497143118086, 131.735686579411, 125.379734873714, 132.187389179595, 131.114042691759, 128.664425347237, 128.690336492225, 131.195487717748, 129.192180468715, 127.11204793388, 131.744840543959, 126.813755679603, 127.312835261811, 133.573429179997, 134.060295845244, 133.803305117429, 129.834311281328, 128.656471221632, 130.819121765867, 133.785752213383, 127.758772798759, 125.685610138523, 133.048724103344, 132.008428279763, 128.377611402236, 132.91215804537, 128.648764985009, 135.748787993665, 129.085450959509, 129.272696693053, 127.709768823875, 134.820925331526, 125.572913779989, 131.5119463106, 131.903267086049, 133.123759137755, 130.347004980195, 131.045094148072, 133.294373478912, 127.767944399015, 130.417445737001, 129.944914963504, 129.625319140283, 136.725294875419, 130.028398181189, 130.777418159198, 130.887233756313, 129.390943579945, 129.880238801435, 125.06915742259, 135.078898708189, 128.135780518063, 132.367972971607, 134.027317874324, 126.86448586297, 130.868315586715, 131.572891878679, 126.18335096141, 128.162630536545, 139.242010729627, 127.92352765481, 130.622205119192, 137.503382879214, 134.551462543155, 129.832143131221, 132.02176851241, 134.847643521669, 128.781047130353, 134.900425624734, 131.622349259239, 134.271296612946, 131.377817639502, 131.312242403873, 132.406589316687, 131.864961831776, 131.851049931312, 132.944968460844, 131.052944013242, 131.750597397093, 127.328323494609, 128.122193503892, 132.934787079573, 137.882545047466, 129.78246287384, 132.872336867021, 129.337716973818, 133.687887258297, 133.316895376733, 135.868209297047, 132.830307255033, 133.242957611194, 133.261038079796, 129.769908353134, 135.205910586559, 125.34234433088, 131.082348899764, 128.454327836794, 131.178510168885, 134.906295756934, 132.575918487053, 131.033441052881, 130.084244184459, 128.546845201707, 129.935356877918, 129.862789659822, 127.501168351171, 128.727357603589, 130.187225182458, 130.548432835489, 133.582157480115, 134.803587771222, 135.246473677176, 131.274636717549, 136.073707793039, 127.293053354859, 129.341746039158, 130.657874525734, 130.683139247622, 134.547847798861, 134.609603795797, 129.898362081882, 129.267118542269, 131.397068927619, 131.638733562859, 130.640549482917, 134.647851024964, 124.960556620246, 132.67945036861, 132.288679425516, 130.58465145397, 127.399640494724, 125.625247195774, 128.562726444909, 131.615518747639, 133.721235623956, 132.467278336591, 135.751167962465, 129.746866613693, 132.100178363234, 133.113118406966, 127.257387683795, 129.109950648373, 128.948945226232, 128.019708801151, 126.791972925464, 132.197836113676, 131.619942573075, 132.215812996764, 131.084625615004, 128.010031835965, 129.514936960053, 132.781584645022, 131.168326156705, 130.431324310487, 129.125501362771, 134.899569946531, 126.994042814077, 130.481507869167, 132.160861970878, 133.793400734962, 132.684862482538, 130.333328866234, 121.026378916271, 129.980098256333, 133.795256036792, 135.974592967893, 131.626091572857, 132.686642806684, 135.292906074105, 132.6412181966, 134.720326929953, 132.842555454332, 133.557741501458, 127.4896353492, 131.072916711191, 128.084368618637, 130.470689672434, 129.36507547703, 127.301708826697, 131.627515852461, 129.43650140805, 134.103380911233, 132.009620814796, 133.664697545092, 132.889810091688, 127.412100219458, 133.403617391319, 129.225676691812, 133.215031624608, 127.342649648656, 129.716124018959, 131.765334453787, 128.15067627929, 130.393831903328, 131.714560838958, 129.426749379427, 128.386180123248, 139.647125743422, 130.259663542995, 129.068669077225, 125.564956490694, 129.744715787961, 127.166598531367, 131.419602067242, 131.422550713254, 131.048873366129, 130.976182324477, 132.253140257196, 129.409181662, 131.192053522667, 126.757385563113, 134.123996389995, 130.587248110562, 132.71077613334, 130.977288399976, 133.458281722821, 131.047578282352, 128.355511653966, 131.444328648536, 127.784793474237, 129.919056332404, 129.019176853461, 133.280573721016, 128.437806803872, 133.326908755938, 130.860960954232, 129.407253087014, 136.085551097425, 133.442490505985, 134.035879079979, 127.826369396266, 123.978839122587, 132.04258001042, 133.572057131223, 129.483351745735, 128.27175110626, 128.51660460186, 125.712530925849, 132.221531571213, 125.489800202329, 136.609061547329, 129.939922946656, 124.03562828636, 132.250341851257, 132.323623780303, 131.16857543818, 127.412996641611, 127.93072827324, 132.739249301677, 129.733556448111, 132.446692586525, 131.488339672349, 127.832767882796, 130.30516178292, 136.00939146691, 131.558054756494, 134.970766630891, 132.806376019253, 132.578937683218, 132.069968202362, 130.644895980447, 130.335424014422, 129.325529137773, 133.420762607823, 134.3596734329, 128.195755492171, 132.523468640093, 132.525654077826, 129.935132327313, 131.482301826822, 130.68841248814, 137.329221867193, 129.075096379755, 127.335342948903, 131.683943841712, 135.121318268088, 128.416083303004, 132.231081475674, 134.167380938021, 126.273056564882, 131.318661413832, 134.567332865103, 135.159133511875, 128.351212256261, 132.492245227658, 126.922922591024, 132.455045861779, 132.041605513298, 135.383185194723, 135.310512980478, 138.389157121227, 132.592596414852, 127.620985495515, 128.636110261146, 135.545904799866, 131.730547223988, 128.547251809198, 132.775926834697, 127.532062241131, 133.808791672929, 128.366007508372, 130.25175220469, 130.858128544836, 130.154703522149, 126.456445287654, 133.956374350233, 130.934988297648, 127.885828387763, 128.259108183776, 127.237069070659, 133.59172121803, 134.474828108032, 127.498942872346, 129.485907993238, 130.439378699064, 130.556728176635, 133.621156423623, 124.952039722211, 133.722692238136, 128.906381186243, 131.142385082387, 134.227029065779, 134.668041717603, 136.227429954249, 138.093388680728, 129.38134212375, 132.98395750244, 131.539008478531, 133.678253660576, 131.064672507977, 131.027876123233, 131.579785805429, 132.138362071484, 134.724367853976, 131.541583092586, 129.112455165018, 134.816375756329, 130.026941726339, 134.689490264798, 132.132378179616, 135.208156615393, 130.804860001791, 123.375210034381, 132.424546211106, 126.765355655733, 130.427555314004, 132.887329596272, 125.967790205253, 131.257061182123, 126.221108574067, 130.187865907636, 134.050396664091, 131.32738639023, 133.109885228502, 131.648913019444, 128.253738636877, 132.262006301596, 134.857441410087, 133.378339288783, 135.718054191346, 133.897964113308, 132.171306620288, 130.751545210023, 125.749210761885, 129.842176732747, 130.755258990137, 126.377218812988, 129.262516307098, 127.186312049642, 133.621723104796, 126.139216518198, 137.667625505518, 129.32644003707, 132.212617958637, 129.327326158432, 131.994139746192, 131.207983109022, 133.766138565216, 133.544287259882, 130.961211574024, 127.244778800822, 137.331949307148, 132.755455439196, 130.408935864082, 134.07811829531, 130.206246831603, 134.621785228629, 128.353966863328, 134.901575807963, 129.445797838096, 133.666153578586, 135.239513143541, 128.376354611636, 131.888216863797, 130.456064716435, 126.488985298995, 128.147578416403, 131.21606584771, 133.046521657803, 136.338421430973, 130.768184859079, 130.156189446231, 132.450519491531, 129.470822651612, 132.473786847139, 130.089024649034, 130.322701983828, 130.224738764837, 125.293542940265, 132.558080013556, 134.325076528789, 127.219363536919, 133.827212702517, 125.730403220917, 130.315709726685, 131.760135129704, 126.081500607287, 130.981858229548, 135.71335712805, 137.402966575668, 133.837612336041, 127.784504527591, 134.939049114597, 132.171072397347, 129.430970531338, 132.984108596747, 133.808503569119, 132.855371869533, 134.768966014319, 126.991661337219, 137.874968474661, 129.746071253928, 130.715029925778, 132.710776555493, 127.656744622423, 135.090116287809, 130.783978508369, 133.481570872688, 129.161367612601, 131.862683945646, 129.946033429214, 136.06430751347, 131.280390383141, 137.406063806093, 133.04758947586, 130.399241630852, 132.311744103639, 130.032640788613, 130.760627414344, 129.120093324107, 130.173633234289, 127.967408537679, 131.119359593951, 131.616997967849, 139.766905148345, 129.14971842517, 134.299978836324, 133.452643553842, 129.915936916873, 128.243938045676, 136.505713277903, 133.361501398822, 130.240362918785, 139.649100801953, 137.167730376044, 132.54040881483, 133.179321227816, 135.544417653357, 129.93062720936, 126.179499746364, 128.58865761478, 128.947919974631, 131.547274637499, 133.148427365906, 130.754296651162, 129.396627621615, 134.15089967348, 133.211823074694, 131.07444838807, 132.765026399832, 127.120690039248, 134.227218026789, 135.070580908894, 132.977119429323, 135.315867030589, 127.288194353418, 130.643602995804, 131.822740139591, 127.913109640405, 134.231340127915, 129.335736420263, 131.157037865734, 132.425845869318, 135.541845320795, 132.755637427272, 125.392092203624, 131.07081431429, 132.989055301183, 134.397385594215, 124.849845505938, 133.994741214326, 129.667370695405, 131.3895527305, 132.264656866956, 129.664944940921, 135.460523656032, 128.625893197361, 132.447215622754, 132.931599626171, 127.055335383404, 124.247581117635, 131.002034978634, 135.176927498444, 129.307786230173, 127.104334280728, 130.706520542256, 132.730054780556, 134.679315122195, 132.926576247238, 128.786877609312, 132.606037340656, 130.221581970371, 127.852069906721, 130.340906669922, 131.340710969372, 138.365946116085, 126.032353003991, 130.167963988433, 127.830409233173, 134.301783851736, 133.153028090749, 129.321423833011, 128.83827372642, 130.617921261403, 130.971231733195, 130.855918628796, 130.27285592683, 127.730778359632, 128.649308774889, 127.9630873258, 127.979686768853, 130.941923653778, 130.609501667068, 131.767518549246, 128.10830499604, 131.941121063387, 132.208269818057, 130.537057870136, 128.450247221962, 131.92812965751, 130.356490178015, 128.392461935695, 132.723654604491, 130.143680760844, 134.995288195893, 131.227949542494, 128.272148587366, 132.65821820628, 131.313083018844, 132.331018481135, 133.0312167752, 127.957566171343, 127.576512903686, 128.960944581198, 131.572186166844, 130.905023691686, 131.614053902854, 129.284372318031, 128.6775650776, 132.942678837668, 134.171131324517, 133.819129440982, 136.603103132876, 128.856823239592, 127.922892521504, 133.230415005139, 135.375587770286, 130.156817100249, 132.822606624613, 123.558594258468, 129.777133857489, 133.060179205171, 132.228792176747, 128.403471186475, 130.586697397532, 131.460519204375, 128.447674282244, 130.151650903606, 135.072397378257, 131.546807898017, 127.157128003487, 130.737864003789, 129.850576206087, 128.145887252339, 135.124128709325, 130.680544153137, 130.254595133002, 132.286674124089, 128.749182996434, 130.45808127977, 128.787771161862, 129.3849323554, 127.713162829688, 134.850395576804, 135.595364393075, 131.540313226659, 139.029015930665, 135.087246560141, 130.750883523607, 132.451523132006, 133.797574607685, 130.089140598076, 131.475840242207, 131.039061672062, 132.658639120259, 131.898019412443, 128.716188845556, 130.781841580103, 139.544959459445, 132.796326330446, 129.155706067474, 127.078388565332, 134.520631429216, 131.378870377143, 132.485601393911, 127.432898893916, 128.543041354201, 133.402818731478, 127.343247606684, 130.921594299874, 131.129589273872, 132.31563150314, 131.255242466578, 135.316218403468, 135.123363130318, 126.049184281873, 125.99584304467, 124.71425337567, 130.559361052668, 128.584916477201, 135.613537511937, 126.89358952948, 129.737680502551, 130.71250519488, 132.768749381898, 127.668998747081, 131.483675663781, 127.489301122008, 123.702529037211, 128.784638076777, 133.815106588548, 126.804692342445, 127.598276820983, 129.802832266089, 134.111414187367, 128.899105065243, 135.169229276461, 126.603687714431, 134.714555204039, 129.193898098759, 131.201579032634, 130.286393046045, 127.768301641815, 135.588703062467, 126.674932982355, 130.806176766821, 135.03785112912, 131.488468770768, 130.046749236376, 134.289271878736, 127.464652853123, 131.652634211226, 128.240615988351, 125.120758894404, 132.045481899635, 128.456257320062, 137.964072853146, 134.624848842956, 131.5918878066, 137.519229895735, 130.105401449719, 131.034285959934, 130.843596427737, 128.957613125702, 134.345007830411, 134.488388723856, 127.201311550639, 129.160645276233, 133.977473080954, 129.01181320485, 127.672561244275, 130.156645785637, 125.521218894914, 135.152462089681, 134.396804291984, 131.858159721141, 128.132869354774, 131.168629622712, 130.710328744759, 134.884658583743, 134.418490012309, 133.159257411336, 137.854534376373, 136.156259853818, 131.874491503945, 133.508095599381, 131.795811012693, 131.242692962399, 126.291748082297, 130.000893049849, 131.623045694417, 130.263093520292, 127.854163789072, 130.591522074313, 132.418844541724, 133.191294373409, 129.519147258412, 127.73682348611, 129.729106881184, 126.915006786741, 128.877268018594, 130.710988312596, 136.330637662838, 128.053272067888, 128.124985768702, 135.727369245669, 125.175247746872, 134.045583425979, 128.39026152132, 137.267861529832, 128.398401472216, 130.21628670249, 132.233256691522, 132.137988914866, 130.295199992576, 128.703947894724, 135.222143643573, 130.477141043388, 131.496559038785, 129.66475838318, 130.175314386877, 131.380887596933, 127.082708262522, 126.79658130733, 133.962869723332, 132.899183176604, 133.03738410801, 129.498297437747, 130.319130240795, 137.498399529211, 131.178826165575, 134.806538048134, 136.387381317939, 130.832621950777, 126.789154635574, 134.378322035606, 133.431811780921, 126.821609791159, 129.639355647336, 130.603548507057, 131.790352824196, 126.551130586608, 136.111266570574, 128.989475927763, 132.529678068687, 134.860912320452, 133.076271323143, 130.195015507551, 131.502891509499, 129.724598503169, 134.093533758057, 130.421290971136, 126.816707798467, 133.120179766607, 136.160125054568, 130.910005036366, 128.716886903006, 138.904364190723, 127.148128584208, 133.067893674828, 129.520812322264, 126.170978397284, 130.718606631453, 133.04930048017, 131.495338589982, 125.108577934727, 131.210464368247, 132.914219611633, 131.463140274426, 135.007200581128, 130.849761413296, 131.368016308404, 132.765994353775, 133.431861531221, 128.372584206632, 128.275106744445, 130.575262010744, 125.742973201911, 130.719524840523, 126.652630778536, 129.489577971672, 134.29609260812, 140.442432108905, 131.044466127566, 132.623089330765, 128.326698801081, 131.351816653645, 129.698784227323, 138.890798363816, 135.077441780534, 128.69900921043, 130.227386329343, 131.352916667083, 133.831602043001, 128.211095985209, 130.18631492879, 131.567257616976, 127.942413503812, 134.582151549323, 131.786430630823, 138.069987272693, 130.780464353527, 128.783188882645, 132.661797150074, 130.320925510906, 134.191424936404, 130.326699862963, 130.79636649042, 133.560678937562, 132.156580461622, 134.231075231891, 129.450942456092, 129.326309023665, 134.124160372348, 128.982618983284, 129.573358080602, 131.045880044903, 135.587998321275, 136.940913352579, 137.241892914163, 129.759040363153, 132.28699677737, 131.461141362717, 127.772034125942, 128.511039120488, 127.792773014478, 133.394082591494, 128.161724827927, 131.537124813773, 127.625967885644, 130.329960109635, 134.85776333248, 132.90598015194, 135.09740404302, 126.827756990262, 134.249369170512, 129.583280547727, 133.156609198318, 132.133270940997, 128.319780815237, 133.157120443228, 127.034247364885, 127.302936749652, 130.273014209304, 129.658123298769, 133.428101715926, 126.624756408338, 128.703546587363, 132.310280068456, 129.009657525051, 127.549999826326, 130.519305147146, 134.987965794304, 134.347360698771, 132.329323963072, 129.146813992741, 129.854751570162, 134.459937057976, 129.872889209158, 128.550988577107, 133.696416933094, 128.23843839281, 130.958415253106, 134.135195859987, 129.888273257834, 137.64454026929, 130.907259059536, 126.050451751927, 132.193224351894, 132.719850793119, 130.235068742889, 131.615786577462, 138.483715340174, 127.908313001916, 132.029528753774, 134.050735728742, 126.854997833098, 126.674230696967, 128.46544661152, 140.235519405644, 129.030577060341, 129.229644795297, 127.301903199922, 129.017721171912, 129.92713880929, 126.18413867477, 136.1982827964, 131.23249537969, 130.247901042902, 126.9301261776, 132.459934844265, 130.305289638889, 131.902768387213, 132.180705416544, 129.265283120163, 126.146794943601, 134.22553048811, 124.901975000524, 130.285384813861, 131.804976254461, 128.273615126517, 132.778076030343, 135.211529078479, 131.56294278166, 131.476918745732, 140.026974258696, 131.552007619198, 135.277419634856, 128.399726266466, 133.028342135723, 130.835955599025, 130.03052833764, 130.23880305243, 129.913222912854, 131.246006895235, 133.960569193216, 127.260042423548, 130.563526095391, 129.084241865964, 133.934838403439, 129.507009537456, 134.55175710123, 130.241033542454, 129.276056736493, 129.176697945985, 129.092338955766, 133.618311233735, 132.332347826684, 129.969297497099, 130.001044377429, 131.580317992729, 133.106873761163, 125.777824655132, 133.948025399334, 135.33002950816, 124.659841199547, 132.217780975957, 126.086815920181, 131.981579242338, 131.082795763371, 127.956129280333, 131.440116100805, 133.736499254122, 128.730059929527, 135.701508182497, 132.208326860762, 132.002257800113, 130.082853056846, 133.102737075328, 131.736440723527, 132.362978840304, 133.064767951357, 130.830261009946, 134.990582483489, 127.200093296501, 132.134100431432, 132.597255646632, 131.666088267724, 131.595149460137, 125.550453541582, 129.495248891131, 131.494972975768, 130.582582891148, 133.154154742872, 126.929321548243, 129.595650886747, 132.622281944501, 134.046666939176, 129.874132341604, 125.28675727191, 127.076113317485, 137.4106634964, 132.647795326623, 127.284372368679, 134.686303222851, 128.978111325422, 128.153291077978, 134.626939373414, 128.791815286997, 134.284798687193, 128.466565765833, 132.244017020335, 127.92834496187, 135.660208501861, 133.347380460004, 126.695449050776, 127.834482981449, 128.529354656687, 131.279057249772, 126.418862936912, 133.271221393298, 126.117596636019, 131.969640508723, 131.362794811297, 124.177081499773, 135.000540269281, 126.417103783861, 133.79088602455, 132.967280887129, 128.72015810015, 131.600759550879, 136.107798242604, 124.31271624203, 123.680138924907, 133.274675876779, 127.991893135156, 132.978853900041, 131.573550391102, 130.472902338068, 132.948542465065, 131.357039577729, 131.100889885497, 129.505612084153, 129.630144199959, 124.991784884742, 132.620541984838, 131.356332798376, 129.723846677163, 128.279683466036, 133.232867019766, 131.723493990842, 135.527119505681, 127.691389377318, 130.575931537336, 132.673513974449, 127.014709514532, 129.327671765431, 126.963534194217, 127.407380757624, 130.681054131919, 132.067423196567, 128.707427862065, 129.723086389283, 128.6174160228, 135.530021548484, 133.808027233982, 128.324373037014, 134.917250754044, 134.076823830758, 135.836540945859, 130.011152482882, 125.879877616408, 126.007029980619, 126.807941650296, 129.514947450853, 136.915795419531, 133.826198626125, 128.727446434509, 133.537980990629, 135.550836295398, 130.715468057495, 133.287881753644, 128.143137268786, 129.684065492129, 130.792497673413, 130.105508878745, 128.522519170091, 129.686246455161, 133.381514651349, 133.56057407556, 134.629902272309, 134.546164159775, 130.82841602112, 124.859900958967, 127.872210869913, 132.098987727217, 133.529680312782, 125.242744037285, 129.632591030215, 128.126613771999, 132.657002225741, 136.137664278304, 133.785666388242, 129.695704175624, 129.03384984681, 130.224628360474, 127.022007690065, 132.911469884357, 134.345485725548, 129.387055378833, 131.550139805594, 129.595840671557, 133.074527126049, 135.067418575814, 131.008291021726, 134.166807640937, 130.608614295945, 131.179118067657, 129.343403017877, 130.387373082781, 129.938938599502, 131.957308887559, 129.321496094957, 124.394284841179, 132.474014668403, 130.497893992365, 124.502590467943, 133.413299144696, 125.670250952532, 135.523218571547, 129.47290312572, 136.557299929362, 130.787878386075, 134.746059861973, 133.267739620558, 131.061180778595, 125.500411480617, 128.598132589437, 133.770949812859, 134.98237303366, 123.471489052541, 132.679143040441, 132.746764149347, 131.112961148654, 128.269993734135, 131.124498230924, 127.914522466948, 135.295046197852, 126.91530133837, 132.720153225347, 133.771209420809, 127.970666903801, 129.283604835033, 130.432810119774, 134.235654941889, 129.034564712215, 131.01373865389, 126.998067713719, 134.271726320432, 131.943018388902, 129.830219926356, 130.745990108863, 126.97448511593, 133.372634473346, 133.827941717291, 133.582768184176, 129.165666876575, 134.691837080529, 133.469869347165, 131.840570579327, 131.685656519212, 130.777414412894, 132.962149973109, 129.581381271496, 132.596779895122, 128.674837981619, 128.839562325428, 131.769653890405, 129.230734600092, 132.11886809852, 136.094823662197, 134.163382829708, 131.49538387059, 134.854851863828, 127.997984125496, 133.880589833724, 132.134188884225, 128.090897728683, 127.752656814596, 136.790652275718, 133.604565603067, 130.313334797776, 126.555225603487, 126.359026253393, 131.80712139659, 138.518782808595, 135.690825886397, 131.421795481887, 130.470531624257, 135.45403284049, 129.062828726912, 129.39131464652, 128.350120610831, 129.956507546482, 138.09820161456, 132.769847776106, 128.931248909132, 132.312286178726, 128.18493160882, 131.231048988256, 130.440655514012, 130.629409329187, 129.741285914259, 135.069826915427, 130.319450185316, 130.462717976536, 137.591521698471, 133.135508405263, 131.733226453863, 130.885470052129, 127.667906661591, 133.554346661904, 132.112666588536, 131.955126954287, 134.664150193325, 131.318015648149, 133.068875712541, 124.684822487347, 131.431381683378, 129.116624904621, 132.292473675637, 130.281577882882, 130.080927308291, 126.088416105885, 133.920995325622, 126.28921297797, 128.086295864958, 129.146049796835, 131.650171083938, 127.287377581937, 136.512196327609, 138.757259934608, 127.710590447874, 130.844539821401, 135.319542515183, 133.409407415352, 133.28277182242, 127.583218753733, 125.628449473341, 131.90146768981, 130.458108919119, 129.408768899998, 131.976368492286, 126.801768770041, 129.058877740073, 128.92665277613, 129.48563366512, 128.863884500204, 135.212615113565, 128.376215046856, 128.028337121219, 130.664907010872, 134.965705984561, 127.494860611917, 132.38450238725, 133.737440229822, 131.186104939233, 132.810999305464, 135.117168549312, 130.843194495683, 133.607004112173, 130.119657795838, 126.767978634132, 126.824000911196, 132.724310432783, 130.234194730028, 134.603005507038, 131.085918200483, 128.177701729119, 131.439311752615, 132.240356598317, 128.337904176206, 128.88021655814, 131.649655373841, 128.533165773686, 130.773149756843, 136.141541349809, 135.76236077648, 129.251191507318, 135.53345628999, 137.039500606828, 133.095542397551, 137.654758879213, 135.072506316415, 132.550900566214, 131.350281901282, 134.548157959319, 131.952281684763, 128.250498987426, 137.44717018798, 132.361989199726, 133.047094824819, 129.204707322125, 131.953061415898, 132.017993965776, 131.676360598163, 129.665823806293, 133.768791919613, 135.731256930872, 128.208267319884, 129.542270135351, 126.593916467903, 131.960449439044, 128.848049045377, 129.82000937587, 129.013650756661, 130.830319277012, 131.774665863216, 131.014234148847, 135.569382450315, 131.268425512218, 128.577383172376, 130.165998132611, 131.356677844704, 134.431223458556, 133.22699062353, 133.496633281452, 134.497117339949, 134.007120222959, 128.633826369468, 135.772154254832, 132.591803803703, 132.901551850299, 129.131834728155, 131.792275348386, 133.046445793749, 127.83754259586, 128.936877656891, 131.835130911886, 134.786625541505, 130.792620878955, 130.80410483234, 136.929992335519, 133.055420745974, 130.677214026371, 133.645184259837, 136.411314107526, 134.027477546027, 133.237011335227, 134.152182483787, 134.863970548401, 131.754853818458, 131.04572393892, 132.795592817975, 129.020164674706, 133.899645365955, 133.808738029064, 129.018631194897, 131.68664503804, 133.920407901055, 132.551646551487, 130.800781199969, 130.81489211453, 126.098792084109, 129.681116555002, 133.842523386573, 126.345253684388, 129.332094024414, 133.098410656738, 128.011628733735, 132.661348103768, 131.532173789489, 131.587522920586, 131.745885232869, 127.567259474724, 131.245274167528, 130.565963430256, 128.251537099299, 128.956371336278, 130.43437171128, 129.561749219374, 133.953197461828, 132.117609341711, 128.930772820336, 126.343936855444, 132.770066509457, 131.492748593929, 122.652155944777, 132.158203307039, 130.674856479483, 133.870239351622, 130.556498829408, 132.948822116107, 132.553167527821, 128.314270810288, 132.337142225418, 131.954770110306, 131.64629446846, 130.747732404896, 126.894401357533, 125.195335502641, 129.330799298866, 126.402109811288, 131.55880991811, 130.599618072309, 131.753918040586, 129.510614078128, 126.83081655066, 131.693951034984, 124.742635096882, 134.08659004128, 130.325787904658, 134.965656404632, 131.150495847098, 130.594102020074, 135.060272263933, 135.389597812838, 137.019848896505, 133.976337318304, 128.5535642382, 130.700291136525, 136.226695299098, 127.796930731496, 131.236970474586, 133.115756836515, 131.638189298721, 128.730604017229, 131.416072091624, 125.471246081355, 132.573704177363, 135.092481235599, 131.891155379795, 133.944553941492, 130.760452759506, 134.519682826026, 132.745744229226, 128.715812622155, 131.658578033993, 132.139259149277, 132.146616525977, 134.186954195678, 129.292295294759, 131.224720917246, 125.965490839005, 133.042083224178, 132.534875810859, 132.900080015332, 129.392600370216, 130.295269688861, 127.453183164529, 130.698057733302, 131.452205284231, 130.449943251766, 130.361931459607, 126.754375582554, 133.52744634082, 125.620246905334, 126.100193709214, 130.453504190333, 133.696171002315, 127.040564306171, 134.941330114651, 132.092686106025, 130.188254055027, 127.594682611571, 130.604199350738, 125.943279312579, 131.704267320384, 128.042677142418, 130.702409533482, 129.525628365643, 128.613026375704, 129.793396216588, 128.506397361253, 127.402147979467, 128.13217012818, 137.589169086505, 133.31072716632, 130.92145321647, 127.640695270912, 129.710198420736, 131.829169087097, 133.285059252167, 135.508064446361, 129.260998525811, 132.060462846672, 131.812567045298, 130.944266669524, 128.333248701791, 134.259142721422, 131.624464809237, 131.114190421989, 128.4837762703, 130.239179712234, 131.971512758457, 132.208974263058, 130.933629943175, 133.723202538842, 132.384799672436, 132.210536463212, 130.837514862781, 138.052877555713, 131.469294275566, 132.677786868049, 135.748646636497, 136.827791860697, 132.41865925591, 131.897629888645, 129.36029480403, 131.284020277055, 137.313786390197, 133.635916502071, 136.954329112722, 128.928717934387, 129.082657391048, 131.403185724758, 129.806210164329, 133.791367690552, 126.196230568752, 129.025774951713, 135.305484538859, 127.239635491207, 126.828099231019, 129.439612941218, 130.521236855354, 136.549423810951, 128.440225243145, 131.942137771506, 127.952721046085, 134.397111754332, 130.961441385875, 132.722448142343, 132.591783018933, 128.145485661649, 132.948341847459, 138.464175186956, 131.581710884505, 129.605650760214, 130.922547242428, 130.708007148691, 135.344594862734, 129.460757378733, 132.669880282521, 133.730996526939, 128.284014226784, 129.619651037526, 131.714194319406, 134.19633850828, 129.811666016674, 134.118654842842, 134.979446875991, 126.95082204322, 132.647319702476, 127.745320560254, 130.604494614705, 130.735028088689, 127.956552160743, 133.675122430206, 133.020736751051, 128.720928772089, 133.26478249009, 127.533902745639, 132.503059927206, 131.210796371472, 133.128570668083, 137.256398695714, 127.430573299953, 129.136078413855, 126.026504843774, 130.64714129089, 132.390991805662, 134.359661977131, 129.240515369702, 133.173874997649, 128.345158374037, 127.632078094637, 130.275088656899, 132.170786380165, 131.492593545018, 127.916854013308, 131.677909190064, 135.027933689419, 130.273775474979, 127.504840985012, 133.179399033703, 132.505702057458, 127.193723259052, 131.865285341898, 124.872638247586, 131.974745096363, 133.501731076757, 130.685568266041, 129.028160600701, 131.631542332776, 125.94293151367, 129.773748685731, 131.230042687913, 133.889651039764, 135.694316675906, 132.460616827001, 134.358386487162, 130.013345708368, 131.613942465488, 133.323872485654, 133.551082969801, 134.52006423491, 131.468866543676, 128.079519946876, 134.131376312156, 132.680402933945, 134.849353748048, 133.662566731225, 132.671668577333, 132.292428694786, 129.959475287602, 134.812747815788, 129.967255374112, 130.758493276988, 135.992398083532, 127.168809302981, 134.493894441254, 129.65007492121, 132.276357256446, 127.038767634932, 132.652234486487, 132.813325665864, 136.685418223377, 138.570722664643, 133.142598988196, 141.187822779898, 131.403022755994, 134.220506213669, 134.098589678276, 135.355067001986, 124.554109875713, 130.203555414586, 127.670226926646, 128.363883583897, 131.122044237786, 129.363761968983, 129.985671346027, 132.51959769661, 127.445469572814, 131.758611906197, 131.556979626485, 125.597422012142, 131.450615938653, 129.501677543567, 133.706460129231, 132.866948885877, 132.867090847022, 133.079525855848, 134.755315109552, 126.17359584324, 133.349947302522, 132.873452598383, 129.893852993775, 128.999051509921, 133.543602764812, 126.727887242806, 132.032470341212, 132.113570386412, 129.221717288803, 130.608456930249, 129.711605021723, 133.400707696225, 129.663242228537, 133.386786069446, 130.131837942963, 129.67796715418, 128.351809394577, 132.118808536264, 134.435940858645, 130.793979350894, 135.507281640132, 133.355201302799, 129.324469559616, 130.609693517651, 132.806011180002, 128.137229970306, 131.625438768508, 131.868198586829, 131.796274685474, 132.336613021563, 129.62323587732, 128.6930076207, 127.812908594248, 130.115711293782, 127.706052884118, 133.143729886075, 133.595515996445, 134.057916097759, 127.878035939165, 129.169143907915, 133.189079387582, 135.436413696229, 131.869548897014, 131.182922313597, 133.288605196571, 128.284577797993, 129.085896992995, 131.386492936757, 130.187308763487, 133.347242595344, 130.401174151586, 125.670150885193, 134.556068449044, 130.069303735788, 134.52276766959, 133.39132751275, 132.91285746124, 134.40961151962, 136.617757397191, 132.126039576709, 127.931164430922, 130.681027176656, 128.148584913596, 127.502707308873, 134.633694879219, 127.437475877712, 129.565767185707, 123.560281103248, 133.356433251005, 132.056784923236, 133.211105188557, 126.326085399233, 128.493900504128, 128.520826222516, 135.546811802113, 127.457710467249, 133.292233969902, 136.216005656477, 129.406247474274, 132.426472455353, 130.359672794318, 126.219021031094, 134.435872389049, 131.591589023382, 128.460862469565, 134.234276767447, 127.689290433528, 133.768244983918, 128.220625089897, 137.915019660145, 129.035276505079, 128.896578281436, 131.427972554065, 132.766714484436, 136.95603356556, 136.621350204045, 132.937040443263, 131.100996552183, 137.355130380871, 131.662411677065, 133.218695886186, 136.682558898413, 125.286237289434, 135.425519378567, 131.03974645276, 132.76584955314, 129.431136115987, 134.70885695229, 130.382709385473, 125.528752831957, 128.033253676448, 136.840606337186, 131.795775178876, 130.30407414858, 133.978468641555, 131.508784857462, 129.245686316192, 124.83493085646, 132.651494181233, 132.935045416234, 125.857901835275, 128.016419479484, 133.081055706802, 129.103876606928, 132.840743120716, 133.232035946602, 130.451260261666, 133.513242764121, 129.900502866225, 129.417603628245, 125.759812531726, 132.256304150407, 128.759629145394, 135.558259544841, 132.733322911909, 128.384569022243, 134.909370974176, 128.955335779576, 126.065632880601, 127.005625658301, 132.166636915894, 133.8794309984, 128.236500426589, 131.516444887459, 133.471673913053, 133.433206911421, 129.750280436004, 127.987076486558, 131.813209639697, 127.799649634444, 131.290804221941, 129.057481320321, 134.432605705635, 129.263862421133, 132.012452472712, 128.958777711862, 127.69885914354, 133.614564503488, 133.243555003558, 128.189486218659, 129.711071684928, 128.254653726077, 127.240278938299, 134.429644113814, 132.981901325917, 131.439056125086, 135.967144257698, 132.621659383537, 138.205111491168, 136.114218180238, 130.672518429385, 138.221203075336, 126.403457178892, 132.600141940704, 128.255755150355, 136.131107078527, 128.685265998499, 128.571091162586, 129.354581345051, 126.808068781389, 130.863410104855, 130.151481684526, 135.619311069993, 127.879901618865, 127.650224298436, 128.44755100992, 132.469406584781, 134.775671408635, 130.71250879478, 129.677435140541, 123.883572875546, 130.618667536019, 131.864056576613, 128.100355278024, 126.493383417755, 131.451088167069, 133.470822413574, 132.610185708419, 136.31464903056, 130.895138387279, 125.639498519706, 132.506727204817, 130.304619757997, 129.848963746838, 124.744201378829, 128.468068787991, 126.403057175459, 130.548022103425, 128.92733540622, 123.303331648907, 131.392567699388, 135.317671761721, 134.446990320653, 126.633013455599, 131.047378640344, 131.337441995838, 132.183677254976, 129.651511188752, 127.7059705173, 131.228230721496, 133.793810146215, 125.942282032521, 131.138271233597, 133.031988525246, 130.286645956513, 138.922331784768, 129.270197286929, 133.23638448678, 130.546620183514, 136.490748597808, 129.864305521687, 128.516977786466, 129.368099258236, 130.045563864807, 135.426115045379, 130.737803883162, 129.738926751836, 135.691123998598, 133.118053361285, 132.043381270331, 129.932196375264, 129.151693983891, 133.260974906472, 130.18040871864, 132.419074406254, 127.901418538504, 132.716428330977, 133.088286558635, 128.517548520403, 127.722798750859, 131.963523994508, 126.507868852655, 128.687857208527, 138.774437813006, 134.192540185911, 133.496489751225, 127.519757768426, 127.880050973761, 131.952298016159, 133.722937545581, 134.279587890719, 131.397043492871, 129.564011154802, 131.127785460801, 131.419390879267, 134.574668839702, 134.119365975842, 134.53628717978, 132.143478231589, 131.295202357699, 131.379241240283, 132.323817116944, 134.6420341822, 129.53776798599, 133.314425832789, 129.790528522455, 132.9764228839, 129.628111192688, 126.392309451058, 132.143433056757, 134.808577978827, 133.623374539479, 130.569536701706, 133.464333565726, 134.933160622047, 130.333622640796, 130.177874746843, 127.478791417088, 129.557318384214, 128.386039079363, 127.387708082923, 127.268567760727, 132.623258425429, 131.386760834321, 131.415291441962, 130.050923519787, 127.203495618796, 129.792843819055, 130.873486654721, 130.053880855051, 132.785732239796, 133.003404067645, 126.871683595054, 129.881621008871, 124.804932556781, 134.9273912988, 133.864729461046, 129.658187673669, 128.880736965322, 127.379872755819, 132.8250034128, 135.72697911912, 130.545313967227, 133.744004431038, 138.805124954772, 127.341840221952, 130.320181994334, 133.645843672601, 129.18975163885, 128.782556599383, 129.777456644114, 130.620978273619, 123.736164008924, 131.613599207049, 134.983519943037, 131.19692084549, 127.247285627435, 128.724095719446, 126.280485705688, 131.357498393865, 133.468941065233, 127.243796701807, 128.550710043788, 133.139150993005, 125.908633517619, 128.359387162716, 124.65505481123, 130.116946057658, 129.529044906374, 130.60376325364, 128.754414566849, 130.521025064512, 136.483603089212, 132.628786478184, 127.106549088429, 132.710185996715, 131.743036198219, 131.727907887651, 133.903243839731, 132.749090847355, 129.769960213649, 131.703778954555, 129.817596052979, 131.443086265198, 136.338598316725, 128.448848592582, 130.447054928562, 128.876132301762, 129.902474430258, 138.586928915729, 129.194675087057, 130.631351358386, 135.956728242479, 131.573279387922, 131.023543314282, 127.158624591696, 133.983368940667, 135.913824985025, 131.355067816938, 129.153605331689, 134.09241147826, 132.036464758924, 126.100138804035, 136.640857195928, 129.46661771503, 133.959446102708, 134.219650587614, 129.232096957802, 132.852039878827, 127.69277043135, 131.578106151208, 134.412398967837, 129.016339451508, 132.359264906946, 127.998845302037, 136.45598827533, 132.652925243884, 126.614229352915, 134.136737834578, 126.038774211978, 134.100565203191, 127.046659524625, 127.521451583391, 130.693951434284, 129.512920903772, 137.410896679502, 127.093430913169, 132.119576058064, 128.428395099271, 134.74133131949, 134.390629824775, 132.721382064129, 137.340469429331, 133.416898379771, 127.888993202304, 133.188592502173, 129.211618160592, 129.972093502625, 124.422784307239, 128.54014022893, 133.744600184758, 132.033054535899, 129.76605197727, 128.972287661385, 132.292898510644, 132.264992805282, 132.410863897544, 132.404602562743, 130.180131122951, 132.031464458041, 134.072509869315, 128.495686959733, 130.083594276031, 130.33578881337, 133.418129118822, 127.404745043639, 130.773047466101, 126.654235738033, 127.901894985469, 130.180617485516, 135.555213877679, 133.648585850371, 133.752908315081, 128.963121786088, 132.539279902731, 127.678184793867, 136.009501757417, 130.3652537184, 129.010279258785, 137.143627811797, 133.289768993986, 127.747652096128, 125.577126122296, 129.004731339198, 131.555449244285, 131.729180680076, 128.995323065402, 129.251062008035, 129.291514115099, 131.676604673558, 126.004370746253, 136.916283927823, 126.577572703719, 133.553623801548, 125.718098849846, 128.599017540956, 134.934698615398, 135.009273890001, 132.280551267417, 128.709206895399, 134.976035231142, 126.237022205081, 134.103940073356, 132.929276716354, 130.533704810471, 129.177437223665, 132.73585762701, 136.809967312796, 132.000445826979, 129.872957902935, 129.678063409364, 131.996343851467, 136.375187621388, 131.753786844965, 126.042041336196, 130.466983405029, 126.057558044466, 136.481724305873, 137.857628450399, 132.180838551379, 127.738956904745, 125.650422632172, 131.604813822004, 126.471056367687, 130.151504388581, 128.302560693972, 133.14220137919, 135.866475305021, 127.286161335937, 130.712576710247, 126.982613864639, 134.722812119892, 131.198145622218, 134.40144481405, 130.961888997553, 129.814155871368, 135.810891961125, 128.752371654442, 131.619428137195, 134.539003017831, 133.246008427754, 129.640192361765, 128.715917809267, 132.380602984183, 130.441891765611, 133.116729941805, 132.788757571365, 127.826730368557, 134.063212531944, 125.948732136207, 133.252764498656, 132.030322358591, 131.433392381558, 132.802537640941, 132.856046654115, 131.504767183282, 132.83969708423, 131.616238270488, 132.254378939698, 134.105396965086, 131.601199045928, 126.563940250169, 128.805350037986, 137.671742613221, 128.344684877211, 132.29651389304, 134.369930057939, 125.523862892241, 131.527500041672, 129.35892285239, 131.265141157044, 130.56533460145, 130.723486168459, 128.844636576025, 131.250262920484, 127.684460128774, 130.215059389997, 133.556853123795, 134.287565830505, 131.386274328417, 129.182357826847, 129.563919169298, 132.70626541992, 134.691442462649, 125.619930263546, 125.131412171799, 128.18320050975, 131.093525135673, 128.365515519213, 130.241459503593, 127.379458446782, 132.241170702869, 130.920706362063, 129.968270131812, 134.535747908777, 123.583858834632, 126.802656240505, 126.282169236072, 134.259271132944, 128.695078759895, 130.35834574976, 130.811580456352, 132.808969303844, 130.535520814294, 130.142197884969, 130.840517311708, 131.729967419128, 133.886888283555, 132.898858321806, 131.872630256181, 133.770518099445, 123.592776710947, 132.645243732283, 132.18967789741, 133.836221722577, 129.96304947195, 134.815499694226, 133.394155557892, 126.676624129002, 128.270754730943, 130.503717173033, 131.482514926146, 128.346273448749, 129.307623771357, 127.948388064243, 131.063057030888, 132.093561735545, 135.337926779724, 132.473212973629, 130.398979974413, 130.042810345628, 132.68434191916, 128.558310416524, 125.184799589467, 131.661093697534, 133.33286101322, 132.016219531444, 130.18566621364, 127.619455186949, 136.269490687053, 129.630964867682, 137.777908560134, 131.409469887304, 132.589965539078, 129.698855953049, 124.475185076012, 134.121975047186, 125.562255927976, 135.688105142712, 130.759464475058, 131.427860660842, 132.512678371557, 130.044921906617, 129.891043564909, 131.951804451573, 135.523197310574, 132.807005540011, 126.190177620396, 130.385799706293, 131.885093391358, 126.263703934356, 134.66622063823, 131.111962209534, 128.794767920278, 130.456818741808, 134.113055538623, 129.518652435198, 130.419940996166, 130.689069017433, 132.435164171472, 129.609750445111, 130.011067531608, 125.916666211449, 129.483629507684, 130.174242621529, 131.06613197578, 133.058024568728, 127.375675001694, 133.657441375153, 130.334960682014, 130.490779388603, 137.095979441655, 129.441988837867, 126.764785049105, 131.431414568293, 131.893173346775, 126.229078200012, 127.714285208738, 129.201660050456, 128.694237934772, 129.984562394804, 129.058763725047, 131.964790481636, 132.612440682069, 130.665713931947, 126.347714057955, 127.496666161466, 136.214796406352, 132.564077996582, 133.944256166503, 136.19693964567, 129.158723764133, 126.404309284682, 130.587375197905, 132.195187823672, 137.221347176861, 129.247779076081, 126.087009826196, 132.264764632004, 133.575901183791, 129.925542147501, 125.817477531164, 133.989584140042, 123.935676414803, 130.479038233169, 131.582424614844, 129.981354113722, 130.302122057153, 129.654887162199, 130.721975369623, 131.512944849118, 131.125373980032, 130.061370771919, 125.116493481971, 132.4483331375, 127.654186812182, 129.325274672945, 132.040508231621, 131.320718016469, 133.569278526865, 125.382313151687, 130.172707689598, 135.451414933062, 131.742726465064, 128.626817027216, 134.670941056317, 130.732953865074, 130.234422985159, 129.629679190151, 130.515756937006, 133.202398577124, 128.330614397251, 136.729265701603, 131.85372981324, 129.763369159686, 131.765035524744, 131.412429978399, 131.976598552036, 127.625017389054, 131.288735164843, 133.575221995489, 128.117287468766, 132.015516601896, 132.387642858591, 130.001066183474, 131.42705994328, 129.982053023131, 138.952860265683, 128.726438446711, 128.536126870836, 133.495965362168, 128.737067084941, 126.530773691476, 132.804351830287, 127.983982626451, 125.36887164489, 130.902022768685, 132.534493588711, 128.193430878374, 129.664209567144, 129.482337472752, 127.806270546947, 130.793835126788, 134.273350488864, 133.360841346776, 133.625719498576, 126.447074302503, 129.621126020014, 132.882166616282, 124.269053123913, 126.041192773973, 132.889663950207, 129.153717674282, 131.735506690187, 127.275901760078, 137.482526250476, 129.179037257935, 132.374572407724, 125.882608686661, 129.378949796688, 130.29017996517, 131.675352170765, 133.304181919037, 127.287733995877, 129.205193942496, 128.499481732731, 129.255952422737, 132.379210944348, 126.997832139511, 130.099154580149, 127.306264129406, 130.549012655179, 131.306079785267, 134.794726828242, 134.247679504074, 129.308498555137, 133.160126554202, 132.208260912189, 135.418949923946, 132.3404992095, 129.388562672686, 132.811472988571, 134.41332324531, 137.809021100675, 127.782591726434, 129.052648035284, 129.173534037762, 131.508613568289, 128.62932715378, 130.39699316168, 132.040435348903, 126.276800312286, 121.391502956406, 131.651236366723, 131.314286939911, 130.427996869569, 131.151471878457, 131.731590055563, 132.828156791397, 132.814469479499, 131.560749169116, 132.98106297939, 134.596427516927, 133.135206478828, 135.535006127793, 129.551702765132, 132.392241921469, 135.898290557375, 131.584208911862, 133.024529049314, 133.065616308083, 134.616109947762, 134.993337131954, 135.71290357026, 136.822116446485, 132.025475399165, 134.892735198041, 129.477851161745, 130.51272006277, 137.171346862271, 131.088374876287, 132.020919808173, 130.049279235511, 133.132195315593, 137.413338561796, 134.117383363918, 133.218608498903, 136.201234874118, 126.267521864846, 131.515957711767, 131.047900824747, 129.232709927229, 132.615488310991, 137.333526043556, 128.675390179763, 132.495045724444, 125.601043429859, 128.132754484977, 129.573261547399, 125.152699053254, 127.012994757741, 127.478390377446, 127.865504462869, 130.267185149241, 128.375429688994, 130.977396294627, 127.693621486063, 128.407865311277, 130.836876843226, 128.296751515075, 132.310285057739, 133.351375397769, 132.036112368645, 128.80535735703, 130.91975454961, 127.741872324982, 130.055908149547, 132.823593091612, 130.778215779639, 131.023302743359, 131.808158685721, 131.306459653985, 128.864176026035, 129.760872378486, 126.894558385459, 127.188225099361, 122.798857861648, 130.979179811725, 126.614114616031, 131.233457500728, 132.991636592741, 131.593294843263, 128.342926017728, 129.782972658523, 132.624095236027, 130.517487296061, 131.05638836103, 132.126121531169, 130.382837315833, 128.596950923112, 131.254513337431, 132.886191498568, 128.860790286082, 138.097993366869, 133.391058306705, 136.863109719825, 134.6945667578, 124.219632255738, 133.825445213814, 131.939176305681, 130.359487605737, 131.595134134297, 129.617509216766, 132.740926208174, 132.206738522196, 126.438695285867, 127.349658749949, 130.492247461725, 133.416890884935, 128.039221119927, 129.609192603323, 128.3071259385, 129.490084622938, 129.155113216423, 130.753212140701, 130.338764595835, 131.003392489371, 132.495631325287, 132.173806453851, 127.771070561627, 132.434385741823, 137.606063441933, 128.662776662131, 133.045059613488, 135.751830774946, 134.210982615046, 133.160103656348, 132.335572988914, 129.630167673665, 130.112577124973, 129.381636507444, 133.517397138066, 130.652698269416, 127.768147923723, 125.839455342141, 127.559051722224, 133.729501758662, 132.731463265327, 130.453228545334, 133.429812380837, 128.23023716816, 127.918521716602, 129.926100308462, 129.065911850763, 129.546099875206, 133.970960694927, 127.813589760029, 129.31819545383, 135.431870186005, 131.193314284081, 132.264514992684, 131.983028064462, 131.932943206289, 123.860634147442, 130.446848104841, 135.050584463549, 131.326084593864, 128.740821516811, 132.493190415247, 128.998625932431, 125.642066631325, 134.0543318183, 129.909523082808, 131.86273154933, 133.821109145889, 129.272981116189, 130.91770987149, 135.977140025069, 129.083989461282, 130.99676116055, 135.199671246678, 136.558798675445, 133.999481574407, 131.620479153108, 129.343064177596, 134.246400990154, 133.03971867264, 135.604625507115, 126.067663886648, 130.056132432366, 129.895835994799, 129.672629446829, 130.717352629614, 136.993120197623, 130.909917616686, 133.613943423209, 132.469477906716, 132.526191203015, 131.020393771113, 132.5927703012, 131.657520572344, 130.354601166028, 130.070418527582, 128.370164392456, 129.588021758485, 131.090248182817, 134.126204050513, 135.1620661447, 126.353991895909, 128.534886283526, 134.458920955638, 124.777525321501, 129.116162003774, 132.913867533802, 133.092547405322, 130.482761919009, 128.952942898966, 131.781153523612, 131.8456747251, 131.36906533506, 134.565148396936, 131.043416183802, 131.808485351824, 130.976452334204, 125.966944203196, 128.395085628454, 128.816315260974, 131.130467507528, 133.769174903169, 125.954069762074, 133.903679496612, 132.663222332691, 135.342726889568, 128.902994241923, 128.953659144577, 130.937984079379, 127.272553151431, 137.03781357535, 131.960132219187, 132.506604916789, 131.785220218474, 133.523249321298, 130.140123025117, 127.999116737311, 128.131505177874, 128.820693617947, 130.25262652762, 131.204296570014, 130.556295569376, 135.723379677315, 125.125787295697, 128.996236871922, 134.308802154375, 127.833297865568, 132.283337837926, 129.748969127373, 131.128574986748, 126.588552256013, 121.430591431199, 133.75351151079, 126.613223987463, 130.987136540536, 131.33755625786, 133.341138334303, 129.128753585205, 134.386351645652, 131.502812317004, 128.397439792403, 131.873253776128, 128.988699258645, 129.062360846394, 128.092752507996, 131.763897129092, 129.250214981406, 131.563521871989, 131.459180596105, 134.262755804126, 134.219190035012, 132.698555609535, 123.161250110071, 128.831688108212, 130.469236919608, 127.656798364637, 133.915485201304, 124.194456888226, 131.699359343677, 128.781752366094, 131.780012801415, 129.669028190901, 135.036037700963, 129.752765660909, 135.235395199672, 134.396432772201, 133.440354123252, 136.27555344042, 133.028662235511, 133.640001888999, 130.683999250487, 131.13456291379, 128.979406470994, 129.193574597272, 133.183011488283, 128.792049088348, 127.170418261736, 128.364132874015, 135.097690441264, 130.943725282855, 132.076346128498, 135.031325245658, 133.538880458009, 130.197763826148, 125.911999540734, 133.472577500198, 125.516313439754, 131.522313869926, 131.425959135303, 132.525190754309, 123.056479156485, 128.967591563659, 128.561434524561, 127.766467938553, 129.807579983874, 130.223247895989, 132.156759956698, 129.500386936602, 134.379851366232, 134.230760121431, 132.279697894316, 128.050393071505, 135.466971054304, 138.767979559835, 131.976230065747, 129.132785675816, 130.134106234752, 136.718020119082, 128.796268894218, 132.431387808485, 130.476321174759, 127.70621807299, 128.057644098417, 128.423717987623, 136.485743888847, 133.435214943215, 131.739286261179, 131.411884033289, 131.762117063259, 135.093586802251, 134.461875603211, 129.69619538247, 132.768127181241, 130.10246208589, 127.931408772648, 127.715413917631, 133.288111846684, 132.854900402375, 133.228225402024, 129.576383158828, 135.448500161445, 126.810769927324, 132.880168004833, 133.924237535585, 133.623444771992, 130.683990896287, 129.207905542233, 128.87672446479, 131.646722630739, 135.470888855693, 128.369270088529, 135.252476209292, 127.004506581996, 132.175007875933, 129.335837241061, 133.034153588002, 129.494577377222, 129.664351274617, 134.934648229438, 129.77659108604, 135.25281526043, 130.561505801648, 133.84282114476, 132.340172545649, 132.49654949097, 125.562257382162, 129.224247079385, 135.869033327024, 131.097270943304, 130.110007778168, 127.562091749075, 132.497557865434, 136.020112124221, 128.913574134705, 130.92302929897, 131.506334805705, 133.552204166546, 121.49253099635, 131.555998468104, 129.033463208336, 129.564588616927, 129.741933020525, 133.773195058584, 132.285480911024, 132.289739545335, 129.750488384482, 133.029849025988, 135.876732266013, 128.242529507968, 132.36952978304, 130.838925509262, 133.224842032572, 130.838457840069, 133.874763833492, 135.619967613875, 125.82751666361, 130.183866830273, 132.157636803345, 132.068523373356, 129.672735983105, 133.675981010631, 124.816072708649, 131.618423368896, 130.690822594444, 128.367678072809, 129.485821386982, 130.85414330679, 131.147971377737, 136.451116772557, 129.302462161518, 128.096233424999, 135.383245804917, 127.655588583934, 134.528408555655, 132.893999030273, 127.002282130707, 132.872520579377, 132.86467846338, 129.738274108964, 131.587619528272, 135.66008529315, 131.30304295887, 133.280154606077, 133.540845520524, 132.838201500851, 130.768717983676, 128.499897622054, 134.715765917811, 131.452472968321, 136.33153483232, 128.481561125641, 135.366834704864, 131.638544858163, 128.692056371109, 128.386730700135, 137.759682760099, 130.121579482665, 130.739413578572, 123.36396954256, 132.122924369642, 129.148043766502, 133.06357479538, 131.901863987933, 130.839254621487, 131.955504211902, 131.27063015203, 131.116804899758, 135.877280798227, 129.974694281492, 131.231089100113, 129.070287394091, 137.306340921134, 131.059333879282, 132.01564340248, 130.479233029472, 131.082344458728, 132.603523605622, 132.785242422747, 132.174401773027, 130.676525961268, 128.564498808778, 131.855785124909, 126.60928767182, 133.036598890046, 129.567800979995, 128.934838107525, 129.58023683058, 128.297314354961, 129.827589963136, 133.330358293144, 130.195972099058, 128.686634807204, 126.058750493535, 136.660936712465, 130.749403280632, 134.340578100504, 129.455709647891, 134.59202462343, 130.195180539513, 130.032530807142, 126.691784688938, 131.398113880909, 129.123314693654, 136.617016913625, 128.955584414232, 130.466321064431, 131.786766990684, 135.334472490418, 131.250403515666, 132.561666820845, 125.168292532861, 128.964499117602, 131.10730582793, 130.902948610188, 129.94522568346, 132.025427322529, 131.106393714614, 129.680333763018, 133.199561652361, 127.243768167083, 127.927218355306, 135.4954836897, 129.505388258566, 126.048506079595, 130.402501441424, 133.71349361458, 135.255362817627, 129.738077211738, 134.842599247356, 133.156993489937, 129.521476703737, 128.855681679249, 127.354355905714, 133.292672659671, 139.160226697864, 128.335183933936, 132.792590067102, 134.901682039019, 131.042947284431, 129.736121834854, 136.467251456675, 131.338202325427, 127.823824190358, 133.275738402989, 131.247928276518, 133.757122731749, 131.633390391092, 136.886889305171, 135.718579601416, 133.398907506598, 133.639458689135, 129.529760456759, 131.216936848896, 133.15904362372, 129.411737899774, 133.66675672876, 128.581405997115, 128.174938672214, 129.988418620218, 129.323683101637, 133.503456545148, 136.310641016266, 131.248565001571, 132.357288858569, 133.298095275445, 135.668722794911, 131.521219088088, 130.858708580464, 128.13625547003, 130.531364910433, 131.179927768345, 133.461236880108, 128.842710232358, 134.047312234968, 130.491302865446, 125.282628920935, 133.044412459706, 131.419841236446, 128.600340183668, 136.139110440298, 130.530746641499, 132.540245237383, 135.072207461505, 131.300624201524, 130.466520487153, 122.940054055282, 129.432360308965, 132.684814497162, 129.04439264141, 132.970245887321, 128.48320149618, 130.914688157964, 131.063604027138, 131.734070123278, 135.402461330829, 133.447193962225, 125.502884382462, 132.927071164186, 130.03559382639, 130.735699244583, 130.926510500763, 127.01708644694, 134.323387466754, 131.731449954188, 129.493909503247, 127.693010073322, 131.184965680692, 135.229382814915, 133.688946436273, 134.243634062435, 128.61400680244, 130.993170615624, 138.060153465478, 134.806893669641, 124.37946776558, 125.740029859105, 128.123251167677, 128.675027511245, 133.513561186652, 137.192588880934, 134.534911253538, 131.71934992827, 131.59131595217, 130.241713092891, 126.601451253468, 124.659890695899, 132.366434624913, 125.341741725611, 129.742337550473, 131.998150669379, 129.056850149879, 134.489401573367, 128.575484738593, 133.104419866373, 131.557233744658, 129.869791591289, 128.830227898037, 129.020377884374, 132.115525283586, 135.894294727402, 131.627026475448, 130.908475794941, 132.995148044721, 136.694785670118, 130.396115556449, 131.067208944326, 134.161529099957, 131.756578255465, 132.047538586041, 132.117277832055, 128.815137728573, 132.571090406337, 127.291495152975, 130.232115874273, 136.137258836501, 129.288011931934, 128.522171746546, 128.266632275524, 133.540335603191, 133.224067875993, 136.017778583749, 130.399212921117, 132.142855482978, 132.318064775038, 132.518551241486, 129.919631189351, 132.143630677966, 132.763137254648, 133.241243019548, 126.827553971883, 130.333319721146, 132.268872502306, 133.969291312874, 127.313840643946, 128.91995646036, 133.730008442946, 125.321023971187, 127.191392966359, 131.603684405744, 129.953947131458, 128.376831880174, 129.86777672722, 135.734599320724, 127.16662002635, 131.356822563922, 130.273413770616, 135.157618034992, 133.078726688309, 129.815232129305, 134.954486458089, 131.036876870851, 133.554295935414, 134.603923237908, 130.6919334853, 133.500577541734, 131.554136234393, 130.08777452144, 129.535985063649, 130.073179052861, 133.664236989076, 133.681442792673, 127.16055193877, 127.804303757846, 130.102139279411, 133.374211037788, 135.414856045756, 131.554401517875, 131.978113987495, 129.222420596215, 129.99871011625, 136.767796794484, 133.199575140463, 130.419138401273, 125.439280184599, 131.496991406614, 129.863134931252, 128.420893794931, 133.01011401166, 127.826395553354, 133.829474327413, 134.896111735876, 132.191349308773, 137.07843051774, 129.81560600709, 132.565794982958, 127.216794572266, 132.84407603058, 121.797826696475, 134.894432136611, 133.593084448525, 131.392072877784, 131.608012419692, 136.401028628177, 133.290473131758, 130.171451700708, 127.534919449414, 130.43805804767, 133.92329769078, 123.872917578012, 130.146674445948, 129.003707693531, 133.356726647256, 127.296156636649, 129.511175829022, 129.928990260928, 131.087976435935, 135.689832188474, 139.186412599076, 130.994811438668, 131.570826143429, 127.783091930566, 131.030672025051, 132.660592455664, 131.763447998502, 130.730511789247, 127.892444362141, 129.890877622086, 128.075714605423, 131.595723429245, 129.6243833232, 129.19856725841, 134.430811976985, 129.450704395908, 128.285101707864, 131.85330152785, 133.018010762681, 129.735587345038, 127.382042037128, 128.172400184201, 135.262351701331, 131.648896533277, 130.588871367107, 131.854275642203, 128.78054217059, 134.987263915153, 126.415171873265, 132.207331168725, 136.06581966622, 128.603706654134, 131.322025367449, 126.088159216362, 127.93490453258, 131.308174409863, 134.165536791804, 130.116170576052, 130.434059192853, 137.60243498121, 127.172166214074, 127.220428243854, 128.622466435052, 132.113274327282, 127.910660703844, 123.953268606125, 129.638337441563, 133.688015528805, 130.421833942104, 134.411715647609, 125.207865905191, 125.277283336637, 130.6930679748, 135.153295072214, 133.303310658777, 132.027892453549, 131.50638342666, 126.44520999537, 131.96825418287, 132.12228337834, 130.841867286735, 133.765531343117, 132.843071445815, 129.985175543583, 133.13540115577, 131.089391333014, 135.10867139264, 137.624623174899, 126.913271202505, 130.242547299875, 136.302874450607, 131.35095620952, 127.501490307357, 133.736065789575, 134.53675883464, 134.556076162361, 133.419795154124, 129.399178548177, 126.982487145225, 131.316133032694, 129.952364190497, 131.156115427552, 135.337550115523, 126.262936182371, 132.071671987142, 137.389101819597, 132.786269197384, 136.431267904234, 130.506720190267, 133.289296464868, 131.26198622836, 132.791005236718, 127.38858111186, 134.20744513473, 130.202463511277, 133.459811288205, 132.538439642449, 132.908219698126, 132.724053760357, 124.049317178728, 128.52143506913, 133.793093906177, 133.528664917608, 134.397440695079, 129.328659451501, 132.502240566978, 133.562898445978, 130.674846825857, 131.915715845155, 126.022631096488, 128.555520889796, 126.408672816951, 131.036151290893, 128.809090468906, 127.468794571102, 129.097393165428, 131.560470464526, 128.357225492255, 135.105288086058, 134.361546827804, 132.369672293755, 128.141836341637, 129.327944870324, 136.421243568671, 127.944984370164, 130.549810301699, 128.497532471729, 134.300598139857, 131.623056105644, 137.066459024117, 138.103638900034, 131.636616040453, 135.017076932304, 129.590490357299, 138.251813160669, 134.186605826708, 127.258113940395, 132.563277753364, 129.034022027649, 129.561742337182, 140.430217350001, 137.765375068453, 129.920006936294, 127.825912393819, 131.541561967897, 126.535048286972, 128.77416398584, 132.53003862461, 132.191547079294, 125.970118706749, 130.269146596294, 130.747072115661, 133.102178316352, 134.847309198598, 127.701316647943, 129.616116234802, 129.129087290663, 130.043532277603, 131.775150210543, 125.958838165156, 128.894467282245, 125.987172733035, 129.527173545232, 137.508507812041, 130.090454989176, 120.853007495796, 129.121456699105, 133.631595064264, 125.006279930594, 128.256933745657, 132.549632758362, 135.413175532236, 130.653641229286, 128.050763398139, 132.266377875239, 130.49407263111, 130.535219247427, 132.633875312955, 131.117097376168, 131.338969754715, 127.69425111819, 128.02833063474, 131.135729757805, 136.115567865694, 131.040648318631, 133.034980351369, 128.624119676766, 131.438398175908, 126.428488878038, 127.364503428972, 127.989242326491, 126.873704589137, 132.305420160987, 129.904304456583, 127.785615628414, 131.634517408513, 133.455110956845, 131.569898719608, 131.21161086842, 129.488456322157, 130.743859815212, 129.798092863669, 133.83565340739, 131.964989884485, 128.664137500968, 131.368699101731, 127.813481060176, 131.19427570183, 128.020301693574, 137.825866378675, 134.44121820942, 135.200099406881, 129.802438681085, 126.147289607164, 127.352940307624, 133.876838152098, 128.676343036209, 132.443457876653, 129.172301964958, 124.909635463847, 124.159484493952, 132.975765452703, 134.578898138057, 131.98389648806, 133.675340729203, 131.640367975823, 129.792321567785, 126.882211430635, 129.13894436474, 137.068859907635, 137.288205599738, 127.908101770881, 126.307842961702, 135.735302436737, 133.245577673603, 127.23636474511, 130.066797694809, 139.575150404621, 132.756703487716, 132.131903441884, 127.190089593146, 129.886334115047, 132.292024803822, 131.592228153756, 136.66124627871, 132.149479109935, 136.64556875027, 132.60614282519, 125.848654925978, 128.454546070109, 136.201059816791, 129.23350863842, 131.237716446933, 130.913465344895, 131.469056039542, 132.681580969954, 133.904753967591, 134.870376282399, 133.788629640135, 129.392591068339, 131.242309031546, 137.421915061277, 129.00448463762, 130.297077530687, 130.627917557384, 134.17720381375, 132.00454110357, 132.911041361549, 129.854499963389, 128.085185559484, 133.229998353864, 126.168037502277, 126.877391469909, 131.227709963868, 132.414188705506, 130.573497061028, 127.805694110051, 131.218977159608, 133.91505509531, 133.109082627715, 128.732118420675, 124.6685888069, 135.559454945416, 132.222716301335, 133.181594932453, 126.881909470421, 130.551006772851, 129.661180340881, 129.799507375703, 126.229719845227, 126.405550665911, 135.784845606063, 131.25915205082, 133.025199018705, 132.501335621854, 131.336875680497, 134.021339562368, 127.580305403695, 135.645754587517, 127.444292690619, 130.209477230969, 133.303766377492, 127.334975508688, 135.197416627106, 134.662568138335, 130.261355849708, 129.708018617668, 135.820906633136, 126.731688914176, 134.629814582144, 130.533174879439, 128.529024209942, 133.668731269254, 139.211535800892, 130.729437779748, 128.450846397387, 129.105863317629, 129.715622285411, 136.790675731082, 133.943990403578, 130.22073886797, 133.303995803659, 132.490043614953, 130.521184648817, 131.55412635896, 130.540379861697, 131.237056558113, 136.734036047455, 128.932347082693, 131.158293137913, 128.332017810497, 126.623964591481, 130.838207711412, 131.994340528012, 128.946232140749, 128.300643049926, 129.888441324272, 128.566613667711, 130.685720833098, 131.066180766099, 132.641200022223, 127.023652063481, 130.549475690167, 131.813648241995, 128.495373359504, 136.433217626525, 131.424490108282, 134.230390723093, 134.109361617775, 130.322074113369, 130.403623651186, 132.595131698834, 134.583321805108, 128.389869399612, 128.943876407282, 134.252539910465, 131.131572666675, 132.534644036142, 130.624552782822, 130.193601031356, 139.041569487037, 132.405163772111, 132.465342839447, 130.867281787179, 133.422760434719, 130.387679910466, 131.18515009005, 128.231522748821, 136.406706297398, 129.175937158352, 140.976772901953, 131.90700310572, 128.43926163446, 128.243478678746, 127.692214667379, 133.203187105944, 135.351558315639, 130.612849948721, 131.210102088818, 131.185512019666, 136.665599445895, 131.894892588968, 131.633458565501, 135.834144226339, 127.62723354293, 130.390126316483, 132.07072664403, 132.088696661715, 133.645219890223, 135.53126497816, 131.734432952473, 132.681057709107, 129.230658835544, 125.85588332764, 130.342859968466, 132.544513613789, 128.293485852363, 130.091000769273, 133.058592591328, 130.61253655749, 139.369992073627, 128.192197316687, 135.166190036435, 134.107160144708, 130.511747824893, 131.815713491245, 132.062827816031, 127.443724743394, 128.034820986104, 129.06164864788, 130.705851284836, 128.155271680696, 137.715235338948, 132.163692982036, 134.231799976541, 129.719434036191, 127.726096878664, 131.549163638211, 130.335225284305, 131.80096011979, 129.811064553568, 130.337653797648, 129.020902333311, 132.97770573981, 135.046065959499, 132.380813807903, 135.39263967859, 137.486645656301, 130.518163920927, 131.912225559689, 128.592111141993, 130.686935083031, 128.392591044163, 133.465853375197, 127.913753918747, 130.451318293267, 130.651582646237, 130.9316032109, 136.494624395857, 130.496665883267, 134.535084483881, 126.310822247791, 135.450442230866, 130.056070980222, 134.14553633952, 127.350462643368, 133.563022619747, 136.376688230355, 131.431846653986, 133.513705285867, 130.522044267041, 136.391949500838, 131.847030139657, 129.834604673833, 130.358925749592, 129.350952537455, 132.497471989648, 128.74265110506, 136.381462441944, 125.876185782142, 131.294129264227, 133.850643528063, 128.324938625101, 129.848758858765, 131.137290420128, 133.14657084233, 133.455950684949, 132.307855896589, 130.04969517779, 132.149261637817, 131.406671761523, 135.073069364828, 134.164466631311, 124.868683928578, 130.88800371675, 128.221574065628, 134.785538312083, 133.281868056962, 132.061821432621, 134.887152035126, 134.382406074358, 129.685567520648, 129.48650653637, 128.2838504121, 134.212707156587, 130.337930122421, 133.150197688397, 127.767047617657, 128.470401965787, 128.4859595175, 125.807158274926, 134.563960378515, 132.558917140705, 129.73346188491, 128.460282844826, 125.467439027817, 131.463439785525, 130.253030739899, 135.430759945798, 133.466160716186, 130.8722283881, 126.374927685505, 133.298193385596, 136.021569292268, 134.425866219709, 134.102226817248, 133.865675849405, 137.490889219409, 128.430399442867, 130.827492945638, 125.304142332903, 124.951809945005, 133.960349316663, 132.981497771961, 134.1999986008, 128.730694215912, 131.44746987134, 130.470971580485, 129.431595776883, 125.489045545567, 126.302865280593, 131.214704848739, 132.796379251067, 127.287507209049, 135.787356425321, 126.957651397131, 131.22035761438, 129.711515795677, 132.134030945616, 133.685556266444, 134.401660149097, 131.01792944136, 132.026104921606, 129.930106850975, 131.38247634555, 131.137955351564, 129.975432953389, 134.361393689367, 130.695466127128, 129.991551979809, 125.133137050291, 134.995666259488, 132.341848870133, 131.605409232509, 132.683754115744, 130.033139002579, 133.801664759365, 131.617283041064, 133.575538568345, 127.817248661694, 125.392790579657, 127.511561293634, 134.667960387153, 129.371993823434, 130.314364665999, 134.314168792689, 135.3273005922, 128.197198820016, 132.702728907401, 132.575767643849, 129.955366345876, 128.209982822013, 133.445068774947, 131.537193340416, 130.836691024246, 132.387350945893, 133.756998496513, 136.353429036407, 131.31771160341, 126.591477277602, 131.25234015762, 126.562959099151, 129.240674725635, 130.942533932083, 132.902752602418, 130.247912349862, 134.217759055245, 127.333350673188, 131.125254604187, 130.0899658823, 130.677398171141, 133.98599674606, 133.269487261508, 127.816196411461, 135.395845649862, 129.832421828643, 128.704081807269, 128.624504168266, 130.373711023543, 131.53222371293, 130.358087748665, 131.652577219109, 131.122006186548, 128.755797369493, 124.461249957643, 129.002870969864, 129.416943009542, 129.090813373968, 130.281834615514, 128.706756136582, 136.89407213974, 132.086900625931, 127.678945851106, 128.524980432739, 127.505068161894, 133.557885206371, 130.728662824866, 128.955874787797, 133.803004800822, 131.279362680698, 130.037186218653, 132.265362109757, 132.995744901607, 132.272065372339, 126.910997007082, 133.479786970234, 127.992071437336, 130.398170350338, 132.287591141946, 125.701262007728, 133.742845942988, 131.894387414302, 129.800652949139, 132.056477793686, 126.741658994714, 134.348110821838, 127.243887375944, 134.060231175603, 124.401337663426, 132.722235265284, 131.15469714665, 128.397449149824, 132.040625957093, 123.819064489991, 130.10990963268, 125.544680203804, 129.363190970918, 126.191145683185, 132.021626709614, 127.788416077372, 131.957212157947, 132.433481886051, 126.75572155347, 127.42734135093, 131.674624926124, 132.350549209121, 128.986374755476, 136.203050876623, 130.985841536304, 130.295171770719, 130.320648163269, 129.056600796968, 129.855023182319, 137.253611249245, 133.925026148676, 134.515531599826, 127.688434754874, 126.586561727253, 128.384854408697, 134.745725554168, 131.449136188213, 130.366630765623, 130.442013506741, 132.466286882538, 134.662877439272, 130.326739786932, 129.553828137971, 128.134259502226, 129.046925241854, 130.662940217772, 132.496010061893, 129.522141796299, 131.366217880768, 130.906999200312, 132.809948804416, 126.768921973301, 134.160818259115, 132.751774058012, 131.743796933374, 126.949600625394, 133.760551572812, 125.365483800828, 128.599739741353, 127.163767098833, 132.802563739417, 132.035482787851, 134.969612346535, 132.060877587309, 132.118900355446, 130.109273325611, 131.466037811948, 132.245444880141, 128.55745563072, 132.061909396561, 132.751830300898, 132.542914523834, 134.037723485767, 132.382586883188, 127.826741126234, 129.439701376134, 130.712414017709, 128.957531052106, 130.397147264693, 129.381160698341, 132.587659883483, 127.280305828215, 130.91087621989, 131.081636876678, 130.738328920864, 130.234895873879, 127.360885850404, 134.285998654251, 127.924379193034, 130.305964932339, 129.406917984111, 132.920339394213, 132.70120548664, 130.415552204053, 129.125141349458, 134.461929620051, 130.492316889567, 135.485346124024, 132.297750755027, 136.584230439827, 131.635208391101, 132.9891283369, 131.582801113168, 133.949155587719, 131.266686112714, 135.327174848937, 131.700476350259, 130.001623038341, 131.1963601003, 127.785847141537, 137.52389027004, 131.029710646669, 130.63190308134, 131.526413534711, 130.712767670843, 130.770783344602, 131.593784625785, 130.659025326598, 131.250792682202, 131.367317296195, 134.055144567139, 129.346689726552, 133.384277084435, 131.771986455896, 131.057318794368, 133.219312185487, 127.412255434745, 135.307355310271, 133.586088023738, 131.180352658071, 134.432707424496, 133.522361344572, 135.643289409922, 124.711514820383, 136.194480687468, 134.608763178082, 126.352334824937, 136.451352932729, 131.747353295914, 140.255609061266, 134.729851454428, 134.929467951402, 127.222066252255, 129.975504653874, 132.116678713651, 134.640151449111, 130.696432341198, 135.874581998449, 129.586758746095, 132.201128515145, 137.066646533885, 131.796159982501, 130.044857049208, 131.478152661136, 127.655218503178, 137.491201445621, 130.849481724487, 133.562648940684, 130.748579996854, 126.372148829973, 129.014027188165, 130.050708266069, 135.991557117691, 129.693618128838, 132.334020812748, 129.296820426257, 130.081326557243, 128.29408066306, 129.448019507071, 134.253972698528, 130.794109284032, 126.911811648163, 133.442560898719, 130.249966408156, 137.171069989227, 131.476165789328, 128.175037075609, 129.982837049833, 131.19973068435, 134.093372854903, 139.34229826414, 132.187274627486, 133.161528025114, 138.471569505608, 130.211964298141, 129.867412547364, 132.354115260443, 126.696983679881, 129.220576096223, 129.525746762946, 126.578081781768, 130.795219028275, 132.968311806254, 136.042273694849, 131.900163069081, 130.141331979975, 128.879311115395, 136.969485411104, 129.964308508933, 131.701989094321, 126.164986847753, 133.495578920006, 131.859752757665, 129.512404911102, 128.417132681303, 129.637889292958, 128.777774460924, 133.17350258599, 132.485398237607, 135.984192740315, 128.855672877619, 133.77866670859, 129.738783670097, 131.272640695039, 127.813902115092, 133.046127683978, 127.261261957367, 126.481987430139, 130.474278482897, 131.044684417328, 133.012854065027, 129.866971594951, 136.906620972851, 126.552563873863, 130.967035247184, 129.132216810353, 134.478771844571, 127.869164260086, 130.84508843415, 131.563399858777, 132.279552339957, 128.972093197754, 133.22387977744, 131.463530743966, 125.230032921494, 137.735694071987, 127.366362098851, 136.889929510715, 132.946345688618, 137.58694638692, 131.595643140878, 129.177001367812, 130.30991141786, 131.171619915957, 132.881704678541, 131.045006706678, 129.694161989229, 127.162344291183, 127.553689440926, 132.821134021586, 127.353269286844, 132.455060800234, 129.375510647957, 133.564113465349, 130.391854944511, 134.351136178559, 132.405457325527, 133.88042526622, 133.001249423603, 134.532191020044, 135.470362081639, 126.201785405786, 131.247064918108, 130.207482434179, 130.016325801354, 130.890473984299, 130.601292497646, 132.561847672803, 130.500394270431, 132.103373320653, 129.702173124724, 127.355420054881, 129.504125552365, 130.059076131121, 122.760928819868, 129.746128172971, 129.611962791669, 133.512159740483, 134.480405224426, 131.036502456429, 129.936795918708, 128.721680715961, 132.765286580146, 128.832775259516, 131.193087967606, 131.064095276947, 129.494916664678, 132.908473809848, 133.157735070747, 133.150339165599, 132.59147489656, 135.099994903895, 129.196849184751, 125.598860330401, 131.49905227569, 126.97089804192, 133.783255545451, 130.256137633861, 127.933855586829, 132.802241654822, 125.874749866649, 132.604686727701, 131.455537872996, 138.818633460583, 129.214306921484, 133.23150879912, 130.300193326236, 129.989677443895, 129.127420493037, 127.798967645902, 128.623574854833, 130.694698113728, 127.832731111844, 134.174155975777, 130.947135285795, 128.251744241668, 133.439918316333, 132.747854383503, 128.080717374736, 132.027368022585, 130.363666106203, 129.95860530269, 133.107486169505, 135.380636970858, 129.537662245875, 134.652489208684, 129.539812965429, 127.601585812864, 130.540870982853, 124.845889268033, 125.113101782994, 132.260491971063, 132.975349266305, 131.503954068838, 136.707620889613, 131.6456155816, 129.441578164302, 129.630813060374, 128.525999888431, 130.280389533943, 135.402022884053, 127.399489906106, 130.369830957418, 126.36052583237, 134.137000828386, 135.33809556049, 132.931493524166, 133.658514002668, 124.561591447815, 131.308068165863, 128.211665287063, 137.14519414224, 127.854637744509, 129.730165252818, 130.157484553999, 127.0502544458, 132.599571700474, 129.790804508844, 133.106848413276, 128.583612791578, 128.355804321533, 130.6694031254, 127.996035526395, 131.838474162737, 136.719212474903, 128.885626134312, 129.590594090376, 128.311698083372, 134.853437406777, 129.635298635404, 126.163361753028, 129.739946394225, 126.766917926439, 129.307818241256, 131.626456871911, 135.049288539919, 128.320261260999, 127.230338811936, 134.816292185124, 128.842816619429, 133.635548867892, 131.603285802019, 131.515777386553, 131.371597687439, 132.047963683995, 126.32326805286, 130.117117456848, 125.657406731927, 132.135647455574, 130.135273607279, 133.101437746387, 134.81891464854, 135.941587614559, 127.927457312174, 131.450562361576, 133.289957044308, 129.485968613025, 127.473810416309, 128.224112487685, 132.652353984108, 129.762040049931, 133.378461733194, 131.089266175326, 131.526423481561, 132.332752022987, 133.798861342275, 131.058294435099, 130.884631759996, 131.59654351375, 131.360959410348, 130.45744560853, 126.857679391628, 136.009340236473, 136.093356641217, 127.361496907165, 137.289236157206, 129.767796121845, 138.304027433106, 131.009558826654, 134.940797377851, 123.56102518402, 129.11881618229, 126.120354556165, 132.597229500537, 134.770512790811, 130.067528942913, 135.130570532583, 134.500352086716, 132.546506922231, 130.856863242978, 130.735165119682, 126.411833608013, 125.671660515292, 131.105289959328, 129.747101520558, 134.305454633774, 133.843975994515, 135.782513254144, 133.016081454525, 135.062082606935, 133.244022009925, 128.079761744289, 125.922554347915, 134.095581652728, 133.189570348688, 129.528826616076, 127.183103254367, 131.422742592659, 129.958422926093, 131.086442625121, 127.431316055579, 134.048611788688, 134.083919108502, 136.856135932101, 137.441763983741, 138.683419358213, 129.068892028102, 128.651758212234, 129.842602668892, 132.907491564285, 130.000559024068, 130.606666050412, 132.217831436555, 131.724487295402, 132.028111387147, 129.83696730899, 132.014165599144, 135.40377898868, 127.007067008922, 130.40074420459, 128.012309214678, 131.675133151246, 129.250329084669, 135.812901496085, 130.11303198105, 127.927725587484, 131.175733226715, 131.046756035401, 133.228426147658, 132.887969937069, 131.5035201364, 134.538580680487, 128.538841315697, 128.511496851028, 135.677043526558, 131.579254906874, 131.753271912219, 129.379869199349, 127.83349699197, 133.782690195154, 132.820074092658, 134.101029438645, 134.308759846811, 131.741526519117, 129.388550779188, 132.673892753873, 130.981263369148, 127.007302775871, 125.981371535407, 131.804024340888, 129.692304982929, 128.372799020683, 129.909477134141, 129.456639242437, 130.661582896641, 127.807909416131, 128.73447085393, 128.393068727905, 134.575290149564, 131.212777474277, 132.307288073245, 130.75713051536, 132.489302118445, 133.003247900793, 132.590485471282, 131.317289292384, 131.990522043828, 129.935663498233, 131.294769991047, 130.119732575703, 131.300156877447, 131.402245869175, 133.635065978301, 132.233563817669, 130.130148479591, 128.905587323254, 129.804625290121, 133.981259564231, 125.643659887229, 127.6268533389, 128.673667728231, 128.31644326034, 130.191150242898, 135.997893423655, 130.32487010714, 128.948552766596, 130.88284349641, 132.91357058742, 131.698482905907, 130.778987714481, 129.356342165864, 129.703610517764, 133.249401002875, 131.803416684567, 130.054759897765, 136.298734860048, 135.343528541931, 130.983519468246, 128.954253324595, 131.378254699932, 139.161936808715, 127.998440497265, 136.627799450434, 126.52379446365, 129.32235393546, 127.835886916888, 129.631818580032, 131.220560435511, 126.956916266518, 129.192853769166, 126.959998186363, 134.988038570883, 128.955954970389, 133.559905918769, 130.441847342455, 130.141864068258, 134.67547663102, 127.907094900261, 122.925324812879, 128.62180483625, 132.136354518604, 130.157662439384, 133.702094256667, 131.658724982119, 127.146062882189, 127.73127300955, 129.532298335319, 133.514372321852, 132.107830559065, 128.138373781636, 135.959830413545, 132.602990927849, 132.050871922865, 128.782795730057, 130.31305693557, 132.593849421266, 128.469214490521, 130.417697212085, 126.400313044512, 133.052566057195, 133.987223426292, 130.514264141672, 128.825964066392, 130.322627136978, 125.631589514301, 126.895805156873, 131.941408866781, 135.19110055804, 133.989429062548, 124.482364599962, 132.985964771735, 135.130269500514, 133.749152092711, 129.132223497915, 129.685519916096, 133.389165418668, 133.325998247338, 133.329854615993, 134.448030295618, 132.259356653718, 131.339612160866, 132.530264766924, 132.405008959467, 128.507378750366, 123.286545012379, 134.899418383536, 127.354974058655, 127.105575092996, 130.157079841316, 133.236754982228, 129.92682465946, 129.825394487798, 131.76913328736, 128.371489593929, 129.685399593646, 134.274308058242, 126.268714215538, 140.160394140486, 129.024760951725, 129.43639793489, 134.364397669214, 130.746573834361, 127.03535764983, 130.197733968763, 136.125834144396, 133.766523414789, 135.74997664081, 133.479151474557, 128.736425233117, 133.450046005003, 127.360294724637, 128.051546328844, 133.72015686105, 130.446741248322, 130.227214288618, 133.554426381763, 126.266821620535, 132.984276390442, 129.460413675144, 128.472907632748, 126.877275058572, 131.359147410259, 134.831010238397, 133.614265436884, 126.156609022097, 131.302367711128, 129.049673276337, 131.085336922818, 129.623385300942, 129.500478325475, 134.258100257142, 129.459341800583, 130.184323324566, 130.673578006576, 128.285231910752, 128.794225531149, 131.414453100056, 128.857356332291, 131.348758799588, 132.151137651021, 131.477301415461, 127.953097237137, 131.331802819615, 130.607554512895, 135.97607409004, 126.221721413236, 131.768297814727, 129.216730183735, 129.755807911076, 128.862546145786, 132.164098607377, 132.041330973026, 132.11486846975, 132.821765532832, 133.59337306861, 138.734349078822, 130.843699088196, 130.357717183208, 129.825633080238, 134.358792668903, 130.408027505206, 131.426553192741, 137.783299645335, 131.616177484068, 134.91269307896, 134.649367363977, 138.770208896408, 133.476571392106, 134.045955919542, 128.189292210095, 130.863972286977, 135.626535328109, 128.00597851037, 130.347528215774, 134.681353155721, 131.262207387412, 137.506664005085, 132.016648884679, 129.434009039972, 125.850177147262, 134.663325176956, 124.03671561602, 134.801766967553, 134.486805019475, 130.110658717572, 133.259373542736, 127.897733174439, 133.785112975078, 130.064271466341, 129.449070019168, 126.936856695702, 129.018344510005, 132.6711991782, 130.052895108888, 131.819792619771, 126.708466417024, 135.699481243532, 127.882910098284, 128.179308938567, 133.686083348842, 131.137506650084, 132.995324297768, 134.394805728994, 133.956771268126, 136.378440565035, 134.301244038194, 129.940181464521, 131.31967581435, 135.507542353257, 131.747248931764, 133.592329058597, 133.688473940871, 127.143875790431, 132.914417366561, 130.242199720727, 128.869274695205, 132.625271087725, 129.52001925945, 131.013524836264, 130.604363836003, 129.156600136928, 134.141443230789, 133.295355553534, 134.473075313208, 130.21228131366, 136.06955513297, 130.939457440023, 132.782921997013, 129.500974468439, 130.434590411926, 130.36740534165, 129.890463768991, 130.65021164664, 131.747777932102, 130.269468176855, 132.427041957539, 133.363209132144, 130.283267794821, 129.915056982836, 126.196254237848, 131.44048705633, 133.313922770953, 136.309031496345, 129.384102347231, 131.86317410126, 132.872647876326, 125.397337269844, 132.827907437246, 132.445818481975, 131.172356090402, 135.090125310657, 130.773741574819, 130.356515638987, 134.075068716011, 134.472220730546, 127.989080617182, 132.780167760306, 134.720283698827, 126.166514733148, 127.93091894779, 131.110180705743, 127.146376234737, 128.153050060077, 136.871193270669, 133.073519731685, 129.47836659698, 130.561195334367, 130.73040326341, 132.756425186483, 134.76668279609, 127.562312814751, 128.809872489821, 129.544290021759, 131.742839254232, 135.094122017405, 132.425325431735, 130.550937537511, 131.454507216343, 130.66446797258, 133.115897492583, 135.975747436079, 127.782177690993, 128.430098527777, 133.910752194955, 132.277715725555, 128.007409440951, 130.902026746986, 130.387412342381, 131.430007500398, 133.224914796431, 126.409834080224, 131.99703580497, 129.55941155574, 132.997751538982, 136.41788168762, 129.287053234268, 126.018561761622, 129.485175036685, 134.299543809727, 128.890498753627, 130.721127598331, 134.671291078299, 127.713658637466, 125.575772258541, 124.947090888694, 129.644426329392, 130.387875014986, 131.589304744449, 131.736202728285, 133.843642624602, 128.173398286807, 133.577678718183, 129.10805481309, 129.590976081665, 128.853575072579, 132.373704738545, 129.108667127565, 128.09864296014, 132.070724079347, 130.391991208141, 133.400178872174, 135.357179380513, 132.487015669207, 133.81115780069, 130.718942247893, 135.468324262611, 136.619743216384, 128.627736455538, 128.002569464699, 134.617705777441, 131.261978530871, 128.857109087119, 130.46570113564, 127.303933263191, 127.301424136799, 127.675579902554, 124.913560645558, 131.43425693398, 132.043193219891, 124.281855980832, 125.64463766411, 123.888157938144, 131.599089645737, 130.971695401309, 126.769419655438, 129.501630082507, 129.697528220911, 127.692599186028, 133.265960238287, 132.050692346662, 130.058904260867, 125.74010411217, 132.757540307996, 130.376862168287, 136.044344883321, 134.751556510166, 129.209763644917, 136.450197599215, 129.282453624411, 129.296550964286, 130.088694149632, 128.101378554905, 132.851212282085, 134.877554902456, 127.706350266128, 134.071103150839, 130.703013177222, 138.455014954864, 131.528202307287, 131.631281670083, 131.944169267161, 132.861422426379, 134.167122650093, 130.403788341608, 123.231234946899, 132.832806961092, 133.425837995929, 131.253460724913, 125.605479487488, 134.624695282124, 132.05318803566, 134.515369256228, 135.730741185023, 130.202953938239, 131.748532139863, 129.947955963068, 126.143227356021, 132.203800201634, 130.618205554886, 134.48230747587, 128.221440404854, 130.708137105116, 128.414810756003, 137.331858732055, 129.376829136528, 130.243903054491, 128.135103024678, 127.620860021406, 134.400923683277, 129.340805221313, 130.58179719158, 126.350091715864, 127.626654498313, 130.38481062841, 130.023264166059, 127.897393297424, 127.099006904857, 129.100245290728, 130.751767035016, 133.585773460557, 128.316585564365, 128.88866945403, 130.269593616737, 133.073634578067, 130.396518186661, 132.685671091243, 126.879957829165, 125.034950893896, 133.244959346059, 134.346935313433, 132.73125475337, 131.313795753456, 126.949768739941, 132.874053244772, 133.579557562372, 135.154384858519, 130.380584229746, 131.049975247228, 130.770311900424, 134.564427605737, 129.251741150776, 129.277777124844, 133.080618622303, 130.322223363032, 122.741307066169],[370.341522039383, 317.954690382521, 329.148717460558, 346.377601885807, 320.345220962104, 349.58352492914, 354.984977364744, 338.059520187573, 339.348986210498, 337.133582973405, 342.443159705466, 346.30267068709, 347.424773150236, 343.978043357687, 361.781301091639, 343.763480557804, 358.880774342531, 358.523600026674, 355.367268910783, 341.048716618646, 349.464778952256, 370.080638746756, 343.426753150713, 369.300328829005, 363.45268900821, 374.441826027932, 321.147198586907, 337.093888902951, 343.929511945668, 375.269327903753, 376.78177917486, 342.910395311124, 330.182252200882, 372.437849472589, 301.46062703111, 356.8326010496, 382.547710363425, 319.584488820209, 330.496368335357, 354.787949895212, 368.333001471766, 360.645528168347, 344.81907596802, 361.847268526912, 323.894738249162, 332.09373426813, 349.507754173288, 367.628868679713, 295.192266948239, 346.122633485084, 357.745113357279, 343.874694246224, 339.178555046886, 340.15526357345, 328.058950805589, 328.796387629584, 350.729570046933, 317.179323969558, 326.880466190045, 347.426766480993, 381.81674908115, 321.939138229176, 347.95349226841, 330.875827259852, 380.449271795642, 341.495505398675, 341.394499512078, 303.17356444406, 351.573862081454, 297.760332486218, 331.022450994699, 364.430190417611, 352.232117267393, 322.83785340657, 326.095181450966, 360.791202696708, 324.534657137514, 339.460508682517, 358.157138996535, 354.618784262635, 364.75154634035, 332.901456789474, 343.897405303619, 331.077269256686, 360.422136071515, 369.735347168311, 343.605717493053, 349.09643291806, 360.801492789562, 330.982381168223, 349.033321173677, 327.669146721073, 327.160266346596, 343.712576764023, 329.09470371731, 330.585708376288, 362.453570927249, 346.15057222023, 331.553604388579, 327.840947451696, 335.444290827153, 319.816458891868, 333.780161648802, 344.763662966156, 369.441199235184, 339.382725679031, 355.42929043133, 312.703336841459, 332.526205140718, 333.854508786649, 361.742623240644, 356.641154945339, 323.089916296988, 363.263404990025, 347.026665140672, 315.499237476714, 336.447952924006, 322.032243768244, 373.196739433105, 374.41320731785, 340.962303852523, 344.88708669815, 342.068961232676, 346.34185099992, 339.172015562878, 355.282501739287, 362.689654293984, 345.382806477326, 354.449717268684, 362.721814134824, 354.664375825679, 350.526634691218, 386.283502599508, 360.349135737188, 339.955073623634, 363.522766487575, 354.40514131417, 355.604652375825, 319.741099823132, 343.601774648727, 387.615282677085, 361.675194349169, 348.308110702033, 323.804798541566, 341.460270788601, 331.344380281623, 322.423174475007, 346.528612720229, 366.995193846925, 317.065311819197, 351.748231040221, 330.725034758471, 326.574254673738, 362.596332979132, 332.355818008633, 328.726165651148, 374.542179994508, 331.670089701316, 353.410964230006, 353.254173798096, 330.502263224293, 316.511033151844, 352.152516801398, 333.64480740162, 337.923237715497, 353.948264359392, 328.533753706349, 376.50778466409, 305.592840931042, 352.153229051235, 321.615097535762, 338.401530631745, 374.753753539822, 336.448434152133, 340.995077822686, 322.442589827684, 347.88899013606, 351.372967634177, 353.39123860625, 349.775043930245, 320.35246893861, 337.813227607266, 336.728419710674, 363.643287082054, 352.410268896186, 378.101215203275, 355.574597588782, 337.068299105702, 355.063915568273, 340.721064396007, 355.213437762056, 372.113157222369, 358.422585393086, 332.722408572232, 348.08348781996, 328.338539143184, 347.776240110824, 315.259359066378, 339.19107318328, 328.60397364315, 353.530768932134, 323.946705298302, 365.307776612697, 342.084076832396, 350.863282656696, 325.235222639582, 347.575517434995, 362.955183848214, 364.52052584599, 365.180088745168, 354.386136466715, 317.238171537862, 377.970049344967, 350.507259909287, 355.041366015362, 369.637184808592, 330.41074422434, 362.340313919955, 366.110084957772, 339.453849723004, 329.782119808796, 363.835586317199, 355.572888910489, 338.783148855606, 333.975886600209, 337.207783209934, 336.504907124311, 320.636567060745, 372.943126195442, 339.903354327286, 339.437005504336, 351.60271403933, 362.59055167202, 344.314766162271, 348.961983165947, 340.537406067161, 328.025857369972, 343.294261045162, 329.322650745551, 353.228269352554, 328.898238866367, 343.722986508332, 338.710578592927, 329.65259980312, 339.893675986832, 355.865029762311, 366.325448270937, 357.095092261435, 367.985654762952, 364.838493955436, 331.729844648711, 351.055255325925, 326.259453229532, 338.877257257705, 335.850141585595, 377.085268565889, 340.015105145497, 334.470412690649, 353.156660090806, 328.611864506155, 353.176018835437, 345.039619290765, 315.761985231147, 338.302194454343, 351.232297415893, 337.404030889713, 318.151142539558, 352.619910046011, 354.671226861743, 365.019612487729, 345.21748621804, 325.095868944108, 348.007528412609, 352.394561677916, 304.424990909816, 342.631217285349, 335.389573973105, 360.615872692986, 324.425047920942, 349.57706878691, 367.167629397973, 341.015565534303, 380.473128917718, 341.045638625139, 354.573684695971, 320.139115223485, 331.666547748727, 319.373665865437, 354.673779176659, 343.967172619403, 355.703977202889, 308.091137562741, 338.618214859849, 330.551862093567, 309.12546846058, 351.912848062182, 333.81609138611, 348.107407831566, 352.414180035347, 342.671440595979, 353.282794757862, 331.796034625742, 374.769376359898, 333.437990234517, 329.49768557246, 306.008398858301, 381.819262917728, 339.514157583467, 384.34071340659, 353.019812988542, 345.61295526269, 356.588497749485, 322.913922994525, 369.626776136509, 350.029027352184, 361.339509396144, 347.689914561649, 367.513861784622, 332.399905391851, 331.17809777778, 346.782450656137, 329.836101104817, 339.748399985335, 341.119394337409, 353.090520898643, 341.434059820832, 316.87175137809, 327.187245939015, 366.731843046701, 356.42668284091, 353.902932631646, 322.766617258669, 335.16253183187, 363.312283572974, 336.636143618454, 329.476701744502, 356.687429663745, 349.747330475437, 360.194608653006, 376.289129666423, 336.570519325895, 351.610039837007, 337.86784021603, 336.484743559311, 346.660700491869, 340.312086918184, 389.377303088885, 350.506018284103, 338.427182323001, 333.53427862335, 356.754644593616, 345.663551149926, 333.606403772095, 348.273983808709, 324.015421800543, 334.747515966223, 377.007602521081, 330.504523832863, 358.308012083976, 326.580262946799, 351.564755157917, 357.085996632872, 346.020891040274, 347.521784660404, 327.978586919503, 341.140610247655, 373.391710463645, 358.846744086302, 339.720234348725, 342.825071274219, 337.670392404135, 373.743623207139, 329.957829619649, 325.069581540818, 340.518596280192, 345.23380164364, 308.31009629353, 309.100851363549, 327.025901326341, 359.504871351464, 332.349401032438, 353.391425242147, 361.974551703854, 364.758950394552, 346.450830043495, 356.581289505258, 363.855557181157, 342.378922836432, 326.478655383778, 346.062481671886, 356.348933685428, 387.457718427282, 329.943859653109, 329.171244018584, 327.790357243444, 356.784079407447, 345.848110499976, 346.110639017074, 318.122163396022, 352.216057848503, 317.1072671832, 380.177550217949, 304.785013368956, 348.299655165945, 339.832741621479, 355.019823971569, 354.012132689334, 358.305918542574, 357.484809262549, 356.528599701282, 361.151510781554, 364.02884971157, 337.714544816463, 337.373231431097, 343.930791314843, 359.273327529069, 371.205672680636, 325.69797049294, 357.602003869706, 339.334960738373, 347.668131166092, 363.865195988032, 387.834383751966, 344.843343261273, 363.831477810611, 375.892264076552, 332.028319843048, 349.108203579899, 348.348843909984, 368.22442122797, 338.065257697896, 349.114667207524, 359.81354486589, 343.116718323193, 333.517449753028, 349.648764150674, 338.595577054178, 308.061518578767, 333.357891289782, 349.425433505756, 355.955656780645, 349.728088443337, 332.047830203157, 336.724946664792, 318.243484293922, 322.502198956087, 333.793253350154, 380.361853740938, 362.295538208063, 352.667957467844, 367.126036558837, 359.903810117993, 339.615592625098, 330.184598492172, 312.480906012007, 364.627266326513, 366.338616619563, 346.572482603932, 314.934476893686, 357.899929124055, 328.339343657941, 297.641501981159, 353.646627677081, 342.947489918703, 349.392194977471, 353.935620372928, 333.59287324601, 363.672192796863, 375.067857258976, 341.33395657799, 346.943793940783, 365.992242313696, 349.803262102064, 349.475396607595, 348.599394360412, 338.21896908925, 343.371525612365, 368.614443037763, 343.413713289484, 346.561397036558, 325.5003930094, 344.791589269418, 335.878401460562, 352.821733783594, 336.66499602538, 367.717779449333, 331.306101808046, 349.831215206424, 362.500338339801, 297.543905673979, 359.558977697098, 333.254796218041, 342.612755754443, 342.194073697568, 351.779333829868, 332.791954257103, 336.222572501716, 352.787933259622, 318.909168675429, 347.304120802093, 381.516140354886, 325.692790506385, 325.292439700477, 367.260727590028, 346.590670991091, 334.205343166366, 346.531392715681, 363.878747187631, 340.225568726432, 355.974675461415, 374.832885404571, 312.061917085807, 353.209025358998, 345.90902741002, 358.713667926071, 342.975103908912, 362.386941343698, 336.697054050618, 356.404113351592, 322.169862641375, 349.473609769646, 315.307840095011, 323.717960421224, 371.063776800846, 368.274190462945, 367.652919318635, 334.544702557839, 314.995434992091, 374.424575338844, 338.764680156368, 314.045644345059, 340.398044360026, 344.234517825512, 369.714037817511, 385.192574906335, 362.974769090072, 360.223804684942, 313.298508078576, 330.702040445397, 332.930363809925, 356.956290097856, 331.073298771852, 345.774571743241, 348.907329399671, 349.919572039744, 355.589145392823, 349.323693502672, 335.025549081066, 322.459941739747, 366.218155391424, 347.229632510093, 375.876683764694, 340.564850721435, 325.375941296499, 339.267870610108, 344.485050468671, 327.47134903998, 326.08465247431, 348.540979140612, 357.858362104096, 349.643355766072, 349.840561298484, 330.665832235285, 348.30138461793, 345.537717958156, 342.500712244151, 366.14803818231, 352.574817962138, 374.437868143249, 367.725533748053, 311.550571370427, 343.499966008838, 338.569618937032, 334.204283316308, 304.342344206458, 309.997948663684, 338.774238360884, 342.427100433407, 312.498692630184, 349.427271199353, 332.21548141511, 340.293834034783, 360.309435857194, 363.213049644559, 347.099054344242, 387.676628544481, 376.69497188186, 365.986283258849, 360.207332685057, 359.901450327933, 332.868833759872, 332.313596085525, 329.66761050514, 344.927472669039, 386.94615690286, 354.8105982373, 345.670838648287, 340.278043642706, 347.207969633854, 328.212788475036, 326.485086759963, 345.490759905134, 344.364798715653, 337.852340065757, 366.807432927458, 356.317221953414, 306.484167920282, 358.142101465049, 359.379072435698, 348.759666115027, 337.554312250613, 356.26507806869, 359.326481822984, 382.619493279614, 361.206352244517, 333.099581439343, 322.559057506708, 372.90789357881, 361.015393697197, 291.407470530663, 360.305822764135, 332.554350574081, 374.456451289785, 308.689889838959, 349.073099313768, 343.672385700416, 335.579374168491, 324.908446867674, 338.476914712486, 360.046368110934, 309.89824482748, 339.416138122291, 312.536023674891, 318.754492461211, 343.654759668826, 343.983332636726, 340.130232152923, 321.62277763263, 371.226624883641, 364.184276873141, 358.51371920545, 378.150999861188, 340.01057908219, 344.839485872122, 363.00259148863, 359.594264407258, 340.32562145929, 330.50859938141, 371.624003492214, 374.713117025913, 345.28854097279, 339.649289690609, 344.145312837346, 344.161509072044, 339.191334773084, 336.402106193251, 325.719399324006, 353.060322559784, 357.267944535442, 356.745901553977, 367.747430096202, 327.651608045713, 337.58471819822, 351.468279714448, 336.459677748238, 339.648164965168, 336.899846791256, 351.319298195282, 336.608028000497, 330.049210085687, 310.82914591554, 342.031234859379, 322.404249562163, 372.260960988369, 333.32632017807, 351.695416339416, 290.028796537887, 347.460169532823, 333.476039799705, 318.252675939685, 357.071822014175, 339.088339276689, 304.557345905452, 369.033718164678, 333.298732593662, 312.84072432183, 350.111573206864, 356.471321583219, 364.564013822459, 342.064702817099, 346.692460086022, 371.891679060325, 334.637773021523, 348.788331395962, 340.811944310231, 340.115309657757, 365.882744215438, 340.150065819137, 344.117076274903, 361.970001741048, 341.644772124372, 373.725816743565, 352.716648403555, 312.696890337652, 328.316146675712, 361.383069848258, 309.695076775145, 354.866172550993, 353.545294096773, 370.324100727281, 363.006741992515, 319.159578350221, 340.002862993429, 338.835579089671, 363.457127217331, 341.532889988554, 319.655080695317, 338.2382972765, 337.80975216449, 316.289232732187, 358.291350738913, 314.434047069206, 348.541359966588, 342.624472065363, 335.739706913634, 367.628857103367, 353.78395526517, 325.979717142341, 341.265355015104, 360.005404019766, 323.442096870587, 318.131415475018, 321.52958293062, 359.676457171774, 323.369553498846, 347.658919861525, 371.247829694078, 346.153768428343, 336.310679405351, 332.299455736292, 369.422024597669, 355.542055990818, 329.817934770928, 331.062635963717, 332.167902733308, 353.253699118851, 323.424463171059, 375.862660964224, 364.679022375218, 339.686736416616, 368.393412364213, 343.569973983909, 363.0307710021, 359.379229601847, 342.708684958214, 366.373639650596, 371.523346332325, 322.97248746493, 331.802560364711, 313.898544740047, 355.934533647872, 334.895253579012, 375.977910670182, 298.193781785641, 327.573550971123, 352.045814898869, 350.636792968, 347.667436433913, 365.401705714676, 341.990075776764, 353.175913838755, 364.911439441686, 339.276153744325, 345.882943358295, 354.720871047034, 308.957302999746, 340.094892883985, 348.403077735465, 368.938101962035, 359.972923832068, 355.437817623595, 363.199249716613, 380.866280073182, 321.287765321684, 357.98178967083, 368.001146906505, 345.855915672049, 341.646912766434, 323.711249052971, 368.404631825764, 335.826192597293, 347.977534171008, 307.139698542197, 334.838038694606, 363.559650256985, 349.189250799541, 365.173581931696, 359.998829292706, 318.192123911433, 308.909125142547, 370.060306428483, 338.105311913329, 323.85650350639, 333.424690719784, 334.620669254609, 342.011189369784, 343.385297743473, 350.142085182634, 366.900639893494, 359.321294231917, 324.709121710529, 338.725985639234, 372.911866848557, 329.164631216226, 354.391782145333, 334.035463737756, 365.327887889222, 390.92818592395, 326.430541377206, 325.855553223777, 334.352229594239, 342.131506207729, 330.803386731342, 320.689616577983, 350.460223637747, 326.294920309964, 337.372860986062, 332.940677574439, 350.048502388446, 314.057558945971, 345.687176976739, 345.32459179162, 340.226438760526, 346.83100223147, 354.558409366768, 323.306448409755, 325.851569929634, 382.992983731633, 352.076703215678, 321.558317184967, 334.573214911583, 373.231472686561, 319.797150868844, 359.593506449058, 357.472102723337, 348.465283417135, 324.70443451024, 324.402683474198, 321.588493990188, 356.814578527485, 333.1459944806, 345.955341429917, 346.824890171842, 323.765536937276, 319.146799000511, 364.541549289398, 306.828599225146, 316.727549752561, 378.815764614799, 335.703158689037, 334.783393207787, 375.725999584643, 353.939340047198, 331.277262291984, 345.421515476692, 331.523202483799, 346.006094966909, 339.758684655873, 320.907175037223, 375.864041365677, 371.029804823682, 370.309828599248, 342.817744578005, 351.094088029983, 364.791744190658, 362.546347895164, 365.064153839185, 361.350427369784, 345.919856007294, 330.72055249004, 325.026956405394, 315.5657483727, 344.608783979026, 349.808845355332, 403.038566088669, 367.954214079849, 347.729747111561, 338.43035032157, 350.491267345757, 326.73059866206, 340.255361816777, 345.332607155288, 361.12031263659, 345.3451837574, 352.650081027946, 332.256024682898, 347.435600704958, 310.431209704254, 349.085095537571, 314.782545401024, 365.106731388694, 336.585557575533, 350.870292528555, 341.495140161925, 349.568399771525, 339.24606278855, 335.937344625318, 310.873569327991, 355.463470301976, 339.756484841782, 335.327298316714, 351.283727753952, 334.223762999091, 339.356215154183, 339.103587353072, 323.969104237587, 374.141975882485, 365.943513196787, 366.846282679652, 350.394613019454, 336.247149365756, 332.554089763039, 342.558721237223, 324.170749574389, 386.123919743308, 355.271212002193, 347.868547497445, 386.012233301856, 341.309981214867, 327.611826565074, 329.835653420534, 350.357885063084, 341.009077799956, 343.212755858934, 347.629230177816, 340.693503671282, 351.770223926332, 330.029744580156, 350.347204159372, 324.576328258634, 335.738515182422, 353.721843654768, 353.724300164105, 369.363335474368, 366.261836557347, 343.569084963863, 335.757763173735, 340.123483370483, 342.155440269322, 330.385802031225, 329.745948946542, 346.129475411303, 342.020352421985, 338.507800833499, 364.620315218843, 345.635609271617, 328.656817567656, 361.794946121517, 325.557495391257, 360.955724417266, 326.76555939667, 324.257108448935, 321.838497024839, 340.174710772526, 356.167892835508, 333.302544725956, 357.351290859258, 313.815815965405, 337.89485255987, 356.302211456196, 320.88577795875, 367.190982225815, 372.217903630951, 353.119474176305, 330.905846749796, 325.22181307485, 307.904249956327, 377.954171931565, 322.234906929778, 320.714669262556, 315.591154771962, 313.421322278569, 338.121674687107, 335.099881560853, 361.15253962761, 336.270464981778, 346.044881356077, 333.136655773806, 353.797693371974, 362.40691842143, 365.133500307713, 354.806287058334, 335.200226337591, 301.196025117064, 354.205775917067, 324.811648373487, 353.151180062427, 326.463222046297, 340.447591657308, 357.047220226922, 344.392248197213, 387.771902365592, 342.700120299046, 365.629589813828, 346.831203879413, 350.866439123649, 345.40241597058, 336.551393731323, 345.306661564134, 359.616982293932, 356.844389038818, 360.930445268268, 356.439370897922, 307.721470451569, 320.607274395087, 349.213017592196, 354.863699312156, 331.618245902298, 349.218437006013, 313.359544007369, 318.874024042373, 363.076717986196, 353.721849590146, 380.055846874851, 338.256821194941, 324.445868709387, 335.709650789664, 362.672161125936, 354.763210529765, 344.594263842928, 336.93076935221, 350.961756772658, 344.286527097873, 312.842052920965, 339.781112504857, 334.999262837955, 310.873526990845, 362.450768521053, 374.109757981233, 331.730991282904, 369.112406028997, 343.024564211745, 357.74976433853, 313.726405934544, 362.489588538436, 344.13332053502, 353.540627495683, 350.21474088445, 370.982440658367, 352.859724024916, 341.114795196642, 352.143957390879, 352.025855308266, 337.083783667192, 303.177060575847, 372.651725837034, 341.877636173825, 338.911631933043, 365.050714863262, 351.722692360173, 358.744106689114, 330.69070191068, 353.010456215864, 340.925469013845, 371.191483996145, 354.364700246395, 372.699518127131, 346.175249923574, 349.774778102994, 338.584478449257, 353.393728205783, 344.342785350771, 349.254905952601, 365.929853028688, 335.169237162552, 339.866418313025, 357.196678748388, 356.890422484357, 328.355669568241, 360.711871540252, 376.1108686411, 332.189721809716, 354.977139394802, 357.866748277235, 331.56068605072, 370.509676127694, 337.733295976857, 354.33239913182, 349.504186132433, 335.739512495709, 357.739347762014, 345.124861409193, 327.40891833162, 330.941314824574, 335.409239713098, 381.958310380618, 358.627600677725, 339.649112426316, 362.385777873186, 334.632712113871, 306.076257164112, 328.146722672338, 360.277424920208, 346.036878999732, 346.731749559039, 337.946292383448, 396.785572921447, 333.068510688212, 359.791691334199, 353.347121546379, 326.308223133589, 343.427087382472, 351.690369982833, 356.205542926989, 349.610407018103, 338.314011316401, 344.137040503384, 358.406208663345, 322.690843304754, 329.842315572442, 295.602914896911, 339.844819498455, 339.451914673988, 343.09387526249, 337.636474273615, 338.257228571176, 325.933068829417, 334.13774940297, 340.572096443193, 344.454892797754, 337.365028223415, 341.418872405772, 346.142336757671, 361.112907913587, 344.70236932649, 322.197999264304, 360.83219744131, 354.584319131158, 363.832066376037, 373.871601804114, 340.249973763401, 315.177728859134, 322.698235433483, 387.213583443165, 334.075510402289, 363.429878061579, 331.847186771544, 333.568392052387, 396.107543827638, 339.117766837068, 373.068948589715, 356.765634554092, 322.976722406261, 365.10835276685, 343.728484082923, 342.364456509749, 358.926719329827, 382.904072491994, 367.244063996796, 338.275145562845, 373.442049534734, 339.213988537657, 332.832582902349, 349.664433647876, 331.773104281399, 340.535674846982, 322.909825734793, 347.95864078857, 353.769369898306, 350.199329549236, 367.022075143604, 354.868829973364, 349.171546412564, 326.614292815534, 346.285763299932, 335.721793175127, 355.037144945856, 351.157705778511, 343.427490738563, 355.260543793542, 327.844895185024, 341.607570244857, 347.198618172143, 348.31705246348, 350.067222465909, 340.43621683345, 356.906310822155, 356.594947941338, 345.030331893394, 341.661312119997, 336.31037440005, 358.220228462444, 330.84549556627, 361.121588164413, 355.390221969653, 351.394861557498, 356.627840560994, 362.23140083682, 350.230308452693, 350.638882079624, 332.914491246538, 343.324741531092, 330.008137311458, 347.593066127452, 349.54929180433, 322.927026158111, 360.855437643793, 335.865322907308, 349.004852275452, 313.287100236093, 383.680861410368, 334.796331743877, 331.77707694254, 364.074878338603, 345.987342561348, 392.13851175337, 346.799032932207, 347.068889210631, 340.839555125952, 331.980543751599, 356.468123350155, 345.929505168198, 359.486623438014, 351.045675249173, 321.572851383155, 349.535056345978, 328.16857932705, 323.029192066779, 348.75513354637, 354.307891652769, 386.443326797839, 355.925576631563, 330.428482816312, 339.276600044448, 340.85742781436, 335.338449752689, 318.693766150236, 354.262855775997, 342.685295125986, 337.924102275544, 377.76949845223, 341.366972880954, 349.528565074112, 342.551710898636, 357.090094167034, 324.756747712597, 354.301352629363, 349.024922645524, 363.002161571741, 352.990818080325, 369.143726921974, 386.438676067118, 351.680015880117, 345.095188716996, 368.207292634336, 341.517486206855, 312.950260303567, 315.238951120321, 346.666826135847, 313.406537781138, 349.54827484263, 384.761745154318, 343.196254481616, 347.765863214446, 359.580638266252, 334.446928352482, 346.202095045674, 328.300216933062, 347.915789113111, 328.693644070703, 340.3612410477, 350.089667051946, 356.919142069409, 323.532801634666, 338.757866900531, 338.771142495092, 343.47679463203, 360.948971115958, 327.162600656449, 328.513905854419, 388.293253840295, 343.084437742597, 332.997172730028, 328.237707269955, 341.141529004072, 344.687742512881, 349.034513836307, 354.266360702958, 352.102256690369, 352.916161250508, 333.614898361396, 345.037029809621, 357.630127796212, 366.554096693388, 340.901795236949, 324.105955331739, 351.758330683136, 304.901433777124, 324.288636423091, 330.295154724806, 356.402491449496, 328.470852629709, 348.28182575276, 376.036230892733, 355.408013497393, 393.286492764321, 332.771654367106, 326.414419474139, 345.009542630965, 323.558511252816, 296.781129538016, 328.474882022266, 322.133762359165, 325.699943929885, 314.629875346123, 336.084756362862, 344.377720320141, 342.622075147665, 335.077150910223, 358.574146569533, 321.642546520611, 362.58717431811, 355.07479785758, 385.365254497156, 356.804468591091, 322.915262679289, 352.784081021025, 360.256205409981, 337.730400992007, 372.226736954772, 319.755149697089, 355.55602244866, 352.593867856569, 311.04738936473, 338.818184825632, 346.413306943078, 361.718790930156, 340.936217808188, 324.024440741164, 317.307041872774, 353.785399728623, 361.878072157698, 367.641451619769, 340.446973025432, 361.400814376487, 349.548005669558, 357.326644064936, 337.612968618564, 335.32044489025, 359.839563083091, 336.065065439684, 322.760307155626, 343.529363000223, 311.694057001838, 361.136080237841, 333.222414229382, 343.406458316822, 351.620121848622, 352.020895777328, 344.616073273922, 313.301192469364, 362.971744962846, 350.43697182726, 353.277910160343, 373.692981235059, 329.807271308746, 335.055634120135, 343.032655034332, 382.969047087742, 335.781245072558, 344.559569921252, 371.087505173061, 349.360426863682, 338.28738650817, 354.323187401866, 327.03594819206, 369.379122538295, 371.631349918914, 385.955595986178, 344.900884079104, 341.651259049733, 354.681377092241, 320.592191834547, 326.966032862435, 358.068216166155, 338.287298953749, 354.564007677054, 363.312116598238, 332.363487728385, 343.50002944276, 329.316146903549, 355.864858211272, 355.669068811818, 350.495239496755, 328.407181094755, 306.344506317236, 368.249361917972, 328.793889417141, 338.741198987077, 313.568985833802, 340.204608972233, 372.403484035254, 352.067821684644, 329.016781725929, 327.584487991267, 340.860042348814, 351.86651307495, 354.823836837613, 378.169351820227, 381.128667669217, 336.297568188147, 361.249615800652, 332.967530954386, 345.757656322467, 356.021470949401, 366.219677116923, 333.656750453598, 342.893233294379, 328.068477390678, 319.000192427032, 333.728047603738, 361.20563462136, 311.112193918758, 320.274104718553, 361.438477276842, 321.956646247117, 305.802224280986, 346.985831154178, 319.643119237255, 337.663786004694, 357.519399178317, 360.791489573596, 347.602961114939, 378.171926114787, 338.51743481628, 316.138439851215, 360.545245747458, 327.616669200836, 328.738946944804, 344.883965066581, 349.083489452537, 358.585919334548, 348.649293991712, 327.38201096128, 334.041036167972, 337.836644479088, 343.299865600283, 333.087107984264, 321.800221100022, 343.502908225667, 324.586648819018, 327.33670955303, 340.243442225546, 343.61456615513, 366.841306864725, 369.555410319957, 325.082264187969, 354.743845869721, 351.38313267105, 353.961701571938, 320.891006379399, 341.407461535074, 343.396713727197, 349.339960730651, 362.071934337473, 320.638015191906, 332.605028266826, 321.561940031639, 318.986979551937, 342.75240864625, 352.59829509664, 323.949811857297, 376.555568980435, 376.449845415958, 352.795548690798, 315.341786569668, 340.204242989399, 347.780833207868, 310.234978191569, 355.92500291864, 345.876918855373, 338.368018818962, 330.435803823221, 349.982360232637, 325.564468229397, 370.753389124382, 351.41306706345, 346.138276890709, 364.566212223503, 331.476812246225, 364.261341361676, 349.875011647822, 344.262366966666, 357.131826254096, 363.191976625768, 328.925083789287, 377.210300134139, 348.326385472012, 376.811936122092, 325.575726284684, 367.736577906172, 352.796026929016, 322.859065727732, 352.124462500673, 337.283613171449, 357.30268982036, 353.024563592844, 324.138063337606, 325.5792562141, 312.321419281065, 352.971190754178, 309.27857709004, 350.183582900212, 338.724034522032, 337.118233010939, 358.513546116723, 361.952474877468, 330.018654052334, 408.014505088956, 338.083229285894, 360.535537314347, 335.28793108658, 328.152729501522, 331.016705097241, 347.02465452556, 347.356919866062, 349.874363649018, 339.146525996736, 363.964434388049, 342.190116851631, 329.660423417944, 366.285512527093, 344.506019737783, 340.329863899063, 313.585582793341, 370.386598063572, 336.879745661012, 326.561796913437, 389.011370569229, 314.960552433277, 357.951916420891, 358.371375515173, 345.315291408252, 354.843582074448, 342.202297726315, 371.616877449034, 352.589901885411, 328.683481804094, 314.116047025807, 320.140080570988, 319.188682390314, 360.298975658363, 372.85751569398, 353.254503434818, 342.087180568826, 336.048649467631, 325.794175720603, 376.98052741251, 331.932092108628, 323.883336754051, 343.366599078381, 332.693951290917, 322.476899953254, 354.286039923211, 331.063088597078, 340.506076825296, 357.564121340686, 341.319279100054, 330.125557987978, 370.218462780008, 410.006244345586, 329.094896996499, 327.730901769127, 345.966324271232, 365.041201424218, 335.814792939214, 325.12078871979, 334.625112927682, 342.105702019245, 360.775620202454, 376.42715061681, 335.849739041857, 358.788107883225, 355.413915298427, 345.610926978131, 377.584588881468, 359.681804349285, 328.910882456894, 364.296741167317, 325.275678079719, 377.089820704024, 365.405971581266, 348.653664020846, 359.051139696758, 360.988489751355, 357.606471008146, 334.880984055361, 345.531408025294, 395.449206237847, 327.484494098854, 335.784230437196, 377.951557392074, 333.618284811857, 336.500241325485, 335.80809807861, 376.549870724328, 368.482150583062, 349.665991790072, 322.279229398618, 380.21126344416, 360.905348704191, 329.503304128581, 359.494908690269, 310.313595775795, 355.512771028388, 363.966245604993, 352.62013389551, 332.177270076768, 346.190805771857, 358.651857384546, 370.051986368051, 373.258915714546, 373.508240611495, 371.944368617586, 332.276242612378, 342.773772333362, 347.509009280674, 345.481423731716, 353.826329834706, 328.436880436846, 327.762170105262, 347.790662195899, 334.80134745826, 382.537165323753, 356.154302636847, 309.545843333255, 340.143553285768, 348.137101873783, 353.564077579774, 381.982001102614, 342.46482309191, 330.214503227768, 346.957105797969, 322.596852030816, 332.89691618806, 354.216066129577, 332.641476363289, 348.357442811843, 362.962498238591, 348.889415828137, 371.064852687925, 394.601610944629, 342.559883599658, 346.991510417682, 346.545424189457, 329.067737598215, 340.544199145924, 349.887435779598, 312.193087656433, 357.137884098641, 330.033334840111, 345.719587942433, 339.528301726252, 333.836975586286, 360.196363988086, 330.51298583505, 322.301388942406, 348.437469883545, 312.416543791252, 323.752466203568, 333.964003675171, 355.371773230046, 361.981585766407, 326.694676565693, 369.624969488712, 360.393272870799, 352.638858888099, 374.246997037565, 342.730947491819, 382.548701284373, 333.212716359088, 345.607263703643, 341.62159839457, 318.392967420594, 330.654465678887, 360.18307394655, 321.806388450281, 350.910333258023, 338.538197888319, 368.440911336125, 348.747767214141, 351.863860080652, 337.304825251759, 330.271448238622, 338.81180593502, 365.710843280902, 373.50588054956, 351.264363060012, 356.750442036398, 318.933129789005, 318.627752835472, 352.04359544757, 374.612017579257, 363.721931262709, 343.676322924309, 339.120715702297, 356.267515535909, 337.337666813476, 337.627732908752, 335.836485447598, 323.686124493839, 349.173086975402, 341.101949614065, 335.528953649404, 353.35550207405, 349.056375137484, 356.398433678996, 325.361873846486, 332.367956765429, 371.831288187159, 338.674387460957, 340.202040939546, 342.613796331972, 337.437265711334, 329.995485889529, 366.612814737467, 356.300713785891, 333.297876917186, 344.157381976045, 318.164170757369, 359.14079964897, 335.443183163674, 349.922723207606, 333.599177420283, 320.946527551738, 336.883711042728, 363.370351101695, 343.53541533213, 372.765623265558, 357.898463363872, 364.472750260631, 374.486078657482, 335.424071044303, 341.427136932016, 350.348930884254, 332.555942374786, 330.489978718614, 350.758787122235, 350.03616460201, 347.744176729904, 340.325446832422, 355.403102167885, 365.499004318741, 351.410822629866, 343.054883710674, 361.526004431293, 340.408764316775, 342.032991032017, 337.683930003999, 317.272086816342, 356.066466061741, 319.437986304527, 336.76863502611, 341.390750450597, 334.113839440516, 345.913710826196, 317.034760830949, 339.508767507547, 357.561130267701, 372.819146602355, 367.578588607458, 334.341266435102, 370.332639625161, 314.326777013545, 355.726751407592, 362.132506061124, 350.997503140632, 345.577748611857, 354.976355906236, 348.130853248607, 333.062908536046, 354.370800709714, 330.908483622145, 321.695356112717, 343.365452315479, 336.652216827449, 327.664306821766, 361.289833129453, 352.447177196547, 350.229763682199, 328.856450257741, 342.896416625055, 364.357039300001, 334.70008454264, 356.389800931021, 314.415450012944, 347.659770872283, 337.712236527117, 346.835849072925, 349.433997908333, 347.182301371786, 352.831598768825, 334.570481943274, 332.117494520357, 324.156433573458, 349.151818983082, 319.52018532816, 313.909051383651, 337.937644543312, 339.660146269941, 322.579131331409, 290.195635880106, 345.424253483542, 344.401972516987, 329.894914305617, 331.624399117156, 353.832553015918, 361.307993498344, 328.899636599899, 309.312169766003, 344.684172741641, 372.166537743275, 342.683184184647, 343.368799130791, 333.380473617668, 335.87799661543, 349.20571195601, 350.398519415434, 335.652867828806, 311.628305196007, 331.883009705613, 326.128209391947, 354.529621581742, 376.187223309606, 346.644536452837, 369.529024585084, 342.809580663847, 362.19114069188, 345.842831324516, 355.433388260167, 358.32977735643, 339.30368368152, 335.014660918438, 344.984574929328, 324.370642012942, 333.648103709478, 320.870632644012, 326.890436582398, 334.371881431748, 378.62317140924, 360.499859735287, 339.341173797693, 361.273397865352, 372.284012465231, 337.723548245078, 338.98790710752, 341.547252198466, 349.626029334879, 341.678801616549, 346.69750555094, 354.617073178419, 333.104039823393, 330.602233371191, 307.661644448496, 345.688161080535, 331.626510386852, 362.93450342412, 365.979293524063, 332.096619639033, 324.412019363228, 348.548465604638, 336.641092130625, 324.878940091319, 344.995887321405, 340.936262820674, 328.230397332884, 356.266967057909, 345.492966992045, 367.653304736722, 338.863783871844, 345.211820269537, 334.219260825416, 322.960668295803, 325.039277002557, 351.201155126993, 312.531325295574, 344.244178365066, 319.866288667538, 321.866229797347, 351.776281601301, 370.546380711433, 360.564693241174, 324.937194602898, 324.948791403759, 344.871638481777, 336.000377662838, 340.01619154673, 338.168867179787, 349.064131397455, 344.2853476284, 340.40506876241, 383.562026169666, 335.605952630284, 349.035321092851, 338.341632430688, 348.277376149155, 322.807384173121, 348.89830473635, 377.536375826925, 360.977873642548, 337.483590866826, 318.79189306577, 348.974902140264, 332.275043226002, 349.828981353653, 366.906719803259, 375.267829651292, 344.822157527624, 343.456334108972, 368.086102477928, 340.854522784996, 349.8598297523, 340.13825413652, 347.226616002062, 342.120343115141, 353.897272441298, 337.719675401447, 343.033069657529, 360.022549291156, 337.129464445712, 337.458747324933, 345.921890751393, 345.754327780644, 328.56788411258, 337.477859317914, 320.687791744879, 353.275405416895, 334.802839593226, 359.039110754072, 345.095375669656, 319.973824474652, 341.246846029115, 329.18797278427, 304.691962001937, 344.418799277532, 326.248937700152, 358.551334668189, 343.123077580591, 348.525682822894, 367.389636155638, 372.552047022272, 340.592693396124, 346.539382709277, 330.757831590525, 347.808166801518, 319.622635362594, 327.950597078133, 351.515693796124, 351.968062295975, 339.147062464743, 362.995813939292, 332.391856370116, 300.457889759077, 347.652413689153, 357.008295328865, 369.244159060665, 341.881748219896, 368.36557494682, 346.880677412103, 332.022760669246, 376.069692642883, 347.756986583419, 342.469193753575, 326.63644282388, 328.320425610889, 323.720636237457, 335.774165939523, 328.636227736604, 365.929416659665, 365.5784254744, 342.525703023756, 333.773585855227, 324.840415256481, 337.84506228871, 388.546761877567, 371.867697326407, 372.061908384715, 329.529707094492, 341.05154539682, 341.722175387406, 356.393793136338, 343.589802889593, 353.610888328399, 350.144378005931, 334.249887437413, 341.414109840569, 359.772296679354, 342.330577453715, 361.597462060489, 337.363847781301, 312.289136026638, 356.383872625077, 363.265170312516, 338.659392313748, 352.030222032145, 339.507574595072, 319.193527702785, 334.826679856366, 368.953371506257, 341.679404623438, 330.705005615583, 340.955149888382, 328.026687119827, 330.685612693195, 334.69578677445, 363.009377416593, 346.929469289202, 335.843874126119, 323.850091290593, 321.16987361011, 332.244616618266, 325.765010042283, 342.356386465459, 342.683885897836, 343.752721428576, 334.495432652661, 373.60854719123, 341.34411492251, 339.204189321001, 336.785972510535, 328.248360738087, 373.338794772052, 319.48838948194, 363.760025972303, 335.28025718311, 333.540417440606, 319.833943388768, 323.645971194503, 347.289459193213, 326.114669717178, 352.473083789074, 345.20168891595, 348.09056402819, 335.520946121608, 355.225934414691, 348.145757599972, 349.641637578997, 324.297541043052, 330.263256741746, 344.167159016687, 340.32553154293, 336.628703483083, 375.595908967854, 332.253948950469, 353.885241199024, 344.788424412618, 368.277939793801, 350.746460620506, 315.738429194099, 331.094032860306, 382.186788167581, 365.244780359002, 351.424786619601, 339.50504190809, 337.919845117415, 367.774844112904, 351.691147701824, 314.730043701862, 340.412694595188, 337.37672919992, 334.896467513998, 313.874052501967, 342.93758595462, 342.005255942758, 341.593477313542, 316.715809058146, 380.105578119287, 352.638427955449, 325.317990143749, 326.008540498944, 341.093222517419, 346.87167104116, 355.600971311596, 339.229214207341, 327.567764385089, 344.959427745425, 354.386829580476, 349.596716545557, 340.411636121556, 353.493324896837, 345.678838428865, 312.177606040901, 364.9404936734, 359.658168470755, 356.352839057733, 344.506296731299, 324.074317626715, 351.519580116187, 335.693900405606, 318.833818890453, 331.442235254032, 340.199355667228, 320.825676115969, 362.460990559286, 344.460674824149, 356.363352713914, 330.417202431838, 319.406165126914, 367.830678655277, 361.790958046228, 318.904863739031, 331.838194712281, 334.307829551323, 335.497699423385, 358.87370533561, 349.578618727178, 361.592290650005, 366.255335908953, 338.72592517298, 356.934995036074, 339.79201911576, 359.654362338718, 357.168887101071, 360.40656729333, 322.710938191774, 328.986233174444, 357.182341875324, 345.616433835535, 361.467907361375, 357.477083464752, 332.985222713238, 341.406167314631, 349.353227212924, 340.988915306445, 368.640082626716, 327.699986566832, 332.708640763221, 325.934609817305, 366.853643240498, 338.025241140068, 318.33300067312, 330.202876120695, 392.59716353192, 349.985649088342, 323.597489878872, 325.402746411334, 357.192903843246, 348.04586796892, 341.603322182938, 319.348308054602, 332.203073357195, 331.841195356873, 346.766405607777, 344.720266671173, 331.41999594218, 350.090452977048, 339.20060650918, 347.22032499087, 342.103656464266, 342.140377881226, 351.433829595595, 335.493535358566, 336.233908909695, 327.617167317306, 362.273452496739, 341.688982012569, 330.030346400972, 355.337923763118, 361.655243241881, 339.196225342018, 341.889718169669, 341.792825298838, 319.05005621823, 360.869846817609, 369.422197229902, 329.066002746345, 347.288146947961, 373.666795717903, 365.256919218973, 354.829307083448, 343.441403866875, 353.319367719586, 361.228008495144, 321.499677912735, 352.928096699059, 321.426218341921, 334.952557422697, 356.499429067582, 316.098411179639, 320.547685315901, 319.050564166198, 328.58352910513, 340.223349949668, 339.962905567879, 363.622338252678, 365.22315881314, 325.195460443308, 336.536114058951, 343.908552521547, 340.944289924346, 330.323847667039, 342.393012369032, 363.367181481149, 332.53493479791, 316.472210643022, 352.299299203016, 317.408455915699, 342.811792635826, 323.594854720574, 351.71351931015, 363.909410139908, 312.623914832778, 342.3053455636, 355.018110546015, 379.472883017164, 334.981614015932, 351.344824107937, 356.533810600337, 336.455068084572, 313.007617520704, 346.17517174386, 324.791648591574, 315.544999049159, 320.657964131109, 341.650031561353, 323.758770400276, 329.231375487362, 372.833301860507, 366.14574611116, 332.685110963938, 335.537355361713, 362.707157250725, 360.838025829287, 323.200636349956, 388.206542109265, 357.745221312185, 336.904049537993, 351.502551940628, 349.732928925295, 368.584720795084, 320.037077621446, 390.054927190468, 348.505805735761, 355.487158653466, 348.130579139384, 308.132204638388, 324.810139912017, 328.901835891149, 370.974295481327, 345.15500208253, 331.805918108942, 320.468502034287, 365.962264506776, 375.537387347109, 372.043777914752, 343.334473149065, 358.968446970961, 329.854062628365, 336.128393917961, 339.306385192569, 340.287542104858, 370.756686286558, 339.100806491384, 336.071850655371, 329.30528578408, 343.886168671154, 338.992377395553, 361.016209231535, 328.341835035797, 337.356131104453, 366.64559605514, 352.434331386975, 346.489623295248, 339.809392350131, 353.931849126766, 339.42058646316, 322.774629497041, 354.707175850585, 358.115161506277, 327.969741492467, 376.139803786273, 350.550114403388, 369.12204861635, 328.687899839119, 334.23489227344, 345.268894378892, 348.124360138774, 359.3325701842, 336.754833373218, 309.669059157028, 351.511320914341, 347.904641731091, 366.397807061152, 326.032639787443, 349.645495754349, 352.358706628027, 366.429630427156, 314.572042823315, 333.120919801031, 322.560711417141, 334.813268664057, 349.712270999042, 338.654921294974, 342.646820836866, 315.857949621766, 342.559965801794, 356.099480446031, 354.72393909979, 341.085746177368, 333.136470345592, 323.508575338622, 320.890248859619, 338.945734264171, 357.562268069933, 362.100393200867, 328.284586320612, 340.003586400578, 337.773985808705, 316.46683684364, 344.958060270901, 313.048529266093, 330.204904474997, 331.654514296805, 328.59768611792, 338.173470186729, 346.632571519576, 348.596994336672, 337.054346994101, 362.101546882033, 342.882332873914, 348.153240712734, 320.735858183967, 312.82231542724, 322.936576534125, 376.191259986313, 317.697001481522, 352.572632219958, 337.304249748874, 339.153240576504, 328.388696942615, 340.951574093897, 357.815080312526, 344.538958048037, 342.680302365903, 337.074148612735, 369.234150020488, 358.6864804422, 354.761868709886, 318.921482571844, 322.695386478646, 352.625824377279, 340.775129302867, 344.419304284056, 347.038671361707, 348.013022579041, 339.657079708948, 376.221786676399, 329.500148300438, 348.463544349224, 328.609726010628, 353.863268943908, 375.990407266031, 374.469006380008, 354.210645440826, 355.7819979795, 361.680243408385, 357.047386078586, 348.594259119788, 357.967210154487, 376.549294492142, 344.488996567437, 349.397044840334, 359.803424620691, 338.075070048369, 334.207128828476, 351.785327888352, 359.979793647463, 365.5060818828, 319.575533857206, 361.452138594528, 357.913673801478, 341.284793190395, 368.06366726983, 354.158158975479, 353.523450478219, 322.263645153033, 350.041022757735, 353.253349294814, 358.399955524032, 338.65273564498, 366.85366239563, 373.130215534004, 336.998051009536, 313.659451350226, 372.462036750749, 327.139361473766, 358.292630151986, 312.591565859698, 377.462023243424, 346.766204463616, 334.877506275009, 368.586711706837, 314.153678809149, 337.911163216186, 340.039635741961, 352.792124326119, 329.153198637158, 353.582597375255, 353.578201407207, 343.377971643728, 349.284328819502, 328.270825815436, 357.763576318363, 345.32757691175, 346.311269781058, 376.781308211748, 391.883691060574, 334.261426127468, 345.984213081961, 346.889161124689, 324.549698720006, 340.351921874853, 339.16180950955, 344.026088870199, 333.126876875905, 353.538213822588, 364.498190275379, 346.441228898398, 344.95447634855, 335.52878511306, 341.069436857816, 341.155623623085, 325.10719538475, 357.622889727075, 333.106927405076, 334.587328081132, 358.999985196547, 359.014967756635, 320.97807828362, 340.492444612907, 371.080519786112, 385.792003685574, 332.652131998973, 357.770085611448, 345.451711393712, 369.473470104738, 356.370840549847, 342.947204707817, 346.358891890444, 351.111457384073, 346.358033490767, 324.187683210993, 331.280154283827, 367.776886154411, 355.861695962064, 352.262186184773, 382.252543097113, 342.285850865327, 355.099734883363, 365.206548098369, 364.809477905666, 343.919400462784, 369.293385411116, 361.91429734852, 313.534014318219, 334.395047410068, 355.085780458686, 324.030552789531, 330.891764673816, 329.816082785989, 356.029713768204, 346.057683485752, 322.988587884463, 330.554204399354, 340.072006991919, 337.820533639923, 358.006536245156, 341.316140754052, 353.086839130398, 322.532037426402, 390.742182766249, 347.658514359459, 337.324402799272, 359.339674155502, 334.68138958615, 361.718329223454, 345.410581834226, 332.054967691158, 353.99318452727, 331.314089461602, 312.726458466904, 333.484963909003, 342.062745543783, 369.562681693468, 359.821455889772, 355.4871659185, 359.299398246415, 330.22657234183, 337.953960011298, 346.640605904154, 365.871761931332, 341.379929518583, 329.563144831289, 377.926844174163, 336.073559041282, 360.638880921092, 336.990576090001, 352.398546086213, 349.842485194515, 338.348505843374, 373.671001302067, 324.200986584555, 332.827149389947, 361.789932780611, 325.921798912366, 317.717777075014, 341.678607689051, 334.470029191224, 346.335757213445, 355.253549724335, 359.991898442688, 320.133972393123, 335.090219564397, 333.916285758134, 381.399875855391, 388.615729362272, 349.828895764004, 344.478362163194, 362.086440574607, 355.231856491742, 354.736171438651, 364.26172007481, 345.64957201391, 356.252648485613, 328.050011877137, 336.853016112457, 342.939166327984, 351.99342890079, 339.359881962618, 334.276216112218, 304.096692913278, 332.1362730713, 347.152107954783, 343.198532893491, 332.349464074259, 324.834110659793, 317.889620223203, 352.403485791914, 340.846103440802, 360.507117220311, 321.957231495963, 349.20702939813, 350.982659711796, 311.687954245944, 350.46162455099, 356.147360467126, 327.267106453732, 334.31854967054, 314.436231249399, 348.19438278643, 310.408214797687, 344.825076564219, 335.017279818977, 336.594734001388, 360.362741852929, 340.547667644765, 327.443074758216, 333.21793068858, 352.519736951285, 368.170130850375, 347.066223250215, 355.683981430091, 338.545296301678, 336.30117716679, 332.277958905727, 350.962304445754, 364.918158643733, 342.78426845956, 347.485735726976, 319.609660546158, 388.093359556929, 350.742074979111, 356.627838300167, 360.459278705823, 350.095272177059, 317.604157104798, 342.773232444566, 378.039597539104, 314.633236063266, 367.454010355287, 341.598921657393, 346.120071754544, 363.446531101475, 343.722345728972, 353.763211512728, 353.228111297412, 323.949459052363, 319.550612918945, 293.195457998708, 347.917691067983, 314.572532114395, 346.844030464225, 355.89555521893, 361.396584291344, 334.927789156286, 335.340074938019, 338.970199707324, 343.92615512501, 331.520030689059, 333.159242909161, 377.948698943282, 340.221976037156, 348.257253004868, 339.634011390996, 338.694682114314, 303.138009486877, 350.810630151476, 356.34447850643, 315.169403067677, 347.213245539104, 319.63093737576, 339.185475671847, 319.049079056056, 364.69262324104, 347.408471218601, 342.460123128765, 339.576282110066, 345.115621028454, 364.360631747716, 332.652937724052, 337.314087605521, 370.712177262192, 332.144432639054, 311.6400205532, 332.707564055936, 341.571706330362, 338.227417692388, 327.772303147781, 319.430253783668, 319.682339921507, 309.890694675404, 315.392112045699, 360.704570837764, 318.832673276995, 368.382158591112, 338.963602948278, 362.896822154914, 376.764194978921, 351.462436739904, 320.85219135314, 323.199120893867, 330.06485948295, 338.696652805513, 335.188326242223, 352.580371112291, 343.524085534114, 342.70271285268, 333.868440198424, 347.146443082169, 376.541184299803, 327.725137175489, 367.490181279851, 368.112014699327, 330.728468844181, 326.245940785661, 375.60876332905, 344.027804289335, 330.802550342464, 367.151502993608, 354.889984530331, 318.700725936423, 343.108557381144, 347.862369638447, 348.301700690253, 321.078391182126, 350.436770392398, 347.274646842361, 334.312462760203, 335.864628290729, 337.444973837113, 329.356710157097, 345.210036427218, 337.522280202469, 326.427966356738, 333.593088015136, 356.116602179141, 360.731921950399, 339.974549412068, 386.814399314871, 349.58736368186, 303.576151254533, 336.100152277273, 334.640947761365, 352.518766813824, 346.806288536143, 334.058052477046, 342.029240139884, 349.293165523798, 333.594383790528, 365.394917894734, 316.938420075501, 356.796769793949, 355.068258756817, 336.324673082777, 330.824995248254, 351.229647907981, 361.016506390486, 354.276270661158, 352.307250663473, 336.228609818505, 346.775428836431, 350.560097929609, 348.643535778861, 346.079247530592, 304.657125222086, 333.12309169413, 354.752240878296, 322.277338842969, 328.782027343533, 318.663226182418, 358.43553712292, 317.598001783116, 329.574203486224, 341.365128780002, 341.791549984957, 355.063133927665, 348.919565983119, 336.400586888019, 342.498679518968, 330.62883636252, 330.826019672306, 360.256444850151, 337.918069009113, 363.43180205079, 388.924612414046, 355.815689076905, 360.758110164005, 333.635465403948, 346.805565938821, 356.42641782428, 346.193735634792, 354.929416881702, 328.716740907786, 385.016814400977, 335.186462614813, 347.103610564355, 324.818025144434, 345.289435651301, 329.751644204347, 344.318695448078, 353.986177814143, 352.785430661233, 349.438315335642, 337.732771328527, 342.56422885171, 315.06960456882, 320.590995128164, 345.137484061139, 361.415384174063, 322.504446582596, 353.631672713179, 361.874181871111, 349.528291308344, 319.762089461129, 345.457531552333, 332.316656099847, 344.990696474279, 349.999756737558, 340.117351766436, 334.121263779615, 329.125196269672, 366.966538590435, 336.408416008115, 352.509188822869, 316.01330452512, 356.008424465481, 373.211345778164, 357.12477087426, 371.867388347557, 318.126053385764, 322.045694366424, 351.777972673172, 339.925350530526, 358.014750979237, 355.874201194385, 338.293611890365, 303.954630190099, 304.303714488979, 364.010388436493, 368.245160620196, 350.467916079525, 338.054094367756, 344.71651627958, 340.494536155876, 328.882200792436, 361.429908563534, 371.972613493997, 351.606948961422, 342.657848785861, 322.337169674578, 339.016339092144, 334.690701992403, 347.828918345669, 343.029166259205, 328.111940050727, 329.480180665034, 333.677293366543, 320.508580348432, 378.140520043857, 368.368419411617, 330.059791132085, 336.083090953048, 339.255038329381, 334.676508110942, 322.754001388107, 338.49055018732, 364.660802060396, 345.938956568965, 333.554866380008, 347.929128102111, 316.144362874052, 332.339959184194, 353.314744937098, 314.162581069616, 342.445822268944, 333.754151756233, 343.527292401947, 375.722271077415, 327.447226859907, 345.535985846424, 353.078648248564, 378.232146995942, 325.383481456026, 317.05579795273, 361.424414515729, 341.241964545393, 342.603295677655, 315.984881143384, 317.502144234496, 344.942424817792, 354.612252127596, 371.615909909509, 353.544188241566, 350.7635978693, 356.828356448866, 357.951362495971, 328.015085928289, 345.542382995607, 364.584240135421, 333.692344381869, 344.885232585416, 319.26140799688, 325.506084688637, 338.366239093714, 333.431016267359, 351.424546785638, 325.635360927709, 340.442280657975, 364.788218388089, 349.200859560607, 342.925542162951, 351.382990707325, 354.46485337999, 346.310106890846, 355.19100902378, 377.515047345889, 343.552804901448, 336.844443477196, 342.401992641672, 326.224009627346, 361.922764668612, 343.068877092448, 348.822027845976, 326.727050615783, 347.478218850047, 326.064481557543, 350.610457161699, 354.840758171009, 312.36626987643, 334.883154616103, 331.550384340107, 337.170693727835, 323.119024364972, 332.361258589464, 357.240993170713, 356.020901960148, 371.257901637822, 362.211830865955, 348.035361689576, 363.234177903429, 300.642543824025, 355.417851752963, 339.962868750279, 359.767517020323, 349.747825978706, 356.371674798691, 344.537860069531, 335.069462046081, 367.980610934567, 340.669265253435, 344.676907136343, 353.974281351201, 343.691403285609, 329.492679528398, 354.486450402438, 320.396342737208, 329.634577821481, 375.783612515779, 356.848847461366, 310.297883602102, 368.641031788394, 384.650474674133, 382.088654579711, 341.102335131787, 353.042252963762, 342.660817942658, 332.746119921329, 342.764015904811, 336.002494510847, 355.509482706039, 347.261873097091, 322.261633530843, 336.48755845948, 379.399418671495, 335.356313749165, 368.39096257809, 343.393459015043, 343.129095417228, 374.276198231333, 385.852513450897, 358.843697180755, 331.908432975271, 342.692517104908, 336.122198210068, 370.689226039323, 331.960882489091, 357.363600606383, 380.882450430838, 323.737131989772, 354.614433960588, 326.338996255148, 320.364261489566, 354.499263977379, 356.665367040618, 338.204898575753, 352.353972723827, 339.165595660829, 353.390328101948, 358.778904879424, 324.478118159252, 355.829348582138, 365.503624559655, 383.555252012236, 352.425880768344, 356.824050016516, 373.631353049949, 320.971507802271, 370.544939837392, 329.876009191503, 356.880011773078, 338.826792117588, 346.820080507234, 344.364571208895, 350.081367140219, 346.95666842955, 342.437325402553, 326.251501496226, 338.75310825601, 328.021618320107, 319.645733099918, 346.264054385408, 337.669316342436, 363.26160100898, 343.839276205343, 343.4309350627, 317.301830367173, 355.47092436508, 346.562579308413, 316.099848697273, 325.661541897545, 343.748159433789, 362.799988663546, 367.405372181661, 323.267377847009, 345.533997498621, 335.934996179409, 341.348324326092, 357.764410419916, 354.809955200453, 361.789882557985, 349.025934425197, 324.190665588667, 355.83283715876, 308.736417606213, 339.647790874561, 319.89390860599, 364.514155002217, 344.372212177851, 352.742914699553, 321.667787962326, 374.456837485946, 347.470768341063, 368.004002984651, 330.821888685204, 359.894168727585, 357.464383375774, 348.316494045616, 350.389581530854, 367.443836817494, 316.112578443524, 345.91654273825, 333.564071109027, 368.770219563995, 380.60557367476, 336.748491443678, 354.057112803607, 333.49623978899, 354.886575595805, 349.847892936462, 348.053401670925, 354.313078867508, 321.542343005784, 346.639163440803, 296.860456258287, 354.500942076329, 333.343958951186, 333.9051624532, 343.786523930945, 363.128822718092, 377.844157104409, 342.607345011796, 361.366051300896, 334.703045099383, 336.768071770548, 328.557165790707, 333.851182620457, 341.353385121501, 330.699231124787, 344.986629931204, 354.032557723819, 318.741078541011, 329.36233724912, 351.491315945965, 357.188551905755, 334.254497287973, 327.693771191283, 341.601418873359, 340.811161630651, 381.594686327873, 347.642166097129, 357.07428582525, 352.829467678044, 337.926885873883, 348.28212056079, 374.148359420339, 332.772182809551, 374.993416842581, 350.710996252291, 350.66330035937, 340.178436039074, 320.092029789057, 329.149030552336, 350.896333989936, 335.907275517824, 372.136094222111, 355.435858435795, 366.795918488626, 342.041580240967, 373.902750595485, 360.810919683411, 361.541166028227, 315.958150048386, 350.177220286162, 329.582618287109, 349.012400915025, 323.433629524218, 351.456274154627, 331.061705553826, 320.972016890555, 357.000201020951, 340.372943340189, 312.103731044342, 363.291401310028, 338.633261658506, 352.336645145998, 363.12263584378, 345.926514590783, 347.839509747708, 318.283609225532, 324.82854105044, 324.100272981368, 315.568837085963, 351.061409000796, 392.561073948275, 335.945316199398, 352.855992997495, 362.013508375911, 333.412958603649, 340.212137877353, 325.547042975432, 337.276688499089, 368.752334842743, 316.826295485496, 363.345831381942, 309.431559094417, 336.124395640122, 347.188700311311, 365.678007903279, 358.721325167168, 315.057516057047, 353.504205815831, 364.914065827448, 308.609532019453, 372.073743999685, 339.364167326681, 342.463027375689, 311.805380684672, 339.739247536365, 336.882577297728, 369.180100525946, 333.612494232839, 354.310447274932, 339.983716754633, 328.63313805334, 339.530622900115, 353.83662247915, 357.106947732597, 350.981098019425, 331.004667003426, 340.074510130847, 379.408674299876, 337.993821428339, 372.050758244727, 377.720594229198, 357.118601817351, 343.433293905858, 346.451430796757, 327.59470532488, 337.698674809669, 352.647929553849, 358.069553673193, 350.291474338205, 385.732850880688, 361.365256925469, 363.344428982535, 354.210930558904, 347.108383463515, 336.573904678322, 353.956133961728, 353.301073744839, 351.149050325286, 360.524474236601, 366.485679062926, 338.727447261887, 333.839607749556, 348.78017332023, 324.103064559049, 340.027135026143, 349.493679678782, 392.869717590149, 354.532302927647, 298.82364047379, 350.183589214707, 359.43352935602, 322.730010449349, 398.757131599698, 349.183900032555, 321.888084087158, 362.73980882032, 347.327029294803, 317.273547468679, 361.91551468986, 335.432886371285, 350.232269470991, 325.810248234724, 317.144164669807, 333.014187040801, 334.537563540148, 349.085174066319, 363.003110752599, 342.540029829938, 363.751131825525, 357.548817098451, 350.112058759171, 345.504479669093, 340.395523539824, 335.29902847552, 346.271867515235, 326.899084845488, 340.280599628478, 339.521165895716, 360.785466087498, 321.80211965996, 339.596271955561, 335.076661749878, 318.902899385255, 348.552453195496, 357.271970021356, 385.262718642006, 335.803850029801, 334.563074393281, 358.652779254848, 355.590782996742, 325.82563770702, 294.545618281875, 343.523229808624, 328.472980766528, 323.245920463351, 365.893227170825, 350.172320516266, 375.95237911197, 361.410142877344, 336.432656033296, 364.070182127927, 345.472282303049, 332.269280174843, 347.829825992776, 365.095761212252, 316.865453501396, 347.109977854058, 344.826489313206, 353.631414884204, 339.731455934343, 346.34488357816, 347.429502624057, 360.036802486636, 337.172635502045, 335.281677265607, 357.888174505791, 310.529155354909, 359.481323815825, 360.698040243427, 355.029694416079, 360.366220368848, 346.963368974752, 345.03872856453, 310.267789057105, 345.946135012165, 339.219461162293, 325.355452060874, 358.233380555105, 366.912227724799, 378.532277104512, 349.4956192063, 334.696912616795, 342.241460277288, 345.775310777859, 337.696679089138, 360.639287338893, 357.071661063362, 340.799294228536, 337.400767022374, 347.151097508516, 366.721073625821, 373.360793207782, 341.754592248408, 358.250827481383, 369.877499156435, 353.500962043387, 315.797644731953, 328.856687537783, 348.005617008155, 344.516575936654, 382.716122012642, 378.34175914247, 359.498803538504, 326.734660859499, 359.616351397305, 328.569898050701, 335.53867235871, 335.699077285406, 315.3229265813, 334.680459184107, 332.209601461694, 344.432674725584, 375.349748730696, 344.366024014403, 337.827320829436, 345.309462778415, 356.761013314727, 349.24081730924, 332.442802824987, 374.139414118746, 331.65998476349, 352.918167042122, 342.877967606171, 368.223165085711, 329.722831175046, 324.611254463959, 327.568712017129, 302.759850097471, 351.377153161344, 343.334772992461, 323.98136907978, 345.402935496315, 351.462950318188, 332.578775021812, 322.718991799364, 357.903375385055, 343.907201243226, 298.489926392947, 333.12403841044, 339.236984387172, 353.407484239163, 348.526578270965, 336.674056442495, 365.825797823474, 351.032053046675, 338.790156341961, 366.769627426148, 349.272506347887, 370.920941265097, 352.556234757325, 299.181578519546, 312.199777089469, 345.0264486379, 345.596809452869, 305.218343677985, 361.326804156769, 352.040079434185, 349.276356746224, 351.068338971184, 331.286447855684, 358.708703981048, 352.555850522165, 352.52809912622, 343.867688395006, 363.977210409371, 331.070668766823, 333.313913091575, 336.662400788451, 325.404857409795, 328.462529356994, 348.975215097468, 283.017696613556, 305.698357242796, 353.440359244458, 323.312255036317, 351.016055993163, 340.140222350451, 355.107272984668, 383.344946544052, 359.210938970665, 342.385115101464, 375.143350224083, 338.28814643568, 348.718917263767, 344.373913193646, 356.993737733673, 332.956894160762, 355.868687462798, 339.285169821075, 329.562329299655, 329.777832100802, 335.297910904062, 349.9572432549, 338.083977306396, 350.737864808625, 371.803758760023, 371.035390309471, 351.145207549624, 335.766450806198, 340.753881126024, 314.666613974569, 368.394719994805, 341.166278551483, 369.200637399003, 363.625097776618, 344.514210711436, 354.127878479827, 363.461683099517, 350.275875371133, 364.60617035512, 352.790429381073, 348.002725439383, 341.750589777743, 343.006176944468, 323.450137912855, 352.431150446732, 365.192785913501, 338.706905396845, 359.742877999275, 363.060960908087, 360.484409590607, 370.495588251652, 354.98804342646, 376.123590833314, 371.384260414347, 321.424706819268, 336.933557901633, 337.844197719034, 352.609776321129, 338.762135971741, 314.592125174797, 344.154266446694, 341.69778449998, 335.189426716733, 339.586703835943, 358.775651074306, 314.503013943146, 339.550009594012, 350.545903482746, 333.519208545694, 353.181665554706, 346.130714629777, 345.798452431168, 340.631679715611, 324.053745166887, 365.618494433738, 348.028564723924, 347.090581943136, 331.180060382447, 328.927827696995, 331.410349362832, 319.27459205452, 359.404268307501, 346.554573952422, 363.874857901317, 330.105331384147, 342.72937345109, 356.675143677125, 357.014506472917, 341.524338583054, 372.838088559647, 338.999583280986, 324.637556571803, 323.824586528612, 361.310904349645, 331.828919898359, 337.159733718578, 321.84780866421, 365.98030008633, 324.527433558853, 337.41645105852, 338.769840601704, 344.429351322899, 350.372997335471, 375.695502152901, 359.934379311912, 344.488998886678, 333.747716731599, 337.977729915951, 342.043249629292, 344.722236727293, 347.201493576869, 314.771072240636, 316.104731345077, 353.465217402563, 343.40961623047, 327.259294605011, 341.410301415311, 356.272679801384, 357.727661263467, 357.120092427822, 339.746214568784, 329.677238424208, 329.081237856744, 345.101338343497, 364.046428285014, 361.079996130918, 356.029036398579, 373.164443383957, 361.049177343283, 348.184739481543, 333.208906441052, 369.115020421248, 323.021072787534, 359.949207617657, 315.445141812102, 376.808692809713, 349.830813869834, 335.159848335019, 366.403350029256, 340.440666645634, 331.652162265295, 349.381369589366, 363.655712105043, 350.251058227963, 336.674632607616, 323.027975393578, 330.779370497574, 365.044815156353, 342.68385908895, 337.126064873908, 330.04293663055, 330.242383702247, 314.278881467808, 344.095534509373, 346.698468769227, 315.72378171942, 329.77009768172, 329.549089738861, 339.721505446912, 370.955978674387, 352.660175158621, 352.143841021115, 330.043843512207, 340.774695044542, 350.870069065693, 373.743511981465, 367.016739890872, 334.770168218245, 347.060534083112, 357.118196643474, 362.724565196831, 303.51777228008, 376.947463758727, 339.350453551323, 332.897596914877, 326.656946391142, 366.296536690609, 350.929052793497, 347.298779118226, 333.97277830852, 339.6491280472, 333.016455952625, 327.027508472664, 343.268720014937, 361.752484496751, 371.195599177222, 327.995733182869, 359.585072240052, 362.877958803478, 379.713979531451, 375.399323268765, 345.877888895933, 355.265559446196, 334.134351633215, 348.983872085179, 361.310030006387, 347.492693892409, 354.573325622785, 354.880636075079, 321.814536222039, 341.991042136578, 329.783168332949, 341.732031697823, 369.033156058091, 384.344717307934, 341.628347547592, 344.319987627472, 322.055743797807, 353.70300918238, 341.979894914571, 342.174291657158, 308.786464585209, 334.975845283307, 353.223135208764, 361.137812468828, 329.616400638888, 344.955639474552, 361.349057179181, 350.701069226538, 334.496060213526, 358.89750842743, 335.528425017317, 340.068428559223, 365.464398432244, 361.588092568966, 327.289574310666, 344.850640883858, 358.289269690743, 334.368189841042, 318.744040035392, 330.300050519173, 361.741087686566, 340.888298137161, 365.109261553712, 355.940721915286, 351.069759044861, 322.627687038076, 327.03297453397, 326.579169876244, 343.867293567928, 329.564651327764, 346.674428874116, 345.503690569157, 322.715959802775, 349.966703252981, 335.097188822611, 345.363344343984, 324.430329908788, 321.381235910245, 324.057411371543, 348.963413425764, 329.30804411333, 345.171787077645, 323.392433134539, 387.978651684758, 333.826058982777, 344.383166837914, 355.279236387704, 325.934529094516, 354.044451085404, 345.986710986447, 366.207261286855, 327.338797139665, 354.374163925099, 368.405677318989, 333.285300746657, 344.065630780227, 323.618550866808, 340.081071903113, 333.078267724983, 347.001661332775, 364.131241621392, 334.953353784752, 381.130341813122, 322.628679188932, 339.383710445949, 351.43106091453, 358.15818319935, 323.478569940393, 329.054895670774, 365.558152437426, 333.329709022004, 339.317284616765, 302.178260088408, 338.497436576949, 338.712694279603, 314.588089981803, 338.256074525651, 337.686907400949, 361.775811942883, 318.651793244963, 355.469667917457, 368.871267816068, 333.270214939146, 366.472295340956, 335.282423584348, 310.214979359593, 301.652278259874, 319.359848493615, 331.845216858888, 344.828238140842, 323.947688080505, 341.09324448487, 348.009132376324, 321.421025591681, 352.507842449025, 346.402136244979, 352.706315494311, 335.452186010611, 309.287776300161, 348.375813220162, 335.297412049161, 367.630156763711, 357.776812646616, 353.14904889333, 341.354683787071, 351.622974806488, 365.611626556704, 320.255924872603, 336.377330357829, 337.885960573217, 349.309597840318, 320.332992296891, 335.839938669489, 327.954521801204, 355.966773701441, 362.563181684759, 331.222249866162, 340.107324193815, 320.400233882533, 340.521465436679, 316.878955489523, 329.774077457238, 317.038436455161, 345.308184923328, 327.875211219686, 362.279062710787, 339.067817221942, 371.86890044241, 330.792466314791, 360.287869300689, 347.418808739879, 352.882645392705, 341.660533621942, 297.488911408895, 352.77102483562, 346.092974840401, 353.710010256826, 342.470356067387, 329.80707606412, 323.637844028423, 337.561686758302, 327.658875075763, 322.28293768666, 339.134610589226, 346.9330154696, 359.979688657291, 354.494604974024, 355.337055013893, 354.772207560494, 352.574537814426, 357.812612603006, 367.489874482654, 345.138413229971, 365.282215806453, 342.400096928323, 327.024620017486, 332.128300784866, 345.244625401813, 365.33721672551, 307.506337490341, 356.850919801354, 343.885445404045, 370.404736475689, 324.856024402095, 352.554853609213, 349.325675908783, 353.645722745911, 337.973963345044, 329.209974172749, 359.986816796022, 347.733160310322, 341.271073271667, 357.72646175673, 331.29285227972, 367.825504586645, 344.188706249495, 337.670683580687, 328.795850701739, 344.828495915406, 355.909084216088, 339.815275034938, 340.079437062902, 317.246375108556, 340.167783397874, 337.937813487632, 358.903649169272, 355.144829507795, 337.725299339116, 325.014714889425, 336.523966743338, 344.107928951396, 331.165667020793, 328.84439176578, 324.446367019917, 347.383189602343, 358.702531734084, 330.358984368557, 353.726125497133, 342.828916244636, 287.036712530867, 337.66114588453, 338.653340528328, 328.946796427117, 319.766847834239, 339.115406212354, 330.010494138195, 331.759195360465, 343.03477182075, 334.560682117268, 340.411959812828, 336.183732372965, 352.358762941537, 349.158622648943, 305.006233121355, 342.493151059596, 385.840888848656, 345.120115095637, 329.708332557097, 373.765946850032, 345.674014646526, 344.075892103852, 348.733568571017, 350.681980528964, 361.47659263469, 311.633220699244, 370.315636867906, 339.95785042981, 356.143910356655, 346.277250072844, 331.669840680185, 339.962938436806, 333.496373864593, 344.308472641624, 361.572124760933, 336.335432212644, 317.111881263492, 346.351648435362, 364.361350824784, 324.554326247121, 348.436296022658, 316.934199525526, 356.577598579936, 324.508112540982, 345.860117081941, 339.740305009688, 347.643416594505, 321.511883498544, 324.469411368903, 307.118007082106, 349.268498210987, 351.670132061304, 342.708302726384, 335.158081296025, 351.976577998646, 350.93538662145, 347.162480381652, 332.752342812282, 298.966704441403, 332.955032540048, 357.544882508118, 335.129833133801, 350.249541637701, 360.956973386298, 368.876612220909, 386.025261066321, 324.883935142353, 343.083336305264, 354.785397911613, 349.586817610603, 325.995015165988, 331.548552774741, 348.24243816915, 345.280498590157, 316.929421343349, 370.533847550778, 341.466504851712, 380.395894097703, 340.840795065531, 333.690637534925, 333.218483695313, 357.046752409944, 374.41542254167, 398.496447393757, 374.991808143077, 357.146494909511, 338.045097183803, 337.535833633049, 298.3703315907, 343.710583041706, 365.080507340321, 334.417911581183, 338.529368439483, 402.946382477995, 331.328035461837, 361.621172972711, 341.166914800128, 340.749717946447, 330.05128609652, 344.866979745399, 345.438499208705, 330.645349794736, 350.69307188443, 336.413685530834, 330.68203453429, 330.331854341362, 361.452534313232, 315.813147700854, 291.56534336119, 297.729513468416, 354.14815678086, 370.315461374304, 334.593070373282, 334.437512758211, 359.872739951918, 345.819765740464, 290.169038307103, 349.83752350617, 340.149128608061, 329.146703971797, 328.224881809481, 331.782012013883, 375.49781870506, 370.840816296703, 349.039105562644, 356.792091077621, 356.866525305536, 324.480044076153, 356.258221708903, 330.858754305306, 345.135501306914, 335.861672840504, 335.300597901401, 331.012007997413, 348.752872716719, 348.671073601878, 341.498118938802, 346.118268399174, 327.522300066103, 366.742431672796, 364.644823469614, 332.370302126652, 283.807346331887, 351.692623948256, 342.821415937233, 381.305230047476, 341.812060335267, 364.463578178178, 333.773020349581, 332.161494489, 354.858589950516, 352.750597554151, 338.424668554005, 331.123237414486, 349.582448403823, 369.217610312913, 335.060439378356, 353.105690999794, 360.009755116434, 331.710059439934, 352.672739821129, 347.516774632103, 312.43799868914, 325.616504436833, 358.897831374099, 344.42574930418, 351.297941215095, 352.823160961977, 331.090507352709, 338.718526736003, 330.007947803663, 315.077288751327, 343.477821996125, 319.575952445518, 351.07854580439, 339.403819011298, 329.783481186376, 364.655037007482, 356.497168048381, 364.23522769692, 376.993301197183, 346.385008105823, 359.730725827834, 353.024702643259, 337.376682205149, 345.997821065252, 314.887537922119, 340.408654607192, 383.629268887902, 332.888438054942, 330.928489046803, 371.659483636833, 349.236401009927, 327.429223045078, 333.799166816494, 349.943172541835, 309.527113135133, 331.823979572454, 355.968973539962, 341.591421160708, 354.882603864316, 356.419099943559, 318.025436426115, 350.292116673155, 321.697663171549, 311.867745173456, 319.731384170771, 333.129533390946, 367.181254108536, 336.033349942587, 342.76184502025, 349.085960476665, 372.959449353535, 321.656448730864, 326.161737151134, 334.905754004698, 351.88179809802, 344.940587178926, 347.134407695988, 368.902517529899, 376.829444971156, 343.927316524355, 322.269815624983, 338.016971944115, 346.098858540229, 339.849223929543, 339.134346571828, 359.255862736648, 336.542544118107, 302.644217993557, 352.385340489557, 335.953345630004, 327.743094308509, 358.408214463851, 352.920422220681, 341.231487488332, 324.421440002524, 352.652079717208, 323.112830538162, 360.846685284607, 322.564144609268, 387.973170340405, 370.544886701534, 343.064794661175, 361.337266546835, 336.470390382538, 346.63594858361, 356.606224812292, 341.797713373892, 353.189159282326, 373.900884888661, 325.855598999327, 356.721696055219, 318.132719027663, 355.662799649474, 364.74248150349, 356.971724246636, 329.813856352253, 333.315255402869, 343.740139753316, 339.3775648927, 372.57586207654, 328.521000816815, 319.903017856214, 333.675198916687, 351.780276526883, 344.291647155481, 328.466618835681, 351.923097406098, 340.674193773146, 336.533697405849, 318.85046966144, 321.411132002992, 336.224498852028, 343.093820704792, 340.016600178029, 342.439344892264, 351.484256162844, 368.527967229481, 336.43294451276, 342.530611533343, 349.362575147335, 363.35327343284, 337.012690745186, 394.329433009324, 310.756213824342, 354.055183140041, 370.947664325996, 357.747335269038, 344.472482060583, 339.756796886817, 328.912502898164, 355.048798244051, 369.020348343896, 353.196441727321, 359.873862953248, 325.131069574537, 320.922903050787, 337.384294278189, 346.537913121358, 332.977751972187, 335.058650113042, 352.883251261029, 339.087352556756, 363.250953937359, 337.660350556364, 351.565916149696, 365.562212807077, 370.897549574671, 332.867676470167, 338.711297670257, 314.372982409723, 337.182564781061, 359.384957248805, 356.140732494376, 366.428077482009, 338.380287806281, 342.059388673016, 356.052867416345, 303.806465443053, 338.62393106038, 335.759783713928, 351.677100545192, 320.23259203016, 336.715812936233, 332.680996708916, 346.746975505025, 357.421310306264, 337.634815014368, 319.199991788887, 352.908328882073, 351.916221737865, 376.458999644449, 332.875204784339, 369.8428587343, 325.457179073953, 359.315233850479, 318.957722421459, 352.545114890237, 327.83543864565, 350.984953370078, 333.920023825003, 336.400980869117, 342.092830386079, 349.007942892123, 351.895514462638, 324.15102280699, 318.662389831284, 351.186868162162, 358.316060681209, 303.547162633612, 343.903856371115, 377.949448423193, 339.532854958376, 360.488611262969, 341.945313773437, 341.330282303343, 341.379479171697, 306.80176912254, 333.809211305026, 335.845977089785, 330.671703905125, 334.777641871228, 331.472165092954, 343.111469503734, 363.779540094619, 364.916268228256, 354.406864197118, 370.230498195859, 361.318761858009, 316.981488768649, 329.114549548028, 368.131929000584, 360.350347763421, 355.202397828996, 354.991205998443, 357.925899582687, 345.150469122471, 331.992631180483, 339.599270231705, 337.875351013126, 360.277463642143, 354.165584281286, 358.781606220233, 348.507944582796, 326.287160969529, 337.886116431668, 338.742548085631, 342.126044241374, 333.927117054285, 315.536736070904, 328.838633719362, 329.237603748071, 316.308376959767, 375.296885483424, 356.245439046868, 363.747737855616, 343.205570342298, 328.666337232203, 364.205288452281, 367.856723006071, 338.008436728646, 365.233285979904, 341.735360939192, 371.942391824561, 338.986210556886, 360.73334731833, 360.87822550867, 351.456186777963, 379.338893985578, 318.365921688602, 357.658433100768, 316.920714066383, 321.137122381091, 335.294774564876, 356.34165636472, 327.19599002292, 348.000557985282, 339.326094306983, 361.576403329791, 336.502993967491, 326.731132631915, 353.729301039737, 354.180467162499, 354.855709308582, 332.540718380486, 319.504759921661, 348.687055159833, 338.65282107062, 346.594356699974, 328.802180944303, 338.95608709834, 350.505001075042, 351.866375315451, 357.643490781194, 344.234778156136, 374.567965442087, 350.396744919542, 374.977045327321, 336.484304617289, 355.192043904017, 324.618573653995, 342.569591227787, 337.798974568777, 334.269947030182, 354.812134649854, 373.432427438583, 334.573194002509, 344.677618111756, 328.283639295643, 347.590085794875, 344.848097945777, 368.408212647777, 321.951052791441, 322.552744733931, 351.899454243886, 337.141745793238, 341.574281504699, 337.29221643979, 358.161401247522, 320.476702772407, 317.44364247262, 348.629304288035, 355.854383086668, 338.230234911218, 373.739290410646, 363.516353390465, 357.825639339045, 334.000112090646, 355.559447933579, 342.087945742489, 339.602498431544, 351.716560732584, 323.532850042243, 334.920648086219, 316.586151028657, 386.03769283337, 345.008223209382, 326.116711441199, 355.374251852825, 319.096674809654, 331.251642975662, 353.025143672343, 349.632475055207, 332.345063044877, 327.895679249144, 344.763444317386, 340.399315050579, 353.031493367318, 362.392091089404, 365.942963304761, 353.396481331222, 328.243813397054, 356.905919771927, 355.575135848229, 332.081274529927, 334.963781216144, 357.645332684755, 314.173755396999, 359.407998413518, 318.734208034215, 336.520525871259, 331.14546308208, 324.102809639985, 379.10187675891, 349.084783543172, 326.618723880257, 325.379373740677, 343.640629641722, 343.391035974853, 352.065572648993, 346.101069919712, 328.633358137456, 334.272070317821, 334.461109633619, 318.207278240104, 397.971486892173, 383.676574386017, 324.337268115705, 338.852145003673, 351.852020770093, 351.333849644527, 315.216138312515, 339.504144598501, 328.139956250274, 346.637571157491, 335.665761911524, 345.201784821352, 349.18989806485, 347.213680486218, 358.5420202932, 369.248195193272, 347.915789610291, 344.444047179992, 358.17450333056, 343.048350505954, 337.702229222422, 370.364010708095, 352.960907426134, 338.472164078564, 304.986643012143, 342.178465656233, 311.040396978603, 321.596559746283, 365.912177639926, 377.967726605095, 343.452025932391, 331.959763832848, 349.089047061299, 370.661007032234, 317.077207601306, 347.26412650404, 373.216298981812, 353.699835517475, 359.339378156417, 373.666688942791, 351.644833763728, 333.594258927438, 341.460827380286, 323.661915440038, 337.138906045616, 342.108595505437, 340.303345107195, 336.840982112101, 356.058619764083, 348.898469895562, 356.460534683062, 388.460931778915, 312.140181537921, 327.483601400276, 375.445082166688, 360.006127877642, 352.091586766156, 310.915880084179, 364.346984805269, 343.282156854785, 345.349029197596, 347.483643230716, 319.203645982771, 343.805568288283, 323.172166610956, 353.612977400927, 354.624148775216, 362.72022377313, 348.40538071554, 315.27332732214, 349.311309572858, 372.329101662059, 325.704309328982, 335.354488408753, 349.364011218126, 352.346842045114, 365.508426193856, 356.737156698862, 369.79833938851, 336.295217889477, 339.977421857516, 332.432499275966, 337.239324824733, 349.166754396156, 328.299535888958, 317.171173546551, 324.698356577023, 332.836798227654, 358.187580693057, 339.700424375114, 354.907134938331, 342.468648978388, 370.02367479571, 346.936041808329, 316.157113165122, 333.276573060009, 346.354876366364, 331.899626326406, 352.97920557957, 325.673104749479, 349.990359880328, 383.698463180065, 346.00350738325, 330.719572255662, 351.276845032873, 374.265286835465, 353.870070770482, 322.979903572498, 345.256114083233, 358.29833288738, 352.829988648599, 339.198043354731, 374.309140649558, 341.141151093929, 367.61874785431, 321.796541306504, 348.589033234489, 351.915114972084, 347.709165009168, 319.145237998007, 352.774382940968, 354.798818726316, 343.701277994491, 359.765545639258, 331.147921695833, 332.468498296345, 348.800065074991, 332.44970358311, 367.784612346829, 332.718651680926, 327.939009696354, 335.287411075361, 320.136426449485, 354.806378801233, 333.371615564571, 355.59689140784, 348.998273273006, 377.222557621721, 340.563802590969, 376.109137121165, 332.277997526041, 378.961133335899, 362.421866981343, 348.064791082582, 330.874729429612, 338.453398167309, 337.554435453074, 356.899129576542, 337.474444961324, 352.439441384249, 381.580804593432, 366.813494263231, 334.550949732474, 330.786584190327, 320.592025328237, 345.94725302689, 355.873087397126, 346.576029097955, 323.083312515473, 361.080290195164, 354.53686730466, 324.796516564918, 353.990277751745, 361.950930596621, 329.188992073224, 318.635436619188, 320.436216409621, 319.443446558276, 333.500911695089, 354.910165447859, 372.539800313219, 356.277726932237, 329.023300009468, 349.405266133251, 302.946185405678, 356.366776685916, 341.217005211171, 350.82079429869, 339.858382929723, 341.289716175815, 328.299099520761, 339.653958622106, 353.386505268134, 341.551230834684, 368.964397302538, 359.701277594481, 340.593488263476, 369.510329251809, 323.613924139112, 368.028281782662, 331.374559963062, 355.415474728607, 331.232410611606, 352.601052604697, 375.299550393472, 336.579919280865, 329.608305593647, 362.533544942931, 340.735682580868, 344.420318478472, 330.361591098418, 351.521804757117, 354.880011039931, 348.213087516802, 359.787072209689, 328.048481678956, 379.535824645692, 368.070285658011, 362.221137754813, 331.839121146601, 340.661871075806, 336.37511911614, 308.065238581594, 328.616674352401, 330.96301626266, 345.016348841971, 345.979281237823, 341.334320940222, 329.535397823596, 342.612431044962, 351.466811339406, 325.795567504375, 326.628296809735, 336.829232250718, 340.866661032302, 311.30443790496, 332.19729203403, 321.294597793142, 355.033261480605, 375.991162584199, 351.684090457187, 393.065873397959, 348.110017575051, 334.324026470973, 328.716829298519, 367.251644673326, 351.124619396389, 324.621143003139, 304.592458255736, 347.227682700612, 360.077987027893, 334.678244898886, 344.705915937942, 315.225223971301, 346.274090938673, 332.413419655704, 346.143980332715, 352.280818126559, 356.612618562318, 357.196460799623, 363.329924763251, 329.102336631391, 352.09618021611, 379.762388001631, 343.999518953394, 301.931845624934, 350.774389162613, 351.279996383984, 333.968039639939, 350.71041879969, 347.236720062766, 332.064204073973, 367.933104270016, 324.739977709473, 346.548403204352, 323.439542979785, 348.658014978185, 300.821027683042, 354.589464229441, 350.919021310114, 351.040475907707, 338.549415272605, 343.374600229504, 324.053900953877, 342.217149267655, 343.026383317777, 338.010033230243, 354.847424017694, 336.604749419526, 343.469078086706, 354.899025681211, 366.005697237831, 310.896639895492, 327.907880413455, 342.61404761439, 350.126308088884, 344.784835060394, 328.864963608133, 339.839233473497, 343.89315796671, 325.739523405451, 384.257100332907, 326.145152472788, 338.476245977687, 351.547513972249, 359.912309189175, 318.560723054698, 351.220303561423, 347.894375542643, 324.420609827867, 329.57647285431, 330.6436231013, 349.865728428476, 354.356967667589, 351.089570215028, 360.497580568101, 345.40972371149, 376.244476215988, 393.616359378228, 343.731109209439, 366.612166722859, 374.019315167166, 354.369030856238, 349.865647444939, 347.511012344023, 328.78315446993, 320.220216911814, 355.734237474079, 309.723746298048, 346.100337969391, 347.314622724862, 346.049398969154, 344.698560485802, 340.930737208004, 346.733850446638, 321.4108248505, 349.394883245441, 373.255303764153, 317.013488375106, 299.167273470666, 380.14857614615, 349.011298274705, 325.852579706519, 304.927320693586, 344.200559290225, 337.755863776257, 359.162703103371, 336.883772327727, 361.544789760347, 354.991150913577, 393.523916343149, 342.363435126843, 349.388162158105, 330.940422700574, 353.967617719658, 359.449501300815, 321.359760974099, 345.014889184467, 321.974437185272, 332.306236243924, 334.364087668076, 338.524215394288, 322.260619009613, 325.387966283981, 374.193805528227, 337.587975473709, 346.662321764473, 328.189152315693, 354.027293220009, 347.439927889854, 359.864884104835, 339.320606861129, 362.728051415263, 327.868172918276, 334.955920597674, 349.423465260738, 354.298568403011, 339.181027266625, 330.009084057754, 351.183666125395, 339.39347779097, 381.498927888851, 328.780170360369, 352.224506506583, 298.734017541932, 333.39541230089, 346.230181985527, 350.187943632996, 353.016126706948, 348.063155083854, 374.784233576969, 321.681812502324, 350.878546518264, 351.80433627673, 316.440904563297, 334.52793330972, 327.728487066588, 336.654199854258, 321.0223784411, 359.50115970149, 359.223117912184, 342.871174108015, 357.238167357043, 320.723468385791, 339.318098128923, 322.086778265691, 353.666279226911, 321.364120089034, 336.164986039854, 331.281518824743, 328.439442464549, 349.897150023554, 341.014028855299, 350.745916903319, 357.558020902957, 349.452610084776, 367.184789541845, 302.388288735794, 325.042758323374, 335.483766092382, 339.97924075234, 323.338242563173, 367.462066505378, 324.820917116174, 375.372394121324, 330.337046666541, 334.464792590243, 346.068666896312, 341.698284260841, 331.884999275525, 357.968612143549, 356.331307625778, 349.539911950216, 340.524436661001, 374.022384570972, 378.631385828844, 363.925887844942, 338.090461105731, 379.892953019174, 346.188225519283, 355.481886417118, 343.512306374553, 339.702903466995, 331.21330823383, 359.824115087836, 361.119735607281, 342.151931116138, 331.33757125089, 352.005797757176, 343.485039881058, 327.256289073408, 358.755212482185, 329.745817369849, 404.116946765758, 337.055894653071, 349.094790443012, 350.603219588671, 339.343957142158, 364.44307367957, 325.832046983032, 368.512393808878, 322.833451231409, 349.425866444719, 338.241250181106, 357.069371493328, 354.969340951416, 344.525918874463, 349.965982424002, 332.877074096875, 356.887758491018, 347.471024303688, 368.950945542282, 350.18964759813, 330.649798885704, 351.7142947659, 339.725309602734, 343.661817230618, 353.074107845113, 354.66632358993, 351.72794779103, 352.946519572273, 320.096901021116, 354.89798059885, 306.394283591233, 328.895822301449, 357.215435157109, 344.100840295538, 346.086826422853, 371.460704980404, 329.758097292922, 316.996283827844, 355.317599054447, 351.859133006051, 340.320125332015, 358.718659543161, 378.277194460222, 363.518571005308, 342.962770570796, 324.994958885769, 337.887206534628, 344.317061256721, 378.774508810036, 338.08125765324, 360.387816330428, 380.418109407592, 347.258431952702, 346.266310615192, 349.194635716892, 342.105826441991, 336.841193763973, 349.313650147034, 375.614309912748, 331.66048631498, 359.79182109503, 348.503454509714, 345.712798216484, 339.195959272334, 324.845208683051, 351.800805340934, 312.516833470983, 358.439725606054, 340.905265537988, 348.470813401204, 344.430132336106, 314.444796451983, 374.405773705585, 347.474028149316, 346.899278927243, 369.538406713495, 335.031065041913, 337.502026947189, 356.778621970036, 357.310436755762, 354.863080686694, 350.213835069422, 320.425562292921, 368.112574851508, 328.716476479853, 332.887475524255, 330.113915733602, 355.955922189177, 335.494386161519, 344.862521209572, 338.962217293197, 339.863714603327, 336.968383074378, 354.12006965616, 356.954323476976, 350.168199672595, 348.956434031177, 320.931029007942, 367.135308892251, 327.667245289585, 337.140635522534, 331.471732647515, 341.254344867007, 322.819502740134, 327.118360637861, 337.222588786148, 348.56443734586, 340.798287769659, 373.522676289607, 345.814451229291, 367.072426441341, 358.999486041074, 354.122231723116, 336.306199342239, 365.639960962103, 305.462769463088, 348.348941459818, 357.703163422329, 336.036023460532, 324.480657871746, 341.141401539193, 355.454951908706, 338.576154054382, 354.988357432672, 352.006313663412, 332.722246214678, 332.881111208137, 373.895783667138, 352.344011228652, 353.094173887646, 363.737619546382, 346.905571697151, 320.629715761845, 316.873456980096, 347.493111592792, 355.27258265466, 350.378632640559, 362.495254161972, 345.06532887587, 356.624253088771, 343.473586821077, 369.209824304266, 358.490928859697, 349.76426884807, 354.051768742291, 339.654704322543, 353.44987242327, 329.03554830577, 331.957944167594, 319.5272907202, 352.156296343777, 338.12935228156, 336.569770005028, 351.00410730763, 380.677000756941, 340.502877036553, 322.32451561574, 335.899907144595, 324.044926357824, 351.310609882591, 339.625586679274, 349.163996096937, 329.965094867735, 337.230041071586, 344.545707041452, 338.783228335455, 313.146428061436, 357.897075426518, 350.163790042533, 338.753363808047, 351.255357069043, 362.382844781626, 346.120231864468, 334.149114000617, 331.974423883118, 344.817483900422, 316.919559043264, 325.729544393592, 335.877449610548, 324.163035293671, 349.68652510723, 332.091748311601, 348.626384551104, 313.327709712827, 344.415909226566, 366.634787944643, 347.490458857865, 336.465174856224, 369.015374305214, 338.866518091999, 348.448644025214, 352.993290763272, 319.842632460903, 377.403223802672, 346.970861852836, 338.173630120307, 346.443283155514, 336.50437118198, 336.650392527499, 359.945018424367, 330.757980103913, 316.539152974799, 336.097825609612, 344.851421953613, 359.551264744112, 344.230084191911, 364.086485306909, 371.343503637917, 339.202676967004, 361.193398395513, 337.351569739459, 372.977281819083, 326.287277110782, 359.194625520822, 364.859247767303, 330.881402941473, 319.904180498241, 327.916653468491, 332.993020980681, 373.987147072161, 372.637917656387, 359.822245775226, 331.916350630528, 373.657416340935, 321.593368340332, 337.535164728039, 346.445833327564, 348.559308312902, 350.758499878194, 325.135719611287, 348.226727349053, 376.145071591152, 343.679498279451, 351.713876342627, 323.128310787695, 358.300069784443, 361.632295964438, 347.987107416869, 355.112037189875, 346.340617841203, 379.377795077818, 342.779043608501, 363.063305303943, 364.022007854281, 351.501749390333, 365.102299545098, 338.03728912119, 334.908200414195, 361.635484419666, 354.29978191853, 355.660320116947, 321.436477466982, 329.284789423428, 367.722031751257, 338.277249873829, 350.881481266097, 324.054984188788, 319.355156786628, 330.128429823535, 335.632784574278, 327.369463031235, 327.463988543639, 333.584287622621, 358.778590906829, 339.751088919673, 376.593750593844, 355.593733523353, 344.95791599985, 344.450021319325, 339.541748790938, 354.006033065496, 333.541054995809, 324.03363370019, 347.281742049429, 336.117096305682, 357.426532438448, 325.224342223104, 342.316859760011, 330.097326088831, 355.069501357644, 299.308517300152, 350.400810069047, 318.971970765066, 347.380034132392, 335.49327985271, 367.744632329088, 337.714653045204, 339.017263742935, 366.554598254723, 329.572969945507, 322.64371270137, 349.93593577491, 347.910920592824, 355.267273561386, 328.422857691506, 333.92965591738, 376.417532804944],[535.400912902534, 522.838341531351, 528.545286326055, 530.472741431892, 533.505831685676, 514.127651702601, 534.346592206638, 542.266012555164, 559.729070777407, 514.047260058213, 557.635384243341, 500.65366964475, 524.368733213748, 540.611017116566, 549.670179920697, 527.768023593316, 514.041918044224, 547.585077425354, 509.183716283533, 520.131648554701, 525.282484202236, 501.781138918556, 529.632464167923, 505.45607037747, 492.455253550458, 527.411396885934, 524.928831395623, 525.309843409548, 529.38319525178, 551.256715610986, 513.511504699903, 533.880103503859, 505.180505238156, 537.879511523348, 530.564804703573, 543.78880844598, 510.959745709163, 506.280437900022, 513.506597802562, 557.419043398056, 523.033616142127, 494.615733111597, 530.916512820462, 496.520193635329, 558.095086819004, 506.441829347701, 540.333074699356, 544.308360995228, 527.552250887365, 490.567893832983, 533.724651123001, 523.716126336255, 492.564130462708, 551.378905122875, 550.122450482224, 534.483879216223, 540.078202072244, 497.463859244394, 511.565379715893, 549.754380196128, 521.290758741819, 530.994140349185, 513.691755030253, 500.450275404552, 535.571246200386, 536.715613380732, 506.601171274625, 532.107184082461, 524.828642088092, 526.518220278424, 522.002963878757, 513.08903926023, 522.135091193935, 537.464160217937, 509.962580756841, 498.244503951452, 510.375996998523, 493.673629330099, 516.459242343166, 541.453249346446, 506.254849722414, 510.942887486672, 519.169471961791, 519.853768947669, 527.567878083128, 508.376652751276, 505.873776302376, 518.208136550331, 530.741391528343, 532.403663111208, 545.297690444991, 532.348262073594, 543.021156204821, 521.631821331157, 523.272255721892, 537.802423147392, 502.074056238302, 528.109926619636, 550.258772586404, 536.919080218071, 529.82394164439, 511.115597109419, 527.339457858565, 487.384052529255, 503.586647362199, 529.543810060817, 515.165326768005, 498.829497427339, 524.077487814571, 525.739992810781, 531.257522743084, 527.650819863838, 525.086007280938, 522.734264811442, 547.733782383506, 519.303182980466, 513.812164140217, 537.69163496812, 517.891023363466, 541.095205387204, 514.285823546195, 558.328137341308, 542.819566271875, 538.984965501347, 527.279809608003, 528.676487253057, 531.895562955217, 524.19132339272, 510.983886737977, 528.470360412312, 544.350590927515, 507.846639919877, 490.079446347452, 484.619846190415, 553.841379581566, 530.180537419654, 538.78122227598, 521.792113683605, 541.646627548002, 545.820692362536, 552.104430507185, 495.658818447129, 523.820946549405, 507.771061359502, 521.890363955728, 503.421215230745, 516.860338822099, 516.679365551756, 523.204341212666, 524.293903442576, 522.030777472931, 531.811061700687, 497.361967864521, 511.64204548857, 510.720289858806, 541.186797871953, 541.206916751616, 515.410190196486, 516.92250804639, 513.074466727538, 531.650851409776, 546.973154347094, 518.767623429548, 505.160681566762, 516.968673660712, 543.164923435163, 526.078602883025, 544.050716809879, 533.485233581841, 531.421685438194, 527.004663579704, 531.31596967303, 524.500971240592, 537.190265313957, 499.639291635208, 518.228877101003, 501.555868083006, 508.654120072027, 523.742788462896, 528.899658872525, 492.258941526153, 527.212560889773, 537.091237427745, 520.240816703029, 522.178008184089, 539.218406449942, 547.264863734097, 492.436465679282, 497.000332711873, 470.485204488591, 542.121316343806, 531.322643738237, 539.27904383829, 535.43867063494, 541.124770324061, 483.368401715013, 529.59675627014, 547.841054246388, 491.636944593234, 533.355189867306, 518.178293680659, 519.260257033193, 512.982414796266, 531.965270669194, 521.830654007148, 505.405739865005, 508.267291979116, 503.781582388698, 516.34131516986, 518.265812945091, 529.369491505997, 492.576666227221, 515.62531177068, 519.338573495132, 521.210447384429, 527.874820890552, 544.794452060343, 526.366631046146, 528.350382299614, 528.428202120639, 501.381800641799, 516.433029675412, 509.216668535688, 515.212291600269, 521.316587106425, 533.17824857338, 520.916502737706, 548.707993448206, 524.612196095843, 509.189328423475, 520.501052671076, 544.609258295551, 532.31167381165, 502.583129507837, 504.209806567055, 531.042028234515, 516.252939871696, 526.268021002377, 533.202098199909, 513.969872981805, 506.445438305281, 542.538238340952, 502.888242907056, 506.989362793067, 519.09439390523, 511.237636091495, 506.214738271964, 532.952306040445, 504.270078372952, 497.145736889602, 537.630754076661, 497.788614512183, 518.227220181759, 513.153750965798, 498.71839427336, 530.215607344249, 506.053814383645, 510.267028505407, 504.294878461192, 555.292938674169, 522.374583735639, 542.992839823832, 505.354351597876, 522.207765669025, 551.053566415987, 539.658353041159, 524.58047585669, 516.282161178082, 492.999435300491, 526.403707556397, 530.065320770185, 529.006323983567, 527.418515702314, 508.166275640632, 517.681241932491, 506.1815523627, 522.301967218018, 506.190967924175, 517.788421657557, 515.139214645669, 558.459935133566, 526.637975845186, 513.706110403381, 514.916925869651, 522.46767015866, 511.412634813652, 496.049629489756, 532.491334076233, 519.658352235925, 539.535936099685, 530.717399823174, 511.147992880104, 528.206645444809, 531.698805083544, 508.426334017935, 548.004406620574, 540.977581191969, 523.751978463418, 538.516640788857, 511.117282414947, 542.234751773855, 525.53214209716, 532.882195710307, 524.197023025676, 528.461508581867, 536.331397677365, 534.31086075671, 520.19149842236, 538.570189051367, 522.246105861183, 523.04264530182, 529.699383104217, 533.408353930547, 539.725121757549, 519.329862122951, 551.895642997799, 496.936661405327, 530.82096771285, 503.835557469143, 545.834292301403, 528.60394533302, 511.704990920789, 540.733791736836, 517.066089167706, 488.979919738179, 505.769352993086, 511.976533592675, 526.563554468976, 493.374941819082, 533.406219184719, 522.70976195494, 522.011499336279, 533.254185093768, 469.749530554728, 505.431747960514, 510.077173139108, 528.124176712359, 497.714032480203, 490.692594807455, 528.055065470522, 521.362041606109, 501.945986232016, 515.713039511561, 512.948440408934, 519.448919757994, 517.078422116964, 490.916057517598, 500.987325571613, 536.304385385267, 525.729583500328, 495.0767054296, 530.531862726712, 513.202113391204, 535.056592637482, 529.017311227858, 533.384856522529, 561.504633516082, 488.937562509276, 502.306954954035, 521.235605482176, 522.691622227298, 508.767862407942, 523.967287559431, 521.441981583378, 541.628270543148, 536.523653871081, 493.856987222913, 502.350262471512, 519.838832605682, 501.540789806161, 530.818971774015, 527.358738725048, 520.843201757448, 526.107456987677, 513.0866304944, 531.226289291324, 510.809879287618, 530.583687208437, 521.465472407682, 536.106624744143, 491.102166619325, 523.773122083183, 551.989076719802, 504.752412768446, 507.471949598841, 527.283680124023, 527.397436552165, 536.013251532302, 523.755564482052, 524.535082008962, 539.485650299387, 512.645717474128, 516.134193486835, 522.852827833603, 498.482771282786, 515.853574334906, 503.983150793319, 543.71612538745, 520.403655258496, 540.606306074697, 541.038483716395, 511.62518858568, 498.180284349408, 531.994124637971, 529.257290158552, 538.388296091024, 508.295797037673, 524.216476824194, 530.254259623167, 538.914643785791, 520.762400445822, 497.827734355646, 534.253145552182, 504.612212870307, 517.789265128681, 534.684200622714, 502.008010103099, 536.151067626865, 522.489326557469, 545.741406414964, 507.275555757486, 508.278538331533, 492.117589336852, 554.005975382405, 550.72648763907, 507.970419630935, 528.238853494553, 520.449271625842, 546.132465360625, 546.307185815625, 504.311863436, 502.179157188085, 533.575408309667, 500.994123508554, 524.419005388482, 522.769784568501, 482.547305819434, 499.401758652066, 523.815925645778, 553.990283200191, 513.925183742443, 517.630458806128, 540.522708563551, 521.084825412477, 512.979472645971, 495.795314229871, 521.418794224826, 531.953033534371, 519.719813462216, 544.653211638453, 510.634202262877, 504.360388401316, 527.904445742121, 529.831711570765, 519.557555646135, 515.875633946539, 515.576886047542, 523.749809270741, 510.078183033533, 537.370611117751, 548.694122614009, 492.059742123908, 527.680257126703, 533.44813359562, 548.800139035489, 526.322927333551, 544.255917104761, 515.59684892038, 505.454492749361, 542.189160284932, 550.493757707954, 518.18629350636, 512.195445697412, 517.634091160754, 550.376517296259, 521.419372201125, 560.1100761355, 531.179850576893, 502.485589013434, 534.734341174374, 532.867019340311, 536.216142143559, 523.752054261342, 520.742441887925, 516.029310011779, 506.987623797627, 507.11588774868, 533.130520716876, 515.620034534646, 531.341704481678, 523.628372347622, 529.01734474378, 509.409855119555, 517.958146887391, 567.493352923899, 537.60990324449, 520.908629805399, 507.398128030658, 535.070987254255, 520.481556393427, 533.049265276621, 546.805591416286, 513.723213443153, 534.941531764744, 524.187066763818, 570.479010556014, 534.726473887936, 541.874119658127, 539.810508031832, 541.605871275634, 531.818967805338, 523.756320786624, 542.918067585749, 509.577160085691, 517.790338664787, 535.129821430993, 496.768996925307, 538.99257076218, 560.837634410456, 537.413708296087, 505.582777464757, 525.003489093639, 515.772384012584, 518.135813409843, 498.030231794221, 534.63916301179, 520.322571202371, 542.560701034856, 503.556603209859, 550.6102446872, 547.309817483543, 526.38004969852, 531.271809683066, 540.869015251731, 510.064984242967, 534.491970485505, 519.562143080803, 521.472492742862, 522.933984341886, 515.571673912468, 518.953384861888, 491.848463270747, 520.136525591415, 506.181249369511, 522.925739475083, 525.788773740507, 514.021573177806, 510.547717032783, 537.520777833282, 532.094723669086, 519.510858824532, 491.121646549155, 538.617088593114, 520.005081035911, 534.03419593388, 508.104664973018, 514.745553199924, 542.395490105269, 549.335941615332, 547.826588840391, 514.324068531846, 542.333786893984, 536.852468452646, 522.704993456728, 540.786864324696, 545.556486019179, 533.331760340361, 511.994969058251, 547.037118982599, 513.69520487284, 507.696798826495, 523.497661281697, 529.120908666896, 524.793180943814, 510.3150204891, 521.456007745297, 513.459567000767, 525.580542052892, 518.266760041893, 543.004187745343, 524.67867180791, 531.923981094252, 519.98207357097, 487.060137182287, 532.811497080535, 501.301343132047, 489.644417998736, 514.35042525224, 515.388477775819, 528.77199413072, 547.062567730295, 528.468085568495, 538.409917542049, 522.283457134374, 531.785751965694, 517.752669450016, 494.116178885763, 556.042864552438, 530.044962014212, 511.437975905753, 510.341326775328, 516.512656443434, 546.817719934362, 537.749182278168, 514.942234853658, 542.75649196159, 526.765967669598, 542.66426825508, 512.158120915138, 536.869371501044, 495.944684802518, 510.032822221868, 512.280834880957, 531.958199769597, 519.734411113385, 555.664383442858, 546.547034559297, 527.543554888232, 507.346731300342, 519.427885150538, 532.134794837614, 515.771645861787, 497.090262218548, 533.467093248355, 518.115099157948, 504.284417933715, 524.663220523438, 562.977740126642, 545.875923523737, 515.964802957465, 536.003029707356, 529.099190613301, 504.143514440143, 514.38722803958, 539.066473640729, 513.095964965674, 524.892943697148, 532.268859145651, 529.199015598944, 503.27537751173, 518.635800543551, 530.576311552864, 532.260058709218, 532.403558688858, 533.895698448115, 513.113776732561, 512.470584246595, 536.555967311032, 514.458352197092, 509.126177972385, 519.17722451469, 508.587672395128, 515.06871976566, 539.167087079727, 527.799905324778, 541.458908688197, 506.503127518564, 515.751631062562, 529.785091320385, 505.316110759706, 501.023828052007, 517.799339472774, 546.93500943262, 505.105699446911, 511.045956499977, 556.493129063978, 516.012309983727, 522.486384237298, 514.986817086836, 510.283401413377, 523.874275732809, 511.221484311453, 534.84803229273, 538.136279636589, 538.913211209264, 514.774518368084, 487.852279993528, 543.389585846022, 487.932728736455, 528.068016521145, 514.320642195513, 517.243471809464, 513.313759834388, 512.875174222802, 505.224154607363, 520.068113098884, 532.579498060569, 533.078488564376, 547.62736122435, 536.787711391738, 549.306925751545, 524.916952408759, 508.062396188307, 493.395814166858, 505.424124049483, 538.992792264354, 514.167299189285, 553.901167379561, 552.157789120651, 524.663399900897, 537.521504163988, 538.464885832872, 500.563175239494, 528.277659876929, 554.369446298541, 542.707119855369, 515.156541163215, 561.189856908812, 537.332826593884, 528.501912259915, 561.158859905449, 517.730552990346, 527.580018576274, 510.305960725284, 522.424164107305, 522.386044410372, 531.266562243751, 562.947553311759, 537.111308700389, 520.392859886958, 497.581861801276, 527.786965891489, 509.53127455727, 518.589693797792, 527.544827055175, 512.421424495063, 527.21665749012, 523.693183153427, 559.913668192521, 530.022900436894, 509.9650942876, 548.868371629022, 546.062814319802, 511.002668766614, 538.753118904901, 546.612600597685, 542.238622678054, 505.802956832061, 503.327179066132, 517.276229730947, 509.091665770289, 517.844784790921, 528.617940360882, 520.460834453617, 499.126853783732, 501.359575765457, 514.790653089479, 508.038251480189, 511.875995527292, 554.85159021508, 542.818096863295, 531.582365313892, 527.95658028231, 536.604311918877, 523.019655426775, 532.929824993739, 538.180029325002, 516.481291222249, 518.142446771519, 530.801414737151, 529.29154874954, 502.322915263672, 542.645555936991, 528.33026232254, 519.020538718897, 523.855085915387, 542.87313980908, 536.947795600486, 528.272166822489, 506.080868103497, 552.726213854563, 528.035065241298, 535.754962210501, 518.879753311531, 539.358306412509, 551.752823126137, 527.605764560167, 512.791774916873, 494.049463206938, 527.669357306208, 521.237865500015, 531.17781013811, 540.14337127237, 495.348182709468, 515.588078709706, 523.485090561692, 517.405502888812, 514.65003870835, 546.747172300529, 532.774339908749, 510.330608451253, 537.282886935683, 516.318527130479, 508.383779112886, 505.088846500659, 528.261003373999, 533.745696680032, 515.442322653436, 495.211059422478, 545.88255317657, 485.539507453709, 496.971174314671, 530.490802701174, 519.100997391781, 514.611580291857, 491.893181475184, 544.973340877002, 528.450789611448, 533.729702461136, 555.563042456409, 534.794939158025, 521.01323079204, 537.318144800345, 529.747870970336, 522.674295243972, 518.737610121395, 537.703562240883, 525.946403958174, 531.048546089403, 528.536769011767, 528.354412566193, 493.804608413705, 528.415387688609, 540.228727880307, 510.64101211425, 560.080973879611, 496.903829984385, 532.629461336749, 554.187271228413, 538.892691622726, 497.728320258085, 493.841619330617, 530.519509720547, 517.202592919798, 533.424790282909, 489.375271180764, 502.686916924785, 500.516782528488, 541.558097944956, 537.385240106056, 506.892145154951, 501.42831378891, 531.500003123187, 530.147421923903, 537.563845295553, 500.070379839532, 513.497103356618, 535.484522027324, 529.196690635914, 532.825512522434, 512.3339825769, 527.518814070977, 504.567634034118, 519.141806738226, 548.372912403078, 519.44758045969, 523.759235287092, 520.321887049216, 501.160931870312, 513.3375770676, 485.905732525082, 535.358977329144, 509.078574106422, 528.569155467426, 509.376990631434, 540.585392002642, 537.3908781942, 483.312684190506, 501.493619845756, 516.580466930397, 523.423452207486, 573.725746730695, 525.802948984566, 498.419302402731, 529.434443467291, 547.045310479762, 526.871168561044, 531.983536482128, 547.829944546406, 523.61674088392, 522.340873680925, 502.289175156102, 528.52293504766, 509.944285176561, 509.632382068373, 526.230880031965, 523.078834129251, 504.408901785005, 493.070641354169, 519.358681523733, 481.371544705281, 503.071823846251, 521.071279027896, 488.902277254302, 513.270318160649, 495.435832622211, 523.064702326399, 492.202990273786, 513.759806395557, 527.956706999814, 495.45337617668, 519.549617555765, 516.506522368253, 518.062636481136, 522.141002592843, 523.363877288971, 503.341848764728, 533.714337534105, 521.884791022429, 523.623340784171, 544.981147258482, 522.645511957569, 519.77425069634, 510.606716786113, 500.882963295745, 508.429466127454, 500.342746972926, 519.848803761303, 508.513499345044, 531.006900488379, 538.34088878887, 503.571560024012, 535.704234112467, 513.901967858385, 560.462234981662, 516.53926270088, 499.942234413517, 519.652852029521, 517.024040523425, 501.004854359105, 535.64251765512, 488.604673546131, 521.654809658743, 497.379103713299, 528.143101461065, 537.165160864183, 518.663893372145, 529.093168210746, 534.152059894619, 506.247431093138, 513.292081635633, 552.791123655261, 515.458013786021, 504.465526874615, 515.2029705184, 511.589013756522, 558.175479661978, 483.722595110564, 507.414054957447, 534.224231535754, 498.797007608074, 544.845139998031, 492.703751771592, 493.443480127472, 503.418330471586, 518.265112340504, 521.039484510586, 519.062018677344, 544.394682643724, 511.10565102822, 526.633766597869, 507.277246456621, 543.632346859842, 484.326281784419, 499.902863368496, 536.864867688372, 520.989477207832, 530.294878336531, 504.412767446804, 533.212702649076, 507.931940671873, 513.033840441673, 517.658575987114, 540.544054710697, 508.020898651004, 486.876502219996, 532.333903885027, 537.904304761107, 538.914529864956, 531.781202758655, 537.002801017239, 550.583476248418, 484.230730771102, 522.170091581101, 529.970809460185, 508.938952543903, 529.464864235209, 526.644459256478, 501.000910825168, 519.149829668846, 545.478664555764, 496.27159192317, 481.51727223738, 534.519893107612, 516.047391765061, 546.474863937433, 499.166729128455, 524.013434791633, 526.543830409613, 540.24103139838, 541.047395356596, 515.909031677278, 517.182926057354, 558.729414321409, 550.232924126766, 500.440220376262, 537.879522592913, 546.033734505528, 532.377467779609, 533.639936306703, 515.542367664361, 520.695619661257, 534.019519681115, 519.556135572576, 512.801456671229, 513.06077918767, 493.847402469803, 518.683830476159, 530.421135825838, 501.376828006005, 543.418767991944, 529.959950277454, 504.915812981661, 524.584003886109, 532.22371207265, 523.752891969423, 535.025599534868, 552.344740189544, 531.155381971721, 540.857478271402, 566.630492277659, 493.75964865245, 548.653330390134, 509.946083395897, 515.654129182821, 512.620647649121, 526.462776091236, 524.572849850559, 515.353834798132, 509.493951000693, 538.72623076126, 538.561461118055, 505.104986462134, 520.990744531756, 552.960949921126, 545.181073209957, 496.585763157324, 548.473948085345, 492.959573843719, 523.36093568399, 523.122172700319, 525.04025242086, 506.527390404031, 505.321889903131, 508.477359022456, 500.356967935744, 531.063516065681, 505.931955448532, 513.441755299737, 549.37969244497, 539.658054813767, 526.198098246823, 533.49605724628, 527.502939508995, 492.140901027111, 486.155178591303, 553.258183468728, 516.9381935657, 500.180033599023, 527.468691086146, 535.099169512327, 557.762094552732, 509.206877753329, 529.428292627431, 525.508290586867, 509.848239677208, 535.043292402342, 527.876248750118, 529.8022197673, 519.564839082602, 499.489363833924, 504.544676368394, 529.665354747238, 535.504305863533, 512.086978979313, 507.758360766154, 534.01445006699, 511.005026915469, 525.04624819942, 509.467292843234, 535.504326961092, 500.647339211561, 538.780244578343, 524.622460088118, 530.867915282242, 547.78435582794, 509.814661231566, 523.831996884195, 560.169300638331, 553.529905958582, 508.205958115809, 515.576026660632, 534.968731918712, 518.618259802609, 524.498841626245, 509.200588544334, 539.498129379818, 531.777051198538, 508.941766990818, 501.154191555674, 498.040956135585, 509.717285141006, 501.095227949579, 505.405030015263, 525.62179423612, 537.076118977985, 516.318594122673, 524.727573894272, 491.989546238207, 542.110690126006, 503.026625402511, 514.611531580309, 540.730410311734, 520.305578601789, 529.427228870829, 527.933732643261, 545.649583126963, 528.277123504922, 482.746756318866, 510.962273374383, 509.845449633353, 532.535427156468, 520.233739597336, 516.959441040866, 506.923698013888, 533.586055135774, 541.159739409804, 514.488367515517, 517.051862110597, 518.24554942138, 495.275294760086, 507.945691259123, 500.800508965784, 520.26187511731, 523.511873831192, 510.66015446118, 514.765952985565, 555.146227471296, 498.462108490254, 518.941978882876, 515.177145164555, 500.649607766457, 516.910477262604, 531.35174245978, 540.056200580572, 501.748959225623, 512.146804140285, 539.736210129557, 532.652628431221, 523.99416514484, 538.068424259307, 527.755222880622, 526.230472919231, 560.257853131475, 524.923077059112, 506.287753974357, 578.39913261637, 529.76186134398, 529.016139498209, 528.406689622626, 515.449715287466, 532.079674310571, 526.811256548453, 520.251626725972, 521.021288326456, 538.622548691763, 556.97564571389, 503.517844362149, 518.147467653398, 550.92036132876, 515.125165823247, 524.46925491342, 535.968461286019, 480.007762134536, 527.364708174575, 534.136000457707, 534.82545924114, 546.85261722788, 498.28527658352, 498.020400794244, 540.973044798734, 499.339331607357, 519.48589885498, 516.80351005244, 529.606905206732, 512.935949401388, 523.65163489313, 528.096777110334, 520.507062984864, 500.692379395332, 516.698885022703, 547.587591056299, 511.70923477369, 507.060317173941, 506.960748671796, 485.398701581896, 519.827846024566, 546.811091366859, 518.166708243692, 528.487049303001, 535.422790723281, 547.923208341801, 497.27220419301, 537.776010978348, 519.554032346311, 530.938210754881, 530.576765997989, 521.934062357412, 530.969451214446, 509.849062169774, 515.082440337051, 524.68027012744, 519.550992674991, 472.64410867618, 491.057496814831, 513.86695282205, 541.331474029907, 557.879101481552, 526.16320431004, 522.679432604715, 524.524068376228, 528.303372229175, 519.291770803266, 493.084055258512, 538.125320127473, 554.786940910371, 516.000277650243, 529.479617779304, 530.750607811903, 525.68889499328, 513.563405076945, 496.768957007682, 509.282376258327, 514.620374900921, 507.325054871898, 528.26061071705, 523.673821619574, 523.56224108083, 494.980768117676, 538.816053210945, 567.328025448376, 529.845748737202, 529.948269628989, 537.434393071872, 507.280248833152, 521.955668719143, 523.452888574475, 564.281788581101, 506.653266686761, 531.863830769538, 530.130047073864, 525.627513181354, 477.976569184344, 522.989142330072, 526.466529628711, 531.431198277228, 512.970683422334, 534.863263029739, 528.684306922601, 514.526340029327, 517.175798753463, 517.516627967123, 532.76268846259, 535.354340555945, 539.856282179181, 533.367812866862, 522.388956676731, 526.222912520636, 489.665844955565, 537.698536187797, 507.940159763223, 521.666487967941, 534.312999170701, 514.366800097161, 514.916446414785, 511.919570152151, 515.242160842126, 508.69745203565, 528.991427226645, 518.321908278047, 501.752336459484, 544.868629017469, 563.192610495338, 504.950175695565, 534.936655318847, 529.293811010994, 532.357072769746, 525.389584426545, 521.374268467598, 548.784898704127, 512.81882493892, 494.278720334256, 529.239685286713, 517.123730535458, 505.465261772107, 557.876432050751, 508.101616891558, 492.73005779837, 502.784509227705, 527.533606175289, 516.336139756183, 515.582564787972, 529.395330610039, 549.985673897468, 542.191729403864, 520.333743767833, 507.130492310832, 502.855688844656, 522.984750996108, 549.582089374163, 500.607446795043, 493.614024466582, 541.353762656572, 551.228967884035, 504.065749373925, 530.981213456555, 556.50192364924, 492.548339561419, 501.223146985966, 517.78372805265, 516.098932818727, 544.63688570681, 536.996928456307, 517.877934277336, 537.579203812152, 538.709456644129, 507.489151205707, 499.666206531303, 541.550272673071, 500.984175496427, 525.745430367871, 516.104268145772, 529.76732966796, 496.34396343167, 538.313449025646, 489.023943119169, 519.254130271746, 497.641626122536, 506.088571893687, 513.562506714009, 550.191151032633, 495.153192630218, 513.869973686354, 566.506690249653, 485.906397361307, 531.733359483444, 527.432500280755, 487.270259469314, 534.823236484045, 533.866439590905, 541.212702555737, 542.381745784887, 509.065703955246, 502.48770484119, 518.839563439079, 561.382593767904, 509.39708571569, 524.941066614053, 565.026374712433, 514.526770260338, 519.632852644022, 499.926455128731, 532.631268991881, 541.92521642964, 542.212170675936, 508.50990759538, 536.836727523002, 505.301692306012, 495.776400408389, 503.546512199925, 540.123585763582, 534.784269317172, 536.007802150935, 527.064981272877, 528.386483606276, 516.554039153503, 522.109108864854, 529.183578446268, 511.164709270773, 510.036361408115, 512.439536382207, 499.971187899466, 495.628926459667, 517.417872227571, 514.66831892372, 524.594454771749, 526.004397575091, 523.620922979168, 544.204971134882, 509.487719105472, 521.779651946531, 538.869477464407, 527.915206503354, 523.689277148097, 528.1281109708, 536.607212892302, 502.858283696701, 516.774830462453, 522.555693075367, 508.221853367235, 503.586863377162, 548.589598177128, 521.747803625902, 553.98637854891, 513.616919908838, 513.281294115702, 536.7170205211, 520.247663511391, 526.537263264216, 503.389186750522, 509.698076810047, 530.845487284637, 495.663176500956, 507.31179599799, 542.294261812743, 553.172771037351, 506.448132313279, 509.609787454423, 519.185470227531, 548.468831797955, 531.085720577289, 512.296378239568, 517.765944266672, 523.764975720527, 518.665819940633, 543.032953996275, 528.987039840808, 550.709580660438, 543.773769910681, 529.618776417156, 484.659188943608, 531.174910670213, 523.004926404698, 541.887728389416, 512.936253787645, 510.166176507399, 544.847003427397, 554.73611818825, 511.169233381388, 504.633474543628, 526.088992979865, 496.825697614849, 503.940554311166, 508.271515378855, 520.001461898843, 531.775051386113, 541.426886855613, 506.730300646595, 519.394346403572, 534.829707063299, 505.903962819697, 544.92805914633, 561.919564546934, 507.787048864112, 504.237361246655, 546.554702040802, 525.206430191289, 516.228630497589, 542.415477102309, 518.269650650706, 528.366892919147, 558.575679659953, 509.344145782811, 521.896003540902, 483.754553269194, 496.401669424043, 538.513032037333, 481.311040635951, 519.134106835151, 521.377179479817, 509.014173710251, 521.916831207287, 517.225854310457, 556.852284761929, 524.836607422578, 539.101056758993, 552.655995966111, 545.566255913368, 519.370152309565, 543.661746915791, 516.478894347188, 537.140563511865, 512.409258990929, 541.781150812674, 534.322121478115, 519.623977772814, 532.258742426876, 539.909678086233, 503.005555109263, 502.711051184554, 534.56461503057, 521.722464297394, 534.560702082512, 517.237635890004, 526.327594361352, 541.941539919042, 507.725723296366, 543.481699496142, 541.182773667133, 531.510563552279, 539.133684046317, 502.236588921419, 508.734880094296, 521.057461740519, 526.818661817818, 531.007654773599, 544.162354151477, 506.78390265605, 542.367426657495, 571.775555704349, 501.541362679728, 529.652294546669, 503.466143875619, 510.684059371893, 520.273947287517, 504.150125244106, 527.163630418155, 520.039593350358, 479.415173825412, 556.01513770769, 474.106277251815, 502.848558781193, 507.567106670582, 556.713223797125, 529.074864183762, 502.159504227328, 541.190508276916, 500.112838301016, 489.965829274877, 539.433539265043, 490.855766678687, 526.984309492446, 545.672353962769, 514.099478962479, 538.234962500753, 504.490738445377, 521.523544121586, 530.31416409252, 521.9377195469, 517.226228932639, 534.792970513018, 523.910691782313, 533.845444681688, 504.712193754526, 529.38914708149, 490.093112297111, 541.191230731806, 497.456549366121, 539.011842268702, 538.982453927115, 519.471030829789, 525.342612696997, 549.545187138607, 534.113705343681, 509.296478666823, 535.804226041835, 515.722918167638, 522.371524019677, 522.075188641033, 528.307096731356, 556.44608889674, 529.815291091839, 521.810913956491, 519.739193854105, 535.996214083265, 523.481964094866, 524.728997308601, 524.362564122213, 510.660496175751, 509.935035445954, 537.73448422055, 505.020714282444, 536.36444139933, 524.854500135101, 511.710076434002, 507.083193255265, 538.552317937547, 541.516000929978, 496.905615094789, 489.017620476327, 536.8263988216, 512.118366855542, 519.390124569887, 522.831781204017, 519.699948221131, 486.389228415106, 535.934191686746, 492.105956328368, 538.955553345596, 558.88347138673, 512.775258920703, 491.492818656036, 521.473784023831, 524.100590310786, 517.157704289857, 499.587280634448, 483.68404608025, 559.138181481226, 515.774369342498, 547.65029963278, 517.120256250722, 522.142513836243, 562.591768853692, 521.766276053228, 538.060955564523, 525.932135844276, 514.106597798435, 523.233759549702, 500.417696429465, 550.150903808339, 534.849921237073, 529.200294294383, 508.052074836865, 506.421895182132, 504.678748920336, 541.965025887935, 516.804590566485, 499.037712861203, 504.957416249296, 525.099205131102, 513.502685338765, 546.249335226073, 522.104472109902, 532.118781274707, 511.774492778727, 524.227921765111, 530.862617834842, 523.581180966777, 558.572549810541, 537.896946779446, 522.799046641023, 532.034395536047, 528.766865158907, 535.370971418831, 535.004967445194, 472.465581593704, 522.781648582619, 525.427963671855, 500.52218436865, 557.750666009362, 523.288067285492, 556.146879461116, 535.699460727979, 515.878521602745, 505.30550166418, 512.367774164174, 541.249977244053, 518.422161279415, 527.234026716089, 521.998312780388, 550.256358266492, 559.21757141811, 538.23792665703, 504.6740282551, 523.2173633724, 511.779957814486, 496.539656691473, 533.839300509054, 513.033730303332, 532.40745301649, 523.752720919628, 536.249811093663, 554.690072688615, 546.007449477983, 531.908718748488, 516.625283830669, 512.983138121654, 530.840603330147, 541.273761211667, 529.014417129366, 518.028626495759, 529.777382678171, 549.494036386332, 541.501316281566, 527.905105920751, 518.530889505805, 516.303446724392, 511.063130324324, 532.2912497214, 550.098344598148, 510.919071183822, 529.153226115256, 532.637600022995, 514.185102429527, 529.982482568851, 525.988678182295, 501.902251139158, 531.436928510171, 531.80021273328, 509.313880463768, 528.303455822099, 526.194916492731, 518.762629609225, 564.112747942963, 499.399254242986, 508.697379912341, 498.140613696808, 515.724548970317, 513.287032774968, 504.135253323889, 504.118717813599, 519.761424903947, 516.217439864502, 515.970073921892, 484.359891810312, 537.263884230242, 510.939993792479, 550.246728874558, 528.651842420656, 529.0963094966, 519.800687422473, 555.129291646509, 497.29167809494, 556.895344070143, 546.099044102644, 519.442162815286, 540.268587111681, 528.22204238291, 519.658577959009, 541.219214400521, 494.676567459635, 555.734307250539, 522.46470223405, 528.55241168059, 524.567198742379, 496.377432168181, 563.362781687719, 485.544040224653, 511.0641873968, 520.23762840648, 501.559894777063, 544.108775456027, 521.712197995702, 550.512069947027, 516.235731847084, 515.4071480615, 500.227255046032, 526.198762313755, 545.913333587933, 539.167062683067, 545.150468054897, 536.733537390165, 529.79753227053, 520.476328562049, 487.778516703134, 518.262689732269, 540.472993233722, 537.938165458066, 513.406955727211, 520.95644743302, 522.434386180491, 579.42422626444, 499.396830259186, 514.373278300803, 512.67944491881, 546.685785275673, 529.843299017436, 513.882445346162, 544.31810027306, 524.991456573946, 531.940129798032, 508.15386028718, 521.130632466576, 508.830911696211, 519.426789569297, 500.053065312682, 535.395230209332, 522.18063689639, 527.51377001456, 522.832546729054, 539.6433145857, 516.758224774943, 519.384749704479, 521.587605247633, 510.291363192623, 507.386175178719, 519.302978980058, 544.696942014172, 517.164701333576, 524.831883547813, 511.529674218511, 508.399557616377, 524.281755954211, 542.490875730533, 519.53159048829, 501.075832076999, 507.944681181581, 538.760481434846, 503.337594358889, 515.174285663269, 544.734472081844, 510.377890283235, 498.824008102934, 507.185921633353, 520.362116401178, 510.713496396304, 534.819177777979, 519.766242330719, 517.150102999598, 523.652646332474, 512.774470363981, 507.333791377467, 514.193143119899, 518.648453635884, 523.931170958413, 559.421059379863, 545.711039770852, 536.696802792044, 514.938468755337, 503.025877165839, 549.788555457656, 534.632121209082, 517.656581334995, 511.48604066288, 484.113027830628, 540.704981022661, 545.160727189889, 515.581635437425, 527.72614063029, 524.761490515283, 521.081987482475, 517.218827487441, 485.943277313319, 512.869678598122, 567.826622957168, 529.427435297306, 516.949925354869, 524.082325394827, 523.789255850061, 501.41493022558, 534.781037889311, 522.330820084619, 502.191716842271, 552.902891038104, 521.299754817438, 526.771230329951, 528.060936188145, 518.816403463712, 527.08404209398, 539.631926592058, 522.458243705695, 553.521340773009, 533.76289703113, 495.54654696912, 526.911627135213, 543.766883563304, 525.625006048916, 497.930618965484, 524.29743048427, 521.52807944429, 522.781360281655, 540.453964346937, 523.699366212006, 537.028181014071, 522.258501706982, 516.282893946132, 530.654599896702, 495.992862297119, 504.903514000155, 513.405712868156, 526.075463470958, 537.55560810373, 502.859035475516, 527.617974348398, 526.358014382288, 507.474218874529, 538.163412101042, 539.565869871505, 516.814276374438, 529.508746962054, 537.242490307931, 494.54572806161, 527.235653385373, 533.533457970421, 550.817056552209, 537.245704759575, 508.433260358266, 560.370940052867, 559.109179065236, 526.119878859963, 552.244209945286, 532.228727040148, 530.513410985341, 522.717752940275, 508.194535121171, 507.995835918578, 539.369045428643, 522.160723910509, 513.963637723156, 525.106481991659, 480.648269560009, 519.030689453481, 526.245355264974, 512.372325350011, 483.267257801426, 528.502191629505, 510.289490022021, 530.492695464441, 491.856930767202, 531.142639609769, 530.501138593315, 521.261416174149, 544.873214328326, 501.055055003383, 528.616131283649, 523.18550019905, 504.111782951804, 522.953297908761, 519.141560393517, 527.95340643373, 551.784192676198, 492.298913895248, 515.418030095301, 511.084149999163, 512.434442631503, 528.553233145647, 537.902665808961, 509.732404155448, 506.531221486914, 537.0329063672, 559.409090941717, 522.643288553958, 535.386419748229, 513.252766346695, 531.99012431995, 534.786430079633, 521.844911869807, 554.725664279743, 533.157035777572, 501.156934089062, 526.497532161225, 519.900966684074, 524.627649882433, 516.889405853635, 566.760190245925, 514.414740989941, 549.880747363052, 543.471316258255, 520.345168041059, 506.764095255102, 498.093789284109, 540.653497599852, 528.020486486755, 511.537481743847, 521.973581636418, 541.029845582285, 529.617722831375, 525.517653193013, 515.83104541466, 521.416478334059, 493.682446949444, 541.824030317592, 510.231823769599, 516.247992396208, 531.214695514816, 510.158753008079, 505.809660171045, 525.73724575611, 546.769777988256, 513.569443481248, 554.523648251608, 526.460753352622, 524.384722304617, 513.852212390716, 529.747534230804, 536.046144315405, 552.357151061635, 488.879411570006, 519.120359112677, 508.232588647598, 519.809944150459, 496.933769574048, 520.245511122815, 532.858683985317, 547.45148901169, 535.814670760786, 532.939405254995, 516.62070498433, 504.232184787137, 516.717393265739, 559.124734282725, 520.319848431473, 498.798987281536, 522.305566261373, 532.16520518479, 518.686108620998, 519.947725625618, 504.325587759133, 498.455378340289, 511.650109216938, 495.559755714949, 498.565586089554, 523.643441060761, 546.295081439513, 526.230227203532, 533.192878575444, 535.344850739052, 533.424680985431, 540.824083650248, 545.934038575484, 543.165294175985, 553.744572637386, 512.856092536115, 534.872528420553, 511.293093621777, 544.600554990015, 527.934364756457, 509.004027865881, 508.365111661496, 527.25489175355, 524.611158242428, 531.622181917721, 532.903521622139, 520.330174942345, 528.42946661424, 502.534477685374, 496.965674245242, 537.205921498284, 502.336279656962, 541.356135747279, 515.958471823043, 544.935259666626, 511.297285559188, 515.584836331095, 521.616871646166, 503.781678051156, 537.69781043164, 532.668916286817, 545.060225391598, 540.237953828427, 509.789583407639, 513.50234897975, 516.231099285939, 516.689432136492, 514.164489327949, 527.383804118807, 530.366664367424, 531.528615571426, 528.296574633609, 526.238794581951, 545.94865250485, 558.60499824369, 532.985228916927, 518.557683562911, 493.611958696781, 507.193740132565, 509.698446127602, 526.217187657269, 563.3605022581, 545.317641352756, 506.591380316359, 517.41870895997, 543.263583756777, 505.509388262402, 554.360996911413, 526.834915990117, 503.467198404414, 521.218597339183, 519.929382215257, 533.43982777732, 536.450088413434, 491.174056387765, 554.863505992474, 535.92279229496, 556.964715555975, 530.606015745053, 528.650917772754, 533.671043597784, 522.409861321712, 497.85386054143, 509.896834656223, 521.159368274126, 528.96279648083, 542.01782479807, 495.825733654297, 561.638690989662, 538.024225654537, 524.541378392448, 500.816203655353, 528.185052666954, 538.087129223497, 497.801623200673, 524.454591318829, 502.774637658293, 521.185162128389, 507.215529624579, 511.104744955448, 539.175759448197, 520.609098915408, 531.065863963662, 527.743455410284, 530.521450919234, 525.755288291856, 519.051209895158, 508.27732566583, 529.913109274593, 524.09791305592, 527.060182285572, 533.055080823663, 523.672163663546, 515.170641699563, 521.334217174971, 517.484657406658, 532.968924587876, 524.340453099338, 546.867306605845, 505.49325783853, 495.613592248539, 524.192847045277, 546.026405290725, 510.933083807134, 537.882367762232, 520.573669217454, 516.984561094923, 527.709912350557, 500.12293736011, 489.512449587034, 522.166116086471, 518.650485051538, 548.518405550371, 492.079400641707, 544.300860713892, 543.355233350017, 519.17649864438, 532.2227887395, 518.726013804703, 534.911737565203, 513.025053300398, 525.142667510663, 515.431804195078, 524.217425567048, 518.151764300874, 519.02853369931, 532.402025443583, 514.245611951457, 513.8744845937, 505.394550793433, 501.887666171276, 543.996180327831, 534.469764029909, 556.237718003046, 523.563876230046, 512.581064234048, 520.101235218523, 520.230822637513, 528.009446023584, 538.65891886971, 512.539031939351, 522.308368637036, 545.307020234687, 566.258910682381, 532.402334709935, 510.642897203791, 506.334283297166, 533.179565000119, 556.644505176789, 551.57757616387, 520.882875920705, 510.083163591717, 499.898020309582, 531.199891504753, 555.444142848864, 538.172606385434, 545.945742905625, 528.730386346384, 515.787341428486, 508.727310025346, 532.969140891927, 522.577277639555, 540.236564025499, 532.025635453643, 536.449531187211, 551.918415492215, 529.203381655328, 522.999082757967, 524.040360360975, 527.401642510785, 541.860915355002, 535.205644754585, 531.401064952132, 517.639228538496, 495.42123056415, 515.087716263158, 528.522020031783, 521.357410620945, 537.864615202686, 516.208244626883, 516.924981003048, 537.589769441993, 494.279349495319, 516.785374594107, 508.413767765352, 534.470677199034, 515.751769176707, 516.264947952444, 527.510334170371, 515.227857583479, 503.532275564156, 520.423501046798, 501.693304170208, 522.864850295258, 535.034488034933, 544.097007823484, 522.937090829175, 535.834255134505, 519.253650175168, 526.603830417036, 515.331296179334, 534.679676682561, 528.646265409427, 491.44526816522, 541.617268778796, 534.478356941486, 521.98579067043, 522.966434818161, 508.544698547636, 504.884516786177, 536.859903492228, 528.078970215901, 503.874518718925, 509.321286436781, 502.309615613383, 512.612455769753, 572.787378616084, 514.452247205446, 511.091724628405, 532.075767893608, 527.256699895787, 495.587475322977, 517.283592463735, 497.643179259655, 541.043152482325, 526.793494082362, 524.084025390854, 538.885197640349, 504.425235557193, 484.22629695943, 522.058780241445, 524.086125195405, 564.993817832932, 518.133325023287, 552.044908460692, 513.156151394369, 534.991621238913, 542.490247147569, 538.535407626422, 527.197850779094, 507.06663070636, 522.179775415696, 515.353516415947, 536.832399692707, 535.988860938265, 509.529627730754, 518.861301997682, 493.392336392115, 490.901441411786, 536.996760356168, 552.518325663448, 551.120404803998, 520.810298110547, 509.77934149161, 531.740911564868, 500.152804017853, 524.731225933979, 510.667555537414, 515.243585860287, 486.346361160453, 544.919062362228, 530.199771489698, 523.400402782737, 523.129832276081, 489.221662266825, 546.459634789615, 535.575882380547, 497.534980742283, 519.794036725177, 525.174940423207, 494.002075110314, 503.768133294767, 512.241286859165, 527.375118648805, 537.135928858624, 519.539650242138, 481.409266785285, 522.503796989163, 529.689160711475, 519.297872259395, 517.149831401884, 506.714718349975, 521.154720929251, 503.21994522839, 507.650444737578, 498.309331686049, 533.191599231014, 508.264136123165, 528.603971365722, 502.29244270453, 540.783708775398, 517.514618166629, 542.585682563163, 516.511393464677, 529.835618288494, 518.912158727691, 489.985295976888, 512.050293574225, 543.860630740096, 508.905527403221, 514.805973177013, 518.771242893855, 499.641228323113, 541.94343674701, 511.318798634826, 521.729727131953, 544.410777433813, 531.027577235076, 504.890087611176, 536.105723056372, 510.583059329993, 518.049466170821, 520.492434974368, 526.465955971308, 523.267201632719, 518.547265430368, 532.699426749207, 503.529585662709, 480.113145789053, 514.905312041802, 525.569735171758, 521.634066954768, 536.233323477077, 560.976042518426, 525.295240893317, 530.071530677484, 509.076611679198, 544.348729419278, 500.787147410918, 513.543837097648, 530.833308431211, 553.633408281068, 541.4064195326, 501.537823441207, 492.809657994581, 500.863011918751, 535.53496660892, 554.15381851076, 494.685067271693, 544.986598540554, 528.902112267558, 533.656128625413, 539.725071819947, 519.620250581143, 542.282941193772, 493.136087559339, 517.774685910057, 504.310974721289, 547.75059353072, 513.013121988181, 511.469598416129, 512.9684562112, 533.558554100066, 526.791333983346, 531.117282419144, 508.141781686387, 553.368790438401, 540.567158653641, 534.898326907967, 507.713948454144, 530.187014323087, 533.124402413567, 519.611918614692, 542.209094857543, 514.393271880615, 541.801061038613, 500.716685980086, 563.537532192582, 489.134271716934, 552.08237533371, 546.360751145791, 527.373607963473, 518.145350776016, 497.08161022052, 482.858094007879, 496.03033058081, 479.067065876552, 539.358667937887, 504.383317974145, 516.543806343083, 491.963035818346, 518.688689877421, 530.620522289482, 522.230225608104, 517.980171128552, 500.238834048823, 520.178547760025, 548.185406902832, 517.856280782422, 510.723137679582, 530.027078580363, 519.674202833211, 513.513304052456, 508.320404612734, 514.693364878458, 524.651037837458, 539.359351916451, 509.520037812955, 524.990511732594, 499.334151857555, 512.051745597805, 518.015302870399, 498.370018401778, 533.824293949933, 502.899855026124, 536.221788751553, 517.265896488801, 503.577043286477, 540.909496803493, 517.178884875343, 536.349347001082, 528.587702392071, 512.229966947776, 495.318622509256, 539.336373776543, 559.232080342657, 548.998660890165, 542.400731729568, 532.476601403726, 545.802068330433, 512.491805782948, 525.605359445333, 532.543133642312, 510.756547188047, 531.895740428262, 521.90455567366, 533.134907581421, 557.745187047752, 539.950175653579, 556.091924560961, 516.149545883771, 491.518492963017, 508.898787053536, 534.645891973352, 521.113627050168, 505.651145996399, 516.45434336043, 529.206836729278, 549.099153017027, 527.276949598319, 527.462448055236, 521.644906788369, 517.911576737871, 523.363447356942, 507.88043331513, 507.677956430211, 549.177822273593, 494.473603091957, 515.012386696136, 535.737731658175, 540.522769937189, 516.983494341206, 473.763288910722, 551.320364058016, 526.195503749427, 488.467412189633, 533.983980805607, 542.59069332647, 478.355583294188, 544.208439719983, 517.580585117824, 527.0318738839, 500.812082876427, 544.5867509198, 507.646915446649, 517.354031832524, 532.008730879701, 516.288127227692, 512.362701306968, 525.408522589564, 511.955638869107, 542.924529224529, 538.166463783916, 543.053483057355, 534.063872393951, 528.148873861993, 523.48504450519, 536.318599956641, 506.386922218663, 500.059025971306, 534.952456252684, 524.655248280818, 533.718350731863, 486.568833856907, 496.10081407445, 549.930667792335, 522.022872894244, 541.031353765375, 499.424293103425, 516.297495926852, 533.823933746503, 516.714544432649, 550.793121073743, 525.934945180972, 526.576090616543, 506.835568056748, 523.506107179155, 503.277675429293, 529.536576283166, 502.36479404082, 522.445266253926, 539.153499477663, 525.564065527771, 532.709072258164, 560.161918385956, 529.575536598175, 528.758606850952, 513.492869008926, 513.524640745416, 543.928257784813, 521.260633796365, 504.428026820298, 540.077522385485, 532.277194746809, 543.882975006708, 499.143517911453, 545.578969148961, 521.233794180955, 493.837129953634, 519.638399848499, 523.931570149583, 521.374346030675, 540.186325283828, 511.704165522432, 528.867396504574, 536.859365509236, 514.761532501885, 512.84840711911, 505.498975500853, 550.57920561569, 551.793918004859, 516.79529139626, 511.098143107745, 518.34194007267, 529.495496061705, 518.87605222438, 542.187425793414, 520.837059590883, 532.004682086652, 518.595575486417, 493.531947637151, 532.598548762484, 521.775585531049, 519.613250368721, 533.729198607421, 520.76074184129, 530.76773239746, 543.110446082443, 524.12628826975, 543.764490208838, 540.177181477605, 536.884762067863, 520.622414200796, 533.789759094633, 539.436587582359, 514.462670257826, 525.602749627938, 504.941073800521, 538.863144269622, 512.781964209868, 544.86115186947, 515.018146306695, 519.749075541208, 536.561768723388, 536.722091062812, 495.680121875647, 492.723505247487, 517.576350049834, 508.045082865555, 537.933241408542, 519.275893373491, 517.271472345438, 532.375122163192, 518.766250543854, 513.764909971621, 531.400939688785, 499.37547524445, 533.058538019343, 522.182944999053, 505.515525689867, 519.107769355327, 534.329597787073, 530.637186700367, 526.778989824081, 515.784349997288, 519.780811417877, 537.674437371677, 554.92039464193, 504.832238351395, 520.328864239565, 535.876980462251, 512.548150165493, 511.412263919469, 526.898179845869, 512.48281270767, 536.469266890528, 513.568092082932, 533.987372808326, 493.015304038993, 515.087771210557, 518.03096668367, 554.243414442688, 539.571003652953, 545.026877926788, 520.58749487505, 532.295726101955, 511.741159413897, 526.203315584242, 516.544326341648, 528.320907402344, 501.97775069658, 515.146204153772, 536.346168684077, 519.023741903539, 482.13363223223, 528.881281803861, 500.832335366078, 528.364394407548, 517.327168586416, 516.788487155292, 514.229788497274, 541.558055771053, 531.109254600333, 544.402722039567, 512.477847104088, 510.953653994236, 495.276123126063, 538.763064836288, 521.047262204717, 515.04885029172, 519.625421709281, 525.224805282734, 526.527942411188, 516.736613688431, 559.73295811753, 525.848352874139, 539.297641609018, 503.607349828066, 538.424913666055, 539.273295272723, 526.202104224104, 513.841050083195, 549.270761000544, 488.693419473571, 491.86915896742, 524.546849228357, 525.173784991035, 523.715111998501, 521.845708658309, 513.453420272271, 528.059030045648, 509.841084963609, 539.943922609405, 525.556936141177, 521.903425522665, 473.888266612058, 513.169842933469, 536.136637524346, 530.617772326726, 529.486335001305, 496.106861108201, 535.544772258347, 521.276024088688, 547.936910265256, 519.839741596087, 511.309667261656, 541.242451946158, 540.851375632374, 541.576214458506, 560.795892154366, 544.904605689006, 538.91346401046, 511.58949276337, 519.309572194241, 532.72152909416, 526.529070431691, 518.345483060372, 523.63741899146, 543.463631164973, 510.255424202928, 513.727700275116, 496.704065156903, 502.110434292286, 530.585134706153, 529.800691902184, 546.441662931438, 521.630901310748, 536.914406748845, 518.718103622761, 526.258569044492, 533.60240648348, 524.215025280472, 521.044740458894, 545.574935857835, 541.608969329383, 513.561047210014, 517.261562733482, 516.24160387768, 522.162634327056, 533.873097306955, 532.844831978108, 520.238356686277, 515.815174199384, 533.457164496853, 540.766036466452, 531.304933640729, 507.698135381014, 533.172297926907, 506.317985734916, 548.961640479143, 507.726367755017, 526.929472523585, 533.055595573192, 506.110549570575, 530.014292341333, 493.432203706829, 508.846241956328, 541.154318460369, 553.351551911368, 515.63514243714, 529.707256988565, 537.166108753192, 542.492706954264, 505.31848177312, 523.09252994708, 525.033937934367, 510.865611285613, 547.653341677375, 526.672040278503, 509.010450257589, 505.343966303942, 519.947877116339, 540.544732704121, 514.519558722725, 517.731764946144, 511.717446499008, 494.236513519215, 507.066805142191, 547.885053582701, 507.41955748654, 514.594708721066, 544.446384264361, 543.838732755506, 531.821356724928, 499.948867512167, 470.034177436468, 536.782498878232, 559.96834951913, 509.008681449959, 495.751773069448, 544.632810224299, 537.921169351397, 511.665755677032, 524.782595008438, 520.519166474362, 498.719660056142, 507.627506630461, 523.311626561833, 530.386361816028, 508.569149033283, 504.831640989269, 524.466553315002, 516.154190839444, 526.439961394683, 514.651213001864, 523.532625563881, 498.904005747442, 518.821638134291, 533.896250055497, 526.929529845083, 525.608461150786, 528.792923156356, 503.843761831807, 525.735220733411, 513.546175751109, 543.219951912358, 514.571864088908, 520.108907105566, 528.601363567328, 521.246276121033, 503.511617149442, 520.233130214133, 536.672948630183, 526.898066930193, 527.425181864316, 517.545411300314, 516.074128483464, 494.437199481544, 503.258647338419, 509.925636059644, 521.499212505019, 503.336427164332, 535.048903105667, 546.372737955346, 515.344603712062, 515.103722566982, 512.938761086019, 508.817972903239, 530.354037624323, 552.199885277909, 507.309626118392, 544.725642530281, 519.973273997576, 515.471142397763, 513.587714777702, 498.20928110659, 518.763008510035, 560.071048183955, 540.366279637009, 544.71381353533, 520.197944148604, 537.435758395026, 516.237173486572, 536.138333466567, 512.292565387132, 564.710571203159, 509.220777929677, 570.580729733591, 508.165472397427, 500.053515775804, 533.521356712891, 530.9670837011, 534.116283839594, 538.077540199798, 523.49173100564, 509.396825353068, 510.490389857877, 532.689925209738, 526.183741693851, 547.406012924559, 513.546451886909, 514.946543877931, 505.079316244903, 527.599251778878, 550.44547211589, 542.147035956833, 510.79583197877, 522.188573102779, 509.131394968244, 529.124562351283, 521.42366580694, 521.440936399232, 528.650399819178, 522.741505387216, 548.091623180052, 520.098607488851, 508.263549309644, 507.995682315545, 518.016041817918, 500.014744973322, 527.189805446857, 534.792844097846, 494.848136217719, 519.09040745421, 529.208014804416, 507.430262659009, 501.887912131973, 531.171500164624, 535.683598769737, 492.324513493159, 494.237080803431, 552.19797797194, 530.995694167106, 515.58595489604, 502.928246887576, 540.792440030677, 529.552739781353, 526.429672535011, 539.505300382265, 504.573900569328, 533.880637282137, 520.348163486439, 524.986771727938, 472.520191730424, 517.081896577495, 507.587545002008, 509.155436054357, 524.546498610628, 541.736056792334, 522.535447687666, 503.855785438495, 515.68195756511, 521.093087289746, 518.060277626815, 501.221311905211, 517.323318863649, 513.680313965827, 517.837057807981, 523.953507989579, 547.138500174871, 519.309249343247, 532.200916861449, 495.951784747835, 503.442406995737, 526.883272154907, 525.721326880521, 510.472577144413, 517.305865838264, 540.093169618958, 498.682865511021, 525.335468066288, 511.564033075169, 522.427525315414, 513.509692478198, 542.419860063841, 541.946553304509, 532.057653312714, 520.16243181698, 504.460507587007, 534.841416989805, 489.460988435269, 500.18040986019, 548.969648675912, 505.16326273462, 520.716305194637, 525.171724820151, 503.405222563, 508.499226562489, 540.673311227656, 487.971041967317, 519.736146820441, 510.530512120985, 525.811928109174, 503.372076275633, 491.832786086306, 547.438457797099, 517.388032629797, 518.004362755294, 525.987752330474, 496.427945204616, 520.314443344454, 490.403490176369, 521.846470469496, 510.367361264451, 548.68036077654, 510.727247181405, 530.778259381413, 517.35793175703, 509.10664812832, 531.449785109514, 518.242968128444, 492.001308447263, 513.921236311748, 548.45189365236, 527.664650259581, 519.893104022614, 536.937739120542, 531.33714864186, 527.901241934673, 506.031958907742, 518.294953291468, 497.191545791311, 523.820042716324, 518.996213554368, 496.128119006735, 475.241071884168, 498.850130881874, 541.991266709044, 526.91574520546, 525.741206118332, 526.599566094832, 537.62925266778, 523.476303683742, 517.623985994018, 526.689946283183, 545.988275203178, 494.382005546443, 523.355484656996, 515.54066273495, 509.51212829341, 571.43618577903, 524.67737873532, 531.060991411282, 536.357700371692, 513.905777886399, 518.880531211837, 549.372554292343, 512.313661449029, 521.965556691996, 529.672027314033, 526.520854893753, 522.805854993811, 540.729080581619, 496.875988505578, 516.250679468082, 516.288317561002, 509.180597486656, 508.568666133757, 531.893978579745, 504.708881363342, 476.946001092172, 513.40384925511, 520.606677709274, 539.609630863926, 512.037551083057, 528.516739229469, 522.927630791791, 517.60567382617, 533.666321587599, 536.81292811418, 542.709763366956, 507.718921098784, 517.005973342352, 521.545507915828, 568.54790593128, 512.479930447713, 542.609213757977, 529.618614007113, 517.488272735423, 521.604019183335, 498.967519812796, 559.346101919661, 540.342174180123, 486.50257081132, 510.535932372874, 487.495736201978, 536.035896406574, 528.657006706637, 519.213089202594, 530.981128427344, 528.499167630462, 529.479983336609, 552.746895927532, 504.951799583947, 512.036532066754, 560.905498445565, 495.09170986376, 530.425962102581, 521.032437837423, 531.841826358023, 513.534076547259, 506.955439794835, 548.163712656175, 540.980266988259, 535.189928376859, 516.563384921071, 533.226566549778, 492.826695083994, 480.936914194688, 532.246086385986, 520.018842403746, 514.993092494293, 530.573944360807, 549.421167925541, 531.145259716039, 524.585761515605, 528.786130481828, 536.481733745945, 524.321315929687, 553.243029985518, 504.409854875386, 515.331383997975, 512.837114151871, 527.114321444138, 521.963019209782, 543.127659536205, 497.301952646709, 521.993677940897, 510.096998878015, 519.160442686972, 539.064737995768, 527.145852880409, 514.619666818879, 535.089532996183, 509.185514685489, 542.846219783274, 537.202236297794, 520.143937591732, 511.507718308186, 507.657683442237, 489.959500927406, 508.833075762995, 551.649522420355, 491.39807239018, 512.116226389771, 496.113710375886, 543.702806422236, 531.770712835886, 523.880356935678, 537.794799829511, 535.883107392204, 510.478480058311, 526.911894937142, 488.07005429252, 543.975138572014, 493.708336885769, 526.925448778263, 529.312539912148, 512.735782856734, 507.265419919701, 503.679524974227, 537.50882932897, 548.152889706914, 532.38814417708, 514.04136336092, 525.370097169948, 538.034738301884, 512.153919426613, 520.606527963016, 522.446277448256, 514.517799713727, 515.069757689366, 530.29262108283, 534.298165007895, 505.778852730564, 509.231549131868, 553.7707901325, 540.195119875369, 557.240155674316, 509.152802357909, 530.027083084474, 546.757461367074, 500.476787642938, 532.373516302998, 503.483194979388, 521.548745659698, 525.645112858947, 558.715476336037, 500.418346472566, 543.333722299799, 518.505794904643, 538.193720715995, 511.901345893606, 503.311348246285, 473.92411582304, 555.720816319892, 523.450472591738, 517.50380057614, 545.871899754213, 522.560578314335, 550.16023835937, 522.907754018702, 531.991065427715, 510.321553267796, 528.44862023812, 556.577089213284, 526.492903304553, 528.240620844976, 531.798522772604, 519.893936293233, 562.436422681623, 523.686361758322, 545.223116682448, 522.88426064578, 519.309695489546, 542.914820351074, 542.511641482562, 515.433705157988, 492.552658008174, 533.519791244424, 507.199257165917, 516.736356664763, 540.311028964363, 534.043988991034, 533.30823064969, 529.897126510966, 511.112554384925, 528.550964125339, 539.661385683948, 539.638431305929, 529.989687989733, 514.513527074141, 506.978658018005, 517.345591444411, 521.207093917083, 517.84650130618, 543.397389909783, 488.033429064339, 528.248565727506, 524.842232501168, 542.393079767444, 517.256960006314, 514.410842844417, 542.230834174851, 499.077202732171, 516.649344430319, 528.076311985282, 517.480187984404, 507.985282219864, 539.673825626985, 507.598990323588, 528.280176667673, 514.841231291045, 532.955317878714, 556.752271893221, 539.235701452767, 536.899717215393, 510.929323702938, 508.271624349962, 542.589820863351, 518.70569232478, 553.606663251452, 524.304709594795, 507.609848465904, 562.556725845988, 519.436301090177, 512.687269221224, 526.354277798755, 545.788987023084, 537.098292372576, 543.858453237071, 513.451108633718, 557.826236719922, 520.229467656694, 518.621148481346, 546.806766930962, 545.139754222286, 531.577855540689, 515.133448753117, 515.392647368164, 548.297939285736, 516.062855112583, 564.272918037988, 542.974108817652, 485.833208902553, 510.837099464654, 511.711971956302, 507.67732579677, 538.729220766076, 500.457977957377, 524.813638205393, 489.656497482371, 490.416160502102, 518.488334226793, 527.405063336962, 536.040725790888, 529.181049557211, 521.722135793315, 528.071931449393, 510.346765963808, 512.231194775245, 519.972652849141, 542.914563102832, 516.177401935201, 529.690808801331, 510.569299883778, 537.623507369191, 536.329049955064, 562.129888152674, 504.954840075589, 512.379913505504, 523.922359942305, 513.820786765616, 526.117678064664, 513.717755876993, 520.580631365547, 532.394797783133, 522.75591992827, 522.127829721021, 499.612905581386, 522.22842905491, 536.986360108018, 494.917306472479, 505.800145205884, 491.75545120519, 554.525129369048, 530.755848201592, 535.991397684719, 530.538190240768, 511.874703944149, 549.898419987532, 515.441599598039, 516.033120089872, 536.058176836842, 511.571112978591, 552.502759265501, 536.361642988429, 542.163347157852, 504.938074574569, 531.239637967935, 542.792576618021, 539.048186971434, 510.256444991177, 517.235910695338, 489.60625853648, 496.357076510514, 544.490080562001, 517.383843762025, 483.267077657657, 514.063937347761, 527.45748972874, 514.933746205848, 538.396436931139, 508.750154944971, 549.430010733869, 505.407421789834, 485.360238201986, 505.443157355577, 479.703521191294, 498.631816545244, 504.225086529781, 532.62942126643, 516.883364413822, 529.291137603457, 533.403991567386, 525.736521307402, 491.504684217834, 492.682405611228, 537.731498400892, 534.335437817838, 528.702826639793, 501.863788121654, 527.9725929693, 478.7179809492, 509.51034191646, 535.599806599584, 546.335879408183, 527.741474338362, 533.735669263792, 518.995658089359, 532.47313325658, 529.751671839615, 535.622987300155, 506.359157904026, 516.128204628561, 512.77659015851, 507.406143971927, 518.1019668357, 531.520646458765, 512.939067540595, 530.400569233574, 541.785148879432, 512.606406477268, 528.840790174396, 522.298258238983, 522.824345297374, 552.288195323498, 523.107710682314, 500.799303448771, 501.009784626167, 524.570202813949, 523.377691357786, 516.170135595259, 523.519213124687, 517.12019258225, 532.788724154987, 521.520281663309, 524.533473516997, 518.396980866349, 508.504584623888, 530.207088600594, 506.899018902537, 552.77218324758, 524.881738096157, 509.620872178143, 526.524788260194, 500.71842793579, 507.789935164994, 554.416065377946, 535.227281099358, 496.866797610174, 533.700757306107, 506.995779226129, 525.103059743784, 544.423397751426, 529.050366127095, 506.019826167003, 529.470473941177, 508.198001479694, 498.468321705641, 505.356881654907, 507.397306411271, 514.324054364823, 544.442249726549, 506.079862997903, 532.487954083691, 524.880453554024, 526.243263506619, 506.973930409109, 498.849426323353, 559.159153008986, 537.19312931133, 522.589382014497, 508.066947833807, 525.525214964873, 542.121153733371, 502.879200432994, 507.446920047426, 529.285108437934, 509.153918745808, 526.548209767696, 496.742781304886, 485.936546482319, 546.364784003883, 510.566811834781, 517.093533243905, 526.26844444674, 503.502870447098, 510.053719212833, 527.033983057292, 541.225324377098, 533.785840905736, 521.187913252376, 512.595430078214, 521.930827387652, 567.970384892179, 528.780008640592, 526.760459195751, 544.512324921285, 519.295729557811, 554.42495418327, 479.500104172095, 529.447205740588, 482.404171906794, 523.687036481646, 531.935374795324, 548.599837786728, 481.700683404152, 516.105258157952, 530.994795406718, 505.539491345921, 501.813532373585, 520.576918158314, 514.941223838428, 509.794649551185, 517.991378801948, 523.105963604652, 518.601524924284, 528.887006665143, 508.393705405178, 498.736169112476, 516.324256004445, 536.352832862875, 532.374550924666, 523.388191929669, 517.792422278805, 534.342046793411, 533.651777684375, 499.861692998971, 534.004733623478, 544.925947127278, 541.437304257911, 509.684125017018, 512.687274186868, 526.910170056652, 506.907954337235, 510.809851317611, 540.938751464122, 561.42626933293, 495.076381925037, 553.54844434682, 545.339473074138, 542.596991151535, 515.344405139526, 553.921796890866, 541.390139561506, 547.857618153629, 555.352952007737, 510.416301438552, 524.742618518921, 540.870514532547, 545.521902025767, 525.820847389678, 519.825353498032, 507.906012022002, 532.868806745319, 539.66329799916, 498.345144484064, 528.76753808465, 527.172620193931, 515.493343392002, 547.691695989485, 524.987507121994, 514.509670799258, 536.950586522982, 533.406301144266, 528.723051028762, 535.957031570372, 546.197042862295, 491.665753542348, 516.660986329541, 515.830748144647, 523.07147536552, 524.016004753572, 514.560597587784, 487.330567636898, 482.717692745009, 539.857937155541, 551.327670768806, 512.760394897842, 501.149015334623, 523.633778365962, 521.011999931721, 499.225546809137, 544.729843876626, 540.204583217208, 533.609151539158, 511.25716232084, 515.991471307431, 517.276253458019, 518.967545335796, 514.02708476053, 496.527670990227, 524.114448604968, 532.505263112694, 554.418201186138, 526.81781565266, 523.790579165748, 535.989093641143, 504.09031234789, 508.514073039225, 529.871075812701, 537.685020878875, 535.627077622607, 515.04347255466, 513.779181978678, 517.14690597278, 527.268146872315, 524.513662521135, 507.88529021311, 531.001090114266, 507.654916524849, 543.303170192306, 499.869955618528, 514.856024771378, 505.343481042074, 529.059194453338, 510.804285724829, 520.665511121562, 538.838398601279, 548.179469351432, 510.28624542768, 541.598086292507, 541.361990711648, 513.860145132973, 515.721274155357, 537.344977520288, 502.483659600364, 555.019309328793, 527.575399157815, 526.837599303107, 527.86770527764, 557.526801077498, 511.815731433215, 549.520832873774, 522.197620139112, 533.387958003662, 513.703438450114, 525.078982356806, 527.330306453329, 546.083536585331, 516.593298343867, 518.622775449904, 530.323220891331, 517.590926454093, 523.702022508905, 521.934813028536, 536.942235901029, 547.086604650324, 537.536023657703, 534.007586382147, 500.53018662876, 488.965293583865, 545.199077807459, 547.216329732386, 530.30729855288, 516.060173423517, 492.951397104432, 522.922918252786, 482.335331973868, 541.409072837596, 537.967954954378, 528.326735005293, 516.147098671363, 546.760346585897, 510.832127639119, 536.461786190187, 499.326056873443, 516.162919834366, 522.014341570442, 536.412560070072, 542.947713573673, 515.399736142267, 511.37792649543, 535.838595859068, 505.221600496992, 512.41176057225, 532.258439140753, 530.346643997538, 514.888597060886, 552.771851677236, 509.058912200372, 516.064885125247, 554.455863532026, 532.954111466744, 519.643188662454, 532.393470128829, 519.352070421274, 530.38143907494, 526.709191913011, 550.341177086816, 493.745690361072, 549.697533696834, 540.877389733402, 538.444395298351, 523.484548090898, 567.894549481479, 500.784808014485, 517.366812994415, 491.224751984705, 507.034641878408, 540.167295950348, 535.465175300776, 500.520521162096, 492.902910707969, 490.62556490935, 544.405992642077, 524.873838310044, 554.953656843022, 524.576275591548, 522.024251078859, 519.183296888446, 520.342224688948, 515.622995259088, 525.720008712741, 504.43647063416, 533.02310123273, 517.090665878967, 574.09037608232, 541.064390800937, 515.774580735409, 506.31189017138, 497.604024951401, 513.419560802424, 513.793128021873, 514.120382285731, 515.915320973597, 521.6132886815, 520.188383052093, 526.84214447416, 514.135273786922, 507.498229403435, 523.51066056317, 486.460224910172, 511.306258783284, 518.176101729222, 513.252715055714, 543.51598291864, 520.642077809093, 511.730964346346, 523.051756557376, 511.716724339834, 499.307147588322, 516.388710039738, 535.110829794803, 564.282183690735, 544.639401871459, 515.533956005065, 542.02795541273, 509.916434624245, 503.929842303627, 514.591904212504, 517.558001949394, 495.662749093145, 531.403859314765, 514.953340694524, 539.453308824214, 493.69749192424, 465.919313150525, 527.871695392376, 533.997539999514, 528.232031660327, 521.083200831254, 496.470065278578, 513.684136066414, 535.258259601489, 526.5976634604, 514.791460244659, 533.675940107444, 545.355338859887, 505.768791349048, 516.248654179558, 533.342423361998, 539.476390383224, 507.782475464144, 515.063626749307, 550.545104458559, 532.769428878457, 523.234359061665, 499.506731297163, 499.851298280117, 517.686734563314, 515.288212002989, 503.060327352481, 531.80228249794, 516.394724678105, 506.360937845749, 507.223503241265, 531.118551359828, 510.496709395261, 557.843247647185, 534.708466950152, 528.437099063461, 543.376644157722, 505.187887341965, 518.864991991812, 514.379781733877, 501.420025843634, 532.386760321326, 506.880024936841, 491.873454083423, 548.006381614457, 544.667001225936, 549.313509900888, 543.776463712282, 528.838893225494, 535.570280560733, 528.731959753891, 518.738886489883, 530.295034234758, 486.450202855354, 549.239440534836, 535.818758470829, 535.223356051328, 543.332191422645, 528.899296961459, 506.607428705393, 508.839694154024, 516.491820294906, 542.321208364178, 510.165012631564, 533.372985950348, 529.7722945687, 525.749566121442, 479.462311789833, 544.898830094529, 555.325156206952, 534.891167488956, 553.358977135011, 525.22972882235, 547.805056660389, 503.66479011213, 539.646681526786, 521.321173148295, 526.285176633438, 542.14996037512, 510.277459122474, 492.756467021539, 507.618060561442, 525.439647825393, 559.307069066983, 517.830673572244, 516.16722942997, 538.631953162799, 510.690303861407, 546.75669146322, 529.803559569404, 523.323198421208, 506.372940022695, 523.222367811689, 506.778700095147, 513.564204128705, 522.518324349457, 511.122700118282, 515.122434815521, 541.561232371721, 535.654321295331, 509.434884993728, 537.426484791348, 516.176854924593, 544.576343319128, 534.664684040986, 520.774902254017, 508.276674729136, 537.927704829883, 515.338496329718, 526.109485749731, 502.038450667166, 525.421306896676, 514.624829546172, 523.285040315048, 516.914558490289, 524.299153774773, 564.994255056392, 519.307227423968, 506.800846864695, 514.953065487222, 527.780737057527, 513.736770073636, 545.934715618222, 484.860673973247, 517.340428349418, 515.642461399975, 509.877622011539, 525.606190868425, 511.393097821734, 516.288077162132, 504.920953531207, 550.076152754165, 534.797481857235, 550.923724314088, 512.688202348849, 542.967679432626, 508.334487503033, 548.830379467854, 501.935860851661, 523.96257629425, 516.670627101552, 513.699961059796, 517.839288468327, 520.221587639273, 516.369460539091, 513.122972481872, 501.364849616438, 553.015772312792, 505.323873327392, 539.084495111112, 514.171322518275, 498.80984452374, 513.697563039139, 528.499608428762, 527.589566623426, 521.242356085827, 511.177724234605, 507.021057528762, 531.38237179909, 514.189178365067, 551.431744281012, 525.807907311147, 511.896371393384, 526.697101739368, 508.623640025983, 508.02570390532, 517.842423616021, 518.797602704592, 521.2155060296, 529.341708939407, 516.49639587401, 508.412224639606, 536.86710130225, 543.881946524255, 542.004121644115, 531.005380790555, 538.351293661604, 533.007461381654, 518.797029510192, 543.855809595973, 526.602811183084, 500.91858836012, 502.535877407774, 523.760288867438, 542.966892623492, 522.844986248973, 539.451983489703, 520.686815093214, 508.877555599103, 526.949088796297, 523.182815601424, 543.633069012064, 465.642573567001, 505.940044256677, 538.358055661353, 510.474157866738, 526.908318724003, 524.815702811942, 549.425496408292, 530.312283462169, 519.944085244476, 529.187987060176, 507.703572511406, 512.688585919229, 532.80727792514, 510.931365173061, 522.950669831872, 513.221577230453, 523.944437375527, 517.524258437732, 528.734123090678, 511.551737775015, 525.296118663038, 523.353947409961, 523.845637884692, 508.875599656672, 547.104831001459, 551.179807328964, 525.970230294772, 523.480856816885, 543.616230743184, 524.761022271483, 551.646748003846, 535.223494962154, 529.565292857008, 520.772009365266, 513.468289629672, 510.208497817007, 520.263755100513, 495.464771743823, 544.518025194019, 560.867403069505, 495.085254527723, 497.683423954409, 519.102174777424, 526.398773672491, 485.349882518832, 512.814974651, 531.739409310982, 513.93320998001, 517.673915667849, 511.311082634017, 547.80017423316, 527.442766261631, 530.148562590782, 517.664199453439, 526.422275826404, 532.97952023853, 532.631784436448, 531.215021726854, 536.312139947203, 490.65400185625, 541.430547111484, 527.077573937629, 527.226171923425, 513.310833650071, 503.523099693665, 530.754904786048, 519.958009586992, 494.907427142138, 519.949167716858, 571.753389546282, 500.581901539131, 491.175021397086, 521.717061815685, 489.914782503022, 551.490880172894, 518.72496246145, 526.143126984015, 523.249506388469, 523.603320550117, 521.219718346799, 500.838557688741, 525.436834642934, 521.223966668583, 527.919508735705, 539.954926903567, 505.463262076283, 499.362488156873, 503.973120087087, 529.947084863994, 510.564131590824, 519.693939800657, 540.752472736576, 531.624684296242, 520.740017655635, 525.074214960198, 510.027913900513, 503.307110193581, 528.816104382591, 523.820401738963, 510.951038242872, 529.321135501297, 505.615802111246, 527.192594737162, 539.482734178427, 527.21147966704, 545.540813759744, 491.879886471769, 528.756018309939, 525.460789401534, 505.054009876163, 491.007761025529, 532.31143424188, 535.763470506726, 514.409219094811, 530.55673332168, 527.04428412994, 489.835833424334, 511.882143939071, 514.341558741793, 500.007519974548, 548.569545230496, 528.596220398781, 517.11501011439, 546.370995197478, 515.66387613611, 520.048458175696, 531.608434821992, 508.026939558896, 525.043695743339, 525.91897472786, 524.630563700572, 565.239451278461, 498.503281491724, 512.780678801592, 507.743840455485, 506.590819376008, 526.833162395935, 515.519295758878, 530.372722823372, 539.908938732289, 506.395334938011, 513.59513537644, 556.539558497327, 516.664683031245, 518.154714222844, 538.085763452371, 543.366217558615, 500.197065362113, 530.371563960604, 492.080802336955, 510.426546236398, 534.019236029839, 534.879862102344, 515.765704590822, 553.289020214364, 528.449234827211, 559.34441736367, 513.661079152272, 520.179757698703, 544.018210456124, 537.766099840129, 506.446128436293, 511.813727557575, 521.914744202549, 510.351177699495, 528.330335762255, 552.920678514632, 540.80854735566, 521.771737470404, 541.110118457687, 516.278110927602, 514.627691266056, 490.771505839242, 535.112151424563, 525.257276872138, 556.784954409626, 549.297364453353, 548.571376739262, 523.012731212621, 543.83828938014, 516.934463520372, 514.821985372421, 508.403305777006, 508.894960903381, 501.349773703206, 540.049932317676, 526.151305282657, 522.818029695624, 522.326239921441, 518.381585213125, 534.181175602017, 565.61061139572, 513.069194652792, 506.782873517228, 553.678955670495, 497.265348929317, 494.89858304406, 490.217793493768, 536.711267179972, 556.079417448594, 524.095520699165, 549.167991348326, 533.285871898432, 512.199710387152, 538.433978776415, 524.749549791511, 514.036238600025, 556.072351668092, 520.752829158798, 504.542884869791, 482.120834629464, 532.449647611094, 528.718547383501, 503.765373005327, 519.369785119358, 534.977904131309, 530.320800352817, 550.270360033491, 506.442397703644, 525.973262613107, 522.065748975664, 514.329717212146, 520.99212574683, 525.465006759468, 489.280242727985, 542.612338512426, 527.959777750662, 511.054958847092, 535.982463111071, 535.682786794477, 525.282209671864, 504.799605301115, 507.883007372434, 515.115625177986, 519.495405914659, 515.566095406962, 530.530114133463, 532.895291071123, 539.168898439334, 563.093552332385, 513.661622122454, 511.619273493719, 527.379768973182, 510.435672387485, 529.299660568921, 543.826848487324, 525.429613581883, 513.403059550711, 552.212433328691, 533.44461670041, 533.194975006221, 505.120224412234, 518.18997225836, 537.203108963707, 551.507005457848, 537.609900135506, 555.882491049686, 503.04412674973, 532.122276457949, 533.901810690636, 522.234512537245, 538.13681876948, 515.982076451667, 524.163969786251, 549.267573640425, 504.511994629576, 533.294576189864, 532.603157558937, 485.085110446862, 542.104753364483, 519.645699370244, 522.184229239683, 524.578363971803, 545.67303965609, 552.506180196686, 507.100849580071, 510.425110363822, 495.676630123205, 543.862059570198, 522.557682213998, 552.169653734634, 517.938541173895, 520.381798452512, 507.331186453881, 515.401817000357, 533.966274430098, 549.120480213661, 533.776766877882, 528.112389706392, 493.61462297365, 493.216922281132, 533.682832328462, 541.415007308025, 498.205795103299, 544.81776416131, 551.966645471925, 524.195315681661, 513.718064000858, 517.418378124174, 524.61243409266, 508.908144541869, 497.67557412992, 500.979921165427, 525.82459736627, 545.1479091597, 522.192484454754, 516.736927208597, 521.527989249397, 507.583955231101, 546.593764507654, 548.101377433815, 527.536359175498, 526.557393795269, 522.968874968537, 554.539860728447, 534.763100768639, 494.945374915557, 521.004781627962, 542.280674048259, 505.023830311172, 516.783872185239, 501.150022088881, 520.645015824596, 536.392367991296, 537.784413095483, 564.384863116672, 541.189099120178, 536.930000252403, 520.75488996029, 543.919384758387, 533.49724428535, 525.345655969094, 510.930940956597, 501.203478054017, 523.696853666979, 535.209009561714, 566.896889929848, 512.239151176605, 533.367020518133, 496.585855572351, 504.337598782705, 491.420291083046, 520.650405280695, 518.530050648529, 504.383618268248, 537.400708367878, 526.187323758272, 532.631291209194, 557.8532979941, 544.021242954399, 510.100451238123, 558.117698885424, 523.953705305283, 524.822284052553, 533.430606311441, 512.879909926606, 518.358526210048, 526.69708291269, 530.567952014908, 513.86846278748, 525.955702162258, 528.108518735201, 522.182734655174, 509.07647568895, 547.149850746234, 509.093499857136, 517.436793326952, 555.915454941125, 511.806512055043, 508.041151373625, 515.529273421683, 533.917203868728, 502.517745787051, 504.441297287764, 523.082604254444, 538.604461277632, 519.371690247553, 496.772007023902, 502.765066097065, 509.657135820763, 497.338857939831, 530.465396888943, 533.227998805105, 512.385365250028, 499.165011973731, 538.842625634969, 514.754084797731, 512.967109549459, 545.040241179031, 525.480125566963, 545.527340405374, 530.470180926258, 477.841557564051, 533.0210630987, 499.387497301385, 547.500561677405, 494.879948773253, 502.965223449095, 540.486067333071, 512.154476842015, 561.43914074619, 517.531914496434, 500.9011007621, 532.964369619335, 547.572922354198, 512.155744531822, 507.383021851672, 534.309233551862, 500.719385650769, 524.090415220889, 525.806718117215, 557.139637576717, 503.860630864267, 530.209049622175, 516.017509338408, 518.545869811697, 521.304949901417, 513.746291789909, 510.104633692747, 547.664270493374, 522.952974151705, 502.388171129202, 525.120966326528, 543.933182700448, 532.589714188184, 539.20875363851, 539.0513789725, 507.977540563356, 524.879385156754, 522.098490984013, 513.256143137368, 499.463867528034, 521.651582040396, 530.415117007425, 537.615592143361, 515.272446886083, 521.239849415684, 524.018915563833, 510.275911077971, 549.18730946785, 535.080871596358, 523.624555104016, 528.984507351166, 535.236706963475, 523.20945727003, 543.516993496764, 532.668429524111, 503.988329531703, 526.011556292386, 546.407664871177, 526.21234001936, 505.540301987927, 499.523382788624, 527.549447806481, 521.108701083009, 520.162260941312, 512.289326522381, 532.471521871555, 517.904150582099, 532.338634318196, 526.837088390229, 521.691428586428, 521.56351945379, 524.79045136767, 510.322647901111, 518.30157847998, 545.498113896091, 507.138652115223, 520.744678047575, 516.981071090641, 531.438032420427, 533.645332092155, 527.487220346131, 522.323713158984, 531.059522988134, 546.399493939581, 528.57852289034, 528.838536111238, 570.598117933846, 533.483604570499, 521.131066064672, 536.348771470752, 521.284526306056, 536.983669251447, 499.120094894503, 500.381022457078, 525.129661127293, 517.843563726425, 530.379520912005, 522.938455670403, 511.804091367864, 516.120806608373, 512.887081133272, 503.874348562438, 516.589511014058, 515.971507875112, 526.582365703943, 528.043899621245, 506.197235056483, 525.11451778091, 496.558740979974, 523.525335352191, 503.181586180961, 526.036435721221, 505.938208811976, 512.41017368284, 540.330787667072, 495.081884544718, 526.691689945801, 494.016985299021, 494.899730013974, 527.810977621765, 524.226562145421, 539.030145353135, 489.802149452153, 494.833951438082, 505.951311230622, 547.740756975385, 507.740861971156, 540.668718978203, 519.679610391058, 517.196828333829, 517.865501881536, 515.043333181964, 513.540145939628, 517.366593540034, 532.533030445224, 540.62311930563, 514.803960472224, 511.402413074157, 539.140611083142, 530.372362553124, 533.949445777445, 509.031802160591, 518.447078323155, 533.242499731599, 542.709966299069, 537.626378803786, 537.180038567484, 534.053289341809, 513.903433738499, 519.524264325706, 542.236461209412, 545.566411091578, 513.249089341597, 523.412479836997, 561.410672095922, 542.87507427978, 527.893509634319, 517.620559701142, 546.003136241661, 545.048410354322, 493.96230648822, 531.224704846096, 523.106609973121, 526.741934037524, 531.310894726877, 517.336132692127, 510.829273521722, 531.836550974276, 481.916027708271, 528.831121300457, 533.754926536254, 507.933805054448, 558.702956997998, 513.047899185719, 548.036615406926, 554.893250982985, 522.050612160659, 515.348431262621, 528.563711799947, 520.412376571278, 540.723013486428, 534.937130524267, 506.985450721596, 510.97320015363, 532.476588445429, 544.934814783215, 501.621951521732, 512.688112260299, 515.866079870887, 513.114466654581, 542.437906345262, 536.458631673634, 494.286494304167, 535.972015117898, 503.26747012496, 537.906305377549, 483.486304935354, 505.571166539884, 534.852539280829, 547.991299108346, 539.368719174364, 522.917521013456, 540.977946492533, 536.938077290322, 528.687898722859, 545.972237095314, 504.290412282067, 536.66455789634, 546.059095051875, 516.932464256574, 505.206259151035, 545.701017180853, 497.483496570852, 515.157278358701, 514.97427747097, 522.034099323988, 516.683649442758, 553.081131374467, 547.576740938973, 492.479315839224, 510.917065034111, 525.241939774096, 545.015472291643, 529.948330897031, 491.182421996928, 516.486062848747, 529.88970713369, 498.654605816487, 523.457433144863, 521.201939087634, 506.878035195289, 481.888235895656, 489.40196262981, 515.006712063344, 539.313195443953, 498.500718689423, 535.189652914483, 509.178130486635, 530.964417502196, 527.52576045865, 507.704258343967, 515.930900325125, 546.201239246899, 530.829552514152, 533.093775498748, 527.577335048399, 552.651745575419, 522.310026630865, 516.042484041927, 495.74850995815, 533.411044934677, 522.88530701439, 527.141086821335, 525.975002027925, 533.828752467355, 514.730881024668, 503.045217732095, 538.116069940973, 560.594949848163, 534.969469871665, 549.578255802876, 556.603281064419, 514.48230076005, 489.652675121461, 531.634502967049, 506.617391497185, 514.433906582485, 471.949562569204, 509.787387121635, 524.302787394367, 525.17248943145, 520.037104385869, 516.931898570973, 535.73011130153, 567.071816224372, 522.644683568676, 519.563151263223, 522.724785530063, 542.33592656294, 508.151753506902, 510.68938670094, 520.711813540934, 501.099174410105, 490.886535057457, 501.958034599387, 525.104651707937, 552.124818838339, 514.29920062417, 505.895065596439, 536.532333416491, 550.581871062703, 512.029446309364, 530.137487281243, 497.155715140762, 512.592264377571, 545.440566124615, 555.868058226923, 489.360018732848, 515.853397910894, 517.418122004689, 502.827848037234, 502.809162828078, 511.651613607692, 514.656626867828, 507.478930871044, 541.826740015526, 529.307593693688, 493.817339318946, 547.253934076194, 533.906131787633, 501.406732939159, 519.876322896284, 519.981004469686, 514.266839604903, 519.945685154794, 507.15782110321, 512.080089105755, 518.41987047291, 523.192436963222, 525.080683421099, 522.473791611215, 540.033258251384, 490.835360873607, 497.991188325587, 519.021627159536, 522.933591307308, 524.508991784387, 519.133765356079, 528.490122326686, 491.471178590189, 495.903887866538, 535.27322228447, 547.772510362124, 547.144465199373, 533.549925815766, 539.139854368091, 520.824554643484, 555.129724505816, 520.766947722799, 530.18688610007, 514.482907660308, 518.950922414758, 509.590460315453, 481.124778631794, 522.96648799198, 556.080859269906, 529.738465391373, 489.297849230132, 505.2488051105, 526.951654042375, 508.074429316701, 523.138644862508, 521.364321337733, 509.803808175371, 525.185125088897, 515.933902615497, 513.730273007205, 483.423826356315, 560.100749464853, 515.088115851684, 521.59692853533, 525.013012004154, 524.098625767097, 527.469772186925, 527.430214019717, 505.180344585363, 552.94819316566, 518.363040344723, 531.312381632775, 472.94006867881, 512.376242597368, 536.146661910077, 503.167654390366, 547.919308386024, 537.069928351288, 514.969365311194, 538.867940137318, 531.661724239527, 523.415251051726, 535.150948589858, 552.348377579292, 550.56756458149, 530.631316101431, 533.767263025607, 491.194364612172, 539.383457445675, 531.069616563235, 512.254099699575, 530.569772561101, 520.167160264129, 532.090424748267, 546.927549383826, 512.950154532675, 496.378956186331, 520.787166476446, 518.295892333114, 517.297994892998, 511.567410751326, 537.798675260533, 501.953176809623, 522.760612420129, 541.375786207777, 498.153117610575, 510.879962083824, 527.586429067749, 525.067598116892, 545.185491309418, 521.454430317636, 528.860056148388, 511.786582908365, 539.790513444549, 531.746030189035, 512.035568657793, 529.249223025267, 535.505034029059, 547.360519362375, 476.445780602091, 543.469946568002, 522.559767649913, 532.415729364033, 513.193862502124, 514.462227941668, 536.280081247109, 559.429132947913, 498.08893531473, 547.743871448697, 515.653382313796, 549.073576327503, 498.192925825201, 524.998204631817, 525.634034130213, 512.760279662919, 531.624054819191, 534.683708344233, 529.861140214678, 540.93546761926, 503.55911118188, 554.452820727515, 522.006513964456, 524.088983360769, 561.583322417979, 527.978970668419, 554.951874413609, 523.779045617856, 542.593230143333, 526.910755653908, 510.037890432858, 547.936914186108, 479.680180064419, 554.520135644782, 491.67339228691, 510.788266084007, 519.906323994391, 535.345670556507, 518.190245062375, 502.913510768367, 534.223883010531, 521.284126559581, 482.385752782497, 512.96656957235, 535.751168936092, 503.419024677778, 503.562486438304, 518.66411791566, 535.94837305777, 521.195755852078, 536.935984300046, 505.309907139475, 541.540421934973, 534.500225540992, 550.095598361928, 552.841418804237, 516.215770892741, 543.669029300301, 496.962596935726, 521.97666035693, 540.520660752026, 530.881200749039, 522.594106321027, 532.806051596494, 521.92503089637, 536.479537078682, 513.494135698995, 519.766914040218, 518.30479596405, 497.765339934959, 521.508210974715, 531.899791746678, 496.543453641764, 518.240936915777, 515.078935962185, 521.740275871297, 492.05528918803, 519.337326943975, 526.003501487449, 542.559876988146, 545.644620260174, 498.861426695869, 556.456042000993, 536.487535958888, 512.21225245101, 517.720395936689, 520.228217629329, 528.17274173775, 545.008092524199, 520.102395037344, 544.463311996974, 533.15617315979, 512.767160562863, 498.90637753254, 512.731110807196, 559.683476916929, 517.989948129571, 504.713322031744, 514.689438966039, 512.486532319891, 492.232754368258, 545.99864703719, 521.349415633495, 525.359899116879, 515.407055648306, 534.040633178415, 532.968920539903, 512.659179976814, 490.6825454359, 538.797351198647, 520.504466861318, 522.571999713289, 529.133298799319, 539.619302476311, 522.120463060453, 534.93998008999, 532.719994366979, 545.449067770761, 529.983019679816, 518.257091872571, 506.531808350937, 467.400829976496, 559.303466432754, 532.019213172826, 529.122286532547, 529.052988026559, 528.439722131895, 544.372005542593, 502.904114538873, 508.548160436939, 538.972348824056, 500.412909843177, 510.13744576914, 521.2437429169, 492.327924778376, 558.060920096086, 522.998356695532, 541.422146530913, 492.911620602342, 531.530666155344, 528.645452019221, 491.533195530155, 511.617190796634, 527.089724901908, 510.558532717789, 535.482484780503, 532.650550087589, 549.498455057334, 515.156677184564, 518.119990579522, 522.983798906314, 521.851716962875, 534.379310932857, 512.230678208716, 587.968804085902, 514.546175924152, 518.709292450403, 519.072179237328, 507.000311045538, 524.850666735386, 529.752836766008, 553.677608018669, 541.311803647133, 528.195753220886, 529.624389115107, 525.048607840557, 535.159555785073, 545.32082604646, 541.125239204532, 510.950448966083, 514.842715520236, 508.953112606458, 510.182092413648, 508.973716371888, 534.082236452232, 538.079481323608, 525.576344734035, 554.784401793936, 550.083332153922, 503.137974954675, 503.377361304153, 507.802197583135, 504.755940589852, 516.83782274429, 516.574878666412, 506.445637048585, 520.439507153224, 521.669215181573, 526.94816965931, 531.912866536189, 547.890532858626, 519.497275025996, 514.600393641601, 532.488722936645, 545.46616554708, 523.614030939824, 529.941635623399, 524.464075275975, 529.908705207992, 528.546047354979, 521.779835079418, 521.137837356363, 543.007829277273, 539.999098151713, 524.310971653152, 528.041817495869, 543.100768507946, 529.1861193751, 482.233595228558, 515.779751507033, 510.330126713027, 549.202135231084, 540.580491018865, 511.285826848943, 490.419138671626, 517.303118364945, 541.862295788719, 501.695729088641, 500.16302808822, 525.948499160576, 501.423988361906, 524.771161182091, 528.753333530439, 542.6841461012, 544.120655091855, 514.915119056041, 534.151046346436, 511.282688123428, 529.374018345944, 544.936791901632, 527.925243603878, 519.122881656418, 533.850966533295, 562.798546569383, 502.763275800276, 501.246556956182, 522.595348578851, 510.612572959999, 490.034692667671, 524.350834048396, 534.098039409387, 508.513357340441, 511.151934620557, 500.635129890988, 537.81959939563, 521.601985996699, 541.269906768421, 493.147537658321, 522.738027350627, 526.179435967638, 506.333782707631, 513.44099393728, 514.310532589915, 536.582602572282, 540.160170938519, 541.139539877179, 536.999851527556, 485.250666508145, 499.342553174852, 513.341281165017, 512.109867839461, 501.22475465338, 489.645666588876, 515.055780954366, 520.100373227031, 541.969612058112, 511.108617559314, 519.371141803682, 529.632687551837, 516.73196373486, 502.361811146654, 540.017121424127, 532.26119642726, 533.433151136477, 542.891637056202, 536.787630495039, 533.577682335461, 512.394380983323, 533.390728293969, 525.155380216155, 529.031287889906, 527.507102729686, 527.695497026171, 509.152718091963, 544.444094370828, 497.27938903967, 523.746463088367, 526.915965912606, 545.970315087236, 542.347228403335, 502.282552790315, 552.142115856126, 489.463717213246, 519.48603080818, 513.180961234254, 537.12477259951, 511.267302960519, 531.749682369227, 555.164749414276, 519.836258075778, 561.751912708416, 515.448272516148, 531.373176450185, 533.007749757822, 499.792766348456, 543.720840230623, 511.590004011432, 523.962794646559, 481.323702502569, 510.786557853391, 528.677687955387, 501.949970092797, 506.02267026689, 534.706144901682, 507.447986538086, 494.688617472165, 502.700838662009, 532.150619749649, 558.408510447022, 532.81845762862, 494.756412042116, 497.314996484495, 540.920656941973, 537.725566985083, 512.303633693061, 506.542485363473],[671.190407208714, 669.411484897463, 670.009937667035, 673.356702146031, 674.766369857253, 671.128711174553, 674.844888105525, 669.504277598832, 670.914000615146, 674.301332166365, 671.431270559195, 669.001169115955, 670.603134249476, 668.729691151706, 670.380573683543, 675.665968238177, 673.013498464557, 671.032911189198, 668.779947448652, 674.748607417654, 676.63123194117, 673.028974943218, 673.4982063058, 667.797140503349, 670.474431834111, 670.375487514481, 670.084719692331, 671.88154397572, 672.888349586416, 673.077310158065, 671.782587730741, 678.826559493043, 672.346755471827, 670.318990352273, 669.861258329696, 667.188478173355, 673.918739787672, 668.444263293323, 674.867756223839, 667.704414478194, 670.775702151937, 672.315890369517, 669.368979872427, 668.88561324027, 665.940803236121, 669.040906156132, 670.5239691205, 675.565670022451, 673.31586917423, 675.725010677682, 673.387559564559, 666.170844831798, 672.590162519499, 669.923079858188, 670.910460367291, 672.497808131707, 672.250073154543, 670.137260978021, 666.998227767954, 668.234480014465, 672.706702157855, 671.290376629386, 670.193848698567, 673.625586925921, 673.675185342743, 674.38045198049, 672.64154903181, 678.421581795798, 669.732786408868, 675.480068642918, 676.755275837206, 674.744540928976, 676.417751785932, 671.595437217271, 670.543421342039, 672.237064223928, 673.34739899822, 669.960246140284, 668.066938557153, 670.068487769188, 675.177792471835, 670.978311341395, 669.122969407511, 675.403928631046, 668.500055462567, 671.557794296858, 669.325492107152, 670.735497389049, 674.073076260529, 665.927204666683, 670.111257404282, 670.503861302829, 668.328088552381, 672.020818013746, 671.004221844231, 671.628105289607, 672.333520828058, 669.345350754397, 672.644368558905, 671.676526604401, 670.421100595371, 670.624258364349, 668.297768012005, 670.919869587442, 671.479882186259, 667.746005815357, 669.626120328177, 673.193455623764, 674.799735537091, 671.927952822816, 674.822605168482, 671.504889633937, 674.436451144503, 672.296635649522, 670.525040235034, 670.727379148913, 672.178289919806, 675.581566463218, 670.161887071712, 671.802806937121, 673.138287941652, 667.768581170108, 672.315759714197, 676.186353246738, 672.738829684062, 671.63251831115, 668.943359924496, 673.421099672765, 674.801690515441, 668.742895852193, 668.723158593696, 673.429123583227, 676.259572797203, 665.369389858637, 672.465803346636, 673.688307111392, 672.478954414472, 670.746148874612, 672.692304081145, 670.803817592047, 673.644834781547, 672.075848334772, 672.476962995649, 678.361810362069, 672.633482502887, 670.856053492676, 676.59792107237, 669.924311373435, 674.98967645824, 665.253577585814, 672.918451423829, 674.853203536345, 674.335193520532, 672.732822217168, 670.731079086287, 669.176196710164, 670.714218122029, 675.29984187422, 675.972948677231, 676.997973949898, 668.726714234432, 669.295517414934, 673.431258797006, 674.425645717359, 674.867703154953, 676.147191800289, 672.915091848125, 673.693035307621, 671.206655521181, 676.515410708989, 669.774157469397, 670.592317895605, 675.992996629625, 672.989965484924, 671.743615732935, 671.459965603063, 673.532665725048, 671.706200255645, 671.535470296519, 668.556135520377, 675.456722624532, 675.183325443734, 673.747405964374, 673.480798034944, 675.576036980901, 676.575666759936, 666.657169219164, 675.357881300069, 673.915270747218, 665.658313231527, 670.383709006016, 674.79957317245, 675.261703608395, 675.159858726196, 673.671011732101, 672.502686005325, 671.07620832158, 667.688960134964, 669.825369151468, 673.287690708228, 667.615418577773, 674.503195057809, 674.027524429661, 671.010552954794, 673.045519375673, 668.471391054992, 671.244422131548, 667.90444624339, 668.478034411092, 672.923816300105, 672.821585987376, 669.313254570291, 663.905502434558, 675.847642104951, 673.344143012623, 675.234430496259, 663.997017983308, 674.342945891973, 667.291217662094, 673.929137831904, 672.510161180794, 673.891046557618, 669.596131493699, 675.0265952066, 666.415166640298, 671.016183050549, 675.00300910473, 669.705377245509, 675.233888851859, 679.084162728843, 673.101984289437, 672.675447564919, 670.984388897118, 669.066165205692, 669.206840435049, 671.705955933706, 667.950523078224, 672.475606347115, 666.898144884485, 668.593265011741, 673.568272818082, 670.973841108236, 670.284463887163, 672.291328973229, 677.768067475791, 673.561395669752, 676.343114831573, 666.03327491914, 674.946131922936, 671.221596027016, 674.443594111417, 672.221654494816, 669.798922452247, 671.963553610794, 670.983735934944, 673.040711462906, 668.187128551805, 677.203612548788, 674.036968422559, 668.484526780704, 670.92458128961, 675.452822173758, 672.681973085375, 668.546800094698, 675.520565150668, 674.329540412592, 671.401633755724, 666.469756350228, 669.170061000228, 671.251059065391, 666.822476542703, 675.169472955151, 676.674120597966, 670.699013688261, 673.319098629895, 669.204085977543, 669.020518660803, 673.484093295676, 672.195138464244, 669.211409795902, 668.22420682115, 671.648562636001, 671.093128130961, 675.998962045162, 671.90566990805, 670.804487922107, 670.025977326255, 676.750904690408, 673.240230306007, 676.287793700303, 672.777738022143, 676.225104496444, 671.592258511281, 668.400738053554, 677.965891207307, 673.335103061307, 673.515877547277, 672.210701011392, 671.997474981894, 669.511423062428, 672.087000713902, 675.518552391497, 670.047698897523, 671.834678664551, 669.170724100926, 674.36518480701, 672.255335009406, 671.681380708736, 670.579907388041, 673.29301050075, 676.388090674376, 674.903878442238, 670.701982644453, 671.334242650716, 670.536199656533, 668.808682542865, 673.280765119192, 674.580202268389, 675.631828715261, 673.321278252156, 674.379817805769, 672.54122984332, 669.826704205864, 677.91724757679, 669.714351412862, 673.114574725378, 673.779330446309, 674.659224921944, 670.99871165224, 661.955312416673, 671.66599781077, 674.425006763872, 667.986895656579, 673.429863748418, 674.328930091988, 673.984993018457, 671.435249762498, 671.78540647722, 670.971872520843, 676.082113995295, 675.133663027683, 678.316220685956, 673.685428410906, 676.655448208762, 673.394662511442, 670.572727462898, 665.005127129069, 667.293007258523, 677.968417930675, 673.444690942185, 669.072737759933, 667.78133195661, 670.590753965721, 668.810231062687, 670.303869613386, 676.250011145729, 673.825609761619, 667.153179330899, 670.142013647024, 676.852291243197, 668.204828893503, 671.166979886125, 668.190926494287, 671.055448890936, 671.02981230952, 675.290853146827, 669.693938705651, 668.595029200869, 667.867606186035, 675.870688133183, 666.793159502337, 670.023618518359, 677.012630109048, 671.867751634702, 671.964049948384, 676.220945093126, 674.327729983568, 677.016193531147, 666.243731840313, 677.87463532964, 671.621523405327, 674.531856842718, 663.039701709587, 666.499201939328, 672.837593379341, 672.232002886002, 672.180495454677, 666.635166239171, 670.301514720925, 671.539881127366, 676.659603324732, 670.107772206066, 671.263034799195, 674.310959170404, 665.685558631458, 677.191902329049, 672.467978850764, 676.622670340087, 666.03467969142, 672.055778837112, 671.50622051142, 675.002246771337, 676.245662445043, 666.599045483684, 673.388073239562, 672.977398181434, 671.290950719601, 668.83281172612, 669.483649757414, 676.070573225502, 671.361972689717, 667.745086506705, 672.839625402476, 674.350470879741, 676.526148579161, 673.419141451613, 678.632472897511, 669.387582219972, 668.637541977956, 668.573716135256, 672.852676521808, 672.858249859053, 670.908879804179, 671.421479204529, 676.207603823226, 671.903126788009, 669.327538729561, 675.238194721971, 671.29285872008, 669.797248155361, 674.223264824666, 672.696946538301, 674.632772690662, 671.687313478129, 674.358021290847, 668.049472682341, 664.97151665319, 670.174881160919, 674.845848421517, 671.611152360009, 671.571705510048, 675.046775191486, 676.582798604786, 668.755975159059, 673.582495921375, 670.367814341657, 671.6843307361, 672.164415240287, 668.215897744451, 666.55976223373, 671.035181829516, 673.140526346524, 674.705664619609, 671.79669781321, 676.819656370067, 675.251682716383, 672.421665172382, 669.99164870719, 674.719561330204, 671.562595446433, 670.583498997717, 669.849782638237, 667.699413215263, 670.918300503275, 667.90512577912, 674.539514102457, 675.815876847631, 674.52630373987, 666.087159890083, 667.948818468014, 671.732779524486, 675.008405454344, 676.010035212666, 672.721876864152, 672.155777719676, 670.505300775134, 671.746505772479, 669.484489088221, 674.55014158979, 675.739279149665, 670.896116260279, 673.658195064861, 671.819740267673, 671.787218703259, 672.590517212294, 671.697574004362, 673.872795226129, 675.451654994427, 672.650568119658, 672.092139993294, 668.867535151506, 673.93070351007, 670.32350201925, 672.410939098955, 670.462558265329, 673.909850011577, 670.160473866633, 675.263317230537, 665.727552102598, 672.004075710738, 672.610927298531, 675.719338955652, 670.931319608087, 667.799770033783, 672.486281950215, 670.458111353972, 671.516946110238, 669.752904851748, 671.171168396104, 669.672123612497, 670.746507150347, 670.900961758586, 671.027203846688, 668.798773272574, 674.89987891589, 671.805686013918, 673.231633627043, 673.565119202254, 667.552772177385, 672.290741706143, 669.871528254507, 673.147746727015, 672.878140574344, 666.142948761154, 674.319095815381, 667.536772563946, 667.849046266059, 675.85837696464, 672.095481626826, 668.923355524553, 672.650525571723, 670.953264497876, 674.287422854511, 673.876409320164, 667.391047035625, 675.297890495532, 673.970982348329, 674.381875782942, 676.884676683691, 667.860498039627, 671.447829686268, 673.181877505813, 673.458864291922, 674.308234496663, 670.352609361482, 670.702467864126, 670.416532035607, 668.986653784015, 671.955991468634, 675.081866331652, 670.933072703252, 669.786860538226, 676.148802379833, 662.846658452771, 672.41879133339, 670.357987118441, 668.45515098584, 669.362461908498, 673.166063631084, 669.688914778018, 669.40153133504, 671.193952914316, 669.596934774217, 671.37454651337, 672.834774265045, 669.07560600601, 673.692168425843, 675.251204464951, 672.68207021409, 668.5498093573, 676.227564410442, 676.979109102072, 662.884010964523, 666.517545573116, 672.457121545388, 670.33138512522, 667.1240580938, 672.763210194706, 676.78207448803, 673.624624684198, 675.614085433225, 665.86100265059, 672.231810948622, 669.731716274571, 672.433931673139, 671.933886139177, 671.132434699594, 670.673357688489, 671.974636453959, 671.282767455175, 671.948170121981, 666.210100511956, 668.292557320688, 665.443973801448, 664.948066591722, 670.877281299721, 670.834637317372, 668.108684457176, 672.943644644705, 673.602058538439, 670.244622634187, 671.371770186544, 674.163957971236, 674.607950226258, 671.840776288343, 669.567554276327, 667.252905222687, 675.751825096581, 675.40770615237, 678.346706728413, 669.46146939675, 666.353637406403, 668.736596345458, 671.248084134137, 674.124670102737, 670.6230136175, 673.473066219487, 669.156743692134, 673.870800130723, 676.664107800969, 677.269045018174, 676.182810082039, 668.287848241917, 672.394262178634, 671.228516963305, 671.375053160024, 673.951395566159, 676.433417256401, 669.419033192357, 667.554197791128, 674.303444281256, 677.018236756359, 676.799997062639, 667.317058108858, 672.53418700456, 670.722242013713, 669.583381911518, 674.366761871768, 668.858360625186, 675.971652595432, 672.702845295882, 674.585734029052, 673.52644206007, 671.251866236519, 671.798203093351, 667.835815684122, 670.665488830886, 673.35297483517, 672.404792082047, 669.658562747813, 670.296542326873, 675.383495783763, 676.378166668868, 668.143201963657, 673.942358789767, 671.605299153523, 673.318267481353, 672.519752244878, 675.939917323477, 667.743422129356, 674.330563074334, 674.959454135923, 668.906953491626, 671.798254066588, 672.575132530705, 674.537531134266, 671.913105108505, 674.22101575443, 671.480826566234, 674.135228085418, 668.918447316829, 670.197466590155, 674.853711341532, 673.778406900907, 670.003398668586, 672.123097741246, 674.33749736964, 670.329719411652, 675.153113830216, 670.100696324788, 677.510135606337, 669.758800888293, 673.84075887063, 673.393234016316, 677.228933957344, 674.592943137768, 674.42986421275, 673.328631983211, 668.620082078133, 670.398521539432, 677.039870482468, 675.208490328892, 671.20619881963, 670.162189414035, 667.931465846273, 674.147033463907, 670.948845174611, 671.758805363881, 670.517085964242, 669.117054807846, 667.420615658348, 670.583833788379, 673.764618526661, 674.531209688674, 674.09895497158, 676.553009776201, 671.479208408152, 671.76389552917, 669.723658821381, 672.243189065564, 671.868641223993, 671.215047679696, 673.743728008906, 667.230565880295, 669.582638720162, 670.53584144908, 669.005694869812, 668.87680970754, 675.520137992837, 673.421621501974, 666.571453468443, 668.120281655584, 670.277866740706, 669.469974819984, 671.314066008692, 671.713530990781, 674.123355699988, 674.350902485047, 670.37074916561, 670.751907995512, 677.478057458706, 665.324929912435, 670.133942442816, 668.225900588386, 674.503311277491, 673.472050651524, 672.489679094794, 674.118240687983, 667.578648775779, 670.183906544342, 671.804638179146, 675.698946787051, 671.782861153668, 667.997036501636, 673.299248830872, 672.207663839627, 675.938871796423, 669.245524470536, 671.406543283222, 675.775943246677, 674.04467589629, 672.72805950524, 670.076430239162, 673.292533667169, 672.23262616247, 668.459006319983, 674.481125611082, 675.457438885445, 676.120802107529, 668.919559721195, 669.344372729712, 673.6383433413, 665.687454435782, 669.948987517651, 670.607780255166, 674.032965146212, 670.242712811956, 671.641895315589, 677.318398739096, 668.002759614086, 674.398827458352, 665.727575165594, 673.551344129689, 672.816578542695, 670.80884211949, 672.020781765379, 662.96319732309, 678.914722606045, 672.642384187233, 667.374470695765, 670.960729993743, 666.989685313419, 674.567749137201, 663.885983536135, 668.850762479778, 674.310714085995, 669.89553014698, 672.04609180263, 677.991906328431, 675.116047707557, 673.901763580958, 663.921145676621, 670.574572553787, 666.635650532214, 674.86609433739, 670.940157102826, 674.921088774215, 674.32602795757, 674.898702401537, 671.745003142464, 675.001377358579, 676.504798846597, 671.498675027041, 670.103676541136, 671.812196281305, 682.14799954561, 672.00894525905, 672.27984505893, 665.721721744977, 672.274531769555, 666.865047351358, 672.489502649453, 671.822999254258, 672.054617602314, 678.066322639413, 667.14796367838, 672.98500134583, 673.548517136028, 676.456541201477, 674.050661040986, 673.211085426814, 671.642755833962, 676.821585247477, 670.074645078142, 673.161814236062, 675.311338752285, 672.473370482988, 673.277315885438, 672.64659710707, 676.107936254014, 663.978530489725, 674.118556135986, 669.727948891378, 673.81726521456, 674.19926325286, 671.999288268746, 677.524935501859, 675.01240933842, 674.723362586967, 674.779518234951, 676.551553257939, 669.904487731618, 671.036230382098, 675.678531246426, 673.258017673393, 675.666703842736, 670.968895784279, 675.351973477694, 671.881578215081, 672.75113736543, 672.224300050991, 670.914292673409, 672.140844515, 673.801732101408, 676.037599072497, 666.8709955769, 671.393154497851, 669.925003368415, 671.974932104526, 676.109630313406, 671.05030855773, 670.554214212153, 669.392532748516, 676.472015926913, 673.18755924382, 673.78393828835, 673.03348057031, 672.326345058191, 670.63423665581, 670.854263838376, 667.867509110472, 672.929527873855, 670.896607917441, 673.622808661793, 671.698162917943, 664.656487581986, 672.374530811132, 671.92972682397, 673.12813560671, 668.352661586336, 677.757349747596, 672.724266766312, 674.560273212556, 670.40198394823, 669.810439022051, 664.826679583534, 674.907702647834, 671.004880361106, 676.607470699788, 670.984770246783, 670.115896105343, 673.057960921588, 673.178174931659, 674.867649873192, 671.024978298308, 667.164493710423, 674.026237444153, 669.877889185302, 667.898282037716, 670.993924860757, 671.370834519757, 671.634771328663, 675.546916470088, 674.315661607369, 674.148242107329, 672.211937496849, 670.288682262588, 664.980910115888, 673.105048498867, 670.090883298705, 667.770830284795, 674.751135729324, 669.198791271451, 673.295265562187, 669.606645900008, 673.918920403911, 669.642287990675, 675.146373715203, 675.947230074974, 674.007175668921, 673.321532931521, 677.267391044589, 674.856680478299, 678.427146964598, 675.736948418308, 669.830755271315, 677.229041500511, 677.552399074479, 670.237039556421, 672.314477851653, 666.10539099438, 670.988786760625, 667.476110491657, 676.155823024148, 672.153170022425, 666.969284634779, 668.945746424736, 665.632212386915, 672.744722689932, 673.465205601706, 674.818724614226, 669.465137385341, 674.818620383453, 671.213534279287, 676.318385800173, 674.707371389143, 671.758247591092, 669.975380121865, 671.546298832111, 668.144223935481, 668.686635273819, 674.794915596865, 678.418995681924, 668.493654673247, 671.631379236918, 679.424386720581, 669.100806744256, 670.931365465286, 670.957711808238, 674.953362214575, 671.486338198627, 668.561245744878, 673.857853422178, 668.949906404776, 673.514250692979, 674.286850817618, 669.097627252803, 674.201948189538, 675.583325541864, 676.173747983857, 669.838578419794, 669.446328124806, 672.121555774908, 673.869446391158, 672.128306194843, 675.119036354043, 673.728764486068, 675.594412257458, 675.803717763846, 674.429580795639, 677.613425724423, 672.063739814162, 673.243512154219, 673.647747132301, 674.700312109079, 674.957327152235, 672.136662220947, 676.41529561936, 670.106093994428, 675.2621646627, 667.707528915472, 672.956670346169, 670.102866364853, 668.866428625766, 675.522355296356, 672.528253077582, 674.446657339876, 665.954317758391, 673.068464551109, 668.330120687861, 668.720299638415, 664.02503838446, 673.660633206491, 674.797229848957, 670.805833329118, 673.287660170293, 671.738878164553, 672.619340586069, 668.811751855082, 675.428876446413, 671.650740585001, 672.961828437408, 671.941833182387, 667.236498316454, 670.978218874921, 673.966248298797, 671.790178663157, 669.769997498636, 664.122795593628, 673.035498053715, 671.252925845912, 671.72883328245, 668.616252353018, 672.652535513752, 672.996452562705, 672.698711033519, 668.388925932958, 675.587179775736, 669.061004236652, 676.042420112185, 675.590856155246, 670.331899449214, 667.355918620245, 674.060024315855, 674.268518692511, 670.564132045215, 673.908920386482, 677.62865341115, 671.50412051499, 671.998069844628, 672.260611420692, 669.342080801932, 669.404016693258, 672.582419661724, 673.473207056538, 676.468093205746, 675.035266839703, 677.092447546487, 673.554443422987, 671.014105916611, 676.934828594844, 672.836023916871, 672.707677182316, 679.702838240354, 673.68222999548, 671.997536261606, 667.756119604515, 676.029173984595, 668.974361594056, 669.18804540652, 677.118071020285, 670.34290175313, 674.069204234602, 670.746159091659, 670.512044530016, 667.621120406638, 673.800288756981, 672.198109807358, 673.138572850395, 667.12167615683, 674.54576223352, 664.946955672048, 672.104379053773, 674.606252842274, 671.948908704462, 673.720912104215, 672.625973738173, 666.817518791113, 670.19902728489, 673.783874648952, 669.753307974568, 675.830515924026, 669.597964888531, 670.374096324824, 672.761476021348, 674.20581407599, 671.078609531352, 671.583079409199, 675.126074365358, 670.800913632664, 677.269657846033, 668.253171907509, 669.147831889665, 671.797739779222, 673.631054885409, 669.203291385869, 676.722066487251, 673.715877878447, 673.645925093289, 673.993767139698, 674.040941951852, 672.234972965632, 671.594897809425, 672.578005325876, 675.069413393201, 674.969422553227, 676.970058841957, 679.452173087054, 668.992770437603, 665.687535331621, 672.251085924859, 672.737221428287, 670.875733153434, 675.332511457078, 667.872293928574, 670.600293979636, 671.11043604624, 675.038547743715, 667.350896883842, 669.406991136216, 670.480449927126, 674.039829243905, 671.754745112797, 668.792704276174, 669.682412842993, 675.726662854081, 668.442980973879, 672.218267588381, 671.583177068794, 671.073352707323, 668.850839070355, 669.101364516059, 671.683909820933, 671.372679256009, 668.530846173145, 671.863658465457, 671.594763442819, 672.115444510252, 674.000602058067, 669.020685078596, 670.786865791742, 678.446933232014, 669.03730270308, 670.271545194805, 669.068837570957, 672.618234092436, 670.190681467367, 674.382578849691, 677.280606967606, 672.049782579444, 673.526286218314, 672.053481779162, 669.206440282208, 672.564698709126, 671.456097099703, 675.681904014155, 675.88645408642, 675.381870599587, 676.203526664599, 668.981442837008, 671.67916728027, 671.910482318883, 674.982415934672, 671.802646474923, 675.422678196618, 671.690626784406, 673.798143128624, 675.271123334599, 673.178463378215, 672.61771598501, 674.263714649592, 673.972465127003, 666.95259570927, 675.56362680263, 669.32440028807, 674.362197270992, 677.937773852, 675.38399803774, 674.161115433771, 669.071052363796, 674.627064660521, 671.255552591087, 672.786918208227, 672.815036187228, 673.088607323121, 670.021482080749, 671.694434013024, 674.366805447844, 671.099088842492, 671.551410798039, 670.12852088686, 676.215084367121, 670.557581867815, 670.157805218952, 667.10926755122, 671.129239236124, 666.828117799513, 671.980333684346, 670.2927928079, 672.820229439576, 678.028440310986, 674.155721755538, 664.76004359731, 669.429639425905, 671.260982715513, 674.348468901372, 673.833842869823, 673.536500603395, 675.098129895689, 670.369640082562, 671.78136626018, 669.013503891533, 674.194219099685, 675.016827306454, 679.107096236405, 667.225025278687, 672.039286326155, 672.577656342196, 672.000539624332, 668.116653642494, 670.523681659432, 673.650107160835, 671.036694898695, 678.808036814968, 671.595949440475, 671.701353530552, 668.236124146599, 674.55207387667, 670.336875851931, 672.42599859294, 672.024269019713, 666.228961145787, 678.040047510191, 672.319068053721, 672.563115323637, 676.033538531672, 670.684378148897, 666.742389378746, 672.792450834476, 669.859225172814, 670.373823523356, 668.933420390922, 674.318366165675, 665.448547957343, 673.745730796225, 669.770394558575, 675.162542284032, 671.695467134123, 675.68645884357, 674.122660258127, 673.032049814331, 670.316545344063, 676.089837313664, 675.215590205435, 678.150421218539, 671.718085104499, 675.5460650334, 665.509437684079, 670.257079760857, 675.695133887477, 670.151573586551, 676.354109399822, 673.591347828624, 677.382836135564, 668.928392171337, 672.965603273312, 680.048017716986, 667.33087840866, 674.019508270958, 671.277188183043, 674.621124048952, 669.775430007722, 668.414860405705, 673.894244494128, 673.257096251745, 674.713701390399, 673.511428931134, 670.382420605119, 671.233617043197, 671.511331916791, 672.056386516933, 672.117385376854, 673.97305490527, 672.96217240914, 669.516299503036, 671.207126499818, 667.919129239417, 671.39849840878, 674.685270205684, 670.754556451781, 676.040544133445, 663.037754553604, 669.352528772123, 670.646171578571, 671.417262607966, 677.384169877658, 673.748442288761, 667.66324472192, 671.743662670786, 676.408250021309, 673.475144978046, 673.047640103919, 671.471589450727, 672.988910044483, 673.216921055821, 673.095233869338, 673.938763018685, 672.710290932476, 668.66614634792, 671.459758402791, 668.751003866477, 673.537865917752, 669.671273057487, 672.437578724691, 670.854486437139, 672.12654094468, 674.132869116386, 673.120384535394, 674.684050684211, 668.458982506518, 676.335237419067, 667.458988347395, 670.925303160275, 673.552401241176, 669.198089350371, 675.379274898855, 669.141691478138, 666.532907915125, 670.462218211898, 675.41640352485, 668.930635831106, 667.412102779522, 671.6560541005, 672.971146431717, 671.575319736585, 671.667024486888, 677.109384788779, 674.256099353608, 674.052867590072, 668.764476055507, 674.064959741286, 672.984387975909, 670.826045106914, 671.684208372034, 667.002157179849, 671.846750418302, 672.012580861794, 674.422925612869, 667.669074493574, 675.210435963731, 676.980446130714, 673.437697801502, 675.927113156426, 667.126796201215, 672.480123014011, 675.195071701214, 672.131445163601, 667.553070819265, 679.145005626293, 673.907926841027, 671.608275370374, 675.59372221661, 668.187935771569, 666.489101541829, 672.888201406353, 672.430531348631, 665.80392951515, 675.015271138649, 671.103260596373, 670.629816852272, 674.661987775726, 673.128824271015, 674.641317508012, 668.888184424248, 678.036232794029, 675.498476895425, 669.344233137071, 667.560664756322, 668.98511716395, 676.169473074141, 668.430626915601, 668.869101219193, 671.005428689224, 677.946847342027, 674.854227579439, 669.626322635025, 671.672132595993, 676.976471457708, 670.122974288657, 669.286834734019, 667.807029472637, 672.497360389447, 671.050560582201, 673.936663743503, 673.664518771307, 670.033200688094, 672.559389659553, 671.393851936157, 674.23787843796, 671.441272641401, 675.648096102855, 668.166855992409, 669.293145685779, 668.733629820247, 673.223373514463, 670.4953567626, 674.40916792992, 674.201574534879, 670.42910736619, 670.857475960055, 672.605229017154, 672.627846873909, 674.331131936848, 673.148318244531, 669.098878724827, 675.120566935108, 669.662885707993, 669.026396321928, 673.207495927858, 670.598741702605, 671.823520502941, 666.352083852848, 677.023569591335, 672.221535790756, 672.64714449102, 667.378084535307, 671.039462982334, 672.143756920905, 670.262055774579, 676.132767654474, 669.412483549767, 675.8257613642, 670.709176721873, 672.079491927188, 667.915686844782, 672.187594083149, 671.808094925811, 669.188873535079, 680.308313433012, 673.043598689263, 673.325902270479, 672.634600055002, 675.656719554455, 670.808351185173, 668.110217845504, 666.887467014687, 675.86587844939, 673.137401022497, 671.208567849198, 675.29369393739, 672.939198732893, 668.469211003784, 672.444483831482, 674.958030910128, 666.075173303452, 676.98427045528, 673.260681793488, 671.296370147432, 667.397846775631, 674.543964654903, 671.243723333414, 671.178390625444, 671.581322293855, 671.970230727708, 668.089615532255, 672.163901283377, 667.870280433266, 675.067009481842, 672.638320450657, 670.541666238136, 673.543988215762, 670.679954094922, 673.906710896055, 669.875773901199, 674.837167088651, 665.983289732509, 674.143117725091, 671.862528227327, 674.534163447222, 666.423272287687, 669.873315910467, 673.09587651682, 667.741935915731, 669.701252194476, 676.862682761226, 668.973935279033, 668.661778489112, 666.047045684585, 671.105556243308, 672.290120193825, 667.636240600779, 672.655846980521, 672.650899293801, 672.892662843762, 674.284046703778, 677.129243573116, 671.423765948093, 672.754015451683, 676.120245877221, 674.76687167412, 669.603491576558, 675.39672176592, 668.584080729897, 665.518244290155, 667.655579338457, 674.867595818533, 668.687704828507, 672.780875207071, 671.204183813853, 666.478090080789, 671.586884210391, 672.382434050757, 671.425131601632, 668.110426669407, 670.551714116914, 669.564474221857, 673.652752823938, 666.194209040468, 671.945826667798, 668.597338858889, 673.786039953189, 671.920035591949, 671.001736833977, 663.652958767828, 668.20581417682, 668.041991535272, 674.740585670802, 669.446608038769, 669.866350616301, 675.421387103806, 674.570580412142, 674.89602354592, 671.204485141794, 670.979632636568, 676.613035052499, 675.00169053199, 676.633184844664, 672.786292357934, 672.123047754743, 672.23840494613, 669.515977834709, 676.200173479225, 666.227184775584, 672.265924016132, 670.535781916805, 670.670167537727, 672.966382287867, 670.423383731275, 673.028409904616, 671.705827526638, 668.354889538439, 669.943062823797, 673.289230602448, 670.847205724556, 671.341552685709, 671.611526396499, 666.42534595485, 681.52373640449, 673.057869714778, 675.451373364083, 668.248959503392, 668.577077518522, 676.395057112097, 670.113524786278, 673.07222640125, 670.575004530406, 679.251429378406, 669.282233214701, 671.367201568464, 662.448888056735, 669.620338370805, 670.512034983453, 671.356553965446, 673.11469420545, 673.218259851826, 669.178032490448, 673.054177233271, 669.571029073343, 677.110083673969, 667.942610425828, 670.385288577396, 674.448536949773, 667.953723816995, 679.461229633985, 668.20371506067, 670.588720293252, 669.481169769101, 667.985482784334, 673.074534134285, 674.849570323917, 674.4502442414, 673.806715957623, 674.776726853839, 671.193879302765, 667.537428407761, 669.128318939546, 671.324122590335, 674.132350177995, 674.21770801422, 666.489692427766, 671.111161371649, 672.636068583845, 676.027376702772, 671.950271060978, 675.748895068258, 671.540407761528, 671.881684924414, 670.288069034975, 672.243691652309, 673.633516605913, 670.65414473721, 676.014538430668, 669.192883453887, 670.194927305056, 672.415643817219, 675.715863843667, 670.003667377828, 677.249945896252, 668.046469201826, 672.269324917128, 678.384582766603, 665.401634319032, 670.51227042661, 671.872734791244, 671.930618600038, 664.591410582492, 671.684093541348, 673.945991652674, 669.299256917795, 674.66683473366, 672.131851498339, 668.960201565426, 669.203353563196, 665.702475265157, 666.213153070991, 669.931110845592, 672.695505417704, 671.135837156486, 676.438078170318, 673.921544372163, 666.455750544405, 672.319633044999, 674.211466732497, 673.059437892017, 672.517591663039, 671.770977487987, 672.157017864955, 670.593555169705, 669.820695175008, 670.115217665023, 676.907588284085, 675.217915590265, 670.224366296154, 673.079493171691, 665.016858375315, 664.847604200909, 671.103342226, 665.828561422191, 667.631468678716, 668.968036295809, 667.208047664939, 670.567462857502, 665.837976794405, 668.369089403928, 671.655501709849, 670.478788531597, 673.552415807546, 672.609654353276, 674.865177308157, 673.388943327161, 671.265565036959, 672.326430670432, 675.998990324168, 669.722996820302, 667.511098590464, 674.634863256423, 671.152024199784, 672.298798642722, 671.212341827888, 665.504106336818, 673.752430695697, 672.18558318113, 670.711285902418, 671.391971144844, 675.07458616101, 671.501958488805, 671.74609776054, 674.553228253225, 674.301348698522, 671.63084432328, 670.919161676925, 664.161036012737, 679.803948396097, 672.377214261518, 671.178006027325, 667.466663624669, 672.360871437397, 670.778771183619, 672.987036157735, 670.888491162053, 669.137533981893, 673.322108207724, 670.786644863587, 671.595986637314, 671.093187955009, 674.013254598574, 668.347156353939, 674.474276049995, 674.844323327714, 674.486031371372, 669.810102262587, 671.721011016245, 669.310430306764, 669.208029852842, 666.848038036186, 671.477998447866, 675.286608705613, 671.57825475272, 667.254218510423, 672.143954264853, 673.31618938244, 674.256443072673, 671.904012802111, 669.185284923433, 669.341981686926, 668.958092974898, 677.810252371433, 670.838190424361, 672.511105797849, 674.848390851481, 674.634937840836, 671.297360023235, 676.293971735419, 673.427875130903, 676.403791956946, 670.332604420787, 671.458164324796, 674.714195224146, 673.818672162847, 675.534142573827, 669.941479793424, 675.116001911784, 668.532986496746, 676.209000969401, 670.949201460395, 670.976595414915, 673.261260464012, 671.399358050376, 671.805237337667, 669.160378170021, 666.317655925275, 678.086221969645, 675.886986612649, 671.253081979591, 671.477696216919, 673.509781826281, 673.812414441204, 670.139342307234, 667.978808289807, 670.63654193367, 669.358756447407, 669.734542939434, 670.545036314691, 668.989259740535, 674.000975306008, 667.716594155028, 671.080383741796, 667.50864038195, 673.070338593934, 675.195061716254, 669.972275081016, 669.698935237325, 669.197993370551, 676.363515894464, 675.979662930479, 672.870129318466, 667.769191882644, 666.772729816895, 675.883364544769, 671.038178757437, 676.463220530318, 671.888249282217, 674.814876126454, 677.540931164899, 672.334476096697, 667.480263614418, 676.40245202289, 672.436379315256, 674.099485887725, 671.024880166365, 671.031255250015, 673.221858099361, 671.833458605234, 665.217249190638, 676.787630669524, 673.681874789397, 671.568325445719, 673.097509832746, 673.480195945713, 667.864342140676, 673.531850064903, 672.542948370649, 671.059941139095, 678.282936052762, 675.95565856329, 675.251234322139, 674.548813870177, 673.844198286831, 671.859215654199, 676.663332227579, 673.730022884059, 670.020264126806, 669.60327969089, 674.518833259838, 671.101850760061, 675.79286121541, 668.434912917551, 671.052486771752, 673.689624581207, 669.470205095882, 673.874986739962, 673.916882630993, 676.014818046679, 669.595609815811, 667.854764932045, 677.206612175831, 670.221434135508, 671.252988962071, 674.307753182887, 671.140650548307, 675.716042118465, 669.344201190784, 673.015731171436, 672.209100611339, 668.588216888447, 668.65337450884, 672.165019188097, 673.743870822686, 674.500984710043, 670.270024015406, 669.230332566424, 668.139160973396, 673.416390452658, 672.860885879318, 666.957127429833, 676.466888812715, 670.452994183095, 670.955355095337, 676.383934057705, 672.178078209751, 668.470735648495, 673.332820655117, 671.376262334989, 673.261776189138, 671.952714255411, 671.053747766249, 669.926743079574, 670.231328182721, 675.06305305289, 674.470786973761, 673.78618115178, 667.141059512197, 671.205458771402, 675.355992671483, 666.545803584413, 663.135911939288, 674.028283205721, 669.017832387989, 667.463819295003, 673.803053162964, 672.39983462651, 676.136594058662, 671.504595515346, 669.016717826566, 667.763353636974, 677.486250070534, 678.899971601045, 671.628975797086, 670.281155292283, 669.658958045998, 671.759970267044, 671.355009887508, 674.070128070384, 668.656545194051, 667.780359358995, 669.905661115256, 673.003430767324, 674.47603186902, 669.381360824808, 674.261645072187, 669.430641495158, 673.769957816049, 671.070055622444, 672.676655989868, 673.168201280544, 668.905086402437, 669.703695297375, 676.777198999404, 671.445735205949, 669.616432637881, 673.325395648258, 669.688645617217, 667.893827305925, 671.243177402764, 673.794988179375, 672.259559403418, 674.467189162526, 674.15481133438, 672.170447060106, 669.899280746409, 672.36871314944, 670.425359931824, 675.331543504941, 672.964854931324, 671.75407837941, 671.693643584118, 668.698265798058, 677.424221315145, 677.118696831921, 676.985527925534, 670.777270952172, 673.444383191387, 675.54756653332, 671.265932384414, 668.366012409561, 670.837632417081, 669.134584093432, 672.232804466926, 673.645004226723, 669.503265009203, 669.188229002074, 670.2915555771, 671.552756057139, 672.902950327096, 673.86509881403, 671.445222618497, 667.438140979251, 675.001474116804, 678.317254413066, 675.041684527175, 675.724748764046, 671.508204976876, 673.631598168421, 674.272112848072, 676.40970894811, 675.477499867512, 675.958262351019, 673.179372960902, 672.340998331743, 666.553437611893, 679.423721475016, 671.915940954663, 671.566614144688, 671.050659325765, 670.316443054869, 676.057651996555, 675.272746730173, 674.484015948111, 672.401122930651, 671.754138391857, 666.844799983133, 672.880189006754, 669.854341153247, 668.273553059628, 670.828742258642, 665.760951871625, 675.782583620839, 676.253700834526, 667.555344766846, 673.941201120774, 673.793744562445, 672.311280172466, 670.287410150943, 675.992612012758, 669.373999856676, 670.509760672462, 670.302450555063, 667.103498053904, 668.751555850005, 667.456798936753, 674.240376680931, 673.72909391031, 670.760719802282, 671.107023485674, 671.381809822108, 670.44838661506, 671.229391075787, 664.853742830848, 678.794828569607, 674.4941049196, 669.125219811982, 671.681789412668, 671.591240363905, 670.97417469822, 673.475112608772, 671.59666423868, 669.46833661904, 667.894850750865, 670.540903301957, 668.455319706, 677.19218485764, 673.388265102535, 671.93449374183, 671.840604240009, 676.688256380352, 674.997299550821, 670.091678970451, 672.304218320367, 671.416287860799, 673.880589402224, 672.09602728436, 671.30925096829, 672.508604127434, 678.972695731954, 672.028552875499, 674.279567609864, 671.849264862405, 669.564469802929, 671.941076847852, 679.969441442221, 671.836081608273, 672.139196321344, 669.313887836796, 673.533800501771, 670.934712293637, 673.746962177369, 674.845946630264, 674.135848983193, 666.490993727488, 669.159222557017, 671.895860606801, 679.888130254481, 671.091637985888, 667.000001208396, 672.098702736958, 676.270995322286, 667.404357969064, 669.999029842977, 669.99355754381, 670.287003694021, 673.222570287521, 672.972222234203, 673.763688938818, 670.930372443763, 673.958883158638, 673.886781077452, 672.688211401262, 672.481984193902, 670.693100185383, 675.629438478604, 672.874684154079, 675.39836219545, 670.77723208278, 671.246907102347, 670.355985131578, 674.481685092985, 673.916647378026, 670.150374395966, 675.083662131243, 671.413704492948, 660.634301569521, 677.095430780882, 672.972718858009, 671.039004713384, 674.356432904222, 673.134709865074, 674.407166027102, 669.931405509023, 674.947434243452, 670.097564942166, 671.102639531445, 672.450905450854, 675.558768444248, 674.344078627652, 667.186812984948, 678.071454357867, 673.797312540813, 671.656161695795, 673.117009732611, 673.391399931032, 669.449831220212, 679.686657169305, 673.502074724838, 673.367351652558, 671.008763683929, 671.210056526626, 677.767473640688, 675.63383081999, 670.82800635063, 673.167452996681, 669.080613965486, 674.989160455595, 668.348474436741, 670.667997086202, 667.426427904051, 673.440336252502, 667.423710764276, 669.661375630399, 677.00914139547, 669.023156728092, 668.77117827078, 669.687618629867, 670.913638709084, 671.118907313093, 668.555665140047, 671.062014193439, 670.942631479226, 671.703086743863, 669.813713951865, 669.038284255236, 669.617400465068, 667.833570403136, 673.199639910501, 674.612575789402, 671.591052057555, 670.3677052085, 676.481874624734, 669.743591734203, 675.077903387398, 674.916045286612, 670.044850923046, 675.717464777628, 671.00123283651, 667.064053664287, 675.427660232785, 669.285460290179, 670.466126126596, 675.66009273461, 675.091717904579, 674.044354619931, 676.132025763534, 677.933364375185, 668.177990753975, 670.685836476583, 676.183122323208, 668.949521488234, 672.13407643008, 673.335731049698, 676.312932516875, 665.732475074711, 670.528531611765, 674.725941326973, 673.15185873175, 668.62886438899, 673.762546487625, 670.1331265018, 668.573723702227, 670.42579556959, 674.594739203421, 672.278130452965, 678.201627535423, 674.662728261589, 672.868172289314, 670.831666310016, 670.060834108669, 672.42627465365, 670.660225246118, 677.262823555439, 671.544295436221, 667.468616266563, 671.593778779896, 670.301569361747, 669.017282540987, 671.949097152139, 669.926260194447, 676.588274005404, 672.177444732721, 670.62107983593, 670.899634931783, 671.146544038393, 666.598573589217, 674.223512707835, 675.653802731265, 677.023786389273, 671.431741863056, 672.174556303832, 672.871468291863, 670.381826164244, 671.475272329705, 674.047435593863, 672.74914148865, 669.515296950768, 670.471966816807, 668.115785826997, 673.181886835337, 669.93626257022, 669.005679144503, 677.193928794923, 670.341651534671, 673.340502513963, 668.681969947362, 672.914658179348, 671.038949421081, 671.381380400177, 675.242053835092, 668.663666773641, 676.318371098906, 672.450998568367, 668.836944091055, 677.330539127809, 669.576681385033, 675.025723519575, 670.026489926359, 672.413762956074, 671.678922031367, 675.873671386869, 670.908787730931, 669.267975002594, 675.540749155913, 671.991001933423, 673.387448465034, 669.449517088292, 670.284047796722, 668.605461942107, 674.150540346148, 675.83788833761, 674.78474392552, 671.390852256722, 667.888480753894, 669.847348184597, 672.21033484506, 668.155843097056, 665.304984307373, 671.470335039441, 675.995256130583, 669.551720523173, 667.506814912055, 672.30207913806, 673.277129815576, 677.529324763519, 670.330663502862, 672.909513427926, 671.186774570575, 671.407293026581, 673.995991204518, 673.537327772897, 670.654242051262, 675.895204410749, 670.962654634464, 672.182123367056, 675.700930349345, 667.376907300307, 669.770877065208, 669.312340326716, 671.428912617827, 672.82071878019, 675.07609474027, 677.56757942919, 672.535168631695, 669.948501008485, 667.265421220235, 671.983074737226, 672.020205480171, 674.240141422623, 665.376950266416, 668.88874478239, 680.807069364858, 666.487222735976, 671.67730510407, 674.065822103483, 670.433543466857, 669.331456554708, 672.537886832025, 669.444495045421, 671.851176561758, 677.567070832598, 673.447510408049, 673.505298233369, 669.526599201766, 673.562257386903, 670.790698450351, 672.12727925655, 671.406910592967, 672.004088296382, 673.312721460853, 676.586877022604, 669.67778448501, 667.518645859883, 672.797540964621, 670.305166193578, 664.02742932903, 673.61368438515, 666.266093207899, 672.333626757958, 669.420980198641, 668.795299706254, 673.628256273637, 673.752117370384, 676.330793012413, 674.16784127935, 673.767872758365, 680.119388374274, 671.714829682396, 675.559841879384, 673.658206348249, 669.894572679108, 670.20752999325, 673.73472644222, 674.220454429837, 674.474033460721, 668.721677634133, 670.037602144723, 676.574435575454, 667.254347827246, 676.525719104633, 669.448006034844, 668.247125983893, 676.711830101335, 671.332529247395, 671.626112449404, 672.990874053802, 674.356826023739, 674.467886661754, 675.809829511859, 667.999884132117, 670.545227959162, 671.811450127609, 677.448969338161, 671.053545895007, 668.476268120382, 677.198246084043, 669.230355214968, 674.945621344511, 677.159969567244, 675.935971203003, 675.305879851475, 669.950038425481, 674.233266375647, 668.723605358093, 672.605530448086, 672.206168746663, 673.017457956294, 671.934235184494, 673.62782469989, 674.020045042881, 673.952868366165, 675.827969576204, 671.903180580119, 673.597503825021, 671.02470923958, 678.970184610026, 668.951240952627, 671.017609729314, 669.470255737747, 666.661988971308, 670.111481950955, 672.035790540697, 670.096641068975, 669.040828276096, 667.639677533066, 670.324218061663, 674.977672392149, 668.732240338138, 674.183484632533, 669.533786342043, 674.529608329313, 668.570466816062, 675.66459259108, 673.999289994256, 674.396733287002, 669.087726459284, 674.360586875405, 674.034937809146, 663.587414701185, 668.109129105534, 670.431853025073, 669.693300388508, 672.793272998702, 675.758919704996, 676.168738524414, 673.388660802454, 678.815647206886, 669.1361581958, 675.058074087774, 679.945739131536, 668.149193432713, 674.488685805463, 678.659747892261, 671.616982944317, 674.59131967595, 670.317471165958, 669.771903845006, 672.737695558403, 675.035398825297, 674.820009556215, 671.592876202847, 668.545018212915, 677.337918041991, 671.776766253723, 669.734762659387, 679.427386030567, 677.488591359331, 672.697555988713, 670.987767196833, 673.082357878085, 669.573837440005, 669.852922657051, 671.215983818089, 666.264078476199, 671.202873299609, 671.873219479646, 674.987621940589, 669.264025905823, 671.565497417121, 676.708590752029, 671.101859852148, 667.404908067907, 668.447315502813, 670.153634715358, 672.181083464528, 676.788369903371, 673.032908254863, 678.478739390515, 678.417104224669, 673.135923652316, 668.323521745001, 667.479109021287, 671.517235962486, 666.858009188595, 671.538931397602, 675.457536767168, 671.53653890589, 673.289819586754, 672.151170287898, 670.116750141685, 671.767291028018, 670.135460964639, 671.561339862391, 668.845413109181, 676.169710524586, 672.506284789501, 673.745913161623, 671.654356159518, 670.407118375753, 671.494617907216, 680.270699335324, 671.41567930706, 670.858480358666, 669.165167248707, 672.690368713647, 677.208951108756, 670.276170318593, 673.765116811195, 668.493300560912, 671.672624099356, 672.30463059562, 673.284967728059, 669.987617463082, 676.148655769705, 675.461637996916, 668.17320326702, 678.183295937239, 672.753432462845, 671.330478896822, 668.802101349814, 673.649269998448, 672.93931905372, 669.508088575109, 670.107308132213, 671.048135330217, 673.879853223813, 673.332745896983, 670.539260882123, 673.681211744139, 672.77798303327, 672.999248332545, 669.073692933865, 671.445139515012, 670.414673754921, 668.968863485384, 668.191577318857, 669.742613761804, 673.954321631656, 672.668649782738, 677.892322732771, 673.729584576512, 673.472716785435, 672.686870832211, 673.720462666967, 668.497159888559, 668.672855962987, 673.474594003732, 675.867462177256, 675.513007376324, 666.98504391814, 677.008652625695, 668.605561969314, 677.845960048079, 671.610434081918, 665.048406024484, 668.788953130011, 674.924929057054, 673.613991367332, 669.025087475112, 669.922669277218, 674.930472109644, 676.836237916918, 673.655925259723, 675.923040594169, 672.776571118824, 665.558584218357, 675.687727998597, 668.2581714655, 672.238585375866, 674.682944529645, 672.103240319184, 670.664214496755, 670.254433389045, 670.954927456545, 673.481629509727, 673.824405502443, 669.384778919297, 670.433390846618, 674.995377274148, 669.315044164212, 667.019924838552, 675.455560282525, 667.464367686555, 673.584124330341, 668.576137614433, 675.745085619777, 676.362642976172, 668.891557533739, 676.285956286231, 673.008966174527, 670.814663868563, 673.232404371802, 670.021398077401, 671.844724241762, 672.274527121126, 667.074559530991, 675.807011684699, 672.182536105075, 671.153884181939, 670.864758834945, 673.849786066032, 671.541203069668, 671.824133475429, 672.631333731, 671.082825841517, 670.346698503842, 671.429612854736, 671.848040796477, 674.464556876774, 671.436489906311, 677.11503463002, 675.425862600568, 675.926634685778, 666.478248426892, 677.265194124042, 672.251338837739, 668.776938636401, 672.77963822924, 672.862019541181, 672.48118438967, 671.72404005668, 671.453988173767, 671.598572748145, 675.622345256023, 669.983452571528, 670.954969630978, 673.926008831278, 669.382313738353, 672.486229995483, 673.769852696415, 670.92060339949, 675.787523468072, 670.625295233123, 664.027509643221, 669.099603669716, 673.226591838369, 671.494402159481, 669.511487813427, 666.039286645757, 673.523613058866, 669.837553551463, 669.667837410521, 672.068909432906, 680.320279543631, 666.500828052413, 672.896494167691, 674.172973016319, 671.068803941453, 668.253790637046, 672.624533437679, 673.434223955619, 673.955522816595, 674.536185770527, 672.174989176203, 674.240667130627, 668.037196608144, 670.034911125543, 665.486442865992, 670.64660527133, 672.12528925433, 670.947272125472, 673.281930359057, 680.545808106789, 668.811950105208, 675.406552627924, 669.260773218793, 677.209183271899, 676.370384441113, 672.72796135812, 665.536982108399, 672.462104957034, 672.810451497662, 669.809486431957, 675.384849806118, 671.923673471862, 671.869873798476, 670.165969508287, 671.474838081813, 672.414475277519, 667.812090338192, 663.386433081133, 666.434976322352, 668.816018567559, 675.281744516782, 677.525724994267, 675.603919956168, 670.003655814264, 668.901040424717, 673.024459648702, 670.031802820183, 673.464215775634, 673.251853215227, 674.808690203219, 675.250344061537, 676.610212174463, 670.101244930745, 667.601629527366, 672.258781884053, 672.657296780567, 663.233795072079, 672.561807568586, 673.084136150734, 671.28349465401, 669.335082582363, 669.797307358774, 668.962047101428, 673.141675700811, 675.003073229905, 669.571289929983, 673.20088474314, 673.005247661609, 669.763808789926, 676.403146019158, 670.332080189924, 671.36984112278, 675.821891715302, 668.287448973228, 674.919361008101, 673.039705688855, 674.517243552913, 672.51109482019, 671.748847985782, 668.866937714369, 674.111284190303, 667.397270036147, 666.506197882666, 675.685905879969, 673.646493399955, 670.692332573311, 668.776088447154, 669.595495734026, 669.648133856128, 666.937782190823, 670.931252259088, 676.377473503752, 667.213379759108, 675.533008736413, 675.049409484464, 674.36903909376, 670.2744847029, 672.962000537146, 673.875995087421, 676.616176509984, 667.942944669042, 673.342226377765, 677.741727783285, 668.014099604795, 667.76738879231, 674.222145650739, 674.723266624269, 669.881040917492, 672.93892610758, 668.215740149588, 673.035269062705, 670.377974054447, 669.356853687877, 673.273705899135, 679.740514738736, 671.386019884085, 676.615650825996, 669.99371804043, 675.882560321811, 673.308694592803, 671.67497212903, 670.876744769067, 671.758919861428, 672.619185084203, 666.23002313819, 674.212313094889, 670.952616911709, 669.866173653121, 669.440059440159, 674.220796239949, 674.26547641313, 671.475034725299, 669.040597904108, 672.066950627548, 671.467577382806, 674.330452376393, 670.854625196718, 669.00555818756, 674.254960675073, 669.360385227876, 665.579568395873, 676.153450020204, 669.19331916154, 668.340107259151, 669.042864309179, 673.421326988314, 671.131572765881, 668.212988171978, 676.363113894085, 674.644018774731, 677.56868782502, 674.926653011619, 673.715450550915, 668.468857677947, 674.011652395854, 671.717703688199, 666.875180899354, 673.240985116177, 672.938009323552, 672.488792670493, 667.792378662985, 672.368807127041, 667.407430292266, 669.814777270803, 680.737280006011, 673.34104383884, 674.407801901606, 671.688264718937, 668.487035919954, 676.440909799739, 669.75003158839, 672.641263188389, 672.016229894444, 673.951730360179, 673.03324683185, 672.51367550186, 673.602293903988, 670.033707042656, 673.609794122286, 668.400873576811, 673.444533546125, 667.22555284475, 671.910990657715, 670.535533341385, 671.362425677295, 670.225978618397, 669.997885061049, 672.452708322491, 672.77707662894, 673.769309343852, 668.41557126912, 671.226817658869, 668.736622862678, 671.33460774222, 673.079629360327, 673.488434806261, 667.722086347016, 669.021308785427, 670.791813741065, 670.225946791849, 672.825306714675, 676.355360360517, 674.60753136287, 674.351061496645, 675.043820045071, 673.842061786943, 670.080166907873, 671.365530319845, 668.08052401588, 668.325210529658, 668.360246738373, 670.496258691623, 669.213419419208, 665.862797283469, 673.322593688919, 669.283479095231, 676.323435186669, 672.339902953613, 673.23653301489, 669.988391456395, 668.062648753148, 674.143528571281, 673.362346332119, 667.727243139146, 675.010377609455, 671.655640582921, 674.39342269636, 673.445891148791, 673.915553043402, 674.693016038433, 667.195914716812, 666.899037634835, 670.553750780157, 674.426373061574, 675.546431553778, 677.95231577107, 671.785274238497, 673.752195170272, 668.392000809904, 673.110019861635, 669.981711000883, 667.550689642085, 675.027918721448, 672.421029984301, 675.761339879613, 675.444976211265, 668.614742710706, 670.088724526593, 667.514223123695, 674.74179138266, 674.377337328121, 668.158096341841, 669.586090456322, 675.92981754999, 671.797714933492, 669.437050828173, 668.986556717795, 675.166152343961, 676.700841506129, 675.474208500988, 674.450286668847, 672.341462745548, 675.049501648798, 666.476235104321, 669.369904305435, 676.965986310011, 669.790686521178, 664.198380051075, 667.780460058649, 672.238218656524, 674.774877545441, 673.027806845212, 675.897897351934, 671.937798251838, 672.037275803486, 671.756356145344, 675.538518816387, 679.756527640196, 670.24109168135, 673.169497094636, 671.608943686192, 672.09122717872, 668.853859347567, 670.747810184882, 674.829705668405, 670.215057744517, 671.090308737056, 673.733329212247, 670.253416899917, 673.089497286939, 670.262141825669, 672.657189078236, 668.673857221944, 673.515124303055, 670.819570482143, 671.036263900021, 674.387660242488, 670.61092986937, 671.856681912774, 672.693489624271, 670.992777253155, 673.322917652201, 673.770033787604, 671.101140320378, 675.157530290138, 677.022191847509, 672.541995119977, 672.119727176301, 667.979768531818, 671.446342306623, 676.651599147019, 672.751564323685, 671.153318562077, 670.209130018432, 671.471417519439, 672.666791341405, 670.782254847913, 676.359064667514, 669.629258515038, 675.000322561755, 665.698892301136, 671.485709666278, 673.448674820219, 671.611351793536, 670.783670078944, 670.09350757728, 674.045689564476, 669.237159589919, 670.995969946235, 669.521060110678, 670.982219487771, 670.456208667719, 673.332092394219, 670.522189043133, 672.847037543009, 666.479857731126, 675.466719710728, 673.506018966873, 672.691075308755, 672.399374086696, 668.544557035519, 676.021616735546, 669.624906570084, 672.281493391739, 669.944758737287, 673.58423106356, 671.492216884042, 675.929646086372, 677.817346605927, 671.490881104848, 674.421541253432, 678.585325789225, 674.059822792365, 669.321547103474, 667.141459405813, 670.789412462644, 673.620771009751, 673.221781158237, 666.628505363752, 675.729756041301, 676.184038349935, 673.013306803333, 672.817367000472, 674.728550470404, 665.011675618532, 666.792991472615, 674.182645660004, 669.169133472564, 670.496505414454, 671.279398722508, 669.524001071641, 668.323254071516, 673.831273787997, 667.151322977499, 665.849978154344, 673.496247595286, 674.096582423509, 675.201128522235, 672.177404367614, 670.851168407562, 675.418497510638, 673.877182284373, 668.366961607302, 671.090191149389, 672.592722933133, 676.437581274556, 670.68662970985, 668.798810740116, 670.135327094658, 674.494060013375, 673.313949130519, 672.397810964253, 673.581842992846, 672.730535220647, 672.967755876598, 673.154994865129, 672.333084200192, 667.876050657239, 670.840690721008, 674.565350334546, 674.719376649462, 676.211981566815, 671.04625798307, 671.853127695956, 674.178919185378, 674.322252015735, 677.803489904926, 671.366512203031, 673.811897368789, 673.298314425442, 673.890155306667, 669.879513504803, 669.775103968505, 670.381584884896, 673.454316556752, 672.396151582608, 678.190553595341, 670.873335368835, 675.25271000117, 675.728595836395, 672.754963033146, 669.121962005042, 668.42630006774, 673.41903883744, 676.48052222995, 666.089309773038, 667.570795611851, 673.109074545108, 672.79701206402, 670.861206431528, 666.447980855409, 668.977026916509, 671.668410727816, 669.530988967929, 672.604401939561, 667.722603219343, 670.124413390241, 672.844911806957, 671.602821520286, 672.029423304247, 668.91647550597, 670.911912703361, 670.293021128851, 672.678667168442, 669.147262367557, 668.062593762559, 672.720888933123, 674.810423007661, 668.219174097204, 672.762086087235, 676.130688701435, 674.653131070808, 670.546732307698, 668.927444572178, 670.142265701051, 668.068135394048, 673.677673414461, 670.854443226879, 676.409061797751, 674.142284644997, 670.699358071951, 668.43812149568, 672.496211680414, 676.141380159766, 670.805086839511, 667.81405639827, 672.381273258962, 675.360770073424, 675.517104063024, 667.78377187421, 669.757485194851, 665.928003908284, 671.163468190383, 680.53911289949, 672.790263613242, 671.370653997116, 674.952860374338, 669.677526706084, 669.490565242132, 673.091129000816, 671.579523293177, 673.611310482969, 671.114493416323, 669.491518937306, 673.046071896512, 672.369027968917, 670.308447764687, 663.961687503976, 669.477485062456, 671.153279479594, 668.536637749773, 672.037701060252, 669.948935536916, 679.490366195957, 673.269616150561, 675.12878126156, 670.570094850125, 670.181403793691, 678.992979675682, 673.583602497152, 673.944152474749, 671.811428920868, 673.358926402977, 666.872769911832, 671.529369741154, 670.901228240968, 670.236699168696, 676.733507814683, 677.623430211081, 671.535507966902, 668.973397308476, 667.252251308159, 672.837272041393, 672.20478764045, 669.449470712829, 668.779197631843, 671.828657105809, 674.778657480622, 677.011404705433, 674.807035530902, 672.318847721865, 666.721552124277, 669.293576543158, 678.230844424944, 670.905789552878, 667.596143214515, 667.541408991973, 666.61600226495, 674.273717447151, 666.703339663824, 676.876951394919, 671.789255331526, 672.056493979666, 672.58544050089, 672.899017287936, 672.096230069809, 669.916909585241, 669.492627627807, 674.096598277752, 676.799312126159, 680.782184480698, 673.405377282009, 672.083994488976, 669.921612215902, 672.594649205041, 672.541997010281, 674.182691367724, 681.315498909877, 672.740987636181, 670.988288683766, 672.411499383728, 677.526560919526, 678.620799437492, 670.03487936856, 666.870583759645, 676.367739487303, 673.82617627707, 672.80063161981, 675.293719370108, 672.430340836175, 670.483910018579, 668.822914541069, 670.310196150291, 674.546014271796, 669.924935161419, 676.860672476979, 669.744034633386, 668.859613738422, 676.184605689967, 673.546278015383, 672.249596929696, 665.435272264494, 670.961117543865, 675.504822488233, 675.217942142537, 672.257782243562, 673.461830507687, 672.530917665172, 673.934680540186, 668.581028170164, 665.857986533572, 676.073329238269, 674.011393352673, 670.728544697174, 676.685289725013, 675.505941091141, 672.200404321995, 667.314486852649, 673.029198355723, 670.52285073629, 669.230243534885, 675.465454669155, 668.780250474721, 674.201711356039, 673.059068622653, 670.085623949294, 674.830161536766, 674.128223761699, 673.567424403794, 671.846833976789, 666.178190155808, 677.148800306197, 670.017041686669, 668.917330209824, 671.029918946214, 673.007473384264, 670.058019564889, 677.534228457403, 675.441032034551, 672.041694151082, 669.512290143338, 673.772767691391, 666.643225911103, 672.873500637014, 672.12175906175, 666.790588333257, 668.171683706037, 671.563445713753, 673.849136700102, 672.479653236289, 670.436378447101, 672.529777764337, 674.493492475924, 673.340095059193, 673.155808822937, 669.505442844319, 670.784345799476, 671.677674345061, 668.748672282405, 668.366412796065, 665.296709813064, 669.444823347444, 674.11576877604, 669.344960925274, 673.905044776969, 670.603153931492, 671.633701175106, 665.548221361264, 670.982307699498, 671.853131526204, 670.907723498953, 671.225465372465, 672.910506479072, 678.230439102613, 668.017848483877, 673.293173568198, 674.118953334004, 670.343195593754, 671.843159035594, 665.561236652352, 674.60038262435, 673.22837199223, 670.558986633244, 673.298384077241, 674.948583826904, 674.856769589175, 666.718136697713, 674.878073722534, 671.832134423199, 672.994504452368, 672.70965387468, 675.085483888278, 670.41085869003, 669.49113852058, 674.632436758032, 670.79383523823, 673.666147435834, 669.850485360915, 676.430092451635, 675.849167475854, 675.749260081893, 672.226869556617, 668.539734886197, 667.79140875091, 665.782987229905, 666.84709190794, 670.806983513804, 672.130756451673, 673.532560771335, 667.42559715804, 674.734849688735, 669.482487888266, 673.352895290935, 669.37435765781, 669.053988599407, 669.120566423125, 672.26886229724, 674.391693259822, 671.538507634912, 673.40738440509, 670.32021984654, 670.987103377328, 672.901605516645, 673.025830463962, 675.001436229372, 671.768484510971, 673.418624968327, 671.580110260515, 671.026433103472, 677.85867034634, 669.663961294572, 678.46470202147, 665.444984106427, 675.325291627958, 667.440169722566, 671.608855947509, 673.457252547168, 672.159203506571, 677.183382159345, 671.920357650541, 670.838953364511, 672.992914122118, 677.246717874875, 670.096909066484, 672.817234813556, 674.690695836575, 671.828295326039, 671.334023714116, 669.795746192902, 672.99799960875, 670.381178828587, 667.935546965717, 670.526930175451, 667.275490213439, 673.628587882963, 672.412789714989, 670.698077807684, 664.900226056386, 674.103411127309, 677.901436665278, 668.618180311266, 671.976300442304, 675.050329353649, 667.746160541468, 668.70769677287, 671.711928917335, 673.040609340425, 667.037640770106, 672.140307043262, 669.830663274724, 675.688096305666, 670.711065015723, 667.819598834368, 663.764501463893, 673.050185423074, 673.133253357158, 674.685609297259, 672.621410909111, 670.793654324575, 672.733953167575, 670.055699477924, 673.604526221608, 674.884642483601, 671.09691875073, 666.859524778703, 667.921513015708, 671.522152398729, 675.63417595982, 675.008508723634, 677.470829750377, 674.57071714335, 668.398509159322, 673.367890953207, 673.024553731947, 669.009712954247, 669.703066683973, 670.610770174256, 673.342815698074, 672.07139996132, 673.096749235813, 668.812203925692, 672.75617278268, 673.335949693616, 669.82912171527, 669.085859900918, 672.097449167067, 671.952224710878, 669.846379850849, 673.931526313405, 672.496175214026, 673.509754180011, 669.958468805887, 671.27195391256, 667.834910702206, 673.906374123395, 671.284134082308, 677.503749480687, 665.66013654878, 675.770948130988, 671.593342800736, 672.509268835332, 666.811983693035, 672.295370462367, 670.692116809829, 671.252187222626, 676.138257667204, 667.652948391335, 668.837613829242, 670.437438781749, 675.390654970854, 671.114712710686, 670.670977623246, 670.951580045582, 666.943205014598, 678.135463648903, 670.053286283534, 677.182060017812, 671.95435591139, 671.507539621645, 673.675027672603, 674.896897677415, 673.303540500372, 673.270451029381, 673.56053781573, 676.739735700911, 668.710792291167, 672.274046289782, 671.910825496669, 675.785243862919, 673.557692443632, 670.746067699576, 675.471406910086, 669.289806211985, 675.509470186079, 670.349273647767, 666.242369602949, 669.717477581756, 673.531857566811, 667.709324578722, 670.865246134628, 670.548208522921, 676.994356140544, 675.985428248988, 671.397866080587, 675.408185315774, 667.853037931864, 671.94474127927, 669.383747915436, 665.007104625955, 669.44969281279, 676.031906527347, 668.797027890376, 676.148807661563, 668.795597541824, 672.571536049546, 674.250980618072, 670.368452818607, 672.073568793923, 674.507023451456, 674.107100925227, 673.449386883784, 671.037337068218, 670.013787113292, 668.861353942609, 668.714862218745, 667.359711008805, 674.487261569583, 673.820814325501, 673.855362800655, 665.551602343656, 671.335085498596, 677.810170063081, 674.990442779758, 678.842892829318, 675.660689437537, 669.507523128844, 672.89073114428, 668.779057745428, 673.10049139803, 672.34087191342, 674.481402661055, 674.765043891354, 671.038799066255, 670.851770661446, 673.370004518567, 669.531224507479, 670.666135773768, 670.623552271234, 672.943270073383, 671.735037706551, 676.104228226667, 669.298924023072, 671.529883326065, 676.856286799487, 671.553310605174, 673.982749060973, 674.48217295993, 673.125747138495, 674.781966651495, 672.749579044751, 676.016240322887, 669.077844040804, 670.975867894906, 673.209734020241, 668.416185491196, 673.027749259404, 677.359760502321, 670.034812802659, 671.199147440217, 675.766167213412, 671.947814866015, 674.615918816635, 672.507289075217, 671.0383280762, 669.007670898601, 673.806911168679, 674.574370459853, 679.177733278327, 672.341247228439, 666.799018608635, 671.880815944527, 674.857899750499, 674.433756598735, 674.006063850262, 669.564956185102, 675.040028502883, 672.937383333551, 671.449844107181, 671.849668883002, 669.453334993613, 669.728587256332, 665.408266433562, 676.939433592617, 672.37193914893, 671.773547588761, 669.570194891313, 674.335294650477, 670.107456060936, 674.918889630712, 673.782817771422, 677.170502975234, 671.089913261688, 676.342793155931, 668.006535648917, 676.459795939741, 665.900731662628, 669.9695468513, 674.937628655195, 672.20402212348, 670.679788461568, 676.457619509385, 671.105002868669, 672.987181776202, 671.169827013814, 668.06935922422, 674.420281519183, 664.143827356134, 671.129973985585, 665.954281599144, 671.169201131539, 671.160738035288, 670.422138010728, 675.269814277884, 676.715764598567, 674.443943997886, 673.56607341403, 674.964098840828, 672.406122881766, 672.107876583003, 675.064503906792, 676.220754180689, 669.358743819862, 669.223869997865, 676.046506661881, 674.857999536384, 669.126097926985, 669.071119372027, 671.830094167735, 670.056889150941, 669.963315529242, 668.073605647989, 670.959023520279, 674.344517532926, 677.458061976501, 673.413505722432, 670.647172440651, 669.429041153661, 675.447579947922, 669.778002575931, 670.452821132681, 672.816027219818, 671.718425223532, 664.300357315625, 667.923981643886, 671.229343341071, 676.529476303052, 673.144390881696, 673.040970013016, 673.942610120876, 672.273184041847, 668.121262192122, 668.482736538585, 675.295502215232, 671.93989013055, 669.498249900855, 672.108939180921, 673.314900334759, 673.292414926352, 673.280063855879, 676.881099479273, 673.690527355509, 673.870559911389, 671.227153345228, 673.904987587811, 673.487238761089, 672.47266643048, 670.344209019141, 667.53600016663, 674.50129524475, 672.171889121091, 668.879539843753, 670.367477815218, 672.205232707941, 675.968891416638, 671.016006883374, 672.478863938443, 667.158484725073, 675.063152080425, 672.996902521954, 676.071468846265, 671.101762235922, 666.82527638687, 669.888364496883, 674.827450285043, 674.075629306078, 668.117633011227, 673.100877740216, 675.995781230167, 671.307531011539, 673.787823618475, 667.194263485675, 672.42312548982, 677.104943828729, 673.199093259805, 671.057817323225, 676.667350955324, 667.264165509843, 673.51763620355, 669.958810115484, 672.338985928657, 666.865668895315, 668.18057262801, 678.814948605704, 673.030302630153, 670.85839804312, 667.364907669308, 672.495213166026, 679.894788842704, 676.072327932193, 679.91414430868, 670.810343008142, 671.571689069581, 670.41502819046, 663.885501497042, 675.147419499631, 673.220654951084, 673.065657104756, 673.193646312089, 666.054977942422, 671.381963201289, 673.713745743533, 671.488375928401, 673.215462348284, 665.418237446922, 674.951714490362, 670.866812760851, 669.855646720133, 673.853679138959, 666.230135054584, 671.56735734081, 667.648671482921, 668.31237200584, 667.78965900717, 670.622151439619, 674.489240413521, 680.802815601218, 676.603163380965, 667.409985544032, 673.914635661293, 672.182450703921, 680.943940828181, 674.380356503624, 674.016611819982, 678.554877006261, 668.207710493079, 674.617125189277, 669.401690845739, 672.244062995438, 670.194247169511, 669.382385532329, 672.225627717457, 670.976080472189, 674.619895012907, 674.438470992279, 671.341745476011, 669.537867491433, 673.52770764342, 671.803132250565, 665.847161867775, 665.881418414024, 679.482928614896, 671.593429738178, 675.908649976767, 671.578657549097, 678.312443628885, 675.758185629588, 673.708710263663, 671.634800920122, 666.618434633901, 673.587885277358, 676.490452213833, 671.37463010708, 671.352117699652, 672.284678955701, 676.557296811593, 671.290599251002, 673.085331698337, 663.183739585927, 678.183927673079, 670.302166341696, 673.853810303401, 676.111006406523, 672.900903907208, 673.012795555115, 669.777853280764, 671.791838968297, 671.20334384385, 666.715084581299, 668.734634103358, 673.920323213227, 669.784991325396, 668.735199927838, 673.541207375242, 672.338766005947, 671.168192509042, 679.817842427299, 676.406424179293, 674.100907780508, 671.311956729494, 676.480183472595, 665.644904185668, 675.699546241819, 672.281902303656, 673.315988581942, 673.410238321089, 670.096149287261, 671.667199924803, 672.106847954721, 667.059852073437, 670.290374790422, 668.403509103802, 668.596722476167, 663.429337102373, 666.047128882072, 668.131062059301, 677.731400523793, 670.208311852825, 672.972690398082, 674.297767942585, 671.412521353301, 669.684915817153, 670.441670989661, 665.829970350588, 673.517982508243, 669.829906349615, 670.550158496565, 669.338304972935, 671.663563941757, 673.952438630901, 667.097404089477, 665.792668700338, 674.763055708036, 667.815226320136, 667.399359982756, 669.364136047896, 670.775244654291, 674.461258796711, 673.346431602339, 670.432987235377, 672.172198982187, 672.52808193487, 674.208844537044, 673.443379782513, 672.870351244002, 674.516298553965, 671.969370327474, 671.7430881827, 665.134707026093, 669.651148606898, 671.725782669777, 670.839083963811, 673.63265318453, 672.25354766871, 668.460501166973, 676.783219669042, 670.948745605639, 672.408153285112, 675.376778671984, 670.097430706151, 672.740548407123, 677.927838487017, 672.249031874078, 669.06029510878, 669.475121712396, 673.42262895716, 673.145597218675, 674.301420962435, 674.120731516016, 672.694782720836, 674.375914545587, 672.701274882199, 667.841850872842, 671.118419819679, 668.477084939161, 670.653207902245, 674.963526682064, 670.442916336813, 678.228839585763, 670.095653408653, 669.051177141702, 672.130207195464, 674.809729625826, 668.808707903592, 673.444952491189, 675.387515078921, 673.680731226845, 676.528518576049, 672.592897327819, 671.847672165788, 672.120771027999, 680.039357025318, 675.159904637532, 677.048423941629, 672.944370876706, 671.364494685937, 674.338582433797, 676.328362547367, 672.992221177833, 673.201102923959, 673.641215416284, 669.062542757261, 671.312421475805, 674.389713783402, 674.322489493052, 675.104403695317, 670.967952823087, 670.555347042016, 675.077608503285, 670.320880996374, 669.968461677602, 666.175917043936, 669.456112382531, 667.467772453792, 679.749328325561, 670.232027210902, 673.323187080275, 672.116064004823, 673.212295337261, 672.801618336104, 664.576914138274, 672.114587428907, 671.29749732443, 671.461315741431, 670.870404230311, 674.129286177309, 669.201560620841, 668.600464284775, 669.343860584927, 667.227490081923, 671.230309947368, 677.664404023712, 673.508130979816, 666.864369315402, 680.07683338244, 675.723649968818, 671.992925522321, 669.925400765464, 669.907098382176, 670.174663221767, 673.194902378536, 672.44609114518, 673.969062767044, 678.691330064437, 672.088599119172, 673.238885794988, 675.200827919524, 676.402326325589, 671.935201141398, 670.917375746555, 670.592498512622, 669.550034867677, 670.208877491373, 676.513620963365, 669.795576283934, 670.106303221087, 667.158965050307, 669.989662403553, 669.462322185082, 676.401881944347, 668.563562010826, 674.308391201684, 670.521567971188, 671.442117828341, 672.68591584071, 673.248096261278, 674.107487078026, 672.252554012132, 671.325738408281, 671.4721554224, 673.168437116514, 671.777472484045, 676.874892310332, 673.38574646892, 673.405937963535, 671.521652960018, 674.198726662296, 669.789742173024, 666.952059178216, 670.113854798057, 670.469417969488, 673.781821806374, 671.322489304179, 674.470465768126, 669.01826425862, 668.1147166793, 676.024070940651, 670.090960843516, 672.469361671585, 670.490250345844, 672.569183948184, 673.822346775854, 672.856441122426, 677.601623416655, 670.903246620619, 673.266123142589, 674.732444414497, 671.921649420388, 666.645493231609, 674.192853383714, 668.297687435263, 674.080020206437, 674.135590275649, 671.60937707849, 671.874925739832, 673.029693777541, 670.02717004646, 670.23533732538, 668.305930836329, 670.856899147608, 673.497328381283, 667.035118997598, 673.484170357005, 668.558531679782, 670.819467891111, 674.993947800073, 676.428435106752, 668.239211361918, 668.487943991475, 678.024058945691, 675.778029165555, 671.764427998683, 674.928913957292, 668.241980598247, 674.849540836538, 675.22242750226, 672.276102186308, 671.1812322441, 667.249114738153, 677.48392486944, 673.228810599919, 671.85456286663, 669.851081673021, 668.801785377489, 670.003928718872, 676.315395820021, 677.6785987293, 672.600210463447, 675.951285524471, 673.633618769849, 673.119208496273, 672.223295610649, 671.999134628164, 671.996853730054, 673.365087071718, 667.438270982861, 674.159271337108, 672.286033033069, 672.387468939915, 673.102409980532, 672.431333982571, 668.410995275157, 671.969062126289, 667.968412759472, 675.564306686641, 666.850916395299, 671.141390362641, 672.131968201536, 671.686184685391, 678.458378988116, 667.409744213621, 673.637584240194, 674.218591243279, 672.166684640739, 671.187846016537, 676.254151261013, 668.792552273288, 670.565008353822, 676.547267726328, 669.006653241137, 671.412006414402, 677.020001732329, 672.105053948921, 676.906085522077, 677.238198013592, 676.709066642508, 671.114596049119, 678.733451529385, 671.784148511476, 674.89453425033, 672.196283448147, 671.901726082139, 669.345322795851, 666.979361019929, 671.461400248017, 670.89623189213, 670.935501022735, 671.99216179776, 668.15096099555, 673.306730640188, 670.506049504726, 671.885749193152, 670.135181175755, 674.562433394119, 672.843249108368, 672.444740230217, 672.174417769559, 668.122747451119, 671.694599617817, 671.790470951788, 673.758303318483, 670.402215472327, 672.707663957624, 665.360951069989, 675.327503256622, 671.67414677592, 672.826904592132, 670.915262981967, 675.332685803855, 673.693591380441, 672.193769925587, 669.96005770604, 673.70298516709, 670.406052389364, 676.032415463314, 673.883261551586, 675.641099100966, 672.865969501507, 669.99453946141, 670.895384972283, 670.705004994595, 667.93128747329, 674.1905108811, 675.643084036768, 668.93342920209, 673.462577403335, 670.755103308739, 673.213666245099, 672.010527670021, 672.439488073803, 671.461367548381, 667.586632584603, 664.71328744903, 673.728390097571, 674.586775971011, 672.701967647406, 666.902703638302, 672.613869691729, 670.960445457872, 671.037103336691, 676.694722581541, 670.71314590267, 675.517757418588, 669.613897885464, 671.17206102677, 663.897066916936, 671.640576967885, 672.543944140887, 671.146578332736, 674.547042817614, 672.317724258641, 673.526249401585, 676.385936189104, 672.504679970229, 669.243851185057, 675.565265147596, 674.077425841033, 671.435912898873, 677.371662748552, 674.736173624593, 674.736397310672, 667.858299962576, 676.050829953716, 672.344762536491, 671.634473826034, 673.57201973806, 671.221217172729, 673.262874454859, 668.948316517363, 670.109819723552, 671.85661689251, 671.176642903573, 673.173907558919, 668.857256412359, 670.78230920919, 675.684361422205, 671.916634082851, 671.409609337481, 672.192837242388, 673.939548893423, 670.57610975999, 672.102937877985, 673.210086381044, 676.089106022514, 680.79249591832, 671.128998570312, 672.035080910203, 669.321535812365, 671.932978989188, 667.747631218445, 671.699285406878, 668.543247260691, 670.203815554351, 666.512563673365, 671.787137757948, 678.060093301151, 674.689402603805, 670.732851740861, 672.263602885899, 677.05879925601, 670.007312366337, 674.644089802212, 675.025993620218, 669.317355010074, 670.625299350456, 669.811932756151, 677.521438956816, 681.15344865876, 670.984865909895, 673.898815796173, 670.255693637618, 673.460846705628, 667.281846677731, 676.867978100255, 675.175939345961, 669.128157363581, 672.735216061466, 675.331512553076, 676.172780387374, 676.195832506295, 678.971921525891, 671.373755992878, 670.171124016563, 672.331320544524, 670.916977085848, 671.455460152717, 672.579288930154, 674.281614942612, 668.325801362642, 671.414578798443, 673.064024728561, 672.105023908033, 674.584138903324, 668.36601182688, 675.937409323175, 669.807749976302, 671.286755591159, 671.082079327822, 673.865180568841, 676.637587060126, 666.24510934469, 673.245527964398, 668.960227302524, 673.580711234138, 678.351138620117, 673.820765135513, 670.167494087579, 668.523576775837, 675.641345497917, 672.910653707725, 676.418707825443, 674.546795888621, 666.806991490292, 670.613223527799, 670.96438865606, 673.492133781371, 671.534898455649, 665.897399449363, 669.164529693391, 670.138481461413, 668.976647105658, 668.066352120533, 672.546545527844, 673.455864793222, 671.551142240597, 667.728892056049, 675.333525977227, 670.683826734026, 668.376975326233, 673.451402849503, 674.929679974009, 671.024361464489, 666.03228423732, 671.292134127938, 671.220712118801, 671.120328736245, 669.994228500911, 667.347149497163, 675.385833415486, 674.465603802782, 668.967457821805, 669.848036651433, 675.5402001927, 672.171353532234, 670.487305301061, 672.505484396326, 672.533811362694, 676.319016338124, 670.004478723266, 673.10525719592, 671.38528750878, 676.384768900303, 668.51363664276, 668.350054219315, 673.163946885909, 669.195807874569, 672.101995792537, 670.939320831911, 671.197620160901, 676.500255625303, 676.921389536465, 671.286095447991, 670.690812121403, 670.97948296121, 674.269472595493, 668.074493683549, 670.201266879592, 671.888393765291, 675.513899808578, 675.970128680096, 669.186567173708, 676.095996984205, 680.917696015709, 671.493537270608, 674.034732136573, 672.683477261125, 674.259387746995, 671.544651213353, 669.629434212024, 675.934882886729, 669.892316232736, 671.287468173415, 669.750556475888, 675.541513538992, 677.694500501349, 669.312387279293, 669.373972905277, 672.646994617273, 672.693081300705, 673.577782772653, 667.143336320665, 673.513645092197, 668.225801584871, 667.114517293608, 669.164764779538, 670.664077661823, 671.897906821383, 675.728487531385, 671.23050079093, 679.770561856722, 672.423090355241, 669.296532736487, 673.11077690735, 672.524088863267, 666.664060740787, 673.08569856101, 667.741587773418, 670.735856983107, 675.224164262421, 674.032420961909, 666.422527638127, 676.043942362374, 672.235284411538, 665.594840160956, 674.043824062266, 675.963844458067, 673.020712520411, 677.567408087286, 671.47016299573, 669.260409243386, 669.811916464695, 669.880830521548, 678.51706399568, 671.942906987147, 671.234443948758, 672.692253505076, 676.272536350337, 670.343048872117, 669.731618472628, 671.493549322438, 668.540027961605, 671.132852730451, 671.434501113551, 671.312802117521, 678.520511485775, 670.249487952667, 677.378135613719, 674.035446093298, 672.446989176656, 676.080218115041, 673.842267960112, 671.296866289914, 668.747264734561, 665.74259749956, 668.453264867107, 674.376991835068, 673.780706160153, 669.617197277794, 667.961491767666, 672.485064322224, 670.350859038681, 669.16266758258, 671.851832541383, 668.248003433323, 670.616379496746, 676.991267537087, 670.697064901311, 670.600279715491, 670.533393470067, 669.744021698377, 667.243542067082, 664.383254618784, 670.45516453163, 671.424245344413, 672.953994155503, 670.252660473727, 668.641784331303, 673.369820810785, 674.544030059538, 668.650738855518, 673.147067028688, 674.227714294175, 672.145616734544, 673.288832915679, 671.08232337683, 672.830733684244, 673.264087739538, 666.712134164937, 674.78590550001, 674.184890230466, 667.522019150832, 673.987419742313, 668.746374655628, 673.454564382581, 672.952846117313, 673.335374605972, 676.300532071699, 667.912219784795, 667.901180963478, 670.265433018468, 667.845044286015, 674.183817935721, 672.832579532375, 673.67154261443, 670.819980144714, 677.163272129763, 672.440666451965, 667.780360791438, 670.189295605964, 668.581750179214, 671.545146802925, 672.622037528812, 667.469633776195, 672.457034979357, 669.650457734896, 670.669831895621, 676.092053791033, 672.159658907629, 667.328952393841, 672.767711578044, 671.175475190414, 671.107150830486, 677.584643264853, 670.885042653899, 667.551772099016, 672.088248287575, 669.587016973294, 673.875799359156, 668.128784463344, 672.525892911271, 670.201044605656, 667.13057218565, 670.998194141563, 668.995980401712, 677.744138631365, 665.317595942676, 674.160512705199, 665.009002912679, 670.572079804186, 669.594336684409, 666.646970829519, 674.437742965262, 675.57732330016, 674.698309359423, 674.901598803624, 672.456717084411, 672.504223066739, 674.458174251606, 673.414425627325, 671.483787602053, 673.745386773202, 674.041515967524, 670.005416394195, 672.711232762343, 670.136742259838, 676.251339831005, 672.566270841507, 673.462005533293, 677.05019568259, 674.154007612835, 673.594958915786, 673.626248112128, 670.612687965454, 666.649991114557, 673.186484193522, 678.445293163992, 667.247862411407, 674.093687678446, 673.921685391856, 676.670097595934, 666.714519828204, 673.658963281706, 670.501574006685, 673.567677415194, 670.803887790604, 670.013445199897, 672.590067101792, 677.804727512532, 670.465355957968, 671.667709920729, 672.103193291153, 668.952956292554, 674.37150958698, 667.462352584801, 673.188324928479, 670.083336500534, 671.986409698012, 670.855330367857, 674.528540574456, 676.424430045286, 669.357260055119, 666.211620032664, 672.103773608353, 667.371187998519, 670.919030676279, 670.213056158901, 671.514312320623, 670.332605476925, 672.543348208569, 676.160680517847, 670.974372756569, 669.654322157792, 669.448648087595, 668.695315032386, 669.400101911653, 670.711054979535, 672.975290246822, 672.006656176428, 672.832072553266, 664.974143248916, 671.214418863379, 673.032702895339, 667.366681700161, 674.715227589447, 668.71735385424, 669.982271898423, 674.090346807988, 674.761962974983, 670.128646752161, 670.180475019987, 672.563652617959, 673.235443149816, 671.715028893768, 673.342309684598, 673.819558089912, 677.949099432865, 671.938734045234, 672.60744854893, 672.417733876987, 673.228953522001, 667.45541164324, 671.470250959606, 664.79493568207, 672.607559025058, 669.634000832029, 670.937314672428, 671.984944824822, 674.151604421191, 673.890903541225, 668.693643823342, 671.549295861345, 673.054947841833, 673.546432958827, 670.862120064789, 672.988726217181, 668.653831704311, 671.343856627882, 671.772443047352, 670.205401114164, 672.156870319262, 671.368762484839, 672.929279596984, 670.804616449517, 672.783508108427, 678.198648323841, 670.310996660558, 670.825369585092, 672.682615040817, 672.884768576742, 670.849073863118, 675.726979696307, 674.648248194736, 672.245156815271, 668.598106176361, 665.63663811371, 669.95659033955, 676.881405840262, 675.8320597924, 670.607241826811, 675.531174665697, 672.589029162748, 676.727739232121, 664.742199622169, 667.372171331839, 670.193521712744, 677.673330692844, 676.247938674563, 676.298036837023, 675.984867062489, 672.172989242083, 670.948578175256, 670.804096864528, 675.885077591488, 670.000679336522, 669.984894225592, 677.523725145138, 670.304029832348, 668.75164735105, 671.924125262081, 671.20632507275, 675.764421266711, 670.641927788594, 671.446979010915, 675.915262494773, 675.74829645054, 673.682383084784, 675.145308745932, 671.376584984824, 666.886833264753, 669.639234632505, 674.430842015673, 667.700665377673, 670.822850979025, 669.438778103113, 671.338972236781, 676.143352663956, 668.285110682694, 674.602785186964, 675.427850103098, 672.593107596591, 674.74634317465, 670.084181412932, 670.004973328446, 671.762253606112, 670.221349681549, 680.067399608538, 677.547477073446, 672.458502776967, 669.87450677799, 673.051986384223, 673.805859725263, 672.347151959311, 673.823282072051, 674.190800953558, 666.363700876631, 676.60572271518, 670.011452274236, 672.362626601607, 666.82233539715, 673.98290504882, 672.37605105136, 672.719773993676, 671.543370106303, 670.642599156866, 673.436781531607, 676.840178857791, 668.742693578383, 670.069946428494, 675.42928280638, 670.401930166846, 672.184769058804, 671.127273084503, 671.535339978562, 673.719542316734, 673.027228063914, 674.109126327143, 670.621288138657, 670.841421545596, 677.68595072932, 676.960876222864, 676.512586463053, 674.380999117929, 674.092600387321, 671.811648623471, 665.967798618913, 671.102377368393, 669.81122719184, 672.581484248427, 672.84793808111, 664.710834354228, 673.154797941516, 670.600958599709, 670.449828859855, 674.513511990412, 675.234865176579, 676.767345151355, 669.943559111175, 675.598124373378, 678.90337013369, 676.88390741073, 673.909052440658, 669.805490737359, 669.414550983552, 667.929170734236, 674.709933679149, 668.080475023184, 669.273792474595, 668.94443680285, 674.603612025818, 671.273605265829, 672.022338960249, 669.30379017799, 672.787744041506, 666.893564432487, 669.819266069285, 673.93601264385, 669.333815955444, 677.497868990118, 664.523860312485, 671.703320327698, 675.544039074472, 672.18910614604, 669.194720880911, 671.40550492171, 674.262410532779, 671.034527850205, 670.64436391273, 676.870804474866, 671.837783110651, 673.902864002552, 675.243500926478, 667.876419430073, 666.683532491288, 670.97119861317, 668.499945409841, 675.119641409648, 672.523144303088, 676.073397556554, 674.411289329383, 671.847647752563, 674.539048848059, 672.34059728843, 668.92872743233, 671.449912121339, 674.383231437697, 669.837296707223, 673.085191686239, 669.507722510638, 675.811148019614, 669.426219849843, 669.195220636019, 670.233645749888, 669.434337302347, 675.129266648039, 671.62067739565, 672.437670951043, 674.20954282343, 669.593843904083, 672.818514842224, 674.059300738727, 671.962573210659, 668.080282329475, 671.377613421374, 674.365279389761, 676.186407836556, 670.396785339918, 671.39197639686, 673.224081147337, 668.530129581418, 674.474857668998, 671.975459563325, 670.463391580698, 674.47885544527, 674.591333511903, 673.082821989971, 671.418138782138, 670.762360057351, 668.723840281369, 671.445730987567, 674.609465509618, 668.018859837458, 672.616649190026, 676.979195311565, 669.837258208176, 680.359259677216, 670.40267834829, 670.436933192881, 674.315832705788, 672.155079521791, 672.573400012151, 673.796318422992, 671.071564976424, 668.722369954326, 667.418788651665, 669.444805006145, 672.091111140702, 675.715867005926, 670.129244593577, 671.335353600255, 675.182878770893, 673.066054992668, 668.195439458849, 669.725956971345, 668.839001840399, 670.384842445624, 671.536221488646, 670.060964407842, 674.122386812284, 674.066262595731, 674.030192759357, 672.013794341048, 668.422658208477, 669.062853385874, 676.958239140923, 670.757659755208, 669.242349310319, 674.277957771468, 672.506005205263, 669.522225626663, 667.382306978579, 668.083229312948, 667.252429647869, 675.383429616053, 669.972146755879, 663.276193428262, 670.333043195383, 674.095784057425, 667.403125191983, 674.866732212177, 673.357941950589, 673.377470733717, 674.755516298007, 672.71954571347, 673.336819705208, 675.589947335969, 667.597466587061, 670.789266208862, 675.444699914939, 676.063348487772, 669.772333691643, 673.135966191838, 673.358647312166, 667.741307227856, 679.512328708778, 673.495414624258, 669.624661768386, 674.61602530371, 670.673968603781, 673.417140045042, 674.618637906154, 672.668705152639, 663.384065757252, 673.839248770808, 670.534669456237, 671.85048515576, 670.837185966996, 674.401804888893, 673.566537928079, 670.911792389949, 672.595334896401, 671.463963589134, 669.510581683603, 676.178056527537, 671.171203039154, 677.530428180644, 675.711310481487, 672.910087530594, 675.155956117745, 675.024047158703, 671.191692199716, 668.286074330315, 671.976772485908, 667.367893880808, 669.852547861872, 672.178842597244, 672.454502441869, 675.175776950828, 669.87826581573, 670.685274878676, 669.528775606153, 671.216136476616, 670.62428784143, 671.427375065737, 677.075460596609, 669.483369976256, 676.436180835872, 671.144639178466, 671.625216971974, 670.731373511883, 670.957926749685, 670.978733966796, 666.428437219772, 671.573967760962, 670.172145570996, 670.890521283512, 669.778381593419, 676.07116005115, 675.161573383617, 671.340812655104, 673.676641012432, 671.303910299149, 666.140458583296, 679.74821672012, 671.631765340724, 667.179519396286, 673.61984821784, 668.00298883095, 669.334925800965, 675.783955790769, 670.370589401296, 678.515706574426, 669.112606189295, 671.937618149841, 672.497814545649, 670.77620953484, 670.628912804387, 663.811977986508, 675.238005455353, 668.19268888012, 672.713594176359, 671.169511598623, 673.583871841389, 669.558411701038, 668.30313896348, 675.704938425962, 669.832072857325, 668.931984442023, 677.980776083426, 669.282464835018, 668.687598742925, 673.802818483186, 676.943869698305, 672.996831235786, 672.491973682526, 669.384403916315, 677.430182096849, 673.862225989208, 674.131866145203, 668.896606530154, 671.986633424069, 669.950535343075, 674.72834434687, 673.041216871547, 673.995184547058, 670.015020157946, 668.969383356774, 670.63475702006, 668.556897867051, 666.72321702859, 671.399637276831, 671.386299040819, 671.632401072467, 675.687661949493, 677.082421860118, 671.131698162087, 673.284849495508, 669.329585997399, 664.401180023296, 672.737963795191, 673.750005675288, 672.36774703258, 676.042071405622, 673.749592138056, 677.40298292303, 666.247479865945, 668.563797792901, 670.693859954191, 671.671122976291, 675.279264523651, 671.922687659328, 672.014604382822, 668.505175337189, 669.573431758429, 670.256002096357, 675.638477325478, 674.661963505254, 673.729560120144, 671.231165202491, 674.370031662775, 677.620421730934, 673.883886771698, 678.212080783351, 670.885974499368, 669.757687906558, 671.121435240373, 667.623087134396, 670.820334275143, 673.556118453391, 670.64899100576, 675.106599490422, 675.5717667052, 669.151953916391, 669.801204115472, 671.049142897479, 671.969872522903, 674.62703529792, 676.400909434694, 674.048685518925, 671.382583774152, 675.132148548728, 670.641005645657, 674.059961849672, 670.09917962429, 674.615482248359, 673.376006502996, 673.54035942192, 671.94969894599, 672.583391142629, 671.070001756947, 666.878768395548, 673.912770306928, 671.39358548409, 675.683314890016, 671.194903706208, 669.050139750776, 670.577036520545, 669.91965317829, 673.941851139948, 679.016959626415, 675.698325187661, 670.489617093592, 670.253106586089, 668.599701224251, 673.404567553508, 669.984091197435, 675.14931083338, 673.665585167857, 668.767805207719, 669.461517166542, 667.647088049346, 662.691937021582, 672.440105693507, 670.986845201845, 669.495791849684, 676.386631236749, 680.103643713505, 675.564789916156, 670.014085794908, 678.042450441429, 672.771760914461, 671.133811541426, 668.682902067485, 671.837174240561, 669.959259091399, 673.540740991371, 675.420003986677, 670.464271809857, 676.673631671102, 671.896653099684, 674.927969924682, 672.474835835038, 672.372591392628, 670.760260308911, 673.307632009571, 669.355598247058, 674.850173450224, 675.566333352681, 669.734738487494, 668.672773371533, 665.526452361168, 670.405229994019, 672.118980479435, 666.951857641241, 671.837142032015, 675.279109385852, 670.115148943807, 670.224424076453, 673.536738742155, 669.943838493998, 676.089779203904, 670.459742094874, 669.868556647771, 671.522278828848, 675.233383260213, 672.108950406546, 673.137332765033, 670.362953264203, 674.465830318608, 668.620638704155, 673.568495895674, 670.701066615355, 674.960770435866, 669.574460057637]];
