# Supplementary material for: Hypothetical Outcome Plots Outperform Error Bars and Violin Plots for Inferences about Reliability of Variable Ordering
Source: PLoS One. 2015 Nov 16;10(11):e0142444. doi: 10.1371/journal.pone.0142444 (PMC4646698; doi:10.1371/journal.pone.0142444)
Supplement: S4 File — All experiment interface and visualization stimuli code is available as a zipped file. (ZIP) [file pone.0142444.s004.zip › experiment_code/data/one/60.csv]

	sample_num	task1	task2	task3	task4
1	1	519.825311355296	658.256140830381	130.796198609827	346.229599976717
2	2	524.38944870005	694.53327735115	134.362304548264	339.184278184431
3	3	507.596689575895	656.336070109584	131.257328311463	346.456960901242
4	4	543.012248273434	672.655450474316	129.551021857949	343.111282080439
5	5	545.844787445672	702.804716751063	134.748499965525	344.278506992215
6	6	521.106720279365	667.18582241399	132.22655586184	338.826453160927
7	7	535.637753755552	674.43984910983	126.608702630363	343.745677120566
8	8	518.493757162082	675.098693073642	130.81320231284	344.156522832045
9	9	526.226127854569	684.669611585651	123.826025328226	340.708116395617
10	10	497.667404832005	649.394081078123	134.678029225253	345.715551672963
11	11	531.293387560621	660.72317258308	132.050867801059	345.984102722516
12	12	501.805828950983	662.097732835572	131.956555813518	342.546657469791
13	13	510.535628084056	681.443588427819	134.11187417739	345.578028335789
14	14	528.55169529155	660.937870231964	132.152448343336	347.555079004717
15	15	519.506671256088	680.938308712957	129.771496186423	343.799256056125
16	16	528.89069191933	678.7943703915	136.221306006598	341.885478727086
17	17	540.220582522068	685.726846515733	128.432993689085	349.8383429061
18	18	528.174336163592	677.019360143222	128.22573595014	343.770637735674
19	19	484.131424348677	670.266598503527	130.590318946155	348.560822122102
20	20	521.247509106495	681.139162442326	128.274303388231	345.578351535131
21	21	526.402726011299	684.496236086305	128.50783287089	343.63986540854
22	22	521.197908815953	650.770657405022	128.067236818954	341.780152758979
23	23	543.76731611198	662.154023860669	133.224439918914	345.395756560603
24	24	490.057913096273	672.147481955582	130.97828020241	345.779180037567
25	25	512.373630236326	686.725334153082	133.564912734047	346.982719910648
26	26	529.88789712498	684.730719733841	129.357331250159	338.286567280482
27	27	523.851036503512	685.536889925931	130.011041049835	341.671577194401
28	28	526.443472413542	685.579740726316	125.460344162155	341.225739722234
29	29	511.405713042644	665.640151922146	135.902422812946	341.38856250496
30	30	532.502285923247	668.067407422316	133.399166189876	348.174155796127
31	31	513.670416369001	650.916565876601	130.116651787497	342.765039108827
32	32	508.125380158895	648.060488329336	128.712304535895	339.368303467897
33	33	551.771828333114	668.357073009595	131.750382791828	339.516129606363
34	34	534.261681695174	649.937143358972	132.527204906396	342.152476626369
35	35	512.127243269702	706.475994540744	131.003720459698	343.19368144163
36	36	540.226894208559	695.846505340113	133.273442912	343.971878222473
37	37	542.589305319419	675.754662937166	126.678737869128	346.223751284554
38	38	498.955526527867	664.18548923634	134.211228457884	343.018493569705
39	39	522.580956053495	695.862751397825	129.639452210521	346.435105514334
40	40	543.656098857792	650.511992344157	134.446531777992	338.949300414956
41	41	507.225867784549	676.405336639369	127.919546648698	347.326677204161
42	42	541.267561106097	693.891848822032	131.572625424159	346.13632611626
43	43	496.10956864989	672.222421557703	132.255326655892	346.532399898899
44	44	521.66930357727	693.981453127179	132.285188932657	340.210402285127
45	45	539.503813781718	666.640269403754	126.546267486629	341.370473000891
46	46	534.548522142151	663.537343982809	128.394433079359	344.924227754732
47	47	555.706843334427	664.227086137509	125.282272331141	345.960580874393
48	48	526.33491605459	694.047263749442	126.13328812598	345.220223198381
49	49	517.1446561528	682.369162193913	129.821476715964	347.165325318472
50	50	539.267908308322	644.759202921692	129.959390547933	340.740868669276
51	51	522.289930134153	663.877505866217	126.492361297937	347.709486862502
52	52	501.902674181835	655.801496459518	129.66498826099	342.34539368289
53	53	483.813069671958	692.053592072609	129.811541147683	348.240999696101
54	54	553.168793437502	664.32303686736	133.408302185625	342.09973868675
55	55	499.22388369128	653.376729811075	127.06660459528	346.199049782188
56	56	529.440047345497	684.568771092295	128.835389452762	346.461527700241
57	57	477.878121410052	687.861989602091	132.040478649959	349.535989060968
58	58	526.193135885408	697.31861268417	130.486944500323	347.366585399189
59	59	554.264102934647	698.779345849742	130.750376773882	345.331975354782
60	60	540.361433914656	683.529042932025	129.369069106375	342.796398006559
61	61	516.374687160772	663.220975690608	131.69172015878	342.153790061065
62	62	494.375463095851	659.41451028848	126.539672208802	344.362096484746
63	63	516.792318249087	688.805474333478	138.177809698163	341.177758731765
64	64	550.337512810785	677.0076397236	133.243823850477	341.898418896791
65	65	499.62549447955	693.160365035402	133.812857922351	343.624910933924
66	66	527.03350259355	696.236357766151	125.189809480685	341.980061892739
67	67	513.461345916282	648.255948083172	133.737437785769	347.924715532147
68	68	494.031398644289	654.422973349516	130.185384107258	345.115616428552
69	69	535.635541155698	619.496602251414	133.356192440544	347.697793542853
70	70	519.093049939829	666.94249338771	121.914895314015	348.299366921852
71	71	531.866002863751	673.053480496282	127.569626333448	340.85186087146
72	72	537.160180933131	687.692262365853	132.248763410751	338.721410708278
73	73	516.241643795845	673.409097824132	130.310967657314	344.470092347601
74	74	510.755772199384	652.458071313773	131.564861912183	340.998669184692
75	75	507.938489094276	647.861065007593	129.987723147957	346.693499232829
76	76	511.345848755772	671.974672550788	130.495972937866	345.1562623154
77	77	502.48260350043	660.780050956871	131.439223073181	345.968759486204
78	78	524.265480324281	686.463451655061	128.993099789688	341.30684885624
79	79	548.253364852865	706.745321885248	127.292556474177	343.844819102046
80	80	540.138746356174	668.290890574599	128.965249641961	344.404610840243
81	81	521.142567280104	654.101100634936	133.721448677211	343.6709526088
82	82	507.043609847581	718.157042061564	135.745621938026	342.84248294567
83	83	553.70975063168	680.406883779282	132.145355274307	349.767042255237
84	84	517.675558570297	664.459143271914	136.316418384249	345.39048840188
85	85	547.323074462134	700.975466009389	125.06194506197	342.960760220724
86	86	525.728192362153	687.745825455917	125.763918149959	346.635663631967
87	87	552.920870292312	662.762616205793	131.879031695859	348.655696410448
88	88	521.695344594562	669.717413719364	132.710574699099	347.637471835845
89	89	537.494983460171	680.095025109068	133.580545315135	342.95753556186
90	90	553.420015821749	668.692369940947	130.11556413951	345.049234878442
91	91	523.144809321568	695.140152215165	132.158921819602	349.146156289761
92	92	524.908275595413	666.008031410859	133.388518561882	349.66162561337
93	93	523.203163285712	688.698581727899	129.560785588518	343.569449458446
94	94	502.90308863169	670.243847985732	126.111572013141	347.091787786263
95	95	540.819877985131	665.012917105557	127.892973871705	342.835542216783
96	96	507.558401764764	657.738557979531	131.705967820639	344.061003090793
97	97	535.687285414727	663.162108541299	130.588256544859	346.985842929939
98	98	509.908288081261	661.576428055313	132.271597574186	343.157207981597
99	99	542.781138694634	661.387679837146	121.767270220347	346.987536450829
100	100	486.289282094485	687.611573048597	131.965954047519	345.366151931202
101	101	523.4083625093	670.477372615652	130.178640067362	342.703455942577
102	102	523.825398109636	670.538496870588	128.977408848876	347.478123546063
103	103	526.043187672611	665.11697332181	125.90324477922	341.383136518842
104	104	538.887768748551	683.234658245118	133.185165743732	344.936759651275
105	105	522.078512916564	645.579102608874	126.0657200446	347.532495490047
106	106	517.187955442568	671.65383953928	129.898698577512	344.742153943663
107	107	493.262824763897	683.785014787978	125.822899660303	345.779945117514
108	108	493.742549138411	686.402812818806	130.835984952754	345.493649326193
109	109	516.220347234905	664.394231306313	133.132742245584	342.439735353138
110	110	547.246040695087	658.402247042812	133.831658230112	345.660412607806
111	111	524.066015087839	669.451727361303	134.410158573221	344.880722514121
112	112	559.590375719302	672.2211507547	130.076851228991	345.671098211739
113	113	507.099705973498	680.940410033491	132.33936799288	342.342863947718
114	114	527.573717412294	679.053630504953	133.82089956873	345.972652275569
115	115	510.665022156141	666.998321260467	129.573301695974	344.445865889483
116	116	508.623506419336	665.645253909763	129.75364476512	342.076029809061
117	117	512.203390730721	660.932142349061	126.793871748177	343.041547625259
118	118	512.444108663256	682.396582759066	134.277128669533	344.172502794356
119	119	539.26764831316	671.939704374175	130.0957210721	340.459908782569
120	120	497.392045505712	684.541794786557	134.117093960533	341.952559246562
121	121	509.795299239227	668.324979129784	127.16394310183	346.618127755924
122	122	514.790014169212	662.761362453752	134.041289859876	342.800352462603
123	123	514.91183623573	696.942778101747	129.404625102446	342.601136355985
124	124	526.195133588296	660.814479058805	130.888621111861	344.364052404372
125	125	492.067111564393	691.455076770995	131.366823093717	345.841521260345
126	126	510.917876110618	669.735855078017	132.194875621761	342.055610808114
127	127	551.423645328101	645.599188165328	126.042859446733	343.784713889602
128	128	540.620180942183	665.901248960775	131.454941833757	344.59608332159
129	129	539.861800175073	682.572781281546	128.413485264953	338.608725854488
130	130	528.335132404791	660.324273821323	130.987471787423	344.670514579586
131	131	520.758078647052	708.617219500008	129.842029023418	341.759025961868
132	132	520.006649009274	653.494953284344	133.083645672795	337.227298497982
133	133	525.089850299031	700.762429577865	132.670742218705	340.954304925995
134	134	503.181087843517	655.952821881571	130.639014572949	349.759742054529
135	135	511.163636834505	677.258660181402	132.543505643405	348.800074486188
136	136	563.899970747651	691.568427866124	127.670296043418	346.13190486081
137	137	529.192212098627	650.550940975251	128.031045885181	344.998394817604
138	138	507.838795001439	672.365424821009	126.486251319141	348.239775441972
139	139	514.094558074974	673.146581316653	134.867218973141	345.35271134916
140	140	548.508939327351	662.235089692048	127.331720840311	344.91639703872
141	141	545.520233419418	672.775847350411	129.368770996844	346.966483510087
142	142	513.172793287415	679.09125047245	132.364309275374	338.570383968047
143	143	520.555067638753	663.8218017642	138.355421612145	347.466871549048
144	144	517.2122013422	684.36428694596	129.904417768687	340.69664008488
145	145	516.01559738576	677.632476941094	127.951020288251	348.425532020864
146	146	499.64467480003	654.270671520155	128.095959542869	345.980121303822
147	147	538.404179184844	658.484480222498	130.415693264882	346.75601854187
148	148	496.246747140141	703.799678130639	129.454461343887	343.664884583824
149	149	543.362900032652	662.535968447616	132.200214977284	342.212644675306
150	150	548.242887890682	673.987968222594	137.16341436422	347.552109529928
151	151	525.676933697677	663.390957815707	131.641578147584	338.09357857406
152	152	540.821395035789	673.196537345976	129.422366356902	340.092813967187
153	153	549.34182976447	666.793369479031	134.202363284159	347.719540874755
154	154	569.430204978101	663.837447419629	132.557658371189	339.264182685279
155	155	514.932356926351	683.513333666433	128.020043213909	345.749624380612
156	156	515.682649732198	696.606689488264	133.347935130755	342.941120363116
157	157	534.258890160316	683.413918647233	134.581736726279	339.529562075376
158	158	532.957868503577	670.398935235803	128.527924165183	344.19656789174
159	159	521.358670746663	685.676773021033	129.085129202267	344.364065939966
160	160	519.482669691824	672.42492936142	132.439334175163	340.961048573326
161	161	519.686962048863	689.921951723737	131.021501180135	345.915401494217
162	162	543.691125920707	683.867232397194	132.909509648296	344.850212392352
163	163	517.528739245634	701.761599776816	137.599270462124	342.324007884842
164	164	492.310792030071	688.637789713311	128.643700726044	346.286138370508
165	165	553.679493739646	682.296512741022	134.192227391007	349.248151131127
166	166	521.129118661826	679.433350594798	130.169520689986	346.554495610791
167	167	541.006079493523	678.990753719857	135.29115717482	344.048368556828
168	168	484.290409588145	672.672352466653	132.17438340778	347.226222809764
169	169	537.354988497571	680.090230925174	129.987056139238	348.455146581734
170	170	509.95006915329	686.607675812823	131.642221890072	344.849892034288
171	171	548.411838123347	673.610030590561	137.243366761024	343.893816489621
172	172	513.406797466638	701.084519010427	130.785024322262	340.19936901375
173	173	506.830956233441	654.093394930968	136.331585043104	345.415445629872
174	174	504.008618762297	677.768509140169	128.9834512317	346.243753413602
175	175	526.763603658635	665.189186802381	122.993695781237	348.879472267113
176	176	542.914020595453	657.350658996889	132.180330728495	338.112109218213
177	177	565.254159657497	685.665864210292	129.937977807809	343.044072636147
178	178	517.593565394612	666.826419468262	134.472721256147	340.885198346756
179	179	534.446453614841	664.77513339969	132.435276910076	339.006346754151
180	180	524.578304479589	686.288229584821	125.497625609636	344.287856612349
181	181	512.629679012904	695.344668507196	134.890913605187	345.175791424394
182	182	548.550871696681	659.529173433401	131.620863420295	340.853741268331
183	183	506.296481747118	689.172487071658	129.959164362071	340.971457617445
184	184	508.22635865771	680.620242318603	130.957831924341	343.053373730527
185	185	507.565581151229	670.342847142967	135.847598877281	342.054513093693
186	186	513.26757618087	679.611777026281	132.51723182876	342.977887712824
187	187	513.048739394696	666.565561595683	133.88580877674	347.573213588875
188	188	549.018414772076	655.309101641081	128.061930896072	339.368143649569
189	189	517.03541021137	677.173968697225	124.247188585809	343.628145182189
190	190	518.543615172354	696.081997723215	130.016435694934	345.789895426038
191	191	532.472747230365	662.548058253495	128.082647661147	345.18717452237
192	192	549.098282907788	682.25234636733	129.010363002487	343.63736628489
193	193	547.717333815491	693.524615404797	130.32707214913	344.235982735135
194	194	565.306041786591	670.63604763856	128.416803471081	339.569972111691
195	195	524.771384230174	648.912526028503	136.419638617	344.462379841661
196	196	524.56345501604	688.062873323425	134.653753695565	342.422062790765
197	197	510.595210814887	686.725486957622	130.723346337563	343.094317719961
198	198	556.33387278242	685.714336981099	134.375411175037	340.472056124533
199	199	527.234939176324	657.084099639113	129.437323345857	347.903466803132
200	200	551.454795883971	665.137686644846	135.265536263311	348.798126972496
201	201	525.022634520896	665.453027787394	129.034580425007	344.566567026099
202	202	517.561218527959	672.704626469928	134.775606456765	341.132418371553
203	203	509.187253455806	657.317108014966	131.258841370596	347.948000458207
204	204	492.301803432536	671.328468063576	132.074627032462	341.851494386957
205	205	523.407932281409	666.190311589404	130.968269501369	341.663334322729
206	206	510.247918963888	650.638844039984	137.897051418581	342.171323462388
207	207	539.121591355028	688.462568140288	130.264249232637	346.009439962491
208	208	532.224531758785	680.426027388701	129.399772636399	340.293425607846
209	209	524.767428043055	700.265499584658	128.948300159869	339.836926383551
210	210	535.810252355383	673.55589954981	139.793240393896	341.090364637889
211	211	501.721856045963	668.837418310857	131.768221921583	345.161882410414
212	212	508.219897683095	669.40046992114	133.098040101129	347.355825574627
213	213	510.486890554621	665.944269285812	128.520471526642	342.460359846424
214	214	547.730036178811	691.575999649701	132.69294665773	345.698987410431
215	215	516.164898060344	656.779731479102	131.297085240573	343.03196673786
216	216	527.845803317299	656.188939352283	128.827028031335	346.434707652805
217	217	538.610230783461	689.07670716119	130.288543939402	346.120812475001
218	218	539.364285742434	645.634707899976	131.957610108398	344.496380232938
219	219	520.665304125971	690.169282610007	132.522809398929	339.855628540479
220	220	561.869252445652	676.798350579522	131.585280348366	338.64077632677
221	221	533.525531880772	645.205078587362	131.4892867122	345.171019738669
222	222	556.939592738223	710.657330643566	131.953141507622	344.577455737705
223	223	507.288745425342	660.937527545012	124.459995109045	341.571073914208
224	224	526.995500957173	674.981087156101	131.696971275134	346.426654610868
225	225	554.765281809733	673.605705440516	132.335835335416	344.351584871174
226	226	516.793894300434	674.788394842509	131.605322375098	340.838167818968
227	227	497.070386766617	671.818793019491	134.933720470615	344.459134931156
228	228	494.256819620724	671.611022292654	134.228261469887	342.073694090331
229	229	557.44410313309	677.485478959953	128.25103412245	344.212584345721
230	230	519.810795464829	670.276070923968	134.334343572462	344.280290180562
231	231	528.511309870115	665.65804469968	129.757983748946	343.78702842625
232	232	518.491973047157	698.672765747421	128.042689965319	346.964752113366
233	233	523.749046747464	706.023846740125	132.159670055771	348.001780886705
234	234	524.400109163828	673.741441313475	128.488885069069	342.07620134083
235	235	513.036255179911	686.052180427359	135.111480103045	344.596173643048
236	236	538.81982182735	669.318652581356	135.286013996362	349.306063927764
237	237	510.308156656814	662.621802851151	134.257713459873	345.057948851955
238	238	513.869410552336	626.777260668272	128.932610540087	336.64277008842
239	239	519.302297519669	687.329772618128	128.100653118176	339.388943967528
240	240	544.309887986945	678.724872372345	135.972043064586	346.379900341905
241	241	521.281745658769	692.724560728429	130.298618409941	349.44241881518
242	242	506.012537720551	694.371566574737	131.379609715792	343.917637062499
243	243	524.604093700665	684.070413024343	130.979500172838	347.813071852652
244	244	531.091773866535	649.013078553276	128.777391089376	346.422363653019
245	245	529.778646362519	636.929821661174	132.143169087652	347.751752761267
246	246	508.371865648176	679.721823619762	132.679293722057	340.782790291912
247	247	519.99779098203	664.418216144826	128.698790929682	341.889504500711
248	248	538.481950753221	678.325528978313	125.375169000494	344.440292676756
249	249	531.451950174889	645.132765648233	128.858918759871	342.324396877699
250	250	545.02622036958	685.616994849447	125.491102762176	340.137361264853
251	251	531.08881013256	656.833663510371	131.170697795278	343.679798268214
252	252	524.462153740774	659.663390107665	121.183753138939	343.988876797624
253	253	539.163138188603	685.162956888787	130.743968457457	341.608455336134
254	254	515.504030035082	683.036127462679	129.872679513421	343.497631829567
255	255	506.486630235029	663.865118363409	131.228021072755	341.571886625151
256	256	491.538691191528	662.658196177423	133.733227024579	342.664639447338
257	257	521.666309553537	638.470882792626	131.305393590119	346.85656129787
258	258	519.08236677819	646.702191765351	131.106731942302	339.380985331819
259	259	546.941751063106	675.36014403605	127.99539036372	344.738713456468
260	260	537.517981438919	662.613263425301	127.154714798412	342.183477173879
261	261	560.235228404698	669.247856384443	131.119024777086	345.159151046686
262	262	559.658780063468	659.717150018468	127.484069971852	343.727916676696
263	263	548.050351337778	681.627877433205	133.724848357662	345.581618342645
264	264	510.36985520025	632.490816904052	130.699083656637	344.446197355557
265	265	533.683532366136	706.460231545433	131.969360091202	347.521331669047
266	266	516.827846352224	688.750019657428	131.085702865814	345.940783165554
267	267	522.321988085767	657.869513795552	133.239037719293	343.34205226548
268	268	521.920125541378	656.501727585978	131.157108717378	344.439264033414
269	269	525.34761892981	672.104371618984	130.896737777601	344.12600290053
270	270	522.478072356879	659.901656922047	133.137933696534	343.625939150473
271	271	521.026426684753	647.425690335728	129.454927676931	340.823505032055
272	272	554.655424931092	685.643097300722	126.216493901685	350.437346324821
273	273	504.161410641589	677.243300071816	126.737497372096	343.2698428029
274	274	529.174094508134	656.851824431367	131.564160699396	346.488424686711
275	275	510.36750078453	654.835908720463	132.867031887393	342.820196300458
276	276	507.766610968275	687.437428389791	132.838124994391	344.09899854222
277	277	532.184148327527	670.444185077311	128.414580972549	344.898696358527
278	278	527.50912849551	668.406961714615	131.657941460121	344.05739599044
279	279	480.669367694216	646.136282810681	133.542774638551	345.861262059834
280	280	522.226083982081	679.264970637285	128.529603413632	343.504030495973
281	281	531.22790218834	693.660254389494	130.898819813114	342.836985864848
282	282	514.684615008367	706.915069383925	130.127771539344	353.001967119673
283	283	501.278421561405	693.200756788524	134.352168767648	344.093390602657
284	284	511.422296616716	689.437081532645	127.724327128076	345.51229387878
285	285	532.217210320354	685.448198593744	126.129582044572	343.383501395267
286	286	512.994532625729	665.48856812815	131.403526735204	341.151910730466
287	287	484.250063852426	675.802955861827	127.140343056796	347.99239732352
288	288	511.497865938772	675.403429345607	129.384864907972	340.496435519651
289	289	539.98424931004	666.398832464958	129.71333802115	345.009429095671
290	290	527.809557605886	684.803466394752	133.14231847049	348.435206091655
291	291	548.219029567117	654.154793025768	128.889558370448	348.123374907159
292	292	525.480059973534	661.875730034963	132.062512008239	344.698923336785
293	293	516.321078970604	696.213194111295	134.183940762374	344.335348262796
294	294	527.083416426656	685.185474178127	127.048197507306	348.972395994954
295	295	505.755677285867	689.919965666507	133.89141648808	343.639106680581
296	296	517.757449803908	664.03498912596	132.254727557826	347.467679287954
297	297	517.769991650503	670.435899066161	129.046125704912	342.435710981926
298	298	544.682796480707	683.327529015219	131.700052853277	342.68907877912
299	299	514.577374424479	668.648434233507	132.359062646655	346.730199743479
300	300	525.057154986903	673.679553741971	130.855208384876	341.128512374745
301	301	487.962414054359	647.836411758853	129.680902549673	342.211597564099
302	302	518.971403712435	707.583737681254	132.377183251739	346.259369143586
303	303	534.988356095427	677.732890484327	134.971650063641	344.106697962517
304	304	527.841104572608	661.68349688793	131.542899594523	343.506832449871
305	305	521.806316913158	677.541337225676	134.293100845228	342.237001559633
306	306	539.422753012286	669.856801422967	136.473187328284	345.18332474444
307	307	525.582166918585	650.649374599963	137.836228100892	340.980884658514
308	308	537.935732200776	660.30031744682	132.737551285867	344.622043218511
309	309	506.180392091119	686.146335696852	130.594436062178	348.491154379078
310	310	535.146388615522	674.494568972564	130.373814813054	339.147482268364
311	311	525.233339371015	694.795323158503	131.768248196754	345.221129570797
312	312	524.206447223228	694.9284050855	133.23367697902	342.200624602626
313	313	524.788269960223	679.55648136649	131.578023708037	348.613292923979
314	314	539.158045884626	677.273216843957	133.089466661179	343.020796063056
315	315	504.718032403141	671.815997098032	127.982788276926	345.392152746803
316	316	496.7394376248	695.55080370325	132.433706009558	348.123638088726
317	317	529.44532905164	697.991449419055	127.873837078582	342.776013219644
318	318	512.246253059812	655.392281772712	132.10459032347	345.953126899471
319	319	524.00556309785	665.386987296575	134.462832905335	347.299480787353
320	320	537.323980033726	675.184341459173	128.708884109497	348.88741261198
321	321	507.043016726705	686.770183893025	132.12006584029	345.992288899971
322	322	521.375808843554	657.829725420839	130.295042925041	342.646039417355
323	323	541.654721036887	693.984235808185	125.956231415366	343.991740775566
324	324	527.64163519546	659.892508694552	134.039761243569	346.790884517687
325	325	514.451191064611	671.057824373119	131.593152827635	341.050482668978
326	326	493.431387551233	645.761583877279	129.673635925532	341.136108526519
327	327	518.123494949068	718.901097397787	129.065487851712	349.005181424771
328	328	540.784990424216	682.052390931014	130.584455132396	343.531173396878
329	329	531.976385598522	667.219921633915	134.746711277246	338.251581704259
330	330	534.37584387621	677.989418786995	135.006605783535	342.010160720983
331	331	496.114583694725	669.894772611909	131.809904297012	346.489668341781
332	332	536.719272013831	679.739931493599	134.761664269464	343.589594356913
333	333	507.229711874946	654.554115613697	129.886082911252	341.731969571609
334	334	533.877827907617	676.499712966805	131.370618233025	341.662515675365
335	335	544.702185647155	647.220872378389	129.449273763319	346.68593045871
336	336	499.052320181879	687.354479658808	133.116740826794	346.017634906345
337	337	517.399360819136	660.151508297498	128.197494621075	344.567955514434
338	338	487.07008609653	679.149476209549	129.491797004262	341.119801191604
339	339	515.711908730115	699.385752994961	135.065794997799	339.285663350774
340	340	511.402156893119	694.648187743544	127.105077483501	347.312548607803
341	341	527.584290052759	663.313325571664	130.179474548985	341.191788131071
342	342	523.3356222806	676.027566484584	131.611459415273	344.137027257566
343	343	554.399934259123	670.638722232728	134.596309886576	339.116651866589
344	344	512.669217883512	687.983691749541	131.332129506142	343.78121266474
345	345	537.600965431744	668.678688769807	128.759882678311	345.599362786457
346	346	497.099158792714	669.491664999975	126.84701485589	347.793616551061
347	347	537.456294684801	664.543568612748	135.628097871648	342.147394172529
348	348	524.259772628116	686.982814336618	125.881595814327	344.768999490489
349	349	514.415187153967	692.486996257322	131.566332158467	345.303862164349
350	350	533.233292307655	664.020720333009	128.885990536736	343.757721587761
351	351	539.750891515122	688.003457146293	132.522135351641	345.373886109409
352	352	512.271624335988	688.995121241472	132.408215924134	345.017886543478
353	353	521.644629726778	677.172114146983	134.792602594974	343.135778966437
354	354	532.240451339603	690.406564515234	136.426041905716	342.988108179364
355	355	517.882976538105	681.722867492273	130.31021342362	346.02919726012
356	356	529.502551038906	681.667704175649	132.111468951694	343.987739656688
357	357	516.317598138723	670.712887613079	126.046468227364	341.877392464402
358	358	487.406508059325	656.897391509731	133.602761386307	344.296701497512
359	359	511.179216728207	665.99889969217	130.087497890474	340.945576475286
360	360	507.956008351164	670.645050964491	125.20067526945	340.337364818597
361	361	532.879999064994	622.4802547027	136.199344410381	341.258193569098
362	362	513.750051301187	658.77882515368	127.295434880291	339.533045213275
363	363	513.753582578214	689.640449543824	134.892876303838	341.082892335907
364	364	527.183218468355	672.784790843325	137.716967476483	343.942872640689
365	365	507.368659718405	646.154570291381	127.276441353329	350.888283297651
366	366	553.588737822201	652.86933812621	130.043084908344	344.570267170107
367	367	515.375193719598	649.644360555713	131.248159751733	340.70945414294
368	368	534.253443771913	664.819362190566	121.758077984123	338.621180474991
369	369	509.827960443696	707.721438512372	132.053298003275	350.415650708166
370	370	546.856250038688	686.73325897304	134.384415128921	344.636918114493
371	371	506.575125667876	685.960333001951	133.727372443622	341.126151831493
372	372	534.83249121452	684.734521380314	130.726686583962	345.349614458823
373	373	551.15732472728	685.738162901356	130.930837417221	345.472839798646
374	374	508.190073785835	666.676142451374	129.537082245443	341.540460114643
375	375	517.56770192684	689.213923430928	125.590205767229	344.841923218388
376	376	543.685591438601	661.228454045432	129.89192386742	341.394665237347
377	377	518.237174516863	638.018440672012	133.70233379032	344.530327187278
378	378	508.174847801869	647.17316915355	132.705306760387	346.869215216183
379	379	477.351529872915	655.707061003565	133.429891990079	347.728475138267
380	380	547.243806181105	651.675143978025	130.0919510313	340.870223698128
381	381	513.996059429815	682.955853912811	129.856210657758	347.319000516112
382	382	491.624194353942	668.572467867498	128.61582189567	342.851751419853
383	383	536.984575925084	648.735270572032	130.408767551812	342.337923949904
384	384	558.113851126175	638.473261623158	125.983162318749	343.943735527964
385	385	554.659140025128	684.215667434475	134.577225248571	344.295445180108
386	386	541.974736894898	672.137133576028	130.36968051304	340.773273093162
387	387	520.740740060564	639.572170303858	131.708884775257	346.056440620607
388	388	510.325377899783	685.901334559053	132.963612929019	344.848963280437
389	389	532.338351689221	677.424701216498	134.236082231291	346.327259486141
390	390	513.576003458748	673.035639893681	130.021274673326	342.476527731771
391	391	511.626540406709	679.530512609503	130.770228305772	342.282070012202
392	392	526.519207456784	633.249359313875	128.622489743185	342.862886887183
393	393	528.016417278049	671.043592848604	125.834530707576	346.337140975764
394	394	535.047049547177	651.747661978583	131.829024481455	342.221272223947
395	395	534.841884862851	654.268111658461	127.974134006033	342.460609739358
396	396	515.768499517583	676.316398943227	132.008687784173	343.864965039011
397	397	509.65636164489	669.056819247021	127.432961271804	346.771975104164
398	398	507.335607315908	669.181839684297	137.118888324946	341.422479361291
399	399	551.09158116158	674.086837409792	131.075665958381	349.132829975615
400	400	532.618530066576	650.159954352642	131.57760142872	346.246048353888
401	401	524.370025827565	689.959045080247	130.782617856374	338.600177371209
402	402	505.175728654882	676.195422974529	134.091398209171	346.660913388874
403	403	511.186622741874	662.356914678901	134.651587893218	340.074623822507
404	404	526.741667819666	664.363965816237	131.968335939204	345.276643188903
405	405	527.484201859638	677.707744549042	135.913651274863	349.039839799492
406	406	545.043788052659	658.758131221303	133.430325042481	348.513679858638
407	407	494.252234959447	653.688459394094	131.17938941219	341.354138429607
408	408	493.166832065728	660.875379117191	124.280594067235	340.513686935722
409	409	484.864509888386	654.675531521689	131.156101608155	345.248629040984
410	410	519.284596213342	673.59485661949	133.876703691503	344.217218479245
411	411	502.341428094845	666.717277136989	134.628267918477	344.379511131372
412	412	535.714523086115	680.419268855779	128.799284446479	341.572596708617
413	413	525.834850151725	674.51579364212	130.560692107568	345.108716697771
414	414	498.847573140223	678.24806925322	127.169005044286	341.649587498273
415	415	514.047841289897	657.705549028419	128.796615172167	346.563175176761
416	416	508.116468439814	667.697912169591	124.435690310427	342.861859349023
417	417	515.843154705951	659.369513053708	128.774195309224	339.778689016838
418	418	508.23555992193	676.163296125608	131.48644533899	342.43758183974
419	419	531.830116670773	645.188246902672	129.949610136521	338.022079622397
420	420	497.817870904187	660.031470326075	130.883293524908	349.343004600526
421	421	520.495053882791	664.56461262506	130.43145228053	341.036041713216
422	422	537.666099010576	701.746384519751	125.843249654545	347.091674098723
423	423	570.990465681579	681.042197358263	132.979870419063	344.389004237922
424	424	491.307653715858	683.492700253013	126.29978541791	344.357818971407
425	425	530.45588470022	682.428220776537	127.77965254755	347.552602782277
426	426	550.486961818908	693.185410583014	134.115426488435	340.891131811873
427	427	514.071781539815	663.529320609947	134.977929884506	339.039748120717
428	428	502.922685854085	666.473581809987	135.27672020755	348.919415268065
429	429	514.737678875087	669.963876520888	128.764573441456	341.346429914779
430	430	528.035866137898	669.689086220268	125.07433122388	346.669482107057
431	431	539.614471496079	683.724169855763	127.337991028746	345.344399484631
432	432	528.450552959933	687.740621048144	131.352996807992	341.564624153051
433	433	526.612930935529	649.991829944915	130.657857360839	349.481835389503
434	434	511.811226385809	653.971305312515	129.427657227632	341.883984588476
435	435	512.513930368698	665.556826039196	131.314751033099	346.393036572246
436	436	540.509266179241	697.571146474076	130.113419841704	340.942066327795
437	437	501.350795675593	646.147451600422	129.72731072453	348.577274498615
438	438	507.288461011635	659.54809227726	127.393362109839	340.977024246636
439	439	522.379393773644	670.125875640596	130.085823515294	339.905938304035
440	440	501.281921758851	688.264762555385	137.10761606775	346.071157648534
441	441	493.890488683332	684.112953256425	130.374561888971	346.074272037048
442	442	509.09598265087	643.596696517226	137.096989013264	342.920438040109
443	443	511.215628461813	664.90635596083	135.415614324509	347.041122785196
444	444	493.950616059826	660.163944145535	134.77530792721	343.022645139582
445	445	531.970269624557	709.507510541997	133.957370935458	344.027787759364
446	446	497.965594270017	629.77622813767	134.287562346791	342.560783221836
447	447	532.822638329259	666.19706796495	128.600703564114	342.812073615026
448	448	527.226077976961	679.954240734183	132.195984822338	348.257388264505
449	449	568.407756841528	654.232077480323	133.339506675344	343.940395095514
450	450	512.191030720401	667.591458356545	129.171681828932	343.462460937329
451	451	511.620031749598	654.781314113962	130.010958631669	348.24011486161
452	452	509.702517271421	685.431330620999	130.052949252204	342.892420976697
453	453	538.930296541869	706.529053328241	132.453556415769	336.550847851994
454	454	505.225321814874	663.193285296974	128.096330190389	347.878835856351
455	455	549.504390557292	686.700300271742	128.502867118139	344.429399722348
456	456	521.165750955547	683.609951521914	136.551344721773	341.821771536673
457	457	534.691833820368	656.454548837608	131.877849244059	344.879808633647
458	458	533.722765427039	661.091497433034	127.992136308788	337.223429667629
459	459	515.006544492447	673.830768036516	133.187785603134	347.387778735084
460	460	538.25341817151	630.601736495052	127.194526539393	345.618865057144
461	461	558.948862485534	705.425931928384	127.321790207302	341.35964389956
462	462	538.590294162246	686.771323057932	128.646868580897	340.397228487455
463	463	533.788127166911	655.371606522284	127.258593433632	343.358200158876
464	464	509.165668181541	660.595882713445	132.792150909092	346.068159552029
465	465	533.137782087803	681.921466977869	138.21134360231	341.787251510106
466	466	546.147038113689	678.148526361757	134.443249781485	348.40025266894
467	467	516.29078703245	675.714395786666	130.297651030564	345.967728926174
468	468	509.955567282009	648.332908058571	128.297596152843	343.071501143817
469	469	520.480765005126	627.37631887922	129.447651465623	348.499098065919
470	470	533.252197584772	673.102296004912	131.420226704044	343.614582273165
471	471	524.695397467498	683.212130141	133.567491345852	344.743024941613
472	472	515.477408627308	684.786952852676	131.856738716086	346.848504386892
473	473	502.021674251092	677.371862877347	133.567309490335	341.124111875143
474	474	523.478946966867	659.630593731207	130.735486424043	342.546344379093
475	475	546.910715279751	644.761576893243	130.264482816732	345.005924200596
476	476	526.199742080638	680.436395078799	130.212613388469	339.584237136756
477	477	522.875343179788	677.403835994592	130.371560905456	348.731509138972
478	478	501.409668866863	659.57288531747	129.043186601521	339.667939339818
479	479	521.104814626353	674.22285254295	127.297871020399	343.43971133399
480	480	552.186114956036	680.804757064652	127.032001708906	346.05599991309
481	481	527.008211791256	648.68344272656	130.820893266621	340.516789840039
482	482	530.263879758685	658.140423018871	132.962386430173	342.124124311574
483	483	517.210320224959	671.547918729373	128.672506241512	349.719476518811
484	484	503.381729200757	695.342299131757	132.930595757414	346.082803418698
485	485	507.724436859858	664.064004883859	128.846772946545	343.736255623437
486	486	531.895249270384	670.313240786354	128.643563898495	347.69633368378
487	487	530.057894683181	626.927731757602	133.788869709403	345.025535665166
488	488	514.990485838844	651.427317776465	130.991429407286	340.819776307235
489	489	507.603286537746	651.278466185395	126.589760684107	339.697436874745
490	490	489.292538548445	650.488750146997	127.91562982437	340.030726186426
491	491	536.940224529983	664.407509225792	128.909724775658	343.941132693247
492	492	512.608460843204	648.634506540336	132.14118159506	343.562994264749
493	493	536.133362092805	663.333380602697	132.313799549964	340.813419502615
494	494	518.709919873993	667.673089516008	129.552861420931	337.900247190768
495	495	541.620081508373	687.941313153311	132.114931763977	343.786697659239
496	496	528.852800191893	666.117474371227	129.508728661607	346.446672074637
497	497	519.941999763082	678.380469179752	133.795794129688	347.863466363283
498	498	542.437357009492	678.621144614588	131.685971222748	343.992467227211
499	499	516.970836887228	647.123214231975	132.460504387019	345.703848798619
500	500	519.949363635772	659.647242762322	132.646510277463	344.177564319506
501	501	526.586891676808	699.950967714673	135.752960782905	339.593652133037
502	502	524.317326752659	673.587906553095	126.889857999585	345.29327617706
503	503	526.003362288486	666.372271584652	128.698398680021	342.404022793775
504	504	516.748110181146	663.675139400297	133.753312086441	340.990869015931
505	505	513.652462089308	668.449505447364	124.937781355931	343.318263737763
506	506	515.909897956216	694.450729045429	128.979280366521	339.728800320753
507	507	532.501531419838	680.355075661033	132.592952383579	343.882636233941
508	508	519.607520993135	641.367662979205	125.78122713407	350.400665620544
509	509	526.591654333986	668.763884130126	131.442656806232	342.375424407502
510	510	527.383228399944	687.2935260492	134.252136300024	343.138733004542
511	511	520.953955917785	667.701653495374	129.922918524959	339.433903022048
512	512	544.99287118179	639.632945954913	134.020504544284	348.159700171662
513	513	499.574816376981	645.35473108228	131.708540078456	343.610875558771
514	514	524.267429450702	641.443076782303	130.914091097168	345.758435279742
515	515	531.557262145205	708.537090580555	135.212064705256	346.846014528754
516	516	539.386176665912	689.078336422192	129.847479496449	348.298916117495
517	517	550.583607410019	660.979704166234	128.234634412693	343.42324098138
518	518	501.915865594426	663.974678884987	129.958464927046	342.137149555772
519	519	537.854025981596	667.18664470957	130.367658245586	343.820736375226
520	520	533.838460900035	658.575794437152	133.256744812108	346.106820695268
521	521	520.075026479104	688.128602297364	131.572239227975	342.437178044484
522	522	514.528434405241	674.324477484401	133.609943597338	341.074049195851
523	523	539.662885221405	641.772931387209	130.763172912493	345.618720938794
524	524	521.150437792519	697.73117724201	138.920121996578	345.777232115802
525	525	490.532608748493	656.913340172734	130.082757394114	340.600496354859
526	526	513.536917751377	709.779140143184	131.750509143985	343.289197710167
527	527	530.138793551249	655.748021438641	130.512099376501	346.345986508935
528	528	513.794634958157	643.878576386571	132.394257391367	345.657925352424
529	529	492.808358240195	673.298628370988	134.409451214613	343.237849151017
530	530	523.376787091664	678.70529565277	135.085509293751	345.661139252818
531	531	537.600053323781	678.166056645904	134.125022333659	344.74596782208
532	532	518.46063672637	661.063998541868	125.184227063705	347.880853835162
533	533	510.102842082873	648.291477603212	130.124323206846	343.007906582671
534	534	518.346517915134	671.322931174071	135.589859178658	335.091882927795
535	535	518.101925244674	679.521380621793	131.526403147957	343.85124872029
536	536	552.970864906859	648.700734224721	130.015900288051	345.524913902713
537	537	519.838360571119	687.742234881066	132.984950675233	347.221366232347
538	538	562.642165628271	655.316658154521	132.288285962616	341.346335668473
539	539	530.548436707161	676.724260926163	132.163416910506	352.877073587864
540	540	541.168877719413	653.446368064176	131.754891503597	337.072203808112
541	541	535.486282526567	672.273466041893	129.694025931119	340.092663366895
542	542	535.634746726928	654.799160984035	135.214584185373	341.511852438202
543	543	508.236565438079	674.352796057648	128.401148510068	341.377523642303
544	544	505.381592377405	701.380867557235	124.740738690788	348.448220647288
545	545	537.843323692905	714.970925632142	131.104482332896	346.632913060128
546	546	517.106700944851	671.521882110655	133.418223096547	348.222749964658
547	547	487.956542701971	670.985858351959	130.839317023799	345.649618638327
548	548	503.241794372019	666.874684521393	129.540427560805	346.532223060087
549	549	528.465694391666	688.2867773219	132.909293219784	345.116766236045
550	550	527.899632269818	685.09353599018	132.832055169592	345.803587632128
551	551	547.579078999795	676.568528622344	131.95539059304	347.188056061001
552	552	511.499904781088	649.209388042646	127.680785807908	349.447771143868
553	553	508.539756440378	689.220536932237	128.561638181629	343.362197798039
554	554	524.519318235421	669.52825173392	129.012283411332	341.003097156897
555	555	500.040827249124	663.362477000736	132.058415923074	343.83812502498
556	556	542.629935692509	695.243388072154	130.316388440129	344.266098017121
557	557	516.593357191554	654.402033041065	129.014225556947	344.017960964887
558	558	497.553119472857	644.656444426698	131.262960535783	346.340031480341
559	559	526.870392669215	700.531662205664	133.883520009272	344.871506382178
560	560	514.871715427769	670.346678945475	130.932575110732	339.183400162353
561	561	521.750516723643	682.387382117349	130.491250265788	337.484396366759
562	562	509.228346598863	676.085310156051	131.393578716265	346.976510578834
563	563	560.784031999807	673.934414143112	124.321323932963	340.304304506431
564	564	521.273130662153	676.5008907896	125.395116096822	345.503622350093
565	565	526.481711408418	671.569944357918	126.291464369929	344.499886715851
566	566	516.688451754192	662.0571157214	133.551326982458	341.302960136737
567	567	527.182755034066	644.191981080447	130.305690379286	342.262619278752
568	568	525.340193535409	683.813961808423	132.432383039904	347.149030344884
569	569	513.24561705492	650.606552314858	128.749721682354	341.092295053981
570	570	519.916439349354	672.220479084731	132.344998030449	346.070242319287
571	571	513.659249254621	687.709095818887	130.764561142177	341.017470094426
572	572	505.776304362284	680.631724374408	131.512083577209	338.890638679092
573	573	528.15789851838	652.489950254633	127.874090217789	341.090636892019
574	574	550.646722876508	658.483177643124	133.16350654428	342.708293914208
575	575	542.012758726317	675.625974735548	126.515781128142	344.369014560022
576	576	551.640738981302	643.34651862832	129.109128638827	353.441807742569
577	577	553.696381449913	660.750457930251	127.626783748825	347.451120923562
578	578	546.592337637801	677.299331708939	132.025280441032	344.468382206411
579	579	516.463945955056	700.685898738815	134.252973920687	345.083148867222
580	580	506.267670786774	685.384784629899	131.266811130063	347.007751524353
581	581	536.733026517737	678.330287088649	130.143843090666	344.209593289828
582	582	535.74436259591	665.926947960883	138.962826156425	345.10330046402
583	583	469.696139025261	658.537095361094	123.63753034182	348.614775782388
584	584	519.643208220363	691.880708596269	130.747811882011	343.11547354418
585	585	514.012897564098	678.313411276325	132.610981251778	341.945391613836
586	586	502.92776974366	653.568742915408	134.472949480413	342.787992052347
587	587	530.890414293386	684.02353025357	132.177111858969	344.706315896546
588	588	507.629125322362	671.965543488754	131.123705604519	342.111379019312
589	589	519.810185654672	678.094482025834	136.125436619228	347.773834759744
590	590	527.129319612656	668.562060559722	131.295141075807	341.181759164927
591	591	517.937930385615	673.776383288516	130.080667919593	345.035421725383
592	592	517.326330457808	660.372106019365	128.165568023011	340.981767132237
593	593	527.472929483997	679.954168117246	135.731929975557	341.748072077783
594	594	527.387295077786	670.940279300096	136.683550691275	347.357229180622
595	595	536.840193359701	685.184009016699	132.871668864403	340.069486044736
596	596	502.352418637103	653.883653459441	132.140969701656	343.796915635073
597	597	504.602576691407	687.204089436726	134.806651072208	342.189807161932
598	598	531.889616625301	697.461512847864	132.679926459429	348.147648331765
599	599	499.046685030683	648.989607252745	128.964907230252	341.394790374737
600	600	540.824521090279	679.726780163868	132.037968231439	349.875039355391
601	601	539.954862412521	688.584974012964	135.431433983192	346.609538281598
602	602	521.957357746009	667.592957072004	124.135370056628	337.733385691939
603	603	528.976783940207	684.558036828265	136.945017491294	337.711057863173
604	604	520.613441929142	666.621556366528	132.857480786421	351.210057151574
605	605	557.289362658551	675.892201740471	135.469675025698	340.740133792637
606	606	532.441342070861	666.220748036253	129.600392867804	341.676215171432
607	607	493.166202042091	656.061849324205	129.165982392655	349.101963899016
608	608	527.684021631486	696.652503195224	131.532906506338	344.477128577953
609	609	556.551860422855	700.294344543671	129.512138564992	344.039111043496
610	610	538.232096047099	669.146755312087	126.728643936532	342.062916168973
611	611	562.729398875368	671.654974624473	132.583937838141	350.314515063144
612	612	511.946708599356	675.023934654971	128.716893122544	341.257937375812
613	613	527.826275621062	691.915883004036	136.51332308053	343.567803549171
614	614	537.705541157675	652.972727449592	128.367844802399	344.075869040948
615	615	524.617683243974	675.323623148865	131.364189757227	341.40802733379
616	616	528.992153249034	656.207280346541	133.443635271558	344.772098814869
617	617	524.193115983949	670.455409357917	128.081774616637	343.047276690432
618	618	523.239391895494	660.850462731656	134.874609286903	347.18060718664
619	619	538.38547961774	680.174208893944	131.502767567071	344.006074010061
620	620	512.147004819877	633.451143941624	129.551813501893	350.860412428363
621	621	520.074976686716	670.19022495875	125.888850646199	343.123586976609
622	622	548.240160894187	652.857566844334	133.704578780989	341.048008980759
623	623	510.47819729131	678.964368533709	130.00102827193	344.799719568334
624	624	484.497684908442	686.550105402882	135.021218373039	342.447814139094
625	625	481.069607833702	648.411174759334	131.756072806997	344.112635923597
626	626	510.438628546498	667.06547287371	129.849035895396	341.817187798658
627	627	519.050491142223	678.480735516826	134.789178269373	338.900727673655
628	628	523.082354469979	675.928510572136	130.730127252506	340.923459382072
629	629	514.827033350198	655.518233599107	129.24428450271	343.647696653156
630	630	560.041612854369	681.013503412667	131.65690045286	343.882439832409
631	631	547.069586590747	678.164276085758	132.197867658708	347.207493939665
632	632	522.069963570057	650.388474185011	135.598389054324	341.942031321684
633	633	534.620155366649	684.655532257265	131.441095241897	342.398123944174
634	634	557.496352357229	697.468812691038	128.675597968847	346.55166334083
635	635	513.213158888242	665.450014383934	136.078877799314	341.978872833636
636	636	496.376553255439	654.558630324944	130.415032130738	345.851509806764
637	637	490.939580621951	680.572486985196	131.811220919127	342.502094281761
638	638	517.52680140374	678.536773993863	129.027261339235	346.626689354907
639	639	501.847719606511	673.913798373585	130.981637303648	342.084618108533
640	640	514.484775369126	702.823039894283	135.656528108953	343.180861137883
641	641	514.929789892044	662.402210073196	136.717563878734	343.4974898261
642	642	492.092071939994	676.945416929566	132.380225602977	343.53429686163
643	643	527.686204324196	646.159278540337	127.972383222478	342.095688666446
644	644	540.930538697242	703.807648899263	128.286528192216	344.292095978793
645	645	536.525026225906	670.347522426016	135.154832936528	344.826890805015
646	646	549.899495495453	664.80220890469	129.828332461288	342.218709946082
647	647	497.760122225362	665.850395092431	129.674809956057	346.069501504445
648	648	515.21412088998	680.966058830951	132.937492027429	345.550249498045
649	649	541.089400859252	655.523112438556	132.003617725154	347.762642111134
650	650	527.72905810943	703.686229983155	128.207672203234	349.213808465944
651	651	514.481228065558	678.853247912899	132.82938273946	341.261323285945
652	652	518.827714965501	681.645277240846	127.509910828182	347.592829070715
653	653	498.57718626852	688.551373074316	131.110806627625	336.099085105543
654	654	550.839428718244	662.073904750841	135.828492646516	341.753259617065
655	655	523.067968843182	675.470551629361	131.1698061373	340.455668671714
656	656	509.568102622773	651.953891518137	127.543225318713	343.515523042713
657	657	529.433895945326	692.442362115997	131.751190991765	344.532120608587
658	658	500.387495068712	684.161658930781	136.239859646262	341.14715653978
659	659	499.273449116237	630.721550592019	128.840466977753	345.080984241677
660	660	543.623310041782	670.114560708597	127.254855811139	344.316862566811
661	661	512.200533895208	669.309028861821	129.55524701187	346.263956126071
662	662	523.784133345424	671.134577693336	132.444491779874	343.107089887589
663	663	530.166085767353	694.572449846879	129.127577810246	346.280286400852
664	664	516.881946798871	673.742893111996	136.605437811828	349.324305036101
665	665	547.138240600336	666.586274971624	130.527384544077	345.531139929528
666	666	517.930990318502	707.390248259036	131.558822144253	348.794278021639
667	667	526.211845510952	705.511690470322	131.285958573404	348.088588078651
668	668	538.038620571263	690.208139599144	129.787233003653	346.10401181459
669	669	527.521366288237	702.145634537605	132.928834656207	345.696831745985
670	670	516.678020476605	675.858371577702	136.877711880918	342.314547426656
671	671	491.886677640493	654.784257783386	133.675366165766	343.045342883681
672	672	509.656414331651	658.427909871714	129.518014183081	342.230388933794
673	673	520.901763478865	653.572909487829	125.686859203702	337.618069902396
674	674	511.165372314002	668.574504675281	128.349704573686	339.715469686846
675	675	513.359102819282	667.149265860039	130.591871003	346.409644236844
676	676	530.77987302862	663.532104704296	127.115287600188	344.99779941034
677	677	521.836587139461	682.663594436417	127.414972752262	343.712301708586
678	678	531.134548201295	679.93288975215	135.379875536998	341.18188047827
679	679	503.853617829864	657.845940931585	134.899501145637	347.032053949839
680	680	523.346904223983	673.534843984944	141.143549980977	345.240561715542
681	681	543.993489047796	678.338334245057	131.927662483634	343.703315525795
682	682	545.509292232505	662.150263890943	132.513224211324	343.112339514261
683	683	495.630699561656	670.570712650636	130.332191246195	340.535039726776
684	684	535.863483593121	646.41947561857	131.323536127473	349.177630105555
685	685	505.069928952588	657.626053718145	130.332562013628	347.000467483524
686	686	527.484216389396	678.703143784542	134.225480820946	344.011169259211
687	687	535.006493242091	664.622624672274	136.382070957075	342.995059311904
688	688	520.477942937269	670.519673916147	128.973808725804	347.487617689435
689	689	503.193867069801	648.121545871377	133.207165896239	344.234798308425
690	690	541.011367633249	674.67480772157	131.485699149608	348.346079638711
691	691	531.420678660205	640.831722088314	125.360460317329	342.649759461494
692	692	518.137721271581	698.843256785338	131.135692339622	346.771968948075
693	693	516.240222289858	676.338325682421	127.710730414783	344.824874828728
694	694	531.614277748876	685.36370811295	131.018713577162	344.677198073253
695	695	542.298083374251	688.653179554871	130.413485897172	345.52541273276
696	696	537.408312890523	675.854708487962	132.023690749067	346.809713464002
697	697	500.628006031458	647.852835384765	133.13848132429	341.121474167101
698	698	514.358435570691	649.528190015263	128.754850548901	343.276345717128
699	699	526.035135345192	653.924911090793	129.352868758417	334.928616769156
700	700	512.994701628141	639.727849340199	131.291000806948	344.098863274415
701	701	499.687530083167	668.634801623371	132.217719538596	344.518882911152
702	702	524.038175302545	668.739986086312	124.82718976664	343.015141908427
703	703	557.421617092422	644.481120862621	133.047153308855	346.722909927535
704	704	558.598295316889	676.457895973475	131.860674466634	339.159295188864
705	705	535.018278021801	681.570089126411	128.524153078627	347.005902417565
706	706	541.544431377638	687.89351618796	124.628674774443	344.27518890711
707	707	546.370760630457	674.297071139944	133.714007272681	345.728349386041
708	708	547.682988740531	682.145983745409	131.340327008916	341.215901696295
709	709	518.583084736767	663.993051477273	130.321879015379	346.235635961701
710	710	538.310875413697	677.63063584315	135.453780372148	340.909504508219
711	711	542.65439670761	695.751298111041	124.129520784684	347.87204452605
712	712	518.004722275976	674.489364900786	130.307464091479	347.517493497189
713	713	547.330801199711	688.927743063403	131.169229479805	338.39949543911
714	714	493.492424994802	689.131740930158	131.514504560888	346.013595867729
715	715	541.002619678261	668.110385722047	128.409768830024	342.757215785971
716	716	539.667196543175	687.541585499738	129.290129653417	343.953187911761
717	717	501.786860170835	680.013454082749	133.286279652892	348.79592496551
718	718	536.851265428218	681.813494910009	134.119089731268	343.629751756545
719	719	506.044956881482	671.486112377803	124.017810155445	340.483881078145
720	720	528.783585383505	652.189149232834	134.088096430801	346.480397199272
721	721	504.758202138354	667.192900455971	125.904111534072	346.635093519334
722	722	531.955090377471	651.695742356739	126.927178296671	345.677360981975
723	723	498.351916604297	692.361872913905	132.751910256275	344.447883302744
724	724	530.907308483719	674.228630510094	133.613976583567	342.725556343512
725	725	496.236485536293	671.342580298962	130.493121219255	345.510969251004
726	726	492.160092680176	664.016784415672	137.345362438588	342.650564762383
727	727	511.144957183048	711.798672758386	134.207867879583	337.722128647135
728	728	524.242372914818	684.754269813063	126.993600870243	341.691299881387
729	729	512.388651807807	652.343234867387	130.108842085234	341.010518311047
730	730	481.850114186917	662.234827644729	134.364953479435	345.581156453075
731	731	522.357944751576	681.299753478111	132.984963632003	340.946588003675
732	732	542.045725632699	668.278415913607	131.355789099455	339.769829011037
733	733	530.704137964607	663.555838437993	130.245643418559	341.06158040302
734	734	500.744920384411	675.865934966619	129.241204957674	342.73327003177
735	735	501.440957914309	684.581011320062	128.102373464461	345.378096342135
736	736	531.292975750094	695.113388612506	130.799959575116	343.790941498366
737	737	465.740753070581	660.561874793651	131.558915290065	341.919320723234
738	738	523.902672410546	690.503669593718	133.160692571738	348.241563285156
739	739	530.442944995713	641.28908579986	124.992302862217	345.73585901275
740	740	517.293272673209	656.928304657726	136.363901409616	347.352989878867
741	741	528.979812237814	661.446947514646	126.001394157894	337.903887915544
742	742	541.02698294573	683.233971611684	135.307393710971	342.501699424227
743	743	510.276414859594	676.692681495905	136.468655843059	341.076620154441
744	744	559.779062609311	703.278284617953	125.367749243856	343.683888890414
745	745	505.432896435482	679.694098042792	131.07374766777	344.270606647014
746	746	551.524565724937	693.453527631949	131.142839275296	346.210097590875
747	747	546.0140076755	682.131224848685	128.831749863805	340.874555536841
748	748	532.894773318681	642.244166332683	128.501008797201	349.052261158275
749	749	522.744845898908	680.908178120253	129.838998556625	345.946342392
750	750	517.835976735251	679.15851413852	133.896213845725	345.235122145566
751	751	528.866137513828	660.527273512405	131.938841876178	342.679989817748
752	752	527.141864467167	676.578392691552	128.295829034692	349.157507948373
753	753	515.650783704654	674.852909681593	126.614999110951	348.223552004293
754	754	536.564632465398	677.512802916822	133.305556475148	344.92352975203
755	755	524.062115741797	680.120190886133	131.941925590138	344.917584467981
756	756	484.779818129691	656.682539309897	133.250646596111	343.400479482672
757	757	487.051626663472	678.742319549135	129.235800873443	344.146008401524
758	758	550.935004200984	662.984738958231	131.240806723522	344.195104272601
759	759	492.560896827867	645.780056027712	132.444945584178	343.041363387482
760	760	529.180266601439	683.979434999608	132.461281194283	343.578847994035
761	761	517.856756750181	651.371867900511	129.407387734917	344.229822544259
762	762	524.781185262996	678.20081845128	123.272213189696	344.273276814352
763	763	489.741839480622	641.374857973068	127.708671494848	340.940305165329
764	764	545.390020924005	678.531272395564	131.248521061394	343.416795274304
765	765	552.19786738852	683.609856765988	129.411035052722	342.321943210357
766	766	530.426384126113	671.530874978155	127.159844530739	345.698258998698
767	767	521.847589423743	687.662712427545	136.503711410277	349.179081477124
768	768	530.469368318876	698.352205536573	128.024751575242	347.090354764398
769	769	514.484316752818	685.66021040517	130.71014980484	335.793582812781
770	770	532.866565218092	671.650966358041	130.483260142207	343.95544349867
771	771	524.639899369222	645.3036975052	128.941121083459	338.133453571663
772	772	529.643164965304	685.101947920444	134.581011005053	338.965777890699
773	773	525.437209291125	693.38431683852	130.689654196797	344.892348221523
774	774	513.875199768809	666.351287356343	134.566716392247	342.683466128043
775	775	522.313877251996	684.865376693606	134.050710593215	339.084247845255
776	776	500.13793533195	704.63828141778	130.536460435713	343.986733314003
777	777	532.098355737485	666.044377418984	131.811158640368	346.545284281603
778	778	495.65794192822	682.038772685325	128.669648661198	336.945936090343
779	779	516.895813079253	659.314119780162	131.632220410456	345.307791143221
780	780	522.563097247681	704.2504723443	132.215727478727	343.650825139357
781	781	535.150803232045	645.999056862776	128.54585549529	340.167854858871
782	782	503.87224992005	686.928289282417	129.839922370019	344.307191530334
783	783	516.450392904653	671.547828608376	127.340818284588	343.528122202826
784	784	534.86665980672	640.327738021794	130.367408346185	342.00034496071
785	785	534.793656224806	658.019748890615	130.590769522499	339.171489182169
786	786	523.483371955789	663.295862846004	131.527048401508	342.29056370455
787	787	524.531088069695	635.720355797418	129.880395605297	343.794110944033
788	788	520.1557484845	666.986660679108	130.267817794843	344.770878019873
789	789	524.148351759138	675.226636770121	129.157156520984	346.413983617297
790	790	506.554076859068	647.05939118993	133.824633182901	340.907362551602
791	791	517.507211665583	654.736877291651	134.465040623854	342.55338482567
792	792	514.050234947103	685.147643293174	132.300608647262	344.498865281575
793	793	526.439138812377	709.274661897392	127.786320936505	343.773307198388
794	794	524.148594826273	667.893377963568	128.685830751537	346.606998823425
795	795	516.931106934307	695.40217017176	127.027586512354	343.723284005001
796	796	535.878717785166	681.990261607941	128.489768288851	340.756378690148
797	797	501.832953058409	663.234750625225	127.506068171413	342.730234957581
798	798	529.421691279995	655.856613297455	131.39530097798	346.462548876763
799	799	534.058019333085	666.30994196703	130.859480620145	345.309118460701
800	800	501.445546472996	679.35819083311	128.51280822281	346.856413354261
801	801	529.147451606307	660.270989735152	127.221955221851	348.248585879729
802	802	530.562909903268	668.18888435136	133.274459853687	347.11174406562
803	803	490.277966736298	682.327637286347	132.703123619204	338.540237373172
804	804	526.272927781677	665.486584821384	134.847905761997	337.805835931343
805	805	532.924126667182	660.298161517019	128.945567855279	348.330385744399
806	806	516.894998731495	689.067809270707	132.146706246958	343.595234354325
807	807	538.107350387184	701.427622360289	128.032569504153	342.083817324691
808	808	495.278563376926	679.527916905916	133.373759254658	339.747181858587
809	809	535.835356197978	637.462585218774	128.950118158017	350.47363214935
810	810	497.543691220908	650.736421593474	128.415948857299	339.934017576991
811	811	511.437320297417	671.909223467706	128.348540554242	342.23884733542
812	812	527.210723550001	675.918381673923	127.645139055379	343.433250588145
813	813	515.876403012748	670.655873041809	132.500963113729	342.415678805755
814	814	525.67454362524	663.333182788245	131.133715662686	344.038116191822
815	815	537.295867906719	672.194163552449	131.868905526197	343.433931619813
816	816	528.092503898744	703.880472236042	133.026778828852	347.086851323729
817	817	505.297950986711	659.476754473122	126.491030412875	348.374262185153
818	818	526.586623033809	677.311752146202	130.806899963953	344.257236314628
819	819	519.763518320063	671.978299237018	132.338114905982	344.467666823497
820	820	530.923758830735	693.193937369094	138.249315578754	343.525001520812
821	821	536.052409429722	666.10282307696	133.597326127031	348.780524525158
822	822	518.147646138672	674.862463009399	134.290271846885	344.982942262428
823	823	542.698480471917	681.732564954447	131.424108275686	343.06319316683
824	824	502.240591337096	671.754256829983	130.46940746825	339.423828915346
825	825	515.674541021863	690.342079271529	126.393962125182	341.146395222331
826	826	508.801666989189	710.865258113238	132.039662348015	349.744980578823
827	827	510.407622681479	681.105305413061	131.560596080824	340.816243864302
828	828	517.860407174396	676.29859609432	129.140967931401	343.785965814422
829	829	519.760372279948	675.327356796344	129.2913276272	340.970544474732
830	830	495.363570802213	679.364853299316	134.510442672072	345.70885721768
831	831	547.304437351538	680.001168526591	132.23265273246	343.586792777924
832	832	523.781870039507	687.854383598546	135.650654021895	350.205420899019
833	833	525.26529382224	667.692271457224	131.72857552539	341.531328667886
834	834	519.398059814051	670.98198225697	132.565605277795	346.061174352066
835	835	517.628309401617	682.137324691214	128.111197084088	342.465395678104
836	836	533.609831751898	654.442746483952	132.641385631095	339.262231009734
837	837	512.443862747576	642.282970610815	129.021851591768	340.308973037643
838	838	515.406529899937	656.021201223813	129.006058886025	343.859738016472
839	839	511.788660689468	649.347011460804	131.279238677914	344.208848989889
840	840	533.637026743031	692.155663538159	128.31196715115	348.8810550431
841	841	549.229383850508	667.260214782749	131.124827652345	345.397746734381
842	842	518.528598144443	657.964882376533	126.349554471948	346.704389649033
843	843	519.758844703172	668.695110235689	129.465193094965	340.413840651522
844	844	534.240358067173	674.68818166244	129.753959226047	345.342651430364
845	845	513.609023934462	672.036891841299	129.187425175678	349.696093803663
846	846	537.113359083683	672.121813378294	123.158605085813	347.897720754717
847	847	525.594910809522	655.778624660193	129.601568337178	341.455807923289
848	848	512.281779025108	701.952024246474	132.154236630937	345.372831427255
849	849	527.296550636382	685.507791895242	133.939052488579	347.189987725286
850	850	515.956673587504	669.53449311646	131.357100338994	342.509626561786
851	851	519.75028247216	673.542180149893	129.741932061088	344.559912414439
852	852	507.026533003547	654.745428596871	135.659523215701	343.723399637028
853	853	507.843985959811	625.667518304039	130.458184075948	338.853532263544
854	854	553.122001302293	687.272660624018	131.001634493073	343.343522511942
855	855	506.303302297142	647.582867648351	130.156735461859	347.242600796732
856	856	519.847981776276	663.160560575966	130.533233256271	346.908018696097
857	857	505.704063044231	669.596944365278	135.194153379357	343.739179831235
858	858	497.021918239051	680.296017902601	129.976393288705	344.907473447348
859	859	527.064011837193	678.121223839637	130.990302706839	345.204971464109
860	860	535.18725956306	657.235750446645	135.039900724502	337.361866682778
861	861	522.244001104047	653.272862030073	131.243361876922	348.619432535088
862	862	525.852878593362	722.119353870933	132.710944508953	343.112395232357
863	863	557.329394599862	692.843436766184	129.574519241983	346.05593811899
864	864	534.046484268204	631.265528753887	131.106532126803	342.282188187932
865	865	507.023900576019	655.369280742287	130.970060737577	340.818481162183
866	866	499.586508779151	669.255402268007	133.615245574531	345.334362529173
867	867	519.665167504524	640.370677605006	128.630306267395	345.335985186269
868	868	516.525061970147	682.878967409524	135.454383690139	346.88420089334
869	869	517.821127768351	672.820231360838	132.046111849235	345.640162452321
870	870	528.888153557257	687.292159127095	131.850499611437	342.783645100112
871	871	526.984296842997	675.848424895522	131.119091331346	344.867682632253
872	872	527.365553856879	682.043813367684	130.050454866031	342.06568171245
873	873	539.339802816295	690.012217236588	135.564930197	339.908471408651
874	874	519.793214583676	676.852820443406	133.11768654293	345.538657209355
875	875	564.493956303728	695.926577072447	132.503594170743	347.695820216967
876	876	532.675217018316	675.411914318958	130.720305757502	344.903878827634
877	877	530.321822474626	684.437492931543	131.715926167838	340.964109309689
878	878	489.216643982639	710.989844411352	127.807605419567	342.248837649974
879	879	526.759342277084	670.198285621539	128.705293026214	341.611328958579
880	880	514.248650923854	700.204748608861	133.685646560248	343.104803446212
881	881	526.236400207393	663.202720476441	130.927296624093	346.680218063613
882	882	497.869617778944	658.517127822238	125.57221673307	347.944283365165
883	883	503.757483462304	647.045173254148	133.106573050417	347.121804544052
884	884	518.349769917431	647.765615953085	131.264762992836	343.331433083179
885	885	485.985109705428	672.95534690729	130.209663149131	344.586529939902
886	886	517.098489835107	677.172683851085	130.434337777287	342.178320505881
887	887	535.076676333097	674.133117228667	129.204080645047	342.857752083482
888	888	497.410470989453	655.462998949513	130.166623168876	345.49273547659
889	889	530.752342599349	673.017304292927	124.587467966639	350.231167398564
890	890	509.272980502434	680.234219052426	132.346388005279	342.935663113035
891	891	514.449956958425	696.065055600257	124.813277150681	345.104484083915
892	892	543.565679684502	636.648773970377	127.924347547504	350.390449447843
893	893	545.957660648168	692.284204150165	132.917608343862	343.760502629348
894	894	539.619048116362	688.258000241907	136.032718022625	341.20697899971
895	895	514.319384416429	673.608751619358	132.698497031967	348.081493913307
896	896	537.505646284775	649.228413273938	134.162470181379	348.728272388749
897	897	539.103322294	647.259154175905	134.400863900095	341.959364048574
898	898	500.03624656847	648.241928373398	130.229582512461	346.30660269562
899	899	504.345388353653	674.046820639698	125.392691739119	342.6724205806
900	900	542.322080389804	672.141835692935	129.633692321664	342.972479397793
901	901	522.502471447204	653.384724594195	131.896717188958	344.208121983461
902	902	522.510486933057	684.203828012907	129.001149149724	338.176366402174
903	903	531.787662715744	679.40225298846	131.965285069122	343.452108181437
904	904	527.976161275073	664.699782290323	133.978885546514	345.684079263971
905	905	527.950045429202	674.549793958798	131.13976433736	347.529205999578
906	906	506.374640972263	665.647164989344	131.13895779796	339.566536857053
907	907	531.807034682193	662.521465724294	128.271176284862	342.560154778738
908	908	520.303902609501	683.750954148791	135.078783776843	343.428402997768
909	909	516.504735228296	679.549779986189	131.412489796621	347.715849539769
910	910	497.779654068618	669.840474893124	133.674654301319	341.708935744378
911	911	538.438700933717	687.380587955577	131.166860602076	338.539387906045
912	912	548.636717486451	675.906057852613	131.036724849422	347.268381186003
913	913	525.874649533015	685.735684405916	129.301488326535	344.561067596827
914	914	504.747459647469	668.061271527332	126.267971556137	344.569271960821
915	915	517.332171756125	665.107149919838	126.286943268889	345.904627176557
916	916	515.158031253334	659.618268787741	131.052043048087	343.633923780215
917	917	539.427797071341	672.839496382488	134.551768080154	345.144340415844
918	918	523.210315300824	656.86853194695	135.047628870672	338.556253712686
919	919	566.506009035694	695.188888272822	131.725273519682	347.914183463308
920	920	521.812559159504	668.348446927596	135.766876606868	345.619081792963
921	921	524.887415615212	677.436595208942	131.012343829343	345.825118576102
922	922	521.363915946698	649.557409467897	132.027241035759	345.989124772667
923	923	518.218359701153	655.322346045784	132.938196484079	347.89462470993
924	924	504.321104963223	692.879794794198	134.35509233199	346.998869733586
925	925	527.743405647175	668.854781634143	135.766484937616	343.509818755063
926	926	498.089310043431	685.99916721057	126.254049409089	342.594677048584
927	927	529.254162216495	657.022567136429	138.568166370341	344.341256327519
928	928	501.223269582828	677.59285155445	129.898853623099	343.353494042001
929	929	537.092345134154	687.912293946218	130.551978678164	344.683473720997
930	930	546.716495748604	667.183760508489	132.494813625981	345.165193276572
931	931	526.551133632761	659.826397045417	135.331544879739	345.186039729083
932	932	536.538230590962	658.109629425268	131.841381350071	350.019511477259
933	933	529.321226151793	670.906319736978	131.531229932178	346.276244925867
934	934	539.837620460636	665.291716267297	127.033469885206	340.871943609092
935	935	520.233984422413	706.507640896912	132.482197439503	342.592973738396
936	936	548.462806439484	662.559820351319	130.175876091417	346.422776731192
937	937	509.446241243609	663.125466424192	129.853532493614	346.093311697571
938	938	540.055594493558	651.589016565767	132.827346806417	342.251984946971
939	939	504.885023379682	683.33222246739	129.185834083977	343.055139649756
940	940	544.402800616567	670.025277429447	130.50220370461	346.464978893849
941	941	518.307288478785	696.499343471494	134.087242800485	338.060036805784
942	942	539.178651013184	688.403490979779	129.897871626503	340.869316169107
943	943	520.603290335173	678.011007175566	132.019789963852	340.655934964167
944	944	540.933484357078	686.300477090432	131.321643293565	341.817534263906
945	945	521.535861647309	687.530623800634	128.28676074083	340.958271875718
946	946	560.079179216122	676.392477466157	130.62219435602	340.449866511254
947	947	523.323353793105	684.71683757917	129.868935259643	348.703901522791
948	948	536.008166589861	675.173529221537	129.620335787062	346.691047677733
949	949	537.530827659214	664.936854976726	133.461649177192	340.082226521432
950	950	564.748301899057	685.375273932657	130.518144938837	346.961225707796
951	951	534.101311909918	652.945938937602	133.610202953214	340.880744689227
952	952	520.39738203545	658.637284725932	125.918873681981	344.309846934337
953	953	536.794820771926	681.026026900329	132.409147625992	340.241677868341
954	954	524.814424262001	669.731923177749	128.62879368032	341.410531718751
955	955	541.361590677582	656.67595118338	126.418013447756	339.579936182166
956	956	499.773592548712	672.408654892873	134.02144504111	347.227597577594
957	957	531.745240551812	664.12813838023	131.476933129243	339.352797652403
958	958	529.668981904481	684.343386917818	130.812071910322	344.381706415427
959	959	525.757528031485	685.998984654467	125.8900448235	339.89903440312
960	960	551.438219334654	676.094677691999	131.192458274068	343.387943227458
961	961	510.335333236719	688.31893756265	132.317139817738	347.45328029939
962	962	555.769794364184	694.438115573583	132.815720521539	346.637739683246
963	963	537.38141853036	680.402580906547	135.615026380516	340.271605436564
964	964	507.174708216434	674.822204289959	131.750398586365	345.662042117159
965	965	534.222895506416	664.13445040195	140.122157176927	347.876665329291
966	966	515.951926005233	714.10253994961	130.345527730694	344.754561223709
967	967	499.949508789713	660.875980815745	134.820535073394	347.067538802275
968	968	527.386250667998	681.071516743494	131.002637856732	339.225683550772
969	969	507.42514388173	663.473929242163	133.799370800334	340.975444186597
970	970	508.038406483443	699.625533490075	134.219539930606	341.180855331565
971	971	513.466816779735	711.701336309608	131.691072098034	343.998614714215
972	972	532.57548448547	688.612469073652	129.804447383235	344.788666247177
973	973	544.20579376546	663.725190683526	134.251440341377	340.992204159088
974	974	494.81088931099	685.870645324071	132.504210398177	344.008285913024
975	975	561.538825139426	681.779562257559	130.621820807693	342.420896733118
976	976	551.63375529641	664.755379784563	130.387535270135	339.515757432727
977	977	551.266436381367	638.21084064991	129.216409070391	348.593989525477
978	978	540.452750165315	663.366717495422	133.041791986302	350.711406155947
979	979	505.635851178985	683.733949861494	128.699798751531	344.242669306096
980	980	537.379956894575	675.770581889261	135.077393646218	341.130677691847
981	981	497.210060133929	694.471616698891	126.87708361419	344.355547072255
982	982	513.384903774656	677.572682300197	130.59196347702	345.708131970637
983	983	551.066495882153	669.68391935446	134.643871688954	343.348483397071
984	984	510.635332075512	655.1457392626	126.867962019044	343.08829774338
985	985	528.167298450854	679.400835605761	132.151972765988	349.607501312688
986	986	539.382651391404	691.275089852195	131.439584537786	345.441542151294
987	987	509.050982694545	703.606883672607	124.974590585316	346.663483254401
988	988	510.704731600505	671.069618628936	131.484895630039	341.66626458786
989	989	530.910033610612	630.545464911951	128.719851802641	348.000192026325
990	990	502.245876435368	682.054003401161	127.228026599632	343.645355215114
991	991	489.256904670834	695.113155190124	127.550893983105	344.06968485289
992	992	512.67293550732	679.6206534096	131.9709913818	346.855789401666
993	993	509.132226672898	686.991550328541	136.447696510762	346.283890043863
994	994	536.284576570851	662.822565115265	124.949787033061	340.252231058078
995	995	524.192701006609	639.304979450724	126.787152072206	342.388426730294
996	996	535.02420006389	678.912203861707	134.478030332161	350.321409931323
997	997	537.753819348369	663.306314201502	127.682580271509	342.405982169718
998	998	506.259802422622	688.576659618823	132.933714958164	344.116887675157
999	999	501.523664332609	660.810866746093	127.328945655218	339.871985374363
1000	1000	496.463382277165	672.435240073522	134.240553699251	340.906261522153
1001	1001	476.643798004896	642.827167308864	132.403388891791	348.919657844267
1002	1002	516.208033344378	656.967879762415	135.993859863536	343.180969874424
1003	1003	539.427632961972	662.344555498288	133.781568508125	341.792059427105
1004	1004	520.259466700918	670.450736453606	130.168917985165	345.345150694437
1005	1005	538.4422522715	657.163541708112	130.710216545812	344.585459576748
1006	1006	531.356200352553	657.879492163902	126.179888558326	341.28640654583
1007	1007	534.176826615664	673.704078967761	130.364181497586	344.39440274306
1008	1008	548.395532775195	670.625371673573	131.380442210054	343.79451827013
1009	1009	541.932027891995	654.912719441367	132.372462000907	348.055134447556
1010	1010	512.678255673995	673.327225808816	128.286881781363	344.451500849431
1011	1011	520.653606700955	668.058993097979	129.768816650329	344.363564416334
1012	1012	530.591036172768	673.807416435786	134.286265689939	340.042971960823
1013	1013	512.464143782619	670.719115729432	126.20216028226	340.47161164028
1014	1014	534.078265479259	650.631915012436	130.407729097316	343.699060767485
1015	1015	540.57538822565	657.633323287432	134.040268635198	348.528580956618
1016	1016	507.910061405475	644.006739876482	132.83517085623	344.041428520474
1017	1017	506.522187776723	661.347109556062	130.347020120953	345.503622931052
1018	1018	526.973333514722	693.614409145475	127.488417521729	342.615070996622
1019	1019	523.983960143192	656.054040764067	129.486461898677	342.991690156101
1020	1020	518.404240603602	672.869408784217	132.343849653792	345.503339979308
1021	1021	548.634909986387	625.327364877518	133.207472262114	343.300202644029
1022	1022	545.689143170908	627.350000163521	130.453947621941	343.419003388145
1023	1023	513.60777102488	692.189596398191	134.76122174949	341.627983035204
1024	1024	528.179817137794	690.654153162487	131.566285714787	344.22155436458
1025	1025	513.721434621991	664.898035454803	132.501608861704	341.032829540061
1026	1026	519.363985493414	684.762431940783	130.711666448764	348.95781322545
1027	1027	547.595917100803	652.403326544494	127.578735047918	347.922791322889
1028	1028	503.738861157278	660.866959534786	129.071527711888	342.383595799029
1029	1029	533.11905606643	671.474489034546	127.727743493641	344.721233604297
1030	1030	502.155948273442	678.421833803409	135.608180686155	342.73515050917
1031	1031	525.679287666442	670.452956014851	132.143096403646	343.182064620906
1032	1032	521.737769825018	675.081115954733	129.03889947086	350.174112881928
1033	1033	530.065646207367	650.495434574641	130.329907429269	344.162616422845
1034	1034	516.552761816242	699.600461170928	130.011641425102	347.61765599943
1035	1035	543.592669109168	678.637028901232	128.347624124472	339.428237088858
1036	1036	518.640370635776	667.366575807161	132.626062725279	343.244754625994
1037	1037	529.893588442629	668.305708510097	134.449463168938	343.201450415838
1038	1038	523.080237762129	622.907652268053	133.280254199397	344.442798040042
1039	1039	520.2596793168	680.877109400546	131.490001168071	342.99731395929
1040	1040	529.065280276927	693.914316114347	133.482297098986	339.393795704429
1041	1041	530.759261052306	681.189656285526	135.161133926654	342.342914702592
1042	1042	528.280311048155	675.164304052999	133.781697810957	342.945657706926
1043	1043	548.555632137732	650.368763165143	131.610511808706	344.114061243257
1044	1044	511.185371463847	636.910764611952	129.396364586284	348.265865344144
1045	1045	524.194775818412	686.521467394174	128.532198154815	347.480040732925
1046	1046	529.132204150798	673.053956776029	128.979772230708	342.946786580644
1047	1047	514.969675000526	652.613685790229	133.061737073959	343.912443206913
1048	1048	531.956502242394	705.88769510604	129.859357253079	338.206402542639
1049	1049	533.810305873497	667.670579679005	132.16378715325	343.526450345095
1050	1050	511.515100038118	685.734361565515	131.990859909601	345.336179351409
1051	1051	536.206716037122	631.504840723649	126.800342881304	346.102513092271
1052	1052	527.293284075279	654.972578129205	129.842714981871	339.741850507787
1053	1053	542.342399717913	642.765781187398	135.568673105343	340.413616957138
1054	1054	527.22147342982	625.028802392921	133.980697523748	341.50350887123
1055	1055	488.154715539783	681.793561243354	127.670266980314	343.824291128517
1056	1056	518.658408536726	692.643082715715	132.715428401326	348.047988538711
1057	1057	496.644972878436	651.123535202204	129.334666148811	350.361516817144
1058	1058	513.756058037955	668.563628490002	128.335738199935	341.985354892447
1059	1059	515.15642448913	676.781530825864	132.812804437704	345.642957952316
1060	1060	506.026169658672	694.448850348841	131.597732947535	348.082807198226
1061	1061	540.840442114599	674.789912941676	130.32005076671	343.261542276989
1062	1062	542.009154235304	670.182695717347	134.865465312652	345.109326260688
1063	1063	558.777534122058	668.356267088177	135.180919865888	342.606103699779
1064	1064	533.238696864311	678.931075998626	132.297450000265	343.599286497787
1065	1065	539.692151986161	643.058397154495	131.141961323609	342.176455232506
1066	1066	517.067406639924	652.186622663421	133.89162617081	344.287722939828
1067	1067	527.733861342628	648.897913312643	127.517506393323	342.733261719978
1068	1068	510.173623077482	669.344020774909	133.832285800174	343.941748779135
1069	1069	514.847156866794	681.08097001593	133.08204172687	349.539628257908
1070	1070	530.470994036427	685.400591992521	128.85622665484	340.276705277793
1071	1071	536.401760538817	663.663986526368	131.156482454528	340.27143565406
1072	1072	540.529843662058	678.16987320627	130.253457616665	346.575305297863
1073	1073	541.383948161385	669.456747136648	133.290130289827	344.290857532154
1074	1074	545.923409074454	652.819134581243	130.570361679449	343.665447070309
1075	1075	555.942530208141	671.181140796704	130.922743707945	343.398960857115
1076	1076	520.40650839497	667.16048384395	125.939783403095	345.090606520649
1077	1077	524.722082381187	676.728625310704	132.256710838869	344.881601520226
1078	1078	524.419782225757	670.876100316278	133.195207013707	347.663298522738
1079	1079	539.847143410357	711.402116712323	128.305627911719	343.822466136991
1080	1080	497.641824797979	692.026960569178	126.062709204825	337.70309717069
1081	1081	562.861798201719	673.706909649799	133.072708228637	343.08791138093
1082	1082	517.073875036359	671.465214599098	126.195356507675	346.520519399592
1083	1083	511.168669112872	680.280957173375	128.524587505234	339.958748246378
1084	1084	526.837378313483	658.586024142569	130.701993958526	340.712283503195
1085	1085	517.885764846534	706.607119069012	135.073962210864	346.523791461068
1086	1086	512.312784002785	667.539190550104	132.747767797437	344.794665902685
1087	1087	526.533876594256	658.913003167263	129.310486328101	347.148928292831
1088	1088	543.771000464927	660.040920682256	130.962010893967	346.374454795199
1089	1089	521.055125353561	691.41075723278	132.134680041637	343.228263119751
1090	1090	538.841386877449	688.613099836975	124.780139095095	341.229708198934
1091	1091	503.219183548471	669.343846938194	133.732487642384	346.640954286382
1092	1092	510.363231524956	647.615679455328	126.656978777203	344.075116256649
1093	1093	504.072423856566	654.590992986171	135.749943283302	342.668582662192
1094	1094	515.84570444858	688.236214051967	130.04067403271	344.982576356407
1095	1095	528.850106640823	679.325182506309	132.025650596295	347.274786033425
1096	1096	515.401143060532	680.789731052107	131.359119133488	344.087249229912
1097	1097	544.6546178309	683.738828572766	131.615794080372	343.594731028399
1098	1098	504.088180617516	671.768849075852	134.294069545014	340.468877799485
1099	1099	527.438523965702	686.253496585567	131.495309336261	342.196052320446
1100	1100	530.940751559763	656.289134271857	130.522190279143	345.957351463747
1101	1101	540.50506296522	667.667634832744	128.924718205709	350.215814718142
1102	1102	529.914886432621	658.547246196294	130.682151069578	344.866259736336
1103	1103	524.738678351504	674.803761984006	131.461102441581	349.539002768554
1104	1104	517.392769379579	710.721225157438	127.096524597864	347.224537243842
1105	1105	525.198857932028	653.444565043078	127.691452491244	344.090921205475
1106	1106	505.41516209716	661.793115875759	141.118716920827	343.492347231401
1107	1107	527.084604567486	672.336132856024	130.24519654001	341.902410268104
1108	1108	520.13153355413	650.737189696493	129.086411995523	343.222474604309
1109	1109	511.534861038529	681.680325324643	129.207415196225	339.12332630165
1110	1110	531.695159211245	649.601886905448	124.857102633311	341.150694359088
1111	1111	509.492213491009	652.038574231729	131.421891251278	344.11756366233
1112	1112	517.682992702068	668.058977045319	132.391913436919	339.0798726067
1113	1113	513.661569472569	676.17794527886	128.930474723534	340.932706711076
1114	1114	499.993371014054	654.119333273659	133.029875743205	341.722884584157
1115	1115	521.932172213155	707.202338043672	132.249694013251	338.933610200937
1116	1116	553.299428114691	663.965010967931	130.890580017619	345.285170547338
1117	1117	516.09393423467	668.886198697116	130.23185161056	345.761001731646
1118	1118	504.570424418864	643.357407146224	134.55149368126	348.298542956429
1119	1119	534.964457473517	670.745826035323	127.296827478463	343.57886545538
1120	1120	508.424285901233	649.682199711446	127.794911669886	346.803037738174
1121	1121	507.27481094924	670.791642465528	131.056384929339	344.1808731921
1122	1122	549.616338626209	670.918466588914	128.13238238137	342.100168390102
1123	1123	523.779738703984	682.158280800519	128.017912256777	346.817741389747
1124	1124	507.098237540048	674.591957716611	134.633257546583	345.186320377597
1125	1125	512.380443311372	694.077169318554	131.972752354458	339.500004546174
1126	1126	501.63019700549	662.525883744602	133.992561485541	345.747259538205
1127	1127	525.285035836725	647.366504760776	137.088488428728	343.839880907965
1128	1128	489.494217428514	682.60009874482	133.600677591258	346.146570133773
1129	1129	550.361781913578	666.423237937144	131.323507608566	345.827251928161
1130	1130	509.628392663362	675.690279025515	133.268616453741	341.3791519032
1131	1131	531.896015185557	686.574689206159	129.885786126738	347.637093450125
1132	1132	517.829009793138	664.273508930234	128.11657246909	342.208696039721
1133	1133	509.528116973417	662.690891921009	126.280115799238	343.240396001196
1134	1134	511.896049885838	677.830950468399	129.086567474195	342.79655641572
1135	1135	517.814931839569	648.64969314617	129.97742933027	344.561730599181
1136	1136	503.87489140267	677.478127886697	132.234332539491	346.255355000464
1137	1137	532.071397264873	657.974155247199	135.411371385334	342.967132132515
1138	1138	505.934200880595	658.442841439161	136.229388973685	345.82213116684
1139	1139	507.977615321732	680.556111508021	128.642623201377	349.651545530014
1140	1140	529.822479521757	672.487489064385	137.136155085871	341.925188923045
1141	1141	522.631680176346	676.379320548874	125.161934604954	341.478985113092
1142	1142	523.959944638953	678.153593345948	133.783002461011	345.469322052861
1143	1143	529.34428491522	669.244482022258	128.883347325332	340.271430848804
1144	1144	516.96995574004	695.437219080853	131.468707005622	343.396946903891
1145	1145	553.196410772968	674.051138263833	136.163813549761	343.584064194599
1146	1146	538.703360163204	669.827069700597	129.986300035119	336.421470084635
1147	1147	518.772394559145	688.918830983404	129.537776602647	343.704825156305
1148	1148	517.35995750331	665.105021505455	129.719472791745	343.474651050861
1149	1149	500.309751705149	639.426490342548	130.643099242817	348.710486110522
1150	1150	513.119610013238	692.574240399197	132.968138037693	342.693586744736
1151	1151	509.826860302064	693.269998933281	134.147086083103	345.318464369809
1152	1152	508.89813426249	648.529103166566	134.739248986054	345.806756861772
1153	1153	532.67848893051	649.180935145828	129.953090585711	346.3873585493
1154	1154	521.052120422358	643.440712744646	136.24467875403	339.372158042093
1155	1155	509.241237479787	684.111200543753	129.722688474635	346.649561889888
1156	1156	510.431281172651	652.780930682746	131.458350741865	340.955721363907
1157	1157	510.734714423539	669.069318223658	130.48165460964	340.822987897174
1158	1158	528.780398892216	654.80945561677	125.047277873176	347.86178104035
1159	1159	519.042387775502	695.037812638963	129.931776321313	344.763294357816
1160	1160	550.227348981799	712.773501876211	137.033485502227	343.369534800583
1161	1161	504.564805126577	670.813096620394	135.1718866334	344.488977071635
1162	1162	507.86111586843	653.757768397303	128.942225257277	338.540024165645
1163	1163	510.970930717291	642.537470508552	133.281461566531	345.833473416481
1164	1164	519.001649388902	693.527176568791	135.685005747725	345.124895981925
1165	1165	504.815491307594	670.006415202893	131.845038704511	345.647835310636
1166	1166	525.756584767029	685.652789640977	126.337802356218	340.431957171274
1167	1167	515.876448602093	671.980635530054	133.658549507141	345.279201710553
1168	1168	552.598936347472	662.154733695277	130.277044324994	343.124581716272
1169	1169	509.200963936315	678.383677041705	129.806930055248	347.68320956304
1170	1170	499.999130793869	687.914782350893	131.139360924956	341.818597461027
1171	1171	509.4914111986	660.285209435988	129.34024631037	350.665331699551
1172	1172	527.35295532551	664.115159344971	128.861672290962	347.439819448493
1173	1173	478.902980159464	666.070749520488	127.818100833831	343.343644874783
1174	1174	526.564755369203	659.529756095656	134.500295148368	340.715811657431
1175	1175	520.78723801676	678.746857008427	128.449193920572	344.152717445987
1176	1176	542.05430710627	708.158815288724	130.966524252105	342.432906687321
1177	1177	515.392421304702	693.612086948886	130.139974308069	343.198977162327
1178	1178	532.967096821193	658.544033670571	129.776750917782	350.602213342717
1179	1179	507.673208693304	683.082857929779	137.606725252182	349.228558015826
1180	1180	510.290716624872	660.84143913181	131.590508790032	344.78852470081
1181	1181	532.403354945033	687.075982601799	135.371579921214	344.419462737795
1182	1182	540.244693159184	679.584857573831	129.680017568631	343.259631445815
1183	1183	531.564342078805	694.600016518949	136.67252675764	349.211787114193
1184	1184	506.978322593885	666.846286240831	135.491820664104	340.90736847876
1185	1185	557.779290397015	675.663148646643	128.992068636325	343.591594965444
1186	1186	525.268315605032	627.125127987591	128.891007955013	345.640780205353
1187	1187	530.75301792292	653.359017067237	133.977202733031	340.898484152214
1188	1188	531.345588721	694.939723209061	130.535807263994	348.470407430062
1189	1189	497.855438788363	663.187904642555	130.963010968671	347.24225801881
1190	1190	535.354791792047	680.151410493462	130.203802198017	348.533557348088
1191	1191	528.114624605592	675.120398872105	125.70764020968	345.18644818576
1192	1192	528.709339937896	700.085796264482	129.780930337823	347.092762690562
1193	1193	538.910717941772	684.743956047246	133.007605510249	347.790781853834
1194	1194	538.754802960486	651.695660495492	128.941678091518	350.014481287431
1195	1195	546.044357400477	681.52399189041	127.892941316806	343.612262588345
1196	1196	521.948438210891	686.269657850183	134.026243378998	341.600354097842
1197	1197	538.149172635406	663.827171305201	130.871986571555	345.445104410604
1198	1198	540.29660041323	694.384957073889	130.757237770303	343.815417005543
1199	1199	489.67853866092	698.208048735558	132.375853200819	340.189791969812
1200	1200	531.213506784889	691.336314541644	134.54221691345	349.372818454308
1201	1201	507.355609631966	675.421727238384	132.924592846519	346.888079179336
1202	1202	504.027534358342	653.786631419177	132.766710479633	347.054578253049
1203	1203	526.870646132141	667.62713774612	128.322278591479	348.272730894436
1204	1204	528.660570523403	697.58861900377	127.184268411265	346.840161271379
1205	1205	556.517952034326	680.84633759509	129.762169497696	342.407266897983
1206	1206	547.505278557159	641.559059401805	132.665432474681	340.230903135159
1207	1207	508.841876800766	646.195568678662	133.926960538987	346.737278683465
1208	1208	545.221742647056	649.465965630236	134.469129278324	342.619525744831
1209	1209	530.365075560421	646.364948823527	129.6588977632	343.221961674707
1210	1210	522.080266410902	658.60713376871	129.683869809869	346.408949177856
1211	1211	528.682327733504	642.134091588763	130.004673938275	346.300978410821
1212	1212	519.418354268174	657.333381074256	131.684348845312	341.511788381856
1213	1213	517.408074040628	651.74974828719	134.005203744667	342.920236843075
1214	1214	533.034631941184	666.741366278015	129.539198743776	344.795121228289
1215	1215	512.239617482957	658.118077645355	126.8530422618	342.658635801654
1216	1216	527.305498392788	707.661793719581	134.624126264466	338.543750174199
1217	1217	515.244762716182	681.884890556485	130.402913886626	341.257256664596
1218	1218	529.191392360987	693.103579375114	133.058581486653	343.34993079331
1219	1219	505.395325337157	675.064516997562	133.722090442394	345.199890071122
1220	1220	524.067084673125	665.413202224869	129.697287651965	343.311243990526
1221	1221	537.530644013536	676.239633770589	130.972770019959	345.650116064302
1222	1222	508.764481014842	678.866492169935	131.361299083078	341.886778713436
1223	1223	546.475787421206	674.392971119119	131.51709884472	340.677339610118
1224	1224	531.102336285613	688.405042801474	129.496807093357	340.972559595649
1225	1225	535.633306964931	658.09768987285	129.480858401771	341.731766353931
1226	1226	531.065261068636	671.4838253366	129.423256373968	348.238167543469
1227	1227	546.043569853146	680.734633807374	128.657445108265	341.482829216436
1228	1228	481.179793794921	664.592309575904	130.341678804125	343.370640346946
1229	1229	529.19530855826	665.842826637704	126.325668836455	339.668449289433
1230	1230	541.720058694807	674.155076456583	133.164004660567	347.079505469771
1231	1231	524.29694425756	657.645599220048	130.794765647625	344.910469798045
1232	1232	549.942691170096	664.617519543086	130.688896322683	348.075517701092
1233	1233	511.001973575447	667.566498668015	130.588064131754	342.173170947411
1234	1234	514.227514517742	683.055367381883	129.428632088632	340.3241777127
1235	1235	526.085074370433	688.045296866147	131.644152007198	345.957343933211
1236	1236	505.499404471405	658.094537509712	131.360388974348	341.462885965373
1237	1237	484.450313899044	693.179601219822	131.578887919463	341.992129354449
1238	1238	508.754072442775	686.212919626291	130.059155918081	346.925154866214
1239	1239	514.192975087174	677.939601826088	132.892517959312	348.325265011845
1240	1240	521.655971194247	665.718842139499	132.012075618677	345.985777498797
1241	1241	540.276165054347	675.22948382497	130.769840521888	342.734244184105
1242	1242	501.218040069863	692.491480380686	135.986509262657	345.213002088063
1243	1243	517.406129335665	641.681127574068	132.905736792157	343.667234487543
1244	1244	508.322913496016	684.21974015366	126.205373608664	343.5158300787
1245	1245	483.277996979995	687.308053099156	133.678070185452	343.262988074664
1246	1246	531.156556243893	656.360701711235	134.615403898057	347.477229670651
1247	1247	511.884305514057	692.549523465656	133.690872279644	344.92159339892
1248	1248	499.599802982478	642.491951468177	129.524015200231	338.9580039544
1249	1249	532.404368455443	653.730914629281	134.685771447445	347.398021183943
1250	1250	486.978918470245	669.506999688983	131.386993058782	343.203107654001
1251	1251	532.919178342595	679.242898229739	132.393162113702	343.661204509915
1252	1252	525.112296823409	695.659124824136	134.471254737319	345.721413241716
1253	1253	511.988304225044	660.252204358732	135.329106882328	343.779782626982
1254	1254	498.584725187009	702.315554251691	133.913706073441	342.132272639304
1255	1255	529.20618047224	664.380382449932	132.387834391155	345.004311990147
1256	1256	527.376934624977	669.413593370009	122.979313116882	345.793986674886
1257	1257	514.427637873558	657.851258796091	129.143657906478	342.180199577556
1258	1258	519.642996670421	660.603420120725	129.633279719702	337.488831599563
1259	1259	525.299528553701	663.750771674015	135.968973908183	345.144880400231
1260	1260	519.699578507552	663.301283765412	131.432485989705	342.036293122762
1261	1261	501.386133999137	686.240100749021	136.192172405021	342.083822303458
1262	1262	523.915069598493	648.081717233086	130.727996689016	347.719946849667
1263	1263	511.896380500772	640.580350558251	130.161949567018	344.013453116145
1264	1264	519.785006418439	671.707777168165	129.92883475706	345.304327278223
1265	1265	542.331795085682	676.383911540507	130.391754530057	345.953136383017
1266	1266	509.756056286934	650.946805373143	131.975722754785	343.965814601783
1267	1267	543.741021881688	648.07987667422	130.137325037052	342.808451113391
1268	1268	510.369451657114	664.427519619607	128.120741659505	348.642899404736
1269	1269	524.058970111344	657.468361232834	131.017905399269	347.319002992209
1270	1270	542.366598739245	657.555128194354	130.947297369426	347.177902735666
1271	1271	502.983183667	670.070059753959	136.823976126167	341.863208846897
1272	1272	519.999370755008	691.869445979136	129.46666612861	338.652710247763
1273	1273	536.78668791061	656.665312367878	127.453075684701	340.471852533136
1274	1274	553.555766440123	683.832467528158	130.066724799427	343.677762538091
1275	1275	548.57360747741	653.180097286494	135.430437006183	342.64954790689
1276	1276	529.283785605271	667.568180909546	138.609681919207	343.628332135264
1277	1277	519.043373413435	673.9721016307	134.464699820736	344.812749976268
1278	1278	524.838149787033	684.391939055807	126.150206963586	345.029598688592
1279	1279	509.66556194772	684.917488194571	125.476306764895	344.577111095159
1280	1280	521.076361702682	683.26194357529	127.754224868496	341.329065419246
1281	1281	545.380146094597	663.081260247038	129.211199709059	347.891283748331
1282	1282	523.938265961517	681.6469408288	128.480947441273	346.128289628969
1283	1283	540.50691210662	648.366704617244	127.507568874466	345.508711933665
1284	1284	563.962480310239	674.091727174197	133.611021296021	346.267763564696
1285	1285	551.962326226129	655.487052904878	133.584291154195	344.217441053173
1286	1286	522.749467509333	674.431703654934	133.811061897182	339.494047480402
1287	1287	508.974267435768	649.104400991696	129.774876936212	344.022461815272
1288	1288	562.401484808464	673.773428866721	129.381928570638	342.184356505964
1289	1289	512.158379039042	658.632756169389	130.368485870411	341.460189074232
1290	1290	520.73552278875	710.70207796915	132.085014183855	344.27482180511
1291	1291	516.427991984161	664.00786334962	129.714179682326	344.399601446608
1292	1292	537.473480935974	678.786537552519	128.305018705944	344.654041734086
1293	1293	517.635048895528	650.984971903929	130.221697265654	348.657880378981
1294	1294	533.184245858494	684.807291607646	129.304165771896	339.306484640465
1295	1295	539.175216750142	679.489134237953	126.574826545056	343.719801047164
1296	1296	510.217068111155	678.325804205613	130.005587826049	343.613345195751
1297	1297	533.102310556131	708.378867080545	136.374691071221	346.958718011215
1298	1298	540.051435121596	692.005914252121	126.601490326369	339.455631138065
1299	1299	498.321212953043	668.645437154416	127.50136941643	345.25625664068
1300	1300	537.568941158559	656.678466557475	134.940742420964	341.952349617804
1301	1301	515.227044660475	645.092342016927	131.508527183291	347.252460263751
1302	1302	543.613589154052	660.093226539927	131.465219551151	339.022606566863
1303	1303	510.965029728804	666.504709155753	128.007649175529	347.969323414144
1304	1304	525.548854696062	676.518023386687	132.882454491526	344.770071967849
1305	1305	495.907417636479	683.23999083768	128.153024690597	343.947027860301
1306	1306	542.253190206733	696.376599632179	124.826084664224	346.151283030281
1307	1307	539.569190655703	679.716312374175	127.862987321093	340.112312608853
1308	1308	514.649151336781	689.950266033245	130.961957275859	343.011251370706
1309	1309	542.847474206514	683.309292569241	130.171264215863	346.899038895329
1310	1310	521.135297528125	661.366435816491	130.320123575609	343.328027013412
1311	1311	542.850585945792	669.162078156284	128.929785337478	340.940941974144
1312	1312	508.79200020269	673.438657218136	131.21160164211	342.736592324866
1313	1313	529.131269707029	662.067417448829	129.456403166196	345.727281648296
1314	1314	547.910950783396	680.905856350498	130.705490311477	342.067642347904
1315	1315	532.7314846702	675.202687130318	126.4486790852	343.488968803304
1316	1316	534.486744393963	692.976538377578	130.94354593357	335.585346471125
1317	1317	502.200796436662	677.856264943593	137.604787514176	340.63171108199
1318	1318	553.314998238353	666.882243643956	132.682040781758	339.96047314579
1319	1319	527.38237339378	690.126811891248	134.32159969867	342.918668138303
1320	1320	537.627614363203	662.828256080362	135.025543013573	339.717385905344
1321	1321	540.197353943106	683.655901153161	128.763355548649	341.550834888025
1322	1322	495.091494259158	676.933875915143	127.804297265491	341.883862059794
1323	1323	500.6497328399	703.880498334849	126.74915905728	341.665483843486
1324	1324	489.542512892412	656.683260958776	131.082617138734	341.487421608919
1325	1325	515.826689719824	674.304476287106	130.893854596012	343.537310592883
1326	1326	528.052993781671	652.571930610515	131.528032363231	340.671302087227
1327	1327	543.603977188504	670.130683609259	127.281213973816	343.031006197386
1328	1328	499.845119475912	680.440307126191	127.862288900323	343.404331714686
1329	1329	564.210548697058	677.306293831333	136.561312040969	339.395913526679
1330	1330	514.545410552482	648.996940194161	132.782771515782	349.899868950444
1331	1331	539.271878175744	630.793197860539	132.554041932635	347.469516144295
1332	1332	522.89128922576	682.547033960128	129.085925535501	348.432421161474
1333	1333	491.790275997539	680.41936172672	129.150213768353	340.782394952304
1334	1334	518.39497700853	659.954152146452	132.773854742872	342.83663044089
1335	1335	526.942450398862	683.289811897996	127.844694006168	348.542093779954
1336	1336	529.206602913852	691.422804670025	132.159505112527	346.740069285613
1337	1337	516.20420549568	672.16362171662	130.279110733296	344.494512693039
1338	1338	519.708707234184	671.455664642538	131.819569757593	344.774116596385
1339	1339	530.621672217531	651.142056345491	132.793043542621	345.180113434991
1340	1340	552.023165634934	669.533092179522	130.534070421774	344.603520136016
1341	1341	484.797715927791	674.844092251468	132.196057483942	342.272622182951
1342	1342	509.133514224085	722.998521648723	134.090364366402	341.258536031027
1343	1343	506.238298375716	704.184071602246	131.350812287373	346.194514508023
1344	1344	539.130404955358	659.891385472269	131.358875015804	345.874183131096
1345	1345	512.242260236704	667.942093852658	126.693467459814	341.118033607481
1346	1346	517.474054087981	675.303488249951	134.311109273542	342.44727916024
1347	1347	506.065880391831	654.454593794498	127.629098400529	348.060873402737
1348	1348	541.981821299623	709.359802504003	126.589147312058	344.719685134825
1349	1349	523.873671672933	687.536331315592	134.443823916821	347.812166838883
1350	1350	540.313494867803	653.452999262827	130.217977236867	344.005294107197
1351	1351	507.183615532859	708.065623049589	128.474969568112	344.548148066753
1352	1352	517.388295154918	678.05859305174	132.629847154017	347.897030553457
1353	1353	510.564680273122	677.961697565069	129.638329184198	344.904864793671
1354	1354	520.647116672291	667.627138228879	131.369896536241	342.420247976031
1355	1355	506.222999443716	682.286637635639	129.563162919092	343.97675415093
1356	1356	508.827899792084	677.419729123935	127.84500704044	344.233826703526
1357	1357	543.554662359316	666.927436739959	127.905840728073	344.128418317225
1358	1358	530.61775476319	646.435509196381	132.108772767861	343.252657887814
1359	1359	526.770678580295	700.565039381197	132.531102433716	344.694042083304
1360	1360	531.300524667348	665.38411271732	130.352941244451	343.509945755157
1361	1361	496.664868344294	679.574299171274	132.066075466861	346.647333777058
1362	1362	534.197672319456	671.193819500505	125.26777566543	344.046436451554
1363	1363	519.696828387777	676.540537612251	130.041544478485	344.482371127655
1364	1364	513.239361943774	695.417519099366	130.383547425938	346.809731417046
1365	1365	535.528407472369	667.249933795067	132.286733408515	344.985849835414
1366	1366	507.918332387686	646.328374935812	127.109199025339	343.48392791447
1367	1367	519.805191613711	688.987773284215	134.727900950619	347.226365845393
1368	1368	512.341176698493	659.404553297312	134.992378155108	343.722329205981
1369	1369	479.454844414204	683.593154086636	132.52825076241	342.272247175587
1370	1370	531.860647348333	663.1862250476	130.827821055763	342.750798317095
1371	1371	506.262287375556	645.415817231164	133.516927707518	342.885091604209
1372	1372	536.295577217457	657.388906640431	128.52339980604	346.944387221183
1373	1373	514.231710189245	695.429645170485	131.19366706629	347.399742094641
1374	1374	516.386673722461	679.697808581542	129.712154253537	346.190792886781
1375	1375	512.310655936881	673.279947033909	124.556592832474	343.15466441214
1376	1376	526.233526576029	669.404073008638	131.682734236433	340.833204438842
1377	1377	518.207150660817	677.546081101694	132.546528882023	341.43107233529
1378	1378	536.643208150535	649.908962854795	134.490378632311	341.761888231422
1379	1379	519.289321608782	670.796248405802	128.975492713661	337.487113396615
1380	1380	508.020046638784	712.284252361871	139.073014670987	341.89737831865
1381	1381	540.51296919472	654.750134857602	131.876977071273	343.156995061373
1382	1382	529.376945067557	662.322007818507	126.91825661362	347.461207987246
1383	1383	542.359739969332	670.026824612911	126.395904523509	346.516664428128
1384	1384	504.815745743995	693.653016947032	130.024239063535	345.324544421458
1385	1385	546.248738874408	695.606601613984	131.189082623883	345.762290631193
1386	1386	527.427128637823	668.459168349172	131.786878904615	350.028704275246
1387	1387	527.926468590877	685.767080316359	128.914752926155	345.556381913966
1388	1388	518.756231754015	646.682411035721	137.943198814274	343.006396850338
1389	1389	543.181160554636	691.244435154805	138.839658731419	341.815063311365
1390	1390	526.769485267173	667.034799347327	132.835741158283	345.469646192026
1391	1391	516.551252927542	656.355076110674	130.698672429235	345.622319111445
1392	1392	491.33133805575	667.064202066625	130.924732207276	345.188173971738
1393	1393	512.593728273405	682.422470273154	130.881524830076	342.868525884749
1394	1394	521.443808239041	690.590158660252	129.176645107942	350.587454164191
1395	1395	512.497038725356	676.118453341664	129.560263728444	342.912336140989
1396	1396	532.355531939381	679.359055658969	130.587464221653	348.515750616473
1397	1397	521.685960691668	667.987022949149	134.593254636035	342.794318613728
1398	1398	498.41704104348	688.706780439324	135.110988738131	351.4974317491
1399	1399	532.630825488049	658.511544187621	131.595236924266	344.714137544552
1400	1400	548.616242178888	684.134428334781	127.43460296178	349.157109677818
1401	1401	518.71867280994	668.599384964785	131.726387246201	341.910546732558
1402	1402	514.730981700688	668.319971625166	133.394914648696	343.094663668471
1403	1403	541.529716612461	674.88257651556	133.539130832017	338.647519037928
1404	1404	521.912006139042	696.722010504434	133.066534178731	342.529275034042
1405	1405	493.172774647231	701.91901244978	130.097456968595	345.814458726436
1406	1406	508.514650575572	636.787593556358	127.46043408846	348.238733303102
1407	1407	523.33442947427	690.147841693049	133.18544264641	338.865263290976
1408	1408	528.877451127814	673.330312137463	132.121287492448	346.963994919336
1409	1409	518.623357275269	682.841006695892	131.242824039016	349.002643036982
1410	1410	545.406610748086	685.174848937473	132.347410893158	339.806261531312
1411	1411	551.586393515016	653.179363985077	130.48961277867	347.17706853719
1412	1412	513.151642139047	672.082925973235	130.761470972861	343.497978221965
1413	1413	534.008439670357	679.586186182865	127.934420669152	343.012273597512
1414	1414	477.586464551465	661.981943740895	134.016120110314	344.900734905612
1415	1415	531.221597842853	663.523773248857	130.495721688777	343.874560115098
1416	1416	520.069565546641	699.639253062572	132.23873442342	341.675033688108
1417	1417	529.460249399161	663.884139929622	127.992260626664	343.642875074719
1418	1418	518.643054068354	628.907453694549	133.136561733643	347.948693810523
1419	1419	523.375176152695	676.024391546557	129.041167638908	346.780145949133
1420	1420	517.380639595601	654.573913514495	128.310622560198	341.334502859208
1421	1421	511.968834121903	686.070638097865	125.339334825738	339.98533211061
1422	1422	519.781143589591	668.655877936209	130.739745103394	343.79355352559
1423	1423	542.32190691384	668.001558323763	137.16058401312	341.470678021413
1424	1424	529.936750794664	676.716174920518	130.556133312052	345.763876710805
1425	1425	513.429898660713	698.928492829727	129.275906496822	338.511506198602
1426	1426	520.24015849173	659.894009326069	129.76338847444	348.540375665933
1427	1427	522.083840439474	671.722455237142	133.941268252903	343.626953033673
1428	1428	508.345523824282	682.979745913986	128.220378637944	343.440234694203
1429	1429	524.696125976247	675.916200191808	128.009059842163	348.448859215643
1430	1430	549.048231260309	684.795455864579	131.022544878414	341.728812752875
1431	1431	529.172384489669	690.635036491225	128.161173941198	346.371025077183
1432	1432	528.70217990999	690.631964563423	134.417483420113	338.900895821644
1433	1433	536.76301575493	674.426139149204	131.373087281006	347.102364170799
1434	1434	508.953573904697	670.839484451137	127.695636318401	333.666853355717
1435	1435	530.447396916562	676.502006903709	133.877277940559	340.54054183847
1436	1436	529.231062815594	674.162348742526	135.496390579697	342.40326580203
1437	1437	562.24479364739	695.220060881655	130.557415156704	339.6544203424
1438	1438	525.765715412462	686.97431873335	130.519592933335	344.657905873481
1439	1439	519.012072700676	667.946303714496	133.030667151725	345.091084127587
1440	1440	512.993692853891	665.080962071735	129.582846888256	349.077595632992
1441	1441	487.46492544326	664.025263008451	134.308082229324	346.361144242269
1442	1442	550.42799689101	631.119411907583	133.655433966944	346.811012968646
1443	1443	527.87568888028	671.187037224249	128.266010562783	341.669125270928
1444	1444	516.069777556514	650.95103909934	126.241945551709	340.113386387228
1445	1445	517.499275355802	661.157830770409	135.148904369672	342.90365418695
1446	1446	512.537595803088	652.907819818901	127.702186410675	345.268664544289
1447	1447	517.401391705983	678.749030711235	132.983071888101	344.501300295462
1448	1448	510.675753987908	689.377101690158	130.130123223949	342.617392034399
1449	1449	511.656939292908	683.836194629811	127.710930058159	341.079172536423
1450	1450	505.546773325091	677.627171896879	130.313535261015	338.157596719971
1451	1451	538.344242038788	663.071543579341	130.253245728201	343.858659256183
1452	1452	482.982715647172	672.566053296248	132.19406774708	342.153661383085
1453	1453	544.327496001537	687.873399564984	137.863487014414	341.982708229655
1454	1454	497.948550101991	688.057054112186	127.182891479165	346.815680603132
1455	1455	530.216356218173	700.238705832746	127.774207799133	342.732539615503
1456	1456	506.303505119736	683.704986207805	129.536063968695	337.97411194354
1457	1457	562.488012995954	684.56406512904	131.473401231678	343.898719418387
1458	1458	526.771366405319	659.143195362734	126.208663460837	344.369119946092
1459	1459	493.760584547581	647.544975784278	136.587560269102	340.42304748295
1460	1460	495.047243645282	657.770171309978	129.946188286971	344.997907225639
1461	1461	526.880931074232	653.83819743758	124.619559973077	346.211026687231
1462	1462	550.217573845042	686.172037923215	134.128177648167	342.402427257074
1463	1463	522.20250122188	657.09115544194	129.78028743694	341.593336297808
1464	1464	528.932046324692	675.768942011851	129.333655243263	341.274517332465
1465	1465	531.133814909954	660.535342395304	134.016405796572	343.073775475397
1466	1466	546.068854058169	667.847034628627	137.628833370131	345.083133902623
1467	1467	522.531084492315	680.556014719994	132.503848792676	337.947464586717
1468	1468	508.062615507747	643.994092914834	137.17273216686	345.406527258796
1469	1469	531.044740671505	677.75538814334	134.60548521117	344.005826213618
1470	1470	507.000294633924	667.59085213742	131.695888531755	341.905501945461
1471	1471	539.364568616714	688.411129424617	128.802824633537	346.973801149911
1472	1472	516.531319134132	679.175220203423	136.90367359912	342.283741640408
1473	1473	547.343630814027	689.233882949989	127.622137027371	347.347315843087
1474	1474	516.496732784706	683.966244332905	130.688671002171	345.543983905027
1475	1475	516.266210770743	675.198003959414	129.598967892063	344.774383699447
1476	1476	513.520276424014	637.474527548353	131.781706241137	349.112322788522
1477	1477	556.16067336708	686.335038740988	134.781641858009	338.902815225604
1478	1478	523.960773791275	716.40103454331	129.339286788698	349.938458189459
1479	1479	519.430815649079	703.18489571016	133.074881824375	338.832130720871
1480	1480	527.719382148463	677.10606799281	131.340540719451	346.548785365243
1481	1481	514.43568209644	635.631909362233	128.857151380199	346.960288246902
1482	1482	522.543027290672	669.494706580671	129.293539279296	343.269112458307
1483	1483	537.782743011901	672.371800760979	128.193905830608	346.530694697385
1484	1484	499.17320146159	647.273527051806	128.007349419877	344.638236585846
1485	1485	505.566489946145	693.240060917023	134.04245025476	347.755692873599
1486	1486	545.216719376171	662.927810627897	127.362423955221	343.201474122139
1487	1487	543.794694743745	660.197775695801	135.909505591969	344.607300257726
1488	1488	517.486330087381	633.322618638511	137.678667411318	342.67834440842
1489	1489	528.584385322052	670.432873634245	129.547461913813	346.173590072924
1490	1490	544.326075816954	663.176246097297	131.763736808264	340.674878304122
1491	1491	539.953587171893	658.31266141936	130.290575779706	345.372274758679
1492	1492	499.131175321674	696.57892294561	132.588050639085	340.449871766071
1493	1493	514.557472396551	679.537298679226	131.170053069748	338.622552007668
1494	1494	546.758261852257	658.405089348241	129.504441276669	343.224163112703
1495	1495	543.509296226069	691.926870346298	131.630326686303	344.858413340558
1496	1496	541.004453307858	663.956113706146	133.690748465085	345.452420233926
1497	1497	505.524092585591	659.449217352154	131.117529182643	344.046668371176
1498	1498	509.020451696761	663.413365057013	133.304250234172	345.451203998613
1499	1499	526.117572541442	688.955577300651	129.384447268259	343.898966425693
1500	1500	531.749687501855	653.577939359529	134.372521436788	347.179595032971
1501	1501	552.710310817992	693.512968598566	131.779681027456	340.72445630267
1502	1502	517.035242600601	673.048010479659	133.395224181421	342.775538799546
1503	1503	547.36655951931	682.374796504478	129.819354309965	343.964584607482
1504	1504	548.810478486142	645.288908106954	128.335845314858	343.191561693878
1505	1505	526.107293283672	684.792767279273	129.652604228917	346.662571176194
1506	1506	522.29974591217	695.29830034589	131.811995021146	341.540774651567
1507	1507	511.188749022735	652.9412180147	126.649880479488	343.448515174523
1508	1508	531.838589370923	674.045719547621	130.589748021159	347.092966813025
1509	1509	531.261021380075	673.823734421733	134.026857396598	344.451784944068
1510	1510	507.755142460857	692.665870613834	132.705644837116	343.467495403957
1511	1511	539.101667458044	675.117679363416	130.037590959818	345.703850516124
1512	1512	513.604080210505	693.616007097202	128.242889312109	345.91077341542
1513	1513	521.897466906532	688.733024288269	130.797719406487	344.158918968403
1514	1514	513.272836710696	702.018164373393	134.408178524391	347.376437550099
1515	1515	544.19402390756	661.925876045314	129.798893386735	343.521688903691
1516	1516	520.682289279799	671.881320186504	132.436697104491	345.261276833052
1517	1517	506.362239279121	673.513129380756	131.61744222504	344.087462015348
1518	1518	526.759274126751	671.422918553488	131.105742601842	346.614364306154
1519	1519	507.058490092312	674.612407912633	123.842547642303	343.807981674182
1520	1520	538.752100257	672.249772164122	135.871465873924	340.416218512708
1521	1521	527.584031595111	671.86308282748	122.824019896765	346.146019084963
1522	1522	530.208624695619	636.386621004631	127.969606025616	344.167730104998
1523	1523	491.769839065643	691.931562290902	129.882242463975	341.438661598335
1524	1524	504.810405157504	682.599507276185	133.57915234875	344.42588151062
1525	1525	532.883583309536	680.535160478202	132.900541671058	345.040800245048
1526	1526	505.227708460044	684.662233109	125.599726387553	341.572552461405
1527	1527	558.088428970731	666.416946862825	130.321941647105	347.312529947251
1528	1528	505.06684519943	716.017756642287	128.036811791653	345.383299149882
1529	1529	507.303858126703	675.492077308708	129.365967853709	345.232108804455
1530	1530	513.708393401421	675.81870557618	135.890540358094	345.258426592508
1531	1531	536.554473860572	659.97229432759	131.021365624291	349.826109956755
1532	1532	522.08402078722	656.657725035751	123.264118771459	343.014243212499
1533	1533	537.688601669216	687.473298486226	132.231768065262	349.588358930353
1534	1534	529.987217761202	666.187467210912	127.404121679988	342.171543822004
1535	1535	536.592502383871	697.964030044057	138.379721362424	343.001210081596
1536	1536	487.435422505438	658.994458167169	134.676563316624	344.445722862257
1537	1537	497.843536890558	675.093938756082	133.566061736906	344.697195736887
1538	1538	520.501856936034	645.246213518613	127.00223066748	343.002224919003
1539	1539	507.017121290338	644.287177467652	130.919245692223	349.237242721751
1540	1540	536.364108156954	688.075723907224	128.392838260396	345.609421890891
1541	1541	527.453793048062	693.52809069763	134.128302952903	343.174344090309
1542	1542	529.410564543388	671.155198125454	133.373044921482	346.644848288621
1543	1543	555.103781610485	668.702603456569	131.235936898105	348.348891517352
1544	1544	536.606642220649	648.038407541301	131.063215302765	344.531693177954
1545	1545	512.611122554791	690.902850800985	132.800613727351	343.723115720794
1546	1546	496.991192392944	670.898434714097	137.688477723869	349.506114656168
1547	1547	498.327479332632	656.048086759208	127.240226237162	345.200222911547
1548	1548	523.54546815903	684.946844556332	132.897956472289	344.910606368188
1549	1549	515.721291186841	666.426858176285	131.017937095447	343.185442309383
1550	1550	511.694790377286	676.064159232029	128.670993360496	346.031973829125
1551	1551	528.000308402221	634.30864246363	130.651942444571	349.533491246098
1552	1552	516.079843113268	645.164740553949	132.234228654835	344.11551125185
1553	1553	523.467925599086	670.203433255151	129.947225111917	344.828430942152
1554	1554	517.491658991606	691.835035605838	126.248997962638	343.861915744109
1555	1555	505.967634650041	660.541374468747	132.236662746837	345.655421460345
1556	1556	517.424907515562	653.629880364052	130.801762630196	338.711570798643
1557	1557	494.151027060111	675.079562973057	124.676715608756	349.842585099834
1558	1558	530.112223601924	684.596770126933	127.056937017821	350.468276159926
1559	1559	551.070470898773	661.178331682896	130.338483765195	342.26393479642
1560	1560	529.360806293073	685.351307507912	134.788744981496	342.009056689745
1561	1561	499.880564861169	665.633758711622	133.674255060801	341.416505312655
1562	1562	543.394824651392	652.649844950095	132.274872531056	342.987505993059
1563	1563	528.408208558113	663.891261253317	134.234785518277	342.961014499204
1564	1564	511.632066463954	686.924178843685	133.509447246223	348.094391805064
1565	1565	553.880074409767	651.89117283347	129.370177098077	343.971440935459
1566	1566	511.164762250739	672.215988595409	135.5951253607	346.901917405888
1567	1567	539.031499602076	683.716497642471	131.791492042846	342.913558075549
1568	1568	502.194175128026	691.337416583433	132.577033201277	338.56563801972
1569	1569	543.617065835619	644.481373678031	131.829861182618	345.760292322477
1570	1570	536.037910411803	668.850421372885	128.193960926729	345.433738458091
1571	1571	516.717411687761	683.528878801481	132.635842309531	345.115306471639
1572	1572	531.872134859957	642.475229402395	138.141297492044	341.776808206176
1573	1573	502.032563098551	667.961434930732	130.402537310976	342.757044759519
1574	1574	522.631352529861	658.449551791835	132.807281146122	344.294243220828
1575	1575	530.403048073911	696.097977956756	132.056689706187	338.4359636189
1576	1576	503.592891097109	678.333072814622	132.083552854799	346.332497163631
1577	1577	527.10069163889	678.169423593372	130.531389887594	344.116784247588
1578	1578	525.23174738442	673.556842126635	129.208205992335	342.145680549482
1579	1579	514.437379343561	671.44933395774	132.896561696745	347.414411377412
1580	1580	501.513970538438	662.991836944006	130.953178351318	344.108240341999
1581	1581	508.897753028387	674.787139727019	127.376364044674	342.112829548415
1582	1582	542.99199903696	677.489765861287	127.251641526424	337.121932752197
1583	1583	497.745993576051	676.785417723968	127.747407900849	346.23359491621
1584	1584	513.017120745888	677.397415937473	134.960519378555	339.561072373327
1585	1585	546.470705420103	650.406566427098	128.649385675529	338.851146395111
1586	1586	548.831805032753	662.537324063907	130.793077892442	341.96667559925
1587	1587	519.036947751834	667.68951963439	131.527601274157	346.727609642802
1588	1588	517.957524228251	688.091143820041	123.496766707294	351.230983748846
1589	1589	517.493000236489	691.297877006476	129.260795733714	340.41206509496
1590	1590	521.802317491248	672.91752276481	127.112929208094	349.134405032496
1591	1591	530.003284688767	686.808955547245	131.571591752	342.106435849826
1592	1592	492.404804018732	676.24965256858	130.532626632677	346.228474682693
1593	1593	529.008085135205	665.545114920248	131.243904424339	346.569112922889
1594	1594	513.384712422743	694.313479534118	125.277588440406	345.940171465741
1595	1595	538.200217712172	668.986278787694	130.406030148651	344.434364877173
1596	1596	510.457900133776	664.593297313062	131.899983236981	339.307797063623
1597	1597	517.419569256587	693.375517613302	129.469652690856	342.985085778836
1598	1598	529.000412541534	691.945913580353	128.262304253755	343.384034878188
1599	1599	523.255713544585	686.863618267579	130.214241119904	346.619050989044
1600	1600	531.14584898604	661.562021303342	133.752580877198	341.852437500965
1601	1601	508.655545848907	669.669642284581	133.549187096544	342.327292837255
1602	1602	546.504748207351	675.167016868325	132.679880041534	339.338708717613
1603	1603	507.054413620674	677.202690752796	131.949056381429	341.178804510593
1604	1604	553.825742801521	662.388555401767	127.48307757352	344.274393472916
1605	1605	540.04714357612	673.190036126209	127.500326709233	347.750356841332
1606	1606	538.970548311558	685.424828613323	126.134685632453	346.342291298226
1607	1607	549.985528720568	709.782206331114	129.00603232712	341.537858889069
1608	1608	533.017402604899	691.732558555237	134.443639822915	340.202213954043
1609	1609	522.828714925848	655.202557860353	131.366217936203	341.223958655022
1610	1610	514.452082271142	691.177337943672	130.739033001967	338.583694755412
1611	1611	525.935651738679	668.870104774468	131.512986674448	341.886500209416
1612	1612	528.505398779464	661.850690843652	125.248652988577	346.476507025951
1613	1613	517.59435087444	681.90837936497	130.904151390594	342.737763163839
1614	1614	513.691631041996	688.556234741619	129.353216683945	343.535292817707
1615	1615	521.810933367931	676.995376419486	132.206042008315	344.966331541065
1616	1616	527.661751090267	656.335814901692	130.694045158146	342.420352323595
1617	1617	507.894221161435	696.710817977935	129.262686018426	340.918006837247
1618	1618	506.345392629212	665.518215622503	123.160532826871	341.580820532781
1619	1619	538.13590464919	641.467730006037	130.93400841606	342.6596160923
1620	1620	553.183204311488	689.029377045709	128.307036175836	343.824617600316
1621	1621	517.391761045297	641.688856407746	128.912056471836	346.340972579345
1622	1622	546.951187576433	674.942457453655	128.766853167511	344.52618684861
1623	1623	533.696502692478	671.329885370669	138.37487161557	342.830640420608
1624	1624	558.976583112611	685.120825508117	130.950099973686	343.395864550031
1625	1625	567.694258061474	664.335964152558	133.353652090828	347.060263224264
1626	1626	532.601471452165	668.545801094022	135.543357937703	348.140479158077
1627	1627	520.741708033129	636.726263451123	132.366338184714	349.792191962504
1628	1628	515.594587626228	656.067464976807	128.50811189016	344.550721615528
1629	1629	506.472752891343	641.853710213555	132.772569667944	345.040969846388
1630	1630	506.812475192775	653.150362089102	126.59409483562	347.536837833353
1631	1631	554.615617830654	684.887011396377	130.591836131831	348.824550103181
1632	1632	544.391618313048	674.077386781365	133.825224271249	344.234004696042
1633	1633	532.081503994927	679.016146725924	128.634012902057	349.731909903385
1634	1634	505.503897562147	682.279737937228	138.119342415737	343.912131532329
1635	1635	509.776270953766	692.542002879577	134.676644984543	343.358083432547
1636	1636	534.155236527436	706.949645520349	129.070639187169	344.785502300824
1637	1637	521.894733654955	681.860715352154	129.289450320508	347.056984538667
1638	1638	530.099761652438	653.874855721017	135.440233765781	341.141565990197
1639	1639	529.487538536688	711.495601466707	130.541193030023	344.085221279826
1640	1640	529.088449548928	651.784033901929	132.759976961736	345.81287694789
1641	1641	550.21552338722	676.066735252487	129.748951621562	342.65394563356
1642	1642	548.630629419895	678.045003622776	132.335654236864	344.786350822198
1643	1643	536.103736222295	666.858932194967	136.394856447208	343.286701823712
1644	1644	517.396031127444	706.68710489814	129.883440620036	345.503688247896
1645	1645	526.162901352451	667.682192010317	135.966187804487	341.381790013643
1646	1646	517.183964560044	676.891880968705	131.474358834842	346.209894168052
1647	1647	503.961911334991	672.060989074923	135.820610047326	341.497821924551
1648	1648	536.521664485738	659.714234960821	129.418997620021	343.172769875814
1649	1649	521.631374309069	659.054195703979	127.295218369608	339.199742817923
1650	1650	528.110285710027	678.043612544056	129.149853217008	348.151908246004
1651	1651	539.400719880935	643.489036031481	132.933460037542	344.272733422823
1652	1652	523.731934193969	695.01589278749	133.680448984715	336.464167412607
1653	1653	541.753823784622	695.496016965324	130.86726401489	340.890933345857
1654	1654	518.906260764237	652.048952350585	129.429800224275	341.410076916698
1655	1655	547.810804480437	673.377925360736	131.904492194792	342.658550565264
1656	1656	507.478060211979	678.401440114642	128.226454825071	339.222215182885
1657	1657	535.516154649652	702.168305665513	138.228059539751	347.080323863415
1658	1658	496.309981939494	653.91124525382	134.722251034862	339.077275398721
1659	1659	536.900955137818	670.973513408861	130.718360697124	344.734104361882
1660	1660	544.292056175545	676.563522626156	134.733475449206	341.267828800785
1661	1661	521.35783203019	677.198555383943	125.238871522692	345.201523019946
1662	1662	511.792930387352	663.150812325293	131.889625814307	342.997008171469
1663	1663	520.373537295071	653.183741824829	132.614683936403	347.406385056995
1664	1664	527.613025818182	679.113566603449	127.921048787178	346.407408758325
1665	1665	501.301095022601	689.273139388957	128.801169688229	344.062316936585
1666	1666	489.406126686806	666.679324892681	128.569875838805	346.366507607957
1667	1667	498.361222166675	673.700012482737	129.62262540553	343.575294210537
1668	1668	509.824526718545	672.212799515119	132.749834237433	343.213248671507
1669	1669	514.328964464178	678.475169933257	131.817115396074	342.111273550897
1670	1670	544.127555450668	684.280934416106	135.303374614952	347.101802317828
1671	1671	530.93152733707	684.555414945466	133.260025854847	343.303347658574
1672	1672	542.03840922266	670.778033105389	132.266589564876	340.659323650442
1673	1673	517.543018166412	688.026901807518	130.372692380616	341.383661744495
1674	1674	509.750164481231	664.577171966133	127.528755304625	343.424348636828
1675	1675	533.818960650932	694.385531580979	131.416180375845	340.172319598783
1676	1676	544.490062463816	673.4907774415	128.856561055234	337.913783679297
1677	1677	506.217874367302	666.123835240126	134.72336360265	343.823340282586
1678	1678	533.74006751707	674.882424529236	133.22676652938	340.01055634438
1679	1679	504.304495828747	652.518606545598	129.851086523245	336.513002923343
1680	1680	528.124210814194	680.792217319797	130.450043641135	341.855363482205
1681	1681	528.072592096796	700.66208590851	135.960500061026	344.43651738334
1682	1682	502.384873246274	652.378425912545	130.116401486227	342.184477038587
1683	1683	513.49765045087	666.301118313479	131.731807902163	336.764355080949
1684	1684	539.541124599413	698.292465898389	130.798003070011	342.613197839915
1685	1685	495.934179186872	669.434647063107	132.377686537595	341.637882192693
1686	1686	515.989859546487	665.806848953699	135.419530563592	345.007741524831
1687	1687	519.127503498424	687.984295475306	134.95425095364	342.694181608263
1688	1688	524.981522394501	651.773056067882	128.937599182168	347.523052478218
1689	1689	542.718556992764	660.046214529926	132.549978919152	348.616587707153
1690	1690	533.285753615953	674.405139743163	131.541282445438	346.943986306087
1691	1691	515.544686781128	660.15636093161	133.114376297393	352.261262874264
1692	1692	512.316010872539	635.725754570888	129.020720768508	346.165150888966
1693	1693	534.09404780984	676.046551687642	130.295483651563	342.493913139822
1694	1694	523.011896666252	674.457397046356	129.909920217069	342.409682296417
1695	1695	533.909824272209	653.227075722038	129.99188603088	343.795505485584
1696	1696	515.507228268899	659.68741458568	124.381450896611	348.837962997809
1697	1697	496.85648360923	631.956914949253	130.33634445431	349.262741130115
1698	1698	556.378705914821	689.790716533323	130.25443938606	342.041573738021
1699	1699	521.25306694428	658.251582177625	128.843504968551	347.2552399701
1700	1700	527.230973267862	661.968116043864	134.508455240513	342.825688592766
1701	1701	528.576246432441	673.534777295315	132.729064714888	345.306880416649
1702	1702	549.216366966881	677.751580003141	134.441249491782	346.288525475559
1703	1703	518.239654573356	694.289297279627	131.628953353987	340.239989238087
1704	1704	547.393439364714	665.521535190151	126.600059663128	343.250900389942
1705	1705	587.013491959422	665.276078717936	128.07051878533	347.200624118643
1706	1706	515.214920603129	649.51018322027	132.447244768298	348.860283581904
1707	1707	544.834049729931	682.853651757705	129.810100048578	343.828948440837
1708	1708	535.42761148968	671.854501115677	131.764169837732	343.580698479444
1709	1709	518.251798566895	678.912720450507	130.808066294259	350.426679154518
1710	1710	491.830794715411	672.193413003289	133.817844596969	349.712853469866
1711	1711	516.759100209418	656.653688692342	138.949084105502	343.615798253118
1712	1712	510.311865436809	671.722903936292	134.45255335102	342.41259703063
1713	1713	510.35533835314	675.780732873263	131.166189797759	345.884487061363
1714	1714	534.2279241137	681.175171914213	130.824075399205	343.068840290771
1715	1715	560.872254856033	688.39267132758	127.098126809674	343.913856824749
1716	1716	521.502569854223	662.92470586555	123.738520743714	340.593059082995
1717	1717	523.421463381997	661.608227182181	135.902245482441	348.571008071103
1718	1718	533.38616644243	642.672531923497	126.263752654063	338.439341519072
1719	1719	518.242468325553	678.682745183613	134.660320916841	349.264957758689
1720	1720	520.882008607176	656.195408044932	133.265905166388	346.468278618401
1721	1721	497.609103055667	651.619366576198	132.050986272485	345.854324908164
1722	1722	519.058746685824	691.433188349901	133.361850986615	347.085029889135
1723	1723	518.501679588246	693.299915077167	128.45985127802	344.699747310466
1724	1724	509.908531907426	672.437798995374	134.967021241116	340.054263381704
1725	1725	502.767698047432	678.713152256548	127.776937640359	343.753072670275
1726	1726	521.674054708472	669.991682479654	123.417630661981	348.26056266699
1727	1727	516.52345345389	686.965501704851	127.481901282597	343.754640778619
1728	1728	511.706573481875	690.659570828908	133.665038591367	348.271104759145
1729	1729	523.340858601821	690.316563131743	132.480236062808	346.437755038439
1730	1730	532.55811068793	652.980858535061	134.901749517566	342.525057358962
1731	1731	536.575927187868	671.304951782443	129.962110067278	343.563871662982
1732	1732	513.118328693328	676.031934209508	126.960143459898	338.504084833705
1733	1733	530.121218022886	697.201430868819	126.079532156401	339.552752712901
1734	1734	517.479965502229	672.076838977855	135.138632619299	344.345778415355
1735	1735	535.742402633517	680.979640504304	125.995629881254	347.417782728546
1736	1736	522.599998332706	637.068271134151	132.312537065081	338.786921677909
1737	1737	516.738686588831	706.922894381317	132.215971550698	345.243932161477
1738	1738	512.354621084142	653.419353967719	131.679379101034	347.614804643054
1739	1739	516.097936098556	690.977561066153	125.632631561114	343.754581940651
1740	1740	541.700716111229	694.55677243677	132.764553702833	341.025192643944
1741	1741	485.712863608162	698.538087381796	130.861348038476	343.328376534501
1742	1742	507.34304233335	693.362972878468	132.247909794751	344.385918942847
1743	1743	549.066293876423	661.921195754473	136.706745514034	347.629195398081
1744	1744	532.134200169222	687.922332862519	135.856401379938	344.131643520763
1745	1745	499.375387041763	682.918337903884	129.254969348283	346.149227206286
1746	1746	538.434737160034	676.735518068819	128.542662060341	343.650710218156
1747	1747	516.387123220578	660.372225994831	135.090739511631	344.102533618722
1748	1748	525.496227863935	666.228840367996	129.398677993992	346.217888384233
1749	1749	551.634680632167	677.640566060033	132.339586152855	342.706933797162
1750	1750	532.144802207684	644.925615703955	128.749047129053	338.89265314595
1751	1751	519.541613075078	667.279314714421	129.996711692875	340.787360411391
1752	1752	527.022407474491	680.912646348097	131.885388207016	343.588012910956
1753	1753	527.863203945894	651.201520314356	131.673987748884	341.096759796371
1754	1754	525.675004971421	685.084855817606	130.61066625449	344.248286980882
1755	1755	534.44059772996	695.738063745852	129.308348007747	348.790312488076
1756	1756	499.145832197953	646.558608993536	133.786975306635	344.414439968369
1757	1757	514.9111627712	630.559843801542	128.337783832409	345.04246488969
1758	1758	509.772410245151	685.013678566072	132.243021845342	344.740453768611
1759	1759	534.339837449188	667.01304040294	127.507846380607	346.039876053832
1760	1760	535.952143369193	701.591083771205	129.895162208586	346.70454582344
1761	1761	535.64125673269	667.447544096601	128.621963722535	345.150397676658
1762	1762	498.92894241761	657.562098460907	132.932888429453	348.082806824798
1763	1763	513.080496529429	675.692323716156	130.518745571763	342.81098376788
1764	1764	511.787727786626	673.694809213747	136.888422137857	341.424384229733
1765	1765	516.37710381923	684.785232452212	129.068737358265	341.063820166501
1766	1766	505.893191900741	650.824100803091	127.973178577517	342.312607691345
1767	1767	540.64915559719	658.106144314185	124.659821105415	341.443430128688
1768	1768	496.182773166937	671.072585592854	133.026608658739	345.301030509646
1769	1769	533.753029133359	674.584718145731	131.47266857415	348.76854099385
1770	1770	531.610926461221	649.413034281641	129.759432529353	344.607326434655
1771	1771	519.659703145822	649.356036709452	127.728946128024	339.226247439431
1772	1772	520.980123987627	709.774319139289	130.259045427173	348.070436018387
1773	1773	514.474516803655	668.348840830222	132.502034701815	344.769019687137
1774	1774	536.891819959352	670.110905055629	134.326059429899	338.502520135828
1775	1775	528.979183781115	653.632070237617	127.238396219594	342.351981000712
1776	1776	514.811596786054	641.612154583281	135.683028994692	342.331907441417
1777	1777	510.193722584898	671.480746861411	125.218965679951	348.358439941588
1778	1778	479.580750224164	668.155235507792	132.325722817805	345.682485828595
1779	1779	544.084197942663	657.115442606151	134.547704711493	345.947895889698
1780	1780	508.277562197183	666.607218542425	130.65051582214	347.975103932296
1781	1781	533.723060728582	657.328963465825	130.186104314298	345.043134315535
1782	1782	529.627401443012	669.400454935194	130.446364245881	346.604292648994
1783	1783	530.408443059122	678.329040986436	127.54628363173	345.905583471514
1784	1784	497.990816457752	671.610363265457	125.725087895817	342.209878859949
1785	1785	525.632157602503	681.549734155999	136.754739059941	342.387794750938
1786	1786	533.870372387908	669.442101913742	125.258756787526	341.451824289089
1787	1787	544.549026894152	675.636341635122	125.554919572962	344.43929311191
1788	1788	556.418627741915	700.763268508396	125.451215410115	343.3002315439
1789	1789	521.608401100192	671.034111598849	134.973367207243	349.332165771861
1790	1790	544.838552994491	654.882195876333	130.905463101991	343.292677549158
1791	1791	516.716106519343	658.9853961355	130.907764974323	340.544468884831
1792	1792	567.113375626409	717.446628503462	130.219508572017	340.439400586571
1793	1793	537.174599020824	641.437633942628	131.172043543897	341.208955105506
1794	1794	497.287694923925	696.022786104761	129.088830595388	349.109773605588
1795	1795	513.619885696164	698.367220146616	132.775473177286	349.782853596022
1796	1796	578.998862307028	661.116902697164	131.038453637383	342.127799475887
1797	1797	540.008498598243	692.703528007232	132.222652439814	343.654743702959
1798	1798	502.108195021468	667.855221217099	129.956370973387	341.759938649466
1799	1799	538.297564970139	714.295637224485	127.715126064026	346.136603066437
1800	1800	518.439177835369	668.918393894812	126.222352012653	336.349706073009
1801	1801	515.205684569997	699.004079882727	131.870401400695	342.854885947645
1802	1802	555.312427727112	672.166007782693	129.028095586242	342.305731953736
1803	1803	536.273094106745	646.702311096573	127.478600066354	348.386768959673
1804	1804	505.657812856763	680.503272283041	129.45013846771	342.103775558753
1805	1805	546.753760661259	674.556151142113	128.208060168254	342.72466781255
1806	1806	543.928373806485	676.792853049823	132.873529297783	343.089798467684
1807	1807	545.226828716107	676.890142240039	129.926839036373	339.684105724715
1808	1808	534.845229690609	660.293538742143	135.702048124673	351.6728164527
1809	1809	530.253943433401	654.732326371419	131.993785738658	344.780690271006
1810	1810	510.837666496513	647.894657693043	132.231510034871	344.989359119259
1811	1811	539.06248615978	630.604954498385	129.530566149753	344.203976108119
1812	1812	523.759023669887	668.770837119095	135.564848421173	341.119957708824
1813	1813	535.477998049238	670.661227386308	134.044929812042	342.209546912169
1814	1814	510.641758894699	687.305353447363	131.305879502691	342.284724713056
1815	1815	513.672144378427	664.232085612307	129.230947653966	340.415239671119
1816	1816	522.807337216407	657.478852583679	135.497002102097	343.233283577445
1817	1817	509.419616266062	686.710860027789	129.429776049235	342.054530581029
1818	1818	504.948670720689	708.575386760536	133.301986495678	343.449520353843
1819	1819	500.998644653235	665.114150476089	131.88589116078	347.111649280228
1820	1820	542.948106374947	664.608634823336	132.717443582173	344.720386716295
1821	1821	520.883359997108	648.381190174659	136.379865042763	349.265832739908
1822	1822	513.029428514242	686.22047820494	133.654944427797	351.561208607322
1823	1823	513.698955262465	675.257974333056	133.102572028839	354.37870683041
1824	1824	509.014577861917	681.68504431489	127.803369714493	336.046654754721
1825	1825	543.103154496648	654.659148044956	133.567882180904	339.237909628327
1826	1826	535.930883045716	667.365554221403	126.723388087752	346.893364083358
1827	1827	531.531796148966	642.921239991864	132.7507764212	348.367456848201
1828	1828	522.714918647571	685.799525212545	133.518262857762	346.246086807586
1829	1829	519.492075156497	718.40693367469	134.70693503388	347.867759978958
1830	1830	499.822635261049	664.516538721422	130.908615104094	347.901023508499
1831	1831	508.479902221065	695.416839244828	129.841907690428	341.933405002313
1832	1832	515.497092997633	655.341176545498	127.47950790765	344.148152828762
1833	1833	507.547917488779	641.800994224364	129.561962738346	339.222117460416
1834	1834	529.332755727145	665.040873849524	127.253142405201	341.664767624995
1835	1835	508.631100330258	677.983336707045	131.004313112772	342.92666563565
1836	1836	527.735997818097	644.378268342816	121.940800805788	342.67677243723
1837	1837	497.873827929865	665.314582139207	137.938684348484	345.672771267092
1838	1838	522.187430431568	673.346239902154	130.57690914207	338.980286178407
1839	1839	506.365376666597	655.097783623463	130.731712401215	341.682225238586
1840	1840	523.768133271082	670.675872432256	129.039710023738	342.358218565571
1841	1841	519.130210914721	645.053860062339	132.29238144991	342.393624609662
1842	1842	540.952275812285	707.060003827599	132.847133657548	344.816396884383
1843	1843	533.955759442633	722.854899566179	132.396404797131	342.900269781886
1844	1844	511.76527818962	653.594169653931	131.39384097865	345.554591712613
1845	1845	519.07382902582	682.987404001697	135.268603822278	349.839781820862
1846	1846	533.635860044	648.609291993853	130.089390875278	345.225904851791
1847	1847	549.886572404633	673.405755771436	135.910700884186	343.258579530866
1848	1848	554.301811759984	668.108541935311	132.25555834724	342.314329252565
1849	1849	509.1465629856	693.41234630161	134.644837391909	345.331218845759
1850	1850	536.592690248349	670.268690511257	137.950959799421	347.116055939718
1851	1851	525.393763515013	642.009878474038	132.990258456264	342.05324526588
1852	1852	533.18493083128	695.127217591966	128.372800489925	339.367922004597
1853	1853	528.999621867019	682.503553747217	129.804539086435	344.990113598551
1854	1854	516.346710098227	689.327515794428	131.265768985666	340.39745992988
1855	1855	520.166659604521	669.388745469116	131.375192731115	342.284382155863
1856	1856	494.955862147107	675.650756507633	130.648009101952	343.034178471809
1857	1857	499.486748279676	653.321337668114	133.773301205488	341.67179741385
1858	1858	526.234770432232	694.208514414758	129.538825987124	348.989289631305
1859	1859	508.379250745996	683.534135966256	133.940664114198	345.849595295801
1860	1860	503.244457543957	678.115485085947	137.20238408962	348.598466664708
1861	1861	533.813558138797	684.904998536501	134.610240336758	346.010034271091
1862	1862	522.665406483926	685.031135884796	131.853012447231	346.346593461939
1863	1863	571.633535430133	671.611788628952	133.532370416632	346.873254803013
1864	1864	504.31573614946	644.00432430783	128.805535872022	341.317772791311
1865	1865	540.938263661532	663.062662333168	127.099170116504	348.167214469005
1866	1866	510.20991715047	656.902083378156	129.046403278364	342.459232015768
1867	1867	479.900395289657	681.707869965708	129.821271991319	348.473703007625
1868	1868	515.198990708799	666.051307812287	135.733666157435	344.388258444044
1869	1869	512.288141123973	693.887874610323	131.554468820198	347.062819126249
1870	1870	501.137863781433	661.714790486031	131.701802690148	345.430783067032
1871	1871	525.73307312306	696.728557081968	135.252619203938	342.930478803553
1872	1872	503.380090956761	680.90916479687	130.811681710781	339.077741425167
1873	1873	516.561025110417	683.993556777041	131.537599818294	350.987267584009
1874	1874	525.961616396445	667.978553466097	125.339992266762	344.581554407644
1875	1875	538.351690917431	648.892609909818	133.636237885968	349.625227175628
1876	1876	528.509941697141	663.210424272824	132.600902539106	339.930906191247
1877	1877	533.567462451407	669.926799026813	129.478172229223	348.716889506061
1878	1878	521.289848227504	669.939594173665	128.535427928341	346.852071132499
1879	1879	517.890618622464	689.080810392227	133.332255699214	347.619449478733
1880	1880	520.189665354696	657.234548660371	132.195251062742	342.207654889785
1881	1881	513.628549497826	650.79526653064	133.114728126396	347.059072211978
1882	1882	493.059336414129	645.465729432458	126.315016621109	337.89817820029
1883	1883	545.195844018385	689.4924023054	132.606147234161	341.421033326208
1884	1884	517.983762203218	659.06908393847	134.050629367225	345.020389437028
1885	1885	536.073759297405	672.070096303493	134.975033078148	345.948242837924
1886	1886	531.318149222085	696.363434445673	131.12842797394	349.310762198498
1887	1887	535.059518487105	660.361143564056	134.099381665875	342.114496803565
1888	1888	511.857846881459	682.426143468233	134.492897470939	339.914521112959
1889	1889	503.526248828092	684.415852626839	131.39479581701	347.650407383543
1890	1890	518.810548439534	711.399678965676	129.29749871407	339.36954006773
1891	1891	540.446481921802	633.656149564654	129.602047112677	344.758681624294
1892	1892	523.882348241387	677.892580513562	133.67395341252	348.318600704143
1893	1893	524.538134733402	684.06382252735	127.580755552988	345.800693396302
1894	1894	548.50224771723	695.786500168182	130.860005522309	343.562669791833
1895	1895	504.966060164996	670.834191663107	128.786707611151	338.708837331624
1896	1896	546.81159763296	685.761132006752	133.19364331619	340.4949379673
1897	1897	525.696166929509	654.815724125777	130.29674848894	340.486015398352
1898	1898	522.071939317844	650.5000343123	128.933893697734	346.51092396552
1899	1899	528.33181730925	673.95888953133	130.057974560513	347.755166207586
1900	1900	508.322115551301	704.956916350515	125.284617530733	343.474420300501
1901	1901	542.038712720751	687.145570832072	127.837183841504	343.878581805641
1902	1902	515.927950614823	671.029050336216	127.940649097289	344.459638716286
1903	1903	516.292954185334	675.575532269633	130.650637685643	342.402407260483
1904	1904	530.24403181245	655.91883203062	130.228136320246	340.77314235493
1905	1905	495.472204010601	672.861955774301	127.984790876052	346.086241181879
1906	1906	501.93372558266	677.053104593232	132.176920697957	344.778930327245
1907	1907	469.452659532783	681.388875225218	128.333808992378	345.549301645609
1908	1908	518.459871291912	669.098789670153	129.296755153945	343.709301410533
1909	1909	531.28789047845	637.858914014221	128.261850272075	347.896600749932
1910	1910	531.435083173535	668.246434823939	132.291496003943	345.898970459286
1911	1911	508.079661526179	656.157454695539	127.836250635097	343.385843543141
1912	1912	512.01315268964	656.29289674739	131.525262607931	341.725817622564
1913	1913	508.46163027558	670.448006362895	133.937412757933	340.26740731939
1914	1914	534.647924987497	696.811510968943	130.959667679366	343.497766351249
1915	1915	515.452136554812	651.198549563682	128.964250261919	343.185037257828
1916	1916	513.411690950223	672.508540870106	131.952825499887	341.302732718304
1917	1917	517.30443100716	700.145904303342	131.710480524751	345.72295531082
1918	1918	547.009552996804	660.275339974262	129.537779719296	345.369535671933
1919	1919	492.283686487598	657.592332132501	133.095694825462	345.385020559413
1920	1920	560.761969598974	663.729434719688	127.241561267606	343.341294001026
1921	1921	524.65602004131	666.754732006094	131.490551033826	348.038613666103
1922	1922	530.942418842859	656.56506506841	128.753029998945	341.84882853645
1923	1923	514.472080335452	677.367657449991	130.787022102185	347.070088889334
1924	1924	516.092747794454	696.461537143528	133.24211712614	342.035898238664
1925	1925	507.911864143071	675.770752065424	130.819794788961	343.306413554596
1926	1926	534.217316401124	663.622204125139	132.574018219385	344.114169765752
1927	1927	566.033508302749	660.217186877898	134.614408617504	341.846118332913
1928	1928	534.434854448091	670.413020055043	127.583946677968	345.746675950503
1929	1929	533.136106603808	658.539314149928	133.029071180177	340.583489097394
1930	1930	518.00420418618	662.27412097897	129.854482308866	347.573717297248
1931	1931	545.935145533061	662.845710781031	132.566688762803	347.561763378437
1932	1932	529.541464091921	638.556612626407	128.569794493067	344.005916672071
1933	1933	529.875822077151	654.238013392851	132.305575478103	346.365363269616
1934	1934	507.36274201815	654.999728469884	128.59729650865	343.068393593217
1935	1935	526.981882916628	673.327233645262	129.453947730256	349.474423962504
1936	1936	524.998445533076	662.431289008883	127.97359051517	344.645259628895
1937	1937	514.692999658753	687.920006042633	127.996039851556	335.5898465777
1938	1938	518.994040965401	669.530870088621	130.4369689914	340.520153818203
1939	1939	503.408383581538	642.661641416227	130.130727703418	343.405040744792
1940	1940	515.894328414279	668.524404113575	125.274782191404	349.241326789588
1941	1941	529.883788453681	628.586776267932	127.974613127249	344.718416610869
1942	1942	542.011332984784	688.04069485535	128.376271308732	344.733422514464
1943	1943	539.072080937187	690.576954302658	132.610237036587	342.420682648069
1944	1944	524.108968431975	684.639401940319	126.305822156479	344.2853537839
1945	1945	530.241483002802	682.362453033519	127.12210867266	345.330321037803
1946	1946	530.054853202378	640.932618978437	136.187520821518	347.830457200382
1947	1947	506.261235251457	670.556516360798	128.164221747838	344.288845618115
1948	1948	545.199565654021	663.920096839195	134.195157804792	341.770931248745
1949	1949	553.966155829611	687.138205628185	126.333044039099	348.43178831024
1950	1950	555.071017072172	683.15000920495	128.429550612569	341.594274441795
1951	1951	521.191040484031	653.775752087513	131.752486263346	343.755928759703
1952	1952	515.95499208423	676.9781200751	130.249684768421	346.334444275582
1953	1953	526.011775055009	708.872923025218	128.87241733857	344.076048991549
1954	1954	521.457690325668	659.339961376508	129.530440580047	346.185869058495
1955	1955	513.543701740194	655.606981549602	131.914876993435	341.850550747989
1956	1956	513.606920882743	667.55392256589	134.109892797689	342.606423853446
1957	1957	530.225586150731	691.256636289632	129.492136440334	338.71378101404
1958	1958	526.128526088529	663.713694913084	136.083368606749	343.829888471774
1959	1959	531.283167186804	658.737644482068	130.124241245822	346.448148227381
1960	1960	523.653679337439	662.550918313865	130.478306999695	347.933665679978
1961	1961	535.617832964244	657.734759319526	130.29340062055	340.332015084022
1962	1962	521.528954887424	660.210218641056	134.266392703575	348.608242247046
1963	1963	515.889806146273	687.090566772651	129.498597382685	349.563899933408
1964	1964	516.535340650554	657.701207375378	130.807765948902	348.074134050397
1965	1965	534.712114455294	666.86789856702	127.02136976714	342.275648540382
1966	1966	532.452991396582	684.354979463009	130.612120309686	338.191002822651
1967	1967	499.321078809262	694.63809032745	131.19436961442	344.882113034365
1968	1968	524.199892700948	653.43028940558	129.234394586879	340.499541622102
1969	1969	513.947008269029	685.014627057081	133.915752006844	350.737194651125
1970	1970	527.661920033278	671.830410974902	132.164514687732	346.798639251573
1971	1971	519.464322604892	658.553950148675	130.13084499055	345.165458621946
1972	1972	505.044626750516	712.545672588209	129.705483427338	343.325638352341
1973	1973	511.49453660293	684.612875334103	130.743153186364	351.298816174915
1974	1974	528.511124385556	662.003414153558	132.298077725863	344.032390201467
1975	1975	532.699311581147	671.675041635502	131.094966843154	338.47473452861
1976	1976	497.794257937655	663.916407080062	133.420297079853	342.233236094956
1977	1977	544.99638450823	661.405775266888	130.373654102761	342.35675954961
1978	1978	528.246864460413	647.939064391689	134.134433526986	347.031367113303
1979	1979	530.359693545634	683.358650346189	131.563261602728	338.659475063301
1980	1980	515.310058650647	663.86488065715	132.599067778754	342.110892943109
1981	1981	522.336587471185	679.59126401592	133.406010110091	342.548624690604
1982	1982	512.06560280406	659.3165821398	125.551786097658	347.461613248958
1983	1983	514.965450284407	690.209719955567	128.445733060727	345.684471283849
1984	1984	545.4509155582	667.770751962057	128.166751495838	346.175728995378
1985	1985	506.467713526882	676.665485452665	134.170104672774	343.808380347355
1986	1986	530.469887896946	663.735355633594	132.134412705469	346.677695819214
1987	1987	507.377353160165	695.021128145026	133.303831613252	345.599328878481
1988	1988	500.746087895305	659.265651249134	130.379926662176	343.789588736194
1989	1989	535.167031753999	677.238124910541	129.257634382865	342.382509618544
1990	1990	530.740947243739	678.478906121299	137.928011059398	350.50267293672
1991	1991	516.842011623454	714.163450208434	127.262099651544	340.958867401204
1992	1992	512.794789113449	654.637956532506	132.327981964168	342.004864808807
1993	1993	530.900168090847	711.486271321511	130.477566154489	346.079802347811
1994	1994	513.164530994689	674.536738334912	131.267371022688	347.05677897336
1995	1995	500.435355156308	667.715249973114	132.383935949502	341.453439811413
1996	1996	517.624470740569	679.993171009263	126.844642853809	342.914649387255
1997	1997	527.704540424388	659.083121633681	129.81051945442	348.551435677659
1998	1998	558.310227221931	696.306677854819	129.009486433864	345.326764831715
1999	1999	516.072556032987	673.10390558863	130.478604201042	344.57554071304
[truncated: 3,001 more rows]
