# Supplementary material for: Hypothetical Outcome Plots Outperform Error Bars and Violin Plots for Inferences about Reliability of Variable Ordering
Source: PLoS One. 2015 Nov 16;10(11):e0142444. doi: 10.1371/journal.pone.0142444 (PMC4646698; doi:10.1371/journal.pone.0142444)
Supplement: S4 File — All experiment interface and visualization stimuli code is available as a zipped file. (ZIP) [file pone.0142444.s004.zip › experiment_code/data/one/60.js]

var results = [[519.825311355296, 524.38944870005, 507.596689575895, 543.012248273434, 545.844787445672, 521.106720279365, 535.637753755552, 518.493757162082, 526.226127854569, 497.667404832005, 531.293387560621, 501.805828950983, 510.535628084056, 528.55169529155, 519.506671256088, 528.89069191933, 540.220582522068, 528.174336163592, 484.131424348677, 521.247509106495, 526.402726011299, 521.197908815953, 543.76731611198, 490.057913096273, 512.373630236326, 529.88789712498, 523.851036503512, 526.443472413542, 511.405713042644, 532.502285923247, 513.670416369001, 508.125380158895, 551.771828333114, 534.261681695174, 512.127243269702, 540.226894208559, 542.589305319419, 498.955526527867, 522.580956053495, 543.656098857792, 507.225867784549, 541.267561106097, 496.10956864989, 521.66930357727, 539.503813781718, 534.548522142151, 555.706843334427, 526.33491605459, 517.1446561528, 539.267908308322, 522.289930134153, 501.902674181835, 483.813069671958, 553.168793437502, 499.22388369128, 529.440047345497, 477.878121410052, 526.193135885408, 554.264102934647, 540.361433914656, 516.374687160772, 494.375463095851, 516.792318249087, 550.337512810785, 499.62549447955, 527.03350259355, 513.461345916282, 494.031398644289, 535.635541155698, 519.093049939829, 531.866002863751, 537.160180933131, 516.241643795845, 510.755772199384, 507.938489094276, 511.345848755772, 502.48260350043, 524.265480324281, 548.253364852865, 540.138746356174, 521.142567280104, 507.043609847581, 553.70975063168, 517.675558570297, 547.323074462134, 525.728192362153, 552.920870292312, 521.695344594562, 537.494983460171, 553.420015821749, 523.144809321568, 524.908275595413, 523.203163285712, 502.90308863169, 540.819877985131, 507.558401764764, 535.687285414727, 509.908288081261, 542.781138694634, 486.289282094485, 523.4083625093, 523.825398109636, 526.043187672611, 538.887768748551, 522.078512916564, 517.187955442568, 493.262824763897, 493.742549138411, 516.220347234905, 547.246040695087, 524.066015087839, 559.590375719302, 507.099705973498, 527.573717412294, 510.665022156141, 508.623506419336, 512.203390730721, 512.444108663256, 539.26764831316, 497.392045505712, 509.795299239227, 514.790014169212, 514.91183623573, 526.195133588296, 492.067111564393, 510.917876110618, 551.423645328101, 540.620180942183, 539.861800175073, 528.335132404791, 520.758078647052, 520.006649009274, 525.089850299031, 503.181087843517, 511.163636834505, 563.899970747651, 529.192212098627, 507.838795001439, 514.094558074974, 548.508939327351, 545.520233419418, 513.172793287415, 520.555067638753, 517.2122013422, 516.01559738576, 499.64467480003, 538.404179184844, 496.246747140141, 543.362900032652, 548.242887890682, 525.676933697677, 540.821395035789, 549.34182976447, 569.430204978101, 514.932356926351, 515.682649732198, 534.258890160316, 532.957868503577, 521.358670746663, 519.482669691824, 519.686962048863, 543.691125920707, 517.528739245634, 492.310792030071, 553.679493739646, 521.129118661826, 541.006079493523, 484.290409588145, 537.354988497571, 509.95006915329, 548.411838123347, 513.406797466638, 506.830956233441, 504.008618762297, 526.763603658635, 542.914020595453, 565.254159657497, 517.593565394612, 534.446453614841, 524.578304479589, 512.629679012904, 548.550871696681, 506.296481747118, 508.22635865771, 507.565581151229, 513.26757618087, 513.048739394696, 549.018414772076, 517.03541021137, 518.543615172354, 532.472747230365, 549.098282907788, 547.717333815491, 565.306041786591, 524.771384230174, 524.56345501604, 510.595210814887, 556.33387278242, 527.234939176324, 551.454795883971, 525.022634520896, 517.561218527959, 509.187253455806, 492.301803432536, 523.407932281409, 510.247918963888, 539.121591355028, 532.224531758785, 524.767428043055, 535.810252355383, 501.721856045963, 508.219897683095, 510.486890554621, 547.730036178811, 516.164898060344, 527.845803317299, 538.610230783461, 539.364285742434, 520.665304125971, 561.869252445652, 533.525531880772, 556.939592738223, 507.288745425342, 526.995500957173, 554.765281809733, 516.793894300434, 497.070386766617, 494.256819620724, 557.44410313309, 519.810795464829, 528.511309870115, 518.491973047157, 523.749046747464, 524.400109163828, 513.036255179911, 538.81982182735, 510.308156656814, 513.869410552336, 519.302297519669, 544.309887986945, 521.281745658769, 506.012537720551, 524.604093700665, 531.091773866535, 529.778646362519, 508.371865648176, 519.99779098203, 538.481950753221, 531.451950174889, 545.02622036958, 531.08881013256, 524.462153740774, 539.163138188603, 515.504030035082, 506.486630235029, 491.538691191528, 521.666309553537, 519.08236677819, 546.941751063106, 537.517981438919, 560.235228404698, 559.658780063468, 548.050351337778, 510.36985520025, 533.683532366136, 516.827846352224, 522.321988085767, 521.920125541378, 525.34761892981, 522.478072356879, 521.026426684753, 554.655424931092, 504.161410641589, 529.174094508134, 510.36750078453, 507.766610968275, 532.184148327527, 527.50912849551, 480.669367694216, 522.226083982081, 531.22790218834, 514.684615008367, 501.278421561405, 511.422296616716, 532.217210320354, 512.994532625729, 484.250063852426, 511.497865938772, 539.98424931004, 527.809557605886, 548.219029567117, 525.480059973534, 516.321078970604, 527.083416426656, 505.755677285867, 517.757449803908, 517.769991650503, 544.682796480707, 514.577374424479, 525.057154986903, 487.962414054359, 518.971403712435, 534.988356095427, 527.841104572608, 521.806316913158, 539.422753012286, 525.582166918585, 537.935732200776, 506.180392091119, 535.146388615522, 525.233339371015, 524.206447223228, 524.788269960223, 539.158045884626, 504.718032403141, 496.7394376248, 529.44532905164, 512.246253059812, 524.00556309785, 537.323980033726, 507.043016726705, 521.375808843554, 541.654721036887, 527.64163519546, 514.451191064611, 493.431387551233, 518.123494949068, 540.784990424216, 531.976385598522, 534.37584387621, 496.114583694725, 536.719272013831, 507.229711874946, 533.877827907617, 544.702185647155, 499.052320181879, 517.399360819136, 487.07008609653, 515.711908730115, 511.402156893119, 527.584290052759, 523.3356222806, 554.399934259123, 512.669217883512, 537.600965431744, 497.099158792714, 537.456294684801, 524.259772628116, 514.415187153967, 533.233292307655, 539.750891515122, 512.271624335988, 521.644629726778, 532.240451339603, 517.882976538105, 529.502551038906, 516.317598138723, 487.406508059325, 511.179216728207, 507.956008351164, 532.879999064994, 513.750051301187, 513.753582578214, 527.183218468355, 507.368659718405, 553.588737822201, 515.375193719598, 534.253443771913, 509.827960443696, 546.856250038688, 506.575125667876, 534.83249121452, 551.15732472728, 508.190073785835, 517.56770192684, 543.685591438601, 518.237174516863, 508.174847801869, 477.351529872915, 547.243806181105, 513.996059429815, 491.624194353942, 536.984575925084, 558.113851126175, 554.659140025128, 541.974736894898, 520.740740060564, 510.325377899783, 532.338351689221, 513.576003458748, 511.626540406709, 526.519207456784, 528.016417278049, 535.047049547177, 534.841884862851, 515.768499517583, 509.65636164489, 507.335607315908, 551.09158116158, 532.618530066576, 524.370025827565, 505.175728654882, 511.186622741874, 526.741667819666, 527.484201859638, 545.043788052659, 494.252234959447, 493.166832065728, 484.864509888386, 519.284596213342, 502.341428094845, 535.714523086115, 525.834850151725, 498.847573140223, 514.047841289897, 508.116468439814, 515.843154705951, 508.23555992193, 531.830116670773, 497.817870904187, 520.495053882791, 537.666099010576, 570.990465681579, 491.307653715858, 530.45588470022, 550.486961818908, 514.071781539815, 502.922685854085, 514.737678875087, 528.035866137898, 539.614471496079, 528.450552959933, 526.612930935529, 511.811226385809, 512.513930368698, 540.509266179241, 501.350795675593, 507.288461011635, 522.379393773644, 501.281921758851, 493.890488683332, 509.09598265087, 511.215628461813, 493.950616059826, 531.970269624557, 497.965594270017, 532.822638329259, 527.226077976961, 568.407756841528, 512.191030720401, 511.620031749598, 509.702517271421, 538.930296541869, 505.225321814874, 549.504390557292, 521.165750955547, 534.691833820368, 533.722765427039, 515.006544492447, 538.25341817151, 558.948862485534, 538.590294162246, 533.788127166911, 509.165668181541, 533.137782087803, 546.147038113689, 516.29078703245, 509.955567282009, 520.480765005126, 533.252197584772, 524.695397467498, 515.477408627308, 502.021674251092, 523.478946966867, 546.910715279751, 526.199742080638, 522.875343179788, 501.409668866863, 521.104814626353, 552.186114956036, 527.008211791256, 530.263879758685, 517.210320224959, 503.381729200757, 507.724436859858, 531.895249270384, 530.057894683181, 514.990485838844, 507.603286537746, 489.292538548445, 536.940224529983, 512.608460843204, 536.133362092805, 518.709919873993, 541.620081508373, 528.852800191893, 519.941999763082, 542.437357009492, 516.970836887228, 519.949363635772, 526.586891676808, 524.317326752659, 526.003362288486, 516.748110181146, 513.652462089308, 515.909897956216, 532.501531419838, 519.607520993135, 526.591654333986, 527.383228399944, 520.953955917785, 544.99287118179, 499.574816376981, 524.267429450702, 531.557262145205, 539.386176665912, 550.583607410019, 501.915865594426, 537.854025981596, 533.838460900035, 520.075026479104, 514.528434405241, 539.662885221405, 521.150437792519, 490.532608748493, 513.536917751377, 530.138793551249, 513.794634958157, 492.808358240195, 523.376787091664, 537.600053323781, 518.46063672637, 510.102842082873, 518.346517915134, 518.101925244674, 552.970864906859, 519.838360571119, 562.642165628271, 530.548436707161, 541.168877719413, 535.486282526567, 535.634746726928, 508.236565438079, 505.381592377405, 537.843323692905, 517.106700944851, 487.956542701971, 503.241794372019, 528.465694391666, 527.899632269818, 547.579078999795, 511.499904781088, 508.539756440378, 524.519318235421, 500.040827249124, 542.629935692509, 516.593357191554, 497.553119472857, 526.870392669215, 514.871715427769, 521.750516723643, 509.228346598863, 560.784031999807, 521.273130662153, 526.481711408418, 516.688451754192, 527.182755034066, 525.340193535409, 513.24561705492, 519.916439349354, 513.659249254621, 505.776304362284, 528.15789851838, 550.646722876508, 542.012758726317, 551.640738981302, 553.696381449913, 546.592337637801, 516.463945955056, 506.267670786774, 536.733026517737, 535.74436259591, 469.696139025261, 519.643208220363, 514.012897564098, 502.92776974366, 530.890414293386, 507.629125322362, 519.810185654672, 527.129319612656, 517.937930385615, 517.326330457808, 527.472929483997, 527.387295077786, 536.840193359701, 502.352418637103, 504.602576691407, 531.889616625301, 499.046685030683, 540.824521090279, 539.954862412521, 521.957357746009, 528.976783940207, 520.613441929142, 557.289362658551, 532.441342070861, 493.166202042091, 527.684021631486, 556.551860422855, 538.232096047099, 562.729398875368, 511.946708599356, 527.826275621062, 537.705541157675, 524.617683243974, 528.992153249034, 524.193115983949, 523.239391895494, 538.38547961774, 512.147004819877, 520.074976686716, 548.240160894187, 510.47819729131, 484.497684908442, 481.069607833702, 510.438628546498, 519.050491142223, 523.082354469979, 514.827033350198, 560.041612854369, 547.069586590747, 522.069963570057, 534.620155366649, 557.496352357229, 513.213158888242, 496.376553255439, 490.939580621951, 517.52680140374, 501.847719606511, 514.484775369126, 514.929789892044, 492.092071939994, 527.686204324196, 540.930538697242, 536.525026225906, 549.899495495453, 497.760122225362, 515.21412088998, 541.089400859252, 527.72905810943, 514.481228065558, 518.827714965501, 498.57718626852, 550.839428718244, 523.067968843182, 509.568102622773, 529.433895945326, 500.387495068712, 499.273449116237, 543.623310041782, 512.200533895208, 523.784133345424, 530.166085767353, 516.881946798871, 547.138240600336, 517.930990318502, 526.211845510952, 538.038620571263, 527.521366288237, 516.678020476605, 491.886677640493, 509.656414331651, 520.901763478865, 511.165372314002, 513.359102819282, 530.77987302862, 521.836587139461, 531.134548201295, 503.853617829864, 523.346904223983, 543.993489047796, 545.509292232505, 495.630699561656, 535.863483593121, 505.069928952588, 527.484216389396, 535.006493242091, 520.477942937269, 503.193867069801, 541.011367633249, 531.420678660205, 518.137721271581, 516.240222289858, 531.614277748876, 542.298083374251, 537.408312890523, 500.628006031458, 514.358435570691, 526.035135345192, 512.994701628141, 499.687530083167, 524.038175302545, 557.421617092422, 558.598295316889, 535.018278021801, 541.544431377638, 546.370760630457, 547.682988740531, 518.583084736767, 538.310875413697, 542.65439670761, 518.004722275976, 547.330801199711, 493.492424994802, 541.002619678261, 539.667196543175, 501.786860170835, 536.851265428218, 506.044956881482, 528.783585383505, 504.758202138354, 531.955090377471, 498.351916604297, 530.907308483719, 496.236485536293, 492.160092680176, 511.144957183048, 524.242372914818, 512.388651807807, 481.850114186917, 522.357944751576, 542.045725632699, 530.704137964607, 500.744920384411, 501.440957914309, 531.292975750094, 465.740753070581, 523.902672410546, 530.442944995713, 517.293272673209, 528.979812237814, 541.02698294573, 510.276414859594, 559.779062609311, 505.432896435482, 551.524565724937, 546.0140076755, 532.894773318681, 522.744845898908, 517.835976735251, 528.866137513828, 527.141864467167, 515.650783704654, 536.564632465398, 524.062115741797, 484.779818129691, 487.051626663472, 550.935004200984, 492.560896827867, 529.180266601439, 517.856756750181, 524.781185262996, 489.741839480622, 545.390020924005, 552.19786738852, 530.426384126113, 521.847589423743, 530.469368318876, 514.484316752818, 532.866565218092, 524.639899369222, 529.643164965304, 525.437209291125, 513.875199768809, 522.313877251996, 500.13793533195, 532.098355737485, 495.65794192822, 516.895813079253, 522.563097247681, 535.150803232045, 503.87224992005, 516.450392904653, 534.86665980672, 534.793656224806, 523.483371955789, 524.531088069695, 520.1557484845, 524.148351759138, 506.554076859068, 517.507211665583, 514.050234947103, 526.439138812377, 524.148594826273, 516.931106934307, 535.878717785166, 501.832953058409, 529.421691279995, 534.058019333085, 501.445546472996, 529.147451606307, 530.562909903268, 490.277966736298, 526.272927781677, 532.924126667182, 516.894998731495, 538.107350387184, 495.278563376926, 535.835356197978, 497.543691220908, 511.437320297417, 527.210723550001, 515.876403012748, 525.67454362524, 537.295867906719, 528.092503898744, 505.297950986711, 526.586623033809, 519.763518320063, 530.923758830735, 536.052409429722, 518.147646138672, 542.698480471917, 502.240591337096, 515.674541021863, 508.801666989189, 510.407622681479, 517.860407174396, 519.760372279948, 495.363570802213, 547.304437351538, 523.781870039507, 525.26529382224, 519.398059814051, 517.628309401617, 533.609831751898, 512.443862747576, 515.406529899937, 511.788660689468, 533.637026743031, 549.229383850508, 518.528598144443, 519.758844703172, 534.240358067173, 513.609023934462, 537.113359083683, 525.594910809522, 512.281779025108, 527.296550636382, 515.956673587504, 519.75028247216, 507.026533003547, 507.843985959811, 553.122001302293, 506.303302297142, 519.847981776276, 505.704063044231, 497.021918239051, 527.064011837193, 535.18725956306, 522.244001104047, 525.852878593362, 557.329394599862, 534.046484268204, 507.023900576019, 499.586508779151, 519.665167504524, 516.525061970147, 517.821127768351, 528.888153557257, 526.984296842997, 527.365553856879, 539.339802816295, 519.793214583676, 564.493956303728, 532.675217018316, 530.321822474626, 489.216643982639, 526.759342277084, 514.248650923854, 526.236400207393, 497.869617778944, 503.757483462304, 518.349769917431, 485.985109705428, 517.098489835107, 535.076676333097, 497.410470989453, 530.752342599349, 509.272980502434, 514.449956958425, 543.565679684502, 545.957660648168, 539.619048116362, 514.319384416429, 537.505646284775, 539.103322294, 500.03624656847, 504.345388353653, 542.322080389804, 522.502471447204, 522.510486933057, 531.787662715744, 527.976161275073, 527.950045429202, 506.374640972263, 531.807034682193, 520.303902609501, 516.504735228296, 497.779654068618, 538.438700933717, 548.636717486451, 525.874649533015, 504.747459647469, 517.332171756125, 515.158031253334, 539.427797071341, 523.210315300824, 566.506009035694, 521.812559159504, 524.887415615212, 521.363915946698, 518.218359701153, 504.321104963223, 527.743405647175, 498.089310043431, 529.254162216495, 501.223269582828, 537.092345134154, 546.716495748604, 526.551133632761, 536.538230590962, 529.321226151793, 539.837620460636, 520.233984422413, 548.462806439484, 509.446241243609, 540.055594493558, 504.885023379682, 544.402800616567, 518.307288478785, 539.178651013184, 520.603290335173, 540.933484357078, 521.535861647309, 560.079179216122, 523.323353793105, 536.008166589861, 537.530827659214, 564.748301899057, 534.101311909918, 520.39738203545, 536.794820771926, 524.814424262001, 541.361590677582, 499.773592548712, 531.745240551812, 529.668981904481, 525.757528031485, 551.438219334654, 510.335333236719, 555.769794364184, 537.38141853036, 507.174708216434, 534.222895506416, 515.951926005233, 499.949508789713, 527.386250667998, 507.42514388173, 508.038406483443, 513.466816779735, 532.57548448547, 544.20579376546, 494.81088931099, 561.538825139426, 551.63375529641, 551.266436381367, 540.452750165315, 505.635851178985, 537.379956894575, 497.210060133929, 513.384903774656, 551.066495882153, 510.635332075512, 528.167298450854, 539.382651391404, 509.050982694545, 510.704731600505, 530.910033610612, 502.245876435368, 489.256904670834, 512.67293550732, 509.132226672898, 536.284576570851, 524.192701006609, 535.02420006389, 537.753819348369, 506.259802422622, 501.523664332609, 496.463382277165, 476.643798004896, 516.208033344378, 539.427632961972, 520.259466700918, 538.4422522715, 531.356200352553, 534.176826615664, 548.395532775195, 541.932027891995, 512.678255673995, 520.653606700955, 530.591036172768, 512.464143782619, 534.078265479259, 540.57538822565, 507.910061405475, 506.522187776723, 526.973333514722, 523.983960143192, 518.404240603602, 548.634909986387, 545.689143170908, 513.60777102488, 528.179817137794, 513.721434621991, 519.363985493414, 547.595917100803, 503.738861157278, 533.11905606643, 502.155948273442, 525.679287666442, 521.737769825018, 530.065646207367, 516.552761816242, 543.592669109168, 518.640370635776, 529.893588442629, 523.080237762129, 520.2596793168, 529.065280276927, 530.759261052306, 528.280311048155, 548.555632137732, 511.185371463847, 524.194775818412, 529.132204150798, 514.969675000526, 531.956502242394, 533.810305873497, 511.515100038118, 536.206716037122, 527.293284075279, 542.342399717913, 527.22147342982, 488.154715539783, 518.658408536726, 496.644972878436, 513.756058037955, 515.15642448913, 506.026169658672, 540.840442114599, 542.009154235304, 558.777534122058, 533.238696864311, 539.692151986161, 517.067406639924, 527.733861342628, 510.173623077482, 514.847156866794, 530.470994036427, 536.401760538817, 540.529843662058, 541.383948161385, 545.923409074454, 555.942530208141, 520.40650839497, 524.722082381187, 524.419782225757, 539.847143410357, 497.641824797979, 562.861798201719, 517.073875036359, 511.168669112872, 526.837378313483, 517.885764846534, 512.312784002785, 526.533876594256, 543.771000464927, 521.055125353561, 538.841386877449, 503.219183548471, 510.363231524956, 504.072423856566, 515.84570444858, 528.850106640823, 515.401143060532, 544.6546178309, 504.088180617516, 527.438523965702, 530.940751559763, 540.50506296522, 529.914886432621, 524.738678351504, 517.392769379579, 525.198857932028, 505.41516209716, 527.084604567486, 520.13153355413, 511.534861038529, 531.695159211245, 509.492213491009, 517.682992702068, 513.661569472569, 499.993371014054, 521.932172213155, 553.299428114691, 516.09393423467, 504.570424418864, 534.964457473517, 508.424285901233, 507.27481094924, 549.616338626209, 523.779738703984, 507.098237540048, 512.380443311372, 501.63019700549, 525.285035836725, 489.494217428514, 550.361781913578, 509.628392663362, 531.896015185557, 517.829009793138, 509.528116973417, 511.896049885838, 517.814931839569, 503.87489140267, 532.071397264873, 505.934200880595, 507.977615321732, 529.822479521757, 522.631680176346, 523.959944638953, 529.34428491522, 516.96995574004, 553.196410772968, 538.703360163204, 518.772394559145, 517.35995750331, 500.309751705149, 513.119610013238, 509.826860302064, 508.89813426249, 532.67848893051, 521.052120422358, 509.241237479787, 510.431281172651, 510.734714423539, 528.780398892216, 519.042387775502, 550.227348981799, 504.564805126577, 507.86111586843, 510.970930717291, 519.001649388902, 504.815491307594, 525.756584767029, 515.876448602093, 552.598936347472, 509.200963936315, 499.999130793869, 509.4914111986, 527.35295532551, 478.902980159464, 526.564755369203, 520.78723801676, 542.05430710627, 515.392421304702, 532.967096821193, 507.673208693304, 510.290716624872, 532.403354945033, 540.244693159184, 531.564342078805, 506.978322593885, 557.779290397015, 525.268315605032, 530.75301792292, 531.345588721, 497.855438788363, 535.354791792047, 528.114624605592, 528.709339937896, 538.910717941772, 538.754802960486, 546.044357400477, 521.948438210891, 538.149172635406, 540.29660041323, 489.67853866092, 531.213506784889, 507.355609631966, 504.027534358342, 526.870646132141, 528.660570523403, 556.517952034326, 547.505278557159, 508.841876800766, 545.221742647056, 530.365075560421, 522.080266410902, 528.682327733504, 519.418354268174, 517.408074040628, 533.034631941184, 512.239617482957, 527.305498392788, 515.244762716182, 529.191392360987, 505.395325337157, 524.067084673125, 537.530644013536, 508.764481014842, 546.475787421206, 531.102336285613, 535.633306964931, 531.065261068636, 546.043569853146, 481.179793794921, 529.19530855826, 541.720058694807, 524.29694425756, 549.942691170096, 511.001973575447, 514.227514517742, 526.085074370433, 505.499404471405, 484.450313899044, 508.754072442775, 514.192975087174, 521.655971194247, 540.276165054347, 501.218040069863, 517.406129335665, 508.322913496016, 483.277996979995, 531.156556243893, 511.884305514057, 499.599802982478, 532.404368455443, 486.978918470245, 532.919178342595, 525.112296823409, 511.988304225044, 498.584725187009, 529.20618047224, 527.376934624977, 514.427637873558, 519.642996670421, 525.299528553701, 519.699578507552, 501.386133999137, 523.915069598493, 511.896380500772, 519.785006418439, 542.331795085682, 509.756056286934, 543.741021881688, 510.369451657114, 524.058970111344, 542.366598739245, 502.983183667, 519.999370755008, 536.78668791061, 553.555766440123, 548.57360747741, 529.283785605271, 519.043373413435, 524.838149787033, 509.66556194772, 521.076361702682, 545.380146094597, 523.938265961517, 540.50691210662, 563.962480310239, 551.962326226129, 522.749467509333, 508.974267435768, 562.401484808464, 512.158379039042, 520.73552278875, 516.427991984161, 537.473480935974, 517.635048895528, 533.184245858494, 539.175216750142, 510.217068111155, 533.102310556131, 540.051435121596, 498.321212953043, 537.568941158559, 515.227044660475, 543.613589154052, 510.965029728804, 525.548854696062, 495.907417636479, 542.253190206733, 539.569190655703, 514.649151336781, 542.847474206514, 521.135297528125, 542.850585945792, 508.79200020269, 529.131269707029, 547.910950783396, 532.7314846702, 534.486744393963, 502.200796436662, 553.314998238353, 527.38237339378, 537.627614363203, 540.197353943106, 495.091494259158, 500.6497328399, 489.542512892412, 515.826689719824, 528.052993781671, 543.603977188504, 499.845119475912, 564.210548697058, 514.545410552482, 539.271878175744, 522.89128922576, 491.790275997539, 518.39497700853, 526.942450398862, 529.206602913852, 516.20420549568, 519.708707234184, 530.621672217531, 552.023165634934, 484.797715927791, 509.133514224085, 506.238298375716, 539.130404955358, 512.242260236704, 517.474054087981, 506.065880391831, 541.981821299623, 523.873671672933, 540.313494867803, 507.183615532859, 517.388295154918, 510.564680273122, 520.647116672291, 506.222999443716, 508.827899792084, 543.554662359316, 530.61775476319, 526.770678580295, 531.300524667348, 496.664868344294, 534.197672319456, 519.696828387777, 513.239361943774, 535.528407472369, 507.918332387686, 519.805191613711, 512.341176698493, 479.454844414204, 531.860647348333, 506.262287375556, 536.295577217457, 514.231710189245, 516.386673722461, 512.310655936881, 526.233526576029, 518.207150660817, 536.643208150535, 519.289321608782, 508.020046638784, 540.51296919472, 529.376945067557, 542.359739969332, 504.815745743995, 546.248738874408, 527.427128637823, 527.926468590877, 518.756231754015, 543.181160554636, 526.769485267173, 516.551252927542, 491.33133805575, 512.593728273405, 521.443808239041, 512.497038725356, 532.355531939381, 521.685960691668, 498.41704104348, 532.630825488049, 548.616242178888, 518.71867280994, 514.730981700688, 541.529716612461, 521.912006139042, 493.172774647231, 508.514650575572, 523.33442947427, 528.877451127814, 518.623357275269, 545.406610748086, 551.586393515016, 513.151642139047, 534.008439670357, 477.586464551465, 531.221597842853, 520.069565546641, 529.460249399161, 518.643054068354, 523.375176152695, 517.380639595601, 511.968834121903, 519.781143589591, 542.32190691384, 529.936750794664, 513.429898660713, 520.24015849173, 522.083840439474, 508.345523824282, 524.696125976247, 549.048231260309, 529.172384489669, 528.70217990999, 536.76301575493, 508.953573904697, 530.447396916562, 529.231062815594, 562.24479364739, 525.765715412462, 519.012072700676, 512.993692853891, 487.46492544326, 550.42799689101, 527.87568888028, 516.069777556514, 517.499275355802, 512.537595803088, 517.401391705983, 510.675753987908, 511.656939292908, 505.546773325091, 538.344242038788, 482.982715647172, 544.327496001537, 497.948550101991, 530.216356218173, 506.303505119736, 562.488012995954, 526.771366405319, 493.760584547581, 495.047243645282, 526.880931074232, 550.217573845042, 522.20250122188, 528.932046324692, 531.133814909954, 546.068854058169, 522.531084492315, 508.062615507747, 531.044740671505, 507.000294633924, 539.364568616714, 516.531319134132, 547.343630814027, 516.496732784706, 516.266210770743, 513.520276424014, 556.16067336708, 523.960773791275, 519.430815649079, 527.719382148463, 514.43568209644, 522.543027290672, 537.782743011901, 499.17320146159, 505.566489946145, 545.216719376171, 543.794694743745, 517.486330087381, 528.584385322052, 544.326075816954, 539.953587171893, 499.131175321674, 514.557472396551, 546.758261852257, 543.509296226069, 541.004453307858, 505.524092585591, 509.020451696761, 526.117572541442, 531.749687501855, 552.710310817992, 517.035242600601, 547.36655951931, 548.810478486142, 526.107293283672, 522.29974591217, 511.188749022735, 531.838589370923, 531.261021380075, 507.755142460857, 539.101667458044, 513.604080210505, 521.897466906532, 513.272836710696, 544.19402390756, 520.682289279799, 506.362239279121, 526.759274126751, 507.058490092312, 538.752100257, 527.584031595111, 530.208624695619, 491.769839065643, 504.810405157504, 532.883583309536, 505.227708460044, 558.088428970731, 505.06684519943, 507.303858126703, 513.708393401421, 536.554473860572, 522.08402078722, 537.688601669216, 529.987217761202, 536.592502383871, 487.435422505438, 497.843536890558, 520.501856936034, 507.017121290338, 536.364108156954, 527.453793048062, 529.410564543388, 555.103781610485, 536.606642220649, 512.611122554791, 496.991192392944, 498.327479332632, 523.54546815903, 515.721291186841, 511.694790377286, 528.000308402221, 516.079843113268, 523.467925599086, 517.491658991606, 505.967634650041, 517.424907515562, 494.151027060111, 530.112223601924, 551.070470898773, 529.360806293073, 499.880564861169, 543.394824651392, 528.408208558113, 511.632066463954, 553.880074409767, 511.164762250739, 539.031499602076, 502.194175128026, 543.617065835619, 536.037910411803, 516.717411687761, 531.872134859957, 502.032563098551, 522.631352529861, 530.403048073911, 503.592891097109, 527.10069163889, 525.23174738442, 514.437379343561, 501.513970538438, 508.897753028387, 542.99199903696, 497.745993576051, 513.017120745888, 546.470705420103, 548.831805032753, 519.036947751834, 517.957524228251, 517.493000236489, 521.802317491248, 530.003284688767, 492.404804018732, 529.008085135205, 513.384712422743, 538.200217712172, 510.457900133776, 517.419569256587, 529.000412541534, 523.255713544585, 531.14584898604, 508.655545848907, 546.504748207351, 507.054413620674, 553.825742801521, 540.04714357612, 538.970548311558, 549.985528720568, 533.017402604899, 522.828714925848, 514.452082271142, 525.935651738679, 528.505398779464, 517.59435087444, 513.691631041996, 521.810933367931, 527.661751090267, 507.894221161435, 506.345392629212, 538.13590464919, 553.183204311488, 517.391761045297, 546.951187576433, 533.696502692478, 558.976583112611, 567.694258061474, 532.601471452165, 520.741708033129, 515.594587626228, 506.472752891343, 506.812475192775, 554.615617830654, 544.391618313048, 532.081503994927, 505.503897562147, 509.776270953766, 534.155236527436, 521.894733654955, 530.099761652438, 529.487538536688, 529.088449548928, 550.21552338722, 548.630629419895, 536.103736222295, 517.396031127444, 526.162901352451, 517.183964560044, 503.961911334991, 536.521664485738, 521.631374309069, 528.110285710027, 539.400719880935, 523.731934193969, 541.753823784622, 518.906260764237, 547.810804480437, 507.478060211979, 535.516154649652, 496.309981939494, 536.900955137818, 544.292056175545, 521.35783203019, 511.792930387352, 520.373537295071, 527.613025818182, 501.301095022601, 489.406126686806, 498.361222166675, 509.824526718545, 514.328964464178, 544.127555450668, 530.93152733707, 542.03840922266, 517.543018166412, 509.750164481231, 533.818960650932, 544.490062463816, 506.217874367302, 533.74006751707, 504.304495828747, 528.124210814194, 528.072592096796, 502.384873246274, 513.49765045087, 539.541124599413, 495.934179186872, 515.989859546487, 519.127503498424, 524.981522394501, 542.718556992764, 533.285753615953, 515.544686781128, 512.316010872539, 534.09404780984, 523.011896666252, 533.909824272209, 515.507228268899, 496.85648360923, 556.378705914821, 521.25306694428, 527.230973267862, 528.576246432441, 549.216366966881, 518.239654573356, 547.393439364714, 587.013491959422, 515.214920603129, 544.834049729931, 535.42761148968, 518.251798566895, 491.830794715411, 516.759100209418, 510.311865436809, 510.35533835314, 534.2279241137, 560.872254856033, 521.502569854223, 523.421463381997, 533.38616644243, 518.242468325553, 520.882008607176, 497.609103055667, 519.058746685824, 518.501679588246, 509.908531907426, 502.767698047432, 521.674054708472, 516.52345345389, 511.706573481875, 523.340858601821, 532.55811068793, 536.575927187868, 513.118328693328, 530.121218022886, 517.479965502229, 535.742402633517, 522.599998332706, 516.738686588831, 512.354621084142, 516.097936098556, 541.700716111229, 485.712863608162, 507.34304233335, 549.066293876423, 532.134200169222, 499.375387041763, 538.434737160034, 516.387123220578, 525.496227863935, 551.634680632167, 532.144802207684, 519.541613075078, 527.022407474491, 527.863203945894, 525.675004971421, 534.44059772996, 499.145832197953, 514.9111627712, 509.772410245151, 534.339837449188, 535.952143369193, 535.64125673269, 498.92894241761, 513.080496529429, 511.787727786626, 516.37710381923, 505.893191900741, 540.64915559719, 496.182773166937, 533.753029133359, 531.610926461221, 519.659703145822, 520.980123987627, 514.474516803655, 536.891819959352, 528.979183781115, 514.811596786054, 510.193722584898, 479.580750224164, 544.084197942663, 508.277562197183, 533.723060728582, 529.627401443012, 530.408443059122, 497.990816457752, 525.632157602503, 533.870372387908, 544.549026894152, 556.418627741915, 521.608401100192, 544.838552994491, 516.716106519343, 567.113375626409, 537.174599020824, 497.287694923925, 513.619885696164, 578.998862307028, 540.008498598243, 502.108195021468, 538.297564970139, 518.439177835369, 515.205684569997, 555.312427727112, 536.273094106745, 505.657812856763, 546.753760661259, 543.928373806485, 545.226828716107, 534.845229690609, 530.253943433401, 510.837666496513, 539.06248615978, 523.759023669887, 535.477998049238, 510.641758894699, 513.672144378427, 522.807337216407, 509.419616266062, 504.948670720689, 500.998644653235, 542.948106374947, 520.883359997108, 513.029428514242, 513.698955262465, 509.014577861917, 543.103154496648, 535.930883045716, 531.531796148966, 522.714918647571, 519.492075156497, 499.822635261049, 508.479902221065, 515.497092997633, 507.547917488779, 529.332755727145, 508.631100330258, 527.735997818097, 497.873827929865, 522.187430431568, 506.365376666597, 523.768133271082, 519.130210914721, 540.952275812285, 533.955759442633, 511.76527818962, 519.07382902582, 533.635860044, 549.886572404633, 554.301811759984, 509.1465629856, 536.592690248349, 525.393763515013, 533.18493083128, 528.999621867019, 516.346710098227, 520.166659604521, 494.955862147107, 499.486748279676, 526.234770432232, 508.379250745996, 503.244457543957, 533.813558138797, 522.665406483926, 571.633535430133, 504.31573614946, 540.938263661532, 510.20991715047, 479.900395289657, 515.198990708799, 512.288141123973, 501.137863781433, 525.73307312306, 503.380090956761, 516.561025110417, 525.961616396445, 538.351690917431, 528.509941697141, 533.567462451407, 521.289848227504, 517.890618622464, 520.189665354696, 513.628549497826, 493.059336414129, 545.195844018385, 517.983762203218, 536.073759297405, 531.318149222085, 535.059518487105, 511.857846881459, 503.526248828092, 518.810548439534, 540.446481921802, 523.882348241387, 524.538134733402, 548.50224771723, 504.966060164996, 546.81159763296, 525.696166929509, 522.071939317844, 528.33181730925, 508.322115551301, 542.038712720751, 515.927950614823, 516.292954185334, 530.24403181245, 495.472204010601, 501.93372558266, 469.452659532783, 518.459871291912, 531.28789047845, 531.435083173535, 508.079661526179, 512.01315268964, 508.46163027558, 534.647924987497, 515.452136554812, 513.411690950223, 517.30443100716, 547.009552996804, 492.283686487598, 560.761969598974, 524.65602004131, 530.942418842859, 514.472080335452, 516.092747794454, 507.911864143071, 534.217316401124, 566.033508302749, 534.434854448091, 533.136106603808, 518.00420418618, 545.935145533061, 529.541464091921, 529.875822077151, 507.36274201815, 526.981882916628, 524.998445533076, 514.692999658753, 518.994040965401, 503.408383581538, 515.894328414279, 529.883788453681, 542.011332984784, 539.072080937187, 524.108968431975, 530.241483002802, 530.054853202378, 506.261235251457, 545.199565654021, 553.966155829611, 555.071017072172, 521.191040484031, 515.95499208423, 526.011775055009, 521.457690325668, 513.543701740194, 513.606920882743, 530.225586150731, 526.128526088529, 531.283167186804, 523.653679337439, 535.617832964244, 521.528954887424, 515.889806146273, 516.535340650554, 534.712114455294, 532.452991396582, 499.321078809262, 524.199892700948, 513.947008269029, 527.661920033278, 519.464322604892, 505.044626750516, 511.49453660293, 528.511124385556, 532.699311581147, 497.794257937655, 544.99638450823, 528.246864460413, 530.359693545634, 515.310058650647, 522.336587471185, 512.06560280406, 514.965450284407, 545.4509155582, 506.467713526882, 530.469887896946, 507.377353160165, 500.746087895305, 535.167031753999, 530.740947243739, 516.842011623454, 512.794789113449, 530.900168090847, 513.164530994689, 500.435355156308, 517.624470740569, 527.704540424388, 558.310227221931, 516.072556032987, 488.572357247004, 521.324143622006, 527.807150857736, 507.586775825768, 528.070049370201, 519.110691036497, 512.224093978398, 484.853289609102, 531.646959987266, 512.320427112494, 523.015324395115, 489.385214775073, 534.312337087774, 548.035881326283, 509.261635867637, 510.826452872286, 531.309438532573, 529.188597624423, 534.50428129947, 538.935015702818, 523.385344057671, 532.450532656848, 487.93982466267, 494.177474875005, 509.111350351426, 500.182398632723, 524.635700843568, 555.815171977846, 549.086544265926, 526.522505939358, 530.262880288222, 527.100539481165, 543.677485481331, 504.755692553834, 522.667331824136, 541.536858612777, 511.52923217433, 522.283379498794, 557.868837903765, 542.796858583215, 552.47030523934, 500.553931180132, 488.211605821194, 513.067743845888, 508.494537712616, 531.46851195351, 507.082390125378, 543.534086812825, 506.979418528423, 518.544616488299, 564.863047082164, 502.345241313103, 504.503195305551, 541.367930456092, 547.711418198952, 533.739601327682, 514.000961744759, 537.176553881886, 522.940457317003, 509.030103587753, 512.884795280456, 526.69509657182, 516.263830781809, 526.424676631126, 531.9698236026, 543.991888789423, 513.106314116875, 498.311477775918, 523.713112200484, 532.273261602809, 512.704678011165, 513.640403456955, 531.932559756197, 526.199064209423, 553.717660839355, 535.496845808, 537.327081352235, 524.351184802479, 518.319975226979, 519.335158708826, 517.214922392926, 510.604942750501, 514.480350312495, 507.773700095999, 555.060966937366, 506.536147017895, 516.325317599001, 517.847725482968, 515.658304717765, 483.605523495201, 513.939974008649, 526.941286692762, 514.267792251739, 517.986812810069, 521.013699405752, 511.688966026697, 499.771465571424, 517.547879994161, 539.522623097736, 505.912316378838, 526.946212560926, 569.236089019651, 508.386911800177, 536.29947085863, 529.940336525432, 518.264406824031, 513.365234155574, 538.621665020054, 499.733233068147, 512.591602843335, 517.00444937437, 526.594924339518, 509.577800304357, 548.138542107831, 530.886937669051, 485.570202536863, 549.085336091419, 509.727511736672, 524.631776623886, 508.237638518197, 541.210808220996, 537.383221647399, 535.527128664486, 523.910408461325, 527.209531207716, 527.617942439697, 506.637102177865, 515.674783746822, 507.719404305108, 529.373676060568, 519.445006994559, 493.265127219758, 530.525896448003, 540.972097712181, 518.014165246381, 496.35313545984, 518.823745956286, 502.811734763905, 530.389291169167, 534.651352514393, 517.626934669465, 519.291189430606, 588.840421987453, 502.624302915048, 491.086657010629, 513.466665018638, 535.718526383821, 528.145509457198, 544.924579705137, 490.723955792506, 539.24989404915, 509.353879627951, 527.007295046002, 512.073026996534, 524.185661248771, 524.44003289844, 517.295797960067, 535.993789091839, 514.277174235546, 542.595010297129, 511.234318043699, 535.57172179461, 523.31656621762, 535.482049496795, 485.812240326955, 529.10831103178, 543.821509358246, 507.90443875229, 539.719910587693, 533.853113995434, 499.943952478582, 548.717331244951, 521.907140075869, 499.479244568447, 544.319179178045, 515.844566814385, 507.426005787655, 529.514182545074, 530.164248909177, 520.309746918898, 543.761980672291, 548.673032399919, 504.135170524509, 484.669014300844, 515.035647783523, 509.642035925719, 529.680909928675, 511.028832660538, 534.877860884356, 529.804852686224, 516.730319118041, 513.131730688495, 500.439144850916, 508.955440447016, 516.137044828674, 535.45320187351, 533.685758432603, 525.498796664765, 507.47013701769, 525.059356440362, 575.020374260564, 509.474541588294, 529.757040364651, 508.375691236083, 520.502503691366, 516.224513388397, 560.921275656437, 497.022977858917, 521.848590904757, 532.316409828297, 515.300470335613, 494.775989489923, 534.279969073932, 513.964092180591, 540.565376938857, 532.666927294698, 527.493289973035, 528.388575786831, 498.001125479913, 533.168734728428, 528.890546726249, 530.336211092574, 527.81562556653, 539.434032031777, 525.674826792398, 528.446148650203, 555.320781199256, 500.144324997672, 564.27258533182, 512.518936056223, 526.10569226439, 490.646660583919, 511.017835641713, 484.925399261023, 537.676903424664, 491.352905251751, 509.386416880797, 505.980365457232, 512.017247169978, 530.731730434578, 516.863171058861, 514.782208269099, 522.945194800962, 523.094422706169, 524.103137483264, 517.563495534184, 513.361866531957, 526.933719516789, 527.735135609887, 538.958119379649, 545.319133430451, 500.070261569967, 538.402262395647, 484.79467619511, 528.756055944458, 499.005549516661, 509.972020580471, 534.911934018824, 535.13510249954, 536.391648705153, 511.373270114186, 530.907534665889, 473.758077885175, 513.794054933479, 497.760651095623, 491.482361996825, 505.503831279235, 515.184758652638, 502.978717851533, 507.011698765731, 498.760989692298, 541.336123555967, 537.257508081954, 502.013739158702, 479.831556230442, 530.758223501957, 511.951112124631, 532.686666501694, 488.253011529783, 545.776423450187, 498.525431648685, 530.894500264715, 541.486549748226, 551.049148844443, 555.2995912117, 505.982096016006, 524.568233082614, 536.622220449151, 512.96102670471, 483.00186580285, 505.274203105896, 536.473858739564, 549.250301722388, 526.200384908822, 550.471763950137, 519.192102658108, 540.243833918902, 547.741378481188, 508.701646495861, 516.904588303517, 528.448079076846, 506.025675467384, 479.246713602956, 533.669249830053, 522.727635395535, 491.92018934729, 500.32436931564, 512.474729927937, 534.23450366681, 495.654523012774, 524.103684502826, 480.894039902208, 536.548346328706, 524.596645814605, 521.99328641349, 481.769796818969, 535.982535410811, 520.931666334241, 501.490356915154, 498.133519564592, 505.779643156646, 517.721628395141, 504.323788789752, 548.389596592076, 525.970761483726, 500.982175581947, 504.004932365629, 532.93270930595, 531.384282361244, 539.397761778907, 508.751790581279, 525.014968753223, 532.792013234994, 500.8654433343, 525.560322591627, 520.825681810318, 522.404933438871, 527.635722397582, 528.740969448715, 526.986393053198, 484.45659646344, 534.537369083897, 533.880646964717, 511.033322613074, 512.639332785491, 512.128790412028, 524.114745945492, 495.99041601154, 549.010264187351, 559.516291500778, 533.27820944185, 514.502862511371, 497.690482196056, 518.144632119388, 535.093370398449, 503.841996140798, 534.543749186784, 521.435777399561, 528.049246571045, 528.770567927953, 517.068884704185, 556.980809300797, 523.584718984181, 513.464963631568, 523.925348787107, 527.601927271299, 537.182459765965, 516.023230825413, 502.276033718411, 497.842856698858, 521.757853298579, 522.12911061801, 534.114708347433, 535.875634723646, 536.827854939234, 520.899058205201, 535.46026726418, 564.650827708077, 532.043279327047, 513.868705875374, 508.813570767626, 542.101026463487, 522.514396030653, 510.186843884672, 523.474644404233, 506.78448811619, 523.996880679466, 556.741490818213, 530.443641203033, 520.448187875487, 518.907451234907, 524.826583067499, 508.43174568346, 531.540614226085, 534.484083153396, 504.049936484452, 523.519826149298, 539.558904520683, 511.764809190285, 494.721863750059, 499.150860717556, 517.250608741034, 481.927901825831, 520.217253307261, 500.164604557761, 529.239472709623, 502.738635993576, 512.176558523534, 520.042409939048, 501.067084216489, 516.295744713956, 510.345468687084, 524.399415253358, 522.007449027992, 522.913597498473, 511.771750611688, 521.31137850635, 512.044131288152, 523.335699827665, 528.998021625758, 558.146475299408, 530.756914723389, 481.630360119897, 505.07243382317, 494.564867860564, 541.93459254221, 547.840499289774, 546.572669235357, 530.59239116462, 498.410066568929, 497.745185633786, 491.888243429277, 505.22328855046, 545.87801765535, 545.09466271006, 489.960329773449, 512.438265855733, 507.829446058032, 525.263247580265, 538.111606652914, 542.890101743181, 548.734127902701, 518.876260530714, 480.839527360721, 513.964134985801, 528.654930658146, 550.586638994332, 524.312410089857, 535.861884808099, 511.115400455764, 507.779168547925, 543.293431419894, 528.480929309415, 527.81666631948, 511.658862348944, 496.45845701801, 546.792246366095, 517.085269772594, 505.940028577958, 490.024277128897, 529.540641519186, 551.205409541033, 550.026722323323, 477.126550276625, 532.072803963325, 531.825531495405, 543.144063068393, 530.166015368403, 492.312493268036, 557.053246209654, 507.116918195924, 525.76233776312, 519.000815558846, 556.089533110339, 525.272280512625, 496.172641969354, 512.482680710121, 510.61987355129, 515.391050061811, 540.329894646531, 525.825722659135, 515.826972526193, 515.098071202173, 509.085896074521, 505.954415215659, 521.604346855455, 545.617491756732, 523.116173029534, 516.944019460534, 528.570336466763, 538.9182062382, 510.804094070905, 515.311326765884, 546.673581754131, 512.086866466243, 541.76880181687, 507.89982625193, 555.316095663301, 527.292297794299, 502.574576223863, 556.038391072363, 520.846342403997, 480.67119881374, 549.0353165149, 523.663670164918, 515.494362989275, 537.459792947114, 513.923934856559, 536.31909821491, 490.546644639337, 543.633395016721, 510.332674259482, 527.365851478016, 536.670211748819, 522.728222997395, 531.546770505189, 502.29329047357, 495.097292337941, 535.885461219018, 540.944126367117, 513.678548563513, 517.519724393066, 530.106513691317, 523.627865717712, 544.058409328938, 529.091080256101, 518.893563276649, 541.550856745432, 533.885373100671, 532.563334533307, 505.143480618699, 533.985941880737, 501.544730158091, 546.540281549639, 540.686437553889, 538.864210944766, 546.25911201149, 535.372184162551, 520.971447797777, 505.399143912635, 533.921066240163, 508.487578562769, 493.897802690621, 500.94845854003, 548.713458659716, 531.421507131444, 522.586793438504, 515.077524991972, 518.148320061017, 524.139160262017, 549.440645280732, 482.847479447298, 532.272717423407, 496.590604009207, 536.540454459294, 503.372060886408, 507.713146045999, 521.549029478127, 522.017040079508, 527.403375579974, 545.500290925611, 520.806668316237, 526.876525392498, 532.038566834358, 530.082878761116, 508.365174778382, 522.544004716724, 522.838371081083, 501.582751225386, 521.084957651931, 512.936877281748, 528.157293628135, 539.179328502505, 528.552469839899, 531.392892623817, 490.871002175453, 536.068594175691, 535.377196851432, 521.981799475054, 567.721029330252, 510.860378632159, 558.345515665812, 544.717595339842, 535.5757949697, 555.565261298594, 539.302381482488, 532.103546192634, 532.990787925101, 531.355525427178, 535.447998179218, 558.979302464716, 486.192754266407, 561.795077591112, 556.839788313538, 531.532644045488, 529.131963346143, 515.856984492651, 470.995241033811, 508.072650412595, 498.70981932667, 527.923299029441, 516.798862728548, 531.080632679738, 516.308701307209, 521.193354167758, 561.627112158886, 519.862215580089, 528.929600937357, 533.595899490687, 513.407425327597, 525.632784144432, 518.37883108608, 534.750160993014, 502.902286534541, 544.543223111255, 526.952076171037, 538.583332645988, 523.403478634144, 528.86364543623, 500.049607390212, 537.330950044269, 552.955684628062, 541.054431503702, 516.838923753218, 501.523996222251, 530.183490812741, 525.558143365223, 511.518730293052, 562.183591836614, 520.231971125587, 545.530835622727, 552.28262765314, 508.743034515612, 544.194152409523, 527.000368244905, 566.016660380232, 513.865252380592, 510.611296078277, 522.717586058185, 510.842601572277, 528.320586523258, 497.652138560883, 541.676031584259, 509.835466779752, 529.923045326478, 527.302791500624, 505.385325877845, 498.331902094895, 523.03879164275, 520.623897278517, 534.328859154669, 524.794851862253, 528.202991703794, 502.402160328991, 517.497610509331, 522.350221207491, 521.549513158082, 538.905877317804, 521.438539650097, 551.101004935014, 551.949884757393, 509.586012059311, 528.334085065547, 498.776065804899, 550.038287879955, 508.548922750232, 485.850673663774, 500.436940360801, 489.650907650612, 534.462400822638, 534.963072304902, 545.54726566403, 513.32492824837, 539.109482392882, 539.230658056216, 508.420111398415, 515.362406532556, 487.03415132079, 524.720907718616, 514.173778800374, 535.944570192384, 540.411184269218, 520.347449936363, 536.292499958495, 493.362342977691, 512.822596938441, 522.717036843467, 525.644194701076, 526.866994845667, 524.601341735627, 583.733894491436, 514.116365777792, 525.666160771541, 540.259293082324, 525.835973236533, 500.849815117072, 502.553463343555, 503.957450996758, 530.904104641509, 528.215713905022, 502.616752067841, 533.022864218507, 514.596257153797, 520.662696073437, 556.077978496211, 509.716408681532, 505.115481290051, 535.82574908373, 530.970126803261, 506.768837373758, 526.11991348085, 520.367926538717, 475.826318435595, 510.116855986777, 514.389776506086, 550.62705896435, 537.419024576048, 530.58096668554, 522.194212029689, 514.581671661967, 507.495140572276, 521.529610645578, 547.460318476882, 517.727608302931, 481.553115563845, 510.428261455793, 506.846157078482, 530.853982640065, 549.525686505626, 513.829252443431, 516.930632550944, 508.6139047953, 543.625826828732, 515.208452248821, 527.281951606974, 539.009451321268, 522.307212285609, 521.214402513963, 503.378286153044, 537.189626948461, 513.60081621824, 526.654098537498, 540.561672244038, 515.582372892566, 505.832268233942, 508.344157208836, 521.172880657514, 525.752675686486, 545.611679509761, 522.814000901972, 520.219190562456, 512.923267731994, 514.516281676427, 524.249870349673, 540.894370686845, 513.231243008195, 509.094926907583, 552.109770474338, 524.120767596182, 526.475939270487, 511.638650753854, 504.740662363683, 565.890423934255, 531.66220759933, 538.023010270064, 525.9558919879, 533.418773434826, 519.470334691423, 541.775973335131, 506.913636822696, 508.928455780161, 532.758929877376, 531.467110853104, 486.31804852961, 540.938601720877, 531.847468484808, 522.959817766738, 511.882496491571, 550.112088188039, 535.072884350286, 526.011118892355, 513.160376472454, 524.155416895568, 513.660286077784, 547.861160122639, 501.11431380725, 519.254567370309, 529.195335707121, 506.893249285892, 530.054995068713, 542.926126893166, 543.151760202109, 514.56472068772, 534.186250313169, 543.399700664783, 530.758765580483, 525.78048619608, 531.612518848744, 516.302865735846, 547.268727491793, 535.80309115906, 540.101348242196, 538.388880321228, 535.224074880306, 528.895855675702, 516.330942167337, 523.727276048613, 499.829621545029, 550.155234423077, 563.57631548989, 533.591342592963, 498.71723630719, 520.787582361176, 548.801085644781, 532.031444588436, 507.900412725813, 548.166754725629, 536.122574329931, 520.346825861721, 530.577700488351, 518.594094602043, 473.872610753586, 499.988817833991, 485.365237006406, 548.305782338045, 539.71076307094, 528.709163440415, 530.10798841521, 557.101252355013, 535.706028468901, 515.275833520604, 562.740571353278, 526.181650674287, 546.611223086355, 545.749868697456, 505.861660626829, 531.636283577581, 541.81544987455, 516.603078252717, 532.841788801853, 501.454116662187, 508.975305140083, 517.345898053371, 499.708758619694, 540.998535328328, 517.090422827619, 525.542504040076, 540.878205488596, 546.959914132829, 546.727643627535, 526.050335890926, 520.455549321817, 516.418736755158, 526.092039264225, 529.249499408657, 515.35094903107, 523.445744603515, 518.04302334071, 484.886545195664, 499.439349891915, 513.744155337636, 510.876386533276, 504.079351336529, 511.279064820139, 551.657333187047, 529.531953301909, 522.976569266247, 536.963167925118, 526.330435497445, 548.471748383672, 536.325960801829, 510.344846913579, 568.949108338132, 520.290440615421, 556.280394264462, 514.582198512806, 519.217580866512, 542.753400785669, 543.286341140274, 520.691618772109, 533.9788101082, 495.353984976314, 546.312309340937, 534.086733992959, 533.874862613018, 492.722513962577, 530.557979760192, 520.916470860319, 527.58574824059, 525.808847587947, 514.388312367236, 505.36905604863, 520.418359392155, 524.302088975836, 530.756982997133, 510.955618546601, 497.534105699939, 521.514612015226, 476.649272305097, 475.61891588909, 517.730719912635, 530.995129369244, 521.87659691499, 484.117850472431, 552.089458364899, 537.145738128812, 509.331553063595, 523.023579969266, 509.715927386912, 539.930853842506, 521.47772785856, 522.281698810636, 487.495150109297, 506.89005370945, 532.437745791641, 556.380281205051, 536.474425167849, 506.106478490003, 501.597496113828, 520.214644434214, 520.185788777524, 538.273493440974, 504.411147323135, 529.224100098662, 518.090851127092, 504.545049178111, 574.11313963932, 510.701449533337, 518.76541692401, 497.51161462569, 518.354393660886, 525.999731708605, 490.773367605636, 512.141243110902, 513.941777783394, 517.779598333616, 534.651715290692, 563.835289465298, 537.170010948101, 520.575387806356, 514.818631738704, 507.137364404945, 529.79869606866, 513.399186780022, 540.668965356708, 508.505842646246, 509.070547931041, 500.328217626029, 525.413123287473, 529.458195138887, 517.27255809652, 500.031108634531, 511.880644848525, 502.521797600954, 495.588195148049, 537.716312328812, 534.609943067645, 532.49874252035, 512.107647897275, 521.722018063542, 550.552822338703, 538.861159947845, 503.85311387481, 515.487079432282, 519.158931067274, 510.457874759362, 550.47733694162, 528.031140437637, 528.949737492307, 517.432658066743, 526.588761563175, 519.364469398906, 502.521004395955, 485.389909240764, 536.078942942094, 534.313172963394, 532.559374314651, 530.72301292107, 535.435851262625, 532.964037688421, 514.466998585286, 518.100735632042, 514.908494825419, 552.513996356959, 521.697632608161, 508.874936531389, 544.717948310957, 525.864851450564, 550.487085938313, 511.351235624168, 541.409181156845, 536.769556086382, 527.870562529595, 507.50692490798, 517.519649272894, 528.418374134845, 492.040261404991, 520.593903039551, 525.533723338902, 501.040010768506, 520.986569974646, 487.718565611792, 537.366116159622, 521.934990670372, 523.967231353663, 520.457373325388, 525.336466544833, 539.322062999536, 528.06092914762, 543.703873735065, 535.942389213066, 524.012127353838, 525.591537618152, 531.36464887111, 534.276942847459, 498.835259471421, 515.267330985851, 496.700544753719, 574.066491453638, 514.563409337999, 542.661011124544, 536.556393859737, 555.465303650226, 550.161966002804, 552.330792949658, 532.378175108278, 534.641001499218, 507.14543491251, 531.728681153754, 545.525183924514, 527.384481480859, 537.956842285447, 550.473278203493, 546.024914239174, 528.626315313838, 531.853602466707, 484.171607814877, 509.759253196856, 525.618140156717, 537.706343090203, 501.118301919648, 532.1166071324, 527.015675169545, 502.832709549979, 509.814285878568, 519.259203060556, 518.949133474403, 510.059074437232, 520.307599943835, 526.732263062429, 535.884897843628, 521.044009668647, 519.785205547084, 528.448586273425, 541.945301393164, 475.480040988046, 532.331130487049, 499.862224625384, 537.00418102027, 499.891828455427, 495.209255295002, 529.15084530313, 531.646568229379, 522.915398765744, 518.987072624724, 523.079907395581, 520.494036603485, 520.171006819482, 529.491133490513, 535.788152722291, 532.502547837197, 519.398513803182, 521.923661296649, 485.141024335235, 537.223190064533, 515.718918062077, 530.567046004263, 545.189550398081, 523.961095494074, 501.031658410895, 526.939665214654, 552.397593465832, 536.653660092354, 538.921279973114, 510.414491660918, 521.270124141339, 521.225704844459, 526.990920654099, 527.885016493826, 537.537572333527, 480.772137379703, 509.303302227384, 494.709084417354, 512.12479503294, 528.024123123678, 520.40794518232, 508.216776985931, 520.783598184982, 524.854640703043, 534.116945184548, 512.466628848483, 534.387946749338, 522.565325646466, 514.495743788969, 516.880451426556, 495.329264928365, 523.764072835057, 491.24980253066, 531.049212723418, 520.762653920301, 530.34022600633, 494.782834073377, 511.015505389745, 497.409183760702, 546.195812787856, 535.086692033314, 556.505396586203, 546.290252859097, 542.28732694052, 519.738533888243, 523.508250550026, 518.313836972455, 520.058650453918, 498.927289315906, 528.558807315533, 533.119613601838, 521.581133952187, 497.104159640991, 486.447464596148, 500.901776285942, 535.971891872672, 498.479494529203, 541.763976328416, 523.886415450667, 533.047288865834, 530.30222084194, 506.704618682831, 559.5998892511, 523.817888745685, 531.101817539366, 525.33543180788, 546.703512430337, 511.581261795252, 544.087304044108, 508.068284875239, 491.136348183117, 514.540462474825, 537.225414144287, 514.77430538656, 530.817709279549, 531.70026167456, 544.172000627341, 546.348310051811, 514.400802786442, 531.944946361096, 506.743642102392, 522.63504031332, 500.5551193877, 520.96389627339, 510.315015642592, 531.754755758031, 513.71428738109, 529.125927510694, 515.178025913292, 555.917108782318, 562.581012297702, 508.312335890599, 506.616224391344, 529.063772915548, 512.605627773706, 516.542432828134, 517.447786148138, 528.19628037737, 530.527166394089, 495.646239382, 507.553101675213, 504.248678505697, 506.431513649643, 508.278943611621, 508.068176470943, 511.807123761355, 504.27546634513, 551.291342161549, 535.610868520805, 544.694669900819, 504.846940060741, 519.416475958148, 520.401266191168, 499.579363798942, 506.581056220979, 489.78655068254, 495.766828290453, 513.383479933522, 527.76120325942, 515.857620537843, 532.14692025861, 511.693481642465, 537.240967184337, 537.889027348453, 529.826949003388, 518.61697020523, 492.406188294041, 501.360639422652, 506.425067948394, 504.526650312421, 542.085762337122, 541.194895330559, 522.8449422869, 511.708313758543, 520.88678538015, 509.867705748643, 516.673693846798, 539.952778227175, 511.985303672519, 522.456656495659, 496.335598881651, 527.501416517659, 521.868088333916, 500.669162135318, 499.630372929438, 501.687411097744, 507.84365679966, 544.226590580018, 516.522167109, 544.588325984343, 522.000646205809, 519.331368276799, 501.290173786751, 531.579048799033, 524.495715519823, 553.136450263204, 531.846285901775, 526.798841434375, 524.175311747612, 529.462656150774, 528.343619785056, 497.188481699624, 520.029122677361, 554.910594368465, 511.174045885947, 509.012549785523, 521.012655907829, 516.948240415596, 518.184857689174, 532.793331161177, 518.105019323575, 475.494846017457, 489.932258528206, 523.373053426533, 503.706784488703, 536.193545231869, 542.602799103797, 513.265344389793, 527.822117890208, 517.074118519863, 538.690817840963, 512.234188571685, 501.144794963692, 509.767988820217, 537.233624345348, 517.788530067431, 520.810551013729, 512.28006098756, 551.235922792248, 532.231788871694, 505.265664520608, 540.888618427737, 532.040949645331, 530.842873591796, 532.648748174764, 515.999144194125, 521.799469802373, 517.625735884136, 525.905174268123, 530.596967061766, 521.102315492232, 514.486010259351, 518.578638527378, 485.419521180971, 501.013544032176, 517.741158347395, 535.550308850745, 491.211352166444, 516.029161393386, 498.075609482183, 524.815130117112, 526.845719418945, 521.691638826602, 522.239486038826, 483.311945270419, 551.530373122327, 492.317850526329, 511.453015603224, 521.286965732745, 502.620819702146, 540.252941945168, 514.692828797046, 504.601324299897, 543.133473887404, 510.716055913233, 508.098264607874, 526.786468467609, 498.033085518856, 514.181814524995, 532.662618077707, 518.359770404491, 509.853405451141, 559.031316407761, 515.435663882106, 502.801946986912, 520.828771170685, 491.313091881025, 527.755549954102, 523.209879650676, 536.962108013465, 526.634016735342, 501.379912520517, 531.644855957403, 514.705504226953, 502.957888336851, 512.613927794088, 530.830269273162, 549.124966639752, 549.819868944617, 522.803394583733, 529.638275366388, 507.613804415743, 550.806261017812, 552.354983632276, 538.041309619174, 527.133020046866, 550.871675168156, 527.828326345629, 532.815954836745, 534.674969558611, 532.417076263531, 527.588835209585, 488.390856890312, 518.329903323895, 500.94307240951, 491.735446220192, 520.833576149495, 527.91129234589, 502.901173346178, 529.850276999407, 512.983632588091, 506.238830321101, 526.142516490234, 518.525218099114, 488.97820370405, 521.004446671881, 520.929219734417, 509.798243529467, 507.796863013594, 527.018450743937, 506.84657417762, 496.744367791413, 544.568957201155, 523.744386262358, 532.29965880848, 541.07907123312, 556.81068585321, 548.135306138328, 571.726584094649, 529.501693997921, 513.825172208501, 530.921203993053, 544.039052322212, 538.732495475124, 546.41812720143, 508.945328337667, 552.857795253875, 522.944983337313, 520.528507464017, 532.213877584551, 513.238068025919, 522.428071722403, 519.713084330602, 517.086542515731, 537.255757332064, 556.244520290329, 531.218874537151, 512.95398501171, 519.888137969513, 501.828962285686, 506.588061732322, 543.696828568857, 556.56291469144, 514.045838978865, 513.943086805394, 538.050187313798, 531.141912340889, 525.919271198027, 478.715743064509, 544.095991008304, 520.268485673778, 570.975805716587, 517.627911876346, 494.286139070719, 540.382024526329, 513.336906370431, 539.098949960289, 520.017595715345, 495.542013009321, 502.439221289314, 528.697431088787, 552.346151987385, 502.485367420936, 523.566579695904, 494.073917126672, 543.53470139702, 518.248965683106, 528.459973959423, 552.471306421568, 517.177864980705, 524.499936165926, 507.253288294091, 513.588959234656, 553.231759198118, 537.360379693866, 506.181126853565, 538.231045605043, 550.194532608232, 516.036886025913, 530.899755355494, 524.238196262079, 497.575344584045, 537.198499573861, 527.021689539804, 518.352428579176, 536.63726448521, 488.152253445385, 515.920696773945, 542.825802404499, 538.653233359848, 522.638089420792, 520.62635844855, 553.928694880777, 488.529603591453, 518.802257178146, 529.878556957535, 495.197170735061, 533.370078154497, 545.427095554427, 525.189851075225, 531.502092352575, 503.233356084942, 546.238097100066, 543.43338648221, 517.775590214452, 512.156662774837, 511.822384217716, 542.391680828987, 536.170523804825, 526.609797094792, 551.410929717957, 545.425041995824, 494.14554261238, 518.499174698022, 532.257779645299, 529.533243104189, 503.498464141872, 550.438201564644, 527.176399196185, 533.29436310881, 527.057982792887, 509.220320068586, 513.82765780183, 552.93903691855, 510.027940871691, 502.274018608746, 481.914251176611, 487.264289813996, 503.732485816066, 535.540999023472, 490.838974032257, 520.308651971882, 509.260058488648, 520.217382206616, 520.687105289275, 533.680057707587, 523.066590855132, 558.238926233135, 518.051216702309, 517.046064164619, 509.444502698209, 532.692976196686, 516.522515521099, 487.69661770213, 489.672457322713, 507.401615639331, 535.478698848932, 521.124409240208, 513.890552842742, 505.657006164139, 539.485216294269, 515.460376218681, 503.025417729506, 552.168136504892, 507.988831035023, 520.923657827084, 523.875735709819, 523.441121144957, 523.196023133798, 547.2214458483, 524.761491015265, 518.299450712126, 495.268340669208, 503.880750658022, 501.500424437311, 502.373929331017, 493.228028176821, 532.373312987385, 516.12202322884, 530.311547150689, 497.605552077652, 537.896420882994, 486.310714118321, 510.5790547508, 519.244634349642, 511.879856024925, 545.106861006011, 533.934452747122, 527.832510419014, 529.378165160471, 542.440558097438, 499.538689835657, 519.596586592719, 541.564393007532, 509.227406583606, 538.195539410937, 521.23788235968, 539.309194973001, 539.523263897453, 535.709067683086, 529.457355755706, 516.919464971238, 532.005760967876, 508.020146465303, 533.158599684971, 499.098107460987, 510.574073934874, 524.75790135853, 501.343167867894, 484.531102002576, 519.900153957996, 547.252907566791, 531.633847825349, 522.161254338755, 556.473533352304, 534.684224015613, 522.07306468211, 521.908539317357, 521.848274594164, 526.345503849845, 552.428589424394, 489.072714759178, 545.686460702409, 492.469553791279, 532.507556612171, 506.60079481987, 523.677957477587, 506.177572766481, 513.294596839393, 514.632434944174, 518.11823313788, 526.391967751085, 548.05524519766, 520.424331653881, 553.03162261035, 494.669453866564, 548.463482325654, 510.586652489522, 512.233030317197, 519.447618509865, 529.502710359427, 497.776942417589, 556.630693154373, 492.970173252737, 514.412358537002, 533.914722697793, 524.700413832783, 536.155950910532, 513.472828415103, 533.027312348374, 533.617915941422, 518.706044163611, 532.524906982282, 560.242488352608, 533.53481696662, 514.288590419759, 529.863548804051, 499.746662631359, 525.818851149608, 529.150644134222, 543.37756508594, 506.198790423227, 520.372904067325, 512.226682688531, 534.812205185728, 532.864082449124, 522.018520789125, 554.868444426822, 544.278762446421, 522.700209781249, 529.624730966479, 480.565293459194, 535.398735707942, 511.56643439907, 548.228137128155, 570.904180541058, 540.513434934334, 519.597012759435, 561.166936523225, 507.738228394885, 526.524189177234, 500.350580924555, 531.95532469759, 516.136021088138, 513.05582640205, 532.010701374113, 510.976384657144, 550.053364722908, 537.165662027198, 533.38363897415, 542.056944672276, 541.463017595745, 528.565696601623, 526.324747564605, 529.566697788096, 547.683052976864, 518.287999346388, 522.870161548477, 530.620380322543, 546.969402809618, 503.737919074288, 484.459507924682, 518.381083369215, 535.468779632325, 528.178907575854, 548.612197799269, 521.730404747375, 490.489035422832, 511.550693079837, 540.623094040319, 538.527998550704, 531.436311684367, 532.049610752836, 483.382772204285, 517.439099186013, 483.160307739784, 495.068825654852, 524.524421702332, 528.757239859853, 506.534616934489, 532.946652504417, 499.932158335872, 533.4632360777, 515.356177723539, 537.293114851144, 512.260758666632, 525.022431690123, 512.934404238799, 552.951197840872, 534.540676474086, 503.990696181544, 491.648488470913, 524.287447503331, 510.540921438491, 501.765347699635, 509.689770449041, 565.091092169821, 529.149473792237, 528.8846296067, 517.22449103315, 522.841600061033, 537.892044583025, 515.781839920776, 521.216938375249, 536.834727392783, 500.484962795166, 518.180139011076, 525.000722165841, 530.941364016318, 532.136113461989, 509.254931323045, 504.198899459463, 513.257367274349, 526.761324223804, 523.02332297664, 526.638480700679, 523.04528930969, 534.509755593291, 517.462734461058, 559.921126883178, 528.192625817819, 511.377856848875, 519.608547690867, 528.173181809402, 506.424832206642, 522.56516051367, 516.429785057422, 507.401884136374, 540.028804935009, 515.840029367723, 539.272377623409, 548.74379551562, 528.262223293087, 515.564025650522, 498.705706904508, 521.315005465993, 534.498302465309, 497.065120722466, 514.710921783614, 538.782877929067, 529.295459935989, 526.99523583206, 539.752665447727, 511.82423635995, 534.240283114017, 532.504575309019, 565.66749010218, 570.426132126591, 519.965056736697, 512.397437607712, 509.60420434899, 546.977128257822, 520.25486121144, 515.318923524909, 522.699940850384, 538.402587545877, 533.288454550108, 521.535659027474, 505.670557935614, 515.00970639371, 524.030527407813, 529.852074972687, 508.053687530853, 531.450193476721, 549.859187024916, 514.784269065521, 543.024222072075, 518.570700476714, 531.310989614221, 560.04641658892, 552.662205372638, 538.681283545904, 547.456050467702, 551.520161272377, 495.544724562225, 521.351291953049, 514.636515569162, 536.923032588204, 525.594674520627, 524.496244595227, 507.630944707573, 529.425672104325, 517.855659175365, 520.292701338691, 517.914218648707, 504.688892069448, 529.995327077886, 558.665399928183, 531.790335534401, 538.546910508629, 543.261173508389, 507.937079540824, 524.257374188468, 514.926281738638, 529.6978128472, 528.176567357338, 483.139743068311, 550.957973105351, 535.578154868133, 518.925436322062, 564.177975836776, 513.09054984259, 516.32078632675, 538.81185298448, 513.821023535472, 503.999393438027, 528.838527915926, 507.378331421962, 514.708742559419, 505.175265932322, 497.732158048481, 509.875465473549, 527.294552660419, 535.575159758343, 487.433380707647, 505.326117439032, 538.517733777848, 528.403075576212, 505.368407453363, 538.760011260971, 500.842038806438, 507.815156500246, 550.682111013683, 545.091533384694, 546.316295268863, 485.939565567517, 528.202098610742, 531.22475549956, 511.269226905211, 553.227589969395, 534.180462985707, 543.757224092657, 534.849408809745, 527.099190704316, 508.374683647209, 541.665801126095, 533.271002853958, 520.37868254698, 509.200703604049, 542.447286033061, 530.907894345806, 528.189333042937, 515.572059008443, 562.315050698936, 541.873669745093, 516.239708789929, 557.533962847689, 531.483684963481, 495.715840194323, 515.687467049319, 498.483384203924, 502.331644983497, 517.393447573088, 512.364434857774, 514.330215203578, 521.263907415326, 529.151851253059, 524.513192801725, 572.911402177973, 510.701370908801, 525.504149029782, 547.5958800528, 526.90681400309, 520.647625775155, 525.077565740555, 524.756211235475, 501.699994577796, 505.925514275256, 528.067274132149, 494.454764413477, 531.640555643101, 530.916434974759, 518.758194807206, 529.424754653525, 520.585735883359, 518.805409514479, 563.477733064624, 510.493930723478, 542.249850524669, 511.959457645113, 519.932405433397, 532.497829518609, 530.36139620909, 516.049712049194, 539.731402804911, 537.37368983695, 520.702491426911, 510.359980264159, 536.061136224365, 526.607162626708, 502.022354913824, 536.674133774769, 527.639983225859, 511.591246298951, 557.691737739625, 547.071192311334, 532.28863502577, 509.448894730456, 521.193160791828, 513.12087970618, 534.978457784443, 534.365252089455, 519.055821609014, 535.108978725702, 506.517839753264, 536.309277035187, 494.605318819889, 531.395780499671, 584.558782744251, 530.6671493336, 529.089785710195, 499.113326177831, 539.144699806094, 560.097289609824, 514.423004831354, 541.788784936945, 531.437598622668, 511.297048127344, 530.472307314383, 537.236526511611, 504.897665100592, 510.322422320675, 513.58104274665, 537.256132306249, 533.241090747402, 510.221182633005, 491.559887296349, 498.717954687558, 524.053981814276, 539.267430853486, 546.168815653061, 503.711218574437, 533.701815941617, 491.031887796092, 541.69374492939, 528.039130732147, 527.017860586349, 504.676305415621, 546.035537707386, 522.133055790237, 517.409074649835, 514.298223300212, 542.053390941655, 500.05318533309, 512.498709870368, 524.760461611055, 538.36780038747, 530.640110137803, 530.057430407072, 504.248973377624, 560.654168053169, 535.714580104345, 497.463141812241, 510.636213967707, 528.426224083848, 518.560442517663, 530.476542596181, 499.291357568959, 510.855187516758, 555.241152765051, 547.004108256918, 520.571165005103, 494.144276731067, 532.050604293724, 522.162301366496, 539.909950751304, 523.944371068111, 506.620604809796, 501.994296934693, 531.211524076819, 507.131498231598, 522.220593816289, 515.476765104345, 537.418167832756, 523.76408468644, 528.353663750583, 516.801179097844, 524.474537762808, 529.480250587983, 502.750554594912, 541.343296167301, 539.289069062836, 514.313315964863, 518.549576657273, 534.828918934384, 534.333888472364, 535.793317638022, 531.832481777745, 512.734919952819, 521.075489779796, 512.985541655003, 526.226811297805, 486.253662179655, 552.876483636038, 517.181869714304, 511.979437712741, 538.190211238664, 517.353561198848, 534.139412382289, 524.995911774907, 521.454835390443, 520.930430971563, 514.086522650863, 513.204330489462, 514.989571443744, 534.921104114767, 546.261440973365, 547.046787475579, 542.664694486219, 531.177431054783, 516.124473972213, 537.100779713805, 553.307915537893, 518.783041510574, 521.887031345326, 527.380914258997, 553.762175881376, 489.316290079022, 523.051870650709, 530.019137593403, 545.659399919075, 519.170925728541, 548.059907791625, 533.010051078923, 566.185867033409, 514.657694801293, 514.595706018934, 497.444973045816, 506.776963491285, 511.495864949743, 499.670546428832, 516.866742035256, 525.372089497447, 529.470267452889, 532.089300858999, 510.696842899273, 521.546754664156, 493.680151220915, 514.637858532392, 516.740248259535, 519.831872470737, 518.171961407178, 530.835468372993, 523.730248377154, 518.311561934445, 541.729639775674, 531.516742906451, 520.308642655144, 512.44374983235, 535.080636258245, 518.930200919906, 526.931310836223, 543.29378757755, 513.907551403766, 511.622120458402, 532.238957028588, 517.151966745374, 506.057613025707, 541.087716082474, 506.16186221465, 527.760381280144, 528.372717731224, 510.610761148045, 487.500253956559, 519.348958059221, 512.878634501382, 546.476857621315, 521.295663247194, 525.359216020683, 498.625983938736, 529.71635136884, 528.601246545607, 501.866602614864, 550.553383011289, 531.9592875823, 536.18575417191, 527.624899835733, 505.629965523008, 474.668187958404, 526.769816730623, 529.479984679801, 521.454042650749, 506.8556067159, 544.120341682581, 501.054848591746, 500.292507660524, 506.506380780302, 519.863487874386, 495.113164338164, 509.701452727471, 495.639588233493, 516.388744592672, 555.084307833386, 512.212819459417, 523.007871361752, 536.604358969444, 502.395867372086, 518.097588668712, 536.21136844756, 504.878037547001, 521.159996437584, 525.061561383458, 542.848964588306, 523.465762095446, 519.943609408304, 546.398251738472, 523.659451379213, 536.069746533213, 557.882498703271, 509.038725617849, 501.793099469945, 513.687068555922, 519.204171184421, 535.333975912153, 520.253557097326, 537.318033134915, 542.743941917135, 474.577788062973, 518.115431824541, 519.846344289924, 543.604549638947, 515.294899879019, 523.721329320588, 531.861990266882, 549.932018606829, 494.597963029823, 512.564570293156, 535.127325928028, 507.762633160228, 560.0781931462, 540.667211604777, 537.823872483893, 532.439365518369, 542.384070448299, 523.750294844044, 511.316385520825, 521.367107154981, 529.117631766009, 551.493803418932, 523.741681686092, 501.586920097111, 493.239298418634, 521.907709927748, 489.10120049443, 517.270117893496, 521.851057913225, 499.398280292537, 559.333500253508, 518.793139802999, 518.018649366653, 525.745198157075, 531.886929137875, 505.516087491726, 528.040250214071, 540.46768117002, 512.175731002187, 534.746190964362, 557.844670107628, 510.281983117353, 525.492678440726, 492.755472523271, 523.150541168003, 538.055564165425, 549.451022167602, 520.115754925389, 558.323359276079, 518.626689701625, 522.185250305051, 544.991861097666, 529.106432625824, 488.347566232655, 500.221886782315, 510.674764424139, 496.272691768412, 517.28451025198, 504.147414008848, 548.072808349874, 523.636908850805, 516.298486579444, 518.255839535478, 520.973359458782, 498.447261979688, 502.639078999751, 544.269711269715, 530.606537666756, 502.222722709551, 507.458873037617, 527.175925819889, 547.186863802235, 503.681791944661, 494.980914497298, 538.581927223776, 530.241755085446, 552.462173187945, 527.019221810663, 509.8401668642, 531.153569356142, 524.252720878618, 493.614308434504, 528.619648451147, 507.99074706989, 518.224363549919, 520.145941546769, 508.163195373293, 537.4644040868, 520.42607348555, 518.249783204392, 527.211211611017, 540.753867208525, 532.681202348874, 509.668369471587, 529.410994125981, 548.863069697674, 542.480733522794, 507.576080715074, 497.752895421018, 542.468326314117, 537.511446463311, 519.603481189765, 516.454201415762, 536.638786573841, 501.436922461636, 517.813113680768, 521.528751412209, 531.407782287238, 572.89384654781, 527.799459473587, 498.064163395543, 534.074615303526, 507.482888802072, 499.26694114089, 510.084870814172, 494.113097508402, 510.638294344544, 517.939596214218, 510.4364076291, 536.30761366958, 512.379227163076, 526.808400027935, 528.94673275057, 511.797783900496, 519.431589181787, 525.644141443628, 522.471550674916, 510.216026034688, 549.77531673014, 547.937322700339, 544.586184513943, 520.803720433103, 510.296131295895, 534.8761890249, 536.608886961797, 516.522038629932, 525.918211714194, 533.521520216176, 497.701025281897, 510.733893579699, 537.010176935469, 491.085623675084, 530.212773127344, 502.550455451878, 534.231585029581, 484.705357128405, 521.209222400268, 538.869308071113, 514.597141445569, 548.458232676877, 593.80608892223, 507.296876519884, 498.592241697037, 561.288148483713, 536.031690005222, 525.653306708118, 538.795348312308, 527.492056838222, 542.087464197537, 546.701955984841, 535.096884665742, 507.335605317808, 504.080128250251, 512.380721894306, 520.865917492383, 484.424284494378, 517.8954741547, 528.572770258464, 519.169137358077, 549.655244663319, 503.396197802053, 536.746999300392, 523.965948405575, 531.564653639413, 521.770476386175, 516.68708326707, 496.762856452162, 496.529024784454, 532.894333167907, 515.093811812913, 514.575960133054, 518.027523940839, 528.841679130972, 535.512206974367, 520.471661435839, 534.868928262675, 514.439348454041, 524.618711510554, 494.161249666903, 526.135125011705, 515.365482214016, 522.299464285775, 500.618391319997, 512.673388649763, 496.192341155754, 538.100302692249, 545.242690050802, 534.135365387995, 517.953155353394, 517.352764173772, 517.462113905648, 535.221501640634, 506.024526058192, 510.003596712313, 507.890871585234, 529.543768993234, 506.21899487088, 520.032526690961, 509.628386410715, 514.896986261132, 500.814800283265, 525.163093841094, 540.239994837589, 509.852554682818, 528.563811371537, 532.800266241891, 532.801278761484, 526.027650268485, 516.739160680726, 537.834877555386, 522.632072560212, 535.301176071162, 558.516910381633, 513.406118167486, 521.543293198766, 540.889717737426, 527.894708361938, 517.68668851677, 558.642233055995, 521.053675842661, 528.828241103437, 519.51410200473, 525.032409491003, 497.6879138737, 527.99637954084, 506.841953594049, 501.941650132255, 544.098850945408, 518.784288210976, 527.967330169506, 529.79172317294, 515.798947180649, 556.174244476905, 509.825173696315, 513.759815853389, 531.92716044748, 526.00013739155, 544.855716468157, 531.934748916239, 540.958703452979, 521.730264980836, 508.402746648648, 527.429271895432, 526.026773877245, 501.128719024666, 518.605490425598, 548.044971027639, 530.47667924087, 533.341143275399, 529.93404687181, 491.487628900312, 524.62059496401, 496.657447496866, 546.658922784474, 494.184864380691, 518.579219160078, 517.239919432386, 536.922907725088, 492.648426711163, 531.316994080084, 506.924041911375, 496.406840034413, 518.47478769677, 501.411193488426, 518.301645793709, 544.933302656718, 527.169152296962, 527.181351465186, 496.62874344691, 527.535917058881, 546.615844857173, 531.021221281499, 532.659697395355, 483.624473372413, 507.070847877012, 546.607544756178, 526.481633744497, 492.844557545158, 495.454061513469, 503.899461565297, 543.320544203704, 509.589217704948, 550.257991040437, 521.843127737381, 541.888424359545, 548.483392593691, 502.254324949403, 521.818049998607, 537.060813458189, 522.005551948539, 503.377517108009, 518.376480839367, 559.183058869825, 519.159336560719, 499.788760204207, 521.571957564475, 544.919917381479, 494.314545222646, 519.406544154875, 517.36336486424, 519.707836192264, 535.908611226639, 524.895538647972, 516.72146675056, 511.125953788362, 511.454148510694, 526.259652073971, 515.935977202299, 500.730741318309, 513.218148510358, 514.950102405212, 521.829199030771, 500.352888590446, 505.358460563217, 508.09966431243, 538.00235429072, 516.579461651233, 542.507417401343, 475.932276929393, 524.430411360751, 523.797111138008, 535.542031476871, 550.992291144426, 515.469875399987, 519.907728020359, 499.2229054832, 546.602528388425, 496.988684621386, 520.022575573124, 565.95026976464, 549.635150550017, 517.884495592432, 526.417161373846, 512.056107970771, 485.661909615285, 513.75260958807, 540.499365550361, 530.276920936552, 516.328858556575, 527.339577634828, 543.744502682709, 495.242643213763, 510.82104150335, 499.855294221131, 554.726268120596, 512.446430267285, 523.013195876887, 508.032953234302, 519.62818069736, 502.268325931703, 542.757906697357, 503.46304130061, 542.184686137993, 515.429342810776, 534.968274262911, 515.002540219543, 495.469407670259, 550.221213526474, 536.429737968956, 541.036058500209, 502.223972729453, 525.86456709596, 505.779753080509, 511.467983104117, 529.351063684748, 505.744621932916, 523.623608620295, 528.207848986647, 513.509975213619, 527.64613720372, 518.476705878287, 499.120410147024, 518.412091664036, 508.235358373657, 520.229878498965, 529.425427716252, 547.462802114319, 535.194544136581, 521.18824943918, 517.722593779648, 484.890301011671, 521.165360404901, 537.769879073106, 527.024137365577, 522.687471895372, 496.61004714211, 522.490895918102, 503.23129478207, 550.209450726326, 499.533720597046, 533.667239700681, 523.580461841659, 510.347300194679, 525.300236111525, 508.921794845443, 514.547666412395, 518.988859324218, 497.895526109994, 542.59441852677, 495.764888508162, 504.027210295441, 493.462222768223, 511.075382066244, 535.45450408175, 534.232661752251, 514.753400411597, 515.209116938797, 535.785583932123, 554.531270844444, 541.275156792841, 544.996504141206, 520.198243774729, 518.286606517504, 518.628981244354, 502.816880875552, 536.166884377794, 538.62148827652, 497.662168836386, 505.494565154814, 547.435287900023, 504.232012891605, 516.893859772576, 515.696935106713, 552.355282267728, 506.874878995161, 520.934123179358, 526.184586977307, 534.075679903755, 510.118863791254, 498.244434674747, 538.907193008053, 525.901248533466, 508.444534400213, 501.782969461761, 530.792947429211, 519.267652195837, 512.13409864836, 521.267859571956, 533.012199985393, 532.446763504636, 510.636972707973, 503.191229179391, 540.568115189198, 527.757749131646, 518.048968546269, 547.487323000727, 498.610999969884, 533.102477561946, 531.505545690176, 528.534879398946, 523.300837858656, 541.371576087071, 513.56009020856, 499.942203605838, 517.166891237169, 540.219977310441, 528.799439106725, 486.270997075768, 538.021589237974, 547.289476044457, 554.281654517239, 517.407697674949, 539.042668597687, 508.403695486558, 514.485769256973, 534.800019884366, 489.95954538904, 514.904468355885, 565.513913716347, 514.296836687784, 556.661640203787, 514.95968818201, 547.661438239794, 530.539552637496, 523.548260395199, 519.094014563982, 515.609691181554, 511.061017463086, 533.254830876901, 508.087134355023, 506.284757148175, 521.791277955777, 500.593514088301, 526.314312666251, 533.651223287603, 534.44370305009, 539.30194010358, 552.203505447349, 514.679343873201, 540.250075470579, 550.588008670929, 532.562782110249, 537.17346797452, 501.516351702003, 528.717540393376, 488.961069445708, 519.003338597639, 517.698244102934, 509.822443686192, 529.219844426099, 528.080810300042, 521.034506895743, 519.385427949506, 542.082352512367, 490.141084528437, 507.104041532522, 533.092189029602, 519.983881450018, 510.39816138649, 538.432109261807, 498.392331711663, 544.62550620774, 534.234683558411, 530.124553104344, 541.209707821167, 525.680107990885, 496.264003175528, 551.692560315949, 545.577360636673, 508.19075741201, 523.248091103205, 528.687657793129, 511.478948340947, 519.665079981384, 535.443717228381, 534.005905622362, 546.816922833055, 541.426929943828, 531.58297081424, 510.793081244094, 521.71105573457, 559.447176941866, 509.189528458236, 521.583171001516, 532.806275852558, 505.456836802011, 537.153384392433, 514.733368055063, 556.54328747669, 514.042487089514, 553.801643743895, 530.364744147235, 515.320724041645, 504.740339824408, 540.44778867824, 537.037889139715, 511.17261919364, 521.090312753948, 535.097854167034, 515.661125991395, 482.616503419007, 521.871089780338, 538.026448776435, 551.186023349771, 515.597259472953, 490.437865299261, 507.996887801685, 497.057938083864, 557.194098365463, 506.864221968321, 510.555384989658, 540.670110594161, 513.941738485189, 522.704282347005, 532.999125524142, 533.961557230895, 534.605477474924, 538.231235787145, 508.239092045078, 530.697050424658, 505.239086412691, 532.437088111937, 533.375057468068, 519.557058742426, 516.752921830527, 541.24565180424, 518.659078374103, 539.431301640856, 524.544765481176, 485.376885587992, 518.467033007209, 511.418824916144, 534.798433999678, 522.071015226508, 551.867607868875, 556.007004989659, 500.270629326694, 489.544055809381, 527.204770673577, 550.045731755401, 525.938641273901, 510.673771789133, 509.47622892478, 515.983087618732, 534.26853426917, 499.329812725924, 532.132647334773, 516.563220041313, 516.2251519316, 536.703132361466, 545.679348266443, 527.39463150643, 485.614364647533, 540.641590910002, 508.374665836315, 540.817726072331, 509.097887175157, 532.085096726043, 518.266724969225, 513.244314051073, 527.40901445176, 532.77236600185, 514.947989046436, 550.398295325679, 531.103608911309, 531.363866666692, 534.967454612445, 518.483451709955, 560.595897991142, 548.179374203376, 501.406497831556, 534.661694439287, 546.472504957, 496.431127183809, 538.600275066851, 511.077454153747, 528.578638245098, 538.599237144901, 530.856156783643, 535.734235026508, 509.375653040074, 524.071047668642, 502.644701409945, 501.085055423493, 527.664679918822, 549.31951190874, 527.326930791877, 541.176411599691, 518.814897370532, 524.597447154169, 535.141496264726, 521.470329253421, 515.170932389629, 533.905013272212, 518.442675036718, 505.906232505987, 506.734631934094, 517.712573424886, 517.015550045592, 554.297809876496, 512.349325081592, 509.898315869277, 516.745380293385, 534.983432527759, 542.335277496073, 516.789961606505, 534.318859180053, 498.959797865613, 528.01184067527, 555.295027710079, 501.896107491036, 543.552336178712, 543.700572893958, 508.643921170957, 486.000829169681, 543.805618689148, 517.971133965712, 518.313962808332, 535.771629709534, 518.062246068229, 515.784687425243, 548.385893610934, 528.155269398428, 497.413342042442, 496.869594401223, 537.423608417864, 509.767461543505, 504.322336519423, 519.823296073513, 514.275142500751, 526.455517773397, 509.996909941891, 501.127005465043, 506.702338748542, 540.251446341744, 511.21432069116, 540.132729355935, 519.169244940317, 521.537382637025, 486.294095081388, 511.463604074714, 517.247630801849, 519.922319989848, 490.887856904327, 530.173712083139, 506.927337435642, 501.266901770142, 493.05128463048, 534.309947778507, 533.426796619703, 500.561192831608, 526.830563657377, 516.046819800228, 529.981925554904, 546.07212315548, 502.107295394344, 506.812725772611, 521.318126667952, 507.454677977259, 506.119629217344, 533.21965280831, 564.667114495491, 512.294073399455, 547.678293048661, 559.205409926557, 523.527373714553, 474.578648158489, 532.929901050697, 533.226448268734, 512.481182691668, 494.494475145952, 541.79644641025, 533.764564925558, 542.42665804593, 508.05722140431, 521.474719646685, 512.940310126439, 536.074640491892, 541.146219783068, 518.185743159321, 507.53388307253, 497.843239901978, 518.687121293459, 539.869496586755, 509.786589039155, 527.467861612991, 540.035982948011, 527.721380324041, 483.584233982917, 551.103519572151, 488.549601142813, 519.149302183338, 531.125926976047, 527.831204475545, 529.476518807839, 517.492905570256, 537.938589133905, 540.918058312562, 541.277570057056, 520.706765967512, 513.821304976886, 524.586203971631, 573.04252282915, 533.429379636187, 521.568629304011, 536.871877031707, 509.459685991402, 518.903867992481, 522.130532905803, 524.720331331299, 524.697154524154, 523.29640429229, 536.105396350919, 545.54627448494, 516.558698998416, 514.783951104137, 528.204028735701, 565.278963783813, 522.841795122976, 505.022099419078, 534.746533052765, 512.037986545606, 538.311754664312, 509.948085555565, 508.220869813782, 503.578284194896, 501.77901364249, 517.489171413557, 522.081999307274, 519.49172367208, 498.243884471118, 539.248723759909, 529.332133138481, 525.818921823445, 491.748092145525, 526.187597085358, 531.291770309466, 514.658593442498, 523.280943014831, 501.329946851294, 487.007284317846, 524.663878685144, 531.473494098895, 511.294788401611, 516.9571220483, 539.028579432861, 531.624279871815, 516.63806050187, 523.626168936337, 557.971315244301, 536.360762472611, 532.848192189745, 504.335027912466, 490.298229605309, 541.294423148036, 494.206176580371, 546.037114231988, 535.609280746822, 512.989440142203, 517.139966308403, 512.181388345159, 518.767353849334, 533.15896903426, 532.091936197998, 512.559672442715, 521.979123298819, 520.896985953898, 503.569210821214, 510.034455276614, 537.022567358069, 517.415794069188, 538.236566542784, 544.811273464402, 514.077634453559, 563.348296838404, 502.816198724992, 527.184820040684, 517.512262729026, 533.07471335372, 492.113310492556, 536.429986672639, 532.257651114292, 548.068820496557, 547.999676174916, 528.007424047085, 528.678586110558, 528.17174868124, 504.891084344342, 551.669241213691, 532.463621763931, 517.988234962162, 496.570656168931, 518.961349942256, 516.01044888368, 493.846754207017, 513.837000269035, 505.870535374441, 499.012225969494, 547.105488202421, 525.350262532496, 506.651556135372, 546.76057359765, 486.860024868419, 497.3132889752, 509.078639853488, 526.583563480996, 554.806802028055, 543.781310853672, 514.26687385822, 524.175756863901, 527.203680539507, 498.739755804843, 517.773282379093, 524.38348538143, 528.999696751619, 552.148815675662, 512.889389555595, 556.331018368748, 548.422500583469, 490.604147328047, 521.024804748467, 516.010032714109, 551.174656063415, 526.205524961498, 512.45032674519, 483.900147725999, 531.384579726089, 502.020625098531, 512.811737868753, 535.694225768803, 511.256431656653, 535.800976989358, 506.294193686391, 516.493574354677, 499.076205241266, 517.51601314433, 496.604258487672, 503.793098726683, 493.774038792837, 522.122054017062, 507.234777628572, 517.872959708995, 503.296716486415, 554.740900647497, 529.780935503577, 514.544185767832, 542.913793376101, 524.856986880713, 509.346716565851],[658.256140830381, 694.53327735115, 656.336070109584, 672.655450474316, 702.804716751063, 667.18582241399, 674.43984910983, 675.098693073642, 684.669611585651, 649.394081078123, 660.72317258308, 662.097732835572, 681.443588427819, 660.937870231964, 680.938308712957, 678.7943703915, 685.726846515733, 677.019360143222, 670.266598503527, 681.139162442326, 684.496236086305, 650.770657405022, 662.154023860669, 672.147481955582, 686.725334153082, 684.730719733841, 685.536889925931, 685.579740726316, 665.640151922146, 668.067407422316, 650.916565876601, 648.060488329336, 668.357073009595, 649.937143358972, 706.475994540744, 695.846505340113, 675.754662937166, 664.18548923634, 695.862751397825, 650.511992344157, 676.405336639369, 693.891848822032, 672.222421557703, 693.981453127179, 666.640269403754, 663.537343982809, 664.227086137509, 694.047263749442, 682.369162193913, 644.759202921692, 663.877505866217, 655.801496459518, 692.053592072609, 664.32303686736, 653.376729811075, 684.568771092295, 687.861989602091, 697.31861268417, 698.779345849742, 683.529042932025, 663.220975690608, 659.41451028848, 688.805474333478, 677.0076397236, 693.160365035402, 696.236357766151, 648.255948083172, 654.422973349516, 619.496602251414, 666.94249338771, 673.053480496282, 687.692262365853, 673.409097824132, 652.458071313773, 647.861065007593, 671.974672550788, 660.780050956871, 686.463451655061, 706.745321885248, 668.290890574599, 654.101100634936, 718.157042061564, 680.406883779282, 664.459143271914, 700.975466009389, 687.745825455917, 662.762616205793, 669.717413719364, 680.095025109068, 668.692369940947, 695.140152215165, 666.008031410859, 688.698581727899, 670.243847985732, 665.012917105557, 657.738557979531, 663.162108541299, 661.576428055313, 661.387679837146, 687.611573048597, 670.477372615652, 670.538496870588, 665.11697332181, 683.234658245118, 645.579102608874, 671.65383953928, 683.785014787978, 686.402812818806, 664.394231306313, 658.402247042812, 669.451727361303, 672.2211507547, 680.940410033491, 679.053630504953, 666.998321260467, 665.645253909763, 660.932142349061, 682.396582759066, 671.939704374175, 684.541794786557, 668.324979129784, 662.761362453752, 696.942778101747, 660.814479058805, 691.455076770995, 669.735855078017, 645.599188165328, 665.901248960775, 682.572781281546, 660.324273821323, 708.617219500008, 653.494953284344, 700.762429577865, 655.952821881571, 677.258660181402, 691.568427866124, 650.550940975251, 672.365424821009, 673.146581316653, 662.235089692048, 672.775847350411, 679.09125047245, 663.8218017642, 684.36428694596, 677.632476941094, 654.270671520155, 658.484480222498, 703.799678130639, 662.535968447616, 673.987968222594, 663.390957815707, 673.196537345976, 666.793369479031, 663.837447419629, 683.513333666433, 696.606689488264, 683.413918647233, 670.398935235803, 685.676773021033, 672.42492936142, 689.921951723737, 683.867232397194, 701.761599776816, 688.637789713311, 682.296512741022, 679.433350594798, 678.990753719857, 672.672352466653, 680.090230925174, 686.607675812823, 673.610030590561, 701.084519010427, 654.093394930968, 677.768509140169, 665.189186802381, 657.350658996889, 685.665864210292, 666.826419468262, 664.77513339969, 686.288229584821, 695.344668507196, 659.529173433401, 689.172487071658, 680.620242318603, 670.342847142967, 679.611777026281, 666.565561595683, 655.309101641081, 677.173968697225, 696.081997723215, 662.548058253495, 682.25234636733, 693.524615404797, 670.63604763856, 648.912526028503, 688.062873323425, 686.725486957622, 685.714336981099, 657.084099639113, 665.137686644846, 665.453027787394, 672.704626469928, 657.317108014966, 671.328468063576, 666.190311589404, 650.638844039984, 688.462568140288, 680.426027388701, 700.265499584658, 673.55589954981, 668.837418310857, 669.40046992114, 665.944269285812, 691.575999649701, 656.779731479102, 656.188939352283, 689.07670716119, 645.634707899976, 690.169282610007, 676.798350579522, 645.205078587362, 710.657330643566, 660.937527545012, 674.981087156101, 673.605705440516, 674.788394842509, 671.818793019491, 671.611022292654, 677.485478959953, 670.276070923968, 665.65804469968, 698.672765747421, 706.023846740125, 673.741441313475, 686.052180427359, 669.318652581356, 662.621802851151, 626.777260668272, 687.329772618128, 678.724872372345, 692.724560728429, 694.371566574737, 684.070413024343, 649.013078553276, 636.929821661174, 679.721823619762, 664.418216144826, 678.325528978313, 645.132765648233, 685.616994849447, 656.833663510371, 659.663390107665, 685.162956888787, 683.036127462679, 663.865118363409, 662.658196177423, 638.470882792626, 646.702191765351, 675.36014403605, 662.613263425301, 669.247856384443, 659.717150018468, 681.627877433205, 632.490816904052, 706.460231545433, 688.750019657428, 657.869513795552, 656.501727585978, 672.104371618984, 659.901656922047, 647.425690335728, 685.643097300722, 677.243300071816, 656.851824431367, 654.835908720463, 687.437428389791, 670.444185077311, 668.406961714615, 646.136282810681, 679.264970637285, 693.660254389494, 706.915069383925, 693.200756788524, 689.437081532645, 685.448198593744, 665.48856812815, 675.802955861827, 675.403429345607, 666.398832464958, 684.803466394752, 654.154793025768, 661.875730034963, 696.213194111295, 685.185474178127, 689.919965666507, 664.03498912596, 670.435899066161, 683.327529015219, 668.648434233507, 673.679553741971, 647.836411758853, 707.583737681254, 677.732890484327, 661.68349688793, 677.541337225676, 669.856801422967, 650.649374599963, 660.30031744682, 686.146335696852, 674.494568972564, 694.795323158503, 694.9284050855, 679.55648136649, 677.273216843957, 671.815997098032, 695.55080370325, 697.991449419055, 655.392281772712, 665.386987296575, 675.184341459173, 686.770183893025, 657.829725420839, 693.984235808185, 659.892508694552, 671.057824373119, 645.761583877279, 718.901097397787, 682.052390931014, 667.219921633915, 677.989418786995, 669.894772611909, 679.739931493599, 654.554115613697, 676.499712966805, 647.220872378389, 687.354479658808, 660.151508297498, 679.149476209549, 699.385752994961, 694.648187743544, 663.313325571664, 676.027566484584, 670.638722232728, 687.983691749541, 668.678688769807, 669.491664999975, 664.543568612748, 686.982814336618, 692.486996257322, 664.020720333009, 688.003457146293, 688.995121241472, 677.172114146983, 690.406564515234, 681.722867492273, 681.667704175649, 670.712887613079, 656.897391509731, 665.99889969217, 670.645050964491, 622.4802547027, 658.77882515368, 689.640449543824, 672.784790843325, 646.154570291381, 652.86933812621, 649.644360555713, 664.819362190566, 707.721438512372, 686.73325897304, 685.960333001951, 684.734521380314, 685.738162901356, 666.676142451374, 689.213923430928, 661.228454045432, 638.018440672012, 647.17316915355, 655.707061003565, 651.675143978025, 682.955853912811, 668.572467867498, 648.735270572032, 638.473261623158, 684.215667434475, 672.137133576028, 639.572170303858, 685.901334559053, 677.424701216498, 673.035639893681, 679.530512609503, 633.249359313875, 671.043592848604, 651.747661978583, 654.268111658461, 676.316398943227, 669.056819247021, 669.181839684297, 674.086837409792, 650.159954352642, 689.959045080247, 676.195422974529, 662.356914678901, 664.363965816237, 677.707744549042, 658.758131221303, 653.688459394094, 660.875379117191, 654.675531521689, 673.59485661949, 666.717277136989, 680.419268855779, 674.51579364212, 678.24806925322, 657.705549028419, 667.697912169591, 659.369513053708, 676.163296125608, 645.188246902672, 660.031470326075, 664.56461262506, 701.746384519751, 681.042197358263, 683.492700253013, 682.428220776537, 693.185410583014, 663.529320609947, 666.473581809987, 669.963876520888, 669.689086220268, 683.724169855763, 687.740621048144, 649.991829944915, 653.971305312515, 665.556826039196, 697.571146474076, 646.147451600422, 659.54809227726, 670.125875640596, 688.264762555385, 684.112953256425, 643.596696517226, 664.90635596083, 660.163944145535, 709.507510541997, 629.77622813767, 666.19706796495, 679.954240734183, 654.232077480323, 667.591458356545, 654.781314113962, 685.431330620999, 706.529053328241, 663.193285296974, 686.700300271742, 683.609951521914, 656.454548837608, 661.091497433034, 673.830768036516, 630.601736495052, 705.425931928384, 686.771323057932, 655.371606522284, 660.595882713445, 681.921466977869, 678.148526361757, 675.714395786666, 648.332908058571, 627.37631887922, 673.102296004912, 683.212130141, 684.786952852676, 677.371862877347, 659.630593731207, 644.761576893243, 680.436395078799, 677.403835994592, 659.57288531747, 674.22285254295, 680.804757064652, 648.68344272656, 658.140423018871, 671.547918729373, 695.342299131757, 664.064004883859, 670.313240786354, 626.927731757602, 651.427317776465, 651.278466185395, 650.488750146997, 664.407509225792, 648.634506540336, 663.333380602697, 667.673089516008, 687.941313153311, 666.117474371227, 678.380469179752, 678.621144614588, 647.123214231975, 659.647242762322, 699.950967714673, 673.587906553095, 666.372271584652, 663.675139400297, 668.449505447364, 694.450729045429, 680.355075661033, 641.367662979205, 668.763884130126, 687.2935260492, 667.701653495374, 639.632945954913, 645.35473108228, 641.443076782303, 708.537090580555, 689.078336422192, 660.979704166234, 663.974678884987, 667.18664470957, 658.575794437152, 688.128602297364, 674.324477484401, 641.772931387209, 697.73117724201, 656.913340172734, 709.779140143184, 655.748021438641, 643.878576386571, 673.298628370988, 678.70529565277, 678.166056645904, 661.063998541868, 648.291477603212, 671.322931174071, 679.521380621793, 648.700734224721, 687.742234881066, 655.316658154521, 676.724260926163, 653.446368064176, 672.273466041893, 654.799160984035, 674.352796057648, 701.380867557235, 714.970925632142, 671.521882110655, 670.985858351959, 666.874684521393, 688.2867773219, 685.09353599018, 676.568528622344, 649.209388042646, 689.220536932237, 669.52825173392, 663.362477000736, 695.243388072154, 654.402033041065, 644.656444426698, 700.531662205664, 670.346678945475, 682.387382117349, 676.085310156051, 673.934414143112, 676.5008907896, 671.569944357918, 662.0571157214, 644.191981080447, 683.813961808423, 650.606552314858, 672.220479084731, 687.709095818887, 680.631724374408, 652.489950254633, 658.483177643124, 675.625974735548, 643.34651862832, 660.750457930251, 677.299331708939, 700.685898738815, 685.384784629899, 678.330287088649, 665.926947960883, 658.537095361094, 691.880708596269, 678.313411276325, 653.568742915408, 684.02353025357, 671.965543488754, 678.094482025834, 668.562060559722, 673.776383288516, 660.372106019365, 679.954168117246, 670.940279300096, 685.184009016699, 653.883653459441, 687.204089436726, 697.461512847864, 648.989607252745, 679.726780163868, 688.584974012964, 667.592957072004, 684.558036828265, 666.621556366528, 675.892201740471, 666.220748036253, 656.061849324205, 696.652503195224, 700.294344543671, 669.146755312087, 671.654974624473, 675.023934654971, 691.915883004036, 652.972727449592, 675.323623148865, 656.207280346541, 670.455409357917, 660.850462731656, 680.174208893944, 633.451143941624, 670.19022495875, 652.857566844334, 678.964368533709, 686.550105402882, 648.411174759334, 667.06547287371, 678.480735516826, 675.928510572136, 655.518233599107, 681.013503412667, 678.164276085758, 650.388474185011, 684.655532257265, 697.468812691038, 665.450014383934, 654.558630324944, 680.572486985196, 678.536773993863, 673.913798373585, 702.823039894283, 662.402210073196, 676.945416929566, 646.159278540337, 703.807648899263, 670.347522426016, 664.80220890469, 665.850395092431, 680.966058830951, 655.523112438556, 703.686229983155, 678.853247912899, 681.645277240846, 688.551373074316, 662.073904750841, 675.470551629361, 651.953891518137, 692.442362115997, 684.161658930781, 630.721550592019, 670.114560708597, 669.309028861821, 671.134577693336, 694.572449846879, 673.742893111996, 666.586274971624, 707.390248259036, 705.511690470322, 690.208139599144, 702.145634537605, 675.858371577702, 654.784257783386, 658.427909871714, 653.572909487829, 668.574504675281, 667.149265860039, 663.532104704296, 682.663594436417, 679.93288975215, 657.845940931585, 673.534843984944, 678.338334245057, 662.150263890943, 670.570712650636, 646.41947561857, 657.626053718145, 678.703143784542, 664.622624672274, 670.519673916147, 648.121545871377, 674.67480772157, 640.831722088314, 698.843256785338, 676.338325682421, 685.36370811295, 688.653179554871, 675.854708487962, 647.852835384765, 649.528190015263, 653.924911090793, 639.727849340199, 668.634801623371, 668.739986086312, 644.481120862621, 676.457895973475, 681.570089126411, 687.89351618796, 674.297071139944, 682.145983745409, 663.993051477273, 677.63063584315, 695.751298111041, 674.489364900786, 688.927743063403, 689.131740930158, 668.110385722047, 687.541585499738, 680.013454082749, 681.813494910009, 671.486112377803, 652.189149232834, 667.192900455971, 651.695742356739, 692.361872913905, 674.228630510094, 671.342580298962, 664.016784415672, 711.798672758386, 684.754269813063, 652.343234867387, 662.234827644729, 681.299753478111, 668.278415913607, 663.555838437993, 675.865934966619, 684.581011320062, 695.113388612506, 660.561874793651, 690.503669593718, 641.28908579986, 656.928304657726, 661.446947514646, 683.233971611684, 676.692681495905, 703.278284617953, 679.694098042792, 693.453527631949, 682.131224848685, 642.244166332683, 680.908178120253, 679.15851413852, 660.527273512405, 676.578392691552, 674.852909681593, 677.512802916822, 680.120190886133, 656.682539309897, 678.742319549135, 662.984738958231, 645.780056027712, 683.979434999608, 651.371867900511, 678.20081845128, 641.374857973068, 678.531272395564, 683.609856765988, 671.530874978155, 687.662712427545, 698.352205536573, 685.66021040517, 671.650966358041, 645.3036975052, 685.101947920444, 693.38431683852, 666.351287356343, 684.865376693606, 704.63828141778, 666.044377418984, 682.038772685325, 659.314119780162, 704.2504723443, 645.999056862776, 686.928289282417, 671.547828608376, 640.327738021794, 658.019748890615, 663.295862846004, 635.720355797418, 666.986660679108, 675.226636770121, 647.05939118993, 654.736877291651, 685.147643293174, 709.274661897392, 667.893377963568, 695.40217017176, 681.990261607941, 663.234750625225, 655.856613297455, 666.30994196703, 679.35819083311, 660.270989735152, 668.18888435136, 682.327637286347, 665.486584821384, 660.298161517019, 689.067809270707, 701.427622360289, 679.527916905916, 637.462585218774, 650.736421593474, 671.909223467706, 675.918381673923, 670.655873041809, 663.333182788245, 672.194163552449, 703.880472236042, 659.476754473122, 677.311752146202, 671.978299237018, 693.193937369094, 666.10282307696, 674.862463009399, 681.732564954447, 671.754256829983, 690.342079271529, 710.865258113238, 681.105305413061, 676.29859609432, 675.327356796344, 679.364853299316, 680.001168526591, 687.854383598546, 667.692271457224, 670.98198225697, 682.137324691214, 654.442746483952, 642.282970610815, 656.021201223813, 649.347011460804, 692.155663538159, 667.260214782749, 657.964882376533, 668.695110235689, 674.68818166244, 672.036891841299, 672.121813378294, 655.778624660193, 701.952024246474, 685.507791895242, 669.53449311646, 673.542180149893, 654.745428596871, 625.667518304039, 687.272660624018, 647.582867648351, 663.160560575966, 669.596944365278, 680.296017902601, 678.121223839637, 657.235750446645, 653.272862030073, 722.119353870933, 692.843436766184, 631.265528753887, 655.369280742287, 669.255402268007, 640.370677605006, 682.878967409524, 672.820231360838, 687.292159127095, 675.848424895522, 682.043813367684, 690.012217236588, 676.852820443406, 695.926577072447, 675.411914318958, 684.437492931543, 710.989844411352, 670.198285621539, 700.204748608861, 663.202720476441, 658.517127822238, 647.045173254148, 647.765615953085, 672.95534690729, 677.172683851085, 674.133117228667, 655.462998949513, 673.017304292927, 680.234219052426, 696.065055600257, 636.648773970377, 692.284204150165, 688.258000241907, 673.608751619358, 649.228413273938, 647.259154175905, 648.241928373398, 674.046820639698, 672.141835692935, 653.384724594195, 684.203828012907, 679.40225298846, 664.699782290323, 674.549793958798, 665.647164989344, 662.521465724294, 683.750954148791, 679.549779986189, 669.840474893124, 687.380587955577, 675.906057852613, 685.735684405916, 668.061271527332, 665.107149919838, 659.618268787741, 672.839496382488, 656.86853194695, 695.188888272822, 668.348446927596, 677.436595208942, 649.557409467897, 655.322346045784, 692.879794794198, 668.854781634143, 685.99916721057, 657.022567136429, 677.59285155445, 687.912293946218, 667.183760508489, 659.826397045417, 658.109629425268, 670.906319736978, 665.291716267297, 706.507640896912, 662.559820351319, 663.125466424192, 651.589016565767, 683.33222246739, 670.025277429447, 696.499343471494, 688.403490979779, 678.011007175566, 686.300477090432, 687.530623800634, 676.392477466157, 684.71683757917, 675.173529221537, 664.936854976726, 685.375273932657, 652.945938937602, 658.637284725932, 681.026026900329, 669.731923177749, 656.67595118338, 672.408654892873, 664.12813838023, 684.343386917818, 685.998984654467, 676.094677691999, 688.31893756265, 694.438115573583, 680.402580906547, 674.822204289959, 664.13445040195, 714.10253994961, 660.875980815745, 681.071516743494, 663.473929242163, 699.625533490075, 711.701336309608, 688.612469073652, 663.725190683526, 685.870645324071, 681.779562257559, 664.755379784563, 638.21084064991, 663.366717495422, 683.733949861494, 675.770581889261, 694.471616698891, 677.572682300197, 669.68391935446, 655.1457392626, 679.400835605761, 691.275089852195, 703.606883672607, 671.069618628936, 630.545464911951, 682.054003401161, 695.113155190124, 679.6206534096, 686.991550328541, 662.822565115265, 639.304979450724, 678.912203861707, 663.306314201502, 688.576659618823, 660.810866746093, 672.435240073522, 642.827167308864, 656.967879762415, 662.344555498288, 670.450736453606, 657.163541708112, 657.879492163902, 673.704078967761, 670.625371673573, 654.912719441367, 673.327225808816, 668.058993097979, 673.807416435786, 670.719115729432, 650.631915012436, 657.633323287432, 644.006739876482, 661.347109556062, 693.614409145475, 656.054040764067, 672.869408784217, 625.327364877518, 627.350000163521, 692.189596398191, 690.654153162487, 664.898035454803, 684.762431940783, 652.403326544494, 660.866959534786, 671.474489034546, 678.421833803409, 670.452956014851, 675.081115954733, 650.495434574641, 699.600461170928, 678.637028901232, 667.366575807161, 668.305708510097, 622.907652268053, 680.877109400546, 693.914316114347, 681.189656285526, 675.164304052999, 650.368763165143, 636.910764611952, 686.521467394174, 673.053956776029, 652.613685790229, 705.88769510604, 667.670579679005, 685.734361565515, 631.504840723649, 654.972578129205, 642.765781187398, 625.028802392921, 681.793561243354, 692.643082715715, 651.123535202204, 668.563628490002, 676.781530825864, 694.448850348841, 674.789912941676, 670.182695717347, 668.356267088177, 678.931075998626, 643.058397154495, 652.186622663421, 648.897913312643, 669.344020774909, 681.08097001593, 685.400591992521, 663.663986526368, 678.16987320627, 669.456747136648, 652.819134581243, 671.181140796704, 667.16048384395, 676.728625310704, 670.876100316278, 711.402116712323, 692.026960569178, 673.706909649799, 671.465214599098, 680.280957173375, 658.586024142569, 706.607119069012, 667.539190550104, 658.913003167263, 660.040920682256, 691.41075723278, 688.613099836975, 669.343846938194, 647.615679455328, 654.590992986171, 688.236214051967, 679.325182506309, 680.789731052107, 683.738828572766, 671.768849075852, 686.253496585567, 656.289134271857, 667.667634832744, 658.547246196294, 674.803761984006, 710.721225157438, 653.444565043078, 661.793115875759, 672.336132856024, 650.737189696493, 681.680325324643, 649.601886905448, 652.038574231729, 668.058977045319, 676.17794527886, 654.119333273659, 707.202338043672, 663.965010967931, 668.886198697116, 643.357407146224, 670.745826035323, 649.682199711446, 670.791642465528, 670.918466588914, 682.158280800519, 674.591957716611, 694.077169318554, 662.525883744602, 647.366504760776, 682.60009874482, 666.423237937144, 675.690279025515, 686.574689206159, 664.273508930234, 662.690891921009, 677.830950468399, 648.64969314617, 677.478127886697, 657.974155247199, 658.442841439161, 680.556111508021, 672.487489064385, 676.379320548874, 678.153593345948, 669.244482022258, 695.437219080853, 674.051138263833, 669.827069700597, 688.918830983404, 665.105021505455, 639.426490342548, 692.574240399197, 693.269998933281, 648.529103166566, 649.180935145828, 643.440712744646, 684.111200543753, 652.780930682746, 669.069318223658, 654.80945561677, 695.037812638963, 712.773501876211, 670.813096620394, 653.757768397303, 642.537470508552, 693.527176568791, 670.006415202893, 685.652789640977, 671.980635530054, 662.154733695277, 678.383677041705, 687.914782350893, 660.285209435988, 664.115159344971, 666.070749520488, 659.529756095656, 678.746857008427, 708.158815288724, 693.612086948886, 658.544033670571, 683.082857929779, 660.84143913181, 687.075982601799, 679.584857573831, 694.600016518949, 666.846286240831, 675.663148646643, 627.125127987591, 653.359017067237, 694.939723209061, 663.187904642555, 680.151410493462, 675.120398872105, 700.085796264482, 684.743956047246, 651.695660495492, 681.52399189041, 686.269657850183, 663.827171305201, 694.384957073889, 698.208048735558, 691.336314541644, 675.421727238384, 653.786631419177, 667.62713774612, 697.58861900377, 680.84633759509, 641.559059401805, 646.195568678662, 649.465965630236, 646.364948823527, 658.60713376871, 642.134091588763, 657.333381074256, 651.74974828719, 666.741366278015, 658.118077645355, 707.661793719581, 681.884890556485, 693.103579375114, 675.064516997562, 665.413202224869, 676.239633770589, 678.866492169935, 674.392971119119, 688.405042801474, 658.09768987285, 671.4838253366, 680.734633807374, 664.592309575904, 665.842826637704, 674.155076456583, 657.645599220048, 664.617519543086, 667.566498668015, 683.055367381883, 688.045296866147, 658.094537509712, 693.179601219822, 686.212919626291, 677.939601826088, 665.718842139499, 675.22948382497, 692.491480380686, 641.681127574068, 684.21974015366, 687.308053099156, 656.360701711235, 692.549523465656, 642.491951468177, 653.730914629281, 669.506999688983, 679.242898229739, 695.659124824136, 660.252204358732, 702.315554251691, 664.380382449932, 669.413593370009, 657.851258796091, 660.603420120725, 663.750771674015, 663.301283765412, 686.240100749021, 648.081717233086, 640.580350558251, 671.707777168165, 676.383911540507, 650.946805373143, 648.07987667422, 664.427519619607, 657.468361232834, 657.555128194354, 670.070059753959, 691.869445979136, 656.665312367878, 683.832467528158, 653.180097286494, 667.568180909546, 673.9721016307, 684.391939055807, 684.917488194571, 683.26194357529, 663.081260247038, 681.6469408288, 648.366704617244, 674.091727174197, 655.487052904878, 674.431703654934, 649.104400991696, 673.773428866721, 658.632756169389, 710.70207796915, 664.00786334962, 678.786537552519, 650.984971903929, 684.807291607646, 679.489134237953, 678.325804205613, 708.378867080545, 692.005914252121, 668.645437154416, 656.678466557475, 645.092342016927, 660.093226539927, 666.504709155753, 676.518023386687, 683.23999083768, 696.376599632179, 679.716312374175, 689.950266033245, 683.309292569241, 661.366435816491, 669.162078156284, 673.438657218136, 662.067417448829, 680.905856350498, 675.202687130318, 692.976538377578, 677.856264943593, 666.882243643956, 690.126811891248, 662.828256080362, 683.655901153161, 676.933875915143, 703.880498334849, 656.683260958776, 674.304476287106, 652.571930610515, 670.130683609259, 680.440307126191, 677.306293831333, 648.996940194161, 630.793197860539, 682.547033960128, 680.41936172672, 659.954152146452, 683.289811897996, 691.422804670025, 672.16362171662, 671.455664642538, 651.142056345491, 669.533092179522, 674.844092251468, 722.998521648723, 704.184071602246, 659.891385472269, 667.942093852658, 675.303488249951, 654.454593794498, 709.359802504003, 687.536331315592, 653.452999262827, 708.065623049589, 678.05859305174, 677.961697565069, 667.627138228879, 682.286637635639, 677.419729123935, 666.927436739959, 646.435509196381, 700.565039381197, 665.38411271732, 679.574299171274, 671.193819500505, 676.540537612251, 695.417519099366, 667.249933795067, 646.328374935812, 688.987773284215, 659.404553297312, 683.593154086636, 663.1862250476, 645.415817231164, 657.388906640431, 695.429645170485, 679.697808581542, 673.279947033909, 669.404073008638, 677.546081101694, 649.908962854795, 670.796248405802, 712.284252361871, 654.750134857602, 662.322007818507, 670.026824612911, 693.653016947032, 695.606601613984, 668.459168349172, 685.767080316359, 646.682411035721, 691.244435154805, 667.034799347327, 656.355076110674, 667.064202066625, 682.422470273154, 690.590158660252, 676.118453341664, 679.359055658969, 667.987022949149, 688.706780439324, 658.511544187621, 684.134428334781, 668.599384964785, 668.319971625166, 674.88257651556, 696.722010504434, 701.91901244978, 636.787593556358, 690.147841693049, 673.330312137463, 682.841006695892, 685.174848937473, 653.179363985077, 672.082925973235, 679.586186182865, 661.981943740895, 663.523773248857, 699.639253062572, 663.884139929622, 628.907453694549, 676.024391546557, 654.573913514495, 686.070638097865, 668.655877936209, 668.001558323763, 676.716174920518, 698.928492829727, 659.894009326069, 671.722455237142, 682.979745913986, 675.916200191808, 684.795455864579, 690.635036491225, 690.631964563423, 674.426139149204, 670.839484451137, 676.502006903709, 674.162348742526, 695.220060881655, 686.97431873335, 667.946303714496, 665.080962071735, 664.025263008451, 631.119411907583, 671.187037224249, 650.95103909934, 661.157830770409, 652.907819818901, 678.749030711235, 689.377101690158, 683.836194629811, 677.627171896879, 663.071543579341, 672.566053296248, 687.873399564984, 688.057054112186, 700.238705832746, 683.704986207805, 684.56406512904, 659.143195362734, 647.544975784278, 657.770171309978, 653.83819743758, 686.172037923215, 657.09115544194, 675.768942011851, 660.535342395304, 667.847034628627, 680.556014719994, 643.994092914834, 677.75538814334, 667.59085213742, 688.411129424617, 679.175220203423, 689.233882949989, 683.966244332905, 675.198003959414, 637.474527548353, 686.335038740988, 716.40103454331, 703.18489571016, 677.10606799281, 635.631909362233, 669.494706580671, 672.371800760979, 647.273527051806, 693.240060917023, 662.927810627897, 660.197775695801, 633.322618638511, 670.432873634245, 663.176246097297, 658.31266141936, 696.57892294561, 679.537298679226, 658.405089348241, 691.926870346298, 663.956113706146, 659.449217352154, 663.413365057013, 688.955577300651, 653.577939359529, 693.512968598566, 673.048010479659, 682.374796504478, 645.288908106954, 684.792767279273, 695.29830034589, 652.9412180147, 674.045719547621, 673.823734421733, 692.665870613834, 675.117679363416, 693.616007097202, 688.733024288269, 702.018164373393, 661.925876045314, 671.881320186504, 673.513129380756, 671.422918553488, 674.612407912633, 672.249772164122, 671.86308282748, 636.386621004631, 691.931562290902, 682.599507276185, 680.535160478202, 684.662233109, 666.416946862825, 716.017756642287, 675.492077308708, 675.81870557618, 659.97229432759, 656.657725035751, 687.473298486226, 666.187467210912, 697.964030044057, 658.994458167169, 675.093938756082, 645.246213518613, 644.287177467652, 688.075723907224, 693.52809069763, 671.155198125454, 668.702603456569, 648.038407541301, 690.902850800985, 670.898434714097, 656.048086759208, 684.946844556332, 666.426858176285, 676.064159232029, 634.30864246363, 645.164740553949, 670.203433255151, 691.835035605838, 660.541374468747, 653.629880364052, 675.079562973057, 684.596770126933, 661.178331682896, 685.351307507912, 665.633758711622, 652.649844950095, 663.891261253317, 686.924178843685, 651.89117283347, 672.215988595409, 683.716497642471, 691.337416583433, 644.481373678031, 668.850421372885, 683.528878801481, 642.475229402395, 667.961434930732, 658.449551791835, 696.097977956756, 678.333072814622, 678.169423593372, 673.556842126635, 671.44933395774, 662.991836944006, 674.787139727019, 677.489765861287, 676.785417723968, 677.397415937473, 650.406566427098, 662.537324063907, 667.68951963439, 688.091143820041, 691.297877006476, 672.91752276481, 686.808955547245, 676.24965256858, 665.545114920248, 694.313479534118, 668.986278787694, 664.593297313062, 693.375517613302, 691.945913580353, 686.863618267579, 661.562021303342, 669.669642284581, 675.167016868325, 677.202690752796, 662.388555401767, 673.190036126209, 685.424828613323, 709.782206331114, 691.732558555237, 655.202557860353, 691.177337943672, 668.870104774468, 661.850690843652, 681.90837936497, 688.556234741619, 676.995376419486, 656.335814901692, 696.710817977935, 665.518215622503, 641.467730006037, 689.029377045709, 641.688856407746, 674.942457453655, 671.329885370669, 685.120825508117, 664.335964152558, 668.545801094022, 636.726263451123, 656.067464976807, 641.853710213555, 653.150362089102, 684.887011396377, 674.077386781365, 679.016146725924, 682.279737937228, 692.542002879577, 706.949645520349, 681.860715352154, 653.874855721017, 711.495601466707, 651.784033901929, 676.066735252487, 678.045003622776, 666.858932194967, 706.68710489814, 667.682192010317, 676.891880968705, 672.060989074923, 659.714234960821, 659.054195703979, 678.043612544056, 643.489036031481, 695.01589278749, 695.496016965324, 652.048952350585, 673.377925360736, 678.401440114642, 702.168305665513, 653.91124525382, 670.973513408861, 676.563522626156, 677.198555383943, 663.150812325293, 653.183741824829, 679.113566603449, 689.273139388957, 666.679324892681, 673.700012482737, 672.212799515119, 678.475169933257, 684.280934416106, 684.555414945466, 670.778033105389, 688.026901807518, 664.577171966133, 694.385531580979, 673.4907774415, 666.123835240126, 674.882424529236, 652.518606545598, 680.792217319797, 700.66208590851, 652.378425912545, 666.301118313479, 698.292465898389, 669.434647063107, 665.806848953699, 687.984295475306, 651.773056067882, 660.046214529926, 674.405139743163, 660.15636093161, 635.725754570888, 676.046551687642, 674.457397046356, 653.227075722038, 659.68741458568, 631.956914949253, 689.790716533323, 658.251582177625, 661.968116043864, 673.534777295315, 677.751580003141, 694.289297279627, 665.521535190151, 665.276078717936, 649.51018322027, 682.853651757705, 671.854501115677, 678.912720450507, 672.193413003289, 656.653688692342, 671.722903936292, 675.780732873263, 681.175171914213, 688.39267132758, 662.92470586555, 661.608227182181, 642.672531923497, 678.682745183613, 656.195408044932, 651.619366576198, 691.433188349901, 693.299915077167, 672.437798995374, 678.713152256548, 669.991682479654, 686.965501704851, 690.659570828908, 690.316563131743, 652.980858535061, 671.304951782443, 676.031934209508, 697.201430868819, 672.076838977855, 680.979640504304, 637.068271134151, 706.922894381317, 653.419353967719, 690.977561066153, 694.55677243677, 698.538087381796, 693.362972878468, 661.921195754473, 687.922332862519, 682.918337903884, 676.735518068819, 660.372225994831, 666.228840367996, 677.640566060033, 644.925615703955, 667.279314714421, 680.912646348097, 651.201520314356, 685.084855817606, 695.738063745852, 646.558608993536, 630.559843801542, 685.013678566072, 667.01304040294, 701.591083771205, 667.447544096601, 657.562098460907, 675.692323716156, 673.694809213747, 684.785232452212, 650.824100803091, 658.106144314185, 671.072585592854, 674.584718145731, 649.413034281641, 649.356036709452, 709.774319139289, 668.348840830222, 670.110905055629, 653.632070237617, 641.612154583281, 671.480746861411, 668.155235507792, 657.115442606151, 666.607218542425, 657.328963465825, 669.400454935194, 678.329040986436, 671.610363265457, 681.549734155999, 669.442101913742, 675.636341635122, 700.763268508396, 671.034111598849, 654.882195876333, 658.9853961355, 717.446628503462, 641.437633942628, 696.022786104761, 698.367220146616, 661.116902697164, 692.703528007232, 667.855221217099, 714.295637224485, 668.918393894812, 699.004079882727, 672.166007782693, 646.702311096573, 680.503272283041, 674.556151142113, 676.792853049823, 676.890142240039, 660.293538742143, 654.732326371419, 647.894657693043, 630.604954498385, 668.770837119095, 670.661227386308, 687.305353447363, 664.232085612307, 657.478852583679, 686.710860027789, 708.575386760536, 665.114150476089, 664.608634823336, 648.381190174659, 686.22047820494, 675.257974333056, 681.68504431489, 654.659148044956, 667.365554221403, 642.921239991864, 685.799525212545, 718.40693367469, 664.516538721422, 695.416839244828, 655.341176545498, 641.800994224364, 665.040873849524, 677.983336707045, 644.378268342816, 665.314582139207, 673.346239902154, 655.097783623463, 670.675872432256, 645.053860062339, 707.060003827599, 722.854899566179, 653.594169653931, 682.987404001697, 648.609291993853, 673.405755771436, 668.108541935311, 693.41234630161, 670.268690511257, 642.009878474038, 695.127217591966, 682.503553747217, 689.327515794428, 669.388745469116, 675.650756507633, 653.321337668114, 694.208514414758, 683.534135966256, 678.115485085947, 684.904998536501, 685.031135884796, 671.611788628952, 644.00432430783, 663.062662333168, 656.902083378156, 681.707869965708, 666.051307812287, 693.887874610323, 661.714790486031, 696.728557081968, 680.90916479687, 683.993556777041, 667.978553466097, 648.892609909818, 663.210424272824, 669.926799026813, 669.939594173665, 689.080810392227, 657.234548660371, 650.79526653064, 645.465729432458, 689.4924023054, 659.06908393847, 672.070096303493, 696.363434445673, 660.361143564056, 682.426143468233, 684.415852626839, 711.399678965676, 633.656149564654, 677.892580513562, 684.06382252735, 695.786500168182, 670.834191663107, 685.761132006752, 654.815724125777, 650.5000343123, 673.95888953133, 704.956916350515, 687.145570832072, 671.029050336216, 675.575532269633, 655.91883203062, 672.861955774301, 677.053104593232, 681.388875225218, 669.098789670153, 637.858914014221, 668.246434823939, 656.157454695539, 656.29289674739, 670.448006362895, 696.811510968943, 651.198549563682, 672.508540870106, 700.145904303342, 660.275339974262, 657.592332132501, 663.729434719688, 666.754732006094, 656.56506506841, 677.367657449991, 696.461537143528, 675.770752065424, 663.622204125139, 660.217186877898, 670.413020055043, 658.539314149928, 662.27412097897, 662.845710781031, 638.556612626407, 654.238013392851, 654.999728469884, 673.327233645262, 662.431289008883, 687.920006042633, 669.530870088621, 642.661641416227, 668.524404113575, 628.586776267932, 688.04069485535, 690.576954302658, 684.639401940319, 682.362453033519, 640.932618978437, 670.556516360798, 663.920096839195, 687.138205628185, 683.15000920495, 653.775752087513, 676.9781200751, 708.872923025218, 659.339961376508, 655.606981549602, 667.55392256589, 691.256636289632, 663.713694913084, 658.737644482068, 662.550918313865, 657.734759319526, 660.210218641056, 687.090566772651, 657.701207375378, 666.86789856702, 684.354979463009, 694.63809032745, 653.43028940558, 685.014627057081, 671.830410974902, 658.553950148675, 712.545672588209, 684.612875334103, 662.003414153558, 671.675041635502, 663.916407080062, 661.405775266888, 647.939064391689, 683.358650346189, 663.86488065715, 679.59126401592, 659.3165821398, 690.209719955567, 667.770751962057, 676.665485452665, 663.735355633594, 695.021128145026, 659.265651249134, 677.238124910541, 678.478906121299, 714.163450208434, 654.637956532506, 711.486271321511, 674.536738334912, 667.715249973114, 679.993171009263, 659.083121633681, 696.306677854819, 673.10390558863, 669.032833868367, 685.554913440255, 692.404001899366, 692.206341061974, 676.49603477156, 676.067598586961, 678.41070628998, 675.473524173591, 652.553554551974, 632.689615204144, 693.934838022429, 672.017379971881, 672.101320757477, 660.390679486583, 685.347194751369, 664.104100749392, 675.93902027772, 669.418197015591, 687.84091767046, 664.509798560393, 662.311770036179, 655.332976281423, 678.07187393296, 684.125499374227, 689.520814188499, 689.682009654133, 666.178283520854, 661.771107357773, 664.102365047672, 660.516349853967, 674.421211983565, 680.185217960069, 666.507770652583, 657.697118196618, 658.308042464923, 668.433762526149, 673.177684086307, 691.164423189294, 660.495765956972, 663.083915135944, 694.619702208648, 672.403414367488, 678.857578319512, 662.653061618628, 649.001035613633, 689.747032842621, 634.820220333041, 659.8204104703, 707.741103186225, 697.290716472508, 660.021839197822, 641.132301577551, 680.261952110297, 659.421276453662, 637.675518829045, 666.286124324812, 673.625019777615, 674.607098347302, 671.781585073715, 672.04356934479, 662.171517595941, 662.963535192879, 664.411095634566, 669.477951410868, 660.568141979282, 680.002672625692, 646.560083610137, 709.535101283066, 631.327091055619, 689.346354131596, 700.34206549584, 665.545817195385, 673.79476791934, 655.340096532123, 684.638470170597, 664.15796338995, 667.346973768669, 643.203594231633, 666.057499217963, 677.912605761368, 661.175602396315, 648.003461291482, 698.40858414255, 673.923761810016, 714.9822837755, 675.92446962841, 690.804680353575, 676.340078833536, 661.233975385624, 656.683154551236, 678.799916277637, 658.729621573554, 680.910719115981, 661.312898443395, 663.980226738601, 662.481739404509, 645.928782564236, 680.616383159972, 662.221033861946, 675.423823608087, 683.742339634675, 693.344420567838, 672.135976738878, 677.484378004396, 646.100378045132, 668.438083390622, 695.483439738995, 637.271858155587, 667.653568046847, 691.119940960425, 692.151336208258, 644.67409738293, 672.020517389338, 685.942812106495, 653.64691745167, 682.970376989824, 702.155170697101, 653.246375214897, 672.83892426326, 685.568112532669, 667.029658424311, 639.029848034311, 687.26207781063, 649.942470314301, 650.952573791937, 668.45109884607, 669.843068546616, 660.435621330696, 682.896381682177, 673.748624314807, 640.421847519548, 681.47835058395, 653.470402815107, 699.636531262012, 676.62596445023, 680.450592274366, 677.702013708836, 649.304174089991, 661.765932214886, 704.118275030016, 635.945580012929, 660.110687085142, 658.97209231955, 710.970111528889, 674.805134381814, 693.161247600696, 670.220011804534, 665.604899739274, 678.195135630015, 642.869058291588, 676.567718794568, 681.102612516024, 673.160746939589, 664.079759887201, 681.428765022817, 683.039078515888, 675.514436715303, 676.930822484783, 688.905184183945, 676.688054932271, 703.855915548034, 649.258028399066, 695.448057414766, 658.053321942327, 667.986897801835, 660.188623888016, 665.911918498916, 675.539607013067, 667.852433152894, 680.61099647651, 678.475075774644, 668.46364027083, 643.590104527515, 667.791557068695, 705.557435951661, 682.706168640205, 655.194826277042, 641.653466498349, 716.666808078259, 690.399691871658, 679.969164660638, 685.688635175067, 656.318180444514, 686.505730373685, 684.082333572706, 701.582408035715, 677.270745895587, 690.035652727139, 670.684375676992, 711.33239295287, 658.553753556892, 673.117229041118, 651.378351729853, 660.065612394825, 646.784949007418, 678.64171453289, 669.228901948032, 672.431951138574, 674.262924869997, 667.511018372229, 684.645247461642, 673.794652810694, 648.353727818703, 688.989373569268, 655.414791478787, 690.242159590825, 678.593747475529, 646.597184495058, 673.334328873732, 677.731598165006, 663.880083969457, 671.006964769415, 652.247792936128, 679.388808504522, 704.153660139915, 654.410364215883, 662.064788098348, 674.304596442642, 683.720826174738, 651.394686387977, 671.037149374887, 654.637426945207, 680.640424135425, 633.065293958707, 677.724952753133, 681.829936244857, 682.860184297209, 676.064118886634, 670.976737166228, 667.432919182041, 661.485397904865, 691.578851268318, 662.431476753361, 715.445130766849, 643.583133016548, 660.844887001408, 692.685690111515, 666.18030678004, 683.558736191654, 643.383243962429, 678.478493872173, 677.979291053244, 662.575492070257, 654.404056932602, 645.782888109857, 651.777735450342, 683.570304072343, 644.514344464695, 692.558886009659, 676.957906910639, 659.581667904392, 666.718047078349, 634.827088700308, 682.958488030461, 670.406813168589, 690.89651080693, 659.243312413702, 692.896663590703, 704.843989423265, 693.24581227162, 664.983212273464, 668.026080771123, 683.808219770304, 674.112715141682, 690.023847184658, 670.324549716407, 695.921270806944, 670.892753572104, 644.73451659408, 676.693270882302, 673.761160955645, 652.56310080299, 668.666167111346, 688.381270061245, 670.22077802373, 651.103900514849, 673.585333147852, 643.404570538826, 659.139480483644, 682.851516358848, 643.149484770571, 665.713108839439, 680.066947168516, 651.342965884258, 696.656970559299, 685.358724291585, 689.666243941885, 669.904171041402, 675.603609270579, 677.944891650409, 662.251659917895, 643.069278138014, 683.338271607213, 699.809901219069, 684.393423041022, 647.428354644325, 635.516658259546, 688.266540532937, 675.760700358341, 686.603434447395, 681.578349919091, 678.628171098042, 697.765282152569, 693.199212770791, 682.490732808924, 676.961384244365, 676.207610150084, 640.410304607756, 670.523681346208, 658.705810020592, 660.124865663518, 650.001764465736, 669.233999791588, 637.974998865357, 651.946462603651, 662.518995462116, 671.482362522804, 652.647640048343, 667.832777424874, 677.316114349353, 647.331141601046, 666.610364101508, 658.437416747281, 679.865469109001, 694.901987080607, 661.092987647568, 645.727150726208, 636.120304322806, 675.489497292127, 678.366959837432, 638.439826662413, 645.887561379172, 673.473838220285, 699.760580522993, 663.944407049456, 672.78856126576, 673.099532848873, 650.606454821238, 658.179444972494, 664.652533748068, 676.843502033936, 681.86057937889, 640.708147650806, 656.197931299233, 693.743903303422, 687.341671241031, 678.190162776199, 643.55362616498, 667.849738296095, 691.652017939578, 676.249744438659, 687.435363665085, 701.195362115788, 677.192028103597, 686.793722003737, 682.017375768643, 665.194182387105, 630.92956052609, 676.019554336984, 683.335720533842, 676.321023534113, 672.080831891844, 641.085173896562, 687.71815616516, 669.529325362431, 670.710821299159, 639.981839298386, 678.317604060574, 652.259222635453, 674.834753683569, 677.028709285621, 638.363031271281, 650.250825396049, 695.298552354424, 697.126969191316, 678.88623807057, 674.525717077332, 668.936430006334, 689.818259695731, 702.023702326829, 689.881678530534, 683.133651369836, 673.397968597723, 684.46248130936, 679.003100844731, 667.080594719876, 698.744175216617, 691.60575142058, 681.868083517319, 677.308186414056, 688.636163093778, 692.126869475882, 641.612111869225, 671.180657870975, 674.661162934618, 696.26646546645, 688.104916022308, 687.772526082125, 668.945412758251, 669.397869117746, 652.431232709421, 685.275930829711, 668.921570288785, 701.651663584399, 692.058503346386, 688.096006919627, 695.591297133232, 682.791227979817, 662.587610682048, 664.883390993469, 694.574518982103, 672.84824594974, 680.774798771046, 665.35797790334, 656.117214872121, 680.866150291942, 701.883375569409, 660.866661236543, 678.256350924525, 643.895345395899, 670.273674516086, 689.425915502135, 685.8618923109, 688.335879362242, 677.664361616422, 683.140111913555, 663.219030755014, 645.177658766786, 623.596974133127, 695.15099283384, 680.874518030696, 669.373295313838, 662.771967460809, 658.405909351934, 684.930208298393, 677.081027332012, 669.82366899103, 665.918819103265, 682.201013395278, 686.263342484903, 667.385605371009, 664.808236902733, 663.280487820687, 690.835619518597, 647.777529638664, 668.189358637091, 672.467031727894, 666.342573730528, 662.673981912156, 711.53476778643, 655.210127803855, 664.713099660675, 668.953218067194, 669.584970908476, 663.814658945852, 658.246602228433, 681.654873696581, 678.057118491393, 641.639914690476, 670.579377064489, 687.567275773865, 675.181621449942, 717.682693268339, 692.092556775194, 644.518242709392, 697.172798946449, 650.968962597512, 682.090876568776, 672.649271147645, 650.790230009445, 660.782681601727, 658.62564093404, 675.834102397659, 672.228980043684, 667.853788961306, 659.199973882882, 662.426616481549, 687.885063893213, 674.813933490907, 685.359467169793, 680.71095397019, 677.504844301143, 672.386017764127, 699.589148856272, 707.143570778842, 674.094637191009, 663.096774860704, 686.9191629322, 649.871296361669, 649.253284391668, 663.09272674596, 652.799080106305, 709.638431271499, 656.052736718213, 669.97516533337, 705.60070859672, 677.125291987311, 708.140221783862, 645.958893158498, 683.350603440151, 663.096600597375, 640.535914272191, 700.884610487721, 696.986626898183, 664.484650524765, 696.292149787769, 665.571368393686, 682.756332407016, 666.341231044551, 693.861632573537, 696.290883960062, 667.970353732402, 694.171425117104, 655.468934657514, 682.929175050723, 664.394217769036, 679.751892714321, 692.294054716351, 656.944343466798, 680.033473716318, 652.220976452306, 644.575601737978, 683.392514788144, 639.520261204924, 667.925420653001, 667.513779374947, 662.598265993786, 673.782069923525, 671.23633643608, 679.348969761478, 667.782767167157, 669.056815715699, 697.452181890086, 674.453451658834, 632.776937728451, 683.875701836184, 682.867892391815, 679.310036075372, 659.163980823693, 674.563360053512, 662.956823639325, 680.419554761413, 661.323331354277, 682.726518667111, 661.422625158114, 653.649981482009, 681.993661305279, 690.476678344974, 656.060149155279, 660.624317960847, 665.945258794198, 675.669470441331, 704.865033272056, 705.368836887589, 676.316851620281, 676.513986166055, 696.725019984108, 669.78920725636, 679.79263232986, 668.648929744962, 662.247573369146, 704.765946279209, 692.035381407574, 663.722375295642, 683.317161092939, 651.681587131954, 682.779338863439, 678.484365270677, 678.500493436905, 659.606486032995, 680.721245312174, 699.453336950674, 659.671198519685, 683.850425810306, 652.953264708737, 665.694412006168, 652.707710681169, 685.791519800579, 651.960590916076, 676.35889130224, 655.996406810498, 657.416177813362, 648.318589222475, 690.244227445269, 635.589746684616, 677.846683186424, 646.89991556123, 675.351691109806, 666.162406287446, 689.51644257294, 674.859612286928, 685.555516219714, 685.688813073296, 649.70819836275, 698.000511443659, 684.574171417477, 694.609764364692, 658.649201319718, 648.279788798302, 646.639772631184, 670.658021569788, 714.957332414279, 683.942194055573, 676.176475207735, 678.606184557772, 662.907381565964, 667.810489291877, 675.169302466002, 694.255314605878, 683.005338619256, 670.844276409707, 692.782260096902, 665.327564560069, 660.032244802003, 640.503231733832, 687.26677561001, 666.587103908088, 707.939227895245, 666.826563141487, 677.098014010438, 682.808136748576, 676.393153859305, 670.007848245656, 650.704567669379, 671.997849309024, 677.912530071464, 692.682948106954, 663.470964408623, 648.077605707779, 647.061502388099, 666.947835828034, 697.385486501036, 657.738356892176, 649.088009493991, 692.258326499348, 684.051320201617, 676.756434664993, 668.340071058867, 651.234654546916, 672.871805103351, 689.53685448344, 647.315613081068, 700.989920853225, 678.064039571764, 650.25851667305, 659.712775812093, 661.939902117328, 666.998801981625, 677.269505729257, 687.253150602202, 655.461484370176, 657.917750673219, 664.117975444327, 677.053126362084, 697.936176262185, 644.575279567252, 685.945949118278, 653.760936776538, 701.272730708913, 678.255264603768, 656.987553127066, 683.260224378398, 685.255157558657, 698.776824939097, 679.01333297765, 699.020709999127, 665.139866243027, 665.59818641869, 703.603558223113, 670.789722608172, 636.660039269405, 699.145902270075, 658.386629968269, 660.833958709637, 703.648406411774, 676.496476283792, 670.279396468581, 664.011295306226, 666.582143832198, 654.372927604095, 675.266034204843, 648.041834955694, 682.478719594821, 683.782156559313, 668.749636803863, 654.065969532005, 644.237231823899, 673.359208302025, 679.782814496763, 670.341149889122, 665.478725912531, 666.870705784543, 685.036922917577, 646.659780268002, 694.755001363386, 677.188199144712, 662.037219018148, 679.110960771081, 685.284806777093, 692.149428883596, 676.759216767595, 694.409851590563, 653.655667548673, 670.842291064702, 666.188830318135, 645.931556349018, 677.570494867016, 676.361980318662, 685.611548235525, 655.650075501036, 666.820251775721, 673.990295155318, 681.832394396883, 643.850615892427, 669.679962119567, 670.098290586785, 665.474670106522, 677.394922033937, 666.599730466369, 678.804344679492, 692.161101864169, 694.516284682093, 651.251897644386, 680.429232412519, 655.116154913317, 683.720314577213, 679.875570889063, 684.730096395612, 666.349784456786, 659.375593354436, 636.045916188197, 683.07782773238, 657.960507325466, 653.77439908584, 679.133758297918, 663.907201180723, 670.538292220638, 686.946335697985, 677.799466669851, 664.446373292909, 661.072073890097, 671.566799605739, 672.548047726211, 668.046349850311, 661.50105113371, 690.406239486307, 661.575577027195, 671.056667229597, 693.193913474283, 682.910873252811, 655.87435890702, 670.077434459197, 686.625163160112, 673.69317767803, 678.243466390863, 643.725453675155, 681.778626004473, 680.759492373199, 686.579778995442, 679.724536801491, 677.976674744853, 669.505697264934, 691.116487086991, 648.468834135838, 661.090456334138, 707.221098119901, 681.736691467675, 672.476702564359, 676.783808921429, 673.086413549856, 664.176050829914, 690.379593197064, 645.294250827011, 665.866634535745, 692.751313355425, 670.913712609285, 666.680393986008, 683.251615200567, 679.995489713682, 689.508257286328, 665.681246937206, 675.603879016143, 667.381057948237, 679.118035859265, 683.708774090303, 675.38604808594, 673.844576737559, 659.224672941294, 655.052035055563, 698.561536467787, 665.453646646945, 692.147832923886, 612.844956156965, 629.167752880696, 700.900795939799, 662.700709106817, 676.280956290075, 669.866030169086, 683.370676432194, 668.892884759358, 678.736888188654, 688.032186021349, 686.168824005642, 668.584097028046, 640.257874628036, 638.659935241875, 647.066699427969, 674.020340241637, 615.144431143743, 661.066117106089, 695.893460395746, 705.917168309321, 669.326458850358, 705.972589380274, 690.276311191874, 678.082766013054, 677.136364419988, 674.969317798593, 658.786854809641, 679.585603680286, 669.593455219974, 653.646221802384, 694.884058083957, 652.557357790741, 685.95029767122, 647.04366586511, 681.055118831978, 664.167569027415, 704.852452163415, 674.769900246919, 646.857906219543, 680.416260738478, 680.485551715767, 664.742554016333, 701.147697396684, 663.251791243628, 666.84697549657, 691.155597869131, 652.784067882217, 714.928283284872, 646.069322729434, 650.292158897798, 652.628240908561, 669.759705975684, 665.23628769737, 666.821555644332, 695.947801947741, 658.784234759953, 676.916270171272, 696.291437649895, 670.385125880013, 638.019031920085, 678.858100075304, 687.450079318553, 683.400095323442, 679.857771426376, 663.090069584907, 646.634137816727, 651.619118365811, 672.408228741111, 664.547807248415, 646.408727302335, 646.85104818839, 678.784148829051, 669.732398726312, 654.367046214812, 637.909673613022, 667.315962307147, 721.010048224165, 667.42620298026, 657.619619911877, 656.736263952795, 686.386005337228, 676.68147936636, 674.447602894565, 690.702066623694, 692.747824754337, 670.535835944368, 719.417121383497, 656.431964622642, 655.137920916327, 697.200066046341, 666.205785221728, 673.242753912296, 662.238137982988, 668.86461848124, 687.509737019195, 664.280586413488, 663.924741242227, 644.10045895731, 655.776758108395, 688.735086021069, 669.96036286897, 683.709438686592, 681.966016722489, 670.731596355217, 641.103136191166, 663.376177338179, 639.859159618336, 682.059785539709, 689.155031409701, 693.591493167708, 675.663501046746, 701.960956881144, 664.493783795463, 665.728413851392, 674.108355108326, 685.160731465641, 676.74575789967, 641.656975562635, 648.821814294344, 672.967854824441, 668.120355522314, 700.519599879839, 700.299466986144, 697.541534483361, 662.888976851435, 678.513471678868, 696.13249840163, 660.825697675601, 668.621032998429, 677.346052686789, 641.724738105979, 662.643357709783, 647.919555674582, 686.560482069202, 670.693648249959, 659.062989615982, 672.782714033909, 680.189421019671, 672.601682444917, 692.609457662092, 667.527527086516, 672.600857293269, 691.990483454517, 679.485072419762, 662.646805809836, 674.93854360584, 660.730357489122, 677.334191353662, 690.529999816258, 684.818716140631, 669.223092307742, 665.145546891751, 686.721584799904, 641.204942868683, 659.5874633463, 679.748433476808, 670.41226112905, 686.502771225791, 655.892776812649, 665.789605809069, 681.390370601264, 660.607653685571, 673.175940156956, 684.420877594328, 647.81659043198, 680.883446883932, 676.766631553512, 645.104744153306, 675.079233329886, 639.470319895818, 671.136149193509, 671.567555114157, 651.40815673361, 691.940547047248, 668.860204133913, 672.277721244866, 648.864089817429, 643.345959267756, 678.303866501937, 669.106972535147, 668.065439499652, 657.542388083674, 669.691515685128, 660.912871405119, 651.344389887644, 652.917499166489, 652.814516152276, 707.119689913235, 706.755689792551, 666.938264608705, 681.573000340448, 641.915879740726, 685.87804327644, 667.883742996437, 665.587320453967, 674.884676208108, 684.815891224885, 657.765042805769, 706.138853829059, 665.111541843035, 670.54277517702, 673.185740080987, 647.248958884427, 652.929206215906, 693.160134343787, 661.289817327599, 658.741122285453, 686.436822748473, 675.524148460329, 670.572884689015, 655.712446035154, 658.782183239459, 675.66798325553, 664.663822884957, 636.073637210568, 643.579261758354, 692.443860061888, 650.315069084584, 640.236909866976, 676.126547532973, 666.861035354943, 673.697973956712, 689.754702800344, 691.399978694098, 653.983152536221, 666.762335050025, 640.489036196382, 650.875181209819, 687.550494249267, 669.350276482054, 649.882933288394, 684.952273523554, 674.990428148291, 684.791012139255, 688.771388581314, 674.07567548524, 653.355820119767, 679.963634733635, 670.137110993989, 700.024362243288, 652.810554535326, 639.741051098212, 667.690002768023, 676.435454010359, 662.00131389686, 680.159347807113, 662.817074371938, 675.957600461952, 671.854413613928, 643.347500500891, 686.410969986905, 663.858113339708, 683.185147569323, 661.298111523019, 682.241495819221, 677.426407398751, 652.341849044334, 658.225570182003, 699.442669675443, 685.257185790503, 690.84272319654, 676.061230831805, 675.857387268238, 667.550106548438, 665.145620385312, 655.293795899625, 662.427399343132, 667.365838590316, 659.283138189659, 670.886862594824, 667.20707509629, 667.083973130053, 670.1034146596, 656.551368316065, 667.407830705865, 698.945613534247, 668.321135095071, 664.815984028138, 729.613769737852, 716.684153745799, 691.937504142272, 673.211529844628, 658.06974612819, 664.943885360258, 663.40243741329, 671.050329397714, 676.370157377754, 653.741313849854, 653.118396188074, 679.521230568762, 676.466540721863, 693.426102736192, 684.638016704155, 686.559275948289, 658.552597605273, 677.318014265963, 679.461564933559, 638.214248428188, 659.290685972131, 640.968256644697, 665.349207592473, 683.280944069403, 681.917372607053, 678.481541997985, 674.776922854543, 687.162846156942, 640.770144580238, 681.449227316699, 708.882544070991, 680.287504497949, 671.029344433948, 685.775141565462, 671.680697676, 685.966940828074, 654.269993437657, 682.961600267986, 657.665220892068, 691.378847392589, 656.649933922018, 648.76783637769, 662.624814756568, 669.407293082687, 670.85570859869, 680.128153049846, 684.182992779008, 664.319924675165, 669.341358080592, 677.712985613046, 677.186179213957, 670.418714148593, 694.019193060447, 674.442622699129, 653.726319448053, 658.400257092602, 686.475258183237, 658.971255507434, 660.331485641898, 657.842677900455, 677.52392063695, 707.092740792094, 668.345678628721, 671.828899034892, 677.508414168865, 645.821787914649, 664.555240153548, 676.160489747965, 668.114837996143, 683.604122901869, 672.093813900911, 650.26485547108, 677.918625679959, 702.827719098515, 667.122220148961, 645.305636965779, 685.009280934156, 652.296328996256, 644.814248671963, 671.13647291821, 669.036836004705, 704.551445347311, 670.86149236166, 670.763431628723, 654.770310349512, 687.400636683695, 672.083545487125, 679.36271494015, 674.055443186466, 652.932811100885, 678.873658472469, 680.307359979543, 704.687870152393, 676.612915555929, 667.388147409612, 657.869539278854, 682.541354883442, 682.763011688237, 681.710951721848, 656.185323299277, 660.846688222707, 670.440822787815, 646.778765812887, 661.194006022485, 673.77113456771, 678.547506023148, 680.17686327879, 680.840317973489, 649.429990637756, 664.997062283468, 666.8123671878, 684.945938527337, 677.930849317533, 688.280205075856, 670.058059411923, 664.827323931177, 699.796029518708, 667.052778815036, 668.222644025149, 677.632725049138, 682.683447051025, 678.238721056228, 647.664552693693, 681.763603841172, 674.732816919698, 651.383878155729, 677.45017592743, 649.321665799376, 693.656690924313, 675.088415136644, 675.808466852271, 638.10629486316, 656.082837870609, 675.257871192612, 675.572277909446, 659.209199507036, 674.157534799446, 672.635865988482, 678.096410029276, 641.349542013969, 654.13662125807, 686.054565563658, 660.478378606925, 686.683555943223, 661.477772219482, 701.955311069157, 684.274363479858, 652.848734240049, 656.006348426707, 680.534282151374, 684.850048321545, 667.554235796626, 692.783726962227, 682.590068225525, 697.052341993981, 679.965955340762, 677.384063349182, 672.30969325809, 680.001551154588, 673.887780945711, 664.667605598944, 674.70026292104, 661.747984928361, 647.815522655564, 671.259573704642, 660.125769080222, 666.757018189341, 662.681359075914, 686.760291516102, 691.224808768729, 676.797055623716, 692.453971478279, 674.240915574012, 719.901237470238, 673.93378151011, 670.170400592483, 663.077892213408, 664.865254700719, 685.952934973854, 679.065212333852, 685.988720474239, 712.832245972745, 667.891135717574, 672.868105874167, 651.149642677622, 651.958000236521, 666.97289419113, 664.935838462655, 678.669032101468, 685.534815789749, 661.855434969736, 659.46081787513, 696.09714420769, 646.994538083141, 662.899770761153, 683.737940053367, 688.572785661315, 680.509255700228, 643.14174672355, 653.796700267562, 697.688690620822, 687.567489978269, 682.673172690925, 670.287921648221, 701.262903764045, 702.00432925736, 648.542940925926, 667.177132629717, 672.019815153389, 681.532486992229, 699.861206977438, 685.729930184852, 697.275409478712, 702.953907548456, 668.740174895705, 674.507282287101, 705.248700110772, 682.640034250795, 668.968860991299, 678.051467462394, 692.161875786071, 688.657297342819, 673.973957485542, 672.222414394296, 652.135828099169, 656.046904313672, 653.526156173333, 683.227691340307, 673.290200231422, 664.607848917985, 657.8606994441, 671.349796230484, 679.388049371355, 658.936311592556, 687.052503364402, 657.670764566721, 664.149032852361, 677.496497090048, 673.237297046426, 681.019763325744, 705.92239409757, 666.380812523182, 651.409443541608, 685.643051015059, 676.30957961154, 695.787992294892, 677.727518178955, 661.428010842652, 674.078708797654, 661.09334038149, 663.80747719885, 651.08113525881, 663.080994339659, 662.863204049981, 668.797379974545, 650.650827021766, 662.014501691147, 675.65905633265, 645.182649603765, 666.55723893391, 689.713295014482, 663.567305759129, 686.93953172228, 653.02618346745, 687.829523889174, 677.55139756965, 643.749738610334, 664.625734944642, 682.690212337918, 657.719972992139, 687.158955439222, 669.584715176088, 672.419424044036, 653.337382662791, 661.79967778497, 674.325293493181, 631.260160599303, 688.661302301838, 677.533347957287, 655.155202023056, 653.580138497957, 691.734916475872, 642.298930222535, 668.912924818521, 706.841678144961, 667.948204441774, 670.704706934378, 663.115064174852, 672.553022469212, 694.580345544982, 678.759339221722, 651.701043597833, 685.095490934284, 646.216865946643, 659.257175523501, 686.049668186672, 698.114888708184, 696.752542098196, 657.262845281759, 693.475628437258, 655.538540210169, 661.339160799153, 681.197208647277, 675.771936163555, 668.154761665636, 689.360611491489, 676.138430315175, 679.422118572972, 651.871212825196, 658.068933133477, 681.274704927959, 660.931930479138, 697.58133736992, 690.893037171543, 689.37827798055, 669.481023701849, 682.592453276337, 635.872724088326, 640.079987138957, 679.05765973831, 695.990357650858, 679.308969175901, 676.614310387371, 632.738930017696, 690.054288300474, 678.767294028419, 682.711998897157, 690.856494006197, 667.791756399402, 679.136891076556, 677.638616970662, 669.723584282223, 668.858305172393, 690.224264404084, 664.535177606249, 690.452442689302, 654.763162678582, 672.608115924539, 684.858067660957, 660.95570442094, 682.920451862544, 654.51947853863, 697.383804143424, 668.145762109704, 663.37588063866, 689.659291514971, 663.099905299921, 676.872986303033, 682.009171379093, 663.109226090925, 659.627151914278, 632.40644634826, 649.168543281758, 681.865191604634, 660.387823391484, 692.215915991937, 704.237492714301, 680.421243223305, 673.747420856874, 653.447580337452, 655.082101459146, 668.918565339518, 632.953969995562, 691.259329182858, 700.434421520973, 684.983211963714, 697.657963109971, 641.415291500472, 655.282295207598, 709.046065131217, 661.029069296712, 650.071538292752, 674.467652326762, 655.222437932321, 709.554498183003, 659.644984088473, 661.234050853683, 644.293115877668, 689.125681396545, 646.228806702173, 696.717748226428, 670.400299166095, 663.942605774681, 692.82433224446, 662.226024352774, 672.266961071084, 663.161507739389, 685.661052266318, 677.947580429354, 662.131538783469, 661.37243100764, 694.484448272731, 667.51102794998, 664.882361471896, 691.101591232764, 658.927744537215, 685.885970899588, 685.585782850839, 682.390383123191, 684.319244805159, 673.434132593907, 686.529502097899, 675.662197047757, 682.010050501845, 653.632899604713, 652.968821183052, 649.330426374457, 662.029097230797, 665.071411128459, 670.610768618, 693.311914686783, 707.876940141889, 645.809084320936, 695.279030478063, 646.592843673659, 686.350068665104, 701.430598068556, 687.908889940213, 657.21077739736, 665.445827022215, 675.56313301784, 678.291547001266, 668.332605164343, 673.051713096476, 682.409210621782, 658.606633528126, 656.122966283492, 658.545098984013, 713.178285686957, 654.231926840179, 650.90866622266, 668.642061519243, 673.154438008657, 691.50714455879, 677.316058135832, 648.877187118845, 664.023775251997, 670.13091131487, 651.929452126662, 679.879690647915, 643.09797699825, 695.831405377448, 685.607113079859, 687.376444725713, 683.306815333357, 685.841976121952, 685.324054326951, 661.637468998667, 689.913893659043, 686.314829336114, 672.852588670117, 674.797938916313, 686.463230133763, 636.163817930277, 629.997733469624, 661.620903565102, 682.634383190605, 679.199289718714, 682.064626707612, 657.811683979916, 684.028940791102, 651.149223789512, 680.4683418487, 682.706352523818, 676.796391688428, 704.303228282728, 666.510556054562, 681.256373404812, 670.772304087027, 650.470713461664, 648.650855620858, 692.07004528769, 684.014144871087, 676.556780241266, 684.250396346492, 678.902561950808, 686.481059008474, 664.265761283764, 648.586898396045, 668.599416184011, 677.000960539361, 673.321685971784, 683.841722323679, 694.99227747831, 653.513342145677, 686.649347264995, 692.831815171813, 658.175271468863, 655.179827824267, 634.858078577617, 664.68183430908, 679.754672901183, 649.158494515278, 673.168550789852, 690.501059899133, 650.827904500798, 660.788080500827, 636.368097252264, 695.801981303283, 697.007850439393, 639.739885022324, 661.315296710326, 649.270462048058, 709.451370080435, 661.863735741767, 672.741599056113, 699.11543845914, 642.964124959036, 683.689241887607, 658.81710349987, 636.575149184965, 691.549844536158, 667.869773368434, 681.991396019397, 671.141933224076, 697.862004856021, 658.614163926917, 651.739623170036, 662.321755281567, 688.282077460272, 682.936799233099, 691.754719295482, 674.354519363759, 671.749368927502, 666.028901582975, 688.951468004705, 662.471499224908, 692.590774343339, 669.608009007781, 627.539843763206, 666.648935039672, 684.7132234532, 691.56908214888, 693.816213563402, 655.291428207045, 683.845585922756, 689.190619031049, 656.619908432638, 670.534558867171, 664.723674581146, 674.945774063053, 653.688255085012, 660.228970906303, 676.839191620952, 681.611616400187, 661.058715678827, 696.964311834206, 676.492515051352, 679.567089900826, 682.860165747644, 654.742223181079, 685.399019448218, 654.904489497468, 658.930896801112, 667.090813972491, 633.254186412457, 677.681518984596, 672.567459383099, 668.229002320081, 666.227866286789, 687.764672096045, 635.333835338288, 656.910916114098, 655.263716933416, 697.545458349755, 648.526253222004, 672.898184824302, 680.365284458244, 669.855952423553, 685.414612850472, 700.686034003901, 684.49000656793, 676.050612229293, 662.864068842899, 680.260909337405, 685.181130721176, 678.809962397508, 669.91447369945, 665.742051208472, 663.827167017218, 656.315138088561, 674.357469793684, 694.557051838743, 685.769235762207, 636.066517272477, 673.116524738145, 655.256316799153, 679.167522877028, 679.539311208359, 652.180935275083, 657.087859129489, 677.511355000921, 683.27548570264, 667.898081432673, 718.492545670292, 659.25861196068, 684.428173062142, 683.290432450225, 684.329243174939, 670.315689539796, 717.175167893132, 678.224255665013, 649.137581405929, 657.993803398963, 662.168865592971, 645.534758966642, 649.31916393673, 690.272932079426, 646.169584994908, 674.199708547725, 667.621453816386, 666.441754131845, 692.793203047337, 681.881342586318, 675.636171293143, 661.344005478987, 632.854239079587, 671.86583215877, 690.370965561131, 657.981372828487, 698.853946350368, 640.726629371099, 692.443762153474, 631.291162460306, 654.877143053511, 667.333821701787, 689.149373166079, 663.608602291106, 673.805911127472, 672.810467144967, 660.895648759606, 649.651632306403, 703.826768150764, 646.644849745324, 681.126839354669, 685.96085383124, 684.197628606899, 651.019593544702, 663.737605650393, 648.936566562743, 684.471839037002, 672.723055806027, 676.109994020339, 676.386967372918, 660.004058798463, 681.500046474982, 672.890161033032, 669.359804003628, 669.706509641255, 654.28595234611, 635.166368754971, 678.216884385789, 683.210964740079, 671.631478975202, 682.506185678469, 679.516720492829, 665.401400638769, 668.804684920484, 654.103331928104, 675.512280747322, 671.855408807496, 674.142143313505, 688.156738822045, 681.620722644754, 665.674454659145, 655.913296464391, 656.807734861726, 642.578675295975, 691.153316820422, 644.016299707133, 655.834120103907, 670.093963987867, 635.77951468538, 720.179809241961, 666.997400468617, 659.19991873651, 673.974177068797, 696.209293163095, 656.154008076803, 670.871604886152, 662.608524446762, 668.02714106104, 691.415931684497, 664.91005136397, 668.528591614109, 659.367194211548, 677.66647909162, 704.157166637214, 658.36887784696, 667.251750466008, 697.834182457082, 686.048008084945, 704.956037585666, 685.675773324549, 659.476254003318, 650.166674864246, 676.758750714457, 663.595950875738, 670.20088034533, 673.402458723306, 678.453860684702, 667.662949041564, 660.630944408308, 690.128121945684, 674.865592304293, 680.46908037961, 671.801927520897, 683.851158344407, 652.447928655611, 708.944761608692, 692.160740646417, 665.448050964321, 650.873122524437, 694.58045664152, 675.722910940291, 663.234031643483, 702.754388581985, 636.422611684543, 676.800913155063, 677.143342568553, 691.912298853037, 670.961845297604, 679.927114194458, 651.886410456125, 630.200230049127, 679.862965870548, 686.00569023111, 623.207035764281, 663.053425576412, 702.159496615937, 664.725344923964, 675.52365638588, 678.869179694117, 681.076327451018, 673.955779638546, 668.871191034091, 651.513276254061, 686.250774213886, 667.563912851318, 654.673730667449, 676.837111579875, 676.170862960188, 678.888783868282, 675.94297847428, 680.542196365768, 661.636342378838, 663.140874369767, 681.358614217966, 649.956215054454, 669.145685848732, 682.562643760974, 641.022786895767, 658.342297570043, 653.869183879112, 665.552047272664, 651.095010969908, 681.409803834932, 657.255477331432, 663.643011416041, 693.466884455978, 668.379621574958, 654.388735641071, 650.814200763063, 691.054812355351, 679.292389804194, 669.256959928206, 667.598284257199, 677.912580243005, 656.067292053104, 685.924431640075, 681.127567409119, 666.018096408205, 668.947548499837, 683.784313068342, 688.736955717512, 686.412947356835, 676.747112929299, 650.369020517313, 683.608849899288, 651.583757926029, 684.570256197481, 672.573403691637, 668.732477983104, 682.457347779168, 666.07716188878, 671.02556864375, 644.906592873726, 672.650896566071, 673.678018380207, 692.367599266203, 644.305272387968, 687.33812738737, 651.429152011678, 693.511205539541, 667.577436500767, 670.103692982905, 670.059931802253, 684.758865746456, 681.301465316173, 679.312078829616, 673.116516945316, 696.21095726466, 660.009922188979, 689.918099804375, 665.590686072945, 658.342795335976, 678.671285181316, 641.63637520359, 706.175259387074, 653.394962448201, 649.755780486105, 657.493870541058, 655.121769671479, 684.123806741414, 641.76750600531, 691.872608591283, 675.629662608324, 685.944052941889, 683.074762909848, 678.965452381535, 671.87331208793, 660.242274864923, 680.304596906554, 678.409747988335, 666.544819978197, 694.715985364806, 658.255245776981, 656.141765919273, 667.720867120578, 673.962097153655, 675.844595214811, 649.009176268397, 652.771630946337, 661.003810111843, 669.85413160996, 684.237917382268, 650.308509469151, 657.708548697345, 657.264756159665, 666.64763281438, 688.635463070614, 671.300134191876, 693.919811537339, 662.512880757903, 679.28809311656, 658.541791767269, 679.313458214422, 649.411358838744, 663.429324751179, 664.567653349639, 680.179422585019, 658.344034322158, 644.424178250562, 683.933652577177, 690.095784135234, 658.760735231522, 644.59736040096, 671.421167396043, 668.19444270378, 670.677389296879, 688.958915387118, 704.89822920688, 670.346486259211, 661.795285566585, 676.638351626955, 677.520587945932, 662.340837891659, 657.839982514599, 689.271680603872, 643.097461013481, 667.800404422554, 646.536860302745, 656.36585974218, 685.051158291834, 661.177543544744, 684.700587325654, 677.874938943966, 684.921237926253, 645.993273659193, 683.260465092188, 697.379487256325, 679.033530719529, 644.321686345908, 645.195388575619, 672.746270200186, 663.003223214148, 693.603530266528, 666.568482990317, 705.530573309787, 672.761115831429, 667.423654108371, 674.778725257204, 669.28277003034, 671.780156607296, 663.485973625383, 658.560176498754, 658.119654153479, 676.043563156612, 683.636968953134, 682.579009483801, 686.934006477949, 669.231511202331, 693.497082118483, 708.017991995145, 650.977639281929, 672.04471872809, 676.508185353179, 686.06334188958, 688.353371257474, 669.44401590046, 651.410405059085, 670.615859256707, 651.344322317482, 683.647337009467, 680.243380139175, 675.473565178523, 681.227184354622, 642.764993517715, 660.316336794534, 666.465596189488, 673.404788991284, 687.126143194319, 653.972106290759, 662.335600002458, 690.313186971536, 691.803225513029, 660.686219711354, 665.174788629556, 646.931781911714, 644.428372075148, 678.842549159071, 673.700092266078, 670.974349616863, 697.284559149119, 662.074136187073, 660.033175817981, 663.665729924033, 672.103342321769, 701.005407382864, 664.756457810375, 660.780694351728, 653.329549496807, 636.332331149502, 689.144725905441, 679.339530729481, 678.196920681603, 655.447226659827, 682.147226324759, 656.382988844166, 660.518458557755, 690.444083268283, 684.995698285108, 665.925482209289, 677.392641813648, 652.215380948469, 650.497707319594, 678.706679043547, 701.818951375075, 684.904218932915, 662.412541910871, 667.352373557879, 654.380266834399, 643.447394436869, 675.574609210522, 676.366838294165, 667.380335011209, 686.192837699624, 654.512318142282, 663.270182830121, 668.487043146253, 680.426376071715, 681.21751366346, 679.976960857701, 651.024620027912, 686.264030741076, 686.867564961758, 685.970060691586, 670.269795177654, 676.39120123158, 665.270404303798, 661.697065086624, 703.72511943288, 644.452224124056, 656.453338370267, 659.229206254105, 653.000504866295, 685.331564100052, 680.929598307899, 672.444508937351, 660.093076163419, 686.910742164949, 676.415988023846, 633.673441136808, 661.547209590347, 664.152271629944, 687.957297208599, 710.403173766266, 665.705888347887, 642.034649786658, 682.907065475942, 658.157399804068, 652.155159926859, 654.805895883848, 681.509994763499, 705.342271848772, 689.432805159885, 689.10101781278, 652.098640714622, 683.295568147859, 664.075546624678, 674.228884985738, 676.87682328841, 683.109012349911, 671.680695454912, 678.362400277315, 667.597943287879, 679.439786042955, 650.572954482995, 671.051850025133, 665.227522844592, 656.445264681362, 694.750016705655, 656.789826252685, 656.944024824256, 668.858878645328, 699.564654900378, 682.317264795995, 659.992926740132, 705.965502003244, 670.673646686916, 633.390689045409, 692.863002121317, 686.883594161571, 676.646327027209, 677.938923209966, 693.841858055881, 674.90606807776, 668.869047357124, 642.347335462093, 678.280106507932, 691.961779171215, 651.211592352473, 638.602974480957, 675.504182231177, 665.582274600925, 690.000106110104, 654.236162760795, 660.304792925136, 694.478279909336, 651.833486351103, 661.468959623509, 666.67589463537, 648.56218428073, 653.59373549407, 679.445573669033, 630.227776976251, 641.87126027914, 683.230521004639, 664.714678817608, 675.826278546107, 667.81459696371, 620.362724724595, 658.107910480904, 682.234823925049, 697.314386404056, 650.856599388047, 688.147331499554, 674.968875487615, 691.21453900001, 699.847786068069, 672.917222114032, 666.720679310806, 676.008546546295, 688.196636209021, 661.390636962311, 688.732908915893, 674.858569043825, 652.718860546155, 656.834218140934, 670.439232542519, 645.930869377504, 698.492326977251, 696.659023162481, 679.681231040387, 650.705260869837, 686.89811950058, 665.893871663769, 683.824643027236, 680.939155191202, 663.460355179868, 684.658589983244, 679.866067541001, 678.379773516799, 685.419851695749, 687.659095642405, 693.513310725019, 664.995170531891, 670.300145099432, 674.799969478126, 694.426969322955, 668.699604948528, 693.432894945707, 665.661581788246, 669.489817682715, 676.497889407108, 658.688864125675, 687.80720414323, 652.977854629366, 651.811291111293, 671.611685853802, 672.249215481512, 656.308318800881, 683.521998791986, 675.760156105349, 646.850712636752, 681.035897723766, 651.025582439995, 677.338236599107, 665.252986742113, 682.464682099994, 693.122347938897, 686.986644672169, 664.902433119385, 638.110895169918, 658.937838131038, 677.647393034572, 665.579830995685, 661.804991112754, 714.200760317155, 663.704661863973, 683.934056726193, 643.761582157511, 629.608804622373, 661.799717886035, 671.605457728209, 664.871686527305, 708.147404755483, 690.132801577513, 662.348819038865, 654.296242974187, 668.255112660773, 667.939355158022, 685.923479220102, 659.235426745964, 657.495632635357, 702.714749896614, 674.552178422899, 683.058495390211, 658.527004140079, 675.837879617833, 669.924407115753, 695.403284614087, 669.767557280972, 659.101033413795, 664.846263130425, 672.675049516088, 687.872649501518, 669.128104160014, 673.232609697046, 661.18475329997, 672.32579293955, 675.74404084938, 696.067152038792, 661.49118327596, 663.714629646628, 659.58929099686, 704.773276462743, 650.812498146767, 666.101683291682, 664.648659144685, 695.208524980031, 676.457741637894, 664.797098785634, 644.83926704616, 679.455670668335, 708.846095282943, 662.543247243797, 668.159131009476, 682.604121817473, 649.102388505721, 684.454286453807, 698.925302426636, 677.881354276129, 669.662388473942, 668.720043728859, 668.806664734412, 655.622149371633, 667.685844068582, 669.086702065273, 660.741535048443, 668.898335565335, 684.724682952172, 653.603350888047, 686.601394520806, 666.241087798635, 682.450784881151, 650.825088090928, 678.03608130498, 649.719893118219, 698.209168688955, 685.561611996504, 687.245485455219, 651.243108304135, 698.965790622661, 691.371620133306, 646.861762061376, 667.456634776204, 653.62909098747, 682.396815291498, 662.47496085898, 661.10952819449, 682.454975683077, 719.351706737578, 663.915641491549, 694.351264916047, 675.979181869984, 649.301424685093, 696.146570757669, 659.494062994787, 654.822665484688, 652.27531073532, 676.419206704943, 686.163089317824, 641.374179713504, 704.909173461266, 660.532882903764, 660.022640333338, 676.82404306969, 691.140462165694, 665.720888447929, 668.090618054671, 679.582664562467, 704.026430580133, 655.422408471197, 660.716824647466, 660.570563316232, 681.324169996857, 646.199740742924, 661.477342744872, 683.852142087817, 689.499799274691, 664.491288888317, 677.597430464034, 690.680477969553, 626.091883832746, 678.658389060373, 700.166274397315, 648.555696765075, 686.598073306345, 630.591312541924, 701.33084398311, 652.644533160732, 664.588959427623, 655.969835725765, 634.491677371916, 657.827050041322, 679.549290519472, 683.978542984146, 669.443163568434, 682.512234512214, 665.582192277994, 653.326887315391, 672.445231516898, 667.744139341055, 665.52343233643, 653.814354437154, 655.035429143132, 675.248259717501, 669.509511132016, 674.515256854772, 681.278658154612, 671.356394227354, 662.424090458956, 665.378843179735, 701.038842676519, 648.633030437201, 658.989359808492, 678.812262173492, 675.280943732576, 660.826466096445, 678.713890710918, 693.901722238725, 654.418495138136, 663.952798719719, 660.666799340083, 696.09665450361, 665.190510340705, 704.292280167985, 634.663889854757, 696.444197286293, 670.971517883175, 662.484070703543, 655.791574592666, 647.089806859197, 659.154861143816, 691.962807993553, 674.815976788787, 679.204957081693, 630.771281113729, 676.11929905576, 646.24371191381, 668.632949624292, 668.888381102544, 654.577476351364, 652.578295486273, 680.27167526112, 701.400581875831, 661.955221966948, 684.003208547758, 682.369008178867, 660.579957407623, 652.316853777779, 693.455590751924, 697.496794269268, 661.803185880733, 654.203699160347, 677.138988525059, 656.315396587765, 704.004777394521, 681.034031822381, 659.971744358131, 686.573167700386, 657.076907655699, 670.908509202491, 668.074750953187, 663.301500062379, 674.386198968215, 670.620817136431, 679.74129133261, 661.334759063635, 659.275636256103, 680.63348286958, 664.454910151159, 665.528277555183, 670.405845189796, 694.066398572951, 652.265595215467, 673.421139825964, 675.013856388379, 665.171969440347, 652.153333345063, 692.276709479917, 662.939940989316, 697.157794140841, 672.069547537413, 678.279850908805, 643.070590480462, 657.272589420039, 670.159340234863, 676.00286168147, 647.612769072831, 680.644307497148, 674.102872274029, 639.85382548933, 669.827378387811, 644.017922828045, 653.232243239383, 657.870085794732, 667.860708368033, 658.704244707503, 658.810817097928, 684.427747816168, 699.967884176842, 668.410086178966, 693.086182196816, 683.643174810508, 682.627930560635, 651.129344381952, 676.040503729792, 672.118475003939, 661.422483032383, 699.991945397814, 683.374082227976, 663.452056066466, 694.058428596321, 687.319053480612, 664.120462057847, 655.698944581879, 674.235802971088, 667.183405459398, 677.982611767648, 657.799464517442, 649.372606096807, 662.362325338731, 689.049551139875, 676.373861456937, 698.659417897874, 655.759917752061, 687.635826954429, 664.876938103961, 643.678933516111, 639.313744775853, 711.266872431427, 693.667001431473, 657.499401384873, 657.291516651462, 663.358475580496, 669.397317176388, 676.645948015439, 700.220923212925, 671.850854368936, 639.321831907755, 682.253823326911, 662.447835127841, 671.241563828808, 678.613912172198, 680.266899391694, 643.389106635413, 680.462594979305, 668.158584829236, 666.699998983667, 646.749718793272, 668.621447823916, 687.735328020966, 653.818398882117, 639.865740970985, 666.536061741119, 665.662150157839, 686.148015685066, 664.71051486402, 650.334416074074, 665.472343729605, 650.590793569234, 662.983433459154, 662.794858642622, 682.6518077399, 666.90491644156, 661.437481738663, 670.772866262767, 701.472841436816, 680.615086534483, 658.096045540673, 679.309894117884, 675.397022548259, 667.137471998665, 652.702229672918, 648.800985064681, 687.331254725685, 651.50020197279, 681.991021936112, 666.416087858467, 649.0053888076, 632.935491651598, 669.059201516988, 686.181364429319, 684.515903804031, 654.028220180796, 685.306145249127, 692.0230217263, 676.212106128272, 648.828819936555, 659.333742678631, 637.168966031945, 678.570330556429, 671.452969560068, 687.103537156473, 678.753062242994, 673.019095625004, 651.464893765246, 654.992793150112, 699.096144106751, 668.659279525615, 661.657214733284, 695.953117934313, 673.184052060706, 679.748482885755, 712.529542709003, 649.878514382936, 690.155799772077, 667.104725084663, 655.674169730506, 638.573732176076, 659.707302887875, 666.285906573506, 697.210601708875, 669.970191067104, 648.832628694733, 660.354441972882, 678.589251344366, 657.762689508851, 694.741833196939, 692.585670915851, 633.147613586128, 703.622213703434, 658.448811943711, 675.784171689765, 699.144075222355, 668.497760915248, 665.942675958827, 683.556075428789, 675.819142028541, 704.338355146998, 660.513145903915, 686.449567595577, 659.974274001355, 685.959071785701, 665.547215696425, 670.058105720807, 640.924571489353, 661.579188457427, 677.152725848898, 664.252096315207, 629.571360714015, 653.865024758883, 686.115925090371, 665.619333318785, 662.442199138106, 686.792413197674, 680.078104958911, 669.841073190971, 654.524241660276, 676.149924583253, 688.066258027765, 702.48647721422, 657.403040265134, 650.859955808084, 661.353431380099, 646.26301816147, 656.096704419731, 687.760313201625, 696.846291799488, 694.888937899972, 685.559375059675, 650.614858631076, 679.214582014088, 660.030219597121, 659.124645247293, 657.403972863705, 685.431834679974, 661.899670535835, 663.251922918221, 657.563651164541, 678.131356472403, 674.353203269337, 711.327944367012, 668.391824199336, 685.372727349205, 710.512828818429, 687.65918572888, 697.6267693298, 674.856365902235, 658.299309740781, 676.435552896368, 692.637009093105, 670.382642237058, 690.246062074008, 643.196112272224, 699.861125701513, 691.267294536367, 665.622701609376, 679.218598712797, 658.485601392974, 678.33713722261, 663.11717395713, 652.59473795804, 682.449983246511, 710.890638125694, 680.055234922978, 652.926736143834, 669.930082311566, 680.964948807378, 686.696237382809, 670.3749728537, 690.198277783708, 652.45856462738, 652.649006469169, 652.242030955979, 667.447421039713, 668.378771808533, 690.12161834512, 686.759882770617, 673.92249654296, 647.073474895786, 658.871848676027, 638.150347332789, 688.544719473077, 685.199567203166, 672.272211725579, 657.768300462047, 643.090679691084, 648.705501239948, 658.075391583436, 690.52254786231, 679.983608525533, 681.270979294971, 668.66797362777, 675.683773189872, 647.954071932047, 657.606994163248, 686.178854870207, 662.620627164055, 706.189624063229, 646.715896851042, 661.98614894965, 669.786545038642, 675.992361382323, 673.818476466592, 675.285725302675, 651.273014743443, 664.201743649447, 650.844514854818, 684.441558481582, 635.702476479641, 690.155747692782, 680.921797326946, 648.386319450385, 631.731188571346, 683.627012934316, 666.087146769684, 641.358721006115, 662.322445063458, 682.679604631585, 635.898102305348, 662.680032001636, 664.389000371812, 665.866005452724, 652.393196783869, 666.819307042922, 653.789812762042, 672.91024703039, 635.322829542274, 693.410742552817, 664.790687895152, 658.951283283989, 685.785680103619, 667.061675066394, 655.055918098967, 666.92430169278, 686.296492738524, 679.597222326464, 658.502914566535, 672.657266314665, 659.071407668903, 663.965237570598, 671.371328301541, 687.1436739506, 664.494995210748, 711.463827375225, 684.841778351711, 695.195864831685, 660.175355545935, 667.346153776795, 713.464291452745, 665.487254023519, 665.491390670572, 669.889487824486, 677.696389576685, 682.406276307233, 681.012699090317, 670.880058050792, 670.970236156068, 675.211065679201, 658.473347166364, 674.820155191788, 657.630197933247, 656.54720513596, 687.559305486293, 667.691764945324, 688.995242138031, 648.69241974751, 658.622308041626, 682.972511524309, 697.431239794365, 644.382131495519, 703.729914779165, 677.374557117687, 697.149239630958, 675.68484795746, 662.177625148507, 650.609824070024, 678.149429504721, 672.396936156505, 667.842322345609, 668.116991607231, 672.496529187626, 675.607476164854, 668.263487229378, 658.13397335851, 665.565964736508, 686.524994596886, 665.706525908822, 697.66589133669, 658.890518473483, 665.904524948835, 655.006374706809, 719.30964884765, 643.925403902634, 703.067412993687, 655.591313162156, 703.615077062073, 670.1815211543, 712.125898340297, 657.490758435732, 668.035345443395, 692.326467377693, 671.206032641434, 648.760980316433, 656.814763764374, 684.757622618259, 686.589428092538, 684.033202435994, 673.466069773377, 697.151850541979, 688.206933767219, 689.101988095565, 676.823217957579, 681.435775204136, 659.043606588371, 696.996605657059, 654.324265106502, 673.795193714465, 649.005667515176, 648.636926059821, 675.629060151354, 637.399368354924, 660.703512951568, 701.488965588566, 666.802424049572, 675.297563124239, 671.461540204235, 669.151102669974, 661.788647228449, 657.092016781663, 678.94921011425, 654.601984874032, 670.671676899984, 647.684152913206, 628.803595806065, 676.040477475694, 662.026593523948, 668.286632212194, 658.355472308467, 685.152402474285, 661.868645504859, 655.443869704426, 641.671854084146, 652.167527026661, 669.982536580862, 668.682457553315, 682.793666425729, 687.773907292016, 652.674706173023, 680.402227322279, 672.149085589951, 653.080779582503, 685.53217687065, 679.33959091374, 667.44814006362, 677.721942678105, 673.491891635487, 668.379918246214, 664.309330350367, 703.896603050917, 660.959273342831, 664.381431796409, 666.670384546759, 689.38268790379, 682.811493832956, 655.031551837887, 671.759574292697, 692.740175613513, 665.493108374138, 641.564878684433, 659.814085584731, 669.08135035882, 686.895277947418, 666.268413864186, 688.302301910716, 677.649069058483, 671.306109227495, 651.819865412803, 665.526470723903, 658.162113553223, 643.300640295532, 669.078221030309, 673.948175019151, 685.745970515086, 661.468319753506, 671.797820438371, 663.466475148983, 652.17017501241, 652.011833394105, 669.533079407058, 680.795809212107, 666.731681109407, 667.398834270777, 679.046509594165, 662.531127076049, 684.111562254663, 645.787234928056, 669.283140554931, 679.451220713037, 659.563319103174, 689.896498006878, 668.946156637399, 677.118495285663, 683.275778113559, 655.062733339369, 686.281047008877, 666.304379019581, 661.771097208521, 684.429523276594, 686.723746155906, 662.358036436555, 695.137526582294, 670.451007855109, 670.044083339769, 692.405039243449, 658.938701368092, 691.29878184078, 662.803098454153, 668.058317800632, 698.957723683855, 669.39647599524, 686.576420571508, 657.178389969896, 676.876267621257, 676.141851195458, 650.700733020426, 661.413189824589, 646.608331636231, 680.875856124646, 654.816719484372, 675.577131039642, 682.986145910373, 669.533348523159, 671.643887029634, 665.664665570099, 686.476623593757, 646.795865551214, 675.898346667072, 672.146513957688, 670.642615818696, 681.41108620451, 664.176721070215, 683.786684832376, 674.660116358469, 716.625064078891, 678.832177481282, 643.079866338059, 670.325631595987, 632.890008362559, 662.110957204765, 656.877309491482, 684.147062128832, 712.535893265807, 681.327737122752, 667.762090360539, 642.992342981343, 647.577129142106, 661.275858263469, 661.105044777701, 647.778372998762, 683.10485124313, 679.352362410736, 696.789401604676, 639.494264196199, 660.930835550004, 684.918003357045, 691.994766737698, 676.098944225573, 656.02572237512, 645.558787942306, 679.783464087637, 690.468201392711, 666.433377911026, 687.766091208591, 653.850239117284, 691.738747063474, 674.708616749733, 692.549254882606, 661.836434087884, 678.561290782356, 687.805992315462, 650.36877052943, 684.554999791874, 667.175499715864, 675.479799182716, 648.16652464513, 622.235209715275, 671.14771726778, 667.433268490367, 666.854125204888, 672.671911378705, 677.270092888886, 667.875696764688, 678.766780739765, 671.818533714127, 660.715102417223, 687.555747313825, 669.982341995332, 654.879960254666, 675.74744803609, 673.520955820955, 677.038421952424, 641.74754205411, 701.900084060084, 650.876508688172, 668.859057852718, 693.583415774863, 654.428936665177, 653.095142263061, 666.353245172128, 665.253239385249, 655.129004807297, 674.041001309518, 660.536897059168, 668.229554323682, 643.597706336427, 663.779798393515, 669.279337686043, 678.95369017534, 676.243596856336, 677.624276214792, 654.710367929584, 687.966464743724, 687.581447093423, 659.779280396875, 661.262118618068, 654.146372255337, 686.440581492702, 686.909345980233, 665.293504292922, 684.602774435076, 680.415822723299, 665.189584766691, 673.479579687566, 679.433364548835, 684.704437235446, 679.667425973989, 680.714448519111],[130.796198609827, 134.362304548264, 131.257328311463, 129.551021857949, 134.748499965525, 132.22655586184, 126.608702630363, 130.81320231284, 123.826025328226, 134.678029225253, 132.050867801059, 131.956555813518, 134.11187417739, 132.152448343336, 129.771496186423, 136.221306006598, 128.432993689085, 128.22573595014, 130.590318946155, 128.274303388231, 128.50783287089, 128.067236818954, 133.224439918914, 130.97828020241, 133.564912734047, 129.357331250159, 130.011041049835, 125.460344162155, 135.902422812946, 133.399166189876, 130.116651787497, 128.712304535895, 131.750382791828, 132.527204906396, 131.003720459698, 133.273442912, 126.678737869128, 134.211228457884, 129.639452210521, 134.446531777992, 127.919546648698, 131.572625424159, 132.255326655892, 132.285188932657, 126.546267486629, 128.394433079359, 125.282272331141, 126.13328812598, 129.821476715964, 129.959390547933, 126.492361297937, 129.66498826099, 129.811541147683, 133.408302185625, 127.06660459528, 128.835389452762, 132.040478649959, 130.486944500323, 130.750376773882, 129.369069106375, 131.69172015878, 126.539672208802, 138.177809698163, 133.243823850477, 133.812857922351, 125.189809480685, 133.737437785769, 130.185384107258, 133.356192440544, 121.914895314015, 127.569626333448, 132.248763410751, 130.310967657314, 131.564861912183, 129.987723147957, 130.495972937866, 131.439223073181, 128.993099789688, 127.292556474177, 128.965249641961, 133.721448677211, 135.745621938026, 132.145355274307, 136.316418384249, 125.06194506197, 125.763918149959, 131.879031695859, 132.710574699099, 133.580545315135, 130.11556413951, 132.158921819602, 133.388518561882, 129.560785588518, 126.111572013141, 127.892973871705, 131.705967820639, 130.588256544859, 132.271597574186, 121.767270220347, 131.965954047519, 130.178640067362, 128.977408848876, 125.90324477922, 133.185165743732, 126.0657200446, 129.898698577512, 125.822899660303, 130.835984952754, 133.132742245584, 133.831658230112, 134.410158573221, 130.076851228991, 132.33936799288, 133.82089956873, 129.573301695974, 129.75364476512, 126.793871748177, 134.277128669533, 130.0957210721, 134.117093960533, 127.16394310183, 134.041289859876, 129.404625102446, 130.888621111861, 131.366823093717, 132.194875621761, 126.042859446733, 131.454941833757, 128.413485264953, 130.987471787423, 129.842029023418, 133.083645672795, 132.670742218705, 130.639014572949, 132.543505643405, 127.670296043418, 128.031045885181, 126.486251319141, 134.867218973141, 127.331720840311, 129.368770996844, 132.364309275374, 138.355421612145, 129.904417768687, 127.951020288251, 128.095959542869, 130.415693264882, 129.454461343887, 132.200214977284, 137.16341436422, 131.641578147584, 129.422366356902, 134.202363284159, 132.557658371189, 128.020043213909, 133.347935130755, 134.581736726279, 128.527924165183, 129.085129202267, 132.439334175163, 131.021501180135, 132.909509648296, 137.599270462124, 128.643700726044, 134.192227391007, 130.169520689986, 135.29115717482, 132.17438340778, 129.987056139238, 131.642221890072, 137.243366761024, 130.785024322262, 136.331585043104, 128.9834512317, 122.993695781237, 132.180330728495, 129.937977807809, 134.472721256147, 132.435276910076, 125.497625609636, 134.890913605187, 131.620863420295, 129.959164362071, 130.957831924341, 135.847598877281, 132.51723182876, 133.88580877674, 128.061930896072, 124.247188585809, 130.016435694934, 128.082647661147, 129.010363002487, 130.32707214913, 128.416803471081, 136.419638617, 134.653753695565, 130.723346337563, 134.375411175037, 129.437323345857, 135.265536263311, 129.034580425007, 134.775606456765, 131.258841370596, 132.074627032462, 130.968269501369, 137.897051418581, 130.264249232637, 129.399772636399, 128.948300159869, 139.793240393896, 131.768221921583, 133.098040101129, 128.520471526642, 132.69294665773, 131.297085240573, 128.827028031335, 130.288543939402, 131.957610108398, 132.522809398929, 131.585280348366, 131.4892867122, 131.953141507622, 124.459995109045, 131.696971275134, 132.335835335416, 131.605322375098, 134.933720470615, 134.228261469887, 128.25103412245, 134.334343572462, 129.757983748946, 128.042689965319, 132.159670055771, 128.488885069069, 135.111480103045, 135.286013996362, 134.257713459873, 128.932610540087, 128.100653118176, 135.972043064586, 130.298618409941, 131.379609715792, 130.979500172838, 128.777391089376, 132.143169087652, 132.679293722057, 128.698790929682, 125.375169000494, 128.858918759871, 125.491102762176, 131.170697795278, 121.183753138939, 130.743968457457, 129.872679513421, 131.228021072755, 133.733227024579, 131.305393590119, 131.106731942302, 127.99539036372, 127.154714798412, 131.119024777086, 127.484069971852, 133.724848357662, 130.699083656637, 131.969360091202, 131.085702865814, 133.239037719293, 131.157108717378, 130.896737777601, 133.137933696534, 129.454927676931, 126.216493901685, 126.737497372096, 131.564160699396, 132.867031887393, 132.838124994391, 128.414580972549, 131.657941460121, 133.542774638551, 128.529603413632, 130.898819813114, 130.127771539344, 134.352168767648, 127.724327128076, 126.129582044572, 131.403526735204, 127.140343056796, 129.384864907972, 129.71333802115, 133.14231847049, 128.889558370448, 132.062512008239, 134.183940762374, 127.048197507306, 133.89141648808, 132.254727557826, 129.046125704912, 131.700052853277, 132.359062646655, 130.855208384876, 129.680902549673, 132.377183251739, 134.971650063641, 131.542899594523, 134.293100845228, 136.473187328284, 137.836228100892, 132.737551285867, 130.594436062178, 130.373814813054, 131.768248196754, 133.23367697902, 131.578023708037, 133.089466661179, 127.982788276926, 132.433706009558, 127.873837078582, 132.10459032347, 134.462832905335, 128.708884109497, 132.12006584029, 130.295042925041, 125.956231415366, 134.039761243569, 131.593152827635, 129.673635925532, 129.065487851712, 130.584455132396, 134.746711277246, 135.006605783535, 131.809904297012, 134.761664269464, 129.886082911252, 131.370618233025, 129.449273763319, 133.116740826794, 128.197494621075, 129.491797004262, 135.065794997799, 127.105077483501, 130.179474548985, 131.611459415273, 134.596309886576, 131.332129506142, 128.759882678311, 126.84701485589, 135.628097871648, 125.881595814327, 131.566332158467, 128.885990536736, 132.522135351641, 132.408215924134, 134.792602594974, 136.426041905716, 130.31021342362, 132.111468951694, 126.046468227364, 133.602761386307, 130.087497890474, 125.20067526945, 136.199344410381, 127.295434880291, 134.892876303838, 137.716967476483, 127.276441353329, 130.043084908344, 131.248159751733, 121.758077984123, 132.053298003275, 134.384415128921, 133.727372443622, 130.726686583962, 130.930837417221, 129.537082245443, 125.590205767229, 129.89192386742, 133.70233379032, 132.705306760387, 133.429891990079, 130.0919510313, 129.856210657758, 128.61582189567, 130.408767551812, 125.983162318749, 134.577225248571, 130.36968051304, 131.708884775257, 132.963612929019, 134.236082231291, 130.021274673326, 130.770228305772, 128.622489743185, 125.834530707576, 131.829024481455, 127.974134006033, 132.008687784173, 127.432961271804, 137.118888324946, 131.075665958381, 131.57760142872, 130.782617856374, 134.091398209171, 134.651587893218, 131.968335939204, 135.913651274863, 133.430325042481, 131.17938941219, 124.280594067235, 131.156101608155, 133.876703691503, 134.628267918477, 128.799284446479, 130.560692107568, 127.169005044286, 128.796615172167, 124.435690310427, 128.774195309224, 131.48644533899, 129.949610136521, 130.883293524908, 130.43145228053, 125.843249654545, 132.979870419063, 126.29978541791, 127.77965254755, 134.115426488435, 134.977929884506, 135.27672020755, 128.764573441456, 125.07433122388, 127.337991028746, 131.352996807992, 130.657857360839, 129.427657227632, 131.314751033099, 130.113419841704, 129.72731072453, 127.393362109839, 130.085823515294, 137.10761606775, 130.374561888971, 137.096989013264, 135.415614324509, 134.77530792721, 133.957370935458, 134.287562346791, 128.600703564114, 132.195984822338, 133.339506675344, 129.171681828932, 130.010958631669, 130.052949252204, 132.453556415769, 128.096330190389, 128.502867118139, 136.551344721773, 131.877849244059, 127.992136308788, 133.187785603134, 127.194526539393, 127.321790207302, 128.646868580897, 127.258593433632, 132.792150909092, 138.21134360231, 134.443249781485, 130.297651030564, 128.297596152843, 129.447651465623, 131.420226704044, 133.567491345852, 131.856738716086, 133.567309490335, 130.735486424043, 130.264482816732, 130.212613388469, 130.371560905456, 129.043186601521, 127.297871020399, 127.032001708906, 130.820893266621, 132.962386430173, 128.672506241512, 132.930595757414, 128.846772946545, 128.643563898495, 133.788869709403, 130.991429407286, 126.589760684107, 127.91562982437, 128.909724775658, 132.14118159506, 132.313799549964, 129.552861420931, 132.114931763977, 129.508728661607, 133.795794129688, 131.685971222748, 132.460504387019, 132.646510277463, 135.752960782905, 126.889857999585, 128.698398680021, 133.753312086441, 124.937781355931, 128.979280366521, 132.592952383579, 125.78122713407, 131.442656806232, 134.252136300024, 129.922918524959, 134.020504544284, 131.708540078456, 130.914091097168, 135.212064705256, 129.847479496449, 128.234634412693, 129.958464927046, 130.367658245586, 133.256744812108, 131.572239227975, 133.609943597338, 130.763172912493, 138.920121996578, 130.082757394114, 131.750509143985, 130.512099376501, 132.394257391367, 134.409451214613, 135.085509293751, 134.125022333659, 125.184227063705, 130.124323206846, 135.589859178658, 131.526403147957, 130.015900288051, 132.984950675233, 132.288285962616, 132.163416910506, 131.754891503597, 129.694025931119, 135.214584185373, 128.401148510068, 124.740738690788, 131.104482332896, 133.418223096547, 130.839317023799, 129.540427560805, 132.909293219784, 132.832055169592, 131.95539059304, 127.680785807908, 128.561638181629, 129.012283411332, 132.058415923074, 130.316388440129, 129.014225556947, 131.262960535783, 133.883520009272, 130.932575110732, 130.491250265788, 131.393578716265, 124.321323932963, 125.395116096822, 126.291464369929, 133.551326982458, 130.305690379286, 132.432383039904, 128.749721682354, 132.344998030449, 130.764561142177, 131.512083577209, 127.874090217789, 133.16350654428, 126.515781128142, 129.109128638827, 127.626783748825, 132.025280441032, 134.252973920687, 131.266811130063, 130.143843090666, 138.962826156425, 123.63753034182, 130.747811882011, 132.610981251778, 134.472949480413, 132.177111858969, 131.123705604519, 136.125436619228, 131.295141075807, 130.080667919593, 128.165568023011, 135.731929975557, 136.683550691275, 132.871668864403, 132.140969701656, 134.806651072208, 132.679926459429, 128.964907230252, 132.037968231439, 135.431433983192, 124.135370056628, 136.945017491294, 132.857480786421, 135.469675025698, 129.600392867804, 129.165982392655, 131.532906506338, 129.512138564992, 126.728643936532, 132.583937838141, 128.716893122544, 136.51332308053, 128.367844802399, 131.364189757227, 133.443635271558, 128.081774616637, 134.874609286903, 131.502767567071, 129.551813501893, 125.888850646199, 133.704578780989, 130.00102827193, 135.021218373039, 131.756072806997, 129.849035895396, 134.789178269373, 130.730127252506, 129.24428450271, 131.65690045286, 132.197867658708, 135.598389054324, 131.441095241897, 128.675597968847, 136.078877799314, 130.415032130738, 131.811220919127, 129.027261339235, 130.981637303648, 135.656528108953, 136.717563878734, 132.380225602977, 127.972383222478, 128.286528192216, 135.154832936528, 129.828332461288, 129.674809956057, 132.937492027429, 132.003617725154, 128.207672203234, 132.82938273946, 127.509910828182, 131.110806627625, 135.828492646516, 131.1698061373, 127.543225318713, 131.751190991765, 136.239859646262, 128.840466977753, 127.254855811139, 129.55524701187, 132.444491779874, 129.127577810246, 136.605437811828, 130.527384544077, 131.558822144253, 131.285958573404, 129.787233003653, 132.928834656207, 136.877711880918, 133.675366165766, 129.518014183081, 125.686859203702, 128.349704573686, 130.591871003, 127.115287600188, 127.414972752262, 135.379875536998, 134.899501145637, 141.143549980977, 131.927662483634, 132.513224211324, 130.332191246195, 131.323536127473, 130.332562013628, 134.225480820946, 136.382070957075, 128.973808725804, 133.207165896239, 131.485699149608, 125.360460317329, 131.135692339622, 127.710730414783, 131.018713577162, 130.413485897172, 132.023690749067, 133.13848132429, 128.754850548901, 129.352868758417, 131.291000806948, 132.217719538596, 124.82718976664, 133.047153308855, 131.860674466634, 128.524153078627, 124.628674774443, 133.714007272681, 131.340327008916, 130.321879015379, 135.453780372148, 124.129520784684, 130.307464091479, 131.169229479805, 131.514504560888, 128.409768830024, 129.290129653417, 133.286279652892, 134.119089731268, 124.017810155445, 134.088096430801, 125.904111534072, 126.927178296671, 132.751910256275, 133.613976583567, 130.493121219255, 137.345362438588, 134.207867879583, 126.993600870243, 130.108842085234, 134.364953479435, 132.984963632003, 131.355789099455, 130.245643418559, 129.241204957674, 128.102373464461, 130.799959575116, 131.558915290065, 133.160692571738, 124.992302862217, 136.363901409616, 126.001394157894, 135.307393710971, 136.468655843059, 125.367749243856, 131.07374766777, 131.142839275296, 128.831749863805, 128.501008797201, 129.838998556625, 133.896213845725, 131.938841876178, 128.295829034692, 126.614999110951, 133.305556475148, 131.941925590138, 133.250646596111, 129.235800873443, 131.240806723522, 132.444945584178, 132.461281194283, 129.407387734917, 123.272213189696, 127.708671494848, 131.248521061394, 129.411035052722, 127.159844530739, 136.503711410277, 128.024751575242, 130.71014980484, 130.483260142207, 128.941121083459, 134.581011005053, 130.689654196797, 134.566716392247, 134.050710593215, 130.536460435713, 131.811158640368, 128.669648661198, 131.632220410456, 132.215727478727, 128.54585549529, 129.839922370019, 127.340818284588, 130.367408346185, 130.590769522499, 131.527048401508, 129.880395605297, 130.267817794843, 129.157156520984, 133.824633182901, 134.465040623854, 132.300608647262, 127.786320936505, 128.685830751537, 127.027586512354, 128.489768288851, 127.506068171413, 131.39530097798, 130.859480620145, 128.51280822281, 127.221955221851, 133.274459853687, 132.703123619204, 134.847905761997, 128.945567855279, 132.146706246958, 128.032569504153, 133.373759254658, 128.950118158017, 128.415948857299, 128.348540554242, 127.645139055379, 132.500963113729, 131.133715662686, 131.868905526197, 133.026778828852, 126.491030412875, 130.806899963953, 132.338114905982, 138.249315578754, 133.597326127031, 134.290271846885, 131.424108275686, 130.46940746825, 126.393962125182, 132.039662348015, 131.560596080824, 129.140967931401, 129.2913276272, 134.510442672072, 132.23265273246, 135.650654021895, 131.72857552539, 132.565605277795, 128.111197084088, 132.641385631095, 129.021851591768, 129.006058886025, 131.279238677914, 128.31196715115, 131.124827652345, 126.349554471948, 129.465193094965, 129.753959226047, 129.187425175678, 123.158605085813, 129.601568337178, 132.154236630937, 133.939052488579, 131.357100338994, 129.741932061088, 135.659523215701, 130.458184075948, 131.001634493073, 130.156735461859, 130.533233256271, 135.194153379357, 129.976393288705, 130.990302706839, 135.039900724502, 131.243361876922, 132.710944508953, 129.574519241983, 131.106532126803, 130.970060737577, 133.615245574531, 128.630306267395, 135.454383690139, 132.046111849235, 131.850499611437, 131.119091331346, 130.050454866031, 135.564930197, 133.11768654293, 132.503594170743, 130.720305757502, 131.715926167838, 127.807605419567, 128.705293026214, 133.685646560248, 130.927296624093, 125.57221673307, 133.106573050417, 131.264762992836, 130.209663149131, 130.434337777287, 129.204080645047, 130.166623168876, 124.587467966639, 132.346388005279, 124.813277150681, 127.924347547504, 132.917608343862, 136.032718022625, 132.698497031967, 134.162470181379, 134.400863900095, 130.229582512461, 125.392691739119, 129.633692321664, 131.896717188958, 129.001149149724, 131.965285069122, 133.978885546514, 131.13976433736, 131.13895779796, 128.271176284862, 135.078783776843, 131.412489796621, 133.674654301319, 131.166860602076, 131.036724849422, 129.301488326535, 126.267971556137, 126.286943268889, 131.052043048087, 134.551768080154, 135.047628870672, 131.725273519682, 135.766876606868, 131.012343829343, 132.027241035759, 132.938196484079, 134.35509233199, 135.766484937616, 126.254049409089, 138.568166370341, 129.898853623099, 130.551978678164, 132.494813625981, 135.331544879739, 131.841381350071, 131.531229932178, 127.033469885206, 132.482197439503, 130.175876091417, 129.853532493614, 132.827346806417, 129.185834083977, 130.50220370461, 134.087242800485, 129.897871626503, 132.019789963852, 131.321643293565, 128.28676074083, 130.62219435602, 129.868935259643, 129.620335787062, 133.461649177192, 130.518144938837, 133.610202953214, 125.918873681981, 132.409147625992, 128.62879368032, 126.418013447756, 134.02144504111, 131.476933129243, 130.812071910322, 125.8900448235, 131.192458274068, 132.317139817738, 132.815720521539, 135.615026380516, 131.750398586365, 140.122157176927, 130.345527730694, 134.820535073394, 131.002637856732, 133.799370800334, 134.219539930606, 131.691072098034, 129.804447383235, 134.251440341377, 132.504210398177, 130.621820807693, 130.387535270135, 129.216409070391, 133.041791986302, 128.699798751531, 135.077393646218, 126.87708361419, 130.59196347702, 134.643871688954, 126.867962019044, 132.151972765988, 131.439584537786, 124.974590585316, 131.484895630039, 128.719851802641, 127.228026599632, 127.550893983105, 131.9709913818, 136.447696510762, 124.949787033061, 126.787152072206, 134.478030332161, 127.682580271509, 132.933714958164, 127.328945655218, 134.240553699251, 132.403388891791, 135.993859863536, 133.781568508125, 130.168917985165, 130.710216545812, 126.179888558326, 130.364181497586, 131.380442210054, 132.372462000907, 128.286881781363, 129.768816650329, 134.286265689939, 126.20216028226, 130.407729097316, 134.040268635198, 132.83517085623, 130.347020120953, 127.488417521729, 129.486461898677, 132.343849653792, 133.207472262114, 130.453947621941, 134.76122174949, 131.566285714787, 132.501608861704, 130.711666448764, 127.578735047918, 129.071527711888, 127.727743493641, 135.608180686155, 132.143096403646, 129.03889947086, 130.329907429269, 130.011641425102, 128.347624124472, 132.626062725279, 134.449463168938, 133.280254199397, 131.490001168071, 133.482297098986, 135.161133926654, 133.781697810957, 131.610511808706, 129.396364586284, 128.532198154815, 128.979772230708, 133.061737073959, 129.859357253079, 132.16378715325, 131.990859909601, 126.800342881304, 129.842714981871, 135.568673105343, 133.980697523748, 127.670266980314, 132.715428401326, 129.334666148811, 128.335738199935, 132.812804437704, 131.597732947535, 130.32005076671, 134.865465312652, 135.180919865888, 132.297450000265, 131.141961323609, 133.89162617081, 127.517506393323, 133.832285800174, 133.08204172687, 128.85622665484, 131.156482454528, 130.253457616665, 133.290130289827, 130.570361679449, 130.922743707945, 125.939783403095, 132.256710838869, 133.195207013707, 128.305627911719, 126.062709204825, 133.072708228637, 126.195356507675, 128.524587505234, 130.701993958526, 135.073962210864, 132.747767797437, 129.310486328101, 130.962010893967, 132.134680041637, 124.780139095095, 133.732487642384, 126.656978777203, 135.749943283302, 130.04067403271, 132.025650596295, 131.359119133488, 131.615794080372, 134.294069545014, 131.495309336261, 130.522190279143, 128.924718205709, 130.682151069578, 131.461102441581, 127.096524597864, 127.691452491244, 141.118716920827, 130.24519654001, 129.086411995523, 129.207415196225, 124.857102633311, 131.421891251278, 132.391913436919, 128.930474723534, 133.029875743205, 132.249694013251, 130.890580017619, 130.23185161056, 134.55149368126, 127.296827478463, 127.794911669886, 131.056384929339, 128.13238238137, 128.017912256777, 134.633257546583, 131.972752354458, 133.992561485541, 137.088488428728, 133.600677591258, 131.323507608566, 133.268616453741, 129.885786126738, 128.11657246909, 126.280115799238, 129.086567474195, 129.97742933027, 132.234332539491, 135.411371385334, 136.229388973685, 128.642623201377, 137.136155085871, 125.161934604954, 133.783002461011, 128.883347325332, 131.468707005622, 136.163813549761, 129.986300035119, 129.537776602647, 129.719472791745, 130.643099242817, 132.968138037693, 134.147086083103, 134.739248986054, 129.953090585711, 136.24467875403, 129.722688474635, 131.458350741865, 130.48165460964, 125.047277873176, 129.931776321313, 137.033485502227, 135.1718866334, 128.942225257277, 133.281461566531, 135.685005747725, 131.845038704511, 126.337802356218, 133.658549507141, 130.277044324994, 129.806930055248, 131.139360924956, 129.34024631037, 128.861672290962, 127.818100833831, 134.500295148368, 128.449193920572, 130.966524252105, 130.139974308069, 129.776750917782, 137.606725252182, 131.590508790032, 135.371579921214, 129.680017568631, 136.67252675764, 135.491820664104, 128.992068636325, 128.891007955013, 133.977202733031, 130.535807263994, 130.963010968671, 130.203802198017, 125.70764020968, 129.780930337823, 133.007605510249, 128.941678091518, 127.892941316806, 134.026243378998, 130.871986571555, 130.757237770303, 132.375853200819, 134.54221691345, 132.924592846519, 132.766710479633, 128.322278591479, 127.184268411265, 129.762169497696, 132.665432474681, 133.926960538987, 134.469129278324, 129.6588977632, 129.683869809869, 130.004673938275, 131.684348845312, 134.005203744667, 129.539198743776, 126.8530422618, 134.624126264466, 130.402913886626, 133.058581486653, 133.722090442394, 129.697287651965, 130.972770019959, 131.361299083078, 131.51709884472, 129.496807093357, 129.480858401771, 129.423256373968, 128.657445108265, 130.341678804125, 126.325668836455, 133.164004660567, 130.794765647625, 130.688896322683, 130.588064131754, 129.428632088632, 131.644152007198, 131.360388974348, 131.578887919463, 130.059155918081, 132.892517959312, 132.012075618677, 130.769840521888, 135.986509262657, 132.905736792157, 126.205373608664, 133.678070185452, 134.615403898057, 133.690872279644, 129.524015200231, 134.685771447445, 131.386993058782, 132.393162113702, 134.471254737319, 135.329106882328, 133.913706073441, 132.387834391155, 122.979313116882, 129.143657906478, 129.633279719702, 135.968973908183, 131.432485989705, 136.192172405021, 130.727996689016, 130.161949567018, 129.92883475706, 130.391754530057, 131.975722754785, 130.137325037052, 128.120741659505, 131.017905399269, 130.947297369426, 136.823976126167, 129.46666612861, 127.453075684701, 130.066724799427, 135.430437006183, 138.609681919207, 134.464699820736, 126.150206963586, 125.476306764895, 127.754224868496, 129.211199709059, 128.480947441273, 127.507568874466, 133.611021296021, 133.584291154195, 133.811061897182, 129.774876936212, 129.381928570638, 130.368485870411, 132.085014183855, 129.714179682326, 128.305018705944, 130.221697265654, 129.304165771896, 126.574826545056, 130.005587826049, 136.374691071221, 126.601490326369, 127.50136941643, 134.940742420964, 131.508527183291, 131.465219551151, 128.007649175529, 132.882454491526, 128.153024690597, 124.826084664224, 127.862987321093, 130.961957275859, 130.171264215863, 130.320123575609, 128.929785337478, 131.21160164211, 129.456403166196, 130.705490311477, 126.4486790852, 130.94354593357, 137.604787514176, 132.682040781758, 134.32159969867, 135.025543013573, 128.763355548649, 127.804297265491, 126.74915905728, 131.082617138734, 130.893854596012, 131.528032363231, 127.281213973816, 127.862288900323, 136.561312040969, 132.782771515782, 132.554041932635, 129.085925535501, 129.150213768353, 132.773854742872, 127.844694006168, 132.159505112527, 130.279110733296, 131.819569757593, 132.793043542621, 130.534070421774, 132.196057483942, 134.090364366402, 131.350812287373, 131.358875015804, 126.693467459814, 134.311109273542, 127.629098400529, 126.589147312058, 134.443823916821, 130.217977236867, 128.474969568112, 132.629847154017, 129.638329184198, 131.369896536241, 129.563162919092, 127.84500704044, 127.905840728073, 132.108772767861, 132.531102433716, 130.352941244451, 132.066075466861, 125.26777566543, 130.041544478485, 130.383547425938, 132.286733408515, 127.109199025339, 134.727900950619, 134.992378155108, 132.52825076241, 130.827821055763, 133.516927707518, 128.52339980604, 131.19366706629, 129.712154253537, 124.556592832474, 131.682734236433, 132.546528882023, 134.490378632311, 128.975492713661, 139.073014670987, 131.876977071273, 126.91825661362, 126.395904523509, 130.024239063535, 131.189082623883, 131.786878904615, 128.914752926155, 137.943198814274, 138.839658731419, 132.835741158283, 130.698672429235, 130.924732207276, 130.881524830076, 129.176645107942, 129.560263728444, 130.587464221653, 134.593254636035, 135.110988738131, 131.595236924266, 127.43460296178, 131.726387246201, 133.394914648696, 133.539130832017, 133.066534178731, 130.097456968595, 127.46043408846, 133.18544264641, 132.121287492448, 131.242824039016, 132.347410893158, 130.48961277867, 130.761470972861, 127.934420669152, 134.016120110314, 130.495721688777, 132.23873442342, 127.992260626664, 133.136561733643, 129.041167638908, 128.310622560198, 125.339334825738, 130.739745103394, 137.16058401312, 130.556133312052, 129.275906496822, 129.76338847444, 133.941268252903, 128.220378637944, 128.009059842163, 131.022544878414, 128.161173941198, 134.417483420113, 131.373087281006, 127.695636318401, 133.877277940559, 135.496390579697, 130.557415156704, 130.519592933335, 133.030667151725, 129.582846888256, 134.308082229324, 133.655433966944, 128.266010562783, 126.241945551709, 135.148904369672, 127.702186410675, 132.983071888101, 130.130123223949, 127.710930058159, 130.313535261015, 130.253245728201, 132.19406774708, 137.863487014414, 127.182891479165, 127.774207799133, 129.536063968695, 131.473401231678, 126.208663460837, 136.587560269102, 129.946188286971, 124.619559973077, 134.128177648167, 129.78028743694, 129.333655243263, 134.016405796572, 137.628833370131, 132.503848792676, 137.17273216686, 134.60548521117, 131.695888531755, 128.802824633537, 136.90367359912, 127.622137027371, 130.688671002171, 129.598967892063, 131.781706241137, 134.781641858009, 129.339286788698, 133.074881824375, 131.340540719451, 128.857151380199, 129.293539279296, 128.193905830608, 128.007349419877, 134.04245025476, 127.362423955221, 135.909505591969, 137.678667411318, 129.547461913813, 131.763736808264, 130.290575779706, 132.588050639085, 131.170053069748, 129.504441276669, 131.630326686303, 133.690748465085, 131.117529182643, 133.304250234172, 129.384447268259, 134.372521436788, 131.779681027456, 133.395224181421, 129.819354309965, 128.335845314858, 129.652604228917, 131.811995021146, 126.649880479488, 130.589748021159, 134.026857396598, 132.705644837116, 130.037590959818, 128.242889312109, 130.797719406487, 134.408178524391, 129.798893386735, 132.436697104491, 131.61744222504, 131.105742601842, 123.842547642303, 135.871465873924, 122.824019896765, 127.969606025616, 129.882242463975, 133.57915234875, 132.900541671058, 125.599726387553, 130.321941647105, 128.036811791653, 129.365967853709, 135.890540358094, 131.021365624291, 123.264118771459, 132.231768065262, 127.404121679988, 138.379721362424, 134.676563316624, 133.566061736906, 127.00223066748, 130.919245692223, 128.392838260396, 134.128302952903, 133.373044921482, 131.235936898105, 131.063215302765, 132.800613727351, 137.688477723869, 127.240226237162, 132.897956472289, 131.017937095447, 128.670993360496, 130.651942444571, 132.234228654835, 129.947225111917, 126.248997962638, 132.236662746837, 130.801762630196, 124.676715608756, 127.056937017821, 130.338483765195, 134.788744981496, 133.674255060801, 132.274872531056, 134.234785518277, 133.509447246223, 129.370177098077, 135.5951253607, 131.791492042846, 132.577033201277, 131.829861182618, 128.193960926729, 132.635842309531, 138.141297492044, 130.402537310976, 132.807281146122, 132.056689706187, 132.083552854799, 130.531389887594, 129.208205992335, 132.896561696745, 130.953178351318, 127.376364044674, 127.251641526424, 127.747407900849, 134.960519378555, 128.649385675529, 130.793077892442, 131.527601274157, 123.496766707294, 129.260795733714, 127.112929208094, 131.571591752, 130.532626632677, 131.243904424339, 125.277588440406, 130.406030148651, 131.899983236981, 129.469652690856, 128.262304253755, 130.214241119904, 133.752580877198, 133.549187096544, 132.679880041534, 131.949056381429, 127.48307757352, 127.500326709233, 126.134685632453, 129.00603232712, 134.443639822915, 131.366217936203, 130.739033001967, 131.512986674448, 125.248652988577, 130.904151390594, 129.353216683945, 132.206042008315, 130.694045158146, 129.262686018426, 123.160532826871, 130.93400841606, 128.307036175836, 128.912056471836, 128.766853167511, 138.37487161557, 130.950099973686, 133.353652090828, 135.543357937703, 132.366338184714, 128.50811189016, 132.772569667944, 126.59409483562, 130.591836131831, 133.825224271249, 128.634012902057, 138.119342415737, 134.676644984543, 129.070639187169, 129.289450320508, 135.440233765781, 130.541193030023, 132.759976961736, 129.748951621562, 132.335654236864, 136.394856447208, 129.883440620036, 135.966187804487, 131.474358834842, 135.820610047326, 129.418997620021, 127.295218369608, 129.149853217008, 132.933460037542, 133.680448984715, 130.86726401489, 129.429800224275, 131.904492194792, 128.226454825071, 138.228059539751, 134.722251034862, 130.718360697124, 134.733475449206, 125.238871522692, 131.889625814307, 132.614683936403, 127.921048787178, 128.801169688229, 128.569875838805, 129.62262540553, 132.749834237433, 131.817115396074, 135.303374614952, 133.260025854847, 132.266589564876, 130.372692380616, 127.528755304625, 131.416180375845, 128.856561055234, 134.72336360265, 133.22676652938, 129.851086523245, 130.450043641135, 135.960500061026, 130.116401486227, 131.731807902163, 130.798003070011, 132.377686537595, 135.419530563592, 134.95425095364, 128.937599182168, 132.549978919152, 131.541282445438, 133.114376297393, 129.020720768508, 130.295483651563, 129.909920217069, 129.99188603088, 124.381450896611, 130.33634445431, 130.25443938606, 128.843504968551, 134.508455240513, 132.729064714888, 134.441249491782, 131.628953353987, 126.600059663128, 128.07051878533, 132.447244768298, 129.810100048578, 131.764169837732, 130.808066294259, 133.817844596969, 138.949084105502, 134.45255335102, 131.166189797759, 130.824075399205, 127.098126809674, 123.738520743714, 135.902245482441, 126.263752654063, 134.660320916841, 133.265905166388, 132.050986272485, 133.361850986615, 128.45985127802, 134.967021241116, 127.776937640359, 123.417630661981, 127.481901282597, 133.665038591367, 132.480236062808, 134.901749517566, 129.962110067278, 126.960143459898, 126.079532156401, 135.138632619299, 125.995629881254, 132.312537065081, 132.215971550698, 131.679379101034, 125.632631561114, 132.764553702833, 130.861348038476, 132.247909794751, 136.706745514034, 135.856401379938, 129.254969348283, 128.542662060341, 135.090739511631, 129.398677993992, 132.339586152855, 128.749047129053, 129.996711692875, 131.885388207016, 131.673987748884, 130.61066625449, 129.308348007747, 133.786975306635, 128.337783832409, 132.243021845342, 127.507846380607, 129.895162208586, 128.621963722535, 132.932888429453, 130.518745571763, 136.888422137857, 129.068737358265, 127.973178577517, 124.659821105415, 133.026608658739, 131.47266857415, 129.759432529353, 127.728946128024, 130.259045427173, 132.502034701815, 134.326059429899, 127.238396219594, 135.683028994692, 125.218965679951, 132.325722817805, 134.547704711493, 130.65051582214, 130.186104314298, 130.446364245881, 127.54628363173, 125.725087895817, 136.754739059941, 125.258756787526, 125.554919572962, 125.451215410115, 134.973367207243, 130.905463101991, 130.907764974323, 130.219508572017, 131.172043543897, 129.088830595388, 132.775473177286, 131.038453637383, 132.222652439814, 129.956370973387, 127.715126064026, 126.222352012653, 131.870401400695, 129.028095586242, 127.478600066354, 129.45013846771, 128.208060168254, 132.873529297783, 129.926839036373, 135.702048124673, 131.993785738658, 132.231510034871, 129.530566149753, 135.564848421173, 134.044929812042, 131.305879502691, 129.230947653966, 135.497002102097, 129.429776049235, 133.301986495678, 131.88589116078, 132.717443582173, 136.379865042763, 133.654944427797, 133.102572028839, 127.803369714493, 133.567882180904, 126.723388087752, 132.7507764212, 133.518262857762, 134.70693503388, 130.908615104094, 129.841907690428, 127.47950790765, 129.561962738346, 127.253142405201, 131.004313112772, 121.940800805788, 137.938684348484, 130.57690914207, 130.731712401215, 129.039710023738, 132.29238144991, 132.847133657548, 132.396404797131, 131.39384097865, 135.268603822278, 130.089390875278, 135.910700884186, 132.25555834724, 134.644837391909, 137.950959799421, 132.990258456264, 128.372800489925, 129.804539086435, 131.265768985666, 131.375192731115, 130.648009101952, 133.773301205488, 129.538825987124, 133.940664114198, 137.20238408962, 134.610240336758, 131.853012447231, 133.532370416632, 128.805535872022, 127.099170116504, 129.046403278364, 129.821271991319, 135.733666157435, 131.554468820198, 131.701802690148, 135.252619203938, 130.811681710781, 131.537599818294, 125.339992266762, 133.636237885968, 132.600902539106, 129.478172229223, 128.535427928341, 133.332255699214, 132.195251062742, 133.114728126396, 126.315016621109, 132.606147234161, 134.050629367225, 134.975033078148, 131.12842797394, 134.099381665875, 134.492897470939, 131.39479581701, 129.29749871407, 129.602047112677, 133.67395341252, 127.580755552988, 130.860005522309, 128.786707611151, 133.19364331619, 130.29674848894, 128.933893697734, 130.057974560513, 125.284617530733, 127.837183841504, 127.940649097289, 130.650637685643, 130.228136320246, 127.984790876052, 132.176920697957, 128.333808992378, 129.296755153945, 128.261850272075, 132.291496003943, 127.836250635097, 131.525262607931, 133.937412757933, 130.959667679366, 128.964250261919, 131.952825499887, 131.710480524751, 129.537779719296, 133.095694825462, 127.241561267606, 131.490551033826, 128.753029998945, 130.787022102185, 133.24211712614, 130.819794788961, 132.574018219385, 134.614408617504, 127.583946677968, 133.029071180177, 129.854482308866, 132.566688762803, 128.569794493067, 132.305575478103, 128.59729650865, 129.453947730256, 127.97359051517, 127.996039851556, 130.4369689914, 130.130727703418, 125.274782191404, 127.974613127249, 128.376271308732, 132.610237036587, 126.305822156479, 127.12210867266, 136.187520821518, 128.164221747838, 134.195157804792, 126.333044039099, 128.429550612569, 131.752486263346, 130.249684768421, 128.87241733857, 129.530440580047, 131.914876993435, 134.109892797689, 129.492136440334, 136.083368606749, 130.124241245822, 130.478306999695, 130.29340062055, 134.266392703575, 129.498597382685, 130.807765948902, 127.02136976714, 130.612120309686, 131.19436961442, 129.234394586879, 133.915752006844, 132.164514687732, 130.13084499055, 129.705483427338, 130.743153186364, 132.298077725863, 131.094966843154, 133.420297079853, 130.373654102761, 134.134433526986, 131.563261602728, 132.599067778754, 133.406010110091, 125.551786097658, 128.445733060727, 128.166751495838, 134.170104672774, 132.134412705469, 133.303831613252, 130.379926662176, 129.257634382865, 137.928011059398, 127.262099651544, 132.327981964168, 130.477566154489, 131.267371022688, 132.383935949502, 126.844642853809, 129.81051945442, 129.009486433864, 130.478604201042, 130.713554749961, 128.053302179002, 133.566987104516, 131.855172903442, 132.913111288343, 133.223020917574, 127.640377918067, 130.918973701078, 132.441223096463, 132.785662479984, 131.710121886711, 130.498825811465, 129.234308534746, 130.478738797371, 129.36856787281, 130.499817635656, 131.907884720654, 132.536516417489, 128.030520468758, 131.389335700349, 133.29203000621, 133.213148492574, 135.931571257954, 132.583792946302, 133.679507004157, 130.308153201402, 131.399914132257, 131.430184364132, 129.080643965792, 130.551198544396, 130.772736414864, 130.835628986587, 128.985520863421, 135.379365387025, 124.408585839872, 134.36961971759, 134.636978322645, 133.467990653443, 135.106191296485, 135.524403509464, 136.358745563101, 132.561585056909, 132.979342114817, 130.19709631826, 129.522212692913, 134.499060110828, 131.207696973928, 124.493469425691, 129.588147511994, 131.421994114534, 133.408299825797, 123.751818124275, 133.509069969355, 132.503682136917, 130.977032843664, 132.883638948004, 133.429177158822, 127.301224197337, 131.757172880079, 132.703583618275, 126.875632261527, 129.931591699878, 131.70470347333, 128.228258183339, 130.892459811964, 128.221518110463, 126.766479952249, 130.766076932268, 132.460429017132, 133.012430749549, 130.170868740105, 134.485407913453, 128.620604700755, 137.939223624505, 129.851903780165, 130.767678786375, 133.303955533349, 131.064482999676, 132.02458906924, 129.926396391789, 127.87761283839, 126.861003747206, 132.506722052349, 133.744395972619, 131.901505734425, 134.108259005386, 130.306360209604, 129.615800410298, 132.376602618087, 125.016303210258, 139.030271946286, 131.020969290204, 134.434641060667, 129.485990805987, 131.536152554151, 130.302378079732, 135.141032443311, 133.781620643099, 130.385996156812, 131.259688346533, 133.367145972998, 134.130314135157, 131.458512410183, 135.172122624906, 133.514839180953, 131.107547121273, 126.824441227961, 136.588180626309, 128.817796351114, 128.413320435831, 137.331314955963, 128.700343562328, 129.298397249328, 131.54105317734, 132.072946010259, 131.396998694215, 126.791577060689, 128.600462215016, 126.706060394867, 127.431206135418, 129.482070391007, 131.718749586515, 136.035294266842, 134.40160559496, 131.628130805571, 130.426832702961, 128.267163723201, 133.124369757792, 131.142433307932, 131.118263019435, 132.350647175788, 128.357566794043, 132.197890729073, 129.972153622567, 127.264842062905, 138.090316772051, 128.058727075952, 128.120372107707, 130.942421712561, 129.034791349983, 128.348318317675, 127.427119512492, 135.294302879735, 127.291509012042, 127.799971521301, 127.667954326747, 136.845760493913, 133.676591380681, 129.155358991897, 134.249943636088, 126.960489075846, 132.642459181468, 131.232794623344, 131.170068822677, 131.030566772445, 131.501504541041, 132.577587107702, 135.659636260926, 129.731642640314, 132.2044951106, 130.4595158061, 134.309868046317, 137.023267641066, 127.759296544423, 122.834230469587, 133.935606044728, 132.974687848953, 123.974755279916, 127.71383886088, 127.040327015675, 133.538491149871, 129.674165192538, 129.538911814379, 138.217953012145, 130.157972393226, 129.469523418211, 130.056438013201, 130.946195758655, 128.888149830674, 136.437716798724, 130.32518847762, 132.853372578555, 130.637149936942, 132.106574862227, 128.420548810323, 133.367112144282, 132.324318385357, 133.257039572684, 127.201693963988, 135.172546559178, 128.920639126026, 134.601624786466, 131.889616368492, 129.424691509266, 126.334366080717, 129.997171311055, 127.114726276357, 133.483114513207, 131.121380768296, 130.641229947922, 132.646637601065, 131.53552435202, 131.063283418784, 133.107843071919, 134.159624647324, 134.976447454674, 124.939388626437, 128.299152078755, 130.969861961857, 127.808934452631, 125.126465087971, 131.458729719597, 127.117339122931, 128.833153264819, 129.186948307461, 132.858790932189, 134.934995650979, 128.838846830913, 127.048655618066, 132.252185219791, 132.598332395197, 126.350553411523, 131.135642759381, 132.221759740722, 130.181999516855, 134.010402232547, 133.854054895241, 134.887379887298, 128.952215302645, 133.646134586783, 133.789938407629, 131.546759850968, 131.851905816988, 125.572485231611, 131.460616079919, 127.221342472093, 129.312581393298, 133.596924851462, 126.083697837464, 128.929330635066, 135.617387657559, 132.357987773901, 128.376512796864, 126.102008471143, 134.730889060667, 132.031881445444, 131.642939893236, 128.06874856581, 126.503481696936, 133.390593612392, 133.430472436947, 130.033317660379, 135.301234256422, 132.489076192055, 129.196689428966, 126.649610215833, 130.510854618408, 129.742972689571, 132.233327770329, 132.094401672048, 127.192400482071, 131.652374111087, 133.527644187145, 128.66061447549, 134.882339164921, 133.781437817806, 131.828842467863, 133.934473889338, 136.375257401831, 136.617427694692, 134.133518497802, 127.389813778166, 129.622770088975, 128.423186360674, 129.202043805704, 133.132282078108, 138.085634566119, 130.736765792224, 131.488294741633, 133.806844494599, 132.512784045834, 130.093705481597, 133.173862446999, 133.116261026077, 133.428871632921, 133.704447440012, 125.871327974745, 133.596994199908, 134.44161661126, 130.61570683902, 128.770794145579, 133.026947178669, 127.59399455511, 124.424139661344, 130.726213850664, 130.200263954976, 132.063201836093, 125.748079481989, 133.328088521842, 132.678148394426, 128.932226669039, 136.98617302559, 131.473762064542, 134.379736201434, 130.102856159257, 129.729315846101, 131.972570885076, 135.569381457843, 125.198582175477, 131.246058683508, 132.858047384346, 130.635133180527, 131.788146190993, 130.830568266481, 129.553767626961, 127.200381539862, 129.917015966615, 132.781247737798, 131.082954159539, 126.707522343876, 134.719096114713, 129.155485781043, 131.084043385008, 129.346984304703, 134.323732340691, 132.322360497752, 129.551520165611, 129.828295201816, 131.839699499979, 132.003480591972, 128.042438460676, 129.921270069632, 130.853144613915, 130.638607902398, 132.668965875192, 129.454336481529, 127.725943779431, 130.577578722369, 133.382967409875, 136.422545755374, 130.789740378078, 130.804149160016, 128.989916684868, 132.284142647248, 129.024039648423, 127.47001720182, 131.841141978308, 130.946253903176, 130.683053210769, 139.919438071318, 130.84131449951, 136.816882501428, 134.955716271502, 132.233234994595, 131.038637546873, 127.239096934528, 135.945071449374, 129.20138161514, 125.347551793074, 132.592625342209, 129.738135388207, 136.263764035924, 131.165058179644, 133.804227938838, 131.951973790393, 135.077101389884, 130.099713327689, 131.311317706423, 127.874121426711, 132.496580608553, 127.493335574867, 127.824979710505, 129.253028681442, 129.9069941769, 129.772871468351, 127.043741150008, 135.986201918061, 128.950272694724, 127.673411745307, 124.544417865162, 127.056127931531, 127.090970398172, 134.03262309373, 133.693835976708, 134.532832358215, 129.636504376444, 136.995259696154, 128.916231935059, 132.909624520094, 136.881249144652, 129.560987489873, 126.999500576516, 131.015667108378, 132.633293422805, 133.574422246112, 130.500658195831, 137.977699183178, 135.388027058896, 129.13724305682, 129.552534851581, 133.665784516476, 123.767410387735, 128.707545516735, 129.443583170294, 128.128916752162, 133.175579433343, 133.464018589622, 131.476481139797, 130.48972577577, 125.219046185431, 134.734178653327, 134.414620798328, 135.046529560981, 128.123279799801, 129.530394495257, 134.115917992791, 129.064864410042, 131.637386779278, 127.608531897488, 134.989150185444, 127.151267362425, 135.417479174206, 132.099726015573, 131.4050079632, 129.328252977984, 134.120102259049, 127.968140154891, 128.690730223017, 133.571659170529, 132.728660157054, 129.184658299798, 131.978995450643, 131.36484560855, 128.726578334282, 131.900382267865, 133.167384107539, 128.752280177745, 132.382423523274, 128.533002694234, 123.477192760176, 129.079983866314, 127.906366567702, 132.346800901279, 137.884363537645, 130.898889570969, 127.454841540309, 131.668723189375, 131.249129970641, 136.585755125637, 131.097426960548, 130.740841998476, 130.05074411294, 135.106259784486, 129.585206230787, 132.863347444668, 132.128570514006, 133.045240432377, 132.575282042345, 132.334168493118, 130.554249519458, 126.948048051698, 128.201472302295, 130.960645741955, 128.430037086291, 133.306262643113, 127.380780245384, 131.269538695221, 131.766728367237, 131.075742785505, 135.722420305229, 130.291905033151, 124.795308524968, 133.637060445526, 128.003952556976, 128.275690729433, 125.559616678418, 128.342329665516, 128.218305951556, 132.149676302621, 138.06489621381, 130.959526732779, 131.310741913859, 123.403200467368, 128.134024873161, 132.956577340564, 131.782648847538, 134.32151500488, 131.487705556813, 129.40620482819, 132.625848996021, 125.769343939321, 130.429936561468, 133.288797364538, 134.607542658833, 132.14330008052, 133.268200391181, 132.429974724403, 133.464559983653, 132.756521080609, 134.810260603821, 129.732524510967, 129.456156109186, 126.518872336958, 134.154419548398, 131.427093979513, 126.492408801432, 131.70372394946, 137.180774732475, 136.491336466953, 131.048630428214, 131.017482079736, 130.711982216319, 138.665401954217, 133.064680443525, 127.919614618368, 132.554290514887, 124.72212639835, 130.869948552636, 131.31457865669, 136.783013709573, 135.306737271388, 131.241330210022, 123.619194577342, 134.174648909142, 126.522705193443, 133.17513210885, 130.865572802416, 130.467827418864, 128.098224350037, 128.992715003187, 127.302851413563, 129.181628303838, 140.087297988257, 128.41364875174, 130.991594086533, 136.095227038683, 130.254765203269, 135.098548399455, 134.803358559514, 126.385778197264, 130.999536722479, 132.323896782735, 133.782198106969, 133.549794869839, 124.924295997703, 128.394131177354, 123.485519712286, 132.883240323125, 132.659829191717, 129.372714547768, 132.307265920324, 135.87901118853, 137.218764446511, 130.650555460716, 135.40323949994, 130.025420646141, 133.119850209596, 131.776797539554, 126.887786617892, 130.346867064771, 134.297760263604, 127.57575292074, 127.520331393187, 129.01762380344, 131.262331206752, 128.563133961302, 135.932826204981, 130.925880422366, 129.820514798438, 133.28120880898, 130.778962095513, 129.576909314664, 129.248162196628, 132.551379053123, 128.485316656895, 124.01832825239, 131.615747018064, 130.430383559707, 132.365113376133, 129.230808873311, 129.609203192466, 131.353064720586, 128.01598208975, 131.14883176077, 130.746758384066, 129.586776511089, 129.555280060963, 130.620625483331, 131.257713841408, 132.962420805079, 134.226995444067, 127.02876038567, 126.026557096949, 126.3160281222, 128.183464205207, 133.523537839417, 129.187946589788, 132.789734299345, 130.857266264529, 134.093188227043, 131.354449221491, 128.80287496458, 132.61230443152, 130.292409620901, 128.589962785873, 134.6573400695, 128.624416305407, 130.164526667503, 132.410058756867, 130.561601889172, 128.79478051687, 132.955739892568, 127.701331386097, 128.565137854193, 137.640455812994, 124.672715690349, 131.758536422428, 132.024150824169, 129.903116831916, 118.59882381396, 134.858903004888, 131.98416921382, 129.920661677709, 132.147361082473, 131.679792228923, 130.056953840407, 136.296768887125, 129.063553838682, 132.824772507361, 126.382090139797, 128.388872183872, 123.20224626199, 130.037267785931, 135.575135486523, 135.29725298969, 129.694576390874, 131.609775424104, 125.634308305219, 134.618584323003, 138.255557383621, 129.022080268614, 131.300173851217, 129.945533481377, 133.679592417109, 126.929500978529, 130.014791119159, 133.330713275394, 130.022425272651, 134.156253638909, 130.413880862321, 130.594942635867, 133.386650357686, 129.615686839344, 129.069070045558, 127.51101816706, 129.400585260093, 125.674460866777, 131.363707740431, 126.237593095265, 134.539456645142, 131.440062234181, 132.404807731031, 135.69035747382, 129.744286833893, 135.583048378773, 131.366813869925, 133.133266629469, 130.861962642754, 131.510386902466, 134.421676940418, 125.451836416187, 132.851750508664, 136.082387753359, 134.055893939511, 125.468406763541, 131.545357421869, 131.610335401392, 123.165413891646, 131.426738847128, 131.129817241418, 137.516159329927, 132.925954655049, 135.266167642157, 132.906232027617, 128.930036046462, 129.258879871069, 131.317194923285, 130.891619518777, 129.769880467365, 133.560076220979, 134.923746556967, 129.10732333623, 132.614743683483, 132.155867374332, 131.071959357641, 131.218574283023, 130.407209493021, 131.851265948881, 125.241183674504, 128.910318635252, 128.270392953014, 132.059949045421, 131.113396615151, 134.8700424118, 132.244558895309, 134.371717493408, 135.317889868811, 124.576010198192, 132.671405443929, 130.522940263571, 129.228154585336, 131.012181666643, 134.323783385248, 121.294554068531, 130.818559237343, 132.849892551569, 131.59615407559, 130.748589328674, 130.166775604488, 128.19385820486, 131.29250896103, 127.346976375781, 132.121862872892, 138.75968951372, 130.270119510477, 126.916809153892, 126.630193349626, 127.328489935838, 129.913428430229, 130.678051215186, 135.479849857432, 125.653154049436, 128.20776052594, 132.457589113932, 131.867681133424, 128.831009494724, 130.001221515177, 135.462559926181, 127.25757723122, 130.055264270266, 130.003761349152, 131.194590473792, 128.536570254897, 128.270240023814, 129.335483723748, 136.349669599531, 128.647747037453, 126.557211219292, 135.746999587366, 130.986701810887, 135.478881166066, 132.519953158215, 132.644748510182, 129.815956130813, 125.437690794563, 132.375132116976, 130.50622755894, 134.11353622411, 131.324236375531, 130.921423653951, 124.792486673842, 129.101694556993, 127.701183802715, 130.252539673036, 131.648581513241, 131.043046079745, 127.797386326869, 130.462641337087, 126.748603462198, 124.264160292477, 134.790874645129, 132.08699203959, 133.334019247279, 130.268719715066, 130.581034501148, 134.987809449924, 127.179632591584, 129.975009308587, 131.926261550708, 130.096735142338, 131.316674123389, 136.965302633011, 131.585218093941, 129.884116911242, 134.744545807258, 128.951799513193, 128.727362182504, 124.969861832015, 130.394321553224, 129.386117001372, 131.695096968829, 126.473533162914, 130.021036268694, 123.538759072289, 130.874489303114, 133.923077321682, 129.23900492687, 131.549964167532, 133.231390891118, 131.607230983847, 132.07921638522, 128.089519504757, 129.156527251237, 130.650964191045, 132.153250534803, 126.360540281412, 132.220901598521, 129.257862879407, 128.601823096376, 131.500784926563, 131.170873543068, 133.578922400307, 136.125612012919, 130.730725766867, 129.338243064615, 129.826548624289, 130.643027235598, 129.1836150136, 135.341256120367, 133.170790977399, 127.477004440437, 131.254817424851, 131.228451409872, 130.333607993229, 129.117654117413, 136.088502305725, 127.625269832909, 133.844284745564, 131.874523080686, 133.513475681638, 127.212310790281, 130.67046767997, 130.554856500212, 129.999405251389, 128.877474819585, 126.170802336016, 133.804962303367, 132.129878392134, 129.831846959507, 129.354713627003, 130.488947836642, 129.443353377793, 127.608392347743, 128.986659691251, 131.246755177425, 127.032399075822, 131.898710775582, 129.132223007091, 131.048446659903, 129.618181999215, 132.485453873509, 129.78961012179, 126.583600270756, 133.608484210569, 134.178106889785, 132.375448441086, 133.15098997712, 124.789168298329, 127.033937963411, 128.913026076796, 132.058547471212, 131.545990618695, 132.381199322835, 123.049784296953, 132.963374897144, 129.292628420989, 136.790068329552, 132.345813402713, 128.051274398264, 135.376465579848, 126.354285715437, 131.943948478442, 134.061354800327, 137.000980856235, 135.635525145138, 131.984295656505, 130.793494138438, 136.82475559847, 133.618307726142, 130.501662243911, 131.155712882692, 126.630676591167, 133.325204319462, 129.30503645174, 129.529455731761, 127.677714712171, 124.596225013218, 130.647379582474, 130.289336738678, 130.688477938116, 131.822273258617, 136.875166508749, 132.137446396863, 134.454972146435, 130.556503323026, 132.859295215123, 133.95455265473, 129.113477531735, 136.05187219675, 130.954333183503, 131.831627946132, 124.163599717992, 129.613854014419, 126.64918997891, 130.956491925182, 129.402805918441, 136.754359855076, 136.788922270737, 131.877701339572, 128.697907898109, 135.856515771129, 129.660750456275, 133.092572825827, 138.236041049995, 136.129815293792, 124.192609462106, 129.24397717024, 131.16607113245, 126.308569079174, 129.244011885469, 131.448134256328, 131.280386374269, 132.280153163398, 132.808754624248, 130.070446496637, 135.364261209344, 135.790159648513, 130.856915575115, 132.360304449698, 127.714630653351, 129.505668037325, 129.798154259311, 135.653792351119, 134.745447026783, 130.884063525983, 131.123804045269, 129.601843072378, 126.582076957143, 136.780867386988, 131.467116271225, 127.403638473239, 136.127526764994, 130.984569235667, 127.544103729588, 134.214882795924, 125.948374380531, 128.911049872758, 126.219795648115, 127.779393106487, 127.639299195525, 129.138034177819, 131.865839144096, 130.35915837137, 128.058382424765, 136.700849346803, 129.14904927337, 136.948493769984, 131.736553914898, 128.049315337854, 130.145512522657, 127.936986762928, 130.638448817197, 134.790665093839, 132.722896172546, 132.048902939551, 137.427120866125, 134.804502220986, 128.982085507897, 131.779850793523, 126.929740541298, 134.688065235633, 129.561499645818, 132.266482948053, 132.067656658859, 128.341019856739, 130.068899055854, 130.86600205494, 131.657027535579, 130.438666804227, 124.189550776247, 135.763888281863, 121.636112146997, 130.097103386291, 131.869028219711, 133.470429138049, 126.888064831015, 132.696020445246, 129.087140999962, 132.820456836345, 132.692785872076, 132.174326209575, 128.639476267749, 127.127793461517, 133.204696206958, 128.928227065206, 131.550735590422, 131.426577279209, 128.979116393488, 127.687350383364, 130.764668159015, 130.080607540346, 133.699657080289, 134.630068963799, 129.202023885878, 133.781838648564, 125.112480724297, 131.154008731675, 136.342421727672, 128.252796938595, 130.626650920298, 125.835331807432, 127.096484103497, 130.872692800284, 133.886538274101, 130.81514419596, 132.227520433266, 131.903528775473, 130.989484445721, 132.722909901706, 134.65422548429, 128.417313232614, 129.188673914445, 125.124978361026, 130.89349730688, 135.50103406552, 135.750075690642, 132.491284876348, 134.488589705404, 126.799787615634, 126.946669672238, 132.011139789273, 126.818077697283, 133.042211204878, 130.469912901745, 129.659072560574, 133.698089531487, 134.359510048134, 136.3849427933, 131.737772512011, 132.631217243644, 125.210234955986, 129.635358893549, 133.756989982831, 125.259733020826, 131.260580258621, 132.69376001817, 132.558117892824, 132.016745849569, 129.477240165479, 136.151467592205, 134.588909250666, 131.520369553808, 133.171019387824, 126.953534773355, 125.220772361345, 128.378364379011, 137.892387389432, 130.182242599283, 128.047001807579, 134.363445635367, 135.00459200804, 132.070943168112, 131.736125268866, 131.410587691148, 134.179831831927, 132.946148367335, 125.544185713231, 132.383522030729, 130.39912945871, 130.943670748831, 131.85819734345, 134.511532320481, 130.254440135797, 132.665552401442, 132.732801488844, 131.131415746858, 127.046112030132, 134.853845624217, 129.488186911938, 135.495108359814, 131.480806415789, 129.728872538209, 130.679836959835, 127.378457808348, 127.041704334545, 128.394592468521, 134.986253008395, 131.886573658642, 132.929889892094, 126.803801253237, 133.351711277102, 131.110591208877, 136.279989320457, 131.544304277282, 137.611724538359, 131.765484887591, 130.795577585442, 131.355511442463, 128.915000996057, 134.810901551656, 131.252797633265, 128.015832149068, 126.106943403472, 132.134597828307, 131.17705734092, 127.499946074559, 128.40790254198, 131.596931892806, 126.991479644626, 127.873107101611, 130.412160235098, 130.958785009749, 130.899953012066, 127.158109614384, 129.940351858935, 135.216996789682, 127.464388721978, 135.313351834481, 126.514684514577, 125.620625937521, 131.661206369847, 134.114032081411, 131.182900937504, 128.130938742599, 130.925247528435, 133.046420004015, 130.512426224134, 127.121820045889, 127.654506298217, 135.16954824909, 125.909990262733, 131.668044017333, 129.640353277495, 133.024407228181, 130.133411672598, 126.107799782546, 128.392509411393, 129.427469383617, 128.019978025827, 128.984627675722, 128.289303902946, 124.766392506968, 138.466111260097, 134.563430121277, 137.748978256179, 129.188521748676, 132.714741119583, 129.580178657147, 124.236089055926, 135.289976612588, 126.166693526957, 135.088441975337, 132.097794255034, 121.348984170668, 132.581795460476, 128.071680675906, 133.630710652659, 128.555713147551, 133.945641329278, 124.889995452112, 131.724041922121, 127.598662246604, 127.651304643321, 129.887611391515, 136.40888228047, 136.468253327418, 130.309682415691, 134.942773735334, 130.372981937503, 131.445136995959, 135.154488573602, 126.323753104832, 131.354656835604, 128.184005975389, 131.666235061872, 131.038338873854, 133.939943514617, 128.305267407162, 125.782041013, 136.707479991644, 132.776510284336, 132.296258626109, 131.679683958845, 135.868613366147, 121.670405911835, 127.397572579899, 132.015300082609, 136.704153037154, 140.667232480632, 128.28152781022, 127.619886682609, 132.174863369797, 132.763729844625, 126.145330831156, 128.92974113846, 130.094043195711, 130.923343887857, 132.465932597391, 135.569010232345, 125.955813220977, 125.175569834809, 127.045571898049, 134.496064582051, 128.623122635066, 127.664315743008, 132.171521714823, 132.986847845036, 132.356816988053, 128.906922741635, 130.040720519746, 127.270774878103, 128.815617085024, 126.675887848445, 129.159321978377, 135.668761246686, 133.584245252359, 130.326652905137, 132.038807070429, 128.275317903317, 127.32406165258, 130.687417923732, 134.849583366063, 135.932065226195, 127.62185038325, 133.673556792592, 132.151972328513, 133.208153728342, 127.868509024008, 131.33026715636, 132.820796584513, 132.808070240459, 129.734636437421, 133.185146922636, 133.763596259745, 125.750146262274, 130.151681793958, 132.501361640347, 133.521256010408, 132.277084556492, 128.818574000994, 131.51803285827, 136.93106243113, 127.100298845608, 132.823669532401, 126.297970040751, 127.290244951654, 127.824298546152, 133.048940672626, 131.662549264029, 132.197888621612, 133.647710341009, 132.867453264947, 132.790492120468, 133.140011499392, 135.58957774454, 128.887418285151, 130.840325232144, 134.247930940371, 130.772047477809, 132.605454556408, 131.926646975601, 129.933406514185, 129.968824821103, 134.316487438015, 132.426355512642, 127.577446474157, 133.079580543029, 133.149408458731, 128.678079040591, 125.798740121793, 126.658942150557, 130.827042095084, 134.871644696191, 130.985733553651, 134.557089195366, 129.353217287161, 135.980091497216, 128.633948983445, 132.673633402697, 131.008501769645, 127.880537529808, 133.408889825291, 130.139648364535, 127.120457017301, 126.794181520076, 132.528322341483, 123.804569657811, 130.417390647127, 126.801712126464, 124.561091605315, 130.075999976042, 130.881313119159, 128.34874518695, 135.543222997386, 131.642138120576, 128.971356286333, 130.948192022809, 125.125972206578, 128.10585306937, 128.087489742019, 128.591957927393, 131.766359546729, 130.978663795419, 129.927000102021, 130.586344716242, 129.419933756994, 130.097538918019, 134.382110421051, 132.243866525591, 127.699162383696, 134.918145892193, 126.264548746981, 131.308145579613, 135.798703607049, 129.653836795938, 130.117572684256, 127.306880920825, 130.837322024566, 129.308128410217, 131.480355363046, 128.952497767833, 132.076813619858, 131.693465331907, 126.80637529692, 128.727330983718, 131.003895039396, 127.349625929464, 127.936389726526, 132.559795755192, 132.034539032623, 129.544975948723, 128.375755971335, 128.447575228619, 129.593574035118, 137.335220224371, 132.082774003341, 132.101176035102, 132.821714039746, 133.345432597608, 132.827877226775, 132.289694361615, 136.363727283443, 130.943410978624, 129.700957813086, 127.085246351669, 125.030888250715, 128.595401007765, 135.717971468537, 130.944892868992, 131.313286619318, 128.574976906279, 130.23663799215, 126.615685850093, 127.168059167776, 130.959536743236, 129.455183434796, 130.441755884603, 133.117488698372, 132.259406108654, 126.421560395133, 127.69306166001, 129.980970690547, 133.988288904511, 132.243657960512, 128.499805852948, 132.226027307879, 131.151917628521, 130.865619422849, 127.828768255475, 129.48415353918, 132.621448944632, 135.184358427281, 127.757829890034, 129.309742814317, 128.119776733144, 135.262153175095, 125.724524889407, 128.762651823176, 125.211823215316, 126.240860561622, 126.678644312371, 133.426846947179, 129.196709958293, 132.786321746105, 134.018447374694, 135.525287555796, 137.119458649204, 130.868406960453, 138.108507095903, 135.986487143926, 134.410498279006, 130.103827148772, 128.389771659787, 128.461342048798, 130.512202737831, 131.777142049089, 131.868270367253, 129.075111343716, 132.44705867967, 131.339413634704, 130.500125067103, 131.036694785694, 131.494108090941, 131.714739729065, 130.649130306286, 128.561585152271, 132.339157233982, 131.829697519259, 131.162086345489, 132.963123446796, 131.509095585606, 128.425349124646, 130.693309464482, 130.885214670184, 133.027439638219, 130.320479573172, 129.024487464413, 131.520018879357, 131.736063124628, 127.025051754751, 132.490573762785, 125.636398110509, 126.102431214589, 129.717913544873, 126.692221336512, 127.849053778312, 133.931960289526, 123.932804096408, 129.106999287888, 131.948810970101, 130.845303765364, 128.519012927696, 128.23173549817, 133.326815921957, 127.49234311329, 126.258742473622, 127.800407425156, 128.562258417644, 134.033578061932, 127.192105729861, 133.812389294077, 130.75705280675, 127.690135098532, 129.784445331232, 134.249842930293, 132.262714948387, 131.295221611885, 132.712473284458, 129.082683852828, 130.935697513157, 127.219659474917, 134.722340481765, 129.811356388395, 122.904651160589, 127.916694652185, 134.817930620882, 126.898984610737, 129.883937440384, 130.790278492189, 134.949132939204, 132.624189784766, 126.489217263222, 131.587579517075, 131.762193680637, 127.935613854407, 131.11620921075, 126.341465385214, 134.7799921351, 126.536624958623, 125.293150494375, 131.397132931938, 138.828986346449, 133.452408142031, 123.768947572445, 133.572328831806, 133.067716742249, 131.398725053135, 130.967960375822, 130.312274162482, 134.492713938469, 132.536039995916, 133.424562644001, 130.100858699565, 127.707208237915, 130.473791837611, 126.24041579644, 131.626772908966, 128.399253881049, 131.779164076239, 128.926778927898, 125.553007698032, 129.308674260989, 130.602086302144, 130.877112282337, 136.135476490754, 130.723903538056, 131.754256096067, 124.828203452747, 131.896080166546, 129.094795110619, 132.245763084553, 130.974430579838, 125.808353949799, 130.786912207544, 132.932851648128, 128.034485844736, 129.949279340645, 128.274081088719, 126.651209438081, 129.692448477643, 131.647014057148, 130.160345555133, 128.626376614686, 136.245293124577, 127.690879196766, 129.903809478847, 130.621806997629, 131.703532144157, 132.316617225375, 132.742838633918, 131.690759178086, 136.061095718194, 131.879248970064, 129.543642021314, 127.594019735976, 130.408419803082, 131.629360633876, 133.166580728753, 130.189019685061, 136.882592081333, 132.503604157124, 127.616209386715, 130.950007013835, 127.105670861503, 132.934217847133, 128.785491566844, 130.793854758909, 127.214183142516, 125.133980200692, 128.415596527233, 128.390502656402, 140.156628662119, 130.052591960283, 133.478713380729, 128.294001361637, 125.35903060926, 132.714845378422, 127.797873459749, 132.842939238009, 131.868143446999, 129.494079053961, 133.311372609148, 131.796204438046, 133.048992677742, 127.552543080767, 132.968704990576, 133.176009485601, 134.869623183878, 125.684547453205, 132.784143933636, 129.263868105895, 133.021299016348, 133.14474363751, 129.139927959334, 130.992271596286, 129.985813197335, 127.767883030225, 135.587911912161, 127.490232821117, 125.822794339267, 127.744902110295, 130.585696300522, 131.100124177483, 131.917755203219, 137.82284544638, 122.979076823971, 133.917825560165, 128.719522796521, 133.022078225165, 130.226596082395, 126.325869198648, 132.462707238459, 128.236342844188, 130.579564285841, 128.898471973377, 129.835465628456, 134.131642302236, 126.986272027749, 126.888122848293, 129.86186321338, 133.676839047821, 136.756649576368, 134.870929180222, 129.537709523079, 130.663746436201, 129.940711154689, 136.785536599514, 131.123650860709, 130.091400516765, 130.602893419203, 128.338007546302, 126.000760337948, 126.221534430101, 130.609626232595, 129.072676842645, 131.743774347829, 130.416740521142, 131.412107418979, 132.495313871903, 134.504635241332, 131.377043210093, 132.206603549775, 132.571126475423, 133.943995644602, 133.332093991182, 128.100551786841, 126.297567856515, 130.314769908221, 133.963305381542, 132.568147389631, 130.487656407227, 127.783874798567, 127.762556991378, 131.434295087152, 130.787777849144, 132.962561944332, 136.087067368706, 131.130660266742, 137.22449791283, 135.556184056664, 127.31236355472, 131.797106676869, 129.963348615705, 136.740637733281, 136.660051934092, 131.79622900817, 125.290157536138, 131.008112639761, 127.664725066745, 127.250199566277, 139.689073414313, 131.144991464379, 131.796030029087, 132.531146569358, 127.687097689002, 133.866980450236, 134.496363033601, 130.259853740303, 132.646489799657, 133.262055021296, 130.525366685852, 130.821010422258, 133.969177807873, 135.02992593751, 129.455708542624, 131.777611042376, 132.904976953682, 130.011862977169, 125.304549689221, 132.180317441954, 134.563651099683, 135.851017303873, 131.78006833222, 125.677929591216, 135.26197464255, 131.400230392442, 129.838045136491, 131.721186064235, 125.218668348854, 128.3237592829, 128.689665587286, 132.058310217973, 127.82207546081, 131.169801500425, 126.12954419514, 130.183496968869, 133.726951282409, 129.104193644898, 131.807663486877, 126.611331677523, 127.874573146716, 130.979311620888, 130.165519761407, 127.87899162265, 125.930079811344, 133.17048857106, 134.53300743432, 132.983882745617, 137.485464036541, 129.79702452628, 129.406302953493, 133.702870678665, 134.325709462815, 131.81511876832, 126.608700838921, 132.131298787458, 129.424555792088, 133.758185762658, 127.417291064772, 133.513686097819, 132.248476214057, 131.388231318932, 133.443030399655, 132.434269045803, 126.050684580299, 131.502644664245, 127.545273357962, 122.828353283413, 126.663631896629, 129.8828441062, 133.57728750922, 130.467012319273, 128.955726999312, 131.843214335465, 135.605000980945, 132.490584872586, 132.186662539089, 129.483219210438, 129.108872374272, 131.312299187678, 131.592402208031, 137.304073146162, 131.034345758686, 129.39266027002, 132.855980740786, 134.941228634719, 134.302710723894, 131.43834344308, 129.260550593977, 125.754469904841, 123.437601557717, 132.905599761048, 128.104274285528, 128.817077685922, 132.278163078939, 128.042089354194, 131.233953700433, 132.047689199357, 132.339574604765, 129.538067728512, 132.721866206174, 127.300755991502, 125.165635268829, 132.045759734131, 128.302843318858, 129.960217742786, 131.245565534642, 132.319978303204, 130.746403653663, 126.438261101266, 133.639483421875, 129.121033859644, 132.812987042928, 133.989637345181, 131.20567980789, 132.32380672359, 132.448704057606, 128.163653553867, 127.201005296711, 132.292948589191, 133.21415713605, 131.034584332135, 133.394720558537, 129.337523093189, 135.152794419131, 129.092131337066, 126.105147001511, 125.244002324067, 133.564673587857, 133.182653898899, 134.540617323808, 133.853919395907, 126.613560518873, 136.284726499067, 135.322568621032, 128.192963200002, 124.408996759745, 127.985471719748, 133.2939793404, 128.239293767969, 135.917484986085, 129.87294579322, 132.781546791295, 128.74975619193, 131.977666228022, 136.174878725538, 128.65807884735, 133.929268487966, 131.702617275524, 125.777635968185, 123.396992460905, 130.458345781836, 135.03298456081, 132.067023306965, 130.996199515846, 126.809564987504, 135.718872041859, 128.828097720878, 132.569282404904, 132.383202231206, 124.015326572225, 137.284605201476, 131.22822075403, 130.98992478601, 132.817151165297, 125.99630842689, 125.376634632524, 133.277588008283, 128.705653912293, 131.163933488578, 126.809540572467, 126.914533300464, 129.298287301913, 140.166899629131, 130.368288238457, 129.669841146876, 132.110309548523, 130.793097767416, 129.631860574971, 128.256465791207, 130.087124831612, 132.916933744487, 125.211120717597, 135.766282986068, 130.525200578349, 134.362860470996, 128.822820641677, 135.266091598175, 128.940863578326, 132.511573749457, 130.28108829594, 128.26251433396, 123.363408946159, 131.102319685999, 136.337436922745, 133.915228602759, 128.76752337955, 133.156128329204, 139.001978457988, 129.404088827021, 128.303318978918, 131.773499403088, 128.733777719223, 135.264456793434, 131.628410727778, 131.118822488111, 131.079654666759, 129.901881103385, 135.02993663146, 130.903990328508, 125.233161667128, 130.620519728744, 133.059083936718, 127.697055524392, 134.032593779625, 133.284436243537, 133.426640173603, 132.671423973051, 133.736853471732, 128.504816484194, 128.975278155975, 134.770409977327, 137.825160766774, 131.351605799167, 129.047628274657, 135.000460572811, 130.728419680389, 133.6136259663, 124.255977539866, 130.581567141466, 128.050517184584, 137.899481178599, 128.231886743642, 127.229257117237, 129.999142526143, 134.540588554495, 134.914633031484, 133.906364985415, 130.78621424719, 131.54029076272, 132.704504972408, 133.637845207367, 129.018420412391, 128.782207738163, 126.709662676567, 128.531027986259, 127.736325421849, 138.912596238219, 125.527634658053, 129.573055959665, 125.63556272202, 132.679353001242, 136.850100557594, 128.655401048488, 132.206731755987, 132.296783386638, 134.585177203685, 130.296093020042, 125.708695587231, 131.552562428897, 133.120496247718, 129.676559217385, 131.513915403205, 130.983955338503, 134.777979761275, 129.739201912126, 126.878689004182, 130.716184846485, 132.176514804136, 131.212352314148, 132.763793281108, 135.882443936397, 128.389751389591, 127.907071905814, 133.352453500857, 132.090496237909, 136.097793216114, 135.705628687616, 130.182714176381, 129.712938492951, 133.985567956975, 130.683960604451, 135.15189828239, 128.189301867207, 131.398071251364, 126.953310612363, 127.255706513187, 130.452749003205, 134.432364089493, 132.098230393314, 134.703563435245, 129.812729385366, 133.29854607267, 132.44151776477, 133.647796135935, 134.650148565168, 129.55824729142, 131.738162226944, 129.464631842114, 134.479426179508, 135.340111496423, 130.939449677011, 128.945239878267, 133.387322751925, 132.564612065989, 127.14675098986, 131.881520305709, 127.569035427885, 126.491134209309, 128.242816064309, 129.295434765477, 131.21202926664, 129.253971557091, 128.895905903871, 129.421976340227, 130.216614707927, 133.933329456363, 130.351238332831, 130.359737344569, 134.788738089686, 130.939769767865, 128.478050900481, 133.040462321159, 137.065572551454, 131.968569939196, 132.326831697129, 129.694761587899, 130.614420768214, 129.765603693318, 136.29562272299, 131.60249236429, 131.003736886763, 128.313490530694, 130.842333723713, 131.429580733309, 123.629427896431, 128.468891440468, 128.385531862693, 130.261525393213, 129.992711895217, 137.648299824817, 133.08587737484, 136.112514796043, 131.060604767284, 128.176181292641, 129.614298073477, 133.671057037473, 131.772400985767, 131.265751939206, 131.619893040565, 138.231944066335, 133.519421247912, 135.289525175146, 132.708105900884, 131.716876215702, 136.100667710652, 130.971583086148, 138.764207657987, 131.698994748424, 133.648082125018, 132.365932787077, 130.786439444129, 131.442076049896, 133.782789863982, 134.481073492637, 133.8449020588, 128.852967070384, 134.147316950685, 128.325400329292, 127.510045424352, 130.570057128434, 132.116610851225, 135.547774688112, 129.072995122396, 134.544234857647, 136.013658345855, 136.889688324607, 128.129954174892, 135.016683671054, 133.802004369645, 129.716074173651, 132.568882373658, 130.699283167602, 130.526183455015, 130.431264104178, 128.711497673571, 130.987905414795, 128.598487362314, 126.390162047346, 134.875370216215, 129.821237127624, 126.860564384557, 132.676567197588, 130.577924423573, 128.781953343984, 131.79806466279, 131.539735792262, 132.824952720273, 131.442748004941, 130.689749440989, 127.789164210621, 125.07830853353, 133.439105161986, 128.556680660414, 129.325798003189, 133.849900551642, 132.417601050086, 130.66922944222, 134.696332516415, 131.872558553344, 124.579381756264, 130.427572547859, 133.742037862582, 130.855875783807, 126.921433775113, 131.517553233719, 132.158260927492, 129.661170070943, 130.983309197817, 132.38201652447, 131.782530048638, 132.67677122782, 126.784744247435, 132.6217454186, 133.046072648255, 129.604135418817, 135.257015375136, 129.428997524431, 130.867081460384, 131.170254063863, 129.395500099012, 132.937557683036, 127.008836126407, 132.016142195897, 128.666742324795, 129.81610083014, 132.022749419699, 128.186210569188, 134.303352532266, 134.858970794524, 130.533246321745, 129.749873672862, 126.905236509883, 129.135438293879, 134.506874271749, 132.987520478106, 129.424456956257, 134.892275092454, 133.506030075726, 131.824973508645, 127.200120626446, 130.727083282145, 132.031719027617, 131.453316070317, 130.206011863709, 130.815322692403, 125.779157084141, 127.950321923591, 128.114524236279, 129.903166224368, 134.361900008561, 127.481104418986, 128.895038089227, 131.834759476103, 132.968399909956, 126.432158488572, 128.600509817271, 130.989348091669, 129.737985124867, 130.501105011663, 130.509490788747, 126.335168859403, 133.896232934357, 130.285203643809, 130.297620458647, 133.782668000098, 132.789457148042, 126.489665155654, 130.974172417101, 128.596715129099, 131.632197370205, 129.84900257334, 135.783934701808, 129.590611938358, 125.847085721221, 127.973830762236, 130.160570728001, 136.455450932195, 132.806847525637, 125.100997479456, 132.004637611335, 135.115303852952, 129.206663589375, 130.233909440709, 133.11295289883, 134.03066261282, 132.986440584377, 136.362857809121, 129.556927149181, 127.234935666948, 131.762412839592, 133.077754433161, 131.580420403303, 131.93674383247, 125.974740581488, 132.168321784403, 133.669726211971, 131.831784348009, 129.178998319835, 135.409162191111, 128.301975802277, 130.411819844186, 132.648988234074, 130.213012549768, 131.076911873006, 128.157237763768, 131.83314105743, 135.04310802035, 129.21320478613, 133.707470781562, 127.338012818271, 133.530347713777, 129.624375520009, 135.031408572781, 132.741591701428, 132.101446286433, 129.243936697737, 128.371476859634, 129.340059471988, 125.986639181593, 125.699527884071, 129.48634050406, 133.076615260404, 125.562058168179, 128.067122840985, 129.804469493302, 130.057580300384, 133.949204426735, 133.473698192587, 129.176787602802, 129.020470647204, 126.702395396868, 128.795158729807, 134.572056114239, 128.189628897232, 135.087421339244, 129.542969109331, 137.263256413874, 130.614339767433, 131.425911218748, 130.712885993223, 131.813811753726, 130.434638189567, 131.60947338936, 128.02622747662, 129.444396127817, 133.009994819298, 133.574690430325, 129.69808918586, 130.491523168734, 134.510829764656, 134.40422164232, 134.751497608672, 128.541243676385, 127.75644983021, 129.847372023452, 132.028624710152, 127.901269591824, 129.317086266126, 132.900870511853, 137.287579715373, 133.458181007908, 132.998058114483, 134.437228087422, 132.212754858136, 126.435811550872, 126.237500630943, 128.507854494417, 132.901081982445, 129.061208351166, 130.739916176671, 125.447273394346, 132.10061317121, 127.94681656577, 130.836285706945, 126.160052712134, 131.066074512563, 131.919883784149, 130.336294269608, 129.927511923759, 129.208418510715, 136.101676100592, 130.926042807808, 130.373629290345, 129.987460660729, 133.330023470074, 130.834103717106, 129.292609378812, 126.108231666709, 134.069203246306, 129.971754567991, 134.100867739405, 128.438141726933, 133.118040967968, 135.535949260299, 128.293289854484, 133.08087401915, 134.606838922826, 133.88679405539, 133.74149768383, 130.189367985419, 131.544381769155, 121.748911670094, 128.881945789281, 132.020185293014, 130.978997327357, 133.262732270488, 127.401031047202, 128.949800685739, 131.719249557896, 130.354448467706, 127.418809728402, 130.329329392648, 125.916753500864, 128.956577559421, 128.465380838469, 128.839048535976, 132.714528212737, 133.447495135289, 132.909857503814, 132.001498528705, 129.622082121026, 128.475532543358, 131.722213363048, 128.785515281899, 125.648170762323, 129.46635275778, 131.100993539906, 132.585588199005, 133.053111858672, 130.958385053052, 134.755409510699, 134.021134742909, 133.260817947616, 133.968940414689, 135.156999567199, 133.758295390657, 134.565108788592, 132.720025326144, 129.128571266134, 130.149166221277, 129.990555943441, 129.297442261301, 130.796966221181, 131.080609743011, 137.235420158181, 132.135963124505, 137.011788902712, 134.091562699672, 130.296016319445, 129.147763536455, 132.214471222306, 129.49625149511, 131.119806862861, 128.390090848553, 130.560147307, 129.673355488291, 133.568878719717, 132.023611652416, 131.654603176936, 132.320908665841, 131.804610763029, 130.074727185286, 131.555582780523, 131.094193427784, 129.7138541134, 130.255067916068, 134.983908869968, 128.738457394667, 135.758157987114, 132.690326876399, 129.911278303298, 130.051898571473, 134.292973881349, 127.949358246722, 133.125857131086, 139.31844270017, 129.213412779838, 132.289446155608, 131.135500691997, 131.29918964864, 130.052823501249, 134.294847791661, 129.88433330587, 130.433362109653, 133.058273054736, 127.694800047902, 130.76168334202, 129.016556315847, 131.823854459718, 130.015205047348, 136.391059973579, 129.838362484518, 132.504392607927, 132.939438918632, 129.381039002052, 131.438334602548, 128.419536412757, 134.985959688353, 128.026917539013, 130.047831853678, 133.848723172488, 128.203497594303, 126.845571572603, 134.073579432658, 125.578654434617, 131.571889946293, 127.551563378756, 129.134967511172, 131.037660025596, 134.147406784997, 133.692366293946, 126.064277689029, 132.239090902447, 127.364502744473, 124.642803383132, 132.183638507604, 134.70578178334, 130.196218252044, 130.944543480836, 129.407733602258, 129.775254135599, 127.41549540229, 128.990269448779, 128.515117060005, 133.339126124132, 131.210073497792, 128.429779043787, 131.061062003664, 128.985571718834, 129.919637225161, 131.412735358413, 129.663305390632, 126.455675234053, 131.505516438821, 131.485620099167, 133.029236935461, 127.967362084539, 129.671085727652, 128.877662827033, 128.733176786897, 129.587671536688, 125.603738990451, 132.07044508633, 139.111277648114, 132.183707952756, 136.066064709274, 130.212908817994, 135.65930187772, 127.36237363913, 130.143532067824, 131.800426429072, 131.251583577088, 129.133880071092, 134.523018646786, 126.8026488926, 131.746717383848, 131.670232732331, 129.038303111404, 129.666045313456, 128.648950634056, 132.212064527603, 130.640801998586, 132.566809166209, 132.717219951142, 132.088065742915, 133.324206900989, 128.613097442908, 133.443157174752, 130.572568213753, 135.172956544506, 129.346977416709, 132.974541783604, 135.444931242808, 130.428701453468, 132.053282749356, 134.465835593825, 130.883323866388, 132.49509819183, 125.009145682505, 131.095727650956, 132.746092246564, 134.555656958811, 131.138153449154, 129.944922676208, 134.987107013932, 129.743149982806, 124.753841878789, 133.739905799057, 128.430529047131, 129.523967863367, 139.626988970493, 131.339358309463, 131.348190189699, 127.994203658168, 130.578357423078, 127.052721926102, 129.691540577838, 131.22148199471, 132.905645108802, 126.485532461848, 126.561229151485, 130.411972898058, 133.046838193699, 128.055505397384, 135.943456969113, 132.565853087482, 131.757007311007, 133.426293951939, 130.668802281451, 126.490809664941, 132.504959129454, 126.897215251191, 137.904019015638, 131.104138159412, 134.885626168416, 128.179891287412, 133.067978696759, 128.70128079544, 126.725279374653, 128.709946490034, 131.973007127471, 126.019233181855, 125.580394732943, 130.965009900266, 127.885133464545, 135.631312134253, 128.10359319198, 126.537285666278, 124.746649344527, 130.638111428743, 131.146913923776, 131.140826154218, 125.835609876734, 134.054915498793, 132.771024233202, 137.232857562795, 128.510504188958, 133.392048344015, 135.117588082417, 129.422612298809, 128.035531855426, 123.058885415488, 128.795114149071, 135.219378434767, 130.159326111125, 136.520741162806, 133.805340993072, 131.248403347874, 132.887039503318, 133.777763140723, 133.281257202458, 130.131580203465, 137.16890642128, 130.044616443784, 130.538611260296, 128.448739396501, 135.587338079394, 133.834204091214, 128.694874292892, 128.634066941172, 125.009612586011, 133.258646272231, 134.602090605711, 127.965572588065, 127.040334608233, 126.336470253297, 132.909808290669, 128.804949259963, 127.653826186808, 130.382790293856, 130.342052661783, 132.357240388916, 127.808532813063, 135.201622557525, 130.045919200964, 130.136864475964, 128.943768138462, 126.385112777176, 137.788147450677, 128.253590679472, 132.233484779092, 129.846724569281, 129.725223053468, 134.817998577399, 133.493307767783, 129.086262012139, 131.597360561282, 135.645880610352, 131.440504469883, 136.130843537305, 126.101218285341, 129.40364035417, 131.855510305109, 125.503974688553, 135.268196728539, 130.860122837147, 135.19209142574, 134.730877894608, 128.590953712355, 129.445211931262, 133.47125474019, 131.060379793668, 131.634139693334, 128.03935141165, 127.414352914926, 131.139620254148, 132.024298989296, 125.181519183026, 131.410478404785, 128.732074779657, 127.965865871995, 134.378024926059, 128.538418334059, 125.963250190987, 127.114105879793, 127.012082739902, 129.947448010238, 136.264246096627, 130.111501230717, 129.17020461558, 129.612283735053, 126.803363544945, 133.227168386034, 132.708392412922, 130.505520225271, 124.682573100505, 125.415431631472, 137.106864564736, 129.496231705767, 129.164457544203, 134.165448574853, 128.996889102856, 133.4896861968, 126.998288981536, 130.854852133931, 129.213990114922, 131.391072448476, 132.700420681615, 135.244300573322, 133.236396951547, 131.385175199212, 134.698329674545, 131.855916938914, 129.005722164704, 128.892211352138, 129.203714461057, 131.066332541271, 139.913063620173, 130.252928687147, 129.714108795075, 133.769648711005, 129.843864003382, 134.603938205527, 134.106039388409, 132.855522150538, 133.163216502109, 131.248793471826, 130.821054835084, 127.411992761504, 130.32695334765, 134.180104692642, 132.941862111084, 133.615421734102, 130.945420204814, 131.389291857433, 128.375215490926, 133.262415667483, 128.497927520268, 130.169571140513, 130.967370235482, 128.233332509613, 130.149528733628, 134.72961751584, 126.022683539717, 132.210851865568, 129.710218987309, 125.326397015822, 135.356718551441, 127.376877597155, 132.239235588347, 130.29843690567, 125.180011802077, 130.475289617905, 130.130732158439, 132.70941543619, 130.088098765736, 127.939454337645, 137.569071145887, 129.791914376794, 133.99149961703, 128.073165949644, 131.105461580542, 132.425115743764, 129.655258768193, 126.568427118522, 124.346579905949, 129.243994552912, 131.868749002924, 131.036933600107, 126.396174949297, 127.049625276945, 132.612768474681, 130.606329467049, 131.596946623522, 129.270578976287, 129.533372461241, 125.435285480855, 132.928311474855, 130.053171701332, 134.475268616696, 131.765098447149, 139.529735900224, 132.193450708714, 132.346407763635, 129.104242454678, 133.298458696843, 129.551026324002, 134.962643998761, 127.57884588742, 125.187431360792, 132.431044529397, 131.379662252953, 127.533568616812, 131.093027702671, 131.756700070303, 129.355236104375, 127.537741833952, 129.370014994214, 131.829983359085, 129.189584665723, 131.359335858254, 130.483597901321, 129.485115194225, 126.714862770246, 130.513876674117, 131.232505090264, 126.113146644936, 126.950215035683, 132.771589747949, 126.608737909054, 133.186035683226, 126.570242684008, 134.264158640637, 130.433559325214, 127.957197184828, 125.236934214601, 129.349485323849, 134.399473178024, 124.844616206695, 127.605011944426, 132.247174324689, 130.549641019817, 126.203263294152, 134.130123667788, 129.82380730895, 129.903272479694, 124.789037803323, 137.184880731888, 132.79306578387, 131.484487806847, 129.642604062527, 128.757348570979, 135.357038107489, 130.105332455722, 134.049998716502, 135.027745613269, 132.580901476714, 131.443732735976, 129.863188647454, 127.518111947208, 131.620899513634, 133.112655678166, 133.687741064716, 132.287220489258, 135.996997338237, 130.735945370934, 131.24645349119, 132.065666064498, 130.754301523675, 127.903294865668, 130.305784550547, 125.046241135714, 128.021665524414, 127.518061726446, 131.175240772406, 139.768556897572, 127.884523008696, 130.857164366452, 134.154876989484, 134.048847486612, 129.320139725742, 127.082385628258, 132.685760445683, 129.434242152466, 132.397498569803, 130.500913934159, 129.367901650586, 130.62171089962, 130.451917498709, 132.150784639171, 129.908174083675, 131.919301365692, 128.396818741249, 133.026458726868, 130.237102644288, 131.084421032717, 133.634020635619, 127.572193653624, 128.992022404717, 133.966066496381, 133.708332114294, 132.56920037296, 132.566601544319, 128.190139261188, 129.126148442223, 131.151880296441, 126.936494923257, 128.859985256176, 135.986829736294, 134.63748875881, 132.02320812355, 125.396620508458, 131.080705138179, 131.856457488512, 129.915951617888, 133.375534109048, 127.385232814033, 132.290820755466, 132.758785129544, 131.841679794268, 128.969100247987, 130.159763212153, 131.866263631691, 133.139646232977, 134.687071566914, 127.776311652804, 128.510686506413, 132.355772634353, 131.819980347697, 124.555736176726, 126.870829686995, 126.210134766945, 126.536202092755, 132.777637397563, 129.687917524326, 131.815171891301, 127.663765763996, 131.690694462855, 130.866196697627, 132.355128744131, 138.388393821651, 126.904498425075, 126.677777495782, 128.907423559015, 132.797501983366, 128.873944104244, 133.733379087596, 124.337137003616, 129.980151784743, 135.092566797817, 127.941059005196, 129.872649328246, 129.741606859736, 128.1489819554, 125.865443183088, 135.130791733493, 127.731766089707, 132.91844382181, 134.492502203044, 133.231477644555, 131.018415940628, 127.534874421438, 130.381058435708, 131.019981918488, 130.421483170997, 133.123317983097, 132.947964078531, 137.430339468669, 132.087331142567, 130.256058017824, 131.343126660528, 131.197323960475, 129.078281460588, 126.236219985, 132.900066817583, 132.197390142555, 135.845505078166, 131.927258810965, 139.157297787487, 131.53606744172, 132.245305644935, 130.299513467563, 125.121268562405, 136.308360367028, 130.263279728953, 130.721387821629, 133.320148787418, 130.298223895487, 132.386530991803, 129.946101694983, 128.075400046098, 126.301848175573, 132.703412407693, 129.888409614369, 136.200559139149, 132.672172395861, 130.960523719338, 131.774160453635, 128.13582490043, 129.730929582585, 131.541509178694, 129.627132822253, 133.338365451355, 131.651450331475, 124.287377066932, 133.410935968083, 138.367600338713, 137.660626440493, 130.450315993197, 131.067259966129, 130.364982140016, 130.919915537498, 128.480351549552, 129.467341102482, 130.070145153783, 135.96392820287, 129.618208392273, 138.249929260344, 125.987581929032, 131.278910821143, 133.634217134321, 128.197267561653, 128.823279503315, 132.153243075767, 129.854932092578, 131.059152569487, 132.714649724907, 133.514958506598, 131.144329103781, 129.902807602833, 130.572933314511, 132.581748775608, 129.000953220256, 132.626283967059, 127.374453818527, 129.502669814355, 129.528804672519, 131.321790254772, 129.756268941992, 127.162282576988, 136.10036829974, 131.748325510345, 127.484433579681, 132.90379936387, 132.175078420364, 133.400019623379, 133.859871872766, 127.210558784255, 137.679398970691, 131.037831678878, 125.970684211335, 133.100936935897, 132.887247281517, 133.221855171205, 134.070452381343, 135.336632675484, 132.577762790839, 130.585096258546, 138.086536000126, 134.388079635159, 130.999839241101, 129.966415776179, 134.698746996191, 132.664853052974, 132.898900488432, 133.211980721532, 130.526677484334, 130.176130925566, 134.222108071749, 131.880677689653, 134.877045229144, 130.478672705586, 131.706159181427, 134.600692485406, 132.978549368355, 129.650084589902, 132.101713899789, 132.907269898554, 131.316497624181, 135.355833463368, 133.780264614467, 133.38885736668, 137.218672064841, 129.840836355481, 128.853484658857, 128.023452734491, 128.025919876428, 136.196056058281, 135.962946740693, 135.698938770977, 131.077922189797, 126.701008443633, 131.255685950526, 131.764348773678, 133.089204658762, 127.162033460225, 128.262893322386, 129.316981810494, 132.637923992635, 129.856753126987, 128.304579021497, 130.331470689676, 130.734413521114, 131.504274629899, 129.715202315675, 129.763531818574, 131.847864195707, 138.79014683941, 131.829433548886, 127.520340110829, 126.281969676607, 126.7903994801, 133.366026499234, 131.73591880263, 129.05872254442, 126.976588235131, 130.623073814107, 130.23901487499, 127.505653135721, 130.37855113798, 126.890731998527, 129.157661077581, 129.146421107373, 127.414019428925, 133.231930368645, 127.880523240972, 134.428197064196, 126.497097196688, 133.750218512447, 125.051033818768, 132.832122271885, 134.291357990885, 130.199244871513, 133.092585260532, 131.208437761587, 132.559131827464, 130.787412313743, 131.679409941915, 135.577202159154, 131.544038883023],[346.229599976717, 339.184278184431, 346.456960901242, 343.111282080439, 344.278506992215, 338.826453160927, 343.745677120566, 344.156522832045, 340.708116395617, 345.715551672963, 345.984102722516, 342.546657469791, 345.578028335789, 347.555079004717, 343.799256056125, 341.885478727086, 349.8383429061, 343.770637735674, 348.560822122102, 345.578351535131, 343.63986540854, 341.780152758979, 345.395756560603, 345.779180037567, 346.982719910648, 338.286567280482, 341.671577194401, 341.225739722234, 341.38856250496, 348.174155796127, 342.765039108827, 339.368303467897, 339.516129606363, 342.152476626369, 343.19368144163, 343.971878222473, 346.223751284554, 343.018493569705, 346.435105514334, 338.949300414956, 347.326677204161, 346.13632611626, 346.532399898899, 340.210402285127, 341.370473000891, 344.924227754732, 345.960580874393, 345.220223198381, 347.165325318472, 340.740868669276, 347.709486862502, 342.34539368289, 348.240999696101, 342.09973868675, 346.199049782188, 346.461527700241, 349.535989060968, 347.366585399189, 345.331975354782, 342.796398006559, 342.153790061065, 344.362096484746, 341.177758731765, 341.898418896791, 343.624910933924, 341.980061892739, 347.924715532147, 345.115616428552, 347.697793542853, 348.299366921852, 340.85186087146, 338.721410708278, 344.470092347601, 340.998669184692, 346.693499232829, 345.1562623154, 345.968759486204, 341.30684885624, 343.844819102046, 344.404610840243, 343.6709526088, 342.84248294567, 349.767042255237, 345.39048840188, 342.960760220724, 346.635663631967, 348.655696410448, 347.637471835845, 342.95753556186, 345.049234878442, 349.146156289761, 349.66162561337, 343.569449458446, 347.091787786263, 342.835542216783, 344.061003090793, 346.985842929939, 343.157207981597, 346.987536450829, 345.366151931202, 342.703455942577, 347.478123546063, 341.383136518842, 344.936759651275, 347.532495490047, 344.742153943663, 345.779945117514, 345.493649326193, 342.439735353138, 345.660412607806, 344.880722514121, 345.671098211739, 342.342863947718, 345.972652275569, 344.445865889483, 342.076029809061, 343.041547625259, 344.172502794356, 340.459908782569, 341.952559246562, 346.618127755924, 342.800352462603, 342.601136355985, 344.364052404372, 345.841521260345, 342.055610808114, 343.784713889602, 344.59608332159, 338.608725854488, 344.670514579586, 341.759025961868, 337.227298497982, 340.954304925995, 349.759742054529, 348.800074486188, 346.13190486081, 344.998394817604, 348.239775441972, 345.35271134916, 344.91639703872, 346.966483510087, 338.570383968047, 347.466871549048, 340.69664008488, 348.425532020864, 345.980121303822, 346.75601854187, 343.664884583824, 342.212644675306, 347.552109529928, 338.09357857406, 340.092813967187, 347.719540874755, 339.264182685279, 345.749624380612, 342.941120363116, 339.529562075376, 344.19656789174, 344.364065939966, 340.961048573326, 345.915401494217, 344.850212392352, 342.324007884842, 346.286138370508, 349.248151131127, 346.554495610791, 344.048368556828, 347.226222809764, 348.455146581734, 344.849892034288, 343.893816489621, 340.19936901375, 345.415445629872, 346.243753413602, 348.879472267113, 338.112109218213, 343.044072636147, 340.885198346756, 339.006346754151, 344.287856612349, 345.175791424394, 340.853741268331, 340.971457617445, 343.053373730527, 342.054513093693, 342.977887712824, 347.573213588875, 339.368143649569, 343.628145182189, 345.789895426038, 345.18717452237, 343.63736628489, 344.235982735135, 339.569972111691, 344.462379841661, 342.422062790765, 343.094317719961, 340.472056124533, 347.903466803132, 348.798126972496, 344.566567026099, 341.132418371553, 347.948000458207, 341.851494386957, 341.663334322729, 342.171323462388, 346.009439962491, 340.293425607846, 339.836926383551, 341.090364637889, 345.161882410414, 347.355825574627, 342.460359846424, 345.698987410431, 343.03196673786, 346.434707652805, 346.120812475001, 344.496380232938, 339.855628540479, 338.64077632677, 345.171019738669, 344.577455737705, 341.571073914208, 346.426654610868, 344.351584871174, 340.838167818968, 344.459134931156, 342.073694090331, 344.212584345721, 344.280290180562, 343.78702842625, 346.964752113366, 348.001780886705, 342.07620134083, 344.596173643048, 349.306063927764, 345.057948851955, 336.64277008842, 339.388943967528, 346.379900341905, 349.44241881518, 343.917637062499, 347.813071852652, 346.422363653019, 347.751752761267, 340.782790291912, 341.889504500711, 344.440292676756, 342.324396877699, 340.137361264853, 343.679798268214, 343.988876797624, 341.608455336134, 343.497631829567, 341.571886625151, 342.664639447338, 346.85656129787, 339.380985331819, 344.738713456468, 342.183477173879, 345.159151046686, 343.727916676696, 345.581618342645, 344.446197355557, 347.521331669047, 345.940783165554, 343.34205226548, 344.439264033414, 344.12600290053, 343.625939150473, 340.823505032055, 350.437346324821, 343.2698428029, 346.488424686711, 342.820196300458, 344.09899854222, 344.898696358527, 344.05739599044, 345.861262059834, 343.504030495973, 342.836985864848, 353.001967119673, 344.093390602657, 345.51229387878, 343.383501395267, 341.151910730466, 347.99239732352, 340.496435519651, 345.009429095671, 348.435206091655, 348.123374907159, 344.698923336785, 344.335348262796, 348.972395994954, 343.639106680581, 347.467679287954, 342.435710981926, 342.68907877912, 346.730199743479, 341.128512374745, 342.211597564099, 346.259369143586, 344.106697962517, 343.506832449871, 342.237001559633, 345.18332474444, 340.980884658514, 344.622043218511, 348.491154379078, 339.147482268364, 345.221129570797, 342.200624602626, 348.613292923979, 343.020796063056, 345.392152746803, 348.123638088726, 342.776013219644, 345.953126899471, 347.299480787353, 348.88741261198, 345.992288899971, 342.646039417355, 343.991740775566, 346.790884517687, 341.050482668978, 341.136108526519, 349.005181424771, 343.531173396878, 338.251581704259, 342.010160720983, 346.489668341781, 343.589594356913, 341.731969571609, 341.662515675365, 346.68593045871, 346.017634906345, 344.567955514434, 341.119801191604, 339.285663350774, 347.312548607803, 341.191788131071, 344.137027257566, 339.116651866589, 343.78121266474, 345.599362786457, 347.793616551061, 342.147394172529, 344.768999490489, 345.303862164349, 343.757721587761, 345.373886109409, 345.017886543478, 343.135778966437, 342.988108179364, 346.02919726012, 343.987739656688, 341.877392464402, 344.296701497512, 340.945576475286, 340.337364818597, 341.258193569098, 339.533045213275, 341.082892335907, 343.942872640689, 350.888283297651, 344.570267170107, 340.70945414294, 338.621180474991, 350.415650708166, 344.636918114493, 341.126151831493, 345.349614458823, 345.472839798646, 341.540460114643, 344.841923218388, 341.394665237347, 344.530327187278, 346.869215216183, 347.728475138267, 340.870223698128, 347.319000516112, 342.851751419853, 342.337923949904, 343.943735527964, 344.295445180108, 340.773273093162, 346.056440620607, 344.848963280437, 346.327259486141, 342.476527731771, 342.282070012202, 342.862886887183, 346.337140975764, 342.221272223947, 342.460609739358, 343.864965039011, 346.771975104164, 341.422479361291, 349.132829975615, 346.246048353888, 338.600177371209, 346.660913388874, 340.074623822507, 345.276643188903, 349.039839799492, 348.513679858638, 341.354138429607, 340.513686935722, 345.248629040984, 344.217218479245, 344.379511131372, 341.572596708617, 345.108716697771, 341.649587498273, 346.563175176761, 342.861859349023, 339.778689016838, 342.43758183974, 338.022079622397, 349.343004600526, 341.036041713216, 347.091674098723, 344.389004237922, 344.357818971407, 347.552602782277, 340.891131811873, 339.039748120717, 348.919415268065, 341.346429914779, 346.669482107057, 345.344399484631, 341.564624153051, 349.481835389503, 341.883984588476, 346.393036572246, 340.942066327795, 348.577274498615, 340.977024246636, 339.905938304035, 346.071157648534, 346.074272037048, 342.920438040109, 347.041122785196, 343.022645139582, 344.027787759364, 342.560783221836, 342.812073615026, 348.257388264505, 343.940395095514, 343.462460937329, 348.24011486161, 342.892420976697, 336.550847851994, 347.878835856351, 344.429399722348, 341.821771536673, 344.879808633647, 337.223429667629, 347.387778735084, 345.618865057144, 341.35964389956, 340.397228487455, 343.358200158876, 346.068159552029, 341.787251510106, 348.40025266894, 345.967728926174, 343.071501143817, 348.499098065919, 343.614582273165, 344.743024941613, 346.848504386892, 341.124111875143, 342.546344379093, 345.005924200596, 339.584237136756, 348.731509138972, 339.667939339818, 343.43971133399, 346.05599991309, 340.516789840039, 342.124124311574, 349.719476518811, 346.082803418698, 343.736255623437, 347.69633368378, 345.025535665166, 340.819776307235, 339.697436874745, 340.030726186426, 343.941132693247, 343.562994264749, 340.813419502615, 337.900247190768, 343.786697659239, 346.446672074637, 347.863466363283, 343.992467227211, 345.703848798619, 344.177564319506, 339.593652133037, 345.29327617706, 342.404022793775, 340.990869015931, 343.318263737763, 339.728800320753, 343.882636233941, 350.400665620544, 342.375424407502, 343.138733004542, 339.433903022048, 348.159700171662, 343.610875558771, 345.758435279742, 346.846014528754, 348.298916117495, 343.42324098138, 342.137149555772, 343.820736375226, 346.106820695268, 342.437178044484, 341.074049195851, 345.618720938794, 345.777232115802, 340.600496354859, 343.289197710167, 346.345986508935, 345.657925352424, 343.237849151017, 345.661139252818, 344.74596782208, 347.880853835162, 343.007906582671, 335.091882927795, 343.85124872029, 345.524913902713, 347.221366232347, 341.346335668473, 352.877073587864, 337.072203808112, 340.092663366895, 341.511852438202, 341.377523642303, 348.448220647288, 346.632913060128, 348.222749964658, 345.649618638327, 346.532223060087, 345.116766236045, 345.803587632128, 347.188056061001, 349.447771143868, 343.362197798039, 341.003097156897, 343.83812502498, 344.266098017121, 344.017960964887, 346.340031480341, 344.871506382178, 339.183400162353, 337.484396366759, 346.976510578834, 340.304304506431, 345.503622350093, 344.499886715851, 341.302960136737, 342.262619278752, 347.149030344884, 341.092295053981, 346.070242319287, 341.017470094426, 338.890638679092, 341.090636892019, 342.708293914208, 344.369014560022, 353.441807742569, 347.451120923562, 344.468382206411, 345.083148867222, 347.007751524353, 344.209593289828, 345.10330046402, 348.614775782388, 343.11547354418, 341.945391613836, 342.787992052347, 344.706315896546, 342.111379019312, 347.773834759744, 341.181759164927, 345.035421725383, 340.981767132237, 341.748072077783, 347.357229180622, 340.069486044736, 343.796915635073, 342.189807161932, 348.147648331765, 341.394790374737, 349.875039355391, 346.609538281598, 337.733385691939, 337.711057863173, 351.210057151574, 340.740133792637, 341.676215171432, 349.101963899016, 344.477128577953, 344.039111043496, 342.062916168973, 350.314515063144, 341.257937375812, 343.567803549171, 344.075869040948, 341.40802733379, 344.772098814869, 343.047276690432, 347.18060718664, 344.006074010061, 350.860412428363, 343.123586976609, 341.048008980759, 344.799719568334, 342.447814139094, 344.112635923597, 341.817187798658, 338.900727673655, 340.923459382072, 343.647696653156, 343.882439832409, 347.207493939665, 341.942031321684, 342.398123944174, 346.55166334083, 341.978872833636, 345.851509806764, 342.502094281761, 346.626689354907, 342.084618108533, 343.180861137883, 343.4974898261, 343.53429686163, 342.095688666446, 344.292095978793, 344.826890805015, 342.218709946082, 346.069501504445, 345.550249498045, 347.762642111134, 349.213808465944, 341.261323285945, 347.592829070715, 336.099085105543, 341.753259617065, 340.455668671714, 343.515523042713, 344.532120608587, 341.14715653978, 345.080984241677, 344.316862566811, 346.263956126071, 343.107089887589, 346.280286400852, 349.324305036101, 345.531139929528, 348.794278021639, 348.088588078651, 346.10401181459, 345.696831745985, 342.314547426656, 343.045342883681, 342.230388933794, 337.618069902396, 339.715469686846, 346.409644236844, 344.99779941034, 343.712301708586, 341.18188047827, 347.032053949839, 345.240561715542, 343.703315525795, 343.112339514261, 340.535039726776, 349.177630105555, 347.000467483524, 344.011169259211, 342.995059311904, 347.487617689435, 344.234798308425, 348.346079638711, 342.649759461494, 346.771968948075, 344.824874828728, 344.677198073253, 345.52541273276, 346.809713464002, 341.121474167101, 343.276345717128, 334.928616769156, 344.098863274415, 344.518882911152, 343.015141908427, 346.722909927535, 339.159295188864, 347.005902417565, 344.27518890711, 345.728349386041, 341.215901696295, 346.235635961701, 340.909504508219, 347.87204452605, 347.517493497189, 338.39949543911, 346.013595867729, 342.757215785971, 343.953187911761, 348.79592496551, 343.629751756545, 340.483881078145, 346.480397199272, 346.635093519334, 345.677360981975, 344.447883302744, 342.725556343512, 345.510969251004, 342.650564762383, 337.722128647135, 341.691299881387, 341.010518311047, 345.581156453075, 340.946588003675, 339.769829011037, 341.06158040302, 342.73327003177, 345.378096342135, 343.790941498366, 341.919320723234, 348.241563285156, 345.73585901275, 347.352989878867, 337.903887915544, 342.501699424227, 341.076620154441, 343.683888890414, 344.270606647014, 346.210097590875, 340.874555536841, 349.052261158275, 345.946342392, 345.235122145566, 342.679989817748, 349.157507948373, 348.223552004293, 344.92352975203, 344.917584467981, 343.400479482672, 344.146008401524, 344.195104272601, 343.041363387482, 343.578847994035, 344.229822544259, 344.273276814352, 340.940305165329, 343.416795274304, 342.321943210357, 345.698258998698, 349.179081477124, 347.090354764398, 335.793582812781, 343.95544349867, 338.133453571663, 338.965777890699, 344.892348221523, 342.683466128043, 339.084247845255, 343.986733314003, 346.545284281603, 336.945936090343, 345.307791143221, 343.650825139357, 340.167854858871, 344.307191530334, 343.528122202826, 342.00034496071, 339.171489182169, 342.29056370455, 343.794110944033, 344.770878019873, 346.413983617297, 340.907362551602, 342.55338482567, 344.498865281575, 343.773307198388, 346.606998823425, 343.723284005001, 340.756378690148, 342.730234957581, 346.462548876763, 345.309118460701, 346.856413354261, 348.248585879729, 347.11174406562, 338.540237373172, 337.805835931343, 348.330385744399, 343.595234354325, 342.083817324691, 339.747181858587, 350.47363214935, 339.934017576991, 342.23884733542, 343.433250588145, 342.415678805755, 344.038116191822, 343.433931619813, 347.086851323729, 348.374262185153, 344.257236314628, 344.467666823497, 343.525001520812, 348.780524525158, 344.982942262428, 343.06319316683, 339.423828915346, 341.146395222331, 349.744980578823, 340.816243864302, 343.785965814422, 340.970544474732, 345.70885721768, 343.586792777924, 350.205420899019, 341.531328667886, 346.061174352066, 342.465395678104, 339.262231009734, 340.308973037643, 343.859738016472, 344.208848989889, 348.8810550431, 345.397746734381, 346.704389649033, 340.413840651522, 345.342651430364, 349.696093803663, 347.897720754717, 341.455807923289, 345.372831427255, 347.189987725286, 342.509626561786, 344.559912414439, 343.723399637028, 338.853532263544, 343.343522511942, 347.242600796732, 346.908018696097, 343.739179831235, 344.907473447348, 345.204971464109, 337.361866682778, 348.619432535088, 343.112395232357, 346.05593811899, 342.282188187932, 340.818481162183, 345.334362529173, 345.335985186269, 346.88420089334, 345.640162452321, 342.783645100112, 344.867682632253, 342.06568171245, 339.908471408651, 345.538657209355, 347.695820216967, 344.903878827634, 340.964109309689, 342.248837649974, 341.611328958579, 343.104803446212, 346.680218063613, 347.944283365165, 347.121804544052, 343.331433083179, 344.586529939902, 342.178320505881, 342.857752083482, 345.49273547659, 350.231167398564, 342.935663113035, 345.104484083915, 350.390449447843, 343.760502629348, 341.20697899971, 348.081493913307, 348.728272388749, 341.959364048574, 346.30660269562, 342.6724205806, 342.972479397793, 344.208121983461, 338.176366402174, 343.452108181437, 345.684079263971, 347.529205999578, 339.566536857053, 342.560154778738, 343.428402997768, 347.715849539769, 341.708935744378, 338.539387906045, 347.268381186003, 344.561067596827, 344.569271960821, 345.904627176557, 343.633923780215, 345.144340415844, 338.556253712686, 347.914183463308, 345.619081792963, 345.825118576102, 345.989124772667, 347.89462470993, 346.998869733586, 343.509818755063, 342.594677048584, 344.341256327519, 343.353494042001, 344.683473720997, 345.165193276572, 345.186039729083, 350.019511477259, 346.276244925867, 340.871943609092, 342.592973738396, 346.422776731192, 346.093311697571, 342.251984946971, 343.055139649756, 346.464978893849, 338.060036805784, 340.869316169107, 340.655934964167, 341.817534263906, 340.958271875718, 340.449866511254, 348.703901522791, 346.691047677733, 340.082226521432, 346.961225707796, 340.880744689227, 344.309846934337, 340.241677868341, 341.410531718751, 339.579936182166, 347.227597577594, 339.352797652403, 344.381706415427, 339.89903440312, 343.387943227458, 347.45328029939, 346.637739683246, 340.271605436564, 345.662042117159, 347.876665329291, 344.754561223709, 347.067538802275, 339.225683550772, 340.975444186597, 341.180855331565, 343.998614714215, 344.788666247177, 340.992204159088, 344.008285913024, 342.420896733118, 339.515757432727, 348.593989525477, 350.711406155947, 344.242669306096, 341.130677691847, 344.355547072255, 345.708131970637, 343.348483397071, 343.08829774338, 349.607501312688, 345.441542151294, 346.663483254401, 341.66626458786, 348.000192026325, 343.645355215114, 344.06968485289, 346.855789401666, 346.283890043863, 340.252231058078, 342.388426730294, 350.321409931323, 342.405982169718, 344.116887675157, 339.871985374363, 340.906261522153, 348.919657844267, 343.180969874424, 341.792059427105, 345.345150694437, 344.585459576748, 341.28640654583, 344.39440274306, 343.79451827013, 348.055134447556, 344.451500849431, 344.363564416334, 340.042971960823, 340.47161164028, 343.699060767485, 348.528580956618, 344.041428520474, 345.503622931052, 342.615070996622, 342.991690156101, 345.503339979308, 343.300202644029, 343.419003388145, 341.627983035204, 344.22155436458, 341.032829540061, 348.95781322545, 347.922791322889, 342.383595799029, 344.721233604297, 342.73515050917, 343.182064620906, 350.174112881928, 344.162616422845, 347.61765599943, 339.428237088858, 343.244754625994, 343.201450415838, 344.442798040042, 342.99731395929, 339.393795704429, 342.342914702592, 342.945657706926, 344.114061243257, 348.265865344144, 347.480040732925, 342.946786580644, 343.912443206913, 338.206402542639, 343.526450345095, 345.336179351409, 346.102513092271, 339.741850507787, 340.413616957138, 341.50350887123, 343.824291128517, 348.047988538711, 350.361516817144, 341.985354892447, 345.642957952316, 348.082807198226, 343.261542276989, 345.109326260688, 342.606103699779, 343.599286497787, 342.176455232506, 344.287722939828, 342.733261719978, 343.941748779135, 349.539628257908, 340.276705277793, 340.27143565406, 346.575305297863, 344.290857532154, 343.665447070309, 343.398960857115, 345.090606520649, 344.881601520226, 347.663298522738, 343.822466136991, 337.70309717069, 343.08791138093, 346.520519399592, 339.958748246378, 340.712283503195, 346.523791461068, 344.794665902685, 347.148928292831, 346.374454795199, 343.228263119751, 341.229708198934, 346.640954286382, 344.075116256649, 342.668582662192, 344.982576356407, 347.274786033425, 344.087249229912, 343.594731028399, 340.468877799485, 342.196052320446, 345.957351463747, 350.215814718142, 344.866259736336, 349.539002768554, 347.224537243842, 344.090921205475, 343.492347231401, 341.902410268104, 343.222474604309, 339.12332630165, 341.150694359088, 344.11756366233, 339.0798726067, 340.932706711076, 341.722884584157, 338.933610200937, 345.285170547338, 345.761001731646, 348.298542956429, 343.57886545538, 346.803037738174, 344.1808731921, 342.100168390102, 346.817741389747, 345.186320377597, 339.500004546174, 345.747259538205, 343.839880907965, 346.146570133773, 345.827251928161, 341.3791519032, 347.637093450125, 342.208696039721, 343.240396001196, 342.79655641572, 344.561730599181, 346.255355000464, 342.967132132515, 345.82213116684, 349.651545530014, 341.925188923045, 341.478985113092, 345.469322052861, 340.271430848804, 343.396946903891, 343.584064194599, 336.421470084635, 343.704825156305, 343.474651050861, 348.710486110522, 342.693586744736, 345.318464369809, 345.806756861772, 346.3873585493, 339.372158042093, 346.649561889888, 340.955721363907, 340.822987897174, 347.86178104035, 344.763294357816, 343.369534800583, 344.488977071635, 338.540024165645, 345.833473416481, 345.124895981925, 345.647835310636, 340.431957171274, 345.279201710553, 343.124581716272, 347.68320956304, 341.818597461027, 350.665331699551, 347.439819448493, 343.343644874783, 340.715811657431, 344.152717445987, 342.432906687321, 343.198977162327, 350.602213342717, 349.228558015826, 344.78852470081, 344.419462737795, 343.259631445815, 349.211787114193, 340.90736847876, 343.591594965444, 345.640780205353, 340.898484152214, 348.470407430062, 347.24225801881, 348.533557348088, 345.18644818576, 347.092762690562, 347.790781853834, 350.014481287431, 343.612262588345, 341.600354097842, 345.445104410604, 343.815417005543, 340.189791969812, 349.372818454308, 346.888079179336, 347.054578253049, 348.272730894436, 346.840161271379, 342.407266897983, 340.230903135159, 346.737278683465, 342.619525744831, 343.221961674707, 346.408949177856, 346.300978410821, 341.511788381856, 342.920236843075, 344.795121228289, 342.658635801654, 338.543750174199, 341.257256664596, 343.34993079331, 345.199890071122, 343.311243990526, 345.650116064302, 341.886778713436, 340.677339610118, 340.972559595649, 341.731766353931, 348.238167543469, 341.482829216436, 343.370640346946, 339.668449289433, 347.079505469771, 344.910469798045, 348.075517701092, 342.173170947411, 340.3241777127, 345.957343933211, 341.462885965373, 341.992129354449, 346.925154866214, 348.325265011845, 345.985777498797, 342.734244184105, 345.213002088063, 343.667234487543, 343.5158300787, 343.262988074664, 347.477229670651, 344.92159339892, 338.9580039544, 347.398021183943, 343.203107654001, 343.661204509915, 345.721413241716, 343.779782626982, 342.132272639304, 345.004311990147, 345.793986674886, 342.180199577556, 337.488831599563, 345.144880400231, 342.036293122762, 342.083822303458, 347.719946849667, 344.013453116145, 345.304327278223, 345.953136383017, 343.965814601783, 342.808451113391, 348.642899404736, 347.319002992209, 347.177902735666, 341.863208846897, 338.652710247763, 340.471852533136, 343.677762538091, 342.64954790689, 343.628332135264, 344.812749976268, 345.029598688592, 344.577111095159, 341.329065419246, 347.891283748331, 346.128289628969, 345.508711933665, 346.267763564696, 344.217441053173, 339.494047480402, 344.022461815272, 342.184356505964, 341.460189074232, 344.27482180511, 344.399601446608, 344.654041734086, 348.657880378981, 339.306484640465, 343.719801047164, 343.613345195751, 346.958718011215, 339.455631138065, 345.25625664068, 341.952349617804, 347.252460263751, 339.022606566863, 347.969323414144, 344.770071967849, 343.947027860301, 346.151283030281, 340.112312608853, 343.011251370706, 346.899038895329, 343.328027013412, 340.940941974144, 342.736592324866, 345.727281648296, 342.067642347904, 343.488968803304, 335.585346471125, 340.63171108199, 339.96047314579, 342.918668138303, 339.717385905344, 341.550834888025, 341.883862059794, 341.665483843486, 341.487421608919, 343.537310592883, 340.671302087227, 343.031006197386, 343.404331714686, 339.395913526679, 349.899868950444, 347.469516144295, 348.432421161474, 340.782394952304, 342.83663044089, 348.542093779954, 346.740069285613, 344.494512693039, 344.774116596385, 345.180113434991, 344.603520136016, 342.272622182951, 341.258536031027, 346.194514508023, 345.874183131096, 341.118033607481, 342.44727916024, 348.060873402737, 344.719685134825, 347.812166838883, 344.005294107197, 344.548148066753, 347.897030553457, 344.904864793671, 342.420247976031, 343.97675415093, 344.233826703526, 344.128418317225, 343.252657887814, 344.694042083304, 343.509945755157, 346.647333777058, 344.046436451554, 344.482371127655, 346.809731417046, 344.985849835414, 343.48392791447, 347.226365845393, 343.722329205981, 342.272247175587, 342.750798317095, 342.885091604209, 346.944387221183, 347.399742094641, 346.190792886781, 343.15466441214, 340.833204438842, 341.43107233529, 341.761888231422, 337.487113396615, 341.89737831865, 343.156995061373, 347.461207987246, 346.516664428128, 345.324544421458, 345.762290631193, 350.028704275246, 345.556381913966, 343.006396850338, 341.815063311365, 345.469646192026, 345.622319111445, 345.188173971738, 342.868525884749, 350.587454164191, 342.912336140989, 348.515750616473, 342.794318613728, 351.4974317491, 344.714137544552, 349.157109677818, 341.910546732558, 343.094663668471, 338.647519037928, 342.529275034042, 345.814458726436, 348.238733303102, 338.865263290976, 346.963994919336, 349.002643036982, 339.806261531312, 347.17706853719, 343.497978221965, 343.012273597512, 344.900734905612, 343.874560115098, 341.675033688108, 343.642875074719, 347.948693810523, 346.780145949133, 341.334502859208, 339.98533211061, 343.79355352559, 341.470678021413, 345.763876710805, 338.511506198602, 348.540375665933, 343.626953033673, 343.440234694203, 348.448859215643, 341.728812752875, 346.371025077183, 338.900895821644, 347.102364170799, 333.666853355717, 340.54054183847, 342.40326580203, 339.6544203424, 344.657905873481, 345.091084127587, 349.077595632992, 346.361144242269, 346.811012968646, 341.669125270928, 340.113386387228, 342.90365418695, 345.268664544289, 344.501300295462, 342.617392034399, 341.079172536423, 338.157596719971, 343.858659256183, 342.153661383085, 341.982708229655, 346.815680603132, 342.732539615503, 337.97411194354, 343.898719418387, 344.369119946092, 340.42304748295, 344.997907225639, 346.211026687231, 342.402427257074, 341.593336297808, 341.274517332465, 343.073775475397, 345.083133902623, 337.947464586717, 345.406527258796, 344.005826213618, 341.905501945461, 346.973801149911, 342.283741640408, 347.347315843087, 345.543983905027, 344.774383699447, 349.112322788522, 338.902815225604, 349.938458189459, 338.832130720871, 346.548785365243, 346.960288246902, 343.269112458307, 346.530694697385, 344.638236585846, 347.755692873599, 343.201474122139, 344.607300257726, 342.67834440842, 346.173590072924, 340.674878304122, 345.372274758679, 340.449871766071, 338.622552007668, 343.224163112703, 344.858413340558, 345.452420233926, 344.046668371176, 345.451203998613, 343.898966425693, 347.179595032971, 340.72445630267, 342.775538799546, 343.964584607482, 343.191561693878, 346.662571176194, 341.540774651567, 343.448515174523, 347.092966813025, 344.451784944068, 343.467495403957, 345.703850516124, 345.91077341542, 344.158918968403, 347.376437550099, 343.521688903691, 345.261276833052, 344.087462015348, 346.614364306154, 343.807981674182, 340.416218512708, 346.146019084963, 344.167730104998, 341.438661598335, 344.42588151062, 345.040800245048, 341.572552461405, 347.312529947251, 345.383299149882, 345.232108804455, 345.258426592508, 349.826109956755, 343.014243212499, 349.588358930353, 342.171543822004, 343.001210081596, 344.445722862257, 344.697195736887, 343.002224919003, 349.237242721751, 345.609421890891, 343.174344090309, 346.644848288621, 348.348891517352, 344.531693177954, 343.723115720794, 349.506114656168, 345.200222911547, 344.910606368188, 343.185442309383, 346.031973829125, 349.533491246098, 344.11551125185, 344.828430942152, 343.861915744109, 345.655421460345, 338.711570798643, 349.842585099834, 350.468276159926, 342.26393479642, 342.009056689745, 341.416505312655, 342.987505993059, 342.961014499204, 348.094391805064, 343.971440935459, 346.901917405888, 342.913558075549, 338.56563801972, 345.760292322477, 345.433738458091, 345.115306471639, 341.776808206176, 342.757044759519, 344.294243220828, 338.4359636189, 346.332497163631, 344.116784247588, 342.145680549482, 347.414411377412, 344.108240341999, 342.112829548415, 337.121932752197, 346.23359491621, 339.561072373327, 338.851146395111, 341.96667559925, 346.727609642802, 351.230983748846, 340.41206509496, 349.134405032496, 342.106435849826, 346.228474682693, 346.569112922889, 345.940171465741, 344.434364877173, 339.307797063623, 342.985085778836, 343.384034878188, 346.619050989044, 341.852437500965, 342.327292837255, 339.338708717613, 341.178804510593, 344.274393472916, 347.750356841332, 346.342291298226, 341.537858889069, 340.202213954043, 341.223958655022, 338.583694755412, 341.886500209416, 346.476507025951, 342.737763163839, 343.535292817707, 344.966331541065, 342.420352323595, 340.918006837247, 341.580820532781, 342.6596160923, 343.824617600316, 346.340972579345, 344.52618684861, 342.830640420608, 343.395864550031, 347.060263224264, 348.140479158077, 349.792191962504, 344.550721615528, 345.040969846388, 347.536837833353, 348.824550103181, 344.234004696042, 349.731909903385, 343.912131532329, 343.358083432547, 344.785502300824, 347.056984538667, 341.141565990197, 344.085221279826, 345.81287694789, 342.65394563356, 344.786350822198, 343.286701823712, 345.503688247896, 341.381790013643, 346.209894168052, 341.497821924551, 343.172769875814, 339.199742817923, 348.151908246004, 344.272733422823, 336.464167412607, 340.890933345857, 341.410076916698, 342.658550565264, 339.222215182885, 347.080323863415, 339.077275398721, 344.734104361882, 341.267828800785, 345.201523019946, 342.997008171469, 347.406385056995, 346.407408758325, 344.062316936585, 346.366507607957, 343.575294210537, 343.213248671507, 342.111273550897, 347.101802317828, 343.303347658574, 340.659323650442, 341.383661744495, 343.424348636828, 340.172319598783, 337.913783679297, 343.823340282586, 340.01055634438, 336.513002923343, 341.855363482205, 344.43651738334, 342.184477038587, 336.764355080949, 342.613197839915, 341.637882192693, 345.007741524831, 342.694181608263, 347.523052478218, 348.616587707153, 346.943986306087, 352.261262874264, 346.165150888966, 342.493913139822, 342.409682296417, 343.795505485584, 348.837962997809, 349.262741130115, 342.041573738021, 347.2552399701, 342.825688592766, 345.306880416649, 346.288525475559, 340.239989238087, 343.250900389942, 347.200624118643, 348.860283581904, 343.828948440837, 343.580698479444, 350.426679154518, 349.712853469866, 343.615798253118, 342.41259703063, 345.884487061363, 343.068840290771, 343.913856824749, 340.593059082995, 348.571008071103, 338.439341519072, 349.264957758689, 346.468278618401, 345.854324908164, 347.085029889135, 344.699747310466, 340.054263381704, 343.753072670275, 348.26056266699, 343.754640778619, 348.271104759145, 346.437755038439, 342.525057358962, 343.563871662982, 338.504084833705, 339.552752712901, 344.345778415355, 347.417782728546, 338.786921677909, 345.243932161477, 347.614804643054, 343.754581940651, 341.025192643944, 343.328376534501, 344.385918942847, 347.629195398081, 344.131643520763, 346.149227206286, 343.650710218156, 344.102533618722, 346.217888384233, 342.706933797162, 338.89265314595, 340.787360411391, 343.588012910956, 341.096759796371, 344.248286980882, 348.790312488076, 344.414439968369, 345.04246488969, 344.740453768611, 346.039876053832, 346.70454582344, 345.150397676658, 348.082806824798, 342.81098376788, 341.424384229733, 341.063820166501, 342.312607691345, 341.443430128688, 345.301030509646, 348.76854099385, 344.607326434655, 339.226247439431, 348.070436018387, 344.769019687137, 338.502520135828, 342.351981000712, 342.331907441417, 348.358439941588, 345.682485828595, 345.947895889698, 347.975103932296, 345.043134315535, 346.604292648994, 345.905583471514, 342.209878859949, 342.387794750938, 341.451824289089, 344.43929311191, 343.3002315439, 349.332165771861, 343.292677549158, 340.544468884831, 340.439400586571, 341.208955105506, 349.109773605588, 349.782853596022, 342.127799475887, 343.654743702959, 341.759938649466, 346.136603066437, 336.349706073009, 342.854885947645, 342.305731953736, 348.386768959673, 342.103775558753, 342.72466781255, 343.089798467684, 339.684105724715, 351.6728164527, 344.780690271006, 344.989359119259, 344.203976108119, 341.119957708824, 342.209546912169, 342.284724713056, 340.415239671119, 343.233283577445, 342.054530581029, 343.449520353843, 347.111649280228, 344.720386716295, 349.265832739908, 351.561208607322, 354.37870683041, 336.046654754721, 339.237909628327, 346.893364083358, 348.367456848201, 346.246086807586, 347.867759978958, 347.901023508499, 341.933405002313, 344.148152828762, 339.222117460416, 341.664767624995, 342.92666563565, 342.67677243723, 345.672771267092, 338.980286178407, 341.682225238586, 342.358218565571, 342.393624609662, 344.816396884383, 342.900269781886, 345.554591712613, 349.839781820862, 345.225904851791, 343.258579530866, 342.314329252565, 345.331218845759, 347.116055939718, 342.05324526588, 339.367922004597, 344.990113598551, 340.39745992988, 342.284382155863, 343.034178471809, 341.67179741385, 348.989289631305, 345.849595295801, 348.598466664708, 346.010034271091, 346.346593461939, 346.873254803013, 341.317772791311, 348.167214469005, 342.459232015768, 348.473703007625, 344.388258444044, 347.062819126249, 345.430783067032, 342.930478803553, 339.077741425167, 350.987267584009, 344.581554407644, 349.625227175628, 339.930906191247, 348.716889506061, 346.852071132499, 347.619449478733, 342.207654889785, 347.059072211978, 337.89817820029, 341.421033326208, 345.020389437028, 345.948242837924, 349.310762198498, 342.114496803565, 339.914521112959, 347.650407383543, 339.36954006773, 344.758681624294, 348.318600704143, 345.800693396302, 343.562669791833, 338.708837331624, 340.4949379673, 340.486015398352, 346.51092396552, 347.755166207586, 343.474420300501, 343.878581805641, 344.459638716286, 342.402407260483, 340.77314235493, 346.086241181879, 344.778930327245, 345.549301645609, 343.709301410533, 347.896600749932, 345.898970459286, 343.385843543141, 341.725817622564, 340.26740731939, 343.497766351249, 343.185037257828, 341.302732718304, 345.72295531082, 345.369535671933, 345.385020559413, 343.341294001026, 348.038613666103, 341.84882853645, 347.070088889334, 342.035898238664, 343.306413554596, 344.114169765752, 341.846118332913, 345.746675950503, 340.583489097394, 347.573717297248, 347.561763378437, 344.005916672071, 346.365363269616, 343.068393593217, 349.474423962504, 344.645259628895, 335.5898465777, 340.520153818203, 343.405040744792, 349.241326789588, 344.718416610869, 344.733422514464, 342.420682648069, 344.2853537839, 345.330321037803, 347.830457200382, 344.288845618115, 341.770931248745, 348.43178831024, 341.594274441795, 343.755928759703, 346.334444275582, 344.076048991549, 346.185869058495, 341.850550747989, 342.606423853446, 338.71378101404, 343.829888471774, 346.448148227381, 347.933665679978, 340.332015084022, 348.608242247046, 349.563899933408, 348.074134050397, 342.275648540382, 338.191002822651, 344.882113034365, 340.499541622102, 350.737194651125, 346.798639251573, 345.165458621946, 343.325638352341, 351.298816174915, 344.032390201467, 338.47473452861, 342.233236094956, 342.35675954961, 347.031367113303, 338.659475063301, 342.110892943109, 342.548624690604, 347.461613248958, 345.684471283849, 346.175728995378, 343.808380347355, 346.677695819214, 345.599328878481, 343.789588736194, 342.382509618544, 350.50267293672, 340.958867401204, 342.004864808807, 346.079802347811, 347.05677897336, 341.453439811413, 342.914649387255, 348.551435677659, 345.326764831715, 344.57554071304, 348.415100424864, 347.629929346107, 340.503062858873, 342.640598544207, 342.019047579086, 345.620248838331, 344.482918858446, 344.367861724182, 347.25246358677, 342.657916396811, 347.262798114533, 338.946722684378, 337.621599424133, 340.372488846259, 345.563537408911, 339.536837784593, 343.879510135972, 344.46269552802, 342.128949671498, 342.46466861673, 347.729334397339, 339.238496257175, 341.732829964868, 343.798023675452, 347.433268783008, 339.295775414404, 343.882336710099, 346.429652528316, 347.030107803922, 342.4647713964, 344.077181040863, 344.446771856312, 346.958943192953, 348.434321563511, 345.856957859496, 341.462999698943, 344.880827072173, 343.034310689595, 346.939625137102, 343.903545870266, 342.308757393565, 349.758529200905, 344.28594943296, 346.379410135921, 343.596633993253, 338.367145035018, 337.612565627522, 339.247950088652, 345.51060910117, 343.065354192832, 341.666730951937, 343.097142209442, 339.719639077178, 339.0360231106, 349.42944222034, 347.748938170479, 345.681185075437, 344.035784055354, 347.115070936631, 339.285211377575, 346.813115145359, 343.696910770551, 347.752377782957, 350.929408514352, 344.415802130445, 348.406854614166, 342.941445939797, 337.6758600347, 348.249104556408, 347.037080595946, 347.566844328264, 341.905014266252, 344.375022492119, 345.550829565822, 339.84068656247, 343.436893532312, 346.836527941255, 345.923134038914, 347.348108516352, 347.575768822106, 346.02524656903, 340.413413787078, 342.751425420034, 340.559567018549, 348.70996422474, 348.504050614097, 348.502405401097, 344.320404515592, 349.189361138817, 347.325805138403, 347.720292423115, 341.839412103693, 344.613264059531, 349.4757963286, 341.027915756353, 343.304342887354, 341.716243367679, 344.737774150892, 345.668857392683, 344.843852619247, 343.044396652565, 342.358240722495, 345.297438659221, 348.690896237753, 345.080981742611, 339.891266909006, 342.609850057686, 343.232031259863, 342.481351654304, 344.954093648299, 347.755767793894, 341.074298046538, 342.694685351234, 341.385990336565, 338.501730086661, 344.931433979214, 342.518545379465, 344.098723846686, 341.563242546585, 347.914949871642, 341.39105784795, 342.165948968913, 341.817318716499, 347.388296114789, 348.690761464448, 347.715639102817, 335.232457245492, 341.730196663771, 348.068821454264, 343.356728923685, 344.091204072032, 340.521242127575, 346.488325411372, 341.407212248492, 343.72893000751, 346.680422533733, 347.590230652203, 341.076759727821, 344.99380412175, 341.662434115196, 344.554779084771, 341.046011064479, 351.523970866226, 346.258522769316, 350.511969431754, 340.066715955319, 339.50686436714, 343.029631688855, 347.184913694497, 349.50062097402, 342.766167253087, 339.864755101213, 342.889414159771, 341.496585373555, 346.06090395595, 337.88497310911, 340.613642285437, 340.773589094285, 347.895474823175, 344.208401416875, 344.981923585147, 346.418605529897, 343.315368290326, 344.447596587849, 346.355935664679, 344.318732391873, 350.315068375746, 343.903745224435, 341.101658011454, 344.672997021117, 342.164738917654, 347.103915195493, 342.577574270627, 342.669338252401, 344.053690075779, 347.710379726639, 338.552249192826, 342.299980586403, 342.18077876072, 350.590132795865, 339.392071531657, 341.881447885492, 340.687420301833, 338.626367620491, 339.575256982186, 345.631470650653, 344.408669729426, 343.625551804482, 342.912893678851, 344.026881795814, 340.926448993125, 345.919925163251, 344.104203819794, 347.315046520383, 349.788544888682, 341.514048526534, 348.862290037279, 348.413452224306, 342.768899839765, 348.627776691937, 340.974797704012, 347.749173210845, 342.043475556438, 339.024676823175, 339.111113054406, 339.262199939025, 345.277780282759, 348.95047654884, 345.2013229375, 337.921032312532, 348.579587121102, 345.393413663963, 345.913911506534, 341.990468770098, 339.45602069377, 347.732675137573, 341.187377392369, 344.71858645115, 344.007377052649, 344.749215029692, 348.38358700836, 344.664213356781, 347.961529716229, 344.51982638286, 342.791089836416, 342.674185710004, 345.394614238922, 345.877891281201, 341.269427891267, 347.146871341775, 342.324429937362, 344.628860397414, 336.753204313571, 346.389601075742, 346.125849835856, 348.412894673625, 342.887630451664, 347.42602355618, 346.009638735355, 338.374875410666, 344.281837307682, 338.061956680481, 340.915320349986, 344.396831044921, 344.919459520473, 342.858094559623, 344.799238024699, 343.206971672552, 346.323956652702, 346.171181892887, 344.096104723426, 343.685689190236, 342.133298172347, 340.200542824157, 343.376261512693, 343.633991007136, 343.558016688654, 340.692207589997, 345.423561307835, 339.027404054585, 345.974678047199, 343.31451834711, 349.665352454665, 343.11425536472, 342.582173674529, 344.607425864115, 346.5400985479, 342.302844133732, 342.318905638984, 345.314884195146, 340.79550625367, 346.570874618375, 346.534119532631, 342.25272495278, 338.661183364582, 347.719062750574, 344.023830298527, 353.437734456142, 343.297096948006, 346.39236589754, 338.29937744594, 345.48276240627, 342.454047894362, 341.70343719613, 341.820262779524, 345.199149992798, 343.885007437669, 347.356746178833, 342.888860228016, 343.050539674431, 343.222848690033, 340.4636406573, 343.87696682725, 342.185739107204, 348.831465650927, 347.253892904811, 343.709519738479, 343.78926468185, 344.47027702036, 346.159402134332, 348.557162703291, 340.174474232888, 343.544308242735, 344.007135603767, 349.98022659336, 344.190207528137, 345.784508966668, 346.854514094354, 349.689547931265, 348.251820093655, 340.162951500947, 347.66064421375, 344.119616834695, 340.500890197821, 343.282089620559, 341.757976357557, 342.296853104969, 339.326961659576, 338.248900285922, 347.35153968905, 348.965446533411, 348.193934788162, 348.379965478346, 342.663991652507, 342.513501136727, 341.708094785829, 345.061320345362, 349.199104327497, 347.176774868243, 345.668361426108, 345.312591561984, 345.961160211991, 342.380893419508, 344.495464916632, 343.305013410841, 342.558254132407, 349.387088613091, 339.289387018943, 342.66489775601, 339.916800271598, 345.949911247223, 349.863804362312, 342.595043440846, 343.608531686473, 343.599847216921, 342.885374578628, 339.483386124976, 340.007924317466, 340.236265784051, 347.264485428798, 343.467796355561, 345.028234569464, 351.618434386139, 341.554599292613, 349.984773379989, 341.151973179269, 345.964057110742, 350.398708164034, 351.784548339175, 342.460186635154, 346.443880968238, 338.959804627821, 346.260027804033, 343.780894418978, 343.253388876765, 344.465153720071, 346.732655802336, 343.702347889889, 341.713891111213, 346.360348623862, 348.062540258798, 343.87159773154, 346.082213738517, 345.858546955795, 344.913047792474, 342.912890184855, 342.812026134104, 337.852373972481, 349.33546830186, 343.935224992385, 347.739858376383, 344.217717683541, 344.90693781817, 344.43723721148, 345.053807082703, 341.846386803698, 346.999536467437, 344.881553038978, 340.486234654403, 342.574599845751, 343.39600519214, 347.631343700146, 341.523312854149, 345.100191037887, 343.197832941264, 344.479870459464, 344.776372184426, 340.848974018666, 342.957088027177, 340.862492419554, 346.538619077671, 346.912563012227, 344.915628574706, 344.430306890252, 341.119690588211, 347.077740528693, 342.198115087628, 338.335959641495, 346.639372439945, 345.467169364166, 347.20045838654, 342.21987107605, 343.727575815569, 348.198464610568, 343.133050498091, 343.601479324455, 341.469639311247, 344.846783297112, 345.234276961006, 346.615711556296, 345.643995603417, 351.230113250435, 346.610391249379, 340.309780996613, 349.300969375831, 344.298740308423, 343.620723460087, 343.463161632498, 343.304457719616, 344.652189937425, 344.255984683529, 346.765174925858, 340.918305979472, 349.042154988448, 339.037961195598, 341.225917334265, 340.290022099786, 347.519772574763, 347.176233784394, 346.279521071257, 340.986605399148, 342.85917989434, 342.23751072795, 344.671594533801, 344.216729347027, 337.092725361628, 339.91984994007, 348.640245817098, 347.379518613306, 339.358654984776, 344.656401534677, 344.393170859683, 343.898058160458, 347.156343676043, 345.830351257465, 345.351828502348, 347.90551889437, 340.661357928171, 346.407543004365, 343.04949350328, 347.970435104266, 343.553415759335, 350.77496314217, 344.53167609302, 349.146319788992, 347.434943486663, 344.855146109749, 346.233749992894, 346.337512338968, 340.67794197547, 340.486398936863, 347.802191834381, 343.602842357078, 344.608640469097, 344.76477463114, 346.834327444521, 343.796686594504, 343.166933668242, 344.99818599699, 347.254598157247, 344.775479438605, 345.261427011871, 343.41565348414, 342.094621422751, 343.559527067522, 347.212036552026, 345.471602280685, 345.971968658971, 346.787558466667, 343.654493891029, 345.197173714457, 342.396636815048, 342.440370044704, 344.572714767333, 339.406489889587, 347.991234821671, 341.466469933955, 343.079292467411, 343.984350531211, 347.333596396959, 338.265397229364, 343.195267705038, 338.985092146129, 347.683573565284, 339.488343003992, 340.602424397693, 345.385975463797, 342.394681376056, 346.531303199115, 346.263465695806, 342.260285676357, 341.610755419453, 345.676068382492, 346.047538492065, 341.070488316031, 343.977730259152, 343.888097385757, 346.685071199414, 343.113301310485, 343.848154558358, 343.757685967527, 344.345776981484, 343.182536666734, 346.225217300026, 344.332122045695, 341.946569509493, 341.882655719615, 343.948356873055, 336.812490647825, 346.942415131017, 345.740779966532, 342.833991915966, 343.317732742363, 340.529950216555, 333.931905547463, 341.306430628275, 344.794010363511, 339.794590407891, 342.195155377227, 344.166721348042, 344.359484002894, 346.956093290066, 341.589781175992, 342.90072410536, 349.221011775696, 345.378833711407, 345.487871547682, 335.334972513974, 343.480548975165, 341.812796068289, 347.779249395541, 340.795171020449, 346.820457548902, 342.60669902165, 342.785928420519, 344.244273431269, 343.424944939085, 341.738823502402, 346.928562373848, 348.272361327582, 347.072517950882, 350.68181085302, 344.592678730709, 341.910987516093, 342.460529495053, 343.462990509971, 344.672266858673, 340.577337820163, 344.881125150802, 344.081073542946, 343.413189021578, 336.313067830842, 348.791303462109, 343.909179089344, 344.877404435957, 341.203971241158, 343.186231258287, 338.67343097003, 344.912747575834, 340.128483826081, 339.630231272052, 346.58138589114, 341.8774175759, 341.591296930857, 345.207113651892, 341.48255998244, 347.407170262988, 345.098842667062, 341.015468787819, 344.711423789642, 349.228466905186, 343.711807034106, 341.786075946568, 344.553626133098, 346.270057885669, 345.33990863274, 344.741323593727, 345.90224050983, 347.898857934789, 347.0608015723, 345.014889340184, 343.027066406421, 345.738586431236, 339.645261287304, 343.50528668493, 346.434801966115, 345.104091323807, 344.274151489167, 339.733451504175, 341.218618076915, 341.630728688072, 349.792019832443, 344.544819431093, 346.563538387999, 347.215927087696, 337.276329490406, 343.843615801884, 343.691355238061, 341.233726137387, 346.979499265848, 344.279698778102, 340.098619418274, 345.109588509774, 339.665981624998, 344.45331782152, 347.332122108784, 348.733880043585, 339.84322947155, 344.391022255253, 343.110020344957, 348.752317572272, 349.389118352961, 339.368526182844, 347.283381461458, 344.722865791836, 343.614738007243, 348.716644487022, 342.648508780298, 343.374345994393, 352.613052770398, 348.977832588284, 345.640533531552, 346.152184444524, 343.049403655269, 344.438246518156, 340.434148567398, 341.479882586252, 352.581361131541, 348.06101943064, 349.97199026244, 343.515254639936, 344.703433957202, 344.424113738578, 343.147090781421, 345.101189886204, 343.062572561754, 344.327651962999, 339.611021157129, 338.544407499866, 345.047357002993, 344.255340761335, 339.753908079657, 344.335221985705, 345.928316406995, 341.427039597788, 345.570484749649, 343.949493038943, 339.621701073521, 343.5204468736, 343.075512600669, 350.246840799038, 340.00550664375, 340.275221944895, 344.630241793955, 346.629483858621, 345.986570319251, 342.185735922193, 343.108060983671, 348.082769676664, 340.634351177637, 342.44747240446, 349.846303670303, 344.941533606911, 340.163048473302, 345.157747716758, 347.326490641417, 347.573234728807, 344.322342662893, 342.482834678224, 345.609153724605, 341.180413287892, 336.628084870088, 338.904786456548, 345.142600065834, 343.153014196117, 343.56541816265, 343.976455298928, 341.312119840808, 345.961371567629, 347.635749034595, 344.866008197178, 345.055379091588, 341.703279896233, 346.718526750692, 341.360657032663, 344.962465427818, 341.571190393424, 342.849028978455, 342.375104868062, 347.272431719026, 346.129276062559, 343.98646676711, 336.677445556872, 340.313179765916, 343.226538256267, 343.470110551515, 343.085683805759, 349.414143302525, 345.993669463701, 348.267619269162, 344.759145814854, 350.538225269314, 343.530220802107, 338.909017586665, 340.584925331091, 342.169491339876, 345.318461879463, 343.44330709728, 341.472647568131, 345.0347123304, 341.628544021529, 343.704509098738, 349.612390383008, 342.673020609265, 342.442191169017, 345.467619982799, 345.085411846412, 345.411878726715, 340.416900480968, 350.752358813002, 340.60843318535, 344.545623749992, 341.892769784324, 339.972013588958, 344.308908621182, 345.542534344141, 338.709245158325, 336.812485753564, 340.779626476866, 346.403925390437, 347.804052706982, 342.060659366008, 346.693509193759, 342.448698178455, 344.805274603217, 339.486517984629, 339.407878688714, 342.35426729309, 338.104453685813, 346.224853368925, 344.979428964464, 342.535573635493, 342.918553236875, 346.969879616423, 348.372219611178, 344.386472845283, 340.668181659431, 346.571218384877, 342.243764605833, 345.455129557544, 340.305453445808, 348.241276944917, 347.123741584549, 341.729428801624, 339.455098938497, 346.211610632619, 343.228608846344, 345.180762490877, 346.438324492079, 345.520427817697, 341.601304504893, 346.4969658911, 345.001663665618, 339.975047716159, 338.173920421538, 342.904114852289, 342.773360930469, 345.010264707625, 339.909766158059, 342.905493949191, 338.002831815803, 350.97864216009, 348.543668338576, 340.207542316322, 346.094247102177, 344.044343207762, 344.411241014241, 339.833370667368, 348.043285643109, 345.152202365746, 347.390374498391, 340.848092061698, 341.154470192832, 349.549609784124, 342.805325904438, 344.417212380357, 345.338510518206, 340.705544646744, 343.144741959928, 342.59172956775, 345.772938763239, 345.017349970178, 338.676591585454, 345.898003414269, 343.284917233675, 345.208472345536, 340.223723125741, 345.945546262472, 343.808524956238, 344.895640120556, 339.539905277706, 347.634200018985, 342.033527544321, 341.347783828069, 340.252308232152, 343.585795907312, 346.561488560229, 344.31465187449, 348.614960524952, 343.818186754065, 346.396455053999, 343.312122880448, 339.736861120621, 349.479160715835, 343.154721383942, 347.932145708929, 341.007899399475, 343.311522956319, 350.702182168131, 346.155519200773, 341.923581264597, 347.175147065725, 345.82585006553, 336.841937713645, 350.560033643444, 342.781759960476, 343.763684657793, 348.920508274268, 344.743444663967, 342.191951046328, 341.618759264749, 346.250162255953, 341.752503609049, 342.794641844555, 341.960248288432, 344.361550344161, 339.627009539828, 344.337628980366, 341.693117852755, 342.938757238543, 345.995542392062, 342.951178081434, 340.417163466115, 347.108114029047, 341.210687929746, 347.867422400359, 342.997286966871, 345.03686114319, 344.399576919602, 343.3121208307, 340.576271987412, 345.700575052211, 339.815113136147, 343.821374903551, 340.233217110178, 343.654766923717, 341.496812883006, 342.717203340454, 345.651987527587, 346.320285899238, 347.967553789414, 345.629561003949, 347.431949539093, 342.690024193891, 345.062185975668, 343.535335813723, 339.284120012067, 342.561282594186, 344.357012874932, 343.124709365589, 344.492829379728, 348.743792982449, 344.389582162715, 343.352220258336, 345.107840402932, 344.760273602738, 341.175467777003, 342.812509780181, 340.836215638599, 342.478753692356, 338.415529688084, 347.66701620259, 340.347093090254, 342.717724709261, 345.96631065817, 344.574882791979, 347.374951721337, 342.321992101979, 345.513157845106, 344.231827456442, 344.980801815352, 340.672571039312, 342.091163378521, 348.943559661081, 348.431268264964, 343.809613872369, 346.098407426416, 343.641309676596, 343.427160907737, 341.513239734594, 346.769201435151, 343.860374469914, 347.239045642981, 346.528944848147, 345.032821191141, 342.068978875792, 342.9765565949, 347.088391887548, 340.881519338568, 339.900305016818, 342.811152413927, 348.225847124186, 340.406994682737, 341.829049897025, 342.462304912534, 343.776700098899, 339.563619485289, 341.748250266122, 339.561233781479, 346.87189807658, 340.036688511996, 345.693905685957, 341.459251113436, 345.665731890285, 345.55250704327, 343.257046240076, 344.66241842214, 349.141081840285, 335.252516755163, 346.802085718448, 344.933885097604, 346.127274220978, 337.682327345511, 344.768492456155, 343.235862939073, 344.513004286348, 347.00114563441, 347.001053636604, 340.91794896269, 341.647737372183, 343.298706797185, 346.190996607375, 341.59171071906, 342.112680288589, 343.438979886498, 345.104144769956, 343.08703055327, 347.373972900082, 345.722920802798, 344.522505200356, 338.913479917841, 345.841779230822, 341.747096597974, 341.172006843187, 342.657248720953, 340.194504342339, 347.432121515193, 344.50888977716, 343.923969493137, 342.33867565701, 343.627359547684, 347.107197865415, 345.064241497646, 342.214544629683, 344.579859349342, 347.933293456247, 343.827120709918, 348.038078171788, 346.739074802892, 343.543663530517, 336.850600617403, 338.077915000635, 345.949871524073, 345.71932806944, 344.588683745269, 350.965708237984, 346.458245107409, 341.439556343635, 347.019367185046, 347.180931075554, 338.826658652147, 342.83899057933, 339.648572973896, 343.047142395475, 343.771766637133, 343.202687447904, 339.207357266465, 341.312372091453, 348.354374444736, 343.908884746524, 347.127396926886, 344.466376311744, 335.957424083197, 340.645004985612, 340.535702768751, 344.326402792004, 347.676489123376, 343.577660309224, 342.465802328352, 346.412794119078, 337.54646970575, 345.019133253721, 343.712100913554, 342.686730330598, 344.684376001355, 334.728115165991, 342.130634219643, 341.910226924735, 347.654555892978, 348.479322398395, 341.937515580029, 347.067033282915, 343.735687374152, 345.448428535571, 347.048871418777, 343.177555157884, 342.098990826746, 345.44556187408, 341.863810141836, 343.390188654906, 339.337507615715, 343.413341156004, 342.650808647705, 341.169500785872, 342.41298291978, 346.285907737744, 344.833115816725, 346.379564033081, 342.367811306027, 352.699038022685, 340.876857420609, 340.464834009548, 341.25781520439, 340.867777776959, 341.546609135265, 341.119655068115, 345.590408703668, 347.492218451424, 339.580868331705, 344.535847259787, 345.306514870999, 340.4930544973, 347.29674767556, 342.063537711603, 345.591110050954, 344.882276920886, 345.003410932403, 337.390553806254, 341.142376599071, 344.461229750771, 346.25963837548, 343.392535536508, 344.91560377786, 343.974668900252, 346.092403250693, 346.033581078547, 345.327292759803, 348.700517432331, 343.479553451352, 347.307041799378, 343.852862164301, 340.319455270345, 341.388167387848, 345.080009787523, 343.917323925156, 347.935261936568, 342.791079554461, 345.335906957153, 341.162132820455, 343.706348613781, 343.988641157679, 342.382068505761, 345.621875141252, 342.16295136263, 343.728026787544, 343.131844672045, 345.017523286963, 339.554018674423, 348.89875510189, 347.577456762424, 347.613170254119, 340.677102296469, 345.959150048784, 346.03607675852, 341.567531465096, 341.334693622694, 342.181265054254, 344.258759517541, 350.234225500846, 343.754491119072, 347.149420468497, 342.85498339145, 340.549613006283, 343.128506318963, 340.233403805259, 347.588491783168, 341.290892557652, 350.199972698324, 343.552789595544, 341.859977613521, 342.759734459592, 342.403320007033, 338.523505370017, 346.94084121947, 348.056652085336, 342.975418383624, 337.893282640905, 349.52122599669, 345.683418063249, 339.945463528238, 343.699151817004, 347.691021661217, 342.151996839674, 351.996688046383, 340.91805810004, 345.679752020181, 348.259187376537, 342.26192986057, 339.561343571795, 345.938771958448, 341.97669248501, 343.763823974863, 342.678409529422, 346.18776138697, 341.973147644711, 342.573968527658, 348.082478254407, 348.628266287444, 345.360210434664, 339.961645474853, 347.000177349432, 345.299765265377, 340.90461068036, 339.452071264663, 342.227311504882, 343.648113460462, 341.892796524012, 342.958056678283, 338.714225951382, 343.607270232532, 346.78442435495, 347.245115238755, 340.530744716642, 345.869863224629, 344.827575613699, 343.635515964539, 345.971821078102, 341.326353899728, 345.563877777208, 343.043008354931, 351.556860108533, 342.789741492645, 340.276084237819, 346.610922432103, 343.734027379485, 343.040521599401, 342.547491099813, 347.670907552909, 344.468079145343, 343.165272262031, 341.55114189766, 343.182821121216, 347.155137722801, 344.210692644083, 344.32137535447, 346.483239871152, 336.331325750202, 339.65558747355, 345.831658888832, 344.092170240247, 344.943047290875, 343.368059197311, 345.741260590919, 342.659746115322, 345.287964184479, 342.612591733285, 342.832140584758, 340.288286400635, 349.297492755918, 341.228767282961, 345.090838845267, 341.739004319312, 341.082717561053, 340.476985088274, 342.485477443812, 347.724101916737, 340.017539050289, 346.44858224525, 344.126441148689, 343.615630994183, 344.984804440367, 343.298150068004, 341.793603994309, 346.938908810773, 343.744426898102, 340.968877970324, 339.098806477991, 344.135257218555, 341.891883333431, 341.694889610224, 341.005214314709, 346.957068597939, 341.804099307163, 341.589268920575, 346.133328068049, 343.948698760406, 342.155729427992, 343.21984065895, 344.539808423545, 345.73296775972, 345.662925168527, 337.758375674639, 345.134330577588, 346.210195365483, 347.323776312333, 336.708967148069, 345.063080408488, 340.053810613653, 349.899972760627, 344.736707647358, 342.499214223902, 347.400665278362, 346.372853770976, 341.525425052947, 342.056350626358, 339.330048751332, 342.751219344867, 343.7756761899, 338.511308012902, 344.192736898478, 343.988704731158, 347.865336411605, 344.043641570306, 341.72111957548, 347.625407649589, 342.637267543753, 343.531696765672, 347.501511767632, 343.516527931762, 342.488887049603, 347.408329763353, 342.56836280724, 337.817422458494, 346.281776207737, 340.46258378638, 349.41452916596, 347.56033156722, 344.7996032966, 341.817370453662, 340.980130116895, 348.185990611056, 342.27028622063, 341.880404467085, 341.723619198203, 347.286069829988, 343.139545210564, 344.510301073026, 346.101086153091, 346.796659243273, 348.101514516465, 342.148168867843, 341.550856065117, 340.635301758765, 343.521096060917, 344.746045724804, 344.722803940195, 351.024478994099, 345.874386642764, 342.250984773061, 345.98815992154, 340.03234208917, 342.782011968992, 347.124063494895, 346.097032375461, 349.934653710886, 344.376192387344, 346.565191049317, 342.112407899637, 343.069409176423, 343.343599363723, 343.577154480464, 344.577231143881, 342.590199958219, 341.969285661086, 340.373713295507, 345.203387581813, 345.222844554379, 342.510036355386, 348.224330673767, 347.232773102609, 347.865323324469, 345.421038760502, 345.046855190911, 343.185003361323, 341.012873987047, 342.089703675736, 346.828263256407, 341.696566157044, 342.311262713776, 343.481047271233, 347.194202502267, 341.861629618639, 345.567843980191, 343.583094817671, 343.381729154335, 342.421024403402, 344.708363949638, 344.853664093637, 342.708940016626, 346.192042571705, 346.248414020036, 345.661487586427, 345.311855156553, 343.581716095002, 343.337148737051, 340.201610181328, 351.178595958692, 345.966902119907, 345.284357343619, 345.495017629586, 349.981597735973, 343.110559582194, 349.848112746589, 348.27604031665, 348.599788698929, 342.891312429251, 341.23984098803, 349.175524316353, 343.767706517145, 348.298136047589, 341.212815898697, 346.300818473873, 351.939888063196, 345.054541320617, 342.356581038554, 343.22071879684, 341.125968450952, 345.090001832847, 344.590661077876, 344.794604396559, 341.378811049017, 343.138806860577, 342.238422469737, 345.528226374809, 335.284545796615, 345.03218660225, 342.536116463488, 349.71555914381, 342.309104302697, 343.528321555837, 337.97615424253, 345.770700070712, 346.968621844094, 342.533368519181, 348.290152756889, 343.66087753482, 348.338128692134, 344.252463484963, 346.467973597969, 344.663831653537, 337.975993252694, 340.374689722548, 345.471252969759, 343.684833279296, 344.935380965013, 345.492655135575, 344.667215747196, 339.465130743936, 347.591008558995, 342.820966926641, 343.165135686923, 339.729164235917, 345.655921133993, 345.757628523016, 344.50454369096, 347.837836127021, 345.79930517006, 344.964300541241, 337.819462047677, 344.53443304765, 342.743875283175, 343.730800260132, 343.944791740469, 346.420892878969, 345.586749715117, 344.340033738518, 340.87534176392, 341.509550234207, 340.33829905218, 344.942152250251, 342.021068142678, 339.121211246052, 348.20647178804, 342.271952993508, 343.656810180526, 342.56990259235, 343.344653850482, 347.40816530808, 342.160403761621, 347.98882923704, 343.324047629641, 339.796849732946, 345.773909621402, 344.422239970932, 349.729778463723, 342.852092996958, 342.961848927133, 343.741931077633, 348.585188288806, 340.492861257348, 342.601258521128, 344.490725047541, 344.467478722337, 343.648017320704, 346.328698788447, 339.96772263528, 339.3226937867, 349.366603494504, 342.793601877442, 344.997222517273, 341.378564308834, 340.746683805591, 345.73794429012, 342.796383099009, 346.19840787332, 348.104581021991, 343.825054738474, 345.019650809862, 343.344365939852, 346.039968778027, 342.311904909678, 344.944330006405, 347.755828608777, 340.396128515377, 344.877405929571, 340.550272768447, 345.9184513566, 346.198367919021, 343.989172291654, 343.862811205218, 345.069297672359, 336.220161620523, 343.710937526206, 338.492168361302, 341.631401087429, 345.736246316275, 343.955801001325, 346.31377142305, 343.294904523985, 346.312163684773, 341.092248359099, 350.221170151504, 340.869618098994, 343.975640794026, 347.101891700839, 345.094641510486, 342.843675259799, 344.594853303118, 342.426382769666, 344.443994296071, 344.439615345992, 342.046366826437, 337.065871348409, 344.107785314821, 344.466614249755, 342.279436036458, 342.775658654397, 346.850471111333, 346.384331945089, 342.004184109871, 340.843458947728, 342.908526014683, 344.535179790035, 345.713987342782, 345.214665931191, 344.938529424049, 341.109250246954, 342.928719446191, 344.368439433905, 339.306574435443, 343.099018368318, 339.857367495219, 345.869732347859, 340.458269438563, 344.124947638396, 341.521000322499, 343.560375487936, 347.302972565768, 339.683363806639, 342.452789369587, 341.880993169237, 342.723875903567, 350.049945301406, 343.26429417221, 346.155221701764, 338.466700338324, 347.692631751954, 344.62755927565, 349.87602622204, 344.677819301844, 343.380254084047, 342.277121330301, 348.454476110638, 346.29898137233, 344.783106268195, 343.189518388142, 340.222579362579, 347.261457892836, 341.724486885819, 349.865341087371, 349.921163211798, 341.99109146775, 344.80566496748, 344.573204790832, 348.483461443531, 348.367498451975, 343.724938854507, 341.914669154957, 345.894696666131, 341.663250851299, 339.658478431896, 344.509794350169, 344.463935925184, 340.658872277778, 349.357497478323, 348.14911803912, 344.277362289136, 346.779801573958, 344.55664619333, 345.618394274835, 348.307644015349, 350.43347532251, 347.52757544357, 341.72485985292, 343.125716905677, 338.738398817827, 348.029720676407, 347.725856782359, 343.245756488338, 349.74558658565, 339.735307266922, 341.40481887643, 345.511120409642, 344.823564592272, 341.959338422437, 343.346958358685, 343.220545428715, 348.379468211523, 343.583345407845, 340.946285483167, 344.89642732069, 341.951232678122, 345.529314890517, 343.839887020053, 337.846834697516, 347.264824000285, 343.150478184288, 343.126286318465, 343.968829025567, 343.59289940703, 345.729246013099, 342.354509264663, 345.506428015465, 349.755224733298, 339.281539547388, 345.200743269471, 344.648472451259, 345.502627017969, 344.348415678842, 342.195723663678, 342.190960217553, 342.260093081502, 343.748928095486, 344.153456811101, 347.529606308332, 340.679157257837, 343.4990396373, 349.370220583124, 344.275721443503, 342.947315875539, 344.03109271784, 350.470913159305, 342.501386355705, 343.363107577575, 344.341768012264, 346.906044071404, 345.92118725123, 339.522855840283, 338.567836591554, 342.968124793076, 347.972456737496, 344.60263824152, 344.635993717361, 346.674895583877, 339.49942350142, 346.538857987612, 343.953594101961, 342.670955040967, 342.102780412426, 344.528929519956, 338.499946167755, 345.911269489823, 345.605259646996, 345.595955301281, 347.967567610512, 346.351879606379, 343.899493354251, 341.336187646124, 341.365960150327, 343.767435394052, 343.547909281521, 349.269488114561, 346.875887913532, 340.875799256135, 343.456029927563, 343.870902814745, 346.658763578744, 349.562318926186, 344.230992300873, 342.435945940058, 347.567504268749, 344.239809801484, 347.280498330535, 344.685893348895, 341.352268301302, 341.505544760341, 344.529221205303, 346.384483132469, 341.566903537533, 337.233502203475, 345.732377499959, 341.402334730258, 347.149067743963, 341.247157060745, 341.959402828776, 342.594216446626, 343.954128178454, 343.685302727181, 340.201704001722, 346.562967722116, 349.369554260608, 342.922066988732, 347.354658612312, 348.599268872738, 340.629232080801, 344.907748424785, 342.523857411156, 346.785467606154, 343.864665280407, 345.244371361103, 345.743915523144, 340.012797056135, 343.851196835256, 343.479057611848, 342.996197755147, 342.111744536045, 344.177079912571, 347.653625890444, 344.815564142177, 339.186021604755, 347.054008674003, 349.736371882316, 344.429492502172, 346.540462621688, 340.587331650791, 341.319116837412, 346.643639535601, 345.914801026639, 345.201820024975, 341.103049749211, 349.777677244318, 346.681536711823, 341.335461878988, 343.677552321493, 342.91430623412, 341.785740582569, 343.269640095121, 344.665235733925, 347.352218908727, 343.721356012197, 342.777947771241, 343.481083041266, 335.673611546922, 339.752530695964, 343.134533329747, 341.19317110287, 341.844033902987, 340.511044383636, 345.754818950236, 347.985821289686, 347.672726962133, 346.681921352336, 343.663617494905, 342.878709683177, 345.365289909398, 347.401587623141, 343.325364152609, 340.339295655805, 342.531712541696, 347.429639700211, 343.009386306817, 345.68896095529, 344.064081588054, 346.965959187569, 343.03604797229, 341.702869496574, 347.51175544982, 343.05947549799, 343.608959696908, 343.361149879898, 345.032276347176, 345.268083960977, 337.237937603171, 343.227635507691, 345.913595539762, 342.997574460478, 344.880319065753, 341.150753674208, 340.005524001001, 339.688920332688, 340.93994202046, 345.341226760463, 342.273329541476, 343.918849795003, 350.358666409567, 343.873879822885, 345.554603445913, 343.548464239024, 344.424793466183, 342.427157784854, 343.684781672706, 340.126226826624, 342.280517665253, 346.263051750729, 348.640311407897, 348.31114666826, 341.371278347668, 343.688307510709, 345.5906778777, 347.424496320808, 348.442104101469, 342.968551505571, 346.95216525019, 339.141693790003, 343.611760734302, 334.24705530122, 344.345068518942, 341.61956610379, 345.066161086486, 338.832658638692, 346.310530440851, 340.132617568344, 342.751536045129, 340.560422602569, 340.12569886411, 344.957172634463, 343.317563458975, 345.518690608507, 344.721304295184, 337.687322859534, 341.737336457113, 343.198751994852, 344.670833730979, 344.154381608155, 343.589619246059, 345.96940011648, 345.176617068768, 344.597680364963, 345.055553119533, 346.814341288442, 343.286659525931, 342.353007219839, 340.815136533033, 341.902400826048, 343.94231670491, 343.149866700327, 344.911765229362, 346.420093731861, 349.436320353487, 340.285034715591, 343.06141987969, 344.851784940401, 345.247211143805, 340.735046685078, 348.025576915513, 345.913663197504, 341.405175224189, 341.772814804762, 343.938618009824, 348.952827056607, 348.364313099874, 340.663970354656, 344.574389365134, 346.954050045646, 340.9792421498, 348.349191609301, 343.816776714252, 343.655721171443, 344.2631517576, 349.163182364816, 351.891950425019, 346.043321835599, 339.307192518417, 349.392397202057, 344.576991793204, 346.518873441527, 341.79352410339, 348.628882809844, 351.73005546387, 339.879796431866, 341.616403224311, 344.419390287968, 344.298388207549, 340.528732499161, 343.167970595605, 341.860425562684, 344.68723788125, 348.530666383085, 345.210889182396, 342.91215470853, 346.267089224222, 341.838921021982, 344.173118558166, 343.186894509142, 342.818150528742, 336.555894098898, 341.517718653692, 341.614028879212, 343.133270787065, 340.376651428927, 346.865504820396, 342.883189295403, 342.659310104424, 345.235486828344, 341.101558862002, 347.301992398542, 343.274731882859, 341.105165846517, 344.455259885635, 344.86048383503, 344.368495263204, 343.953140983296, 340.66129098793, 350.782093001881, 342.530992711264, 344.688738578549, 341.916543536045, 343.980030502017, 348.812565692382, 342.976189941797, 347.286610471743, 342.256797031528, 345.092299005158, 343.319201863407, 348.180957560136, 339.665005015489, 344.725748940012, 345.237378506391, 344.372453222332, 344.502540746569, 345.712807312431, 341.806589224686, 348.503493397218, 347.435767518869, 345.073419546698, 345.056596590083, 344.909312930202, 342.298330209823, 340.20706033175, 344.030554076792, 350.690061153551, 342.323654434269, 348.606671990466, 343.803310946, 341.78701015515, 340.105634998532, 349.949604247882, 342.56800285896, 342.556707954036, 341.217659012516, 341.667849215025, 341.833880930259, 344.640134258202, 340.89721621014, 345.915726753491, 344.104581576995, 341.488807498502, 345.520860696114, 341.487799996134, 346.125103712567, 347.555732165373, 343.403916535196, 341.441586628623, 348.429453117774, 343.642305536985, 346.666066800148, 347.616963081917, 346.493839231289, 339.772164971359, 342.704073842456, 342.077289093266, 347.00898067296, 343.150646142061, 344.431695403527, 343.682333289889, 345.546474367366, 344.829447022513, 347.732949832088, 344.064149434539, 342.783128472732, 341.954545322482, 343.291312531381, 345.921931021048, 341.150848766026, 340.455676381285, 340.684020499891, 345.417204733763, 342.069682185952, 340.322025406209, 343.254355184804, 341.795051303451, 340.851230403728, 343.346413280633, 352.424116369542, 343.949133637127, 347.850401593303, 344.871428109322, 341.51405235253, 341.968341439282, 348.716613929026, 346.696059084732, 338.067328452786, 346.32508789283, 343.467849212883, 346.339130419912, 347.651074151427, 343.324453703518, 344.569937710311, 336.728505552526, 341.00533085362, 344.928451253828, 341.676397187185, 345.786006084824, 343.501316983365, 342.086886665056, 339.952228380769, 345.004444499683, 346.619387355872, 352.501288156639, 351.44336301508, 342.684737207647, 339.243883051352, 350.923477110086, 340.912338333165, 338.922221255889, 343.086845212243, 342.335168880345, 342.318353173891, 340.939760584414, 343.761909162875, 342.815118002818, 344.592734135356, 345.779576727788, 345.46295271079, 343.292719287313, 347.401749854701, 341.168685913787, 345.730041872322, 347.260225623192, 343.829495843921, 346.651383043252, 345.25957334197, 344.632198142864, 347.747187764208, 341.146048588451, 344.41987349742, 344.386635746072, 344.390419223484, 348.474271658127, 345.337333666334, 338.315870037869, 342.881407736185, 346.358293056645, 342.694452743272, 340.569963090756, 343.364091132082, 343.127848306557, 346.521068253971, 343.283927388692, 347.721614986394, 341.294516858614, 339.248880133344, 349.264267073729, 341.658985330959, 343.432178783487, 343.628609817882, 343.443994449454, 343.763645026053, 343.67600859328, 340.720432311739, 335.903403389004, 342.030058150682, 343.185935659631, 347.278230648795, 339.612320207843, 338.930321767408, 340.814290731022, 349.966664870791, 343.122290653029, 340.3937432907, 345.993473853385, 345.129768845904, 339.243385992714, 339.818274748839, 338.092934177043, 344.939007853752, 345.332568980566, 350.17390761645, 342.748527894646, 345.834044622753, 345.46479891012, 346.098565875514, 346.286072795578, 345.233230996765, 348.600426530064, 334.943043522177, 344.297924806464, 349.418936155929, 340.952943646241, 342.03359241331, 343.679160763697, 343.764384132048, 342.186565974945, 337.147769433295, 348.003839780229, 341.962632329502, 345.88519906672, 340.022107205966, 349.02997359142, 344.190884067194, 341.400066426732, 342.982040878277, 347.160643201206, 345.432284204056, 341.963067162794, 346.935558622522, 340.889134373724, 341.16501415195, 342.912317796547, 343.755562319165, 342.238768542087, 346.927930254408, 348.233003101668, 344.660851686045, 347.181916452616, 351.339496136473, 346.413377413419, 338.580477307232, 344.358181990671, 345.08946786649, 341.31875182021, 347.388059118756, 343.672641011183, 346.749262567616, 339.55159983011, 349.44485833997, 346.138591405329, 342.406235820855, 338.305947864869, 345.0477109744, 342.127457580299, 340.251930924204, 343.934401803721, 348.505741579694, 339.304974241722, 344.651446758683, 344.315659605987, 345.134793493637, 348.249201392558, 344.070387644842, 340.561107374889, 348.260473790576, 342.364131098952, 339.675282013719, 341.560964404475, 343.879461946412, 344.671931101061, 344.495921305157, 347.3433871887, 340.955101465997, 340.615363071707, 343.171360286318, 345.965058572692, 344.468739241703, 353.37098276385, 345.32345134145, 346.55096351756, 341.07832372788, 344.970125126912, 342.971396449677, 347.049465849066, 342.36895422556, 345.392165591586, 348.264867286263, 345.136790274184, 343.302733546261, 342.639996344718, 344.3233030965, 344.530737432425, 342.476706362759, 346.117399774461, 344.273760963518, 344.47673643392, 340.26334486021, 343.9330624296, 345.114959344738, 350.55988199229, 346.135769647076, 342.762702230679, 340.14268823146, 341.554990784302, 341.100083135631, 348.593158470544, 344.263678489631, 341.537111751806, 347.978498239763, 346.861816014184, 343.263681807813, 346.912065801192, 340.29781977481, 345.63729391396, 345.604747309839, 347.272886339135, 344.704732732056, 341.303757396324, 347.26335803179, 343.633531205186, 347.401106260064, 340.065423920021, 348.869503651127, 347.590232925895, 344.760141795828, 341.941401341638, 347.326591713783, 348.059226621393, 342.785230893721, 345.038189820976, 346.132516445324, 349.152854135599, 346.681732869782, 346.607299440938, 343.602209805481, 344.347901761392, 342.241256978626, 342.862498293429, 345.208743237644, 347.431790067482, 340.455706521843, 342.950469629136, 343.960199572099, 348.567510308601, 341.926543344003, 351.416620415816, 342.074208058802, 347.856918160086, 344.813977876914, 345.981528173701, 348.054230385947, 340.138839842389, 339.940748518166, 341.407490655001, 344.219195627564, 346.881744580288, 345.637102129226, 350.575333127776, 346.423758847793, 344.958249717292, 346.759368238586, 350.043598769903, 346.823294617049, 347.269310589982, 343.765952159793, 343.553519911521, 347.087545543754, 344.490758562743, 339.621768108847, 343.764543020803, 344.256449310169, 346.000766143571, 337.714860501148, 342.360707870089, 339.275117603162, 345.506857679595, 348.930717239367, 335.752506894037, 343.30672148719, 344.736988128319, 350.060236770288, 345.529149714884, 345.836305531261, 336.867194219042, 344.033638178333, 343.714812778755, 340.670731111037, 347.453680092248, 338.198983488187, 338.669672778694, 347.701936284121, 344.647403479365, 343.734794065574, 340.821992626325, 342.640307815003, 341.043000570275, 338.503885276674, 342.894632341175, 342.58946190414, 341.016988316826, 342.26990824273, 345.254541246612, 348.473265996964, 345.556991862267, 348.992536211856, 341.259508041681, 343.630642873702, 337.054752632897, 345.01208558376, 339.626587855769, 343.62787408477, 344.703548980154, 345.310654132183, 345.539465433259, 346.23386157637, 346.179148913005, 343.295995144961, 349.60784540384, 343.17936205425, 343.349883652719, 343.493464266735, 345.57671310539, 347.349948915362, 348.044539053916, 342.232468215935, 347.304317772019, 340.45451593291, 348.207235974905, 342.396566419351, 341.443949371792, 344.038820821367, 340.786541074586, 340.748911915499, 343.565819883191, 343.472747511994, 344.171092282358, 344.077809788111, 344.869131144976, 346.923962338291, 344.840848215872, 346.988565362855, 340.0184848171, 342.352020581761, 341.468514484732, 343.407955546843, 338.841564988058, 348.061855263534, 344.472845089458, 344.748035065343, 337.695010927828, 337.090640917438, 349.046546812352, 345.318144950331, 344.40848997907, 338.925584481335, 340.609157400811, 344.170688502591, 344.897756903244, 341.271713805517, 343.321745791818, 340.360337753358, 346.80208860497, 346.960083098313, 347.692681008109, 353.04578944688, 348.277494014115, 343.256246587748, 345.004950716628, 343.645460723247, 345.302007942122, 348.492460573272, 338.725736758502, 342.498871628165, 343.96915647514, 341.750061442346, 341.08748327405, 343.785674437033, 340.032272030371, 345.902019518636, 344.870596648573, 341.835053522647, 344.876179804715, 340.323847734968, 343.790050347169, 342.806670773103, 339.773240895349, 349.321677683215, 345.113565881365, 341.99570231019, 341.484863534934, 342.942286881773, 339.852723111587, 341.595376919963, 341.901220423719, 344.590284870319, 339.921320169648, 348.442486766311, 344.865707666885, 345.280742872519, 339.683667166962, 340.90612582653, 345.744401550561, 349.509268765043, 345.161782626237, 345.7960177727, 345.919119143985, 346.629027061057, 344.877906612773, 345.706111382857, 349.132559047314, 342.908014198951, 345.523016179276, 344.627253635923, 346.740770050327, 344.789266026903, 340.857221581055, 342.770126548047, 342.52162586254, 333.856423619943, 345.720350202256, 341.432720875394, 343.575331202994, 340.34806556375, 340.716732686201, 347.330136310489, 344.409821899153, 341.024982168124, 346.741317179147, 341.820019654182, 341.906045897634, 348.758561829372, 347.030019305495, 345.21285644887, 345.852119205654, 347.696681663675, 342.87217464317, 339.402588732103, 339.835981443589, 345.80609504739, 343.810098620084, 341.863258522612, 340.740911423786, 346.232686259287, 344.942165427555, 341.903324459776, 340.748674990056, 342.805312268883, 347.020526394977, 344.92631619151, 345.280367898412, 344.006422672958, 344.480948584137, 342.521373907885, 343.317083291369, 344.083961527961, 346.821718646076, 344.671993649877, 343.337389400448, 338.314335594977, 343.479410674351, 343.702364677911, 347.231953634389, 346.968267745722, 344.291413371937, 344.37554573734, 339.757036439837, 347.989269315436, 342.852631085429, 344.228710172836, 344.021161415818, 345.813979460752, 344.520735978811, 343.418943575386, 343.022816195621, 343.278754707223, 344.385851041294, 339.607620089879, 339.801268394877, 342.054071336859, 338.886678741625, 342.47950677102, 345.314229083603, 342.938201495433, 343.292294366886, 344.148834146841, 346.610175967905, 344.476250998504, 339.578297992411, 339.891551841775, 340.609796437352, 347.512490270923, 345.382292117818, 347.198814852856, 342.745538396422, 344.707699227063, 347.018015848879, 344.016265816782, 342.268699277128, 344.265573874089, 344.740770306894, 343.297408445992, 340.532370808105, 341.483773834962, 349.422797303882, 343.064592149663, 342.011370348123, 343.834753762607, 342.445125590892, 343.754266426135, 344.468860526678, 347.734313333198, 348.889601952184, 345.548928964534, 344.286339886676, 353.073022031831, 350.702825213237, 345.694423939696, 346.676049988835, 347.374170516861, 345.24436794644, 345.443209276161, 344.224468389346, 344.99734532766, 343.726717234326, 341.384682706237, 342.582569991144, 349.627823558429, 343.081159611176, 344.809250577248, 342.405104798019, 345.05217822205, 342.121123550465, 348.217668113708, 346.417654937451, 346.775694641763, 346.413553119122, 341.147707268376, 342.837243768079, 341.306484585943, 340.738480281987, 344.379099262263, 341.65073734355, 339.956392112745, 342.436779868344, 344.759087539142, 340.213535211914, 342.510131594535, 343.635486143514, 340.874753465249, 340.719159672895, 343.690343074648, 343.965587434769, 348.035865578179, 346.376457854234, 341.17440464418, 339.871399001371, 345.506728215072, 344.496610562018, 341.271678308592, 340.314090014192, 342.72860037951, 337.607693824025, 343.898730203888, 343.805717699021, 344.108908851721, 344.645276030101, 345.840955483927, 346.95707995227, 340.003237079178, 344.85877114037, 342.647321493951, 347.417449268535, 347.346006875337, 344.457096589699, 341.378234768461, 342.820483466554, 349.797486491736, 347.155559841462, 341.474623452838, 344.168250032902, 340.064513738363, 348.768417310589, 341.168835221287, 340.454746121626, 342.600194936026, 346.067748802359, 346.681159024001, 347.38485043695, 337.723864848932, 339.301381130696, 342.320474724375, 341.595139269469, 347.795779293747, 342.647853294498, 345.411999931553, 346.29901432499, 342.85712231544, 341.289684117816, 346.115638393745, 344.064746117539, 339.989400785986, 345.356291093856, 345.490344147617, 345.753821054614, 344.419429848047, 344.699506059238, 341.510448397206, 342.180185758451, 343.122350218341, 340.723696006863, 346.630685324297, 348.404478569877, 344.010916150429, 343.361801084185, 343.160875951236, 341.289199828113, 347.492483956595, 348.184574052573, 343.614675380476, 341.366535423518, 346.59587537957, 344.892601542346, 345.620805770055, 342.284647223185, 341.100413013913, 337.621847418489, 344.442193686746, 341.688265689574, 345.905793375229, 344.677378935077, 341.829500267963, 348.743572415754, 344.606121325672, 344.440932851203, 346.457061550471, 344.491291148654, 339.427453393725, 347.266949017394, 345.040450527263, 344.48413042553, 345.0120464718, 348.104296256625, 346.63287334864, 341.051788977356, 346.380775581125, 338.936907949546, 344.928631000308, 346.189804977879, 340.229619353561, 343.799367480659, 343.148749579243, 344.732931419046, 343.698931254292, 345.993107422704, 341.159114659661, 338.279895365928, 346.178755066221, 349.63072235313, 336.479881485724, 338.733568700524, 344.439694844227, 346.567713271971, 346.334193374653, 350.929412147303, 342.349060816024, 343.503427812306, 349.115098035535, 344.296978212116, 339.776908911656, 342.492222793422, 351.06040485235, 348.401611911801, 342.396656465065, 338.709967986421, 349.877044628473, 343.244204032645, 342.680211705459, 347.475677632762, 344.271052075323, 340.721935553361, 342.565117943805, 340.217768830161, 345.393954968462, 348.022609364897, 342.857316960204, 340.419053249901, 347.526458707084, 343.573455873283, 344.238233649447, 339.354686536447, 342.237835169962, 342.819414321304, 345.38174040005, 344.225534865872, 341.973178382965, 343.552301244167, 343.224218512201, 345.35129830302, 347.899208896447, 345.709743938635, 336.736979448111, 342.939722525207, 340.207157552792, 348.750946371237, 342.909922777817, 343.182810550169, 341.347412484475, 343.570118735765, 345.315196455095, 350.003812827039, 342.306486124006, 345.193108435748, 336.74299077231, 350.470696088753, 342.343524685987, 342.696168870581, 350.013956599434, 344.386068576166, 343.936045192969, 344.877276049544, 348.048068053539, 341.579082950439, 347.411856039873, 348.559632761219, 345.751517759084, 342.809083159316, 342.307649868072, 345.243758295518, 346.772967426767, 343.436493738821, 342.168110322724, 340.47389000373, 347.423709642415, 345.99021504103, 346.115195010709, 339.92431694607, 349.576885573746, 343.733213842732, 341.421414860524, 348.433037778871, 342.418504266212, 343.224320583051, 342.430830463803, 341.53010680209, 343.23240859627, 349.520464787586, 337.120012046316, 348.157500156852, 348.504181382985, 347.567972443621, 338.143685673747, 342.121044660873, 345.254568687814, 343.561424951937, 337.079377286372, 344.903281302278, 344.654327478386, 343.937910826635, 334.882331891465, 348.027414046713, 340.834532201189, 344.053213591641, 348.474285190931, 346.247816738251, 343.502892785675, 343.251674826538, 344.078723483456, 346.981730129973, 345.516896956494, 346.044610262414, 344.897278508449, 341.324256210181, 337.779955707528, 342.987011372003, 335.509763532895, 345.152266022518, 340.961816971066, 343.734648683869, 349.67743051746, 340.682244598918, 350.899343279489, 345.664928962142, 341.726183442052, 344.786425841784, 345.163285457875, 349.555244818983, 344.867324518318, 345.522373763829, 340.048083004915, 337.038681253826, 346.118851568783, 340.120537976572, 343.213034731422, 348.042773543821, 346.142648790997, 340.462328261657, 342.916092679842, 342.588341935259, 339.569681134968, 348.689607274831, 343.896603291258, 338.23113883476, 338.923574219802, 346.802993792619, 345.980236729776, 346.984541710737, 343.408978646653, 346.974333689039, 340.529610445001, 341.138043534927, 340.792899111283, 340.492775137621, 342.830573425375, 341.24491048308, 345.011621558159, 338.891524389491, 342.834036808709, 341.90423237507, 341.574588499773, 340.750375275555, 340.682016215066, 346.195624181445, 345.985696674442, 342.885247890213, 343.158678731087, 343.967674252816, 340.864493042964, 346.114154709506, 340.688040682359, 343.827984560857, 346.793738777621, 344.545454225462, 342.793125821038, 344.523465984204, 345.847105628978, 343.969254619761, 336.732413636564, 339.932438997899, 342.391214586682, 341.401733535735, 348.271979444958, 348.450597499771, 344.372067383534, 343.975870164834, 340.064250227362, 343.509572917643, 342.388646353787, 344.248221977014, 342.324905802712, 347.157024621932, 344.998853397864, 344.535476697659, 346.319005248552, 348.125600913117, 342.86584509206, 342.909807651279, 349.144861646021, 343.735169258328, 342.318706663282, 342.257253873558, 342.198117501682, 342.059281507307, 349.470623475697, 340.273699849042, 339.751836478114, 345.396201857616, 341.317735964155, 347.038771123646, 346.641911622608, 342.702502940736, 339.049546355915, 342.33688677143, 341.278847720422, 347.872671501093, 339.645965571958, 345.80223922628, 346.599948035596, 344.563064072531, 343.385997428154, 341.262773070941, 343.782492712432, 343.21014584979, 344.471726891241, 345.639849191233, 338.827687203507, 345.623131958845, 345.617065248304, 336.274969617053, 345.835947345735, 343.452800105469, 340.806791731103, 339.650848863588, 345.089850580457, 341.949671617003, 345.541111101826, 343.430654255497, 347.266911751018, 345.272814678753, 339.941010572439, 345.34187198454, 343.106863361882, 342.340798856053, 342.886804949708, 346.295161980677, 346.551311533448, 345.947431797879, 343.881270230676, 347.602210232666, 344.947854438932, 342.153659312463, 343.85386714603, 343.185734866544, 344.691554998426, 341.453865898467, 343.814717990652, 344.630796277306, 351.038629990484, 343.973637407998, 345.013163445192, 340.109354993496, 343.729612669735, 341.188976040155, 342.911717270448, 341.591248103255, 342.760732300353, 342.037274420524, 342.457121476705, 339.675937856762, 342.812269024154, 350.269966652363, 339.786994337289, 347.719627201102, 341.581076453001, 348.373282369055, 344.093083699991, 348.428060250921, 341.043451275242, 344.705997979232, 347.898705382767, 339.81727104124, 344.507271403454, 344.375735740437, 345.296954682921, 350.430371468155, 340.61000352721, 346.029009459535, 346.608534933585, 340.138436429336, 343.279694650155, 345.856436530761, 337.46160676912, 342.936877799118, 344.815835996075, 341.26908973663, 346.685358618374, 348.646413274761, 346.41783619933, 346.245256262755, 344.62608092411, 344.039030213086, 343.598643664304, 342.792816436186, 344.701648591923, 342.42001241625, 339.48486723216, 345.116216460762, 342.534481339627, 345.100493876842, 345.47976991484, 336.758133520494, 340.879615770397, 344.232453355338, 347.113165249977, 341.232791860983, 345.816103933463, 341.959146688786, 344.259708786149, 346.256342453263, 345.354461899927, 340.316305956985, 345.455086391661, 341.175615943088, 342.682425937016, 345.864964760982, 348.367216116999, 341.562418219744, 346.222604566014, 347.138194162349, 342.071324343415, 343.06261704031, 342.18745738178, 340.156163464199, 342.825212586067, 340.318491513549, 344.196459206178, 344.813920174776, 346.183644408793, 343.52070294409, 346.882539224919, 344.186148652889, 342.700678375309, 343.888072612005, 345.375144983563, 344.049257475878, 347.542295979072, 346.130276248296, 347.403233938683, 340.778016054561, 340.782497012989, 345.677734068017, 342.380653498085, 343.022847397309, 342.285804132161, 344.33350869479, 342.524426690808, 346.495300468063, 346.591014058044, 340.915899753369, 345.131629867293, 342.379972641457, 340.16528402259, 343.195503441994, 346.130064349794, 347.33137070794, 345.131447917603, 342.493294623098, 344.361244623579, 345.381322877062, 348.944281746488, 346.543031114254, 345.855013732722, 342.08835083129, 347.451792537235, 343.861579700887, 339.009493237275, 344.088110439845, 346.837487116789, 344.02422664234, 342.85497916923, 338.211321375659, 345.738269222996, 345.588554025858, 345.372988842927, 343.716925528626, 342.949814422734, 342.692072755468, 340.152013986704, 338.857605521077, 346.220612949852, 342.5649288504, 344.482050276371, 343.378456169837, 350.879412842361, 344.650026530788, 346.090574686539, 343.210867368331, 342.188600650339, 344.840168190662, 339.475481390364, 340.726874206833, 340.773396930303, 349.81381286946, 346.394399543114, 348.631329607716]];
