# Supplementary material for: Hypothetical Outcome Plots Outperform Error Bars and Violin Plots for Inferences about Reliability of Variable Ordering
Source: PLoS One. 2015 Nov 16;10(11):e0142444. doi: 10.1371/journal.pone.0142444 (PMC4646698; doi:10.1371/journal.pone.0142444)
Supplement: S4 File — All experiment interface and visualization stimuli code is available as a zipped file. (ZIP) [file pone.0142444.s004.zip › experiment_code/data/one/61.csv]

	sample_num	task1	task2	task3	task4
1	1	535.990774250266	652.694901084779	131.674760172751	342.808250819755
2	2	512.535004193767	668.284378373927	136.018480097223	339.673875551613
3	3	541.441303660992	668.94809947182	125.599280709938	342.726021445222
4	4	533.425266424176	654.712271076825	132.924688870659	339.793450184486
5	5	526.471140931082	676.19851305485	134.018030859622	343.681314875984
6	6	540.054750876155	657.467919370837	134.52729360164	343.563841315016
7	7	547.128496334226	671.650005862391	133.32224048413	347.468767839491
8	8	533.881992196376	662.131114201546	130.776436481658	349.507649580301
9	9	519.706826208263	691.378275564613	129.415360650647	342.179153069622
10	10	536.429525548922	673.882245073451	131.275882918477	342.252088213896
11	11	514.812980338209	656.820947296334	134.798688060219	346.184185958741
12	12	531.44237983715	640.100523723902	131.985801782509	340.824926308864
13	13	512.841733459678	676.882227024232	130.353054545192	343.664461652512
14	14	557.050269277172	680.016573825957	128.908463062618	348.636061447815
15	15	533.664107921344	698.275361595052	129.392855625844	340.366773289398
16	16	485.91964090844	673.355474752032	129.052589693829	345.833415218355
17	17	510.498215986661	678.53836418174	131.521707693829	343.52246229196
18	18	556.811486576225	669.630466873439	130.110074982352	343.843469375483
19	19	541.262611446391	701.797133732564	130.032787622761	345.397060834046
20	20	509.14890255168	683.508241124527	132.38964492858	348.263310317477
21	21	541.781542562427	666.117883989528	131.296707531966	337.859019724355
22	22	521.33310445238	696.031096294941	127.040440944472	348.012805569327
23	23	537.756865630291	649.665024263545	131.213090134254	345.524717132767
24	24	540.222855320031	681.269101853597	125.879732934826	345.810645778155
25	25	547.77533214412	690.088620007845	131.546962204839	348.30066428635
26	26	539.256462050479	687.70414900359	133.899723244366	347.012401414947
27	27	539.059956475853	658.551332315076	135.821213460711	345.529114356905
28	28	511.786400982123	696.400540487184	129.943386218377	347.025048231363
29	29	529.550599680679	644.812519834755	129.324796041456	344.784102100986
30	30	500.620450983493	691.943565950838	128.960736086377	349.211430612509
31	31	496.79517096249	663.563376531859	136.501322768711	343.658709065192
32	32	561.6843474387	649.694238592909	125.787276670985	341.877591473909
33	33	521.892014086262	653.509279077415	130.437432884949	337.438967525457
34	34	518.281244182358	687.484159993344	133.3207843653	341.582324754065
35	35	534.647303124309	658.338096753666	128.543802140442	343.687489169667
36	36	525.552655598788	673.844006304638	129.064398379719	343.328994650671
37	37	549.342737878912	656.589810409304	130.690016423064	346.61225927532
38	38	493.112440222326	641.793639496358	131.812874277923	346.029169133252
39	39	528.666344749393	666.79929817362	131.032938779722	340.799582121654
40	40	499.411559448863	677.972081891283	127.506241764652	342.679298897343
41	41	552.244972884189	660.407416325267	128.610711830398	340.750288340447
42	42	537.254954091541	656.161899064607	128.605729238182	351.009165197427
43	43	533.085955863688	660.244082172428	133.675921191162	342.027629617504
44	44	533.039495301771	655.821497237119	130.451477978636	341.787971814987
45	45	504.908444590898	664.333148297541	133.590298215705	341.266730678179
46	46	514.384107300683	687.102953575934	130.080815239065	344.039994472503
47	47	528.212829105499	667.962019980069	131.395598501576	343.148786806677
48	48	540.151686353822	697.779889866446	126.559277769517	344.558435816789
49	49	526.280098808672	667.193170904945	137.288014122117	345.864169873106
50	50	515.822941675058	715.180042055661	135.48923406506	344.497809274938
51	51	507.514577481461	668.918077778123	129.413758520934	345.003632280402
52	52	515.609123772668	674.125002169968	132.235200682673	348.309247423835
53	53	529.773784944299	674.2290013686	132.460873569425	340.093835164149
54	54	520.375982097443	662.397509596049	131.700575293981	344.907117798503
55	55	522.336393361312	692.374596299996	128.624489915822	340.243000275367
56	56	524.113558920946	685.024771577218	133.171270012925	346.369487314971
57	57	551.286494852979	690.406018395773	130.618242203763	341.660301738926
58	58	518.962490097029	677.932227826831	136.952111099481	348.57589127752
59	59	538.308658097669	688.344330890731	132.256416433587	344.652448581795
60	60	523.940260630261	673.429231216852	132.423742440256	343.781186745399
61	61	515.165392855701	655.296258662534	127.507634214292	345.152383818325
62	62	509.158847371083	670.780381102784	129.723155496788	339.665291665606
63	63	536.35041337306	658.500485910435	139.595727745529	344.838497745141
64	64	510.301702911732	672.29801639528	130.607816305388	347.005239980149
65	65	499.756249208375	660.919336023542	132.167157079204	344.836847627575
66	66	531.396177770684	693.93379457725	130.983376477541	344.244323173213
67	67	529.972013468504	659.829585117242	128.096598731306	342.426375036986
68	68	534.897856449804	670.962423511326	132.782253446166	346.149524309342
69	69	523.123616769499	647.118030551301	135.039797050676	343.125329383713
70	70	548.68272532539	693.133495123516	136.733948751477	340.03118632473
71	71	500.303717664332	700.628844615149	131.383491889217	347.63363274211
72	72	510.054325601114	618.672150646328	132.747057625482	342.34288400095
73	73	551.528118876459	678.014046719653	132.687415413403	345.263609406161
74	74	509.179004713172	653.76959788146	130.948825599816	348.469084403818
75	75	553.816253560344	671.581669991354	128.588416341889	343.741205573937
76	76	535.89748456199	698.654720250553	131.589131145588	343.321429662268
77	77	509.132118232955	692.114322865609	131.201662621216	343.530253033394
78	78	544.140522132115	660.083151681723	132.202613168503	350.074644622243
79	79	525.146420468245	686.587351512203	137.528599451893	346.229605200068
80	80	521.370065660853	673.399637066998	128.972820969677	345.111486822681
81	81	557.056004668032	647.290947897419	131.576635743857	345.328863885075
82	82	515.983568138672	646.403564081219	127.557396722875	341.40063534264
83	83	483.416812274502	662.93795095359	128.239755537483	347.702867535761
84	84	518.87777300552	672.939804403815	135.349997527642	346.063864367097
85	85	508.54257246027	677.568446901743	133.16269190801	342.823996775222
86	86	546.411017972814	685.844559103729	133.211605427052	341.831940704973
87	87	505.721218214467	668.098379045477	135.911382031493	343.323986146052
88	88	506.142076720712	681.180986228964	130.731930945964	344.46449400995
89	89	521.654159036104	677.198176256146	130.188222406525	344.285691669106
90	90	524.546409961319	672.814037357039	127.977794046015	344.857571136258
91	91	514.910597122682	648.163611241887	126.647251301194	346.652884222651
92	92	530.272804765394	676.939681209387	133.980189222728	343.413268704698
93	93	532.681558005209	651.25276773748	128.005155972283	344.209471419849
94	94	478.632100966277	697.818421950741	132.932991614986	344.276932401339
95	95	535.615740842397	678.192702053488	129.835714820513	341.410149998987
96	96	533.529725112858	675.61912572961	128.730847475681	345.174752714979
97	97	526.49969806809	657.786704745873	128.631621448252	341.29180366303
98	98	519.14501234394	661.536808623184	131.903141551206	346.463572960903
99	99	509.221179070165	666.388566867387	133.416865192862	341.747681718257
100	100	500.080250567098	690.839772515202	126.171105840183	339.252749443484
101	101	503.143116338295	681.663398623222	134.340518158501	341.819250836024
102	102	526.937092688907	664.722463297927	136.058440282278	335.202546799159
103	103	504.58035562082	646.692187256949	130.166840720474	346.934038446701
104	104	490.512160205033	625.900638475087	136.839520698888	339.934534012059
105	105	543.20297551065	678.541847208014	131.641571757172	334.901653596779
106	106	493.984852995795	647.632117471477	125.155915553416	344.866971513521
107	107	519.308067666549	670.238466713999	129.343319874171	344.144629456994
108	108	527.547598342786	677.984997960447	128.9799005152	348.306205787419
109	109	528.890215045031	662.540432458543	128.15201592843	341.251765008215
110	110	525.91661581857	663.265953692807	127.65701557546	346.740768198319
111	111	505.778940059903	690.051894697216	131.362362002558	347.427049240797
112	112	529.859829907786	656.349734687663	127.382377506224	343.448548464874
113	113	542.996701317966	650.293334444819	135.253734046239	333.379463745111
114	114	530.42992393584	684.608106696132	133.577062198595	339.901191526295
115	115	520.363259893537	678.762496676944	125.482272839726	341.989773474477
116	116	556.321565996415	674.174714129586	135.816493192067	345.319373052407
117	117	519.380711341973	661.13882854932	131.829123008747	345.224582736345
118	118	526.192736309355	677.155753679505	128.945264705256	340.639984031542
119	119	524.822206627242	677.156188588376	127.100724631241	343.564088208398
120	120	551.415823301164	677.022041711007	130.935200525454	345.30348955865
121	121	522.234138805275	709.425413095218	126.237645124942	338.76310688215
122	122	514.962276084302	662.751472284243	131.131695267547	346.827760495909
123	123	506.63141209783	643.258785379144	129.118787914029	337.880556017106
124	124	554.596109351676	684.915060686026	127.663616900517	342.862766582577
125	125	512.243292074115	650.359084670735	131.796732147488	347.308729932296
126	126	538.951355477363	699.562503038755	130.214800563628	347.785319158577
127	127	522.521343242259	663.55766112613	133.145804844998	339.744935091978
128	128	527.80689859478	629.00483698626	133.435601869792	343.123041328467
129	129	527.479365023236	662.23515779415	131.935188067131	346.659897667925
130	130	542.416542709198	654.159846835542	132.864644551997	345.124618673507
131	131	529.085595148132	646.285849456445	129.66943529768	341.972571017553
132	132	528.548897194795	659.319855212438	139.837690631071	342.899259301093
133	133	506.473616398591	676.35128892675	128.861129712324	346.942306966834
134	134	522.173358027338	656.467380639671	129.608937062917	344.200088039192
135	135	543.100938359094	662.266527502254	134.944751445883	343.351365736808
136	136	487.571292506679	708.936966490914	131.46620896398	342.789863357568
137	137	514.569760128516	653.248207208528	137.733868101104	344.826977670324
138	138	512.344037832078	685.619013567032	133.194934946357	347.299020382569
139	139	541.58792328329	668.130861223826	125.736440188746	344.517804410863
140	140	539.239958298021	664.708215708555	132.614455155497	346.223804528998
141	141	545.765539336641	664.422474212705	128.063346710248	342.685012238081
142	142	514.343673408219	691.595382802073	129.987181391888	344.251746667865
143	143	544.372225470463	631.462927052051	130.769341135659	349.227882470084
144	144	540.498413901053	693.506252529939	132.813754913856	337.84989883636
145	145	526.120998130085	710.252273607115	131.140434455979	345.271559930843
146	146	560.984635188878	658.644623049891	127.70480059858	346.974639714487
147	147	525.2367983911	659.11649084867	129.739379569797	344.36755511008
148	148	499.103894638968	687.567254233272	128.96684762579	341.325880427879
149	149	510.300508441442	660.629924329801	130.04561162476	348.449642546047
150	150	517.513241615713	663.2594260908	133.51478726386	341.536769891041
151	151	537.580924285861	685.285957842665	130.381253292716	343.097206866463
152	152	513.761265789697	667.723217678982	133.417190889155	341.83269706987
153	153	522.79707903272	684.592722702376	131.560309641627	343.956290264805
154	154	472.650767969216	679.31581958916	129.046901275969	341.914420166156
155	155	510.43075958578	666.699231297775	130.024587311374	346.114636167947
156	156	536.513803679043	662.290310565225	132.898220282784	343.259308702412
157	157	504.804206105003	663.540217049823	130.332013089016	346.16320575123
158	158	532.387227318035	655.383282833862	133.755322871356	344.515711747194
159	159	546.704680566517	668.354604677501	134.956615711061	339.246659210543
160	160	494.723133475957	690.856200760168	132.778988831049	346.840372098233
161	161	532.141325590748	678.726474301654	131.639358275732	344.2460155284
162	162	521.223406580682	671.332059718191	130.487224091143	343.956486737347
163	163	517.154690667347	693.867700415738	135.124314131718	343.989467584039
164	164	509.431169459445	681.846931941208	131.802399994077	344.027643003472
165	165	536.306856119134	694.446756130399	126.182901886265	342.997270837955
166	166	501.84436540474	688.750816349534	132.704002145848	343.556755445094
167	167	525.274011200646	639.906608228754	128.009840748899	345.801773940037
168	168	499.902004502928	703.899339021041	130.497048374294	344.506905977767
169	169	517.404635250161	699.976636717704	130.262942224734	340.770731142757
170	170	525.489124087819	666.716749772925	139.347497513143	348.921502702397
171	171	499.899854866298	683.260302821985	132.206956990864	342.083131448899
172	172	538.157177097164	654.321067135663	126.465516033279	345.792134767335
173	173	498.876574078633	647.065538322703	135.931218861825	342.774346656721
174	174	541.916584581576	657.861413266327	134.003162706203	348.821513249896
175	175	521.603548058415	629.779002265614	131.196054913073	341.176370373895
176	176	540.439538603057	679.191928559569	128.769536728906	344.314215028171
177	177	517.929101995382	671.783192242859	129.47237808614	348.255068657764
178	178	525.596561530356	689.726153801952	134.250309629011	341.147308270157
179	179	540.961026003833	674.739086693247	134.002074279016	338.216247651549
180	180	500.309452707867	686.131208073762	127.990372667799	346.432158392927
181	181	533.112726052105	693.538482170013	125.050585745531	340.194682877484
182	182	484.131733636866	652.487414308661	139.638547001982	343.090805784025
183	183	522.693058445402	671.444782214908	132.790305091758	346.065581877843
184	184	524.947386434792	675.228874493208	130.280738197516	339.449007299078
185	185	508.560962943676	654.696557364998	133.941143814162	346.360475498231
186	186	526.723397449141	661.289280417543	128.483397843582	344.612433140167
187	187	534.44239152219	669.523186642465	131.457998281501	349.039170686688
188	188	544.465174244152	708.751977299355	131.721040227237	342.495552162586
189	189	521.834051892622	647.322729888419	129.791385661282	340.42896459678
190	190	516.496461493186	649.767346346619	127.685551138002	348.057536947871
191	191	499.41055192964	668.041361878052	127.041668008839	346.924512371131
192	192	548.028196918091	684.283167790818	131.265590328689	344.770073528751
193	193	537.134832043942	685.127451400763	127.055097857583	343.071467072106
194	194	530.058662839122	678.67944510161	130.083000706584	341.278333516775
195	195	534.285687349908	680.321405626176	128.656436919895	345.952570793274
196	196	554.588161466694	652.438991354673	129.886403128492	343.191088965398
197	197	510.712815471226	669.675392452027	134.636813349242	348.05647156902
198	198	498.13181757509	693.822882842707	128.503792600061	344.854799858678
199	199	527.140842911953	663.424065226479	124.945952050949	346.037491034255
200	200	493.621657331139	665.226980813885	133.059834083188	341.700730723795
201	201	488.150707496827	688.655636674103	126.322945955412	343.04080037032
202	202	519.939553597794	707.639532387728	127.250283045076	342.903832339111
203	203	511.933800611932	678.346086252008	132.905521895315	345.986426977054
204	204	507.735679868298	659.711109265047	131.086714284419	343.051447416189
205	205	519.520769770402	684.500770084123	123.471256622997	342.550283844333
206	206	521.050886201041	653.142051602656	130.202955397445	338.03987281299
207	207	512.985325762257	664.884380240396	131.947007255878	342.212315379557
208	208	521.396470215331	667.360634956611	134.166996522523	342.705894904791
209	209	547.726453642288	670.083834008935	134.917674526328	338.806687556242
210	210	528.881223619378	669.119951270326	132.638528856053	341.901009444074
211	211	520.170899127621	674.584934653519	131.823372892142	343.497972085306
212	212	548.943008038549	664.87789854446	130.694943696352	340.398720598394
213	213	505.412656727041	669.334653830426	133.941946297089	345.090040955698
214	214	486.020496163419	643.668209388824	133.013794960272	341.781649966774
215	215	512.639989818876	683.452023196554	124.472037876124	346.876765907958
216	216	509.434816251986	678.889629362072	131.35828314118	344.916974193401
217	217	490.094706604612	648.966274433603	125.910914124342	342.466042327544
218	218	528.665442864023	651.00860240379	129.283810389719	345.206593098983
219	219	527.033106434212	689.879342378675	130.267984711696	343.242421958041
220	220	506.025702626888	644.013169267971	127.503446137767	344.790641337958
221	221	532.584311605156	674.111143507379	131.228475211302	343.336088217591
222	222	514.873664581203	673.878326184668	126.470499007249	344.661647944997
223	223	543.652180767643	681.637972908237	128.17694912781	341.714696048097
224	224	526.768698766116	668.908147132788	131.758100538866	343.037423537105
225	225	557.059456220405	650.154952689404	129.160439766659	346.039361823052
226	226	534.253142326712	654.19308796831	130.582256114429	340.784540278848
227	227	530.488077319333	666.356705185699	134.066190447646	343.192207215761
228	228	508.518430021775	701.598398081697	130.515780540081	344.735250941468
229	229	523.485594390755	656.903933460572	132.598352709739	345.240011208579
230	230	513.06170696012	665.632558136046	125.996517999699	339.29404035916
231	231	509.411482916376	663.055885261639	130.969594781444	343.955071443516
232	232	534.156607856173	653.057524390665	128.81430021925	344.020220290851
233	233	510.397298194396	667.574056757235	132.775800206865	343.955225885892
234	234	531.318141549902	675.762161537447	133.452446930079	344.93284725828
235	235	547.364696007466	657.982935752653	127.699964953496	347.0269330364
236	236	500.97572269298	672.939650479837	129.0212168185	342.415789669161
237	237	529.687218006993	671.15493933057	132.59810609197	346.093738383708
238	238	507.56274311653	680.595811369533	127.480266996009	340.844047425809
239	239	519.727804999783	682.716727599235	138.408288753761	349.653145638191
240	240	551.445479214833	658.560341473287	131.265697505876	340.843522906318
241	241	515.459437540079	673.248828747526	129.831650115722	341.577163573952
242	242	518.148812645355	701.927998751505	124.496702194116	344.81933280384
243	243	560.646893015244	693.051672234145	130.682028929383	344.376277671744
244	244	535.561095389179	637.880582178667	131.124547634986	338.043360765193
245	245	522.46098484397	661.310176748832	130.891856207151	344.763470443751
246	246	515.101708202332	701.02602701257	132.329759669733	341.605655163988
247	247	506.67674854029	680.117727610023	127.311972841923	347.349460282767
248	248	500.949855192303	665.17475945782	123.178538379796	346.239435551074
249	249	539.296551300071	686.265790897183	137.30133901016	346.471724891353
250	250	511.274667340732	661.119191566446	133.089116333052	347.497968021038
251	251	515.671835995622	681.620330479809	131.640826641173	345.620666731959
252	252	570.079096233737	683.349179115558	133.148948984281	342.574390812367
253	253	540.466194457936	652.825399962274	133.757945195184	345.362184321565
254	254	504.692762034885	645.277383779642	131.282140886584	348.704217006696
255	255	554.471820916976	637.731853666739	131.967034180065	339.885018420958
256	256	495.107697088326	665.030544930203	128.693981025194	341.714395559
257	257	501.190838002998	680.862173149325	127.777383789792	342.661236732483
258	258	543.864776211043	657.667023865878	128.719839555766	347.420700725457
259	259	523.181637068897	683.203826446008	127.487249682636	341.941035838279
260	260	498.280358599391	656.932208918247	133.684903758152	342.47497129829
261	261	537.166536335717	673.107734028505	131.052232732078	344.096058849631
262	262	525.232872880665	660.367776547822	130.41993491628	349.731922698679
263	263	511.906639254383	649.157053195368	122.097005731461	341.745858916525
264	264	525.836983456518	687.494478992041	130.513826483467	344.508231441569
265	265	524.669570022092	687.513668941824	135.148544931124	348.303195580429
266	266	513.724222344714	671.314363920367	133.024121630816	343.929111483203
267	267	508.868844914036	656.368417815019	127.931764101681	342.706829959989
268	268	530.604742255765	674.888822886945	133.215423398475	341.216593287754
269	269	549.897101202244	668.280415000852	131.615265959367	343.580657173034
270	270	535.238421544741	677.302705026448	131.730594925935	349.108859487305
271	271	534.291112114058	681.707653253671	129.31786181753	342.431907833306
272	272	535.756524007691	656.466206028583	132.499519121799	343.331839834187
273	273	503.99536731891	658.33646260417	133.922487370244	341.113119553642
274	274	513.655712991096	675.765990897315	126.254654314091	343.31582064346
275	275	542.569542528114	696.66485195518	125.164139337018	343.485707643975
276	276	525.830580029453	645.302513342896	127.777882329528	346.939216097108
277	277	523.879396702236	665.765673565082	134.361322922675	350.934984135546
278	278	500.777674360628	663.755871192676	128.669105851114	343.600044343358
279	279	515.357024496037	678.055860097317	133.738974892353	340.887781436169
280	280	526.470830220756	688.839683184066	127.734296938579	344.980208391103
281	281	539.178388325804	687.922125407307	128.472227452928	345.30677180172
282	282	543.497584819485	649.74613076177	130.788926648673	346.946255378491
283	283	512.12241401159	681.990444331213	129.039762802274	343.459355281902
284	284	537.412858153345	656.790938823434	127.745249467647	341.804977792106
285	285	518.341830815229	664.072100363117	129.102092417501	341.80889957729
286	286	553.090671648413	721.50060396114	130.243721876216	337.542448117708
287	287	521.283120775902	645.956882272488	134.099515071967	346.656681563776
288	288	510.861325694172	682.332868788788	135.279040462754	343.885287305027
289	289	544.225780159648	658.126096358283	129.975863563672	344.612173615533
290	290	491.847972607227	672.791162112309	132.134489311579	342.973611536086
291	291	539.684136748648	655.868441005553	128.619167936892	344.535525129655
292	292	496.530263781202	683.296317899788	135.28817296028	349.544063708483
293	293	525.165877385485	668.398300054064	129.603395724703	346.382891472629
294	294	529.973643790762	718.563204646862	126.282805277312	343.22066270623
295	295	519.60555423343	663.047998627404	135.784563892799	339.998605761405
296	296	542.382680509026	661.624791740464	127.867938023051	348.554926886572
297	297	509.849223003362	676.090304828514	129.559925813354	342.902753707183
298	298	513.743101156367	670.71899286993	132.623238421881	341.49566267531
299	299	503.152684563627	639.367395549912	130.20711585131	340.489070099235
300	300	534.229298755326	676.437130101177	128.971134878028	342.586880078003
301	301	510.531900126391	679.799225310455	133.291300592079	342.618583759315
302	302	508.103352670082	645.992309167904	127.753664766692	341.807540550184
303	303	550.739584476798	662.17742398301	133.638693243062	344.690950133717
304	304	525.684741844748	641.852021528342	128.628236333351	341.288981858552
305	305	509.307860058352	688.803110315563	131.189009985178	343.112785865803
306	306	536.274277119397	645.098996957559	130.951687013643	340.09708934797
307	307	539.763194800068	668.628232303808	134.058738942043	343.055038528662
308	308	533.351645851053	665.611204925966	133.405105384706	342.857177378857
309	309	515.888733584733	674.823706070247	127.196569131979	337.83264325348
310	310	503.54397615481	677.712300143995	126.498240170533	345.293364945276
311	311	516.001596138368	670.321658150496	134.256476460994	347.33119075197
312	312	545.031886448086	669.289753522977	133.782656888352	342.506486220772
313	313	489.857165207832	671.669633454573	135.552686520281	345.512275023621
314	314	513.402381106844	688.784166951489	134.404302678108	344.92124635683
315	315	518.250957310902	651.40892816912	123.674288672055	343.80722066192
316	316	507.438455674792	680.525669188565	130.121537569164	346.309388164293
317	317	507.501055202356	676.538170272947	131.345151210604	342.761658935955
318	318	512.569455588128	705.767942287664	135.397033091814	350.792953007244
319	319	542.509875103609	676.824179735157	131.787910425663	345.587055511484
320	320	521.199373029173	667.58307956797	132.077675661515	339.600129583707
321	321	546.478518314173	675.689352305554	133.237567780359	343.639321926714
322	322	551.277146328515	650.726095431272	132.082580034144	345.331104528366
323	323	522.609210838588	654.24939118803	127.287556879154	341.060428088262
324	324	523.281626242282	647.623898726492	129.195428998087	345.258664053436
325	325	518.131208546019	684.388984080417	129.725632498509	339.598301918981
326	326	523.284667084701	675.4218664155	131.770991807865	344.916523064215
327	327	526.406345208315	660.813658123087	130.434585325942	343.118255340795
328	328	535.943110621975	658.987077617573	139.447229343294	346.501592249542
329	329	540.393374793488	670.125248589123	133.372915969389	348.562566799983
330	330	520.371054461461	694.523645445513	122.442525702578	340.108532465009
331	331	540.988986769389	664.059494258233	132.438955000686	343.361390698766
332	332	537.846973542784	671.235699030387	133.624261058462	350.622737796668
333	333	510.155926398834	661.905937174385	129.681515523431	353.797314028788
334	334	502.680012405622	675.61829661217	126.490471769678	346.682445298576
335	335	516.797816000335	674.124278766336	132.429881407273	341.438928145279
336	336	540.467041744594	682.616669142533	134.012926701795	343.433463488481
337	337	519.96836408164	667.302773177436	128.396144400538	341.168297812621
338	338	534.298706177886	700.333723494777	127.39705882689	345.065960922037
339	339	522.691803125648	695.763443341781	126.435011848579	342.475209414441
340	340	529.107053242987	646.125467448492	132.477174657824	339.263170535181
341	341	521.632793848031	656.012120252152	135.711429004087	345.626244950712
342	342	565.244424860341	671.315328431026	134.518380750846	346.192922091422
343	343	526.252665602694	659.57032024876	129.171194165138	344.668454579501
344	344	518.455586881501	697.279867684203	128.071371942825	343.393535427528
345	345	531.139722614548	659.596452341124	128.359618205056	345.525176777151
346	346	530.233132551564	688.704434470837	132.757165329886	344.305902275127
347	347	515.720335376908	680.055906300295	130.048414675645	342.290167184369
348	348	512.044632261316	693.966874015414	131.009253905189	346.652530844522
349	349	542.675040340195	666.545389423156	132.852488033319	350.273155046639
350	350	503.360859385306	671.737883109697	132.692891203091	344.46216560888
351	351	524.151118182955	664.567380771856	127.327463814402	345.342860491153
352	352	543.709032250841	654.856912154506	131.039948057079	350.481111922697
353	353	515.602762627845	691.762328241668	131.430888469999	347.430305156043
354	354	554.008020021729	639.968299589441	135.012623094958	344.279517574007
355	355	521.361322954419	685.057134034451	132.233500377749	336.245746604313
356	356	522.595403876364	666.485229202643	139.647459339692	346.709694442551
357	357	536.701073553241	653.374091518238	133.129969823056	341.78200052864
358	358	502.427971670231	689.289139041405	131.020924984468	348.281016684937
359	359	487.879974166546	684.75623590296	131.977504473789	339.009657018546
360	360	522.529708433687	659.337794243253	131.317257484161	345.487654074618
361	361	524.940290487025	692.491801784562	132.506336624418	341.801604513724
362	362	496.766996122564	661.917435070753	131.854579438869	342.39244890789
363	363	527.110279549664	648.910600431677	138.500487255143	342.062898263262
364	364	533.731603503035	661.418991382761	126.948764751786	341.528777548842
365	365	512.701733937578	651.025498426123	129.180276305996	345.799270803461
366	366	514.378473201393	698.834220778171	128.56431340833	340.040056264467
367	367	529.037369056705	689.445543342954	136.496254915111	340.951366576924
368	368	483.77067940235	692.345539125116	132.787814737558	346.013937581633
369	369	517.575061567181	649.340020526499	135.04058465823	350.687225477802
370	370	496.604641244868	689.176689985242	127.815589491054	341.684114369616
371	371	534.593545971378	693.722533093983	128.5010198974	344.136757673161
372	372	508.857277006462	691.679702154437	130.803514509723	340.666087965668
373	373	506.413475840648	655.566336726156	130.67468129238	346.678682560037
374	374	484.852665666508	653.214587605226	131.591239286053	340.485973562403
375	375	518.337273333243	677.508329162783	129.28527470906	335.992434036111
376	376	542.347559986462	689.899546121713	127.627152027434	346.5098224902
377	377	535.343678312726	705.531930883658	128.629469205782	347.527058019706
378	378	528.200093395086	667.904732197287	135.359966483765	345.154554189783
379	379	556.84915290773	667.075077701156	129.336063049272	341.178404006786
380	380	532.600733171881	685.938757380675	134.867638809416	348.681317153227
381	381	512.340582309207	674.869358310266	129.211554017981	347.693348110834
382	382	524.919205344395	652.957501309083	133.448256275345	341.711122656983
383	383	507.640124933424	671.812337630971	133.418394089588	345.161186450169
384	384	505.011994256502	685.282726559932	135.572266669013	344.117766291981
385	385	533.349164073363	634.200218930178	134.955766606282	342.959544253811
386	386	522.587787843255	682.081833694093	129.360029197076	346.54386115974
387	387	533.886290742281	698.290918733545	129.73300151348	343.334574220909
388	388	541.076592455607	658.329263589396	134.731765318921	344.602448632718
389	389	525.521160491075	683.857641819922	129.179389121273	342.858199013157
390	390	500.917143789411	693.178710235851	131.220561700669	346.062667113281
391	391	503.517386861047	657.523861044913	129.93468174847	340.734601424917
392	392	505.88478193437	660.171435778905	124.730787786139	351.281199652533
393	393	512.42359482734	693.922897720731	132.600045693405	343.441808802342
394	394	495.427049006957	646.548553718629	128.929227206603	344.850867649768
395	395	527.25720026042	683.743636501888	127.45550766834	345.946899710691
396	396	553.075815635784	672.912958991871	131.40591881756	345.782070858027
397	397	537.26845089934	663.928341280385	129.754078027717	344.680052752149
398	398	508.715362925399	665.454828160667	130.157148800607	341.13040736202
399	399	517.864740212196	686.088145418647	134.406181601548	343.928019520672
400	400	535.537119958476	675.021669190143	127.826999188717	342.800982139429
401	401	520.336550269714	659.449555827778	127.902316966669	342.469568668348
402	402	518.851582352158	679.572780278937	134.178830926842	341.207405108741
403	403	546.072189911305	700.083214943832	126.562837958831	335.721503307931
404	404	525.36791593074	670.327341513531	130.792436873209	343.667242524199
405	405	548.981473773017	690.932362711298	120.80537391279	342.130460689489
406	406	521.030767412056	679.312543547502	131.318211026876	341.355049375406
407	407	513.272105097348	680.163679798366	131.172347728867	343.180258676361
408	408	522.639985055254	668.459506726964	128.870009890804	353.130608091489
409	409	503.978967069704	665.511245752963	130.061983818515	343.53285833539
410	410	522.43779667992	662.545093345706	134.733902307861	345.935225831803
411	411	516.882998439237	697.040481193938	132.800411952756	346.233149111274
412	412	503.264188616049	663.573427960248	130.480394876034	342.880388879971
413	413	520.582449553624	657.04316253697	126.083087521201	341.509968397651
414	414	534.390447894044	692.086327206621	132.868456594589	343.877324356007
415	415	538.4919318265	663.021361466664	127.050264014273	339.202683485163
416	416	556.31038928661	667.810187595643	133.148821593897	345.472886232261
417	417	529.360825440945	686.737151757472	126.582379326371	346.950216277127
418	418	514.096662509802	665.682532180466	134.110105483351	339.354831630514
419	419	512.786602520735	694.271580275463	130.240324887484	348.271511552867
420	420	514.44819308307	684.794700165462	128.395068894671	344.988616007284
421	421	477.84139375741	666.199029296547	134.660101679333	339.101006503133
422	422	525.558999569449	676.240349479106	131.557830887919	348.572118290351
423	423	524.351823814607	700.714193854287	128.459565622363	344.750632862535
424	424	481.728079196382	681.847828431567	128.008575732421	345.604309784222
425	425	507.310647247451	655.357723941649	127.280740228052	348.900577017578
426	426	529.614327725199	687.345064348469	128.74385518731	338.963883638895
427	427	511.244451391571	652.501404472601	128.86221605307	347.745505398756
428	428	535.247744480347	687.590975282065	131.751680135149	346.416276101633
429	429	508.381539238214	669.975276767354	136.494636980606	346.053959223288
430	430	516.176773091925	693.944864965671	133.656184612738	343.316530695584
431	431	514.251947538541	683.851602858434	128.32200878879	347.818425438247
432	432	535.752732508892	685.592529462348	131.075154499893	346.056260109688
433	433	511.23163896879	695.061258082733	137.282921965577	339.952679848163
434	434	530.199372451641	655.499194584046	132.658092932	344.285078377859
435	435	546.180635967978	720.937514688891	128.401382667824	344.685676797365
436	436	554.149305493363	648.769044256	128.71238235157	341.44279466035
437	437	508.564146082379	673.145404082351	124.851635146291	342.191891951325
438	438	520.427681109853	639.216158101375	131.031505168739	344.944503638888
439	439	530.272338898549	661.454951891878	130.276961425757	347.655685776629
440	440	500.182598002697	672.421658123241	133.708723939161	343.408226844865
441	441	526.19401818384	663.350310367074	128.557734246804	344.307915360357
442	442	485.726674451789	677.381120212899	134.145035662506	345.56144278422
443	443	535.074293393458	696.611232016595	128.925620378404	345.886359551167
444	444	540.538029371841	658.78030310616	129.498542464214	347.064013426128
445	445	524.969021552579	702.44569903342	130.063812909519	344.752135162684
446	446	536.966726981429	660.468233639748	130.486437398525	350.485912542182
447	447	531.53137184712	666.737773158487	131.804553995043	346.711593772348
448	448	501.321009930928	690.779389272984	130.270757698089	345.462872125157
449	449	511.828270726853	648.637892285317	134.624033876076	344.154919082608
450	450	534.05377249277	664.423885123521	130.483710684363	339.054797241868
451	451	523.286888658621	670.619656439848	130.606898141319	345.018160338953
452	452	512.455819360701	692.360769616974	134.349763801465	346.655124774532
453	453	523.905649692483	700.618914558626	130.440310608305	347.738830953387
454	454	532.623878225305	698.511484770142	132.022234570975	346.263101684345
455	455	536.481767561704	665.587617956526	134.635912709451	341.945283984622
456	456	528.726859511228	700.535208684383	133.125528802889	340.114969769025
457	457	523.764197090882	656.038763303939	130.895877008454	344.960170190432
458	458	548.533831014599	645.023659260483	131.947606136466	342.493450588094
459	459	530.17404801256	691.031789917609	128.04116042161	345.618108786764
460	460	478.50710857631	652.315328633846	136.21326591764	347.638793616062
461	461	518.817867397281	671.986827192163	131.461479748632	342.435029735533
462	462	539.873407977106	691.05228517733	134.354620963138	344.221147060088
463	463	507.253386291054	678.052111138612	134.983174208345	347.664954207163
464	464	515.807907910122	659.311948410916	132.925175403648	343.24092264564
465	465	527.25305155363	677.371832060259	136.268398898439	343.585480285973
466	466	503.294129199263	705.035703868811	128.355868926514	344.181841940823
467	467	507.870677883431	634.27730699754	131.405130942274	345.838339344007
468	468	514.841665414204	680.408335706442	133.610594210776	346.493122615253
469	469	511.513742639394	648.110106694491	125.097089324165	342.707099706797
470	470	536.078626073393	655.6742634592	124.799478493556	343.468542537037
471	471	533.382901383043	684.919532806906	134.298015922093	346.76175849212
472	472	531.400337168979	714.452053716155	130.905469249522	347.049547645539
473	473	548.092974632172	689.515381211373	130.579295721104	342.24366611342
474	474	522.850371008347	664.658576531539	128.145395395168	343.776951043999
475	475	528.848267333778	688.081053485412	127.237875845933	350.568889451069
476	476	538.452670260243	678.247154131258	135.398713169775	343.505773707715
477	477	506.028857589404	697.716369388848	129.86642286329	347.177440341517
478	478	496.032565046775	666.512044453034	131.190802888312	342.059573109738
479	479	540.809129043331	659.065252914198	129.76038428567	343.85890296929
480	480	541.499128348609	665.738760774368	136.568580062643	343.144200881047
481	481	501.599359565776	664.584962844043	130.535171093753	340.566215411221
482	482	494.896727187668	665.20727503217	127.616756386619	345.742400855299
483	483	508.883541456686	666.645386792087	129.001564968509	346.310896569068
484	484	503.959130575406	679.166454594321	127.276483898501	338.459025586388
485	485	529.130299823376	659.074288596182	128.326078912655	346.401469329979
486	486	511.098300996109	682.628620285224	129.049312146834	344.840593083112
487	487	511.209253695915	679.987471779741	128.805500073657	346.638085275298
488	488	470.557477302713	678.370083701647	128.409023449679	353.92211071687
489	489	472.968867019852	657.126345580421	132.896471736853	340.07379118534
490	490	508.624331300593	660.484947210634	127.886043204106	344.767797040982
491	491	520.754161428321	634.624443167358	133.112616945576	340.322933263449
492	492	517.958767801896	675.308525821499	129.483042121547	344.284232923164
493	493	523.296969234768	697.040426856904	127.124454807286	347.158212170971
494	494	536.353381875667	686.84035203497	131.30664295429	342.521502826954
495	495	540.919364920274	663.081436689832	130.42554764521	341.721318392298
496	496	526.589843485901	661.37393362351	132.395373191598	341.6930063105
497	497	504.347331027482	666.428503090183	129.531517922207	344.180587676954
498	498	533.913801563719	663.18830288444	132.398767809722	341.647396099101
499	499	520.95777391915	670.488389943598	131.755481479871	337.737575396702
500	500	525.55617161876	690.684803601582	127.345373443139	342.824556346231
501	501	504.275233237657	656.980834501957	129.662676200165	343.790579697837
502	502	524.421668154174	674.242299046909	125.918647631522	343.451268638973
503	503	491.688590761105	648.402888555273	125.889402857606	345.070143317193
504	504	522.467240459457	691.947107456291	135.471879246692	342.797856114911
505	505	514.408248484446	710.717980018558	131.103511834565	344.199871323883
506	506	532.307010429788	680.076989939442	124.999941207012	345.726452462268
507	507	524.115966060879	714.677190867377	132.182664667966	346.658153761579
508	508	524.932188060866	663.237025330763	132.745897506873	348.379351963869
509	509	520.218948531596	677.827410047174	125.296243862515	344.496523556087
510	510	557.014144654604	666.354454304451	134.841653863343	341.32094816376
511	511	526.013529010397	661.756221686324	137.886431019562	342.23201964618
512	512	527.208743470011	665.886440849175	135.602146425757	343.28697700631
513	513	516.530704608299	670.480618374958	128.838607308557	339.319496670997
514	514	552.929217104226	658.942238715927	133.913415402413	342.014934599445
515	515	507.230468916054	667.252061946126	129.899785856028	340.792084928838
516	516	525.127536411758	666.07762750188	134.096617634501	345.115549123223
517	517	523.514404211892	719.424248779168	126.734260470178	344.282540593305
518	518	503.520704286392	647.24371114489	133.944128796698	342.500536661124
519	519	524.035655556703	666.366000757456	131.652112437204	345.764253620041
520	520	499.452721149486	677.948367606941	127.149177802046	348.554370540824
521	521	525.78329120926	665.675422188308	125.022809429306	342.716617648998
522	522	508.054114428244	669.845012044764	129.789813697359	344.555056147163
523	523	530.793235872385	689.66198066815	128.61091622572	343.170154290229
524	524	523.922677163276	678.20286985981	128.49043547494	341.195203386665
525	525	528.707505728662	682.672788536902	131.786510622119	342.875767436875
526	526	524.062421454599	650.122557281322	125.562078790021	346.405636481603
527	527	500.492267301162	675.930165112543	128.847434803313	334.340699002536
528	528	528.350125228625	651.811249388545	134.393397240635	343.245832593164
529	529	567.234995987149	672.485154306455	134.99479001771	345.216996827194
530	530	531.809127479724	683.920854108123	134.534356632018	340.529418692942
531	531	512.865531074446	685.555927494402	139.891833659177	349.990720901573
532	532	531.036302839509	654.825138310233	130.380134122409	347.63489891698
533	533	522.38576609096	674.49028383009	127.197037410734	338.635386006356
534	534	544.336727571603	672.702913939813	131.031936559434	341.59709588685
535	535	540.870077479709	661.79022387434	130.572948164298	342.723031866766
536	536	535.072290610431	653.697050395557	127.348885025754	343.694249650713
537	537	487.969565770874	689.547743630124	129.898884709681	340.893345883224
538	538	520.330215365682	683.62846842971	132.423632851572	341.946685666404
539	539	508.892397119521	661.336453199467	126.45260709507	342.466091556347
540	540	528.89348017752	647.564767208984	132.462716509872	341.598223962808
541	541	529.727598712844	690.639788150752	131.632356016338	344.955695078907
542	542	519.315009158688	693.253467539363	127.451413450637	342.026894972649
543	543	515.222390528674	671.174682194839	133.820203004514	346.356259249903
544	544	498.19070404462	670.756875000868	132.357406568698	344.020242178936
545	545	529.471631565299	674.557581978935	129.527249524472	343.366533618445
546	546	529.55194747849	682.049249161341	134.409253807359	343.04308435258
547	547	534.23959597581	656.49211693999	131.589522810351	345.25458190936
548	548	548.045818612059	690.77732734358	133.329115361063	342.969509821091
549	549	525.136726139278	689.624107571213	130.830593529246	345.080064413855
550	550	528.355160412713	680.319772992685	129.367693434714	342.328616932315
551	551	515.177878155201	666.820211176213	131.741154372252	343.384186407848
552	552	507.534620569455	664.659090045899	135.946579413961	345.744163660327
553	553	490.572487567288	660.846936142118	130.389337212734	343.178915054443
554	554	541.925035782817	662.264608992247	129.441398937142	346.43698844488
555	555	520.557048351063	673.777702473052	131.290400883716	342.847837796797
556	556	537.481707662658	678.639539854626	130.984011524691	343.899369222707
557	557	517.012726367298	644.793298418085	132.422413476345	345.036252072419
558	558	478.832346047448	658.734627839363	135.740428854457	343.288795899032
559	559	513.030905919402	648.9363927035	133.076865277561	339.130284678587
560	560	523.646482603048	685.049896284932	129.765345734327	339.247488395789
561	561	519.823785634075	669.674321783457	128.762187216443	343.969414712874
562	562	507.916513930814	681.585665772651	125.386873034962	346.786987321563
563	563	472.610289698178	680.917276125736	133.417596987619	346.581996700746
564	564	564.775223099064	648.167053170512	139.06604257737	343.612916471613
565	565	543.264927360278	675.826671901956	132.271465011717	348.61550388403
566	566	537.660755947891	688.565083789829	129.546476779697	340.946143725935
567	567	505.154697825289	662.630091477455	127.014966853551	345.075368289095
568	568	571.405397189185	669.045158811328	126.96270066007	345.077728678644
569	569	536.926601449082	639.121995334267	130.089726243632	343.168058843272
570	570	529.323292942353	683.936231034077	129.971669496349	340.903879304446
571	571	547.376863540283	692.32598232187	129.349237152352	345.944288307999
572	572	538.24425187308	690.313295334689	135.936660591675	346.731314548021
573	573	533.72513531468	677.870630948484	124.165622113237	345.485412808915
574	574	510.640544101645	672.655232843771	137.142912875633	343.945263745995
575	575	546.178588453732	653.413253394211	126.813460884867	343.341512105958
576	576	549.468234337915	683.348087149846	132.19098995976	341.037228705467
577	577	526.960995439615	667.574052116299	130.391560747995	341.041152004993
578	578	503.001625435656	668.168942087304	128.677851244952	342.44380545731
579	579	503.186119644116	669.29401584713	128.250615935639	347.884460499692
580	580	504.468573305088	656.339409246014	131.033761119876	347.233094761396
581	581	512.704353448085	680.060809460979	129.700805280864	346.526203496206
582	582	501.167054787136	686.300070761409	129.972324011539	344.470351217585
583	583	520.253803275451	651.965089729536	135.539156111275	341.119885155609
584	584	528.312711775149	682.965280333337	128.012523425756	342.812674825417
585	585	518.371313361968	650.153794228114	133.203986562508	353.436075923059
586	586	525.390053239201	685.949291020289	127.808351499424	341.086441950237
587	587	549.315451538157	702.526317572477	132.876861883007	347.842449722326
588	588	523.400299504407	671.4626813697	126.399359284295	345.423033057132
589	589	510.289656637313	655.296926876798	129.51810170133	342.044834012475
590	590	511.197614347099	693.320742227203	129.552578470865	342.245954113315
591	591	507.859127085608	676.061617849574	132.164691473743	349.476338377373
592	592	549.647617861369	714.490365536428	131.416255641592	340.424132332998
593	593	540.929921178735	695.296092303637	124.733896633071	345.57534621195
594	594	531.042530027577	659.586188326709	138.779710773905	341.432671467205
595	595	511.246696996117	680.793933004308	134.26529422944	346.737209431877
596	596	538.555287145418	668.193854377991	133.118839695692	341.389549412157
597	597	499.494458575721	694.625840941558	130.644241171749	346.547134783096
598	598	521.615637864638	674.629157432714	129.107060967083	340.589383203319
599	599	521.748254284921	673.137577977601	127.819919209502	344.569921136253
600	600	516.822688510655	681.865222059415	131.254871717978	346.103016172527
601	601	495.044249248372	686.688057826744	138.875471218504	343.466137798585
602	602	526.565573084868	636.979885201779	127.430813725322	345.949710479986
603	603	498.887575685342	707.910109573922	138.996233915569	345.937449707217
604	604	539.819461266741	683.847725176299	134.648880076547	337.948057936191
605	605	530.292759603275	645.851108822179	130.104966668112	346.085668452998
606	606	513.02280620757	665.65998719419	135.663166643996	340.337632233435
607	607	504.696452139629	699.077536226271	129.201767348553	345.232489630567
608	608	525.369632325947	681.551021714251	134.95814754745	340.912125436732
609	609	550.668752764503	691.722776171809	132.141553437663	346.046300228768
610	610	520.907472748746	645.505057051398	128.926502639144	345.205954740119
611	611	515.210134687325	662.779341523309	132.628257191185	338.985027897471
612	612	529.991149053789	659.503770382027	130.063800546184	342.782946039946
613	613	521.533679869019	683.155509445134	134.059508842117	342.076410135853
614	614	520.212211496041	673.321497430895	130.62055846423	341.964734500767
615	615	529.014180020868	667.800504494504	128.475875168081	343.032069753187
616	616	514.065541881691	661.152396297621	131.430094990587	352.690894424008
617	617	520.538263025943	678.3885199438	126.998091639975	346.223310730944
618	618	522.798790861919	688.189807189203	132.768636449832	338.676255754883
619	619	529.099226336047	677.414794539827	131.924953745228	347.350970359328
620	620	519.089299234258	647.76474904344	135.054632816041	343.133390275461
621	621	545.944040454276	646.233865314627	134.359366127637	347.295837450758
622	622	534.348295452396	653.475958043438	128.172497021385	342.862997966652
623	623	562.706026151354	660.202532853633	130.999982801609	342.38097905928
624	624	535.57743189398	681.974331280161	132.547280203522	346.278821778278
625	625	541.541229656802	665.955629788806	132.65504453217	342.233771172564
626	626	518.468431508195	675.665618737827	132.648548497455	340.288982634423
627	627	518.727893696398	680.470703887328	132.178315611007	347.297191862781
628	628	516.953365461554	692.754787235907	130.043192710638	337.420774350558
629	629	533.46949371904	646.395695471281	135.010475411849	352.785770725432
630	630	522.165067773192	646.744919496916	131.089252712005	346.761193458269
631	631	535.245697377142	662.722101530439	123.800050424726	349.419858244921
632	632	529.884025686167	685.841193073392	134.219460994817	339.102666444465
633	633	518.127551381503	680.924638837302	133.174024061752	343.035270297814
634	634	519.855919130293	638.769541322344	127.853774279731	346.683357775134
635	635	503.512004665748	697.189597877616	131.449301958788	349.011479509064
636	636	534.645592891866	666.959057302048	135.630514500963	342.881140433534
637	637	540.890386299654	664.743527197058	132.407099002618	349.403223029339
638	638	525.057973329201	684.499319218213	131.377208184867	334.23371568927
639	639	519.149283707514	635.789059509643	127.3598394932	346.590283894756
640	640	501.037327217058	704.988667142925	131.253056491992	342.35823557002
641	641	521.770574333534	672.208875562031	127.280783637765	343.630940000857
642	642	567.438066092973	632.805335807307	128.783705343921	344.80181086145
643	643	513.594707642691	681.369827884519	134.263180798354	342.166771727566
644	644	505.899590844647	653.657364334622	131.870304339305	341.793160334123
645	645	503.046561522527	710.154886795509	127.728100216725	339.054829024907
646	646	534.604133346691	669.320193828104	130.063629660107	346.059891565677
647	647	524.472711134189	681.235603391329	134.811894237439	349.558603793868
648	648	511.005884387622	664.233869374811	134.713548687678	343.316120124067
649	649	547.744774634042	697.658094234689	127.985625400873	343.466257090879
650	650	529.220687248966	672.027758920941	131.176692919289	342.274340052786
651	651	532.371138366099	672.105270789795	131.053805194996	342.909183300219
652	652	505.550014654019	662.889947651702	124.500345542085	338.636773552003
653	653	540.681191824883	659.79316402112	130.009331850408	345.973036625487
654	654	518.041388064859	638.531120254192	129.530859088563	344.342496705164
655	655	492.475108108343	680.18397367944	132.080397053745	339.886758309081
656	656	536.597047319261	655.436491528367	133.477841121663	347.908703828784
657	657	537.356047603201	681.898652487748	131.527353022672	346.151775626927
658	658	520.822498899611	676.409514734203	136.766656944715	343.397893251619
659	659	543.206176857152	633.570759074766	131.483502018702	348.881299690108
660	660	517.3881492679	679.339646898856	128.38612224299	345.531180113115
661	661	505.20711717852	675.503106328183	131.576325429171	347.140828012747
662	662	538.178338128204	667.512592443597	135.035975751498	344.899584075922
663	663	530.750706804742	673.126693532798	124.279919874091	341.970989852811
664	664	513.573459860634	660.969675902421	127.618118688821	346.702332300416
665	665	528.004557883886	673.907116921859	135.429970824702	347.480529834625
666	666	566.13391900997	640.9988320166	126.214897059763	345.032715819468
667	667	524.936135244124	673.077889196476	130.427201820602	338.500213952566
668	668	563.242417788275	665.341776734073	129.598463246398	342.251762969762
669	669	520.628053191251	656.518343073628	132.971851377339	340.59595372391
670	670	515.676204638905	650.914676818251	131.67648618832	346.074172334314
671	671	537.762749928141	670.898000387255	128.627019474192	344.514335300801
672	672	544.811670198304	689.986380572209	126.442224515121	343.734542847262
673	673	517.830530113813	686.551642702799	129.565496487025	345.290410892967
674	674	497.817077897478	673.625822084308	131.976302138696	344.091225238253
675	675	504.225723722878	646.300343878218	136.869303172435	343.714873294031
676	676	530.530603583336	638.831157159003	134.685355725007	340.76827620025
677	677	524.152235028757	685.925627530569	127.290335502139	342.046110246759
678	678	520.540256418393	674.438177808936	134.35368337916	342.824705006777
679	679	541.001351175287	670.5273167279	133.535553076059	344.126620561446
680	680	504.500586728425	657.901144634973	131.308485970786	344.287565812137
681	681	530.997943215692	642.268195277715	129.34075768678	346.052779705843
682	682	547.320785209103	680.258165015164	130.379338184364	342.960126345377
683	683	496.488105126555	683.216733072717	131.256390794635	336.55997378121
684	684	499.718218941959	674.744976539904	134.976570196198	337.452763495847
685	685	487.499333978853	686.08586631912	133.860316657238	345.247160667499
686	686	540.373711308391	658.172976771005	134.639581027	343.943262575245
687	687	533.298224414529	675.083360047419	132.054455885617	348.47004442325
688	688	521.214657850933	687.701379148037	129.992100221419	347.639675260197
689	689	505.909670516038	683.980223199307	132.631617302595	343.783145366097
690	690	526.860902987906	688.241240923041	132.342719868202	346.907421847421
691	691	504.16804425256	663.37602779345	130.00395652016	342.220600753625
692	692	517.409010845901	658.444841047785	132.813893725824	342.293393770575
693	693	512.368206185469	668.416246627966	133.461186956881	349.382556630945
694	694	532.201417023436	680.104025160549	129.966854708351	342.894484625452
695	695	513.302794108369	696.313106635579	131.314381050038	342.810893365785
696	696	517.495426372534	670.065611172316	135.139157831272	339.25113744095
697	697	540.039379575407	657.401083386971	131.165377886606	344.055871052418
698	698	500.086547530766	686.591852462526	133.708188353628	344.112480006622
699	699	531.970462477054	645.491466441448	131.417023591916	345.873430418627
700	700	536.192302198405	679.527859480832	133.955870155785	345.155441396003
701	701	510.746460366434	664.709568802222	132.992428000912	343.529089286411
702	702	506.520800408429	643.621036015904	133.430510804218	346.649088785619
703	703	538.205486274749	661.75128560788	130.07450687019	342.580857947332
704	704	545.82979265368	651.476370188618	129.09016529423	345.040219781592
705	705	535.79808515584	664.59698835945	132.699228173029	343.189306625208
706	706	511.431202489566	692.244450668072	126.627546008392	346.336351764105
707	707	527.748017690658	688.044369782225	130.836035906793	339.35665747887
708	708	493.691155958314	703.25298287434	133.96897642403	340.876995484928
709	709	527.506789690649	665.105746108314	133.312999361415	347.387006983018
710	710	536.080171791651	647.687125132822	133.488902117644	342.353161087097
711	711	537.766483758597	693.240260719368	135.072881393462	344.620866203809
712	712	517.95034689956	659.105440658758	129.340938050267	345.380632183001
713	713	535.368956600061	669.448426729641	134.058243766129	344.805680903896
714	714	504.981302059998	691.835736870278	135.180067869424	346.448537897397
715	715	516.129965385471	695.214319385433	134.120921638083	344.64177865336
716	716	518.18772453375	667.967738447932	132.172938350822	341.422657994121
717	717	529.258783744827	681.913728392229	129.285298171348	345.958160080852
718	718	550.458607655193	676.928069736895	133.934213342978	344.777208126309
719	719	541.036773118085	634.604633575724	131.276911356863	342.013772329975
720	720	523.233834613081	702.44764615082	129.6609656456	346.364833964859
721	721	506.895142987008	670.38960364146	129.861346380573	347.444304228563
722	722	521.764280558308	679.211746860662	131.641338463912	340.476278040284
723	723	528.955235160841	672.073677135541	135.189894091801	341.999800496542
724	724	554.737843749321	697.962194686274	126.171739102126	342.955300221332
725	725	517.317126471212	693.279386098381	132.880260749041	346.140456352908
726	726	494.37387998519	670.461454595391	127.082790549096	346.308887340151
727	727	539.791135991367	667.803091017387	129.880742902188	345.462067992767
728	728	517.664767079321	664.029421332187	134.58487554805	348.583761783343
729	729	528.397199403802	673.945833763471	130.447119034792	344.974196935384
730	730	531.002835207821	692.202423439208	131.47632940236	342.917966057592
731	731	523.603296064897	659.763102839569	126.205815333928	345.159927005315
732	732	524.440913809576	694.113101588669	133.157518398276	341.06239808292
733	733	494.630773591974	667.881114718679	135.033376299234	348.931207109496
734	734	528.513862707564	671.621822367362	125.521313106767	341.334711237038
735	735	507.547151606343	684.718230889367	130.632477918488	345.80674866649
736	736	510.92597969293	676.493525778509	130.370609811147	343.559894499029
737	737	539.095749259921	674.148446332274	132.060002354297	343.397220329095
738	738	522.383953061029	672.113568961995	127.601765616562	339.933905130718
739	739	522.187028974988	674.432016975741	127.611852705788	344.103301024789
740	740	519.940223545821	675.402312600436	133.744452139092	350.326609039608
741	741	528.956338117517	665.128369393704	130.658101210228	346.640740567879
742	742	548.693557958491	662.70034421738	130.186465977678	347.288955364328
743	743	535.802536330954	666.525351035005	134.62403232638	339.235802474371
744	744	520.369822051664	673.793437713337	132.207781754339	343.913910897187
745	745	507.715385069404	709.057146075254	126.804892602077	345.130947114299
746	746	506.340899864179	703.532568403438	130.47202791018	342.080365085875
747	747	522.687004416232	679.514296435227	136.950772106621	345.484093889561
748	748	513.543773087202	674.760196669433	132.309464749345	340.610494065993
749	749	533.886898141947	657.921545272303	132.680882151652	340.168104506345
750	750	502.754809097858	655.467581894766	131.693498481997	343.046429221111
751	751	531.618562785002	679.621988471411	130.858281117337	343.369444266224
752	752	530.015179579021	662.605251696912	130.431073637294	350.146425608262
753	753	511.538774470609	634.904850478759	134.618852124845	344.505903822469
754	754	502.383291126132	676.268223393373	126.404291224962	340.290526044998
755	755	524.587325262389	675.095458547681	137.109788937079	338.700343116527
756	756	533.094592794503	646.41172473092	129.603078286437	340.431672377635
757	757	501.320514488944	658.104011712451	132.328115011076	341.274585553655
758	758	524.422975527948	671.241448813562	134.610762785764	339.728269437946
759	759	529.983357881161	700.939135939018	126.898516317542	339.735803188861
760	760	521.814556665602	662.804559024147	135.381068527795	344.943026899765
761	761	536.86508360715	663.580747161609	126.732272175197	342.278563341722
762	762	491.973157731033	687.855148025842	129.722986126856	348.626603990039
763	763	520.178689592544	676.06604349655	134.098838044318	342.45470799226
764	764	505.748077736592	635.848222999512	128.963356385029	340.036010966786
765	765	530.24050138514	671.898930366693	135.132688082224	346.818220280968
766	766	536.085881138389	662.897827046759	134.576488544603	340.108325917006
767	767	501.794088878384	682.22552955282	134.523938916892	348.467195458328
768	768	514.426286639442	691.744915717053	131.680361397369	345.345219745699
769	769	488.614159884657	687.183096642338	128.686160229324	342.876449938268
770	770	523.223261526603	667.796343399469	126.92045210414	342.61052223769
771	771	501.281721868514	655.754177913655	135.231706459326	344.052681003429
772	772	516.695710491525	653.185642740371	132.151499833338	342.459942428418
773	773	500.790062628016	675.578435908392	132.700928080205	337.601122289298
774	774	521.798229095699	683.93705698959	130.414934171549	337.232838196263
775	775	517.356606817097	671.374470088317	128.212951852989	349.3350770973
776	776	515.897950535096	674.295165183661	128.187924615727	340.669457857029
777	777	512.480454820348	665.235925732898	132.323880540918	344.180919852806
778	778	527.910618357197	687.373681292324	130.0688580329	345.743600071637
779	779	528.728385152394	694.811308360372	134.080399055648	346.926850626985
780	780	528.771402716797	701.497044457297	128.347114600829	344.667252361043
781	781	515.21077703573	636.038884523861	138.392936571598	348.724098474957
782	782	518.008205455891	663.839187183179	125.456929509812	343.477948794354
783	783	504.681877979502	662.397656285669	129.951316890799	340.729509737896
784	784	541.880415097199	672.009933761804	134.113294115114	340.152664702151
785	785	510.804893503387	621.759198082661	128.894352295167	347.398903052061
786	786	507.582131709133	660.889009596145	130.562849335329	345.754615604336
787	787	514.459057389991	682.816542112582	125.845294705972	340.66844291487
788	788	504.934269024951	676.71052948185	135.74348631378	347.745406380466
789	789	510.079909225365	672.820982202678	128.441619527402	341.74742732946
790	790	532.796989592468	680.586097536419	131.239381332519	346.464296108378
791	791	515.041671392476	669.478311718101	129.857896013889	344.443592365378
792	792	491.994660729739	681.571322005477	133.285153006248	342.391984994814
793	793	530.614626483935	667.052041711133	130.847175738928	340.983516569128
794	794	515.083169917788	679.281336614398	126.263477798376	346.879980942803
795	795	537.961684980476	639.710320516455	133.731646866091	340.312378404781
796	796	541.700698525331	660.982032024488	129.077300567027	348.164245400754
797	797	520.901406393446	664.071911578361	132.00073978181	345.369006226766
798	798	505.47797242894	660.090822723897	135.70635691074	345.186358984957
799	799	524.406513187835	664.835774327093	130.928827104273	344.226810223275
800	800	526.52214640888	661.259813522488	125.984130897157	346.684448924082
801	801	503.952759304568	691.474437578128	130.616370392015	344.063585091169
802	802	526.81028146334	660.326670827666	135.502411612053	345.323454167716
803	803	540.462021681986	676.058617079909	137.550269524402	343.637578506446
804	804	524.23080400409	679.40303545114	133.758949409074	349.600097448932
805	805	524.548839642007	654.08607747614	132.86279731153	349.342383422832
806	806	545.136282939886	658.404634276511	127.136799065567	342.967882030272
807	807	527.803162107759	662.008845075217	131.064458752809	345.279842695908
808	808	512.190056562143	680.000462837746	132.726704406372	343.558428409345
809	809	552.703632232774	698.26176425412	129.646200236322	335.566286676922
810	810	536.833647697035	682.842083259906	129.907832888349	344.965383453988
811	811	539.011810662374	683.234335657097	126.236166502749	337.682456878396
812	812	507.553206407324	654.918946152969	131.117705414119	342.877015649704
813	813	513.30731634139	646.494698661466	132.637096589743	341.719576611423
814	814	536.652028003317	658.879287391536	134.186619737418	345.158412529623
815	815	525.136217122598	641.998753994909	133.495856696531	342.639397123552
816	816	534.170388689547	665.584491530812	128.584653988356	342.584323531428
817	817	540.576588933182	673.332902730219	134.523432531418	345.831148708125
818	818	504.425537201907	673.172533638121	129.393368087	339.513071258935
819	819	537.303314282948	699.117594047736	129.952568491748	343.646653329403
820	820	503.018015600707	651.466557399788	130.400222453182	344.989810130143
821	821	484.221047281244	659.023802492299	130.754558745696	341.809616363996
822	822	510.279730016967	653.441730747326	127.504879353528	340.899484591967
823	823	541.373979783466	647.328574124997	128.636810755643	341.455320234874
824	824	534.490442701667	679.228991511288	135.126352091302	346.595121529962
825	825	500.094511596987	683.159021444204	130.260912768602	348.799311449952
826	826	549.431249400535	659.434020955595	129.472901308426	344.357626242673
827	827	550.639326984949	679.294614161926	130.272257961585	344.68811092081
828	828	538.469353018447	673.778951584814	129.062546597586	347.208835160385
829	829	556.090201940959	677.156077293894	133.064996412377	341.070855991572
830	830	517.822318777884	667.930238538388	131.175641655223	350.262200650744
831	831	540.512113559775	666.195434776497	128.677442580913	342.944387864218
832	832	514.185009512232	677.67307382878	128.372869937006	341.366069773307
833	833	488.963747606229	690.60446411961	137.133077564495	343.337396161883
834	834	533.955345197815	673.74112451202	125.176454144811	339.581189863403
835	835	508.848122743462	673.42115766049	126.787499706558	348.436512821625
836	836	523.279861308327	678.20437665504	130.279054130246	348.095012071814
837	837	493.342556493185	672.650497122112	134.270532521213	347.114213280733
838	838	504.920611898862	663.363953698123	136.04005601271	345.01457255206
839	839	547.337496389719	672.066271887155	131.282716995154	344.303869598938
840	840	512.422535426296	696.567653772885	129.693521703934	339.430007958205
841	841	538.132126942525	651.482121847751	127.314154055549	341.473187126069
842	842	515.257951927352	650.911466866269	124.871494534683	341.902892268899
843	843	535.773414137903	649.274071712751	129.229505661491	342.972228660372
844	844	481.380732523675	653.969201173216	127.601968384093	342.024997395471
845	845	540.219909731915	693.340237721378	124.60942469809	345.984530146439
846	846	532.437426330745	674.982756971669	132.189937867711	348.011526524308
847	847	529.973818018091	671.851592679224	124.642587816454	343.676282469016
848	848	506.946803182947	687.602200247098	129.807780507979	346.934967913086
849	849	532.583405496135	671.591310514042	133.131833747044	342.475480297889
850	850	522.912440527954	664.542504524831	131.456829042723	340.984989640392
851	851	535.67208506648	661.640023667486	132.0523482457	342.107040767611
852	852	516.104711885092	667.118830927835	124.907843262026	347.334761716857
853	853	515.332419368831	650.182577167888	134.311990585661	342.315168769382
854	854	524.371469241483	650.292680995599	132.184203596122	344.651092111242
855	855	508.738780904282	690.881327899792	137.04795744296	339.450607982242
856	856	510.326597794282	682.908607034584	133.621728442478	341.256690996434
857	857	549.141646619125	672.204714664585	132.784969512878	343.646898619373
858	858	477.428618133764	672.960973319674	131.019172529312	338.585737497055
859	859	514.60117698903	684.743908519988	130.127447086928	340.948550806274
860	860	520.812351025575	660.557763535924	134.500727235474	346.352923008866
861	861	507.390052338324	685.334968707937	128.977842453755	345.047319978004
862	862	518.050308497734	629.732499165728	131.303116646428	346.814112984914
863	863	505.411431275769	674.898442092771	133.236327530869	340.52642096123
864	864	516.572816271864	647.937638626877	132.008206147164	346.279946091321
865	865	505.364542291013	717.9347530409	134.919039305084	337.994042780496
866	866	507.306650052511	660.241580329427	131.340872212601	347.440745635032
867	867	537.517576116307	669.595536013945	132.042318678641	348.436415167448
868	868	536.22837441019	686.835438023358	130.391914444768	347.308563451826
869	869	574.972601083494	674.330248506241	128.039657266588	342.514067147972
870	870	535.547016403263	685.796696640016	131.726104453518	345.351504460314
871	871	510.081664211127	653.662314094921	130.479215657501	342.830412878549
872	872	512.470685371538	661.918418121488	135.205165071067	339.858727303024
873	873	518.377646618417	666.764273624443	132.28111466263	346.188193810171
874	874	489.128600247066	654.593243096039	128.5970423115	344.330472113415
875	875	504.012717909025	675.516513699128	130.519420070923	346.011277335301
876	876	508.975228938685	659.720880214827	127.904450013186	344.939876495407
877	877	516.432115889737	683.658398901581	132.13679827618	345.915834693916
878	878	525.823350301066	654.127476853393	135.726628596388	341.205837045515
879	879	495.632676311121	656.433304842754	134.532913581348	344.571179450692
880	880	562.275220715963	659.460241446514	126.257001593108	351.225877328068
881	881	526.153175263165	643.785090219215	134.255877349474	340.486663114637
882	882	526.708685666953	713.234601376001	128.474179819806	342.103197063647
883	883	509.798387607557	655.519952479441	134.118480874115	351.276553289596
884	884	529.312757283812	675.470038293795	132.291191800946	339.667327911339
885	885	488.84143753598	686.77553727134	129.172201997157	342.709650395576
886	886	522.736350356653	641.442870334798	134.394297902748	346.136031309471
887	887	539.960248476451	637.179389994204	131.562126765802	344.642406772374
888	888	517.585313714668	661.533548895949	129.446081921275	341.490300472813
889	889	502.988294824243	688.004588099861	132.74379374493	345.221593242236
890	890	527.097846678112	657.668376076461	130.255638733155	344.538999643538
891	891	507.79247826553	650.925630960465	131.265786783652	338.155750795186
892	892	526.266839056455	667.069709608882	131.051430826913	345.970556791388
893	893	513.399645866428	658.931916164827	133.951428390985	345.353796690008
894	894	536.200800325131	669.538588696395	131.268119939793	344.134253515194
895	895	485.344078844801	671.987270511561	131.264066340857	342.828011028706
896	896	529.183767578374	645.56423629868	130.849012684129	342.689014914091
897	897	535.585042179991	664.842669284887	128.885489858703	347.570828776604
898	898	529.11137117672	700.677068139185	127.348820047867	340.597549498758
899	899	521.014466537967	627.601021267121	130.580944796558	342.990379651863
900	900	535.5463020709	672.862256480871	127.977421804554	347.641766923017
901	901	538.799171265423	678.247945996395	134.145102612315	346.601397786407
902	902	504.747939225831	687.914540213853	130.661254710669	346.880764102811
903	903	521.490437204476	685.475512878176	132.371957071556	346.693577067754
904	904	534.102976524467	666.908318943624	135.068790352939	345.599533616855
905	905	513.867912596886	677.889169397388	128.675210653547	344.459052290615
906	906	514.510730037828	695.842562539113	133.686767632813	342.68434502389
907	907	544.151378361902	641.807114204584	131.427766037132	343.358236814599
908	908	529.696897133331	663.736238646432	129.240080643023	341.610080363821
909	909	540.601331311737	644.256356371348	134.755416714484	347.508056904169
910	910	550.262584257494	658.019676282924	130.628994977893	343.202618689765
911	911	529.636843189005	673.542133543826	130.435105593157	343.636287724376
912	912	503.616488116162	662.651238833369	133.022491274427	346.587031105249
913	913	515.761642330879	644.717523004445	129.685295812042	344.008306689009
914	914	555.441854331217	668.695221938717	125.164069129632	339.307935451189
915	915	538.458163881739	693.555888601695	130.188613757042	344.596096674194
916	916	513.909624867879	714.435670628353	130.206619055745	347.033257770063
917	917	523.800616421116	643.525433751291	127.422522301794	348.154944826585
918	918	516.483956542997	656.249474035533	131.14918996212	340.681556334468
919	919	512.224311676932	694.314207546128	133.841677794508	344.847804167555
920	920	537.42269642708	686.597794229584	133.19537364406	339.099480606377
921	921	503.177544106046	680.87891908648	137.416826760414	341.765833068582
922	922	531.819978433383	678.568887157432	129.828172571492	344.061411020883
923	923	534.932697163992	658.907123142631	138.858929452409	343.977990608341
924	924	543.551602492083	658.933800396266	132.525394014379	341.555558497724
925	925	527.909298749903	667.108270564632	129.828589002318	337.9127122222
926	926	517.58141333108	670.584782873806	130.268162897476	339.126119042676
927	927	516.99796237169	658.287149664075	132.74446890377	342.099095057678
928	928	547.542039438274	668.89753313417	133.229083550898	341.544550572876
929	929	532.697675602735	658.917541095413	132.70897948905	340.986235080501
930	930	518.368672071692	695.042061404913	136.006285395614	346.839267772156
931	931	514.996002057312	632.711332860654	126.853456932696	350.711593331952
932	932	527.829345054901	712.681455550242	124.853653558452	343.127145200671
933	933	542.89014777154	665.421413430751	130.134240494058	344.718766604644
934	934	529.231458894832	682.297256403893	126.148202627188	346.315300084645
935	935	518.163257259392	671.924121626392	130.399003616427	341.498465429029
936	936	522.084121060388	693.497081779028	131.237947568723	339.200767202836
937	937	513.150955758664	661.865934374978	134.312568699435	349.967130250877
938	938	518.792495239481	687.366036347779	122.829055552416	344.044920989974
939	939	521.896141895828	693.122455267794	133.285109208875	339.86279613436
940	940	533.815117923223	645.881425102913	131.599150275461	343.444269363326
941	941	511.906163490573	686.670182399117	128.376203723971	345.748201474824
942	942	550.270749910974	686.706317063226	131.599168033268	339.378374962425
943	943	509.273047195836	653.009387526025	126.812509642672	341.295113007918
944	944	502.283721029523	640.249794703638	130.857766207845	340.257269801695
945	945	508.067555263461	656.887149135817	129.272549873566	344.81321311011
946	946	527.431904520591	701.625576372348	129.802795127627	345.552992491744
947	947	527.375588229887	690.141732328733	127.50488221064	348.088613822596
948	948	523.846549661829	682.732069837454	125.615198889048	339.240001686115
949	949	504.981822456334	637.372247177151	127.178463942022	343.862956767164
950	950	531.137687432999	687.900385203052	129.247933730518	348.880020138042
951	951	516.383786327176	686.652039043584	128.709694343683	342.712175797475
952	952	530.610860107212	670.222369187262	129.003038094049	350.853885846025
953	953	524.472548942809	678.403855511776	131.672957123355	342.138198380887
954	954	539.146385198494	681.222283074832	126.85806922002	346.582931437114
955	955	536.32486290182	688.605459446687	131.596266337411	348.107604480834
956	956	529.825301513819	668.361308256403	123.85105940001	344.077692379026
957	957	521.528961351456	675.088741344841	126.030425989616	344.998987281582
958	958	521.034845850272	649.722807501049	134.833065849974	350.073467972903
959	959	543.770445722958	683.993551903714	129.165893064274	346.262736312669
960	960	522.782578180139	676.546539657616	129.885809696811	342.59757926082
961	961	501.738692194298	691.413051830986	129.711785431164	346.017250886467
962	962	501.079359900519	646.76848673759	128.093767371545	344.348742562188
963	963	497.711849952092	680.849018282963	134.966042568892	342.785171479863
964	964	531.896096503302	656.243502171027	129.031836346789	340.083714597054
965	965	525.398937012225	665.019145141092	129.577350832172	343.051260877908
966	966	516.33761711469	679.910040767891	132.336896281153	343.149294661484
967	967	538.763134387661	645.026721656352	125.281412669548	341.129281077003
968	968	521.384171718158	643.564650125468	135.762843004026	337.426814248253
969	969	541.880651726656	686.07138128563	130.934987640698	342.08729746323
970	970	531.871724982291	683.406969748752	129.338121917595	346.183351932864
971	971	537.193792415528	692.268856570838	132.304218208658	347.690998110558
972	972	538.335904400145	680.684631681686	127.062664603168	348.041625950228
973	973	498.036121680019	653.684246596374	127.515433617428	341.461073518992
974	974	520.32340835295	694.440758567749	132.210531305131	350.301133570346
975	975	543.043941606392	674.368277323649	129.386481218332	346.696794815922
976	976	516.354814050153	683.516060105905	130.701273112698	344.280855363911
977	977	523.316988046721	685.879381116589	130.150698668043	342.523312244689
978	978	493.438894895799	644.557583085157	128.266447514899	339.708567586345
979	979	522.488153269106	657.184217976015	132.947243107798	343.147931362032
980	980	534.792788941612	649.926140884903	131.6617746019	341.353620598762
981	981	523.612007551755	695.692313876428	130.269170679374	341.066216064772
982	982	534.292917678919	704.170468812839	128.180464833287	342.267059942284
983	983	540.115841890557	672.727581677002	132.861894014504	345.476828837069
984	984	542.208353081081	654.951999366168	134.000325177061	336.077902289911
985	985	535.552112128899	670.252843754883	134.932284456703	338.173219636758
986	986	543.257336455988	665.916860487619	130.622495589775	345.278792962081
987	987	517.468362280989	696.144352522256	129.983848928222	341.760766886321
988	988	510.741455414377	711.094359497647	133.415114053599	345.663541048571
989	989	534.204999327244	699.478992000242	128.678093398001	349.200597309181
990	990	502.722661500246	693.275835277619	126.054049388116	343.186495219991
991	991	528.07227655803	702.958617092711	128.762986215936	345.334305562406
992	992	554.004561872948	675.240589056009	135.499095878695	343.212034267468
993	993	540.28844882455	656.919116129585	129.447700278281	346.4750910158
994	994	494.18454186212	683.456628896	125.855840750865	345.830822728445
995	995	501.054066388095	672.612577634701	131.820292200985	341.675248870506
996	996	510.200778268136	711.146621375781	125.065940212335	342.49000189318
997	997	529.742798841456	703.536477928086	131.813990294538	344.548590203373
998	998	525.392098412454	688.768745303563	130.036092590887	344.581883538579
999	999	485.744100871225	677.735688421834	129.76333465606	343.642872984432
1000	1000	514.04422371277	665.601234805875	130.298094542342	344.023459655564
1001	1001	517.39348104519	649.688428040612	126.485309609655	345.234253946503
1002	1002	533.367824605339	723.147571457409	133.748638664287	342.163886380718
1003	1003	527.598240032976	682.256759875068	128.692671777822	346.446555942499
1004	1004	506.48225884506	651.830079936189	129.87773084542	341.963243464858
1005	1005	527.801261238953	675.579812683636	128.065721375789	342.843340475041
1006	1006	520.407756784305	674.455781402321	130.123457549043	350.978126889566
1007	1007	545.415829798564	671.416086167092	125.937681713613	348.642419547078
1008	1008	525.509084697111	686.254936086503	131.929965363036	342.484543100883
1009	1009	543.904443710973	681.008282686567	133.386516448612	336.075020049275
1010	1010	531.714244849044	681.495589915634	130.628028734099	344.898381927837
1011	1011	541.384655287042	660.489522431625	128.970987345798	343.100696892435
1012	1012	509.855935707511	694.747410347767	134.228914141455	342.036487388365
1013	1013	532.376794736327	665.011965689702	129.470499856247	346.038637186707
1014	1014	490.478321888914	659.44101404207	127.078587798173	337.410481278129
1015	1015	513.823963861443	647.179918815883	132.922441041741	344.578560633064
1016	1016	523.772879965975	658.982280657422	131.53754224459	341.201169499086
1017	1017	546.169053680111	676.355091756119	129.456823706045	351.387526459871
1018	1018	541.751622306835	671.436328017936	122.511895609951	344.459113339739
1019	1019	504.176740512756	662.530254561415	129.94993523075	346.900538628332
1020	1020	527.16512666871	684.640079577656	135.567389616148	345.99174831548
1021	1021	512.341493150837	675.01448354432	134.468328067547	342.894447526047
1022	1022	517.717078442777	684.037631606526	129.892506189691	339.502287890987
1023	1023	528.205811178957	670.048477714866	133.049143755444	344.256594787033
1024	1024	515.218978525207	679.937818621468	133.251258455487	343.590893178004
1025	1025	498.319720845521	682.889288623695	131.406821512758	339.321023607987
1026	1026	522.530744323976	681.437199560115	130.366170847492	343.93066561761
1027	1027	542.899689329124	694.248134137398	127.115694850667	343.783523723765
1028	1028	491.226906997174	681.383142275138	129.740079888672	347.007072631103
1029	1029	523.839202712926	635.455108177952	128.001203913623	346.255886098199
1030	1030	497.287484545009	628.835940627875	128.051318212091	346.658885842058
1031	1031	521.012950829571	701.277589086097	129.491303483102	344.403037212062
1032	1032	521.299187792541	669.977880811646	132.166457223256	344.15016981413
1033	1033	541.680356264213	658.778584998337	138.877873808064	346.469330519301
1034	1034	534.168739733001	683.391097231007	127.145160208729	344.665246981387
1035	1035	537.400680967921	692.56731015745	132.309601571615	347.519351157248
1036	1036	537.688119792882	671.264489482005	131.961122219751	341.573761389741
1037	1037	518.710692942122	642.846294809482	129.260542558417	344.746958683813
1038	1038	492.736331003501	695.136028571764	124.621778435952	347.218231903411
1039	1039	538.652387866102	672.326570833371	131.60663038309	345.367055544921
1040	1040	496.996449627594	673.20472197714	137.101751613159	347.371744270094
1041	1041	521.562644047173	674.18494848054	129.44899647378	345.17080466654
1042	1042	526.159295051628	709.943468225145	128.87064623492	345.396329205789
1043	1043	504.349485077961	675.14909097702	127.338122523415	345.054987416789
1044	1044	516.2638788326	668.658668992703	139.300079149795	344.974400245101
1045	1045	501.211235683006	634.995626554064	133.472488173344	347.586014302398
1046	1046	569.18727417479	691.981066271129	129.076883599605	337.925438005752
1047	1047	535.329429651956	638.306320884632	132.49356337012	344.472688133471
1048	1048	525.945870451246	654.979075367743	131.581752873463	342.726413094463
1049	1049	533.23291211453	694.478996655987	132.029536171793	346.359805668312
1050	1050	511.637014566309	698.012955166799	129.99480989554	344.805137386111
1051	1051	537.182818496778	666.666304441086	130.138035036704	344.471907238813
1052	1052	545.204667599026	664.621458597061	128.666911593558	346.278815677067
1053	1053	487.027567890889	678.611768134011	133.201529716547	348.313131106837
1054	1054	516.552634914785	664.123498385016	134.460363899219	343.885720969865
1055	1055	555.50352607256	636.889414319701	135.268037882076	344.757066862912
1056	1056	521.971664856943	678.303349319226	127.828386853633	342.930151584497
1057	1057	485.734053046032	676.270766970122	134.862512623001	348.710910646278
1058	1058	546.245454994509	688.340113448428	131.408111101237	343.16152867328
1059	1059	521.696164447439	677.454598078576	131.993306783662	340.025844949967
1060	1060	489.157995214172	663.566886572613	136.317375442646	344.685580363818
1061	1061	497.840112042945	691.543933291332	133.89921587032	344.794565994346
1062	1062	522.323704353315	685.914220820784	133.609091710164	349.120605421546
1063	1063	508.770322570929	666.237529213356	132.51603508952	342.968312259609
1064	1064	500.490929721934	683.608996983905	128.296339772088	345.950188957496
1065	1065	526.273314866441	643.957577999302	132.033479876159	341.620748065155
1066	1066	539.948765251248	658.485022936658	134.604317678884	342.896437778768
1067	1067	532.418631817469	680.229364937246	128.873406233275	341.916991034571
1068	1068	517.647112866008	677.373521163343	132.493133072223	348.754990130063
1069	1069	513.296925883024	675.49515178608	130.86089851325	342.45253844675
1070	1070	525.700427991698	696.384390423737	133.777960719517	337.804042798163
1071	1071	520.595148792508	648.063569668862	138.933253389793	342.406622016498
1072	1072	515.58699364601	678.069583356733	129.607821236381	342.327048529936
1073	1073	521.858544828664	682.025566364974	133.773075144815	346.737552388466
1074	1074	550.302179665746	674.734629385607	129.099501854109	341.190832267065
1075	1075	517.881864548055	667.83992395158	136.202260191878	344.314753652309
1076	1076	522.76888238085	649.866968449937	129.164835671236	340.952359591678
1077	1077	554.055813237435	665.074658032102	135.613801040908	350.286736490978
1078	1078	514.660387976101	683.356499633656	131.455857264041	347.083741012314
1079	1079	549.814097372544	682.939937157985	126.758058866326	344.094346335678
1080	1080	509.831037751552	663.971800782226	134.579358677866	341.356470386324
1081	1081	509.374101299544	659.992006120513	128.164361023486	344.784691969213
1082	1082	518.902674088663	668.770991035284	128.242107872941	345.807160442639
1083	1083	522.910773963535	684.688522098653	132.97925293647	345.062445709105
1084	1084	499.846193860893	673.664883179758	133.208846400678	343.481610425387
1085	1085	521.925932012795	667.979618146574	130.430201317656	344.060299413827
1086	1086	523.209618536339	676.394395541245	129.546361504384	348.365113062634
1087	1087	559.548114771396	668.052141000675	131.300331155767	340.567911846737
1088	1088	523.870282368015	664.945956816863	131.183415070443	347.895494739806
1089	1089	513.883996979642	674.663239883795	132.461081478323	345.753289149361
1090	1090	510.339014472668	679.964749011445	135.630171811715	340.442661433665
1091	1091	546.722217572922	681.940025605726	131.900342647971	346.917936190842
1092	1092	528.237741694818	669.860807319218	130.120724905076	346.929705706442
1093	1093	520.572710745685	666.165598677584	130.633118771372	345.185645154708
1094	1094	520.066727519571	663.15612357521	127.422038660049	348.478993162357
1095	1095	509.086927693695	690.892270689832	127.31097901374	346.665510262897
1096	1096	524.123071313345	655.191523247868	131.276810092997	343.241634845942
1097	1097	521.553187256053	693.186516766501	129.252288627189	344.921321485104
1098	1098	529.879821860569	665.676055428761	126.445947762916	344.103952237218
1099	1099	542.124146750274	686.746781581349	132.412328518655	348.23617607506
1100	1100	545.589538932151	667.900195700983	132.88267358311	341.631302177417
1101	1101	511.589422371895	657.977683918084	129.166517127256	344.729307177595
1102	1102	515.736513058341	690.240977333824	132.931989970995	340.707859492689
1103	1103	548.522933103464	667.903140484436	135.445980958595	345.869916844443
1104	1104	508.759951487147	648.126459106719	132.292814059925	343.650564418594
1105	1105	510.99437901164	669.39589544411	128.588327283515	344.041530638632
1106	1106	528.947295093686	649.194696472226	134.473198473156	340.305600480156
1107	1107	551.809684908409	656.356655632275	131.626393205582	346.910917267219
1108	1108	516.183323632065	655.995214620084	130.890255081374	339.842614458469
1109	1109	509.87801287709	656.158906770944	131.041021881996	344.064411426904
1110	1110	509.519913131642	674.243598171254	130.637307009759	347.998782851912
1111	1111	511.60506424027	647.897912876389	128.24755504037	341.363025696389
1112	1112	535.965106753061	681.957471606712	128.809304792648	344.863169722986
1113	1113	527.07293892775	668.675705904811	134.321572247447	344.329626950769
1114	1114	512.415802284122	688.423424681107	130.241094024197	339.713000754257
1115	1115	508.72114862992	682.974688832588	132.341434933408	345.919488571638
1116	1116	522.532317728969	669.675667273708	129.606411603905	344.506684967849
1117	1117	527.636578124343	663.171870225631	128.956088173294	346.527647147222
1118	1118	523.500032406692	676.038021212277	134.435203589408	338.794455161755
1119	1119	521.085815035238	663.548453812744	130.257916679332	341.713069679523
1120	1120	535.529274662158	684.051478186527	137.256571791525	345.877424911682
1121	1121	529.550291052851	672.335066793286	135.06256585675	347.148340960626
1122	1122	528.285889884761	685.535413368778	127.743108881701	347.706371461806
1123	1123	525.619430460205	657.084112137518	135.857584028475	337.122682120483
1124	1124	520.294607510895	679.47247267906	128.177502401115	342.775963373265
1125	1125	530.275447583469	683.927383438258	129.815769590437	341.586454758262
1126	1126	505.00032173062	679.126884758163	132.411841634942	345.495624548842
1127	1127	539.87971376185	681.034831233904	137.739061656221	343.169315095514
1128	1128	549.458876040214	658.090922576533	133.417071372055	343.434743562393
1129	1129	527.691443286879	673.801389738297	125.820867463199	343.963100095989
1130	1130	512.345952564973	651.153886453333	131.54442143985	341.696899602996
1131	1131	521.591332216836	684.633621019052	130.252464652639	344.238212093527
1132	1132	517.40338363037	680.487662426833	126.25856259867	349.492927589222
1133	1133	518.111646939953	670.717790966893	127.820969543815	350.303648358203
1134	1134	526.05778050436	681.553478729946	134.441510593026	343.911741777749
1135	1135	506.416881552664	655.720102323715	130.247627352094	349.376578713407
1136	1136	550.205508385931	683.706269890663	131.335126959136	337.763586744549
1137	1137	514.657699168367	671.261224556955	127.324299769601	342.898580456522
1138	1138	502.241801987488	702.811963665492	130.292473011622	341.710666447697
1139	1139	498.316002923626	680.536006906365	128.169293078314	342.136912659721
1140	1140	509.268417168026	643.3842619752	136.256122073778	338.527956553407
1141	1141	538.626136676639	687.225651982285	131.458895557619	347.05854943508
1142	1142	512.361227077266	642.40252579104	132.870660652368	339.899968670981
1143	1143	510.749073129648	654.38066546402	127.917171074561	344.408857659771
1144	1144	532.11814773163	669.059604454475	130.309760930066	351.818674091405
1145	1145	495.747035401435	696.332442586241	129.901849165571	346.505385029869
1146	1146	535.236374755308	701.995466439987	133.101949663688	342.834143054589
1147	1147	528.097958981576	677.953310144806	127.496040780889	349.068603120896
1148	1148	541.127695179654	675.40886734849	129.566928374251	349.658886580153
1149	1149	492.236459814645	671.864919072981	131.479563474923	347.709552752408
1150	1150	544.91118699463	636.938345932759	129.797855008362	345.129763680592
1151	1151	544.628195823583	653.682939100797	131.618896566568	347.73424807704
1152	1152	505.036107992215	674.328842857572	135.674782146291	347.609638846048
1153	1153	486.58741159955	701.501343210835	132.141031863015	348.805489075005
1154	1154	516.794317230726	657.932532824112	130.678643096264	338.426653466069
1155	1155	512.47437245674	687.661855939081	126.502539197859	342.274356658171
1156	1156	512.488696605458	685.575789647963	134.007729630613	343.688544365832
1157	1157	548.368764866772	643.508003946883	128.836780624579	340.775713935515
1158	1158	569.609566937115	669.212939443443	123.814231157771	339.989606723707
1159	1159	511.514179957243	678.974067016701	130.429854096307	344.600438033913
1160	1160	528.529131386337	674.126569096927	129.032603448039	340.9888689364
1161	1161	528.621378658773	676.530625685417	130.060595996616	347.760688628278
1162	1162	526.464601542304	654.843373457401	132.393413563844	340.965167073781
1163	1163	499.305622621373	691.849663586803	131.240511857881	344.207235678031
1164	1164	526.079791304386	679.533977681102	138.073435517763	344.527552970595
1165	1165	494.985424271992	646.314871101262	130.583285402998	348.11281140258
1166	1166	503.653822402857	696.546780340369	131.311954746656	341.809325646355
1167	1167	511.752572917719	675.332197925149	128.633471071345	344.547190087172
1168	1168	550.183699448621	654.198273900494	123.209652188427	344.656938174512
1169	1169	524.600701858806	657.364625404011	130.874467569889	344.117418340095
1170	1170	523.157779698715	669.187325763723	132.043778895666	344.644218980434
1171	1171	508.892193470718	647.393205177233	127.777972284224	343.215187822747
1172	1172	545.478960998157	667.516746985284	130.554431779126	342.842003471912
1173	1173	554.871423141137	684.707874526706	130.101799773407	342.963959998295
1174	1174	535.07914663458	685.445512729766	133.284944556193	345.883650179503
1175	1175	530.062563382362	678.655523792948	133.481168406936	342.004955597552
1176	1176	542.562596511685	671.919761789832	134.066915558982	349.632112024522
1177	1177	517.876560752687	645.96227876336	138.890335375909	341.450142585454
1178	1178	532.203634306307	667.608732853565	130.739981963767	340.43488714467
1179	1179	513.06620859537	651.133576461752	128.432153018188	344.015741824156
1180	1180	538.551242437675	683.322442321946	131.7418392276	336.99763271677
1181	1181	529.952815105348	664.909519347199	135.000887346289	340.377309525123
1182	1182	541.482235646042	705.58473861728	133.987785269168	341.986429561661
1183	1183	536.424231766158	674.381273469603	129.908845322782	344.063396500775
1184	1184	507.497259742767	684.761736025988	136.409365091872	345.017163950502
1185	1185	546.158199670063	679.132839719419	130.135076964545	341.176879443603
1186	1186	487.165175311806	663.120200157484	128.562802117938	345.029731610306
1187	1187	513.871170711816	651.160763446031	129.697425384333	338.291447600786
1188	1188	525.647525506358	664.177894754828	133.484007826605	343.560417689767
1189	1189	516.983542438439	668.200515444367	132.229426643444	343.668046773545
1190	1190	520.01164310438	662.817182824317	127.058087671048	344.573587993362
1191	1191	499.139701559496	644.221108802519	131.8245358122	343.650699042223
1192	1192	544.461674338867	677.76563812076	129.300033506076	345.383554735439
1193	1193	497.169116005405	663.020970354238	137.224126498016	339.65381977013
1194	1194	521.789038107873	660.694061761942	129.838095646823	343.854531040876
1195	1195	540.861644245351	667.869604372006	135.183786889432	345.286264970331
1196	1196	495.787788542818	641.735084413696	131.105845862218	340.522956739281
1197	1197	528.192137071999	704.015720396413	126.87231098978	348.458304426162
1198	1198	558.166816107998	669.591732685924	134.891608531929	345.938923799877
1199	1199	557.638593343023	684.676452239822	129.587078312126	344.749621509544
1200	1200	511.268028775071	673.611586800678	131.322184120739	346.300142067519
1201	1201	519.070935247452	679.299722748264	132.702586769899	342.217593260181
1202	1202	524.16589495371	689.433876341572	129.837166452503	349.021232895602
1203	1203	488.557284506317	673.279901396056	133.073750638215	345.952069253526
1204	1204	520.475972460356	697.766469312752	133.304223661727	340.048802169391
1205	1205	484.447142328733	664.009710747146	129.758670982376	346.574141566
1206	1206	475.281198270349	664.856793470039	134.024498528903	345.472994054865
1207	1207	511.422635900382	678.029388107221	126.256957846577	343.642086529449
1208	1208	525.687313775864	656.876286937318	135.465327646494	346.593084924191
1209	1209	550.660661772172	673.244477531808	131.545577119172	344.125559251708
1210	1210	509.568769410129	691.418380199308	130.500456933842	342.033377278119
1211	1211	558.446560048332	652.469949401437	129.81586438289	349.525702511314
1212	1212	502.11903282684	671.009094488344	129.866152659604	344.060501986437
1213	1213	564.403902869824	700.652797067296	129.786769336421	341.132518600409
1214	1214	501.098284209353	661.640493055559	132.534561154547	338.890326351629
1215	1215	528.558894931748	680.887294330932	134.267857591558	343.265166619129
1216	1216	523.45855119347	685.166455131655	130.383425059661	339.575022049219
1217	1217	509.333510671206	675.156672669258	125.302042797463	345.161232082452
1218	1218	547.801667206614	653.017299461516	131.626064299386	345.828423739204
1219	1219	519.135790014478	661.434172605442	130.529950822448	351.935579556758
1220	1220	491.955997481806	676.730306704042	128.010491803235	347.185112970537
1221	1221	515.556410898716	672.238014741475	134.465261811418	343.209599522246
1222	1222	539.432095999468	694.602100660286	131.167484349002	344.923256128913
1223	1223	513.550997605144	650.588758574624	130.665172250856	346.182326351947
1224	1224	491.083510100467	670.36574485074	129.687624454098	340.593308905739
1225	1225	533.56144783527	676.130367102429	138.936753476564	348.065214175819
1226	1226	532.682267215038	663.697794555423	126.358961920954	349.511976931613
1227	1227	510.186128901629	664.850681850278	132.458427355901	343.493734648012
1228	1228	538.082347072876	653.23944094238	126.797163870153	339.638013361739
1229	1229	519.69786440827	683.595217196886	126.331227421212	341.176485320326
1230	1230	502.901911834608	698.214161473178	127.612120132619	345.06241367143
1231	1231	495.331110155951	676.668205901439	129.14086110823	346.60585096822
1232	1232	508.877973645693	671.846818004343	131.747333159245	344.455337212717
1233	1233	511.476366211574	699.950392847745	129.166409405626	339.052107726024
1234	1234	521.919517501948	669.813394234813	135.298625307396	346.846534222174
1235	1235	529.895078830461	672.329817650894	131.555318908519	340.380668124414
1236	1236	526.379553080566	654.021757524411	131.390681710859	339.026504675742
1237	1237	536.399803316955	683.367189231489	129.616445306592	338.369848363867
1238	1238	543.728214293765	661.389639012773	133.330934248832	342.061047846731
1239	1239	538.588801406663	646.578555442329	129.9519295764	347.655175381139
1240	1240	533.180219433062	694.090352236886	129.009906529135	345.716425601283
1241	1241	528.691570518331	714.418206548357	126.910361878124	338.836382049867
1242	1242	532.879343957417	676.685511016808	128.943295426379	340.35886793415
1243	1243	526.108122091127	678.360321500362	139.215716214627	342.357245234861
1244	1244	528.400443957668	663.462938770797	131.448104364624	340.636399509752
1245	1245	522.066945990376	662.240281296198	133.772904476317	345.374335219205
1246	1246	538.375498212388	662.685730521001	128.501984360126	345.319051616379
1247	1247	533.251849479446	667.522812802327	129.922141196527	340.779954987773
1248	1248	530.471305788172	663.794229972308	128.780665766151	350.284108026037
1249	1249	527.3639078123	674.254448834728	132.558313824157	342.224466177743
1250	1250	524.415718926257	681.158542575582	134.715721784868	340.763623002815
1251	1251	533.985679811696	679.3789345113	133.09842319106	341.638592102051
1252	1252	466.913449262856	684.815228968049	126.256825922027	343.745562871427
1253	1253	501.39175892057	679.767742164577	131.521363425866	346.002569494341
1254	1254	545.178943128611	675.646907532766	133.492092323978	344.499474466554
1255	1255	552.625268099262	692.09224007588	133.968417801467	340.676466500469
1256	1256	556.711062955924	669.570027802022	132.889352094329	339.072426745196
1257	1257	537.735909022548	661.944358008518	133.774283165619	345.867172827329
1258	1258	505.894348260933	682.335405850025	138.306058765574	344.011852165163
1259	1259	519.942472934569	662.837426992026	133.858184472148	345.091210156106
1260	1260	542.894656414593	672.278914619911	126.435989212373	341.492198393533
1261	1261	513.704030177331	688.314667442867	133.438054064401	341.120035477181
1262	1262	519.887263992355	648.127979669703	128.360376144794	343.966069329058
1263	1263	506.610989974005	664.696839058122	130.09480485524	339.859749553966
1264	1264	552.079497130624	658.394722545743	129.374912610794	341.299131199299
1265	1265	503.476601678256	668.653220531512	129.885483521048	343.677631282916
1266	1266	511.644643241217	667.065138819474	123.949684166981	338.512100235644
1267	1267	544.447598172114	705.009686686475	128.149416788908	337.739417395169
1268	1268	508.951350960585	663.156301039719	132.087587478804	342.19098949824
1269	1269	537.629828580612	702.341067519245	125.99575224189	339.360092807303
1270	1270	545.735911040079	685.771422236001	128.958201407677	341.436561533138
1271	1271	531.486024485468	662.022334191201	129.227982374147	343.907456120812
1272	1272	547.531055539062	676.894870377119	131.946629008269	345.726945012048
1273	1273	535.810292942525	672.714559667935	132.60895452628	345.205497454426
1274	1274	541.516966169252	672.406646266755	132.275504131822	343.954973756864
1275	1275	546.702891506228	651.922277218805	131.147487170146	347.681809216027
1276	1276	509.821689207499	687.684035501555	130.196957842103	338.967756438092
1277	1277	516.802608520306	692.249566132262	129.142443777468	347.303675250873
1278	1278	519.145274253416	662.807032500103	130.538558735205	344.074657491224
1279	1279	518.033066775527	664.340415876098	126.284219291466	349.437093440288
1280	1280	536.650460755497	659.589249953792	137.357352408541	344.686707697147
1281	1281	505.235174334598	722.940876143021	130.166422705075	343.596984627435
1282	1282	526.619850009325	658.454601423471	128.172079592391	347.184820195676
1283	1283	537.291116315119	672.49630717334	132.510045606019	343.386291077798
1284	1284	509.598998015417	695.620507663982	126.181432177357	343.384045898361
1285	1285	526.767123710416	680.652938023567	130.494868279495	342.427026011048
1286	1286	520.562634108446	704.705735261409	130.211757999533	342.859192156464
1287	1287	528.177023103394	661.888505772292	127.121230592535	340.697321875187
1288	1288	529.148692860246	672.967091927142	135.694566201487	345.770021298642
1289	1289	521.310440773411	662.236204285026	126.253484087922	345.65027506928
1290	1290	487.920966059589	653.294761819954	131.048580388811	343.891401517691
1291	1291	495.853512293761	694.440710080785	128.736253455004	347.554995490136
1292	1292	512.178513241016	631.750355063489	126.985915734324	340.897155155668
1293	1293	541.298447240939	670.055124213633	132.69355374754	341.127085528788
1294	1294	495.174566884757	663.395757817453	135.298457772519	343.730855539701
1295	1295	517.340632503867	669.571871189445	132.011506636962	341.048823061671
1296	1296	536.914505321031	643.38091778922	129.464528828018	351.215705473236
1297	1297	509.060822561036	663.83505088466	128.871087658561	342.892765427941
1298	1298	494.976186178912	695.782255161216	130.165855310947	341.760579529541
1299	1299	510.805938806176	658.221217643137	136.28378991689	349.29949961061
1300	1300	498.584044501581	675.753576277838	139.858122079502	351.088567433192
1301	1301	532.32612741384	670.559504732948	126.941113731041	341.843079097743
1302	1302	513.239650206571	658.454080800796	129.351316907304	344.808417994625
1303	1303	541.741828144457	653.747907846495	131.377346189289	340.769105231886
1304	1304	538.438921715767	647.434305310906	128.866296054122	345.332548923226
1305	1305	543.583568698594	652.840412886659	127.771746607965	346.784593217811
1306	1306	536.751749122523	668.330920574335	128.57714342786	341.127757299965
1307	1307	514.866900235951	665.383488443222	127.299900602188	343.516322308703
1308	1308	506.0090885785	658.999692426786	133.923142435526	346.680124554285
1309	1309	528.162570515403	703.724660340235	126.238847981701	342.700123327846
1310	1310	512.095551430374	663.674234392395	130.754731911161	346.177018402746
1311	1311	521.688159021878	637.768789854245	130.373268040248	348.447348139421
1312	1312	549.089983217545	677.885460910762	130.880264590302	341.903487764547
1313	1313	550.454310627615	686.17680071964	133.005555763661	344.671337945591
1314	1314	544.26272284303	704.526681599107	131.767707383545	345.344133141159
1315	1315	532.129848505912	654.105818788971	128.042098929115	341.335916329343
1316	1316	540.334520820955	670.236957642997	132.337987917077	345.178679929021
1317	1317	525.307384133502	685.680263968915	131.931333396089	338.897202276099
1318	1318	508.761726878878	686.80765205998	130.005078166521	346.960251753461
1319	1319	520.943991365724	664.377785086726	133.644835947974	339.678715815956
1320	1320	524.095332673672	652.610858372954	131.651831830358	342.60221926417
1321	1321	520.980141531508	660.961669121108	135.729008472573	341.609928345454
1322	1322	530.645729799492	685.211500795343	129.223095076394	341.028877953436
1323	1323	523.969151184355	693.675838453488	136.746261363964	348.654273297128
1324	1324	513.416309175578	673.106477275346	130.239519563572	344.898031220341
1325	1325	517.711037641301	694.588497450759	127.039909490495	346.947335946646
1326	1326	523.868114720538	680.543233540951	131.150292025783	344.344048580184
1327	1327	496.240633656273	692.902325405927	134.50377907126	345.927968458334
1328	1328	552.380930625953	642.959765855934	120.884764501678	350.870979898307
1329	1329	519.225822604666	691.173933165551	128.886686974546	341.110689177023
1330	1330	527.090919137066	658.314716699293	128.815979517143	348.30589748522
1331	1331	522.209960750735	650.318001623864	130.956193529118	343.865465652451
1332	1332	540.837595797584	685.121920071377	131.413031766905	347.006557206512
1333	1333	554.479292917887	713.781885519204	128.341228716164	347.369899530719
1334	1334	521.776452363783	655.889799137266	131.849261714898	343.603931949544
1335	1335	531.21744208705	667.601843311423	132.781591674291	343.430366779699
1336	1336	498.09793662114	666.459182001552	133.994209645753	338.89744799683
1337	1337	539.189390680742	656.483315846516	129.826088496599	344.891975152817
1338	1338	526.881304892196	692.129857650467	133.151086600409	347.241481348894
1339	1339	535.958030559812	645.977295527286	131.067314806528	347.617237453749
1340	1340	545.46674005646	697.995665296056	131.937445557804	338.318806829041
1341	1341	510.257692131257	645.182990934674	127.594205388299	343.534568710984
1342	1342	475.902433079999	654.244658823811	134.000168088963	340.977726815568
1343	1343	536.876872850613	657.139669181153	131.845737244901	347.385185692138
1344	1344	528.728039415003	685.171401145386	132.903616741221	342.483206552827
1345	1345	498.295376955545	672.341421698243	131.407384579306	342.50750667057
1346	1346	512.064618135718	639.999431975355	131.266780377177	345.766473425744
1347	1347	564.005977073273	656.527325318952	127.948586213059	339.820017449836
1348	1348	535.292561208738	717.349936038445	130.04945710079	344.029922388797
1349	1349	528.913403713969	659.718920057254	131.452948157298	340.179079926868
1350	1350	528.75736805426	668.482419172381	129.144876060497	345.406312195018
1351	1351	504.815199453758	687.88018799298	130.819599134965	339.751416336829
1352	1352	520.207748760008	674.522043418391	126.076898036972	345.178088942884
1353	1353	490.219156072938	679.316201940262	129.278093244099	346.065172549885
1354	1354	484.644905554079	667.156033218998	128.933069826903	343.595569175223
1355	1355	517.881393084753	664.95302824144	130.77987203307	345.151068790254
1356	1356	552.689267235625	647.456863613672	132.721657023084	349.243413667075
1357	1357	525.480862647776	659.618271347333	124.4288422656	351.110698898768
1358	1358	533.620930503141	664.080872544168	130.448698022706	349.299528275002
1359	1359	528.94347714503	658.459617634155	132.086632886254	344.046634839827
1360	1360	543.961308367916	677.610825292121	132.874516504946	346.13022133853
1361	1361	519.019138544946	670.684705211314	130.707841488333	341.642818014926
1362	1362	518.019781310736	684.582960768234	131.193950392295	348.269055820381
1363	1363	515.937853187871	644.820422724241	135.016375922948	342.068929051917
1364	1364	528.830234733753	661.759225253139	132.518618715807	345.975426218906
1365	1365	526.928617383331	695.152211518424	132.926845868941	347.086332532891
1366	1366	541.874566051332	697.640010752231	131.876299708227	341.293676450913
1367	1367	522.923376195281	690.834922943589	132.111630927446	343.330494607924
1368	1368	544.311806194869	667.263630302952	132.787361564319	349.037988484187
1369	1369	529.33706243255	653.370238807889	136.778901927522	347.444465282497
1370	1370	508.687432381553	696.589999314516	137.557922759022	345.282656716492
1371	1371	527.048917076309	675.137272007053	134.209099082081	343.331148981047
1372	1372	523.156748931871	683.075559802977	130.643434411105	341.900993514154
1373	1373	548.412624535274	652.957585774525	131.723559232528	343.270531588693
1374	1374	503.803037804705	668.97417741858	132.731260398822	343.444300587125
1375	1375	539.51389095559	656.641462531027	130.550348721678	345.981264485023
1376	1376	527.680208300262	683.040819654676	133.80416315955	344.799516845807
1377	1377	487.683372559828	658.873857956521	134.35573434286	343.802591331321
1378	1378	528.722864254381	675.402383921178	130.492222322409	339.732205486328
1379	1379	546.684384081641	690.227834982699	132.051640041264	348.237106303091
1380	1380	504.264106941779	685.458051363199	135.476266196157	344.216796617175
1381	1381	543.294281127878	669.30097664137	128.631392651584	345.740676480406
1382	1382	521.256494669885	687.780688094753	127.896297855426	342.942363568764
1383	1383	523.55742592986	684.441437990029	133.534060622187	346.321476647049
1384	1384	542.532788410944	686.974949230749	130.701667726974	342.266191964448
1385	1385	526.863142613196	651.721011479027	134.511610303416	344.562126746695
1386	1386	532.779956467186	645.587377447619	133.295344639772	346.906243165476
1387	1387	518.251286754293	674.435442374596	135.257989634372	346.341209994924
1388	1388	516.638477819414	660.027694801438	129.354124803285	341.754939982722
1389	1389	536.179647030105	675.053562044623	133.511788287471	341.698418435531
1390	1390	511.236841853055	699.981191452833	131.370766642064	344.868755928347
1391	1391	491.120624414464	676.657386736738	135.217581863555	346.745931849239
1392	1392	525.037840225255	688.613967358578	129.247149981324	340.728143054667
1393	1393	484.80917697684	676.041232955284	131.944060314331	343.491026754533
1394	1394	551.666223661714	674.029232853042	134.8534478201	343.611118766704
1395	1395	550.901137995624	638.193570113519	132.111969501733	346.051330323676
1396	1396	515.365610852458	692.939428775465	134.021032980333	346.555216298539
1397	1397	501.591764052443	686.847134128104	132.564130963172	343.137656913461
1398	1398	532.62525191645	671.626618422556	127.626676733217	343.867457637193
1399	1399	516.480795157213	668.541239418242	129.230250064214	346.428431141131
1400	1400	517.560790231002	660.800190363433	126.332605615381	345.663880277291
1401	1401	501.172514144144	669.981809231366	132.781713821801	339.885366596405
1402	1402	515.83436201153	645.842470169575	128.924347891131	339.769607833315
1403	1403	520.164201145526	676.481601801137	131.897624642148	340.054788806823
1404	1404	525.085800760584	641.44863542297	132.867526306483	342.168089849336
1405	1405	514.491569167085	672.127953102217	134.732467990594	341.914110124325
1406	1406	512.047631562723	679.584034478194	131.484930974329	348.237049518596
1407	1407	528.74661727478	646.361649394198	129.41176875018	343.358953507053
1408	1408	500.003809920369	677.785689856015	126.727989788755	341.891692382393
1409	1409	514.952071082025	658.609572550538	134.028989892227	340.297728387116
1410	1410	532.626756622243	655.83623272596	133.540740135351	344.0243602809
1411	1411	520.662612225115	668.534128794822	132.131822367861	344.804553236348
1412	1412	527.882152793851	669.968510645016	126.380863422784	342.508501045013
1413	1413	534.230219752683	675.173346812725	124.983749787812	335.637744644353
1414	1414	521.691560392126	655.075870257907	127.923362586582	342.18952387277
1415	1415	519.966031408798	657.585445531756	135.960353837606	342.111669602068
1416	1416	480.01991099685	703.042604050548	130.773961562585	343.453161587132
1417	1417	516.115355193063	674.758708733595	135.205034865669	347.041893900872
1418	1418	526.443513200967	683.024435896732	131.671074240893	346.871242987393
1419	1419	497.592919557252	673.262678601688	132.948392938147	340.142849425672
1420	1420	487.57313043366	700.768876661332	130.79331810573	341.338471165821
1421	1421	532.332193048695	674.577967982269	128.016783792551	342.941509151064
1422	1422	524.366257655001	669.239644418468	132.495055252655	347.085106983648
1423	1423	543.512248357947	697.149431284245	133.032399720054	344.766101188548
1424	1424	501.130998818106	654.863509972942	131.828471710646	345.275292749145
1425	1425	503.325297786484	670.08617876389	134.772236567361	341.473504277202
1426	1426	525.033210691223	676.172669653247	131.274478518356	339.503223228944
1427	1427	530.878959003134	655.627832462549	127.729159219825	348.117835676266
1428	1428	551.6101070356	662.176751721944	128.657936122843	341.9949966638
1429	1429	521.975301249967	675.729933056844	132.523894326893	341.65411856775
1430	1430	491.04934345997	668.154433478297	133.446042500126	345.15223663481
1431	1431	513.081419428288	692.881770730182	124.424998183912	347.318940890475
1432	1432	531.068214114834	700.530339020049	129.270535421194	342.90340846853
1433	1433	497.394469226839	658.928022664326	133.048161689169	346.881434083708
1434	1434	546.757681117077	669.482402551438	127.531161308539	344.035726853808
1435	1435	537.986295214336	685.234672782569	125.276513279468	343.579180287824
1436	1436	519.012160529135	660.680285669918	126.284975737481	341.954708374393
1437	1437	533.856490924185	677.691800874428	131.690141748854	341.438392549525
1438	1438	506.216377353876	691.004084032374	136.710495384284	349.458548543284
1439	1439	541.549270392781	642.160258715543	131.263956106878	344.64392139866
1440	1440	500.250342515897	654.839746601943	131.226557888843	340.317850089539
1441	1441	541.272182921804	676.842627193195	131.959816753966	341.560422624349
1442	1442	494.497074688869	692.286236662992	123.33764939074	342.171576928791
1443	1443	525.589613904999	728.437238098676	129.524861491566	341.123135989654
1444	1444	522.821614666145	702.182801664087	138.106021866018	341.509880558027
1445	1445	525.408878234945	657.573987399116	133.291111641781	340.106551220335
1446	1446	530.405953135905	692.482541156822	130.844847977879	341.645021602275
1447	1447	521.495583634179	673.388687433206	135.670470313258	344.224303942333
1448	1448	500.058061190014	687.606828929512	131.554603930234	349.447876632197
1449	1449	511.736774338923	656.002613853376	129.298363742339	343.270806517923
1450	1450	518.81859577622	665.817908595991	134.663550674237	345.590371265667
1451	1451	542.093958729006	661.223963935359	135.081528197423	340.127779201483
1452	1452	528.567501525648	677.533918985964	127.227376407092	346.043229368996
1453	1453	501.513572869418	687.257836508813	134.364830340698	336.850096565759
1454	1454	527.021002903608	644.291854358264	125.644001467302	341.088499223513
1455	1455	504.811745398803	690.813326074748	129.472278527337	342.802601335427
1456	1456	533.519005619152	679.257221046988	127.824760955701	341.199824046822
1457	1457	537.753960069229	667.269351979299	126.946852074826	345.95367322377
1458	1458	521.3630619732	666.85493450186	134.147492062296	342.764312409272
1459	1459	545.103474337099	660.992142488818	135.048673406268	348.546835297679
1460	1460	501.775809332355	686.401757479407	133.034364793199	345.020431744892
1461	1461	504.574733013266	688.540458071561	137.058165590352	344.391049216907
1462	1462	527.832168458214	667.209898898962	125.748902126221	348.59485182233
1463	1463	540.23654436939	688.85772421028	133.703582987011	348.202602782965
1464	1464	538.885682449467	680.225410326487	131.092595586295	344.746079012353
1465	1465	515.799066545998	662.875123570024	136.886791347612	343.140838521592
1466	1466	523.064068597804	679.405336240618	127.266908060792	342.030217734068
1467	1467	538.784947105387	663.497389852343	129.59868658566	340.315576169108
1468	1468	535.119561346447	659.040572433721	128.042636256299	345.562816782063
1469	1469	503.11757365028	664.082883668971	131.962800307965	340.871664015921
1470	1470	521.254440526089	673.126671168277	132.491653698722	350.585093558882
1471	1471	515.183053649174	697.830534665239	129.24279305167	344.40116557187
1472	1472	517.875555311144	680.340500448783	129.275605060816	345.11715361188
1473	1473	531.589459350339	655.633876138675	132.319888365935	343.413880288088
1474	1474	517.104743195142	679.063976827107	131.493987577904	344.394360155775
1475	1475	523.277501125971	640.08304107097	128.32927820292	347.488167179712
1476	1476	542.319392087225	638.494077945118	124.688155725494	341.266685726372
1477	1477	522.204207504117	690.028483175552	133.289312876526	346.672493031136
1478	1478	550.541989248175	642.39825088805	133.095991642953	348.723251299294
1479	1479	512.720208615019	677.225684727308	128.878126864096	343.470875310042
1480	1480	539.156019426978	670.29657167944	124.923266538821	344.67100824214
1481	1481	556.347765682034	662.427383063114	126.75226339816	343.573267301969
1482	1482	536.898919883059	667.396519999282	128.544579655692	343.46987485587
1483	1483	507.057133004055	664.424699570949	129.069014458418	344.385006410114
1484	1484	543.326503512906	667.567362484726	131.404432278782	341.944815594347
1485	1485	542.121159141379	636.428964365173	133.485463795102	347.863804720285
1486	1486	521.185649596508	686.179218889661	129.87234961787	345.556417502464
1487	1487	493.497432867792	647.45587547702	122.45639998746	341.532417431988
1488	1488	501.340380219301	675.552071789972	129.791325750023	344.804251342448
1489	1489	506.57336206576	689.961789516543	129.028939705196	344.936233815183
1490	1490	528.829453658584	685.934508189648	129.545406467779	341.648272109022
1491	1491	518.855554464589	681.808904422636	133.527276174665	343.621910382541
1492	1492	537.674358954532	682.0545483976	130.662655736087	347.862675928066
1493	1493	554.874735958467	688.491059181401	134.959219007199	344.025191958537
1494	1494	492.202821098052	658.601288450052	126.914927233583	344.617275138911
1495	1495	536.940393047802	685.885595292093	129.923527145014	341.623396905338
1496	1496	510.121942585381	679.359538008501	132.182668121841	347.830100100054
1497	1497	521.088271300768	673.558259052087	130.544773720619	343.951233935875
1498	1498	504.985968386553	688.112225735531	134.214034094494	340.176428143414
1499	1499	546.436152937985	660.900867877384	129.574462026484	346.555547367429
1500	1500	511.296559511306	657.645721982375	127.957266402462	347.034714151169
1501	1501	543.935373839747	666.157136086627	131.86349763097	345.56141966362
1502	1502	492.330593901616	625.557312764442	128.001660035149	340.122187829497
1503	1503	502.148024564452	682.802806484444	132.67550028091	347.234840953783
1504	1504	501.152412189092	652.997675229561	132.848800322762	346.573076949162
1505	1505	516.165761610291	686.038644105582	129.29261162015	345.567483513857
1506	1506	559.52922134049	652.111636203676	136.901691667809	345.777554469565
1507	1507	514.032773332538	672.403233778535	132.694202032729	349.207949556996
1508	1508	504.054098702109	667.699974055113	127.746664446777	348.870032757769
1509	1509	519.69160878893	663.363817238706	131.715851490019	344.824087304126
1510	1510	537.985903968757	683.596583730596	136.506992886821	346.124217080571
1511	1511	541.346626472163	671.779326109624	134.186600147593	345.86770015272
1512	1512	529.742294578459	712.488064314393	131.220881868765	344.866328771058
1513	1513	535.429762756665	658.519708570349	131.932131596879	339.33123565983
1514	1514	486.692313193301	677.062585784186	125.118832090049	340.496355016969
1515	1515	518.134706928544	673.633770612579	130.96715562808	346.103878317323
1516	1516	545.524912999027	660.47441803377	132.214976483775	347.427280575879
1517	1517	539.493571985538	698.376801351718	131.745608702865	347.9665948016
1518	1518	534.222081149422	688.090409839713	128.048804562248	342.542522127372
1519	1519	522.265240607754	671.308892044607	128.554290062841	344.588801863814
1520	1520	525.473316791759	665.790908528447	129.796274203239	344.325617907588
1521	1521	522.07860975694	676.565351485577	124.857151861463	339.514317878877
1522	1522	505.003432883106	678.539833171524	125.457218081279	338.803522768475
1523	1523	557.275451924091	667.343311832015	128.117137305618	345.035360469502
1524	1524	528.110382054199	658.316414398538	127.198974019441	350.814920625037
1525	1525	535.09691695336	671.897657449785	134.440399777331	343.983249530235
1526	1526	517.623492038343	678.119026058961	130.735515941037	345.928743465637
1527	1527	543.193666407166	676.197534014142	133.05822242446	339.883242322377
1528	1528	519.864335938174	650.028397023201	129.451759915827	347.313816797237
1529	1529	532.12938909581	647.032481703432	125.764267571141	338.443673698546
1530	1530	519.59701008166	680.722645544967	131.949971749914	344.76239780019
1531	1531	546.93346631576	689.224317284091	133.477737753024	340.909929472845
1532	1532	515.516125671826	688.641345152744	132.004232768429	345.417755498806
1533	1533	495.05186151462	669.349337099776	131.365065260646	347.591538218013
1534	1534	517.538554407064	641.29965232929	123.920198153048	347.21458709416
1535	1535	517.786708472032	647.816061417501	124.734739930251	343.611280962949
1536	1536	542.452825184219	702.199292335211	127.697806817671	345.413074709739
1537	1537	535.346943019262	659.949483854977	132.610752338979	343.345524065805
1538	1538	541.700262544292	672.39441006805	127.118884312323	344.124054904497
1539	1539	536.969350588327	668.886666574443	130.072954404128	344.807499800292
1540	1540	526.33684921242	697.213598865278	131.204313251863	344.953615260107
1541	1541	498.761861091598	663.847390302544	136.374613928052	343.914883807031
1542	1542	526.96028253368	681.092159539286	128.991193690524	350.352281774029
1543	1543	520.812684028544	677.61658857911	130.940369657013	347.10441395027
1544	1544	518.02303842744	677.11624920852	126.791913197358	344.184186833426
1545	1545	520.377961639906	695.926593199331	129.325196944845	343.442003429116
1546	1546	522.243514517817	663.971150648944	133.234505655462	345.178012683971
1547	1547	524.469277484033	670.448158097419	128.808782599919	343.62102594181
1548	1548	519.601371921224	687.153058737231	127.180829634355	340.190202873331
1549	1549	526.963307233667	686.623546660781	130.0436991721	344.195213699205
1550	1550	506.972057614134	673.583008703062	126.717363971366	340.728590616166
1551	1551	500.658810869211	653.528795602741	131.336864660002	346.420663157304
1552	1552	555.532006723939	646.239464568354	128.706043504779	345.331716117266
1553	1553	537.083409840712	680.302257835457	129.79984375061	341.61935780095
1554	1554	496.584270891553	675.367418824148	129.611850046501	343.504608456011
1555	1555	504.198229859257	629.876775322497	134.079818662319	340.662379738444
1556	1556	513.830196530381	670.181184670559	127.073747167018	348.52967419216
1557	1557	531.289710119693	662.24959104299	130.63224213507	344.454728599722
1558	1558	507.470773400954	663.119764451647	128.820916898411	350.829411012042
1559	1559	523.054223151686	667.404655377975	140.039592112058	342.550560102835
1560	1560	521.83279147759	661.758948605103	130.005016880782	337.266965988822
1561	1561	548.276981260382	693.099654500169	131.083897594921	344.707880463484
1562	1562	510.104023278071	680.55137493424	131.593871194134	340.777113535872
1563	1563	516.436922902538	688.050907532585	127.316483532952	337.754836187313
1564	1564	516.438725843511	688.126737970911	132.1569341175	344.045202644434
1565	1565	504.696798170483	695.457878826612	127.669296849247	342.728028178367
1566	1566	524.901864245203	689.068823422197	130.600116191411	346.94205711502
1567	1567	540.057226661724	680.548779227841	125.909688764354	338.083309165155
1568	1568	539.204308620945	675.356974305839	126.615668359729	344.310795863904
1569	1569	499.549079237298	681.669573079041	128.98575109538	342.317786305345
1570	1570	492.612139234739	676.732435958256	134.782997016848	346.488562553311
1571	1571	523.89679032941	655.343669349382	129.65860788422	346.505028532232
1572	1572	553.196973183502	671.116050336788	132.753093317458	342.663197990804
1573	1573	529.106332271009	671.553209250868	131.225968977614	347.142700414389
1574	1574	499.995428601462	689.278212511986	124.716484660273	347.186628412001
1575	1575	535.249882563282	664.464406477645	133.286693486525	341.491446432706
1576	1576	503.513309936427	683.461545864395	134.931857588214	345.657556085201
1577	1577	516.528586074935	657.141635015082	129.847617901722	343.571262773968
1578	1578	521.07597908612	661.583409914958	127.172780449215	346.720951157115
1579	1579	491.118601529846	656.175186739567	132.088184035413	347.833406261466
1580	1580	500.2416197231	676.941832562013	132.40663194381	344.156279472273
1581	1581	522.244225542391	665.512989735937	132.384673620143	347.470531619822
1582	1582	543.308768024139	686.961009264508	127.185973874321	341.078891372989
1583	1583	499.537345419633	651.769266155585	133.321342894208	342.565356555679
1584	1584	553.676686805906	642.792761183834	130.696006182094	338.840130038436
1585	1585	514.155230758079	704.409449408737	127.501659737623	344.112203547489
1586	1586	524.815903124838	657.589290683463	131.58191669557	343.346303165144
1587	1587	495.800082904674	704.138833754607	131.762627333112	345.319732347779
1588	1588	522.355471665548	673.471715837001	134.268130060313	345.433380363186
1589	1589	522.0389517977	660.058132841339	136.394872468769	342.979626446047
1590	1590	520.894415221257	676.344024724783	136.636129170455	342.79305423169
1591	1591	486.47344727396	655.837677394285	130.67794627564	343.340170672151
1592	1592	516.264116987654	693.543853044167	129.463497064662	346.588525991214
1593	1593	475.789006292776	654.09378143076	134.701617438303	348.013907916686
1594	1594	537.755844158923	686.129551415931	128.748521178633	344.737160532756
1595	1595	540.287025840813	662.450571111073	131.425255039436	343.239232629665
1596	1596	528.543526556447	677.508765019123	127.933925319608	341.361432441549
1597	1597	532.808908930677	666.764107692533	132.403022763197	344.777574340186
1598	1598	487.481997062679	647.111555580714	130.269309788893	338.650623703895
1599	1599	514.03940869871	660.822114892149	129.725034342107	341.990355723912
1600	1600	543.448624342536	656.073782792115	137.071809489931	343.940729268639
1601	1601	530.833983518184	677.432044489124	127.363886370793	344.916987161752
1602	1602	517.090291752257	686.413432867181	124.206391946406	344.084379553608
1603	1603	488.749958327944	652.397307056884	137.629019278732	339.479347456235
1604	1604	523.534382872768	711.460477408348	129.495893153106	341.763759627527
1605	1605	524.991733785062	670.282182412898	128.430413435763	342.876770266505
1606	1606	525.680305084304	656.318464664454	128.510269546021	346.924560481702
1607	1607	527.982765623152	657.77372074109	132.748216281516	343.416636525679
1608	1608	537.015248365975	681.445123897889	127.349560381359	344.278730640186
1609	1609	507.007274353688	694.635131642793	128.222981956978	346.620734992341
1610	1610	540.049439774519	667.172017725542	134.23439819721	347.483359845191
1611	1611	541.429287515412	691.020807497988	129.196437064177	339.145045265597
1612	1612	549.825646609565	667.445616834934	137.759596262719	344.567294271961
1613	1613	528.879398431533	700.423138999727	130.091281783923	347.430026014338
1614	1614	509.400530013226	676.20792275346	130.95513019831	344.274530602736
1615	1615	527.331285685564	672.334650132788	129.510909257897	341.503652581489
1616	1616	488.488766423132	682.386570635198	127.749916559599	344.106750457551
1617	1617	499.83160272875	684.426750997629	132.694964095578	348.060349177401
1618	1618	519.113330216424	649.277903402635	131.279804089913	346.452340692309
1619	1619	490.671178187386	683.11745160369	130.208831344096	346.275938197823
1620	1620	507.420890161617	671.512989116412	131.576363515014	347.760401856702
1621	1621	507.531289797363	677.609536876148	130.778894887429	342.516319456882
1622	1622	533.344896154073	672.072745622499	137.213563617912	345.544210954693
1623	1623	539.797066818547	679.523438387786	128.099768251085	344.788108969303
1624	1624	506.72579144102	686.450051121452	133.989820612885	342.11199651971
1625	1625	519.969425217599	649.305845229168	130.640823251587	346.183754551607
1626	1626	558.087533759752	629.050448139544	127.655273703978	344.441481088313
1627	1627	544.613995318958	663.692477056542	129.499647543628	342.223467507133
1628	1628	522.100847893567	669.112134450235	132.849598852818	342.08764875748
1629	1629	551.954920147423	688.562212680757	132.663466664805	344.167925853933
1630	1630	535.979791705136	677.524884332396	130.418432154327	343.977241480949
1631	1631	532.72563653005	687.475946414251	128.991429590083	337.540184041018
1632	1632	540.275583567469	667.079856860903	128.667592644272	343.290802004699
1633	1633	505.094277946596	671.899852933704	129.138371785183	343.138741215266
1634	1634	528.124418223317	664.110672536064	127.88224520824	343.14360403084
1635	1635	532.225575058795	708.111172179119	132.700435274131	344.565559819949
1636	1636	531.801971379987	688.530422234524	133.765407140249	344.538359154465
1637	1637	534.995945504858	676.406616787414	130.652417633316	348.010057656899
1638	1638	535.652999601576	658.155378418987	129.230041855378	346.475142323369
1639	1639	531.015392984741	658.879136717715	127.26717998182	340.480133693879
1640	1640	531.731896040165	689.285725128626	136.497338463053	342.022021602545
1641	1641	517.261954087866	682.558935975317	134.53808971697	343.72922829056
1642	1642	546.411324668868	666.871766623358	137.65104023536	345.368621845062
1643	1643	535.2050659552	665.193311847368	134.511196962314	341.333291994228
1644	1644	513.557944837491	649.266887837851	133.846447555405	339.950739062555
1645	1645	542.744789171424	661.710942744846	126.010717201429	344.397030414637
1646	1646	533.792617242766	670.700000516219	132.968357425971	346.092110509085
1647	1647	530.655365036829	656.424846061181	130.107305826759	341.935809461482
1648	1648	510.521943916857	656.222608651811	131.448192383232	341.488057170295
1649	1649	549.188075391038	673.265387800576	129.954112297677	339.440006245457
1650	1650	538.491381716726	673.795614061847	128.888929272927	339.66913469686
1651	1651	550.352684690716	671.793910516624	132.686654247501	341.755827864525
1652	1652	492.478252259962	701.97639850948	132.071552080864	339.414946712962
1653	1653	526.155540041589	716.235641409782	132.8786179835	342.705776645341
1654	1654	525.092875518301	641.167748149497	133.784738722037	341.039167054695
1655	1655	506.287639678327	652.508507660267	127.937478055272	342.296908211583
1656	1656	506.988755617234	669.105734743811	130.885059836715	345.001283600533
1657	1657	525.105342283934	637.028539551854	133.28328151157	343.255149937383
1658	1658	534.249155920247	700.972645777328	131.079210121087	345.993300002246
1659	1659	517.550773506272	666.28023437589	130.612397411599	344.926159353189
1660	1660	502.958038179787	668.15597495721	126.541061826736	342.717806260232
1661	1661	521.770849655333	667.681299878776	133.557063636139	346.86165972436
1662	1662	553.089868548746	698.279800291583	129.517994118624	345.086103345051
1663	1663	504.814028693529	697.307050719649	131.695929382755	345.950340174089
1664	1664	549.634161796899	660.089481782519	128.877415445202	353.682091902292
1665	1665	503.869237787502	652.149096458996	132.063324568336	343.147851837709
1666	1666	512.767545898498	678.447196720439	126.21761856944	349.355495747507
1667	1667	552.206315668783	665.786895714904	122.139865279473	347.782567825923
1668	1668	522.122292288296	681.454409792571	130.060508475991	340.780110794434
1669	1669	536.981504990059	678.310693512288	127.893821583051	344.483473850446
1670	1670	552.512073788214	687.262328799539	128.228365849447	340.22888244226
1671	1671	551.387119935442	670.330350480152	133.847290135964	344.804943029134
1672	1672	542.933633578545	664.260157864105	132.773005008557	347.015265310773
1673	1673	497.766002484016	659.251363056774	133.080067306683	344.664776065414
1674	1674	516.835419849603	680.82200511716	128.661637450216	345.143820475473
1675	1675	508.81144536612	658.418468068289	128.396709376528	344.650152075969
1676	1676	497.741870695327	683.359814883087	133.027350583293	345.312532128374
1677	1677	534.546172284748	655.480968699648	123.464003617816	346.156604035996
1678	1678	527.111780494473	671.630060676882	132.991010486224	341.270489381895
1679	1679	536.621982267127	650.974013880142	136.44554126845	343.815822766227
1680	1680	533.874333823239	676.315243837108	131.92144019774	341.419791575439
1681	1681	538.983607764692	683.842981324285	126.527030388311	345.032906290603
1682	1682	519.52909598624	675.266863169871	131.843090443164	344.982685170611
1683	1683	503.5866466781	649.433569323825	129.19457948936	341.3530785649
1684	1684	533.292616325571	656.743106137872	131.966175615489	336.70370847301
1685	1685	549.757317668791	652.239822109155	127.877936244441	347.249128990966
1686	1686	509.878785689652	674.528915292315	127.305588632656	344.635621387384
1687	1687	498.094515074901	666.402947453222	129.858503069092	345.226665584243
1688	1688	525.761024767138	635.625746258723	126.161838665902	347.452661631148
1689	1689	495.635360691756	683.546100914329	130.594146754144	340.455808824772
1690	1690	541.58721977588	658.757528169208	134.904888826233	349.294445596921
1691	1691	513.882076236139	673.502818399011	132.539557333933	337.936896455162
1692	1692	507.294675560359	684.318626588305	130.595457505114	346.475030679399
1693	1693	549.866173743842	688.852717857769	133.224192358407	344.723923328628
1694	1694	537.488365397306	661.417814376203	130.515554715983	344.544251116786
1695	1695	521.578024806292	665.588493728999	135.682546234704	344.708848264099
1696	1696	494.200844525066	658.039908402815	127.51671985834	342.444941191042
1697	1697	512.45240440129	687.239748433852	127.031156142965	343.083209071474
1698	1698	532.091235202024	682.13859551895	122.987885990514	342.325926748075
1699	1699	499.910479307717	679.469053916276	128.494501782223	341.588195989309
1700	1700	505.4608575857	670.300451114486	129.288090231309	343.805201898572
1701	1701	538.452496507492	679.475757512671	134.587176836988	337.178552758941
1702	1702	522.04536831724	667.847679596706	128.015464334522	346.611572702688
1703	1703	496.12173416701	682.654533579745	126.239401883202	340.523325126908
1704	1704	507.45843068148	648.359975480183	127.840451617433	346.121568942422
1705	1705	512.346393166844	699.212156634468	124.385276256782	344.5291776553
1706	1706	538.129059650764	660.605170720569	133.481592081152	350.404781111509
1707	1707	527.2324106759	699.08716916026	125.419660287502	338.881925528284
1708	1708	516.884437920427	650.2564736832	128.862694815739	345.113009165913
1709	1709	487.490320971508	671.309833047262	130.500865287861	345.863801924294
1710	1710	499.376017330169	662.243254951635	131.004513666391	336.394274302108
1711	1711	538.669522711171	665.677135357662	127.301137164183	345.325716809917
1712	1712	509.763778549102	683.627823544197	132.130632549804	340.465700082223
1713	1713	525.354629805845	658.957404195603	132.264075601244	341.754561245361
1714	1714	517.623733726663	656.621536518986	125.302416994251	346.185657771169
1715	1715	545.927507227023	693.721322356135	131.438407922618	342.801825005055
1716	1716	562.725844934723	647.528666929709	130.391094950793	344.105253436194
1717	1717	538.078591841918	698.721703632555	132.095765643147	344.284219180781
1718	1718	526.182699295832	657.954866695538	130.164535031951	344.577311464746
1719	1719	516.031706950617	655.860635152376	131.783355825049	346.299075119079
1720	1720	500.700373520535	642.64888045412	127.086296883816	344.949038614242
1721	1721	491.595698984801	669.972190968331	129.242484406143	342.124431234027
1722	1722	507.817292267521	680.493802101662	128.883771702822	342.00911811699
1723	1723	514.732201112733	671.337757614594	133.526588022674	343.033424561227
1724	1724	504.769763086666	678.166405470149	129.855809028979	342.645221210847
1725	1725	503.105032897869	667.624256040931	122.924576015829	343.92840206162
1726	1726	506.510480298685	659.750100430417	134.555562884586	344.777993913687
1727	1727	554.638969182559	698.307484065726	129.015469140465	350.291379422271
1728	1728	535.951420226539	657.994367754659	130.715753663556	344.270177879643
1729	1729	519.480057205988	693.892445867912	128.987132666153	342.625974815995
1730	1730	506.306048154479	652.582795699905	135.287452756344	345.681208420649
1731	1731	518.08543482071	653.65989918105	127.246336901951	349.307729781907
1732	1732	514.495916818269	662.343912150212	125.636315692251	340.473192936774
1733	1733	517.732325925089	693.457183284385	130.524550046037	344.056747923346
1734	1734	543.380685687185	706.190973727447	130.465476805626	342.631313642886
1735	1735	549.780254664099	707.557754176087	128.022349747125	336.675675720579
1736	1736	511.62287128187	669.859665930916	130.986383818676	349.601752682337
1737	1737	520.650394408557	649.702797846658	130.344507175658	345.205208527001
1738	1738	524.181796117135	681.414849823538	132.017853984283	344.883151743314
1739	1739	478.500702099984	656.478369000956	129.279606704158	344.378543503344
1740	1740	537.400859510832	673.448061265578	133.130351555043	341.163912531754
1741	1741	539.070925296161	694.031806677427	130.577888580976	349.833818489132
1742	1742	500.614764591983	672.847986614369	128.254129574259	342.684215628273
1743	1743	546.239981575627	698.153154321919	135.211149540812	342.413405435814
1744	1744	541.368917581594	684.191807875289	131.098551955972	345.146557071548
1745	1745	539.704513688432	662.626196354446	137.123334582934	343.816611454972
1746	1746	530.128138954024	674.338380301462	132.564329722095	345.018665415368
1747	1747	517.357879514048	659.269808809768	132.409676712638	345.333501377854
1748	1748	548.495426302355	661.836408590953	127.425639303711	345.312606686422
1749	1749	532.005703441381	650.678997870281	132.717665553322	343.580840269764
1750	1750	551.551506074273	673.130468769695	132.751228560677	342.200733812059
1751	1751	511.225793025404	682.412266610159	136.14740321488	345.448078699445
1752	1752	527.788029511399	688.158969947952	134.693485824911	341.849259019262
1753	1753	515.10793810188	635.154541056275	134.780462098286	343.137853889376
1754	1754	525.302889431715	675.803291325452	129.762575453583	341.807158185444
1755	1755	507.303486868017	682.67830718331	131.837603252965	343.456175400905
1756	1756	506.62745620389	669.079069878891	129.103342532586	344.478047848838
1757	1757	534.249920251789	669.330492142988	130.689245086724	345.927241232922
1758	1758	518.021818162334	645.525242946066	135.261081673137	341.643433945454
1759	1759	512.890181340684	655.554796670497	132.516972686721	343.104179383956
1760	1760	538.873783065168	671.237999279224	129.194955347126	351.230547692893
1761	1761	540.08038542159	664.951706275417	133.756649012227	344.111535827983
1762	1762	515.825874411818	690.523661134794	132.120161873886	347.938482352275
1763	1763	539.011296559215	650.504069943556	130.130315309438	341.161536118334
1764	1764	522.374220253757	670.229285044739	128.728685253976	346.312879317071
1765	1765	526.032022121954	669.179624757864	128.703346635899	342.956613925157
1766	1766	512.904507142421	674.869822758941	133.462812784822	344.098654112573
1767	1767	525.153315264305	663.890313410219	129.617353149218	343.721617708834
1768	1768	506.645175818668	648.672751886737	127.687808186129	347.276306057245
1769	1769	513.747552514359	653.32878383517	128.952951707149	337.47889473714
1770	1770	502.693962950582	688.512351703638	132.716605056784	339.038291603792
1771	1771	498.864870323804	719.917867071468	128.264217362583	344.40981363224
1772	1772	536.390167479074	661.729169294769	133.030221650235	347.726095534687
1773	1773	519.52488217537	662.977670830734	137.108832926262	340.345955160014
1774	1774	548.827493207823	679.403040342138	135.982859261263	346.340349479194
1775	1775	542.952076234868	648.577010008984	128.429388320084	345.101288354131
1776	1776	531.722256404272	652.799437424176	133.897664713666	337.087488330578
1777	1777	508.959610498834	664.130674301745	130.624080325335	343.651507101689
1778	1778	478.878785978991	661.169458612434	123.4550738751	341.133175522166
1779	1779	515.141583461349	670.120045649946	129.412611303123	340.299646009026
1780	1780	524.036230250682	666.701591780679	129.451625377221	351.16379335009
1781	1781	514.928400159759	707.602551401105	127.774093858941	345.387664362722
1782	1782	528.459114101567	659.011120096422	132.695032748246	341.366117084766
1783	1783	549.557546519246	656.045971786304	128.423971932628	344.302995778013
1784	1784	517.937270660484	657.475960133274	134.067836162296	349.877580767568
1785	1785	531.697239419228	668.912274789345	129.71268450127	341.374763422576
1786	1786	494.609013954109	694.893669670917	124.569588696866	342.745442116884
1787	1787	528.888489238854	666.042708939339	133.748148896592	342.322693876921
1788	1788	532.981131502989	639.372823455384	127.512900970262	347.720457060129
1789	1789	510.358230878783	638.891261506841	129.659986587026	344.105299703461
1790	1790	521.450737682029	669.19982590333	133.53354433579	346.379187209112
1791	1791	544.77757918114	686.622266285542	127.46848012249	341.626894471353
1792	1792	512.313667017405	681.030370777286	130.698170242356	342.539944038539
1793	1793	549.701523270911	678.044759462796	133.586911124337	340.76241223286
1794	1794	523.320919076128	684.682528866402	128.240280612799	340.910061861024
1795	1795	530.988730478058	645.986766065383	131.091206709046	342.872913838044
1796	1796	530.971998283142	645.15185880962	132.640838009688	344.550219173658
1797	1797	527.500150817034	662.925910813546	129.066406952809	347.006700259713
1798	1798	504.40579217499	689.586207756672	128.372891026453	342.661914235827
1799	1799	513.892934563021	664.262363108083	134.406297447749	341.91439791075
1800	1800	493.06756947869	679.491408500085	131.152841384965	344.345427112657
1801	1801	542.617186392295	660.373184775597	131.010784773434	340.070056342552
1802	1802	521.885500004666	676.606185081775	129.443723542198	345.427087612372
1803	1803	506.003106849289	658.837144870667	130.663130117998	344.576653218317
1804	1804	537.98741322818	644.364871798273	131.666053260888	343.686826965021
1805	1805	532.064249156864	652.041138711385	132.78526749273	343.457916245257
1806	1806	536.757503038584	689.967338944439	138.581966470398	342.58136390037
1807	1807	520.708652193698	661.945777973444	129.120615581921	337.462661893942
1808	1808	530.777333177476	687.054350665139	131.583910533927	341.231982871358
1809	1809	539.767594989635	670.902873976026	134.386970884211	341.058247990914
1810	1810	524.781538643193	663.637941470873	130.998537718989	346.487435874302
1811	1811	506.459930777922	655.124511860671	133.076396088546	339.539746533939
1812	1812	512.626486710199	661.130584017738	130.815360959621	345.802093807257
1813	1813	538.009464608473	676.581400056431	130.943570064612	345.992187428269
1814	1814	511.308086894722	705.593424256109	132.791507256671	348.386253749456
1815	1815	510.515026630057	708.907533191039	135.983052360159	343.352128909188
1816	1816	542.385375656491	666.582345162729	131.65107600256	345.992795386047
1817	1817	564.509927367431	683.600731959625	125.854697831633	344.790773035279
1818	1818	519.809080141534	680.400036850566	130.597003048675	341.10195986993
1819	1819	544.544281872949	632.33193239183	133.826907938557	338.03702876655
1820	1820	539.413384047533	648.804073832562	130.395212629512	341.638780345476
1821	1821	530.543542204039	678.466371703647	132.151071149724	340.745853641483
1822	1822	523.111717573544	645.597307268761	129.699931299318	342.508492944493
1823	1823	508.238782284798	669.87571821081	131.774503805569	346.212987244785
1824	1824	514.016756362616	661.729166335785	125.757619557341	340.349503094871
1825	1825	513.740730830406	658.189595310754	128.279185312883	345.278107157564
1826	1826	503.090139635446	672.084057433857	126.610584109116	345.001416863082
1827	1827	540.736391095666	700.50119932222	131.202981333135	346.600551414273
1828	1828	525.766806374465	693.759879325353	126.284565359308	345.329529521548
1829	1829	549.223329581554	646.84029146038	134.5086768201	347.57104015601
1830	1830	518.523904420331	651.591888422459	134.16339029134	348.963796501982
1831	1831	521.616856143547	689.510992997599	129.822866378478	345.361760506359
1832	1832	536.631877488466	685.550678614075	134.844157197723	343.09341235106
1833	1833	493.055734985329	655.160167100676	131.280233012012	343.365983787957
1834	1834	495.161734837107	696.633506986913	131.691940940555	345.716706144734
1835	1835	519.952583983699	639.613520533563	127.357398887123	343.15258980508
1836	1836	550.865226528446	701.830396178161	131.766462760772	341.70933958437
1837	1837	546.712878624498	665.982258811002	134.115300132117	341.548781674918
1838	1838	507.26511217239	661.562361522656	132.739148454015	339.59130229191
1839	1839	522.236506485354	670.944551745336	129.661010016367	344.299696401311
1840	1840	550.74294874415	678.704176444249	131.176827485449	344.448221194296
1841	1841	533.46321881913	651.521832893544	131.908010101509	342.388807830176
1842	1842	515.431195799579	675.591385035326	133.082781028516	348.336684649225
1843	1843	527.755858892462	672.841973742722	133.901814109911	344.397666350436
1844	1844	512.734127743078	690.119205287938	128.894687779821	345.818026495284
1845	1845	525.376394258461	678.51009782994	126.420932313611	340.116540442996
1846	1846	517.078617034443	670.95612113712	137.022807853731	339.797336669791
1847	1847	534.773602096727	683.219311659596	126.448485400175	337.545250603209
1848	1848	533.245589355598	688.95857184948	134.626831207727	345.718797981163
1849	1849	517.253396008532	631.029192392228	134.861889385264	351.048452042391
1850	1850	563.431746005013	714.49720738864	130.090290570808	342.785987915321
1851	1851	558.807571103546	634.252092583336	132.810951870829	341.033343978344
1852	1852	521.339458110671	662.713570561278	131.967907156062	349.744867232652
1853	1853	525.619879688139	681.126071566534	130.62707709298	345.303176365015
1854	1854	536.057697182846	684.140212864857	130.981258337117	342.305833806396
1855	1855	528.499660682401	684.011922253015	131.831441320418	344.4982367265
1856	1856	518.658878322674	663.295299948847	129.589935794258	348.595025034825
1857	1857	503.599595835744	668.813160362185	135.245383345136	343.800934546154
1858	1858	547.936946807653	664.995520832856	128.00442767539	346.260978082817
1859	1859	537.506009224963	655.340288025307	128.113249809368	345.916877449364
1860	1860	506.268778774825	645.847396436861	128.280848106047	343.971569806687
1861	1861	536.429261806024	652.15771527893	128.691827775675	343.487740703203
1862	1862	525.362629072791	663.86309685371	129.678172447266	340.977120031262
1863	1863	504.397714797347	679.661623110854	131.990330973763	341.67444017161
1864	1864	548.516617364995	695.061298229241	130.700555994573	336.236301675881
1865	1865	489.179044886983	663.548505006092	135.143763765594	345.530060842289
1866	1866	516.700031715167	657.004159460278	130.820175665904	345.126933454227
1867	1867	523.266552513006	682.043325839448	128.185157480903	337.38952111325
1868	1868	529.947588325617	650.548202335415	132.354932448961	337.139572817852
1869	1869	519.930217472102	679.244810569214	133.115272005458	347.763691120783
1870	1870	481.957373477237	643.823324888763	129.207905861233	345.384047693421
1871	1871	525.719285972833	675.209928818406	129.348972177378	346.327101734003
1872	1872	529.024462544258	671.015166254213	128.256295417945	342.769801678595
1873	1873	519.5384350568	644.014595036493	131.646813206775	339.912004609161
1874	1874	525.814671122916	661.511911232096	132.265505873341	346.901120208766
1875	1875	545.14539050298	658.322346401163	130.528929718381	349.085881909844
1876	1876	506.849586191383	687.085381101436	131.794760248914	346.865911942052
1877	1877	543.293201347975	695.395533218443	138.48247889538	347.420454838991
1878	1878	542.72519742805	677.603105881516	126.561416540749	341.867622583115
1879	1879	515.939097219496	666.747932071458	130.164653328053	340.541573668534
1880	1880	536.806983873091	681.462204635456	134.477554458195	344.432314373556
1881	1881	544.327591312322	694.638072404309	134.594360519263	341.605116910887
1882	1882	537.281543852805	644.742720972242	126.597219967936	341.999366906161
1883	1883	515.674183649148	657.824380657026	133.876182973467	343.386206551063
1884	1884	521.506774197427	669.553693752728	137.229052935995	345.239288852998
1885	1885	519.294625714194	620.747183285181	126.247004067526	346.424127538973
1886	1886	510.663842128761	647.112482963185	129.4290828725	344.974888973949
1887	1887	546.742376010815	701.743962664098	137.794478817482	342.298994359062
1888	1888	535.935116282456	637.309355342878	131.191256807852	342.504317341389
1889	1889	494.066245114643	683.066205119403	134.35330661232	342.723027515673
1890	1890	530.518221006385	659.122041089925	131.100660522181	346.238538693424
1891	1891	558.312659892233	684.311142560746	128.554266275167	349.400656349278
1892	1892	546.829097917839	674.403053339968	131.350894204779	344.434133056476
1893	1893	514.083529926251	669.616230327077	130.705454011357	345.833220845671
1894	1894	545.408246526321	682.486713054713	135.929332105633	346.647913545071
1895	1895	524.395899242733	669.956583151835	132.661290233803	346.567891179141
1896	1896	526.746410800433	682.204651272416	125.242247731401	338.788276444572
1897	1897	500.921677699459	659.169699350925	128.181443527981	341.869240656598
1898	1898	508.797273264769	632.242239435993	132.32702010864	343.046330675696
1899	1899	524.180467654686	652.192878857356	130.829626840528	345.198219968856
1900	1900	519.963352367109	656.574456872099	122.397964638172	349.640747082485
1901	1901	513.568231583578	661.852522582212	127.905195672321	342.902895276456
1902	1902	526.783237246164	669.055938223826	131.243971639713	345.921649126678
1903	1903	517.548801339026	674.241593942015	133.007424432288	347.043808677779
1904	1904	517.429909833837	671.765968543438	127.34226747829	339.444211760757
1905	1905	513.704370712709	681.916805470556	132.417036727555	338.856615641517
1906	1906	513.472578061968	676.207550269722	129.471013995308	343.219701198951
1907	1907	513.616665795793	665.761732079786	126.575076426535	346.007004135043
1908	1908	530.362282317251	691.358272397663	128.026460577733	340.731650896051
1909	1909	478.483321835258	671.115255556281	126.926108917036	342.289045005789
1910	1910	503.870513398286	651.502848438604	130.833924891191	343.240891564757
1911	1911	534.172385641739	672.11515503848	130.877410445234	338.663604370539
1912	1912	514.288881300535	647.501947170232	130.91007634828	348.020033680633
1913	1913	526.255218151114	652.724742898238	130.574564562691	343.526819608509
1914	1914	525.520559901766	696.453548718082	133.768314980972	347.113136023352
1915	1915	538.423855145524	656.920818920865	132.332645839373	343.530442882081
1916	1916	511.687406301148	672.739577364801	127.309815305483	346.996072973315
1917	1917	511.96560472499	655.988811800289	128.422629815919	338.893853772212
1918	1918	509.176789793718	653.425425662394	127.84132404977	344.435054151554
1919	1919	566.532648620487	674.651947661423	131.510890475642	346.665943768057
1920	1920	509.915110237746	647.782966452319	134.844443789671	345.692957229839
1921	1921	508.150272012773	676.619614896984	132.212693837231	344.273642462549
1922	1922	518.065020003036	679.819466085623	134.988543495584	342.974396673765
1923	1923	545.150943077583	666.269874326777	129.072384016494	345.628591848546
1924	1924	512.058661226811	702.143835278777	131.329360028115	341.497675094733
1925	1925	552.945714306372	660.439105984444	134.181228226862	344.085041520127
1926	1926	544.035777102263	656.481903886233	133.369082259429	342.821013354364
1927	1927	540.512869022116	646.40359206287	127.771362064473	343.514095106381
1928	1928	527.016847573325	661.635137444489	133.977624485179	342.043461623251
1929	1929	515.146650074056	685.287235899662	131.01521618155	344.958207008819
1930	1930	523.778413234198	671.195709193083	133.619982796156	346.706136983793
1931	1931	532.168928897813	675.595067408116	131.128949543599	343.758311904033
1932	1932	490.440333742944	662.49620163813	130.381811222512	347.23771206106
1933	1933	507.229902305218	649.805035251521	130.475809196075	346.334480367776
1934	1934	487.602079728645	678.060998089804	137.387408098896	342.697446328822
1935	1935	527.537582329286	656.261786545767	131.020907248649	347.038994441139
1936	1936	528.254864525515	666.978818535823	129.085248211857	352.096720477403
1937	1937	525.085055524124	683.905329808626	135.862823562543	343.217775768597
1938	1938	513.168725210935	675.838833569112	134.491282266489	351.278344592785
1939	1939	537.396689681214	634.172759924248	128.030449585251	341.474283885464
1940	1940	519.732417358939	667.674539766493	130.627454413622	343.616744292124
1941	1941	531.863248447241	691.784483792009	129.76083265809	342.187014266573
1942	1942	514.191301574314	653.068563117133	129.725886704843	345.5324027331
1943	1943	532.351846565753	671.767073549073	131.215319892314	343.890622681532
1944	1944	553.76264408067	684.355188131048	122.144715759461	348.45977054407
1945	1945	492.469365846922	651.495545094855	135.614478609569	346.608860092366
1946	1946	496.940244383437	645.804084500645	133.440335486447	342.864312368025
1947	1947	517.304293548286	654.836166431253	123.92910509409	340.193312042428
1948	1948	536.413395154768	673.407512968027	129.211073168146	339.279823541642
1949	1949	534.305294647292	669.114323521444	129.675629263752	341.919834291554
1950	1950	539.823110216938	638.859497333729	128.866330313998	343.14856644058
1951	1951	495.507467008851	678.010778855623	132.07302101799	348.489887387003
1952	1952	489.918320154126	708.722153080248	133.625249186635	343.391787214768
1953	1953	479.927857863649	670.335641743639	129.594579450071	340.997322530548
1954	1954	521.521807788887	690.910876074947	127.732990002566	344.419376697782
1955	1955	535.427606300421	669.145243980714	131.586478932688	341.972768400694
1956	1956	530.951529366555	653.216997351767	131.205339336457	342.2062512581
1957	1957	513.843853565052	674.133184471907	133.851815185283	341.275902908833
1958	1958	529.182771066061	650.743322132759	130.678948442577	340.862759331765
1959	1959	495.751049711703	636.048781001842	128.066304513899	346.97241811043
1960	1960	526.086061982124	646.800352216201	130.748249687394	343.444608598395
1961	1961	506.743238100018	682.291679987438	130.006390048519	342.471828666252
1962	1962	541.262401359639	690.871116262045	130.045539425277	342.168099793172
1963	1963	501.603886245188	687.229194822349	132.331938699454	349.0497024921
1964	1964	539.912219651276	700.831575550801	131.563404156899	341.366510956717
1965	1965	542.866118249496	718.069931261254	127.720250839845	347.949427172685
1966	1966	524.188611683478	656.101811159356	132.144196660718	343.69597062268
1967	1967	534.314924448608	658.033029348113	123.965890534253	340.473401852915
1968	1968	498.084170116248	640.643569129332	127.910765890456	345.547263264566
1969	1969	512.272736675624	681.083101016137	131.779668961411	339.686289869007
1970	1970	508.560687194517	668.017490480519	128.813015442168	343.143227446018
1971	1971	552.079067893315	672.09599634539	131.385661215822	346.268533232088
1972	1972	499.48595452101	697.847925561716	127.768208009888	336.221042270872
1973	1973	530.431735277107	670.10551180923	128.381980494833	347.999726772637
1974	1974	497.691828728989	679.99946944729	132.752988951982	347.699545652261
1975	1975	514.564138814277	668.178557630476	130.574917076714	345.168771910693
1976	1976	501.069119968608	684.774859688315	130.47442884672	341.852709749749
1977	1977	521.329119727518	666.285967787198	126.666657654146	341.350363564104
1978	1978	548.786207707091	695.523362401028	126.024140375169	342.003744595935
1979	1979	524.765428310823	686.35952060528	129.10725163152	344.486213002583
1980	1980	525.510424424518	679.719669110556	131.330016012694	342.26325679952
1981	1981	540.582784359138	658.67181267731	131.837468826976	343.264599254678
1982	1982	472.556591541732	664.299733278813	130.797350325783	346.028809177435
1983	1983	529.255572712318	706.843713595868	133.864681182408	347.080167314593
1984	1984	554.66743499963	658.362056045071	133.807065511996	347.438115720976
1985	1985	526.901197319534	690.29264263266	133.993644431331	344.323267622281
1986	1986	518.113637274699	684.310114267228	129.446179634816	341.675997022063
1987	1987	521.81945845952	668.827105745083	129.78226879059	343.554045395603
1988	1988	522.934746377268	654.312175912268	128.262986556778	344.191984968159
1989	1989	524.661590498199	663.830025240112	133.875592838733	347.579883190061
1990	1990	535.4395197654	668.10067148018	130.135568785701	343.599560712797
1991	1991	531.416241138054	660.406448285496	123.655451390919	343.557922853252
1992	1992	527.543103261009	669.152105750695	123.572141710092	345.300380776555
1993	1993	515.8079384261	662.792153200499	126.057773628331	348.420147893027
1994	1994	502.10765868745	668.191545731465	131.736763758589	347.098613656128
1995	1995	488.877563321034	683.85852106856	121.066427642614	342.021910518073
1996	1996	531.857309663598	676.151847707039	127.245268183244	338.113452736407
1997	1997	529.958380992214	684.78150571315	141.323841722419	345.206951090973
1998	1998	528.461552877701	650.905815301326	133.42304510037	343.729398069651
1999	1999	518.200976054405	673.848431359319	125.763003208201	343.139606097139
[truncated: 3,001 more rows]
